# Supplementary material for: Single cell transcriptomics of primate sensory neurons identifies cell types associated with chronic pain
Source: Nat Commun. 2021 Mar 8;12:1510. doi: 10.1038/s41467-021-21725-z (PMC7940623; doi:10.1038/s41467-021-21725-z)
Supplement: Supplementary file 3 — Supplementary Data 1 [file 41467_2021_21725_MOESM3_ESM.xlsx]

## Sheet: STRT_2_i_seq_macaque_markers
p_val	avg_logFC	pct.1	pct.2	p_val_adj	cluster	gene
0	0.28855	0.688	0	0	A-LTMR	LOC114671312
2.01985e-211	0.872121	0.938	0.009	9.24971e-207	A-LTMR	CBLN2
3.67265e-155	0.371885	0.562	0.004	1.68185e-150	A-LTMR	SLC10A2
1.74357e-137	0.276868	0.5	0.003	7.98448e-133	A-LTMR	SKOR2
1.51374e-104	0.317	0.625	0.009	6.93204e-100	A-LTMR	CKMT2
2.10714e-98	0.506711	0.812	0.019	9.64946e-94	A-LTMR	NTNG1
1.10139e-61	0.310324	0.688	0.023	5.04371e-57	A-LTMR	KCNQ3
1.62358e-61	0.464468	0.5	0.011	7.43501e-57	A-LTMR	RAMP1
9.64853e-45	1.29442	1	0.082	4.41845e-40	A-LTMR	PCDH7
6.77766e-40	0.426102	0.875	0.063	3.10376e-35	A-LTMR	SHH
1.01959e-33	0.585935	0.938	0.093	4.66913e-29	A-LTMR	CNNM1
8.63753e-33	0.368543	0.625	0.038	3.95547e-28	A-LTMR	DPP10
1.2849e-28	0.310893	0.812	0.07	5.88407e-24	A-LTMR	FAT3
5.36875e-27	1.24311	0.938	0.119	2.45857e-22	A-LTMR	S100B
7.28838e-25	0.490908	0.875	0.113	3.33764e-20	A-LTMR	ANKRD29
3.15809e-24	0.645899	0.75	0.082	1.44622e-19	A-LTMR	NTRK2
6.5619e-23	1.07371	1	0.157	3.00496e-18	A-LTMR	VSNL1
2.7249e-21	0.76535	0.938	0.159	1.24784e-16	A-LTMR	CPNE6
2.4073e-20	0.70101	0.938	0.14	1.1024e-15	A-LTMR	MCAM
3.17499e-20	0.345575	0.75	0.099	1.45396e-15	A-LTMR	KCNK1
2.86972e-19	1.14358	0.938	0.178	1.31416e-14	A-LTMR	NSG1
8.18389e-19	0.832502	0.938	0.196	3.74773e-14	A-LTMR	ATP2B2
2.21066e-18	0.378881	0.688	0.088	1.01235e-13	A-LTMR	KCNJ3
1.13074e-17	2.11483	1	0.245	5.1781e-13	A-LTMR	PCP4
3.27505e-17	0.30431	0.688	0.094	1.49978e-12	A-LTMR	TBX3
1.57479e-15	1.03746	0.938	0.24	7.21159e-11	A-LTMR	HTRA1
2.70883e-15	0.287332	0.438	0.042	1.24048e-10	A-LTMR	BCAS1
6.41076e-15	0.65326	0.875	0.22	2.93575e-10	A-LTMR	KCNA1
8.26221e-13	0.445973	0.812	0.179	3.7836e-08	A-LTMR	RAB11FIP4
3.16188e-11	0.52478	0.875	0.275	1.44795e-06	A-LTMR	ADAM11
5.76833e-11	1.66411	1	0.663	2.64155e-06	A-LTMR	NEFH
5.88787e-11	0.566857	1	0.453	2.69629e-06	A-LTMR	CPLX2
8.25763e-11	0.77107	1	0.609	3.7815e-06	A-LTMR	OIP5-AS1
1.34792e-10	0.607837	1	1	6.17268e-06	A-LTMR	LOC114678430
5.46938e-10	0.272785	0.625	0.13	2.50465e-05	A-LTMR	MDGA1
7.80722e-10	0.667718	1	1	3.57524e-05	A-LTMR	LOC114680244
1.74115e-09	0.275843	0.688	0.153	7.97343e-05	A-LTMR	SUSD4
3.08539e-09	0.470814	0.688	0.19	0.000141292	A-LTMR	KCNV1
3.23815e-09	0.414862	0.938	0.434	0.000148288	A-LTMR	CPLX1
3.40937e-09	0.691618	1	0.769	0.000156129	A-LTMR	SYN2
6.83757e-09	0.741118	1	1	0.00031312	A-LTMR	ATP6
9.19178e-09	0.255332	0.688	0.173	0.000420928	A-LTMR	ST8SIA1
1.07921e-08	0.309572	0.688	0.177	0.000494214	A-LTMR	KCNS3
1.12083e-08	0.316732	0.875	0.333	0.000513271	A-LTMR	RAB3B
2.54524e-08	0.407235	0.75	0.231	0.00116557	A-LTMR	RAB31
4.40722e-08	0.532081	1	1	0.00201824	A-LTMR	ND4
4.68191e-08	0.424964	0.938	0.426	0.00214403	A-LTMR	C1orf21
7.88716e-08	0.31598	0.688	0.21	0.00361184	A-LTMR	LHFPL6
8.31069e-08	0.283065	0.75	0.254	0.0038058	A-LTMR	SCN1A
1.03572e-07	0.673527	1	0.63	0.00474298	A-LTMR	FABP3
1.31015e-07	0.555601	1	1	0.00599968	A-LTMR	CYTB
1.35526e-07	0.600425	1	1	0.00620628	A-LTMR	LOC114672304
1.52696e-07	0.498788	0.938	0.568	0.00699257	A-LTMR	LARGE1
1.75479e-07	1.18984	1	0.723	0.0080359	A-LTMR	SPP1
1.88334e-07	0.496942	1	1	0.00862458	A-LTMR	LOC114673210
2.19321e-07	0.485268	0.938	0.516	0.0100436	A-LTMR	LAPTM4B
2.26052e-07	0.311389	0.938	0.354	0.0103518	A-LTMR	IQSEC2
2.40828e-07	0.35269	0.625	0.199	0.0110285	A-LTMR	C11orf87
2.46774e-07	0.51535	1	1	0.0113008	A-LTMR	ND2
4.70572e-07	0.411869	1	0.705	0.0215494	A-LTMR	GYG1
5.89487e-07	0.403217	0.688	0.266	0.026995	A-LTMR	ESRRG
6.50532e-07	0.449908	1	1	0.0297905	A-LTMR	COX2
7.05237e-07	1.30605	0.812	0.52	0.0322956	A-LTMR	HSPB6
7.90768e-07	0.555577	1	1	0.0362124	A-LTMR	COX3
8.49536e-07	0.728498	0.938	0.918	0.0389037	A-LTMR	CKB
8.61343e-07	0.513354	0.938	0.619	0.0394444	A-LTMR	RGS7BP
9.09e-07	0.706385	1	0.998	0.0416267	A-LTMR	NEFM
1.08794e-06	0.348264	0.938	0.467	0.0498209	A-LTMR	ONECUT2
1.16984e-06	0.30344	0.688	0.253	0.0535716	A-LTMR	SMIM28
1.37955e-06	0.343637	0.688	0.234	0.0631753	A-LTMR	HS3ST2
1.62264e-06	0.482025	1	1	0.074307	A-LTMR	ATP8-loc2
1.79217e-06	0.283871	0.688	0.247	0.0820708	A-LTMR	TMEM163
1.94279e-06	1.16737	1	1	0.088968	A-LTMR	ND3
0	0.496906	0.835	0.02	0	C-LTMR	FAT3
8.62288e-305	0.354532	0.735	0.015	3.94876e-300	C-LTMR	CCKBR
1.45979e-295	0.374833	0.782	0.024	6.68498e-291	C-LTMR	EPS8
2.46886e-287	0.430254	0.788	0.027	1.13059e-282	C-LTMR	HSD17B13
2.4886e-269	0.335067	0.735	0.024	1.13963e-264	C-LTMR	FSTL4
2.9034e-254	1.11871	0.971	0.085	1.32959e-249	C-LTMR	MCAM
1.72543e-246	0.730016	0.906	0.071	7.90144e-242	C-LTMR	ZNF521
1.01334e-229	0.40268	0.735	0.037	4.64048e-225	C-LTMR	TRHR
1.74861e-215	0.293252	0.753	0.044	8.00758e-211	C-LTMR	KCNJ3
7.39085e-214	1.00969	0.947	0.106	3.38456e-209	C-LTMR	VSNL1
1.9806e-213	0.286633	0.594	0.02	9.06996e-209	C-LTMR	GPC3
6.58549e-200	0.253579	0.629	0.028	3.01576e-195	C-LTMR	SHH
2.82845e-175	0.587558	0.841	0.104	1.29526e-170	C-LTMR	CDH9
3.09566e-169	1.43619	0.947	0.173	1.41763e-164	C-LTMR	S100A4
2.1329e-133	0.424005	0.871	0.152	9.7674e-129	C-LTMR	ATP2B2
1.90389e-125	0.761235	0.853	0.138	8.71867e-121	C-LTMR	S100A16
1.67718e-124	0.388369	0.806	0.135	7.68046e-120	C-LTMR	KCNS3
2.0174e-122	0.773139	0.947	0.292	9.23846e-118	C-LTMR	P2RY1
8.37895e-122	0.365912	0.765	0.113	3.83705e-117	C-LTMR	SUSD4
1.4047e-117	0.38778	0.806	0.138	6.4327e-113	C-LTMR	RAB11FIP4
2.09212e-116	0.470753	0.876	0.191	9.58064e-112	C-LTMR	SORCS1
3.13868e-115	0.452589	0.918	0.188	1.43733e-110	C-LTMR	HS3ST2
2.36895e-114	0.466887	0.853	0.19	1.08484e-109	C-LTMR	RAB31
2.1353e-106	0.317005	0.429	0.029	9.77841e-102	C-LTMR	PENK
1.04476e-105	0.614537	0.894	0.258	4.78437e-101	C-LTMR	SLC39A4
2.79354e-105	0.278658	0.688	0.101	1.27927e-100	C-LTMR	NRP2
8.76816e-94	1.02095	0.994	0.738	4.01529e-89	C-LTMR	KCND3
1.14171e-93	0.274312	0.753	0.135	5.22837e-89	C-LTMR	SULF2
2.53586e-89	0.425131	0.818	0.238	1.16127e-84	C-LTMR	RPRM
2.23793e-84	0.764349	1	1	1.02484e-79	C-LTMR	LOC114673210
8.58342e-84	0.358458	0.812	0.208	3.93069e-79	C-LTMR	ASIC1
2.04026e-83	0.89372	0.971	0.757	9.34315e-79	C-LTMR	OSBPL1A
8.00543e-78	0.487518	0.906	0.362	3.66601e-73	C-LTMR	SV2B
2.68241e-76	0.767353	0.965	0.732	1.22838e-71	C-LTMR	NECAB1
1.45188e-75	0.49815	0.906	0.318	6.64872e-71	C-LTMR	IQSEC2
9.36272e-74	0.750093	1	1	4.28756e-69	C-LTMR	COX1
2.07604e-73	0.499657	1	1	9.50701e-69	C-LTMR	ND2
4.67604e-72	0.446557	0.853	0.271	2.14134e-67	C-LTMR	TMEM59L
9.774e-70	0.325426	0.847	0.256	4.47591e-65	C-LTMR	NEBL
1.11262e-69	0.590924	1	0.985	5.09514e-65	C-LTMR	ATP5F1B
5.59804e-69	0.720999	0.994	0.947	2.56357e-64	C-LTMR	ATP1A1
2.84475e-68	0.763812	0.976	0.607	1.30273e-63	C-LTMR	FABP3
9.66338e-67	0.488698	0.941	0.412	4.42525e-62	C-LTMR	SLC7A14
6.74351e-66	0.619251	1	0.988	3.08812e-61	C-LTMR	MDH1
1.8353e-65	0.602178	1	1	8.40458e-61	C-LTMR	LOC114673461
2.05445e-64	0.809092	0.994	0.962	9.40814e-60	C-LTMR	ADIRF
2.01805e-63	0.32105	0.782	0.257	9.24148e-59	C-LTMR	KCNA3
5.86652e-62	0.263972	0.718	0.2	2.68651e-57	C-LTMR	MYH10
3.02492e-61	0.677433	0.994	0.983	1.38523e-56	C-LTMR	LOC706246
3.73355e-61	0.372587	1	1	1.70974e-56	C-LTMR	LOC114678430
2.82428e-59	0.378119	1	1	1.29335e-54	C-LTMR	LOC114680244
1.49689e-58	0.352635	0.835	0.3	6.85487e-54	C-LTMR	TSPAN2
4.81916e-57	0.484837	0.894	0.576	2.20689e-52	C-LTMR	GSTO1
6.58037e-57	0.349455	0.824	0.354	3.01341e-52	C-LTMR	SLC24A2
9.72918e-57	0.422105	0.841	0.411	4.45538e-52	C-LTMR	EFNA5
3.929e-56	0.75788	0.976	0.723	1.79925e-51	C-LTMR	TMEM176B
4.04285e-56	0.698446	0.965	0.644	1.85138e-51	C-LTMR	GPX2
9.74979e-56	0.387869	0.953	0.595	4.46482e-51	C-LTMR	CKMT1B
1.58179e-54	0.7218	0.988	0.991	7.24367e-50	C-LTMR	TMEM59
1.84749e-54	0.424811	1	1	8.4604e-50	C-LTMR	ND4
2.49558e-54	0.675781	1	1	1.14283e-49	C-LTMR	LOC114672304
3.28122e-54	0.484917	0.988	0.97	1.5026e-49	C-LTMR	ATP5MC1
3.34206e-53	0.521104	0.965	0.561	1.53046e-48	C-LTMR	TMEM176A
3.79901e-51	0.352686	0.882	0.509	1.73972e-46	C-LTMR	SV2A
3.02569e-50	0.400237	0.994	0.995	1.38559e-45	C-LTMR	ATP1B1
9.40605e-50	0.538347	0.982	0.676	4.3074e-45	C-LTMR	PIEZO2
2.80842e-49	0.431523	0.941	0.806	1.28609e-44	C-LTMR	FUCA1
2.54578e-48	0.332542	0.776	0.331	1.16581e-43	C-LTMR	PLCD4
3.82585e-48	0.426606	0.988	0.991	1.75201e-43	C-LTMR	UQCRH
7.4317e-48	0.419633	0.982	0.975	3.40327e-43	C-LTMR	COX5A
1.07654e-47	0.273844	0.676	0.235	4.92989e-43	C-LTMR	RGS10
1.92044e-47	0.451264	0.959	0.777	8.79446e-43	C-LTMR	POU4F1
6.41153e-45	0.505305	0.953	0.937	2.9361e-40	C-LTMR	LOC698225
1.20689e-44	0.446683	0.982	0.871	5.52682e-40	C-LTMR	LOC105376748
2.09503e-44	0.346553	0.935	0.597	9.59398e-40	C-LTMR	STK32A
2.49334e-44	0.494126	0.953	0.802	1.1418e-39	C-LTMR	ANO5
3.36053e-43	0.385754	0.994	0.997	1.53892e-38	C-LTMR	ATP5MF-PTCD1
3.73556e-43	0.43474	0.976	0.86	1.71066e-38	C-LTMR	MT3
1.75085e-42	0.393444	0.965	0.905	8.01786e-38	C-LTMR	MAGED2
7.58985e-42	0.462195	0.988	0.9	3.4757e-37	C-LTMR	AP1S2
6.8616e-41	0.426744	0.965	0.465	3.1422e-36	C-LTMR	GFRA2
7.40478e-41	0.566978	0.947	0.888	3.39095e-36	C-LTMR	HSPB1
8.27145e-41	0.371569	0.965	0.814	3.78783e-36	C-LTMR	LOC708562
9.689e-41	0.297045	0.9	0.49	4.43698e-36	C-LTMR	FGF12
1.10636e-40	0.567761	1	1	5.06645e-36	C-LTMR	LOC100499503
2.54995e-40	0.370298	0.9	0.667	1.16772e-35	C-LTMR	PGM1
1.84076e-39	0.365905	0.876	0.605	8.42957e-35	C-LTMR	PDHA1
5.9111e-38	0.314683	0.806	0.411	2.70693e-33	C-LTMR	DPYS
1.567e-37	0.288497	0.859	0.535	7.17592e-33	C-LTMR	RAD51C
5.26913e-37	0.459412	0.976	0.905	2.41295e-32	C-LTMR	RCAN2
5.73164e-37	0.275213	0.829	0.458	2.62475e-32	C-LTMR	ASAP1
1.20697e-36	0.432925	0.953	0.852	5.5272e-32	C-LTMR	SLC25A5
1.31091e-36	0.49499	0.941	0.626	6.00319e-32	C-LTMR	GPX3
1.41858e-33	0.386748	0.971	0.864	6.49625e-29	C-LTMR	PEX5L
1.45154e-33	0.37398	0.994	0.977	6.64719e-29	C-LTMR	RTN1-loc2
3.08215e-33	0.252168	0.835	0.471	1.41144e-28	C-LTMR	TANC1
3.39668e-33	0.34863	0.982	0.947	1.55548e-28	C-LTMR	CYC1
6.72069e-33	0.298638	0.994	0.978	3.07767e-28	C-LTMR	LOC707476
1.9949e-32	0.439868	0.994	0.993	9.13545e-28	C-LTMR	UQCR10
2.14025e-32	0.32172	0.988	0.965	9.80104e-28	C-LTMR	LOC706691
2.90309e-32	0.55888	1	1	1.32944e-27	C-LTMR	ND1
8.87091e-32	0.306585	0.959	0.923	4.06234e-27	C-LTMR	DIABLO
1.00017e-31	0.707822	1	0.997	4.58016e-27	C-LTMR	ND4L
1.0551e-31	0.316129	0.971	0.937	4.83173e-27	C-LTMR	REXO2
2.48677e-31	0.26863	0.829	0.5	1.13879e-26	C-LTMR	HSPB6
5.1539e-31	0.295387	1	0.987	2.36018e-26	C-LTMR	AHNAK2
4.41547e-30	0.313191	0.906	0.613	2.02202e-25	C-LTMR	SCN4B
9.20884e-30	0.270846	0.712	0.366	4.2171e-25	C-LTMR	FLRT3
2.74788e-29	0.305313	0.982	0.939	1.25836e-24	C-LTMR	NIPAL3
3.56223e-29	0.368721	0.976	0.966	1.63129e-24	C-LTMR	MGST3
5.56842e-28	0.43064	0.994	0.996	2.55e-23	C-LTMR	ATP5ME
6.13142e-28	0.507116	0.982	0.903	2.80782e-23	C-LTMR	EXOC1L
8.99687e-28	0.261696	1	1	4.12002e-23	C-LTMR	COX2
1.16947e-27	0.324966	0.953	0.831	5.35548e-23	C-LTMR	LOC711229
1.82359e-27	0.346328	0.965	0.921	8.35095e-23	C-LTMR	LOC114677410
4.36538e-27	0.262001	0.882	0.678	1.99908e-22	C-LTMR	PYGB
5.87612e-27	0.55622	1	0.997	2.69091e-22	C-LTMR	LOC100499551
1.17335e-26	0.301125	0.947	0.829	5.37326e-22	C-LTMR	LOC106993772
2.70823e-26	0.338206	0.694	0.374	1.24021e-21	C-LTMR	SYTL2
1.13023e-25	0.321261	0.971	0.94	5.17577e-21	C-LTMR	LOC719688
1.4319e-25	0.306799	0.976	0.939	6.55726e-21	C-LTMR	NDUFB5
2.07467e-25	0.263233	0.912	0.685	9.50075e-21	C-LTMR	PDE1C
9.27202e-25	0.319334	0.947	0.871	4.24603e-20	C-LTMR	UGP2
1.23532e-24	0.284508	0.9	0.69	5.657e-20	C-LTMR	LOC106992466
2.52091e-24	0.266646	0.976	0.99	1.15442e-19	C-LTMR	COX5B
5.97442e-24	0.321617	0.959	0.903	2.73592e-19	C-LTMR	ATP5F1A
1.27291e-23	0.375132	0.988	0.987	5.82919e-19	C-LTMR	PRDX2
1.54092e-23	0.309891	0.994	0.991	7.05649e-19	C-LTMR	COX7C-loc1
1.80154e-23	0.255577	0.894	0.715	8.24999e-19	C-LTMR	RIMKLA
3.03174e-23	0.30698	0.776	0.512	1.38835e-18	C-LTMR	ISG15
3.06562e-23	0.327466	0.976	0.953	1.40387e-18	C-LTMR	LOC703685
4.78808e-23	0.299562	0.953	0.838	2.19265e-18	C-LTMR	DRGX
9.03636e-23	0.253147	0.912	0.76	4.13811e-18	C-LTMR	GOLGB1
2.41247e-22	0.259688	0.965	0.929	1.10476e-17	C-LTMR	DMAC1
9.38149e-22	0.250662	0.994	0.997	4.29616e-17	C-LTMR	COX8A
2.02883e-21	0.347035	0.988	0.948	9.29082e-17	C-LTMR	LRPPRC
6.83692e-21	0.303134	0.953	0.835	3.1309e-16	C-LTMR	CHCHD10
2.21931e-20	0.379919	0.912	0.801	1.01631e-15	C-LTMR	LOC100499547
2.45247e-20	0.266985	0.894	0.744	1.12308e-15	C-LTMR	ACOT13
3.74358e-20	0.40764	1	0.997	1.71433e-15	C-LTMR	LOC114678757
5.97766e-20	0.276736	0.982	0.956	2.73741e-15	C-LTMR	BOLA3
7.82543e-20	0.26367	0.941	0.876	3.58358e-15	C-LTMR	RAB3A
1.75419e-18	0.269506	0.924	0.797	8.03312e-14	C-LTMR	PLS3
1.01264e-17	0.419627	1	0.984	4.6373e-13	C-LTMR	LOC114680207
1.17416e-16	0.25455	0.935	0.846	5.37694e-12	C-LTMR	MRPL35
4.2891e-15	0.307858	0.994	0.876	1.96415e-10	C-LTMR	FXYD6
2.26431e-12	0.25686	0.859	0.722	1.03692e-07	C-LTMR	LOC709495
8.5923e-10	0.260537	0.876	0.77	3.93476e-05	C-LTMR	ND5
1.69382e-291	0.876343	0.975	0.71	7.7567e-287	NP1	LPAR3
1.26226e-241	0.63848	0.872	0.217	5.78038e-237	NP1	GFRA2
2.49039e-228	0.964986	0.992	0.846	1.14045e-223	NP1	EXOC1L
1.15701e-201	0.634967	0.936	0.669	5.29842e-197	NP1	SSX2IP
9.28258e-200	0.517683	0.87	0.354	4.25087e-195	NP1	P2RX3
5.65559e-185	1.27116	0.875	0.612	2.58992e-180	NP1	SPP1
5.1891e-176	0.706058	0.963	0.545	2.37629e-171	NP1	CD44
9.39454e-171	0.636297	0.994	0.801	4.30214e-166	NP1	FXYD6
1.39433e-167	0.306402	0.649	0.153	6.38521e-163	NP1	TDRG1
1.75402e-160	0.409809	0.996	0.988	8.03237e-156	NP1	DCTN3
1.28326e-156	0.583614	0.999	0.944	5.87658e-152	NP1	ANXA1
1.35352e-151	0.502934	0.986	0.923	6.1983e-147	NP1	HEBP2
9.79672e-137	0.490588	0.886	0.499	4.48631e-132	NP1	GPX2
2.87021e-133	0.44117	0.986	0.936	1.31438e-128	NP1	NRN1
1.24067e-124	0.334506	0.836	0.516	5.68151e-120	NP1	GALNT14
1.33756e-123	0.422162	0.998	0.997	6.12524e-119	NP1	ANXA2
2.20495e-121	0.346056	0.896	0.546	1.00973e-116	NP1	PIEZO2
3.94832e-119	0.404648	0.9	0.73	1.80809e-114	NP1	DBNDD2
1.04339e-110	0.313813	0.871	0.666	4.77808e-106	NP1	MMD
4.18308e-109	0.323098	1	0.998	1.9156e-104	NP1	PRDX1
5.95354e-107	0.351722	0.925	0.672	2.72636e-102	NP1	PLCB3
3.26537e-106	0.444124	0.986	0.849	1.49534e-101	NP1	PPM1J
3.12231e-104	0.318249	0.962	0.886	1.42983e-99	NP1	EHD3
9.30925e-103	0.307019	0.847	0.581	4.26308e-98	NP1	EMP1
4.24236e-102	0.263181	0.643	0.247	1.94274e-97	NP1	MPZL2
4.40378e-99	0.413665	0.998	0.929	2.01667e-94	NP1	CALCA
6.63689e-93	0.340202	0.981	0.952	3.0393e-88	NP1	CNTN2
2.0633e-91	0.415958	0.999	0.961	9.44866e-87	NP1	SCN11A
1.71976e-88	0.29426	0.952	0.892	7.87546e-84	NP1	TPM1
5.74641e-88	0.312367	0.951	0.868	2.63151e-83	NP1	FAM241B
2.15372e-85	0.346118	0.993	0.962	9.86274e-81	NP1	RAB15
6.05349e-85	0.384668	1	0.987	2.77213e-80	NP1	SYNPR
1.00185e-84	0.310512	1	1	4.58788e-80	NP1	THY1
7.41019e-83	0.250789	0.696	0.377	3.39342e-78	NP1	PLS1
3.47183e-78	0.30653	0.942	0.609	1.58989e-73	NP1	KCNK18
1.21291e-76	0.279941	0.913	0.746	5.55442e-72	NP1	PITPNM2
1.03599e-74	0.289033	0.999	0.994	4.74423e-70	NP1	SCG3
1.27623e-74	0.262223	0.828	0.473	5.84436e-70	NP1	LOC100428055
6.38021e-74	0.267159	0.982	0.946	2.92175e-69	NP1	LOC716748
6.49467e-73	0.278569	0.951	0.827	2.97417e-68	NP1	LDB2
3.33446e-70	0.264724	0.958	0.925	1.52698e-65	NP1	LOC698520
1.86359e-68	0.268718	0.94	0.845	8.53414e-64	NP1	ARPC1B
2.55014e-67	0.369917	0.996	0.957	1.16781e-62	NP1	RBP4
6.39327e-63	0.298218	0.999	0.982	2.92774e-58	NP1	LOC706646
4.0321e-61	0.310294	0.977	0.93	1.84646e-56	NP1	CNTN1
1.05145e-60	0.251463	0.933	0.87	4.81501e-56	NP1	AGPAT3
1.56588e-60	0.272604	0.992	0.968	7.17077e-56	NP1	PAFAH1B3
1.65639e-59	0.2703	0.931	0.842	7.58528e-55	NP1	AKR1B10
1.7722e-59	0.292579	0.964	0.87	8.11563e-55	NP1	KCNIP4
5.18453e-57	0.269006	0.971	0.833	2.3742e-52	NP1	FNDC5
7.39726e-57	0.320103	0.994	0.902	3.3875e-52	NP1	RGS4
6.36973e-55	0.32685	1	1	2.91695e-50	NP1	B2M
2.37204e-52	0.253537	0.924	0.747	1.08625e-47	NP1	ANK1
4.3874e-42	0.271111	0.976	0.918	2.00917e-37	NP1	LIFR
9.95589e-34	0.264633	0.994	0.964	4.5592e-29	NP1	LOC694178
2.68143e-32	0.252731	1	0.992	1.22794e-27	NP1	FABP5
8.05108e-23	0.26869	1	0.997	3.68691e-18	NP1	TMEM233
3.64332e-261	0.609931	0.861	0.178	1.66842e-256	NP2	LITAF
2.11051e-244	0.710114	0.93	0.35	9.66485e-240	NP2	LOC106995642
2.69153e-225	0.544125	0.872	0.247	1.23256e-220	NP2	LOC114675509
5.08002e-191	0.521572	1	0.996	2.32634e-186	NP2	TPD52
7.17887e-184	0.802266	0.993	0.932	3.28749e-179	NP2	CD55
2.15011e-181	0.649979	0.996	0.91	9.8462e-177	NP2	SLC66A3
5.7395e-181	0.625323	0.975	0.832	2.62835e-176	NP2	KBTBD11
4.9455e-176	0.308311	0.751	0.195	2.26474e-171	NP2	IGSF21
1.4339e-166	0.551006	1	0.995	6.5664e-162	NP2	CD24
8.95065e-156	0.503888	1	0.998	4.09886e-151	NP2	TMEM233
4.88791e-154	0.492811	1	0.996	2.23837e-149	NP2	GAP43
1.20209e-151	0.454114	0.835	0.382	5.50484e-147	NP2	RASGRP1
2.18587e-149	0.59345	0.973	0.792	1.001e-144	NP2	GFRA1
3.42876e-149	0.718662	1	0.994	1.57016e-144	NP2	FABP5
3.50543e-148	0.66012	0.984	0.715	1.60528e-143	NP2	LOC114674000
3.43359e-144	0.466764	0.994	0.973	1.57238e-139	NP2	NCAM1
7.62197e-141	0.603786	0.994	0.981	3.49041e-136	NP2	PRNP
7.23875e-139	0.519661	1	0.999	3.31491e-134	NP2	LOC106996998
1.26034e-136	0.409777	1	1	5.77162e-132	NP2	S100A10
3.55134e-132	0.522251	1	0.969	1.6263e-127	NP2	LOC694178
2.88031e-129	0.383835	0.999	0.991	1.31901e-124	NP2	DYNLL1
6.54753e-129	0.41317	1	0.992	2.99838e-124	NP2	OLFM1
1.32898e-128	0.466801	0.964	0.788	6.08591e-124	NP2	FRZB
2.49913e-126	0.474724	0.714	0.242	1.14445e-121	NP2	LOC114676402
1.1368e-125	0.446983	0.723	0.268	5.20588e-121	NP2	CHRNA3
1.56575e-125	0.501863	1	0.984	7.17021e-121	NP2	LOC713332
2.64493e-122	0.447299	1	0.998	1.21122e-117	NP2	CYSTM1
1.18147e-117	0.324918	0.732	0.305	5.4104e-113	NP2	IGFL4
6.83851e-117	0.446291	0.973	0.885	3.13163e-112	NP2	TSHZ2
4.77726e-115	0.460042	0.991	0.964	2.1877e-110	NP2	PDE6D
3.03146e-112	0.365456	1	0.986	1.38823e-107	NP2	HTR3A
4.28958e-109	0.448963	0.982	0.856	1.96437e-104	NP2	FILIP1
1.22734e-108	0.452063	1	0.963	5.62047e-104	NP2	S100A11-loc1
7.41579e-108	0.715362	1	0.996	3.39599e-103	NP2	LOC707306
4.38768e-105	0.391794	0.997	0.989	2.00929e-100	NP2	LOC718745
5.15025e-102	0.403712	0.958	0.842	2.35851e-97	NP2	GGH
9.71212e-102	0.357411	0.341	0.036	4.44757e-97	NP2	MYH15
4.38806e-99	0.489193	0.963	0.677	2.00947e-94	NP2	RAMP3
6.18308e-99	0.461227	0.958	0.653	2.83148e-94	NP2	MRGPRX3
1.21702e-98	0.394419	0.93	0.829	5.5732e-94	NP2	KIAA1109
4.73453e-98	0.496381	1	0.994	2.16813e-93	NP2	TMSB4X
4.33742e-97	0.349641	0.902	0.675	1.98628e-92	NP2	EMP2
4.25151e-96	0.401788	0.999	0.959	1.94694e-91	NP2	PITPNC1
3.84447e-94	0.385565	0.914	0.679	1.76054e-89	NP2	UNC13C
5.52309e-93	0.36367	0.918	0.769	2.52924e-88	NP2	LGI1
9.51693e-93	0.497646	1	1	4.35818e-88	NP2	LOC114675109
2.40237e-92	0.403954	0.994	0.88	1.10014e-87	NP2	PKIB
3.16129e-92	0.353174	0.999	0.997	1.44768e-87	NP2	TPPP3
3.43891e-92	0.437765	1	0.999	1.57482e-87	NP2	TMSB10
5.56469e-92	0.36356	0.985	0.958	2.54829e-87	NP2	LSAMP
1.53571e-91	0.406389	1	0.995	7.03261e-87	NP2	LOC100424971
3.28991e-90	0.351201	0.93	0.681	1.50658e-85	NP2	CA10
5.29218e-90	0.380818	0.966	0.751	2.4235e-85	NP2	TP53I11
4.03139e-89	0.37552	0.963	0.855	1.84613e-84	NP2	LOC100427851
1.10682e-87	0.374498	0.996	0.957	5.06857e-83	NP2	LOC100425829
2.67321e-86	0.359826	0.975	0.836	1.22417e-81	NP2	S100A11-loc2
4.835e-86	0.338308	0.991	0.967	2.21414e-81	NP2	POLR2F
2.11477e-85	0.329444	0.991	0.977	9.68437e-81	NP2	SV2C
3.69435e-85	0.325399	1	0.998	1.69179e-80	NP2	NDUFB2
5.37429e-85	0.490748	1	0.999	2.4611e-80	NP2	SNCG
3.11938e-82	0.292308	0.844	0.599	1.42849e-77	NP2	PAQR8
6.84114e-82	0.318668	0.924	0.738	3.13283e-77	NP2	LOC105378372
6.22624e-81	0.344917	0.982	0.905	2.85124e-76	NP2	SERINC5
1.28625e-78	0.322305	0.915	0.597	5.89025e-74	NP2	P2RY14
3.46592e-78	0.33056	0.945	0.829	1.58718e-73	NP2	NBL1/MICOS10-NBL1
8.26906e-77	0.376447	0.988	0.976	3.78674e-72	NP2	TXN
2.02843e-76	0.328581	0.943	0.788	9.28899e-72	NP2	LOC717080
6.84868e-76	0.328256	0.999	0.965	3.13628e-71	NP2	TAGLN3
1.11842e-75	0.307299	1	0.993	5.12169e-71	NP2	GNAO1
3.45709e-75	0.40222	1	1	1.58314e-70	NP2	B2M
7.07202e-75	0.327923	0.975	0.901	3.23856e-70	NP2	RPH3A
1.28149e-74	0.3148	0.964	0.912	5.86846e-70	NP2	CNTNAP2
2.32168e-74	0.323803	1	0.995	1.06319e-69	NP2	S100A6
6.55426e-74	0.295374	0.861	0.666	3.00146e-69	NP2	MAN1A2
1.43299e-73	0.350686	0.997	0.924	6.56224e-69	NP2	CHP2
2.28427e-73	0.321924	0.988	0.936	1.04606e-68	NP2	GTF3A
4.12614e-73	0.404113	0.985	0.95	1.88952e-68	NP2	DGKI
1.45091e-72	0.360074	0.958	0.812	6.6443e-68	NP2	KCNN2
2.41516e-72	0.354222	0.997	0.987	1.106e-67	NP2	MIEN1
7.25355e-71	0.281878	0.841	0.611	3.32169e-66	NP2	LOC114672614
7.45468e-71	0.250788	0.878	0.59	3.4138e-66	NP2	ETV1
4.02061e-70	0.454151	0.978	0.935	1.8412e-65	NP2	LOC106995978
4.23211e-70	0.332917	0.96	0.838	1.93805e-65	NP2	NPTX1
8.00019e-70	0.285055	0.994	0.973	3.66361e-65	NP2	NAA38
9.34281e-70	0.34139	0.988	0.94	4.27845e-65	NP2	MT2A
2.59993e-69	0.281671	0.993	0.992	1.19061e-64	NP2	REEP1
4.70582e-68	0.284344	0.99	0.979	2.15498e-63	NP2	GET1
5.24768e-68	0.302842	0.833	0.62	2.40312e-63	NP2	PCNA
6.16367e-68	0.39202	0.802	0.525	2.82259e-63	NP2	HBA2
7.78736e-67	0.281275	0.958	0.791	3.56614e-62	NP2	EZR
1.27081e-66	0.314312	0.996	0.993	5.81953e-62	NP2	LAMTOR5
1.65373e-66	0.418839	0.973	0.881	7.5731e-62	NP2	MSANTD3-TMEFF1
2.16754e-66	0.266941	0.973	0.944	9.92602e-62	NP2	POLE4
8.7393e-66	0.294876	0.806	0.524	4.00208e-61	NP2	PTGDR
8.84979e-66	0.289545	0.92	0.788	4.05267e-61	NP2	TLN2
1.05954e-65	0.26762	0.835	0.589	4.85206e-61	NP2	TRPC3
3.36881e-65	0.250151	1	0.999	1.54271e-60	NP2	LOC702760
8.67648e-65	0.265418	0.875	0.676	3.97331e-60	NP2	GSE1
6.32881e-64	0.499351	0.997	0.921	2.89822e-59	NP2	RGS4
6.66317e-64	0.253628	0.999	0.99	3.05133e-59	NP2	UBL5
1.90231e-63	0.294284	0.994	0.989	8.71142e-59	NP2	WDR83OS
1.96369e-63	0.266972	0.848	0.677	8.99254e-59	NP2	PTPRM
6.78363e-63	0.258992	0.849	0.589	3.10649e-58	NP2	TMEM45B
7.13569e-63	0.31193	0.994	0.982	3.26772e-58	NP2	GNAQ
6.19797e-62	0.268479	0.999	0.994	2.8383e-57	NP2	TMEM14A
7.80344e-62	0.283619	1	0.994	3.57351e-57	NP2	SLMO2-ATP5E
8.63909e-62	0.268056	0.991	0.952	3.95619e-57	NP2	NME1-NME2-loc1
5.27968e-60	0.268076	0.997	0.986	2.41777e-55	NP2	PET100
1.37063e-59	0.270638	0.961	0.933	6.27668e-55	NP2	DPP6
1.61296e-59	0.25855	0.855	0.647	7.38637e-55	NP2	UNC5D
4.21643e-58	0.291776	0.994	0.972	1.93087e-53	NP2	PAFAH1B3
7.52872e-58	0.263823	0.991	0.976	3.4477e-53	NP2	OST4
1.05333e-57	0.291062	0.967	0.866	4.82364e-53	NP2	FNDC5
1.78065e-57	0.279657	0.972	0.952	8.15433e-53	NP2	ARL8B
3.0199e-57	0.304263	0.946	0.682	1.38293e-52	NP2	KCNK18
1.93236e-56	0.339776	1	0.964	8.84905e-52	NP2	RBP4
7.01707e-55	0.295112	0.96	0.847	3.2134e-50	NP2	FHL2
2.18975e-54	0.302105	0.976	0.912	1.00277e-49	NP2	RIMS2
1.63645e-53	0.288285	0.952	0.91	7.49394e-49	NP2	TM9SF2
1.86593e-51	0.259032	0.997	0.988	8.54482e-47	NP2	KIF5C
4.56769e-50	0.29469	0.966	0.913	2.09173e-45	NP2	FGF13
1.86888e-49	0.280036	0.979	0.952	8.55837e-45	NP2	LOC114675033
3.95118e-49	0.332605	0.991	0.924	1.8094e-44	NP2	MT1E
5.04914e-49	0.271448	0.994	0.969	2.3122e-44	NP2	RAB15
7.59574e-48	0.281646	0.858	0.744	3.47839e-43	NP2	WASHC5
4.37689e-47	0.294526	0.996	0.971	2.00435e-42	NP2	SCN11A
6.92408e-47	0.288887	0.921	0.855	3.17081e-42	NP2	NEK7
5.61466e-45	0.282466	1	0.99	2.57118e-40	NP2	SYNPR
1.63382e-44	0.283439	1	0.957	7.48192e-40	NP2	LXN
1.09356e-43	0.253717	0.955	0.905	5.00787e-39	NP2	LOC100423098
6.11318e-43	0.250682	0.943	0.909	2.79947e-38	NP2	DAAM1
8.5591e-43	0.278593	0.987	0.959	3.91955e-38	NP2	PPEF1
1.76e-42	0.25857	0.994	0.98	8.05973e-38	NP2	PIN1
3.67132e-38	0.257723	0.997	0.981	1.68124e-33	NP2	MAP1LC3A
4.79258e-37	0.441991	0.854	0.726	2.19471e-32	NP2	NUPR1
2.14055e-36	0.269909	1	0.998	9.80245e-32	NP2	OAZ1
8.83071e-35	0.267118	0.997	0.986	4.04393e-30	NP2	LOC706646
1.55356e-33	0.319345	1	0.992	7.11438e-29	NP2	TUBA1A
1.44634e-28	0.305896	0.999	0.998	6.62337e-24	NP2	SELENOW
6.16292e-27	0.261781	0.937	0.932	2.82225e-22	NP2	RBMS3
2.49722e-25	0.252538	0.984	0.973	1.14358e-20	NP2	LOC711964
3.51657e-291	0.643998	0.949	0.045	1.61038e-286	NP3	S1PR1
7.99344e-215	0.767954	0.796	0.045	3.66051e-210	NP3	CCK
3.88885e-142	0.967097	0.569	0.034	1.78086e-137	NP3	EDN3
6.87481e-128	0.452709	0.81	0.117	3.14825e-123	NP3	SLC8A1
6.39697e-118	0.674743	0.861	0.153	2.92943e-113	NP3	ANXA8L1
9.26289e-117	0.339254	0.766	0.103	4.24185e-112	NP3	HEG1
2.17947e-115	1.18912	0.949	0.209	9.98065e-111	NP3	PCP4
1.83204e-114	1.05592	0.978	0.266	8.38966e-110	NP3	NOS1
8.90374e-111	1.07512	0.847	0.148	4.07738e-106	NP3	S100A16
2.74735e-106	0.26788	0.526	0.045	1.25812e-101	NP3	TMEM255B
1.51395e-105	0.315553	0.664	0.08	6.93297e-101	NP3	GPM6B
5.89282e-99	0.410264	0.774	0.126	2.69856e-94	NP3	CCN3
4.72022e-97	0.360894	0.745	0.12	2.16158e-92	NP3	SEMA5A
5.29392e-86	2.83761	0.971	0.502	2.4243e-81	NP3	SST
7.99944e-84	1.57578	1	0.992	3.66326e-79	NP3	GNAS
1.6269e-83	0.745899	0.942	0.365	7.45025e-79	NP3	LOC105370256
1.38078e-82	0.370467	0.839	0.207	6.32313e-78	NP3	IRAK3
5.26661e-82	1.20534	0.993	0.489	2.41179e-77	NP3	GFRA3
3.24336e-81	1.22024	1	0.962	1.48526e-76	NP3	JAK1
7.6187e-81	1.13212	0.985	0.667	3.48891e-76	NP3	HRH1
1.20574e-78	0.269496	0.672	0.115	5.52154e-74	NP3	CDKN1A
1.02134e-72	0.600658	0.927	0.398	4.67711e-68	NP3	CBLB
1.348e-72	1.08572	0.978	0.649	6.17303e-68	NP3	ETV1
3.20934e-72	0.806908	0.985	0.467	1.46968e-67	NP3	CAMK4
1.1285e-71	1.64109	0.949	0.523	5.16786e-67	NP3	IL31RA
2.96205e-69	0.389418	0.883	0.251	1.35644e-64	NP3	CTXN2
2.56245e-65	0.386598	0.737	0.178	1.17345e-60	NP3	CYP3A5
5.16025e-64	0.692753	0.964	0.603	2.36308e-59	NP3	GNAL
4.80252e-62	0.326902	0.825	0.203	2.19927e-57	NP3	HS3ST2
9.42243e-62	0.390861	0.876	0.293	4.31491e-57	NP3	CAMK2B
5.30353e-61	0.376776	0.73	0.202	2.4287e-56	NP3	VSTM2A
2.47435e-60	0.593438	1	0.999	1.1331e-55	NP3	LOC706351
8.27737e-60	0.690526	0.934	0.606	3.79054e-55	NP3	PREP
3.31093e-58	0.28667	0.796	0.233	1.51621e-53	NP3	SEL1L3
5.11517e-58	0.625942	0.766	0.191	2.34244e-53	NP3	CDH13
5.63253e-58	0.683222	0.964	0.688	2.57936e-53	NP3	ABLIM1
6.86423e-57	0.759485	0.993	0.947	3.14341e-52	NP3	PRKCB
1.13069e-56	1.24005	1	0.762	5.17787e-52	NP3	SCG2
3.64472e-56	0.556967	1	0.992	1.66906e-51	NP3	NAPB
1.42972e-55	0.403263	0.876	0.36	6.54726e-51	NP3	CNTNAP5
2.17224e-55	0.551901	0.934	0.605	9.94754e-51	NP3	FAM160B1
2.66729e-51	0.549915	0.971	0.855	1.22146e-46	NP3	CFL2
4.27989e-51	0.582882	0.971	0.746	1.95993e-46	NP3	AMPH
7.52789e-51	0.616175	0.964	0.678	3.44732e-46	NP3	SYT6
2.84367e-50	0.641373	0.92	0.617	1.30223e-45	NP3	OSMR
5.26347e-50	0.534381	0.985	0.793	2.41035e-45	NP3	DCLK1
4.28925e-49	0.470472	0.978	0.757	1.96422e-44	NP3	DUSP26
2.35161e-48	0.351689	0.526	0.117	1.0769e-43	NP3	GBP1
2.55395e-48	0.495265	0.927	0.553	1.16955e-43	NP3	KLF5
8.76427e-47	0.576738	0.985	0.585	4.01351e-42	NP3	KCNAB1
1.35047e-46	0.286655	0.781	0.295	6.18435e-42	NP3	LOC114675618
2.12614e-46	0.495038	0.942	0.615	9.73643e-42	NP3	PFKFB3
2.45711e-46	0.312005	0.723	0.237	1.12521e-41	NP3	FGF2
3.0879e-46	0.371631	0.832	0.387	1.41407e-41	NP3	PHACTR1
3.50831e-46	0.536452	1	0.95	1.60659e-41	NP3	TCAF1
4.67317e-46	0.429067	0.912	0.553	2.14003e-41	NP3	TMEM117
5.35617e-46	0.295638	0.81	0.325	2.45281e-41	NP3	PAK1
7.25228e-46	0.528038	0.964	0.662	3.32111e-41	NP3	GNA14
1.78868e-44	0.279979	0.679	0.204	8.19107e-40	NP3	WFDC1
1.13311e-43	0.305053	0.752	0.268	5.18898e-39	NP3	TMEM151B
1.51716e-43	0.586604	0.971	0.859	6.9477e-39	NP3	PRKAR2B
1.51944e-43	0.372789	0.92	0.48	6.9581e-39	NP3	GRB10
3.42387e-43	0.510019	0.978	0.658	1.56793e-38	NP3	TMEM130
5.36778e-43	0.435412	0.912	0.545	2.45812e-38	NP3	PEG3-loc2
6.99135e-43	0.610533	1	0.983	3.20162e-38	NP3	TMEM255A
5.10035e-42	0.453728	0.898	0.569	2.33565e-37	NP3	PDE4D-loc2
7.39708e-42	0.484336	1	0.885	3.38742e-37	NP3	EIF1B
1.74519e-41	0.47031	0.985	0.887	7.99194e-37	NP3	ENAH
7.70626e-41	0.524128	0.993	0.854	3.529e-36	NP3	CD81
1.71684e-40	0.458497	0.971	0.747	7.86212e-36	NP3	ARL4C
1.73219e-40	0.503292	1	0.958	7.93239e-36	NP3	ATP8A2
1.76127e-40	0.483746	0.942	0.556	8.06557e-36	NP3	PCSK1
3.52841e-40	0.518926	1	0.984	1.6158e-35	NP3	TIMP2
1.05457e-39	0.374625	0.876	0.491	4.8293e-35	NP3	UTRN
2.60865e-39	0.512496	0.993	0.925	1.19461e-34	NP3	RIMS2
4.35699e-39	0.266648	0.715	0.282	1.99524e-34	NP3	PLCB4
5.69447e-39	0.421138	0.942	0.643	2.60773e-34	NP3	ZNF827
9.46811e-38	0.449997	0.978	0.96	4.33583e-33	NP3	PRDX5
4.85982e-37	0.360531	0.891	0.583	2.2255e-32	NP3	NGLY1
8.29437e-37	0.486095	1	0.996	3.79832e-32	NP3	DGKH
8.65083e-37	0.577182	0.993	0.957	3.96156e-32	NP3	CALCA
4.05158e-36	0.45398	0.964	0.798	1.85538e-31	NP3	NAP1L3
1.09019e-35	0.383926	1	0.999	4.9924e-31	NP3	FKBP1B
1.22475e-35	0.455093	0.964	0.816	5.6086e-31	NP3	ELP1
2.45955e-35	0.417955	0.92	0.61	1.12633e-30	NP3	MAP2
3.04427e-35	0.370732	0.905	0.601	1.39409e-30	NP3	LRRFIP1
5.58584e-35	0.414584	0.92	0.667	2.55798e-30	NP3	RPS6KA2
5.8064e-35	0.369718	0.861	0.424	2.65898e-30	NP3	SLC7A14
6.87943e-35	0.406837	0.993	0.931	3.15037e-30	NP3	STMN3
2.73396e-34	0.362926	0.839	0.477	1.25199e-29	NP3	HPCAL1
3.90477e-34	0.457469	0.993	0.892	1.78815e-29	NP3	NCDN
4.26178e-34	0.402249	0.891	0.677	1.95164e-29	NP3	BICD2
7.23366e-34	0.457528	1	0.94	3.31258e-29	NP3	CHP2
7.95728e-34	0.425576	0.964	0.829	3.64396e-29	NP3	APLP1
2.64251e-32	0.320006	0.854	0.478	1.21011e-27	NP3	GNAZ
1.34573e-31	0.415545	0.964	0.679	6.16264e-27	NP3	STAC
1.56386e-31	0.371902	0.993	0.952	7.16153e-27	NP3	PCYOX1
3.28647e-31	0.384195	0.993	0.908	1.50501e-26	NP3	CADM1
1.20318e-30	0.326635	0.956	0.767	5.50986e-26	NP3	MAGED1
1.24706e-30	0.47377	0.993	0.872	5.7108e-26	NP3	ZBTB20
5.30368e-30	0.304572	0.912	0.584	2.42877e-25	NP3	TSC22D3
8.49781e-30	0.490455	0.985	0.922	3.89149e-25	NP3	CNTNAP2
1.21875e-29	0.306497	0.912	0.617	5.58116e-25	NP3	STEAP3
2.12557e-29	0.343093	0.949	0.712	9.73384e-25	NP3	SEPTIN4
2.23787e-29	0.40287	0.985	0.951	1.02481e-24	NP3	MTURN
4.02655e-29	0.305231	0.854	0.476	1.84392e-24	NP3	ATP6V1C2
8.34925e-29	0.271734	0.81	0.421	3.82346e-24	NP3	LOC114676216
8.49891e-29	0.313232	0.825	0.513	3.89199e-24	NP3	PTPRN2
1.10955e-28	0.320661	0.956	0.592	5.08107e-24	NP3	C14orf132
2.5087e-28	0.297436	0.927	0.721	1.14883e-23	NP3	SEPTIN3
2.64534e-28	0.250714	0.723	0.329	1.21141e-23	NP3	GPRASP1
2.99431e-28	0.299229	0.839	0.524	1.37122e-23	NP3	LOC706958
3.79422e-28	0.302545	0.788	0.462	1.73753e-23	NP3	LARP6
3.91829e-28	0.318677	0.92	0.676	1.79434e-23	NP3	PSD3
4.4045e-28	0.365853	0.985	0.954	2.017e-23	NP3	UQCC2
7.79827e-28	0.321407	0.964	0.898	3.57114e-23	NP3	VAMP1
8.96217e-28	0.314191	0.905	0.677	4.10414e-23	NP3	LGMN
1.91496e-27	0.357745	0.956	0.798	8.76939e-23	NP3	SERPINI1
3.1001e-27	0.260262	0.759	0.355	1.41966e-22	NP3	CCDC3
3.19122e-27	0.467356	0.942	0.818	1.46139e-22	NP3	CHL1
4.29659e-27	0.387113	0.971	0.774	1.96758e-22	NP3	NEGR1
4.39551e-27	0.393839	0.978	0.899	2.01288e-22	NP3	ZFAND5
4.43369e-27	0.346009	0.993	0.936	2.03036e-22	NP3	KCTD16
4.56588e-27	0.336862	1	0.985	2.0909e-22	NP3	LOC718869
4.94927e-27	0.341516	0.942	0.728	2.26647e-22	NP3	GRIK1
6.62913e-27	0.37281	0.876	0.561	3.03574e-22	NP3	TLE4
7.54066e-27	0.301134	0.949	0.745	3.45317e-22	NP3	NIPA1
7.86952e-27	0.30847	0.912	0.635	3.60377e-22	NP3	SCN3B
1.52848e-26	0.314655	0.993	0.961	6.99952e-22	NP3	SCG5
1.96757e-26	0.429761	0.985	0.901	9.01027e-22	NP3	MSANTD3-TMEFF1
2.36417e-26	0.385962	1	1	1.08265e-21	NP3	LOC717686
2.67314e-26	0.301151	0.912	0.716	1.22414e-21	NP3	PALM2AKAP2-loc2
3.10046e-26	0.419526	1	0.96	1.41983e-21	NP3	FGF1
3.24412e-26	0.290429	0.898	0.66	1.48561e-21	NP3	MYT1L
4.64725e-26	0.316948	0.949	0.76	2.12816e-21	NP3	DNAJC13
5.99186e-26	0.295196	0.92	0.696	2.74391e-21	NP3	MACROD2
6.85182e-26	0.354831	0.993	0.869	3.13772e-21	NP3	LOC694679
9.63278e-26	0.344631	1	0.89	4.41123e-21	NP3	BASP1
1.3815e-25	0.298385	0.927	0.732	6.32644e-21	NP3	KCNB2
1.4175e-25	0.313908	0.993	0.979	6.49131e-21	NP3	EIF5
2.19641e-25	0.304542	0.905	0.692	1.00582e-20	NP3	WDR77
3.74144e-25	0.284797	0.912	0.674	1.71335e-20	NP3	DNAJA4
3.99528e-25	0.339812	0.993	0.906	1.8296e-20	NP3	PREPL
5.21043e-25	0.31166	0.861	0.622	2.38607e-20	NP3	XPO6
7.22322e-25	0.318536	0.949	0.688	3.3078e-20	NP3	UNC5D
9.8018e-25	0.365946	0.839	0.585	4.48863e-20	NP3	PTGDR
1.10992e-24	0.30254	0.883	0.634	5.08279e-20	NP3	LPCAT1
1.91586e-24	0.316813	0.985	0.925	8.77348e-20	NP3	WARS1
2.21151e-24	0.309562	0.949	0.794	1.01274e-19	NP3	ZEB1
2.53822e-24	0.308872	1	0.957	1.16235e-19	NP3	PGRMC1
2.88859e-24	0.366521	1	0.984	1.3228e-19	NP3	SYT4
3.36248e-24	0.392805	0.876	0.592	1.53981e-19	NP3	CMAH
3.82534e-24	0.328299	0.993	0.927	1.75177e-19	NP3	TSPYL1
5.17314e-24	0.290633	0.883	0.682	2.36899e-19	NP3	SLC9A3R1
6.36602e-24	0.283831	0.971	0.899	2.91525e-19	NP3	MYCBP2
9.2417e-24	0.275003	0.949	0.713	4.23214e-19	NP3	SLC9A9
1.11194e-23	0.335515	1	0.99	5.09204e-19	NP3	DPYSL3
1.6099e-23	0.299018	0.942	0.839	7.37238e-19	NP3	MAP7D2
1.86156e-23	0.28782	0.891	0.571	8.52481e-19	NP3	DIRAS2
2.04958e-23	0.371564	0.854	0.696	9.38584e-19	NP3	LOC106992466
2.07072e-23	0.292295	1	0.975	9.48265e-19	NP3	IDS
3.25012e-23	0.2523	0.73	0.393	1.48836e-18	NP3	RIPOR2
4.37839e-23	0.374669	0.956	0.843	2.00504e-18	NP3	CAMK2D
5.80351e-23	0.326446	0.978	0.886	2.65766e-18	NP3	OAT
8.44189e-23	0.258846	0.818	0.471	3.86588e-18	NP3	RARRES2
8.93205e-23	0.279195	0.92	0.712	4.09034e-18	NP3	CXXC4
9.10305e-23	0.389451	1	0.945	4.16865e-18	NP3	CD55
9.37594e-23	0.277535	0.869	0.617	4.29362e-18	NP3	PTPRS
1.13119e-22	0.303752	0.993	0.92	5.18017e-18	NP3	ANK3
1.23567e-22	0.316768	1	0.979	5.65865e-18	NP3	NORAD
1.27333e-22	0.266248	0.839	0.593	5.83111e-18	NP3	SMYD2
1.58353e-22	0.299891	0.934	0.763	7.25161e-18	NP3	MFSD4A
1.94923e-22	0.28475	0.934	0.722	8.92631e-18	NP3	FRMPD1
2.14194e-22	0.251601	0.898	0.596	9.80878e-18	NP3	TBC1D16
2.3177e-22	0.313124	0.934	0.832	1.06137e-17	NP3	HPRT1
2.79401e-22	0.285021	1	0.962	1.27949e-17	NP3	STXBP1
2.9441e-22	0.3687	0.956	0.788	1.34822e-17	NP3	ALCAM
3.38521e-22	0.290301	0.854	0.627	1.55022e-17	NP3	MKX
3.83295e-22	0.285989	0.934	0.787	1.75526e-17	NP3	CD47
3.95594e-22	0.302348	0.956	0.76	1.81158e-17	NP3	GOLGB1
4.51158e-22	0.319677	0.985	0.896	2.06603e-17	NP3	ELAVL2
5.48086e-22	0.319006	1	0.945	2.50991e-17	NP3	TRIM2
7.4019e-22	0.269262	0.854	0.58	3.38963e-17	NP3	PDZD2
1.29909e-21	0.277272	0.927	0.672	5.94905e-17	NP3	LOC705992
2.14775e-21	0.298222	0.912	0.715	9.83541e-17	NP3	NRSN1
3.20702e-21	0.27266	0.978	0.91	1.46862e-16	NP3	G3BP2
4.55676e-21	0.42757	0.869	0.648	2.08672e-16	NP3	CST3
5.0799e-21	0.272225	0.993	0.937	2.32629e-16	NP3	CANX
5.98889e-21	0.270911	0.788	0.493	2.74255e-16	NP3	SLC22A17
6.23613e-21	0.316353	0.956	0.822	2.85577e-16	NP3	HSPH1
7.13224e-21	0.297311	0.978	0.862	3.26614e-16	NP3	CPE
1.43717e-20	0.287987	0.934	0.759	6.58138e-16	NP3	LOC114676734
1.56487e-20	0.300705	0.934	0.703	7.16618e-16	NP3	GPRASP2
2.03095e-20	0.313462	0.934	0.852	9.30054e-16	NP3	AK1
2.31621e-20	0.296468	0.942	0.824	1.06068e-15	NP3	MAP9
3.43404e-20	0.282171	1	0.987	1.57259e-15	NP3	SNAP25
3.52139e-20	0.288331	0.985	0.884	1.61258e-15	NP3	EID1
6.72382e-20	0.287182	0.956	0.838	3.07911e-15	NP3	APC
1.10792e-19	0.254589	0.752	0.485	5.0736e-15	NP3	HDAC4
2.06039e-19	0.319934	0.971	0.836	9.43533e-15	NP3	CHCHD10
3.0673e-19	0.331107	1	0.954	1.40464e-14	NP3	EBF1
3.95985e-19	0.290481	0.971	0.914	1.81337e-14	NP3	RAB3D
4.44044e-19	0.283957	1	0.994	2.03346e-14	NP3	AKAP12
4.74842e-19	0.279062	0.869	0.686	2.17449e-14	NP3	NCS1
5.79296e-19	0.276643	0.949	0.829	2.65283e-14	NP3	ELOVL5
7.13733e-19	0.333293	0.993	0.896	3.26847e-14	NP3	CPNE4
7.27596e-19	0.255728	1	0.97	3.33195e-14	NP3	BEX3
9.04783e-19	0.310434	0.978	0.944	4.14336e-14	NP3	LOC709017
9.15864e-19	0.271993	1	0.974	4.19411e-14	NP3	LOC698234
1.0275e-18	0.282014	0.964	0.803	4.70533e-14	NP3	C14H11orf58
1.2209e-18	0.255814	0.891	0.704	5.59097e-14	NP3	CDH2
1.77407e-18	0.273803	0.912	0.793	8.12416e-14	NP3	B4GAT1
1.91577e-18	0.329835	0.942	0.777	8.77308e-14	NP3	GSTM3
1.97892e-18	0.254562	0.891	0.64	9.06225e-14	NP3	TRPC3
3.89536e-18	0.286717	1	0.918	1.78384e-13	NP3	CAMK2A
3.99037e-18	0.250322	0.978	0.87	1.82735e-13	NP3	DDX3X
5.93228e-18	0.287633	0.978	0.966	2.71663e-13	NP3	CALM3
8.91988e-18	0.264317	0.964	0.875	4.08477e-13	NP3	FRY
2.60238e-17	0.256241	0.978	0.894	1.19173e-12	NP3	CPNE3
3.23351e-17	0.398379	0.971	0.865	1.48076e-12	NP3	CD9-loc1
4.5492e-17	0.258084	0.956	0.875	2.08326e-12	NP3	LOC703797
5.81205e-17	0.263962	1	0.987	2.66157e-12	NP3	ENO2
1.28641e-16	0.282437	0.927	0.73	5.89097e-12	NP3	PWAR6
1.53447e-16	0.255601	0.949	0.843	7.02697e-12	NP3	DNAJC25-GNG10-loc1
4.60781e-16	0.310761	1	1	2.1101e-11	NP3	CALCB
4.84737e-16	0.265344	0.956	0.784	2.21981e-11	NP3	LOC696901
8.44144e-16	0.255581	0.964	0.937	3.86567e-11	NP3	LOC694067
8.95089e-16	0.260927	0.978	0.905	4.09897e-11	NP3	AKAP6
1.13515e-15	0.269788	0.905	0.761	5.19832e-11	NP3	MPPED2
1.19635e-15	0.272521	0.964	0.864	5.47857e-11	NP3	TTC3
1.69426e-15	0.259962	1	0.95	7.7587e-11	NP3	PJA2
2.8643e-15	0.280576	0.985	0.911	1.31168e-10	NP3	LAMP2
5.24995e-15	0.271484	1	0.97	2.40416e-10	NP3	INA
8.8817e-15	0.27785	0.949	0.828	4.06729e-10	NP3	LOC700134
1.00364e-14	0.357854	0.985	0.932	4.59608e-10	NP3	CALM2
3.39489e-14	0.271859	0.993	0.922	1.55466e-09	NP3	SERINC5
2.32574e-13	0.255419	0.978	0.931	1.06505e-08	NP3	OSBPL8
2.33622e-12	0.255698	0.964	0.947	1.06985e-07	NP3	DBI
4.88462e-08	0.277559	0.715	0.577	0.00223686	NP3	NMB
0	1.3922	0.931	0.093	0	PEP1	ADCYAP1
4.00263e-290	0.571362	0.844	0.072	1.83296e-285	PEP1	ADCY7
7.8372e-280	1.40274	0.841	0.085	3.58897e-275	PEP1	GAL
1.18618e-268	1.82512	0.931	0.135	5.43199e-264	PEP1	SCGN
4.90091e-240	0.58894	0.662	0.04	2.24432e-235	PEP1	P2RY12
4.8271e-237	0.891897	0.907	0.143	2.21052e-232	PEP1	NTRK1
8.47448e-234	0.657117	0.59	0.024	3.8808e-229	PEP1	CD160
9.08109e-228	0.617414	0.781	0.091	4.1586e-223	PEP1	NTM
2.025e-223	0.928371	0.88	0.162	9.27328e-219	PEP1	PLCXD3
2.02754e-217	0.423704	0.781	0.093	9.2849e-213	PEP1	AMOTL1
2.29592e-213	0.439465	0.751	0.091	1.05139e-208	PEP1	EPHA5
2.094e-210	0.288058	0.572	0.029	9.58927e-206	PEP1	BCL11A
1.78588e-207	0.549852	0.808	0.131	8.17828e-203	PEP1	NECTIN3
2.02166e-198	0.393343	0.701	0.08	9.25797e-194	PEP1	TSPAN33
8.31907e-196	0.368737	0.584	0.04	3.80963e-191	PEP1	PTPRT
1.56166e-189	0.335762	0.509	0.025	7.15146e-185	PEP1	PTCHD1
2.06051e-189	0.387739	0.689	0.083	9.4359e-185	PEP1	BCHE
2.38979e-189	0.911925	0.793	0.135	1.09438e-184	PEP1	CDH13
1.21416e-185	0.266445	0.635	0.061	5.56011e-181	PEP1	ZEB2
2.27524e-178	2.27764	0.997	0.969	1.04192e-173	PEP1	TAC1
1.09043e-173	0.291239	0.629	0.068	4.9935e-169	PEP1	CYGB
1.61933e-173	1.49396	0.997	0.815	7.41556e-169	PEP1	CELF4
2.92377e-171	0.547118	0.814	0.189	1.33891e-166	PEP1	LGALS3
6.79342e-171	0.857188	0.79	0.168	3.11098e-166	PEP1	SCRG1
7.45751e-167	1.9875	0.994	0.742	3.41509e-162	PEP1	SCG2
3.77844e-164	0.519127	0.799	0.193	1.7303e-159	PEP1	GAREM1
1.12634e-161	0.347787	0.689	0.106	5.15797e-157	PEP1	BID
9.90101e-157	1.15459	0.997	0.747	4.53407e-152	PEP1	VAT1L
4.11894e-155	0.562323	0.853	0.247	1.88623e-150	PEP1	CLSTN2
9.11306e-147	0.495448	0.859	0.267	4.17323e-142	PEP1	BTBD11
1.04624e-145	0.704762	0.919	0.39	4.79116e-141	PEP1	PCDH9
2.58881e-145	0.955901	0.952	0.56	1.18552e-140	PEP1	C14orf132
1.85616e-143	0.345507	0.65	0.113	8.50012e-139	PEP1	SLC2A13
1.28646e-139	0.912918	0.695	0.14	5.8912e-135	PEP1	AQP1
2.35333e-137	0.706813	0.928	0.429	1.07768e-132	PEP1	CAMK4
1.68572e-136	0.385852	0.808	0.235	7.7196e-132	PEP1	SMIM3
4.51137e-136	0.400509	0.763	0.203	2.06594e-131	PEP1	DOCK5
1.78526e-135	0.41161	0.784	0.206	8.17544e-131	PEP1	RNF213
2.10106e-135	0.811635	0.958	0.654	9.62161e-131	PEP1	STAC
8.27129e-135	1.04513	0.934	0.661	3.78776e-130	PEP1	LOC114675665
5.14628e-133	0.962136	0.988	0.702	2.35669e-128	PEP1	TMEM176B
5.90806e-132	0.399495	0.835	0.245	2.70553e-127	PEP1	CORO2B
1.09446e-128	0.869487	0.988	0.884	5.01195e-124	PEP1	NCDN
9.71289e-127	0.789931	0.967	0.619	4.44792e-122	PEP1	NEFH
1.43523e-125	0.668792	0.988	0.963	6.57247e-121	PEP1	CALM3
8.146e-125	0.329459	0.677	0.145	3.73038e-120	PEP1	FSTL5
5.83877e-124	0.784963	1	0.988	2.6738e-119	PEP1	CLU
2.02529e-123	0.580451	0.865	0.375	9.27462e-119	PEP1	DGKA
4.77445e-123	0.684229	0.988	0.882	2.18641e-118	PEP1	BASP1
2.00588e-121	0.673745	0.958	0.532	9.18575e-117	PEP1	TMEM176A
2.67407e-121	0.736732	0.997	0.982	1.22456e-116	PEP1	LOC706246
4.15225e-121	0.307826	0.377	0.025	1.90148e-116	PEP1	KLK8
1.33644e-120	0.335607	0.802	0.235	6.1201e-116	PEP1	TMEM229B
1.09295e-119	0.482077	0.865	0.363	5.00506e-115	PEP1	C1orf21
1.16837e-119	0.729089	0.985	0.853	5.35045e-115	PEP1	CD9-loc1
5.72617e-116	0.411224	0.811	0.264	2.62224e-111	PEP1	TSPAN2
1.52671e-115	0.837136	0.97	0.768	6.99143e-111	PEP1	ALDOC
1.90342e-114	0.719318	0.566	0.099	8.71654e-110	PEP1	KLK7
2.88643e-114	0.38823	0.796	0.236	1.32181e-109	PEP1	TMEM59L
2.7621e-113	0.747355	0.913	0.502	1.26488e-108	PEP1	FXYD7
1.22206e-112	0.870854	0.97	0.865	5.59629e-108	PEP1	ZBTB20
3.45935e-108	0.283625	0.593	0.113	1.58417e-103	PEP1	SULF2
6.2177e-108	0.723106	0.94	0.792	2.84733e-103	PEP1	ASPH
3.59396e-107	0.454298	0.892	0.478	1.64582e-102	PEP1	CAPN5
5.80672e-107	0.272251	0.683	0.187	2.65913e-102	PEP1	SLC29A4
5.02467e-106	0.254437	0.716	0.188	2.301e-101	PEP1	CRMP1
9.41676e-106	0.581347	0.946	0.75	4.31231e-101	PEP1	LOC114677470
9.58442e-105	0.688431	0.904	0.437	4.38909e-100	PEP1	TRPA1
1.69082e-103	0.62084	0.94	0.635	7.74292e-99	PEP1	TMEM130
1.20792e-102	0.399487	0.665	0.177	5.53154e-98	PEP1	NELL1
7.30078e-101	0.545697	0.886	0.376	3.34332e-96	PEP1	TRPV1
3.65435e-100	0.469042	0.883	0.381	1.67347e-95	PEP1	SLC7A14
4.92119e-100	0.264228	0.554	0.101	2.25361e-95	PEP1	CCN3
6.95491e-100	0.483036	0.614	0.145	3.18493e-95	PEP1	IFITM4P
6.91915e-99	0.336874	0.698	0.218	3.16856e-94	PEP1	CXXC5
7.60534e-99	0.360779	0.784	0.296	3.48279e-94	PEP1	TENM1
3.65447e-98	0.613196	0.575	0.127	1.67353e-93	PEP1	LOC114672190
1.15993e-96	0.335854	0.725	0.244	5.31178e-92	PEP1	COX7A1
6.49434e-96	0.772095	0.883	0.461	2.97402e-91	PEP1	GFRA3
1.99334e-93	0.264651	0.722	0.249	9.12832e-89	PEP1	GOLM1
4.02328e-93	0.261573	0.701	0.207	1.84242e-88	PEP1	AP1G2
8.81965e-93	0.595188	0.979	0.844	4.03887e-88	PEP1	CD81
1.71297e-92	0.40521	0.82	0.397	7.84439e-88	PEP1	GPR35
3.38181e-92	0.505257	0.988	0.965	1.54867e-87	PEP1	EPDR1
3.88734e-91	0.285735	0.68	0.216	1.78017e-86	PEP1	KCNMB2
4.09553e-90	0.463287	0.892	0.558	1.87551e-85	PEP1	TSC22D3
2.58773e-89	0.33116	0.689	0.223	1.18502e-84	PEP1	SYT16
2.80857e-89	0.265301	0.719	0.229	1.28615e-84	PEP1	TMEM151B
8.31987e-88	0.510457	0.979	0.956	3.81e-83	PEP1	PGRMC1
3.05325e-87	0.680273	0.946	0.584	1.3982e-82	PEP1	FABP3
1.07225e-86	0.607991	0.928	0.758	4.91028e-82	PEP1	LOC100430823
2.93148e-86	0.369142	0.793	0.388	1.34244e-81	PEP1	PTPDC1
9.2687e-86	0.307184	0.707	0.25	4.24451e-81	PEP1	ELMO1
9.27025e-86	0.599239	0.934	0.824	4.24522e-81	PEP1	ATP2B4
1.88543e-85	0.329859	0.71	0.271	8.63414e-81	PEP1	STEAP2
3.73847e-83	0.436078	0.889	0.593	1.71199e-78	PEP1	PFKFB3
7.04505e-83	0.486956	0.976	0.936	3.22621e-78	PEP1	VAT1
4.20808e-82	0.633699	0.85	0.572	1.92705e-77	PEP1	ARMH4
9.64162e-82	0.470436	0.961	0.919	4.41529e-77	PEP1	QDPR
1.37546e-81	0.596622	0.994	0.993	6.2988e-77	PEP1	LOC707011
4.27607e-81	0.537812	0.943	0.858	1.95818e-76	PEP1	SCD5
5.27493e-81	0.417004	0.928	0.755	2.4156e-76	PEP1	MAGED1
3.20662e-80	0.465263	0.997	0.992	1.46844e-75	PEP1	GNAS
4.54701e-79	0.414064	0.925	0.745	2.08226e-74	PEP1	DYNC1I1
1.09876e-78	0.406471	0.988	0.985	5.03167e-74	PEP1	NDRG4
6.73186e-78	0.516136	0.931	0.762	3.08279e-73	PEP1	NEGR1
4.73343e-77	0.427603	0.898	0.642	2.16763e-72	PEP1	EPS15
1.34094e-76	0.489797	0.985	0.895	6.1407e-72	PEP1	ACLY
2.33845e-76	0.463894	0.994	0.975	1.07087e-71	PEP1	RTN1-loc2
8.63122e-76	0.436434	0.967	0.871	3.95258e-71	PEP1	LOC708625
1.79441e-75	0.262807	0.713	0.266	8.21731e-71	PEP1	CAMK2B
2.30691e-75	0.444679	0.991	0.974	1.05643e-70	PEP1	IDS
1.49537e-74	0.509057	0.985	0.948	6.84791e-70	PEP1	MTURN
2.41627e-74	0.272316	0.602	0.189	1.10651e-69	PEP1	TUB
5.17594e-74	0.612422	1	1	2.37027e-69	PEP1	CALCB
5.86222e-74	0.421713	0.964	0.88	2.68454e-69	PEP1	EIF1B
1.48005e-71	0.414185	0.749	0.359	6.77773e-67	PEP1	MCTP1
1.7e-71	0.473546	0.94	0.828	7.78496e-67	PEP1	DNER
8.73805e-71	0.30902	0.784	0.382	4.0015e-66	PEP1	MAP3K5
9.18525e-71	0.258863	0.677	0.226	4.20629e-66	PEP1	CTXN2
2.25426e-70	0.363768	0.856	0.575	1.03232e-65	PEP1	THRA
3.83356e-70	0.450908	0.913	0.716	1.75554e-65	PEP1	SLC17A6
7.25905e-70	0.384404	1	1	3.32421e-65	PEP1	MAP1B
1.17247e-69	0.413837	0.949	0.898	5.36919e-65	PEP1	ESYT1
2.45523e-68	0.305079	0.799	0.42	1.12435e-63	PEP1	VEGFB
7.85498e-68	0.373986	0.808	0.457	3.59711e-63	PEP1	GRB10
3.26829e-67	0.450108	0.913	0.783	1.49668e-62	PEP1	LOC107000617
6.66493e-67	0.43197	0.784	0.375	3.05214e-62	PEP1	BAALC
1.54743e-65	0.39931	0.997	0.994	7.0863e-61	PEP1	RTN4
1.37808e-64	0.394002	0.937	0.861	6.3108e-60	PEP1	CHP1
3.47278e-64	0.338334	0.74	0.377	1.59032e-59	PEP1	FGFR1
8.80518e-64	0.344893	0.814	0.5	4.03225e-59	PEP1	LOC106995376
1.20092e-63	0.337359	0.605	0.206	5.49949e-59	PEP1	IFI27
1.84995e-63	0.395971	0.916	0.79	8.47165e-59	PEP1	PNMA2
2.62332e-63	0.44573	0.973	0.972	1.20132e-58	PEP1	INA
7.40344e-63	0.391015	0.913	0.688	3.39033e-58	PEP1	TMBIM1
9.41306e-63	0.40134	0.865	0.591	4.31062e-58	PEP1	MAP2
9.59595e-63	0.46622	0.991	0.998	4.39437e-58	PEP1	MALAT1
1.64575e-62	0.387365	0.976	0.935	7.53655e-58	PEP1	CANX
3.01646e-62	0.355119	0.946	0.832	1.38136e-57	PEP1	TMEM35A
4.81219e-62	0.420557	0.967	0.902	2.2037e-57	PEP1	PREPL
7.93129e-62	0.344174	0.967	0.918	3.63205e-57	PEP1	HACD3
5.11267e-60	0.386741	0.898	0.789	2.3413e-55	PEP1	TMX4
8.51202e-60	0.503124	0.928	0.868	3.89799e-55	PEP1	IFI6
9.72254e-60	0.394924	0.952	0.821	4.45234e-55	PEP1	SELENOM
1.12275e-59	0.35366	0.973	0.95	5.14153e-55	PEP1	LOC694593
1.19099e-59	0.338743	0.91	0.687	5.45401e-55	PEP1	ARL6IP4
2.08127e-59	0.339363	0.889	0.677	9.53096e-55	PEP1	OAS1
1.56634e-58	0.276574	0.647	0.282	7.1729e-54	PEP1	ENTPD3
2.90691e-58	0.410553	0.916	0.824	1.33119e-53	PEP1	ELOVL5
6.38284e-58	0.270769	0.823	0.508	2.92296e-53	PEP1	ASRGL1
3.2584e-57	0.2559	0.802	0.451	1.49215e-52	PEP1	GNAZ
1.05071e-56	0.274953	0.994	0.996	4.8116e-52	PEP1	HSP90AB1
3.56692e-56	0.339892	0.731	0.402	1.63344e-51	PEP1	LOC703224
4.40591e-56	0.345747	0.937	0.822	2.01764e-51	PEP1	HPRT1
5.85802e-56	0.32609	0.937	0.821	2.68262e-51	PEP1	APLP1
9.66316e-56	0.390935	0.943	0.881	4.42515e-51	PEP1	LOC696878
1.44274e-55	0.362188	0.985	0.973	6.60687e-51	PEP1	SARAF
1.69246e-55	0.415405	0.961	0.804	7.75046e-51	PEP1	NGFR
1.86634e-55	0.310917	0.838	0.581	8.54672e-51	PEP1	NSG2
2.08565e-55	0.458286	0.931	0.87	9.55103e-51	PEP1	SPOCK1
2.08955e-55	0.319131	0.871	0.617	9.5689e-51	PEP1	SCN3B
7.98989e-55	0.353375	0.988	0.993	3.65889e-50	PEP1	NAPB
9.79624e-55	0.484331	0.916	0.787	4.48609e-50	PEP1	LOC718612
3.2856e-54	0.35196	0.907	0.707	1.50461e-49	PEP1	FRMPD1
4.35436e-54	0.333323	0.982	0.95	1.99404e-49	PEP1	PCYOX1
7.03048e-54	0.641563	1	0.952	3.21954e-49	PEP1	CALCA
1.04819e-53	0.341938	1	1	4.8001e-49	PEP1	COX1
2.61316e-53	0.306077	1	0.997	1.19667e-48	PEP1	LOC713507
8.5609e-53	0.370462	0.982	0.98	3.92038e-48	PEP1	NORAD
8.73852e-53	0.334202	0.946	0.812	4.00172e-48	PEP1	COX7A2L-loc2
3.09456e-52	0.312013	0.967	0.93	1.41712e-47	PEP1	LOC105374152
6.28235e-52	0.332923	0.952	0.842	2.87694e-47	PEP1	PHACTR2
6.52317e-52	0.311218	0.871	0.663	2.98722e-47	PEP1	SQLE
6.61464e-52	0.347221	0.946	0.883	3.02911e-47	PEP1	PKM
9.10884e-52	0.318395	0.988	0.978	4.1713e-47	PEP1	BSCL2
1.74845e-51	0.325784	0.916	0.761	8.00686e-47	PEP1	VOPP1
2.03362e-51	0.363784	0.871	0.691	9.31275e-47	PEP1	GPRASP2
2.96218e-51	0.379062	0.967	0.876	1.3565e-46	PEP1	ACAT2
3.4498e-51	0.47309	0.985	0.971	1.5798e-46	PEP1	EDIL3
1.19014e-50	0.382082	0.982	0.985	5.4501e-46	PEP1	SYT4
1.78207e-50	0.266766	0.754	0.446	8.16079e-46	PEP1	KLHL2
8.05547e-50	0.356682	0.922	0.86	3.68892e-45	PEP1	CPE
2.3767e-49	0.481479	0.991	0.983	1.08839e-44	PEP1	TMEM255A
2.47743e-49	0.316214	0.913	0.788	1.13451e-44	PEP1	SEPTIN5
6.76855e-49	0.315236	0.943	0.897	3.09959e-44	PEP1	MYCBP2
1.36974e-48	0.309644	0.856	0.63	6.2726e-44	PEP1	ZMYND8
1.44794e-47	0.290703	0.958	0.889	6.63069e-43	PEP1	LOC706091
3.30956e-47	0.260242	0.856	0.599	1.51558e-42	PEP1	NPTXR
3.88236e-47	0.271656	0.743	0.386	1.77789e-42	PEP1	WIPF3
6.65365e-47	0.382222	0.787	0.557	3.04697e-42	PEP1	MAD2L2
8.00954e-47	0.332078	0.832	0.618	3.66789e-42	PEP1	NCOA2
9.22298e-47	0.332907	0.85	0.69	4.22357e-42	PEP1	RHOB
1.2715e-46	0.362836	0.934	0.789	5.82271e-42	PEP1	SHISAL1
1.78313e-46	0.288969	0.988	0.948	8.16569e-42	PEP1	KIFAP3
3.39166e-46	0.285833	0.877	0.69	1.55318e-41	PEP1	CDH2
4.69763e-46	0.279945	0.826	0.598	2.15123e-41	PEP1	CPEB4
7.46905e-46	0.364051	0.976	0.946	3.42038e-41	PEP1	ATP1A1
8.6542e-46	0.326679	0.922	0.83	3.9631e-41	PEP1	WDR47
1.16634e-45	0.311432	0.979	0.964	5.34113e-41	PEP1	MAP4
6.99083e-45	0.376761	0.952	0.946	3.20138e-40	PEP1	L1CAM
9.57038e-45	0.293699	0.922	0.788	4.38266e-40	PEP1	PLS3
3.27946e-44	0.287787	0.859	0.697	1.5018e-39	PEP1	VAMP3
3.8315e-44	0.288605	0.862	0.69	1.7546e-39	PEP1	PPP1CB
4.17038e-44	0.364294	0.937	0.82	1.90979e-39	PEP1	EZR
5.68852e-44	0.333462	0.985	0.983	2.605e-39	PEP1	LOC710798
2.33217e-43	0.315593	0.91	0.802	1.068e-38	PEP1	TCEAL7
4.83843e-43	0.308318	0.862	0.707	2.21571e-38	PEP1	SYNGR4
8.52524e-43	0.315854	0.898	0.763	3.90405e-38	PEP1	GMFB
1.35706e-42	0.288337	0.85	0.686	6.2145e-38	PEP1	MACROD2
1.54056e-42	0.276029	0.904	0.783	7.05486e-38	PEP1	B4GAT1
1.54659e-42	0.288993	0.871	0.689	7.08247e-38	PEP1	CAMK1D
1.60807e-42	0.272824	0.859	0.69	7.364e-38	PEP1	LOC704010
2.88784e-42	0.286153	0.982	0.97	1.32246e-37	PEP1	BEX3
2.96545e-42	0.26304	0.988	0.996	1.358e-37	PEP1	RTN3
4.04426e-42	0.36857	0.874	0.751	1.85203e-37	PEP1	LOC100425638
2.46426e-41	0.257813	0.871	0.671	1.12848e-36	PEP1	SNHG8
2.5755e-41	0.414452	0.895	0.805	1.17943e-36	PEP1	GSN
2.74364e-41	0.29319	0.889	0.743	1.25642e-36	PEP1	NAP1L5
3.08754e-41	0.280109	0.928	0.819	1.41391e-36	PEP1	YWHAQ
4.01193e-41	0.354972	0.871	0.746	1.83722e-36	PEP1	RIMS3-loc2
5.44416e-41	0.275841	0.964	0.939	2.4931e-36	PEP1	LOC709183
5.46998e-41	0.301636	0.994	0.999	2.50492e-36	PEP1	LOC702433
7.18847e-41	0.291417	0.949	0.892	3.29189e-36	PEP1	CYFIP2
9.67432e-41	0.323921	0.985	0.973	4.43026e-36	PEP1	CLTC
1.4934e-40	0.260899	0.793	0.598	6.83887e-36	PEP1	TSPYL4
2.90946e-40	0.284208	0.919	0.842	1.33236e-35	PEP1	PLEKHB2
4.79188e-40	0.411817	0.901	0.872	2.19439e-35	PEP1	LOC694679
7.14545e-40	0.280356	0.835	0.64	3.27219e-35	PEP1	SMARCA1
1.13758e-39	0.292992	0.97	0.92	5.20942e-35	PEP1	TMEM30A
1.20194e-39	0.28925	0.946	0.913	5.50417e-35	PEP1	RAB3D
7.25336e-39	0.255511	0.982	0.958	3.3216e-34	PEP1	PRDX5
1.55964e-38	0.260185	0.799	0.61	7.14219e-34	PEP1	OCRL
2.24245e-38	0.284595	0.964	0.925	1.02691e-33	PEP1	TSPYL1
2.79657e-38	0.26103	0.832	0.657	1.28066e-33	PEP1	SLC1A4
3.62203e-38	0.304376	0.883	0.71	1.65867e-33	PEP1	CYB561
4.55785e-38	0.29039	0.862	0.744	2.08722e-33	PEP1	KCTD8
9.92554e-38	0.250678	0.725	0.492	4.5453e-33	PEP1	SMCHD1
1.87443e-37	0.276177	0.919	0.851	8.58378e-33	PEP1	DNAJC6
3.94661e-37	0.479701	0.838	0.702	1.80731e-32	PEP1	IFIT3
4.31833e-37	0.274648	0.859	0.734	1.97754e-32	PEP1	GSTK1
6.66793e-37	0.255422	0.97	0.946	3.05351e-32	PEP1	PITHD1
8.64669e-37	0.274547	0.991	0.995	3.95967e-32	PEP1	LOC698646
1.45938e-36	0.27031	0.964	0.905	6.68309e-32	PEP1	ATP6V0E2
1.68605e-36	0.288363	0.934	0.883	7.72112e-32	PEP1	TERF2IP
2.75833e-36	0.324301	0.979	0.954	1.26315e-31	PEP1	HMGCS1
4.40504e-36	0.303588	0.874	0.752	2.01724e-31	PEP1	LOC114676734
6.8037e-36	0.299089	0.811	0.667	3.11569e-31	PEP1	LOC705992
1.08966e-35	0.258459	0.82	0.592	4.98998e-31	PEP1	GNAL
7.3671e-35	0.289629	0.898	0.777	3.37369e-30	PEP1	MSMO1
9.54793e-35	0.298438	0.916	0.841	4.37238e-30	PEP1	UFSP1
1.47876e-34	0.270311	0.955	0.899	6.77184e-30	PEP1	AP1S2
1.73248e-34	0.266847	0.952	0.913	7.93372e-30	PEP1	RNF11
3.02083e-34	0.285381	0.976	0.982	1.38336e-29	PEP1	TMOD1
7.36624e-34	0.256177	0.844	0.681	3.37329e-29	PEP1	HOXB7
8.75527e-34	0.253977	0.952	0.92	4.00939e-29	PEP1	ANK3
9.12755e-34	0.260342	0.91	0.792	4.17987e-29	PEP1	NAP1L3
1.12792e-33	0.376783	0.731	0.488	5.16517e-29	PEP1	CCDC102A
1.7815e-33	0.308018	0.988	0.984	8.1582e-29	PEP1	TIMP2
2.05072e-33	0.329512	0.961	0.944	9.39106e-29	PEP1	LOC709017
9.55109e-33	0.25496	0.964	0.958	4.37383e-28	PEP1	FDFT1
1.16518e-32	0.316821	0.931	0.846	5.33583e-28	PEP1	TMTC1
2.23319e-32	0.281603	0.919	0.779	1.02267e-27	PEP1	ALCAM
4.64727e-32	0.269912	0.985	0.986	2.12817e-27	PEP1	LOC718869
5.47279e-32	0.276256	0.931	0.88	2.50621e-27	PEP1	SNAP91
9.16436e-32	0.259908	0.937	0.884	4.19673e-27	PEP1	OAT
1.95893e-31	0.265764	0.943	0.886	8.97074e-27	PEP1	LOC100430197
2.02802e-31	0.267507	0.925	0.861	9.28709e-27	PEP1	TTC3
2.57316e-31	0.258581	0.994	0.997	1.17835e-26	PEP1	LOC694405
6.87102e-31	0.27408	0.979	0.96	3.14651e-26	PEP1	LOC702247
1.88433e-30	0.261427	0.892	0.807	8.62909e-26	PEP1	MARCHF6
5.00358e-30	0.257471	0.907	0.817	2.29134e-25	PEP1	NPTN
1.16708e-29	0.254572	0.967	0.962	5.34452e-25	PEP1	FAIM2
1.45346e-29	0.331273	0.901	0.879	6.656e-25	PEP1	AHNAK
2.42977e-29	0.26253	0.931	0.836	1.11269e-24	PEP1	AKR1C1
3.30073e-29	0.256343	0.883	0.801	1.51154e-24	PEP1	ATP8A1
1.48855e-28	0.255749	0.94	0.911	6.81665e-24	PEP1	ATP9A
1.70648e-28	0.374228	0.775	0.613	7.81467e-24	PEP1	IFIT1B
2.78394e-28	0.252498	0.946	0.908	1.27488e-23	PEP1	CADM1
6.35838e-28	0.256734	0.958	0.948	2.91176e-23	PEP1	ATRNL1
1.86518e-27	0.254026	0.949	0.928	8.54139e-23	PEP1	ATP6AP2
4.18314e-27	0.258921	0.955	0.915	1.91563e-22	PEP1	MAPK3
7.83066e-27	0.255403	0.982	0.948	3.58597e-22	PEP1	PJA2
1.81099e-26	0.289049	0.778	0.642	8.29323e-22	PEP1	CST3
8.7794e-26	0.255813	0.94	0.898	4.02044e-21	PEP1	ZFAND5
2.12017e-20	0.298478	1	1	9.70911e-16	PEP1	ND1
7.19516e-19	0.276071	0.898	0.699	3.29495e-14	PEP1	CD44
1.21034e-07	0.279356	0.126	0.053	0.00554264	PEP1	LYZ
8.64345e-86	1.34017	0.897	0.053	3.95818e-81	PEP2	PVALB
2.67123e-55	0.273819	0.414	0.015	1.22326e-50	PEP2	TMEM196
1.2756e-44	0.272716	0.552	0.036	5.8415e-40	PEP2	DPP10
4.07767e-37	0.379326	0.517	0.039	1.86733e-32	PEP2	CALML4
1.45952e-34	1.42861	1	0.204	6.68371e-30	PEP2	AQP1
2.0687e-31	0.751763	0.724	0.104	9.47339e-27	PEP2	CHRNA7
2.18604e-26	0.905321	0.828	0.186	1.00107e-21	PEP2	KCNV1
3.85606e-26	0.752876	0.793	0.157	1.76585e-21	PEP2	CPNE6
4.10645e-24	0.298754	0.552	0.072	1.88051e-19	PEP2	CSRP2
3.83712e-23	0.264176	0.483	0.056	1.75717e-18	PEP2	HAPLN4
2.57073e-22	0.751662	0.793	0.153	1.17724e-17	PEP2	KLK7
6.11242e-22	0.468096	0.69	0.131	2.79912e-17	PEP2	SLC16A6
5.27285e-21	0.901476	0.897	0.237	2.41465e-16	PEP2	NTRK1
3.16526e-19	1.96243	1	0.661	1.4495e-14	PEP2	NEFH
6.31857e-19	0.418702	0.759	0.176	2.89353e-14	PEP2	NSG1
5.6218e-16	0.285322	0.586	0.122	2.57445e-11	PEP2	PAPPA
7.22012e-16	0.669387	0.931	0.435	3.30638e-11	PEP2	DGKA
1.19828e-15	0.405674	0.759	0.224	5.4874e-11	PEP2	RYR2
5.3012e-15	0.828173	1	0.9	2.42763e-10	PEP2	VAMP1
1.47089e-14	0.510961	0.897	0.352	6.73579e-10	PEP2	IQSEC2
2.10717e-14	1.03281	0.931	0.552	9.64958e-10	PEP2	FXYD7
3.06552e-14	0.866167	1	0.998	1.40383e-09	PEP2	NEFM
1.03991e-13	0.824541	1	0.996	4.76218e-09	PEP2	GNG3
3.62065e-13	0.882367	1	0.737	1.65804e-08	PEP2	TMEM176B
4.54252e-13	1.11872	0.931	0.629	2.0802e-08	PEP2	FABP3
7.05729e-13	0.635767	1	0.989	3.23182e-08	PEP2	CLU
3.4297e-12	0.815344	0.966	0.824	1.5706e-07	PEP2	NGFR
4.00133e-12	0.933224	1	0.941	1.83237e-07	PEP2	MT1E
7.38478e-12	0.667835	1	0.987	3.38179e-07	PEP2	SNAP25
1.18376e-11	0.688069	0.862	0.518	5.42093e-07	PEP2	HSPB6
1.30981e-11	0.998023	0.897	0.581	5.99816e-07	PEP2	NMB
2.5462e-11	0.36479	1	1	1.16601e-06	PEP2	CALM1
2.75481e-11	0.346804	0.621	0.196	1.26154e-06	PEP2	RNF112
6.80597e-11	0.43323	0.793	0.395	3.11673e-06	PEP2	ZNF385D
8.30526e-11	0.769115	0.931	0.793	3.80331e-06	PEP2	ALDOC
9.96704e-11	0.792577	0.897	0.691	4.56431e-06	PEP2	MT1X
1.4364e-10	0.608455	1	0.997	6.57785e-06	PEP2	GAP43
2.59466e-10	0.29023	0.69	0.254	1.1882e-05	PEP2	ITGA7
4.40854e-10	0.584338	1	1	2.01885e-05	PEP2	CALCB
5.77093e-10	0.774156	0.862	0.604	2.64274e-05	PEP2	KCNAB1
6.88233e-10	0.756317	0.931	0.758	3.15169e-05	PEP2	NUPR1
1.4443e-09	0.526792	0.966	0.895	6.61402e-05	PEP2	BASP1
3.02096e-09	0.350471	0.724	0.321	0.000138342	PEP2	TPBGL
6.63514e-09	0.336432	0.621	0.254	0.00030385	PEP2	ASIC3
8.4915e-09	0.298307	0.621	0.224	0.00038886	PEP2	NFIA
1.59447e-08	0.511043	1	0.953	0.000730169	PEP2	MT2A
1.75254e-08	0.315227	0.586	0.22	0.000802559	PEP2	KCNA1
3.30632e-08	0.469063	1	1	0.0015141	PEP2	ATP6
4.30215e-08	0.74325	0.966	0.95	0.00197013	PEP2	ATP1A1
5.09847e-08	0.535716	0.862	0.585	0.0023348	PEP2	TMEM176A
8.5621e-08	0.391716	0.862	0.61	0.00392093	PEP2	TBC1D16
8.57562e-08	0.591223	0.862	0.693	0.00392712	PEP2	STAC
9.77327e-08	0.551056	0.793	0.456	0.00447557	PEP2	PCDH9
1.02367e-07	0.565831	0.931	0.898	0.00468781	PEP2	NCDN
1.37159e-07	0.302436	0.759	0.436	0.00628105	PEP2	CDR2L
1.51406e-07	0.277338	0.724	0.332	0.00693349	PEP2	TSPAN2
2.18642e-07	0.456462	0.931	0.867	0.0100125	PEP2	MT3
4.18849e-07	0.367491	0.828	0.617	0.0191808	PEP2	CKMT1B
5.29747e-07	0.32205	1	0.999	0.0242592	PEP2	NDUFA4
8.72143e-07	0.441217	1	1	0.0399389	PEP2	ATP8-loc2
1.0898e-06	0.408418	1	1	0.0499064	PEP2	NEFL
1.17655e-06	0.339518	0.966	0.961	0.053879	PEP2	PRDX5
1.19225e-06	0.498021	0.931	0.87	0.0545981	PEP2	CD9-loc1
1.5828e-06	0.453423	0.966	0.91	0.0724828	PEP2	PCBD1
1.66218e-06	0.418936	0.897	0.835	0.0761179	PEP2	EZR
1.84578e-06	0.384013	0.966	0.877	0.0845256	PEP2	SPOCK1
1.96327e-06	0.562793	0.862	0.893	0.0899062	PEP2	HSPB1
3.95572e-86	0.474821	0.74	0.056	1.81148e-81	PEP3	SYT2
7.23818e-49	1.01072	0.86	0.147	3.31465e-44	PEP3	KLK7
4.36637e-46	0.256496	0.5	0.047	1.99953e-41	PEP3	TAFA1
2.43534e-44	0.703927	0.82	0.151	1.11524e-39	PEP3	CPNE6
2.74384e-44	0.315599	0.56	0.062	1.25652e-39	PEP3	BCAT1
1.87383e-43	0.361182	0.52	0.056	8.58104e-39	PEP3	SLC9A2
2.29077e-43	0.365351	0.66	0.092	1.04904e-38	PEP3	SERTM1
9.35787e-42	0.266877	0.5	0.052	4.28534e-37	PEP3	HAPLN4
1.28329e-39	0.521571	0.48	0.051	5.87672e-35	PEP3	KIT
1.2678e-38	0.272591	0.6	0.085	5.80579e-34	PEP3	MMP2
5.53807e-37	0.279926	0.2	0.008	2.5361e-32	PEP3	TAGLN2
8.48387e-37	0.287287	0.22	0.01	3.8851e-32	PEP3	TMEM273
3.00965e-35	0.272564	0.44	0.047	1.37824e-30	PEP3	CALB1
1.01167e-34	0.393429	0.56	0.082	4.63285e-30	PEP3	CHGA
2.3317e-31	1.9561	1	0.658	1.06778e-26	PEP3	NEFH
1.35728e-27	0.372615	0.68	0.166	6.21553e-23	PEP3	ST8SIA1
1.4281e-25	1.43879	0.94	0.577	6.53984e-21	PEP3	NMB
1.83878e-25	0.61546	0.82	0.233	8.4205e-21	PEP3	NTRK1
5.34953e-25	0.287643	0.66	0.147	2.44976e-20	PEP3	SUSD4
1.77917e-24	0.632832	0.66	0.152	8.14753e-20	PEP3	VSNL1
3.01545e-24	0.257632	0.44	0.064	1.3809e-19	PEP3	KLK8
6.19437e-24	0.349979	0.58	0.128	2.83665e-19	PEP3	SLC16A6
1.99124e-23	0.262038	0.46	0.077	9.11869e-19	PEP3	NFIB
3.0968e-22	0.847865	0.94	0.549	1.41815e-17	PEP3	FXYD7
9.85617e-22	0.577615	0.72	0.235	4.51353e-17	PEP3	HTRA1
1.60721e-21	0.717767	0.98	0.9	7.36007e-17	PEP3	VAMP1
2.26434e-21	0.352816	0.7	0.22	1.03693e-16	PEP3	RYR2
4.80847e-21	1.03957	0.94	0.792	2.20199e-16	PEP3	ALDOC
5.19767e-21	0.688143	0.64	0.174	2.38022e-16	PEP3	NSG1
5.4609e-21	0.448266	0.72	0.249	2.50076e-16	PEP3	ITGA7
7.85114e-21	0.260746	0.28	0.032	3.59535e-16	PEP3	SNCA
1.62591e-20	0.280608	0.3	0.038	7.44569e-16	PEP3	PLAC9-loc2
4.27721e-20	0.716	1	0.987	1.95871e-15	PEP3	SNAP25
1.97247e-19	1.02125	0.86	0.515	9.03273e-15	PEP3	HSPB6
7.41255e-18	0.322009	0.5	0.12	3.3945e-13	PEP3	PAPPA
1.08846e-17	0.781814	1	0.998	4.98447e-13	PEP3	NEFM
2.09535e-17	0.770013	0.96	0.95	9.59544e-13	PEP3	ATP1A1
4.34424e-17	0.319261	0.42	0.085	1.9894e-12	PEP3	NTRK3-loc1
4.51946e-17	0.436727	0.72	0.288	2.06964e-12	PEP3	NEBL
5.20793e-17	0.619022	0.84	0.452	2.38492e-12	PEP3	PCDH9
9.12221e-17	0.360097	0.44	0.098	4.17743e-12	PEP3	TRPM8
3.10278e-16	1.03983	0.82	0.512	1.42089e-11	PEP3	FGF12
3.51301e-16	0.769262	0.96	0.626	1.60875e-11	PEP3	FABP3
8.6135e-16	0.724986	0.94	0.823	3.94447e-11	PEP3	NGFR
1.06544e-15	0.677958	0.9	0.878	4.87908e-11	PEP3	CYB5R1
2.90445e-15	0.547427	0.98	0.896	1.33006e-10	PEP3	NCDN
8.41583e-14	0.272517	0.52	0.166	3.85395e-09	PEP3	TM6SF1
8.83063e-14	0.422133	1	1	4.0439e-09	PEP3	COX2
1.04771e-13	0.303744	0.52	0.166	4.7979e-09	PEP3	POU4F3
1.55523e-13	0.570972	0.92	0.655	7.12202e-09	PEP3	CST3
2.71573e-13	0.558348	1	1	1.24364e-08	PEP3	CYTB
1.29363e-12	1.13769	0.6	0.242	5.92404e-08	PEP3	PCP4
3.56421e-12	0.285427	0.56	0.193	1.63219e-07	PEP3	ATP2B2
1.22283e-11	0.489243	1	1	5.59981e-07	PEP3	ATP8-loc2
1.29992e-11	0.300379	1	1	5.95285e-07	PEP3	ND2
2.36337e-11	0.542915	1	1	1.08228e-06	PEP3	COX3
3.22694e-11	0.548092	0.86	0.691	1.47774e-06	PEP3	STAC
6.86373e-11	0.314609	0.74	0.419	3.14318e-06	PEP3	FGFR1
6.92873e-11	0.775489	0.92	0.837	3.17294e-06	PEP3	CELF4
6.73687e-10	0.507536	0.84	0.602	3.08508e-05	PEP3	KCNAB1
1.73086e-09	0.358547	1	0.989	7.92629e-05	PEP3	CLU
3.82905e-09	0.313924	0.72	0.435	0.000175347	PEP3	DGKA
4.09217e-09	0.264653	0.74	0.423	0.000187397	PEP3	C1orf21
4.53976e-09	0.419217	0.84	0.571	0.000207894	PEP3	P2RX3
4.57842e-09	0.653187	0.94	0.891	0.000209664	PEP3	HSPB1
6.79341e-09	0.254249	0.36	0.113	0.000311097	PEP3	ANKRD29
1.93432e-08	0.354743	0.98	0.984	0.000885802	PEP3	LOC706246
2.30201e-08	0.252013	0.56	0.274	0.00105418	PEP3	ADAM11
3.13432e-08	0.400599	0.96	0.735	0.00143533	PEP3	TMEM176B
3.48827e-08	0.370459	0.86	0.671	0.00159742	PEP3	TMEM130
4.39731e-08	0.262882	0.66	0.398	0.0020137	PEP3	C2CD2
4.8821e-08	0.457434	0.24	0.059	0.00223571	PEP3	LYZ
5.85577e-08	0.364185	1	1	0.00268159	PEP3	ATP6
6.13075e-08	0.332412	0.7	0.502	0.00280751	PEP3	TMEM56
6.63423e-08	0.304236	0.92	0.955	0.00303808	PEP3	CAMK2G
7.26843e-08	0.410056	0.94	0.962	0.0033285	PEP3	PRDX5
8.57076e-08	0.277367	0.9	0.857	0.00392489	PEP3	GOT1
1.05863e-07	0.45089	0.78	0.63	0.00484789	PEP3	SCN4B
1.98417e-07	0.31913	0.78	0.68	0.00908631	PEP3	LYNX1
2.43776e-07	0.382967	1	0.996	0.0111635	PEP3	GNG3
2.6009e-07	0.29393	0.66	0.39	0.0119106	PEP3	SYTL2
3.37416e-07	0.270379	0.66	0.466	0.0154516	PEP3	ONECUT2
4.07935e-07	0.289943	0.84	0.703	0.018681	PEP3	SCAMP5
7.09522e-07	0.472322	0.82	0.726	0.0324919	PEP3	SYNGR4
7.50643e-07	0.344212	0.62	0.407	0.0343749	PEP3	MCTP1
9.90888e-07	0.301056	1	1	0.0453767	PEP3	MAP1B
1.27725e-06	0.536012	0.86	0.778	0.0584903	PEP3	VAT1L
1.57496e-06	0.27692	0.76	0.61	0.0721236	PEP3	TBC1D16
9.96444e-186	0.513052	0.741	0.01	4.56311e-181	TrpM8high	TACR1
3.46785e-146	0.258499	0.444	0.003	1.58807e-141	TrpM8high	GRM3
5.9155e-86	1.82455	0.889	0.047	2.70894e-81	TrpM8high	PENK
2.54761e-45	0.320587	0.259	0.006	1.16665e-40	TrpM8high	CXCL14
2.11772e-43	1.39972	0.852	0.097	9.69791e-39	TrpM8high	TRPM8
6.44913e-36	0.337271	0.556	0.045	2.95332e-31	TrpM8high	ADCY2
1.42087e-31	0.510642	0.593	0.059	6.50673e-27	TrpM8high	GPR26
1.56997e-24	0.64258	0.815	0.138	7.18953e-20	TrpM8high	MCAM
9.75384e-24	0.354447	0.481	0.051	4.46667e-19	TrpM8high	COPG2IT1
1.41994e-23	0.655944	0.778	0.15	6.50247e-19	TrpM8high	SUSD4
5.00991e-20	0.290929	0.444	0.051	2.29424e-15	TrpM8high	KCNJ6
9.16831e-20	1.03241	0.852	0.238	4.19854e-15	TrpM8high	HTRA1
1.11102e-17	0.688352	0.926	0.355	5.08778e-13	TrpM8high	PLCD4
1.8465e-17	0.339659	0.222	0.014	8.45584e-13	TrpM8high	ENC1
5.38393e-16	0.996416	0.852	0.234	2.46552e-11	TrpM8high	SCGN
7.62535e-15	0.368663	0.556	0.107	3.49195e-10	TrpM8high	GPM6B
1.36999e-14	0.377917	0.704	0.171	6.27373e-10	TrpM8high	SULF2
2.73269e-14	0.416541	0.407	0.059	1.25141e-09	TrpM8high	PVALB
1.70929e-13	0.424646	0.778	0.243	7.82754e-09	TrpM8high	ASIC1
3.5486e-13	0.266309	0.741	0.195	1.62505e-08	TrpM8high	ATP2B2
8.46076e-13	0.337792	0.704	0.226	3.87452e-08	TrpM8high	LRRC4C
8.37653e-12	0.281071	0.556	0.135	3.83595e-07	TrpM8high	HHATL
9.29703e-12	0.946407	0.963	0.662	4.25748e-07	TrpM8high	NEFH
4.2398e-11	0.411665	1	1	1.94158e-06	TrpM8high	LOC114678430
1.17873e-10	0.934602	0.926	0.629	5.39786e-06	TrpM8high	FABP3
3.15217e-10	0.314406	0.63	0.178	1.4435e-05	TrpM8high	NTM
4.80361e-10	1.14723	0.815	0.497	2.19976e-05	TrpM8high	IFT57
5.9113e-10	0.560539	1	1	2.70702e-05	TrpM8high	COX1
6.57095e-10	0.462977	0.407	0.083	3.0091e-05	TrpM8high	CCK
9.76689e-10	0.456325	0.333	0.06	4.47265e-05	TrpM8high	CRYBB2
1.13629e-09	0.434626	1	1	5.20355e-05	TrpM8high	LOC114680244
1.14361e-09	0.611561	0.963	0.793	5.23704e-05	TrpM8high	ALDOC
1.44254e-09	0.381145	1	1	6.60595e-05	TrpM8high	ND2
1.56658e-09	0.287053	0.667	0.239	7.17398e-05	TrpM8high	TUB
1.59415e-09	0.408811	0.741	0.252	7.30024e-05	TrpM8high	PLCXD3
6.34829e-09	0.376256	0.741	0.305	0.000290714	TrpM8high	TMEM59L
7.28342e-09	0.356202	1	1	0.000333537	TrpM8high	LOC114673210
9.37018e-09	0.923357	0.815	0.519	0.000429098	TrpM8high	HSPB6
1.16877e-08	0.707214	0.704	0.326	0.000535225	TrpM8high	ENTPD3
1.40533e-08	0.570086	0.815	0.493	0.000643556	TrpM8high	HPCAL1
2.08033e-08	0.486982	1	0.867	0.000952668	TrpM8high	MT3
2.31567e-08	0.370805	0.556	0.181	0.00106044	TrpM8high	AMOTL1
2.89081e-08	0.380282	1	1	0.00132382	TrpM8high	ND4
3.73495e-08	0.535228	1	1	0.00171038	TrpM8high	ATP6
5.47412e-08	0.484691	0.778	0.516	0.00250682	TrpM8high	LAPTM4B
8.55884e-08	0.609793	0.926	0.837	0.00391944	TrpM8high	SELENOM
1.06632e-07	0.401264	0.741	0.434	0.00488309	TrpM8high	CPLX1
1.86222e-07	0.530383	1	1	0.00852787	TrpM8high	LOC114672304
3.3767e-07	0.475806	0.852	0.625	0.0154633	TrpM8high	MAP2
4.03091e-07	0.51223	0.778	0.456	0.0184592	TrpM8high	PCDH9
5.16708e-07	0.257637	0.593	0.255	0.0236621	TrpM8high	ELMOD1
6.26564e-07	0.370829	0.963	0.853	0.0286929	TrpM8high	LCP1
7.21158e-07	0.269704	0.519	0.181	0.0330247	TrpM8high	SLC2A13
7.90248e-07	0.433484	0.926	0.842	0.0361886	TrpM8high	DNER
8.43906e-07	1.31405	0.481	0.18	0.0386458	TrpM8high	NSG1
1.16208e-06	0.61883	0.333	0.085	0.0532163	TrpM8high	ZCCHC12
1.60725e-06	0.313036	1	0.99	0.0736026	TrpM8high	LOC707691
2.03676e-06	0.323852	0.556	0.226	0.0932715	TrpM8high	WFDC1
2.15885e-06	0.462433	0.593	0.304	0.0988623	TrpM8high	COX7A1
