# Supplementary material for: Single cell transcriptomics of primate sensory neurons identifies cell types associated with chronic pain
Source: Nat Commun. 2021 Mar 8;12:1510. doi: 10.1038/s41467-021-21725-z (PMC7940623; doi:10.1038/s41467-021-21725-z)
Supplement: Supplementary file 4 — Supplementary Data 2 [file 41467_2021_21725_MOESM4_ESM.xlsx]

## Sheet: Smart_Seq2_macaque_markers
p_val	avg_logFC	pct.1	pct.2	p_val_adj	cluster	gene
8.12449e-146	1.32962	1	0.013	3.72053e-141	A-LTMR	CBLN2
1.5964e-136	0.438762	0.955	0.013	7.31054e-132	A-LTMR	LOC114671312
5.17674e-117	0.86304	0.955	0.019	2.37064e-112	A-LTMR	SLC10A2
2.35973e-110	0.434454	1	0.025	1.08062e-105	A-LTMR	SKOR2
5.15067e-89	0.350769	1	0.034	2.3587e-84	A-LTMR	OMG
8.19279e-73	0.412685	0.773	0.025	3.75181e-68	A-LTMR	CDH20
1.27692e-72	0.75727	1	0.051	5.84755e-68	A-LTMR	WNT8B
5.32159e-64	0.416139	1	0.062	2.43697e-59	A-LTMR	ADCY8
1.75647e-45	0.306324	1	0.1	8.04357e-41	A-LTMR	FRMPD4
1.89225e-43	0.830481	1	0.109	8.66535e-39	A-LTMR	KCNQ3
6.71438e-43	0.673205	1	0.111	3.07478e-38	A-LTMR	WLS
3.00139e-42	0.934498	1	0.114	1.37445e-37	A-LTMR	NTNG1
9.50845e-38	0.497672	0.955	0.103	4.3543e-33	A-LTMR	SLC5A12
2.53309e-37	0.424848	1	0.135	1.16e-32	A-LTMR	MYO1B
2.73773e-37	0.30206	0.955	0.108	1.25372e-32	A-LTMR	HOPX
4.65951e-34	0.769694	1	0.155	2.13378e-29	A-LTMR	DPP10
1.01377e-32	0.472219	1	0.157	4.64248e-28	A-LTMR	SLITRK4
1.67762e-32	0.527923	1	0.167	7.68248e-28	A-LTMR	KCNK1
9.98305e-31	0.790202	1	0.144	4.57164e-26	A-LTMR	FAT3
8.42747e-29	0.437456	1	0.196	3.85928e-24	A-LTMR	SLC35F2
2.33763e-28	0.420065	1	0.199	1.07049e-23	A-LTMR	GRAMD1C
1.21767e-26	0.318723	1	0.169	5.57618e-22	A-LTMR	EDNRA
4.60876e-26	1.85788	1	0.195	2.11054e-21	A-LTMR	VSNL1
7.60559e-26	0.257666	1	0.218	3.4829e-21	A-LTMR	TMEM132B
8.08692e-26	0.263242	1	0.176	3.70332e-21	A-LTMR	SLC29A1
2.18148e-25	1.23363	1	0.233	9.98986e-21	A-LTMR	SHH
4.01861e-25	1.44541	1	0.249	1.84028e-20	A-LTMR	PCDH7
4.17692e-25	0.375673	1	0.249	1.91278e-20	A-LTMR	CKMT2
1.40024e-24	0.700346	1	0.252	6.41227e-20	A-LTMR	SLC17A7
3.07452e-24	0.257093	0.955	0.176	1.40794e-19	A-LTMR	BCAT1
1.18413e-23	0.305409	1	0.235	5.42263e-19	A-LTMR	HAPLN4
2.77945e-23	0.285765	1	0.266	1.27282e-18	A-LTMR	PTPRO
3.57452e-23	0.276015	0.955	0.221	1.63692e-18	A-LTMR	WDR63
4.69257e-23	0.353497	1	0.286	2.14892e-18	A-LTMR	RYR3
8.87169e-23	0.471005	0.955	0.217	4.0627e-18	A-LTMR	BCAS1
9.53029e-23	0.362151	1	0.268	4.3643e-18	A-LTMR	SOCS2
1.06435e-22	0.68428	1	0.29	4.87407e-18	A-LTMR	DACH1
3.35627e-22	0.39076	1	0.293	1.53697e-17	A-LTMR	KCNH5
8.17875e-22	0.505389	1	0.301	3.74538e-17	A-LTMR	TBX3
1.06008e-21	0.57303	1	0.296	4.85452e-17	A-LTMR	LHFPL3
1.3204e-21	0.28078	1	0.262	6.04665e-17	A-LTMR	SNCB
5.49208e-21	0.292039	1	0.322	2.51504e-16	A-LTMR	ZDHHC23
8.12373e-21	0.828395	1	0.341	3.72018e-16	A-LTMR	BAIAP2L1
1.63083e-19	0.311424	1	0.228	7.46823e-15	A-LTMR	ADGRG2
2.69884e-19	0.575394	1	0.344	1.23591e-14	A-LTMR	S100B
3.77107e-19	0.306173	1	0.214	1.72692e-14	A-LTMR	PLEKHD1
8.93426e-19	0.457882	1	0.415	4.09135e-14	A-LTMR	ESRRG
1.17613e-18	0.401343	1	0.421	5.38597e-14	A-LTMR	COTL1
1.39372e-18	0.833927	1	0.421	6.3824e-14	A-LTMR	KCNA1
1.46216e-18	0.478376	1	0.401	6.69582e-14	A-LTMR	MYO10
6.49703e-18	0.532835	1	0.409	2.97525e-13	A-LTMR	TAFA2
6.64109e-18	0.990489	1	0.452	3.04122e-13	A-LTMR	NTRK2
1.25305e-17	1.49904	1	0.402	5.7382e-13	A-LTMR	CPNE6
1.51588e-17	2.053	1	0.474	6.94183e-13	A-LTMR	PCP4
1.70411e-17	0.35052	1	0.437	7.80381e-13	A-LTMR	MMP2
1.84559e-17	0.440959	0.955	0.285	8.45167e-13	A-LTMR	CALB1
6.95598e-17	0.792865	1	0.555	3.18542e-12	A-LTMR	ANKRD29
8.67039e-17	0.811833	1	0.492	3.97052e-12	A-LTMR	LHFPL6
1.31822e-16	1.05191	1	0.545	6.03664e-12	A-LTMR	KCNV1
1.39327e-16	0.809781	1	0.599	6.38033e-12	A-LTMR	CNNM1
2.09011e-16	0.508689	1	0.607	9.57147e-12	A-LTMR	SLC4A7
2.33651e-16	0.820888	1	0.554	1.06998e-11	A-LTMR	ATP2B2
3.89767e-16	1.03296	1	0.537	1.7849e-11	A-LTMR	NSG1
4.37906e-16	0.304966	1	0.458	2.00535e-11	A-LTMR	KCNJ3
5.23471e-16	0.462228	1	0.623	2.39718e-11	A-LTMR	SLC24A3
9.46297e-16	0.962521	1	0.915	4.33347e-11	A-LTMR	LARGE1
9.50131e-16	1.83194	1	0.782	4.35103e-11	A-LTMR	HTRA1
1.1607e-15	1.23136	1	0.961	5.31529e-11	A-LTMR	GABRA2
1.18247e-15	0.622201	1	0.849	5.41499e-11	A-LTMR	C11orf87
1.20276e-15	0.822351	1	0.966	5.50791e-11	A-LTMR	ATP2B1
1.2118e-15	0.346193	1	0.48	5.54931e-11	A-LTMR	FGF9
1.53459e-15	0.945859	1	0.96	7.02751e-11	A-LTMR	OIP5-AS1
1.59658e-15	1.58657	1	0.796	7.31139e-11	A-LTMR	HSPB6
2.11017e-15	1.08005	1	0.7	9.6633e-11	A-LTMR	SLC24A2
2.20004e-15	0.815198	1	0.709	1.00749e-10	A-LTMR	RAB3B
2.29486e-15	0.429975	1	0.782	1.05091e-10	A-LTMR	SEC31B
2.55712e-15	0.327041	1	0.665	1.17101e-10	A-LTMR	LRP10
3.98715e-15	0.41612	1	0.535	1.82588e-10	A-LTMR	PLD5
4.08488e-15	0.600773	1	0.608	1.87063e-10	A-LTMR	SMIM28
4.48039e-15	0.777393	1	0.959	2.05175e-10	A-LTMR	CPLX2
5.86247e-15	0.919572	1	0.966	2.68466e-10	A-LTMR	SYN2
5.97655e-15	0.392524	1	0.698	2.7369e-10	A-LTMR	TRIM16
6.0003e-15	0.579554	1	0.925	2.74778e-10	A-LTMR	PIK3R1
6.29559e-15	0.342585	1	0.442	2.883e-10	A-LTMR	ST3GAL6
6.33223e-15	0.95446	1	0.733	2.89978e-10	A-LTMR	PLK2
6.7745e-15	0.562354	1	0.623	3.10232e-10	A-LTMR	TMEM163
7.4912e-15	0.928726	1	0.98	3.43052e-10	A-LTMR	KCNA2
8.23878e-15	0.595504	1	0.964	3.77287e-10	A-LTMR	TM2D2
8.42683e-15	0.370395	1	0.899	3.85898e-10	A-LTMR	TIGAR
9.13491e-15	0.478933	1	0.76	4.18324e-10	A-LTMR	ST8SIA1
9.59222e-15	0.401563	1	0.859	4.39266e-10	A-LTMR	LOC106993428
1.12227e-14	0.478774	1	0.77	5.13934e-10	A-LTMR	RND3
1.24481e-14	0.546769	1	0.888	5.7005e-10	A-LTMR	TM6SF1
1.62746e-14	0.419228	1	0.936	7.45277e-10	A-LTMR	SCN1A
1.67297e-14	0.593106	1	0.958	7.66121e-10	A-LTMR	LAPTM4B
1.71413e-14	0.566343	1	0.85	7.84968e-10	A-LTMR	MEF2C
1.71556e-14	0.258186	1	0.455	7.85622e-10	A-LTMR	ST8SIA5
1.91194e-14	0.476214	1	0.933	8.75556e-10	A-LTMR	LUZP1
1.94932e-14	1.67582	1	0.983	8.92674e-10	A-LTMR	NEFH
2.38024e-14	0.573883	1	0.967	1.09001e-09	A-LTMR	RIMKLA
2.45529e-14	0.751755	1	0.848	1.12438e-09	A-LTMR	PLXNA2
3.19887e-14	0.495403	1	0.535	1.46489e-09	A-LTMR	KIRREL3
3.349e-14	1.00105	1	0.713	1.53364e-09	A-LTMR	PIEZO2
3.51571e-14	0.292207	1	0.853	1.60999e-09	A-LTMR	SCN1B
3.82851e-14	0.702583	1	0.897	1.75323e-09	A-LTMR	GPR158
3.98592e-14	1.30568	1	0.971	1.82531e-09	A-LTMR	FUCA1
4.55107e-14	0.565609	1	0.976	2.08412e-09	A-LTMR	RNF157
5.16648e-14	0.901755	1	0.865	2.36594e-09	A-LTMR	KCNS3
5.23728e-14	0.968046	1	0.857	2.39836e-09	A-LTMR	PDE1C
7.04719e-14	0.676455	1	0.935	3.22719e-09	A-LTMR	RGS7BP
8.44367e-14	0.608134	1	0.601	3.86669e-09	A-LTMR	SUSD4
9.52032e-14	0.564339	1	0.872	4.35974e-09	A-LTMR	HOXD1
1.3043e-13	0.925069	1	0.975	5.97291e-09	A-LTMR	SMAP1
1.42377e-13	0.270252	1	0.861	6.52002e-09	A-LTMR	ERMP1
1.43719e-13	0.525314	1	0.525	6.58146e-09	A-LTMR	RAB31
1.50194e-13	0.274258	1	0.814	6.87797e-09	A-LTMR	PPP1R3D
1.57546e-13	0.619704	1	0.974	7.21465e-09	A-LTMR	ATP11A
1.76687e-13	0.614879	1	0.84	8.09123e-09	A-LTMR	KCNB1
1.84345e-13	0.328974	1	0.943	8.4419e-09	A-LTMR	GPC1
1.8753e-13	0.79674	1	0.917	8.58774e-09	A-LTMR	SH3GL2
1.92437e-13	0.512748	1	0.578	8.81248e-09	A-LTMR	ADAM11
2.0514e-13	0.32157	1	0.941	9.39418e-09	A-LTMR	PCNX2
2.06447e-13	0.596799	1	0.945	9.45402e-09	A-LTMR	OXCT1
2.38283e-13	0.524751	1	0.982	1.09119e-08	A-LTMR	NME7
2.77972e-13	0.312674	1	0.913	1.27294e-08	A-LTMR	STRBP
2.81602e-13	0.426173	1	0.908	1.28957e-08	A-LTMR	FAM47E-STBD1
3.67616e-13	0.516709	1	0.948	1.68346e-08	A-LTMR	RCBTB1
4.30544e-13	0.505415	1	0.549	1.97163e-08	A-LTMR	RAB11FIP4
4.48741e-13	0.577857	1	0.979	2.05497e-08	A-LTMR	GOT2
4.754e-13	0.332028	1	0.923	2.17705e-08	A-LTMR	GPCPD1
5.03181e-13	0.25494	1	0.911	2.30427e-08	A-LTMR	TTC39B
5.04102e-13	0.311027	1	0.424	2.30849e-08	A-LTMR	FIBIN
5.17485e-13	0.587268	1	0.976	2.36977e-08	A-LTMR	ANO5
5.86631e-13	0.78328	1	0.962	2.68642e-08	A-LTMR	B3GAT2
6.5708e-13	0.270107	1	0.882	3.00903e-08	A-LTMR	DIRAS1
7.21795e-13	1.89287	1	0.927	3.30539e-08	A-LTMR	SPP1
7.7294e-13	0.306847	1	0.946	3.5396e-08	A-LTMR	SEPTIN11
7.94395e-13	0.304946	1	0.626	3.63785e-08	A-LTMR	SLC6A17
8.34291e-13	0.404278	1	0.969	3.82055e-08	A-LTMR	FAXC
9.26934e-13	0.313029	1	0.803	4.2448e-08	A-LTMR	CPLX1
9.41329e-13	0.26646	0.955	0.504	4.31072e-08	A-LTMR	SPRY2
9.458e-13	0.474016	1	0.97	4.3312e-08	A-LTMR	LYNX1
1.06041e-12	0.873679	1	0.966	4.85602e-08	A-LTMR	GYG1
1.25442e-12	0.3199	1	0.86	5.74448e-08	A-LTMR	DLG2
1.26227e-12	0.454616	1	0.786	5.78042e-08	A-LTMR	PBX3
1.2796e-12	0.594971	1	0.979	5.85978e-08	A-LTMR	PHACTR2
1.38225e-12	0.312978	1	0.968	6.32987e-08	A-LTMR	HIP1
1.65769e-12	0.492545	1	0.982	7.59122e-08	A-LTMR	SCARB2
1.66789e-12	0.357177	1	0.871	7.63792e-08	A-LTMR	ME3
1.81735e-12	0.468034	1	0.78	8.32239e-08	A-LTMR	CKM
1.85603e-12	0.29297	1	0.698	8.49948e-08	A-LTMR	TRIM16L
2.31942e-12	1.17844	1	0.916	1.06216e-07	A-LTMR	CKB
2.72853e-12	0.316068	1	0.855	1.24951e-07	A-LTMR	SATB1
2.73256e-12	0.343234	1	0.886	1.25135e-07	A-LTMR	LOC107985236
2.89124e-12	0.409357	1	0.946	1.32401e-07	A-LTMR	LOC106994005
2.99172e-12	0.288437	1	0.939	1.37003e-07	A-LTMR	NSUN7
3.73491e-12	0.604967	1	0.931	1.71037e-07	A-LTMR	FGF12
3.93677e-12	0.632003	1	0.971	1.80281e-07	A-LTMR	EXOC3
4.27064e-12	0.271431	1	0.938	1.9557e-07	A-LTMR	USP13
5.12426e-12	0.363926	1	0.975	2.3466e-07	A-LTMR	CYCS
5.42815e-12	0.60204	1	0.716	2.48577e-07	A-LTMR	SCN4B
5.44611e-12	0.909704	1	0.994	2.49399e-07	A-LTMR	NEFM
5.72757e-12	0.653209	1	0.987	2.62288e-07	A-LTMR	ATP1B1
5.77792e-12	0.436502	1	0.961	2.64594e-07	A-LTMR	FBXW7-loc1
5.89556e-12	0.356478	1	0.961	2.69981e-07	A-LTMR	APBB2
1.04579e-11	0.833626	1	0.879	4.78909e-07	A-LTMR	KCNAB1
1.08925e-11	0.278885	1	0.947	4.98813e-07	A-LTMR	TMEM56
1.13696e-11	0.880748	1	0.978	5.20658e-07	A-LTMR	VAMP1
1.67985e-11	0.387142	1	0.964	7.69271e-07	A-LTMR	SACS
1.92083e-11	0.479349	1	0.939	8.79626e-07	A-LTMR	C1orf21
1.98626e-11	0.820435	1	0.966	9.09587e-07	A-LTMR	LOC708562
2.03632e-11	0.436347	1	0.971	9.32511e-07	A-LTMR	SCN7A
2.04512e-11	0.308608	1	0.91	9.36542e-07	A-LTMR	LPGAT1
2.35987e-11	0.486049	1	0.978	1.08068e-06	A-LTMR	CPE
2.66559e-11	0.375575	1	0.969	1.22068e-06	A-LTMR	GAS6
2.81349e-11	0.320335	1	0.974	1.28841e-06	A-LTMR	SLC38A1
2.96862e-11	0.336093	0.955	0.489	1.35945e-06	A-LTMR	TNFAIP8L3
2.98275e-11	0.670892	1	0.972	1.36592e-06	A-LTMR	LOC695148
3.02582e-11	0.368635	1	0.968	1.38564e-06	A-LTMR	SCN8A
3.36344e-11	0.264524	1	0.417	1.54025e-06	A-LTMR	BRINP2
3.52205e-11	0.737915	1	0.692	1.61289e-06	A-LTMR	TTN
3.5274e-11	0.300853	1	0.874	1.61534e-06	A-LTMR	ANO4
3.58354e-11	0.282755	1	0.607	1.64105e-06	A-LTMR	ONECUT2
4.05214e-11	0.480442	1	0.992	1.85564e-06	A-LTMR	KIF5B
4.70893e-11	0.289937	1	0.557	2.15641e-06	A-LTMR	CCDC141
4.91499e-11	0.298825	1	0.882	2.25077e-06	A-LTMR	CAP2
5.18776e-11	0.282863	1	0.904	2.37568e-06	A-LTMR	GRIA2
5.43459e-11	0.280577	1	0.427	2.48872e-06	A-LTMR	MYO1A
5.96909e-11	0.263355	1	0.762	2.73348e-06	A-LTMR	RASD1
6.51517e-11	0.583559	1	0.955	2.98356e-06	A-LTMR	OSBPL9
7.4978e-11	0.908992	1	0.981	3.43354e-06	A-LTMR	AP1S2
7.78779e-11	0.883716	1	0.973	3.56634e-06	A-LTMR	PLS3
8.28824e-11	0.870325	1	0.983	3.79552e-06	A-LTMR	LOC114677470
1.03151e-10	0.404907	1	0.938	4.72372e-06	A-LTMR	EFNA5
1.20201e-10	0.313372	1	0.645	5.50449e-06	A-LTMR	ITM2C
1.2451e-10	0.794739	1	0.962	5.70179e-06	A-LTMR	SLC25A5
1.28834e-10	0.362065	1	0.99	5.89982e-06	A-LTMR	CEND1
1.31305e-10	0.329333	1	0.587	6.01299e-06	A-LTMR	GYG2
1.35657e-10	0.312586	1	0.975	6.21226e-06	A-LTMR	PDZD8
1.42039e-10	0.317871	1	0.801	6.50452e-06	A-LTMR	CYP2S1
1.70013e-10	0.373111	1	0.978	7.7856e-06	A-LTMR	CAMTA1
1.74847e-10	0.566715	1	0.975	8.00694e-06	A-LTMR	TSC22D1
1.76048e-10	0.316066	1	0.73	8.06192e-06	A-LTMR	CDR1
1.9471e-10	0.264487	1	0.91	8.91657e-06	A-LTMR	XPR1
2.06917e-10	0.511958	1	0.976	9.47556e-06	A-LTMR	LRRN1
2.30125e-10	0.382887	1	0.861	1.05383e-05	A-LTMR	POPDC3
2.36825e-10	0.70841	1	0.82	1.08452e-05	A-LTMR	AIM2
2.49349e-10	0.289537	1	0.921	1.14187e-05	A-LTMR	LOC700472
2.56734e-10	0.273463	1	0.944	1.17569e-05	A-LTMR	STK38L
4.10457e-10	0.309336	1	0.968	1.87965e-05	A-LTMR	SDHAP1
4.44006e-10	0.52153	1	0.983	2.03328e-05	A-LTMR	LOC105378499
4.56049e-10	0.361933	1	0.965	2.08843e-05	A-LTMR	JKAMP
4.58447e-10	0.552204	1	0.979	2.09941e-05	A-LTMR	ARMH4
5.04141e-10	0.354175	1	0.852	2.30866e-05	A-LTMR	MT1X
5.70861e-10	0.424236	1	0.978	2.6142e-05	A-LTMR	CCDC92
5.78756e-10	0.586903	1	0.981	2.65036e-05	A-LTMR	PYGB
6.02832e-10	0.258743	1	0.973	2.76061e-05	A-LTMR	NFIC
6.99313e-10	0.387726	1	0.954	3.20243e-05	A-LTMR	LOC708045
7.00512e-10	0.552282	1	0.983	3.20793e-05	A-LTMR	ATP1A1-AS1
7.33428e-10	0.256547	0.955	0.873	3.35866e-05	A-LTMR	LOC717607
9.16147e-10	0.324011	1	0.861	4.1954e-05	A-LTMR	LANCL3
9.26833e-10	0.30503	1	0.974	4.24434e-05	A-LTMR	ADAM22
1.13777e-09	0.542257	1	0.953	5.21032e-05	A-LTMR	MCAM
1.16998e-09	0.435863	1	0.933	5.3578e-05	A-LTMR	MCTP1
1.19618e-09	0.413268	1	0.932	5.47777e-05	A-LTMR	CTNNBL1
1.25563e-09	0.352931	1	0.954	5.75005e-05	A-LTMR	HIF1A
1.41872e-09	0.445421	1	0.981	6.49689e-05	A-LTMR	MAP7D2
1.50183e-09	0.359201	1	0.961	6.87749e-05	A-LTMR	PRKACB
1.50304e-09	0.276712	1	0.975	6.88303e-05	A-LTMR	POU4F1
1.77971e-09	0.725907	1	0.996	8.15003e-05	A-LTMR	NEFL
1.82752e-09	0.297574	1	0.984	8.36893e-05	A-LTMR	SULT4A1
2.03853e-09	0.569074	1	0.744	9.33523e-05	A-LTMR	PCP4L1
2.37759e-09	0.370814	1	0.905	0.000108879	A-LTMR	OSBPL1A
2.38146e-09	0.388079	1	0.988	0.000109056	A-LTMR	NDRG4
2.46577e-09	0.773375	1	0.972	0.000112917	A-LTMR	RCAN2
2.47165e-09	0.267516	1	0.881	0.000113187	A-LTMR	HS3ST5
3.20719e-09	0.612929	1	0.978	0.00014687	A-LTMR	GOT1
3.36523e-09	0.804083	1	0.988	0.000154107	A-LTMR	MDH1
3.61617e-09	0.278274	1	0.95	0.000165599	A-LTMR	ATPAF1
3.71519e-09	0.260489	1	0.959	0.000170134	A-LTMR	GRAMD1B
4.25277e-09	0.434319	1	0.778	0.000194751	A-LTMR	MYO1E
4.52063e-09	0.546944	1	0.996	0.000207018	A-LTMR	ND4L
4.5391e-09	0.372618	1	0.975	0.000207864	A-LTMR	SERPINI1
4.74392e-09	0.391991	1	0.859	0.000217243	A-LTMR	SV2B
4.94817e-09	0.33476	1	0.973	0.000226597	A-LTMR	SYNJ1
5.24292e-09	0.510359	1	0.714	0.000240094	A-LTMR	HS3ST2
5.32424e-09	0.375395	1	0.898	0.000243818	A-LTMR	CADM2
5.92045e-09	0.254579	1	0.74	0.000271121	A-LTMR	NAAA
6.45712e-09	0.347442	1	0.968	0.000295697	A-LTMR	RGMB
7.12818e-09	0.970132	1	0.989	0.000326428	A-LTMR	ATP5F1B
7.82735e-09	0.301687	1	0.974	0.000358446	A-LTMR	LOC114675523
7.82758e-09	0.332365	1	0.975	0.000358456	A-LTMR	NRG1
9.08276e-09	0.424231	1	0.974	0.000415936	A-LTMR	ZRSR2
9.15882e-09	0.349187	1	0.971	0.000419419	A-LTMR	PTPRN2
1.2891e-08	0.289142	1	0.789	0.000590332	A-LTMR	OLFM3
1.43184e-08	0.299579	1	0.934	0.000655695	A-LTMR	RASSF5
1.65749e-08	0.501895	1	0.979	0.000759029	A-LTMR	CYC1
1.76341e-08	0.52231	1	0.965	0.000807534	A-LTMR	UGP2
1.83087e-08	0.312907	0.955	0.552	0.000838428	A-LTMR	KCNC2
2.04066e-08	0.706458	1	0.989	0.000934498	A-LTMR	ATP1A1
2.144e-08	0.528509	1	0.972	0.000981824	A-LTMR	SDHAP2
2.17013e-08	0.266724	1	0.966	0.00099379	A-LTMR	OXA1L
2.38113e-08	0.253437	0.955	0.964	0.00109042	A-LTMR	INTS10
2.99381e-08	0.421603	1	0.988	0.00137098	A-LTMR	AHNAK2
3.09265e-08	0.43828	1	0.972	0.00141625	A-LTMR	LRRC49
3.37091e-08	0.43096	1	0.989	0.00154367	A-LTMR	CCSER2
3.50722e-08	0.263164	1	0.957	0.0016061	A-LTMR	MTMR4
3.9988e-08	0.273953	1	0.973	0.00183121	A-LTMR	PRDM2
4.17407e-08	0.617477	1	0.901	0.00191147	A-LTMR	FABP3
4.25057e-08	0.48993	1	0.981	0.0019465	A-LTMR	HSPA12A
4.46269e-08	0.511878	1	0.989	0.00204365	A-LTMR	ATP8-loc2
5.03668e-08	0.519117	1	0.973	0.0023065	A-LTMR	CKMT1B
5.28771e-08	0.551992	1	1	0.00242145	A-LTMR	ATP6
5.28988e-08	0.407093	1	0.811	0.00242245	A-LTMR	SYTL2
6.86256e-08	0.293491	1	0.983	0.00314264	A-LTMR	CLSTN1
7.63731e-08	0.370997	1	0.879	0.00349743	A-LTMR	CLSTN2
1.06893e-07	0.288717	1	0.955	0.00489504	A-LTMR	PTCD3
1.0745e-07	0.523877	1	1	0.00492057	A-LTMR	COX1
1.09802e-07	0.301737	1	0.924	0.00502826	A-LTMR	RAPGEF4
1.25242e-07	0.401878	1	0.989	0.00573535	A-LTMR	SLC25A4
1.26215e-07	0.472924	1	0.979	0.00577989	A-LTMR	NECAB1
1.38588e-07	0.301275	1	0.967	0.0063465	A-LTMR	NFASC
1.56452e-07	0.348117	1	0.979	0.00716458	A-LTMR	TIMM23
1.579e-07	0.320459	1	0.921	0.00723086	A-LTMR	ENTPD3
1.68445e-07	0.407982	1	0.98	0.00771376	A-LTMR	COX5A
1.71304e-07	0.322481	1	0.809	0.0078447	A-LTMR	EML1
1.81339e-07	0.456692	1	1	0.00830423	A-LTMR	COX2
1.90607e-07	0.359023	1	0.968	0.00872867	A-LTMR	MINDY3
2.09173e-07	0.42271	1	0.978	0.00957887	A-LTMR	DYNC1I1
2.30229e-07	0.274507	1	0.969	0.0105431	A-LTMR	CKMT1A
2.61506e-07	0.453056	1	0.672	0.0119754	A-LTMR	GPX3
2.71547e-07	0.304106	1	0.984	0.0124352	A-LTMR	CBFB
2.84227e-07	0.320068	1	0.974	0.0130159	A-LTMR	LOC105373581
2.91211e-07	0.303858	1	0.92	0.0133357	A-LTMR	KCND3
3.07959e-07	0.595805	1	1	0.0141027	A-LTMR	ND4
3.31047e-07	0.266665	1	0.624	0.01516	A-LTMR	CCDC152
3.3265e-07	0.316665	1	0.635	0.0152334	A-LTMR	SELENOP
3.35845e-07	0.281421	1	0.963	0.0153797	A-LTMR	RANBP6
3.65164e-07	0.368022	1	0.972	0.0167223	A-LTMR	PFKM
3.93904e-07	0.323382	1	0.989	0.0180385	A-LTMR	SYT1
4.05924e-07	0.289131	1	0.979	0.0185889	A-LTMR	FAM171B
4.64778e-07	0.371944	1	0.999	0.021284	A-LTMR	MAP1B
5.37218e-07	0.272576	1	0.957	0.0246013	A-LTMR	LOC106995399
5.4959e-07	0.287888	1	0.964	0.0251679	A-LTMR	GFM1
5.58141e-07	0.340765	1	0.984	0.0255595	A-LTMR	ATP5PB
5.79571e-07	0.329181	1	0.935	0.0265409	A-LTMR	UBASH3B
6.26317e-07	0.450801	1	0.987	0.0286815	A-LTMR	MDH2-loc2
6.4755e-07	0.321461	1	0.984	0.0296539	A-LTMR	ADRA1B
6.54779e-07	0.32456	1	0.983	0.029985	A-LTMR	TTL
7.78662e-07	0.253644	1	0.972	0.0356581	A-LTMR	UQCC1
8.29021e-07	0.331162	1	0.98	0.0379642	A-LTMR	LOC114669720
8.3214e-07	0.253696	1	0.992	0.038107	A-LTMR	REEP5
1.02123e-06	0.339485	1	0.986	0.0467661	A-LTMR	CNTN2
1.42454e-06	0.265137	1	0.972	0.0652352	A-LTMR	PRKAG2
1.48234e-06	0.376477	1	1	0.0678822	A-LTMR	COX3
1.63291e-06	0.460978	1	0.983	0.0747776	A-LTMR	SLC25A3
1.93023e-06	0.431097	1	0.967	0.0883928	A-LTMR	ETFA
2.09242e-06	0.30009	1	0.846	0.0958202	A-LTMR	GALNT18
2.59635e-06	0.284055	1	0.958	0.118897	A-LTMR	LOC698225
2.61665e-06	0.440335	1	0.983	0.119827	A-LTMR	UQCRC1
2.97471e-06	0.283413	1	0.908	0.136224	A-LTMR	ANXA4
3.17133e-06	0.308196	1	0.972	0.145228	A-LTMR	GABBR2
3.42315e-06	0.326377	1	0.968	0.15676	A-LTMR	IDH3B
3.69559e-06	0.274938	1	0.979	0.169236	A-LTMR	NMNAT2
4.2573e-06	0.312925	1	0.974	0.194959	A-LTMR	EPRS1
4.27272e-06	0.334033	1	1	0.195665	A-LTMR	LOC105376748
4.40702e-06	0.321926	1	0.989	0.201815	A-LTMR	LOC712631
4.54451e-06	0.332044	1	0.972	0.208111	A-LTMR	LOC707476
5.71477e-06	0.316677	1	0.989	0.261702	A-LTMR	SPOCK2
5.8918e-06	0.30303	1	0.979	0.269809	A-LTMR	CS
6.43514e-06	0.42048	1	0.999	0.294691	A-LTMR	ND1
8.85451e-06	0.408386	1	1	0.405484	A-LTMR	CYTB
9.03339e-06	0.278043	1	0.991	0.413675	A-LTMR	LOC712582
9.12306e-06	0.285014	1	0.976	0.417781	A-LTMR	LOC696890
9.46449e-06	0.381531	1	0.994	0.433417	A-LTMR	GHITM
9.88179e-06	0.303528	1	0.982	0.452527	A-LTMR	RAB3A
1.05593e-05	0.390388	1	0.985	0.483555	A-LTMR	LOC706691
1.06292e-05	0.27698	1	0.982	0.486755	A-LTMR	TMEM167A
1.40112e-05	0.352644	1	0.993	0.641629	A-LTMR	LOC706976
1.42419e-05	0.372016	1	1	0.652195	A-LTMR	LOC114680244
1.44286e-05	0.318448	1	0.984	0.660742	A-LTMR	CNST
1.4429e-05	0.284772	1	0.993	0.660764	A-LTMR	CTSD-loc1
1.50536e-05	0.406325	1	0.991	0.689364	A-LTMR	LOC704590
1.6021e-05	0.374618	1	0.854	0.733666	A-LTMR	NPTX1
1.65947e-05	0.408236	1	0.988	0.759936	A-LTMR	LOC707691
1.73081e-05	0.271816	1	0.987	0.792609	A-LTMR	ATP6V1G1
1.78174e-05	0.287803	1	0.976	0.81593	A-LTMR	DIABLO
2.46322e-05	0.270917	1	0.983	1	A-LTMR	LOC700465
2.65837e-05	0.338989	1	0.997	1	A-LTMR	LOC114672304
3.09223e-05	0.297176	1	0.965	1	A-LTMR	LOC706634
3.26251e-05	0.282618	1	0.972	1	A-LTMR	PREP
3.4416e-05	0.423276	1	0.997	1	A-LTMR	LOC114678757
3.53981e-05	0.343759	1	0.992	1	A-LTMR	LOC706960
3.57303e-05	0.299351	1	0.984	1	A-LTMR	ATP8A2
3.61805e-05	0.470589	1	0.999	1	A-LTMR	ND2
3.95995e-05	0.280505	1	0.99	1	A-LTMR	MAP1A
4.03436e-05	0.29931	1	0.986	1	A-LTMR	LOC721639
4.22432e-05	0.38086	1	0.619	1	A-LTMR	SEMA7A
4.35728e-05	0.283419	0.955	0.963	1	A-LTMR	ASNSP1
4.41341e-05	0.41126	1	0.985	1	A-LTMR	LOC719688
4.42718e-05	0.383343	1	0.999	1	A-LTMR	LOC114673461
4.46834e-05	0.358283	1	0.989	1	A-LTMR	SV2C
5.12935e-05	0.252573	1	0.961	1	A-LTMR	NDUFS1
5.24293e-05	0.317807	1	0.983	1	A-LTMR	LOC709183
6.52799e-05	0.269892	1	0.988	1	A-LTMR	MAP1LC3B
7.27726e-05	0.404997	1	0.995	1	A-LTMR	LOC114680207
7.72784e-05	0.315502	1	0.989	1	A-LTMR	ND5
7.89165e-05	0.307437	1	0.987	1	A-LTMR	FSIP1
7.91539e-05	0.423079	1	0.99	1	A-LTMR	LOC701866
8.60627e-05	0.365839	1	0.993	1	A-LTMR	CTSB
0.000125178	0.256822	1	0.98	1	A-LTMR	LOC705178
0.000126281	0.388546	1	0.983	1	A-LTMR	ATP5F1A
0.000147306	0.309417	1	1	1	A-LTMR	LOC114673210
0.000150312	0.269051	1	0.983	1	A-LTMR	NDUFA4
0.00019789	0.287146	1	0.976	1	A-LTMR	ATP5F1C
0.000204182	0.291251	1	0.986	1	A-LTMR	KIFAP3
0.000294826	0.337002	1	0.58	1	A-LTMR	GPX2
0.000324782	0.339108	1	1	1	A-LTMR	LOC114678430
0.000355602	0.26166	1	0.989	1	A-LTMR	SNAP25
0.000429732	0.350646	1	0.898	1	A-LTMR	TMEM59L
0.000471582	0.500343	1	0.995	1	A-LTMR	ND3
0.000505641	0.272375	1	0.986	1	A-LTMR	PFKP
0.000749888	0.255557	1	0.908	1	A-LTMR	ZFHX3-loc1
0.00130694	0.261539	1	0.988	1	A-LTMR	RBMS3
0.00722414	0.340701	1	0.882	1	A-LTMR	TMEM176B
1.45451e-189	0.307742	0.911	0.011	6.6608e-185	C-LTMR	KLHL1
2.03222e-167	0.251427	0.879	0.021	9.30635e-163	C-LTMR	COL9A2
2.73022e-137	0.71533	0.919	0.06	1.25028e-132	C-LTMR	FAT3
2.18605e-123	0.301378	0.903	0.081	1.00108e-118	C-LTMR	ESRP1
3.61886e-118	0.257273	0.935	0.117	1.65722e-113	C-LTMR	NPNT
1.31207e-115	0.277009	0.911	0.088	6.00849e-111	C-LTMR	EDNRA
6.43636e-113	0.502401	0.919	0.126	2.94747e-108	C-LTMR	CDH3
1.62698e-112	0.359623	0.895	0.095	7.45059e-108	C-LTMR	CCKBR
4.56255e-109	1.6877	0.935	0.115	2.08937e-104	C-LTMR	VSNL1
1.87766e-106	0.483966	0.919	0.138	8.59853e-102	C-LTMR	PLEKHD1
2.2003e-103	0.430449	0.927	0.152	1.00761e-98	C-LTMR	ADGRG2
1.07221e-99	0.339627	0.919	0.164	4.91007e-95	C-LTMR	SFT2D2
4.52705e-99	0.316581	0.927	0.171	2.07312e-94	C-LTMR	GPRC5C
9.34918e-98	0.470459	0.935	0.193	4.28137e-93	C-LTMR	SLIT2
3.22797e-94	1.05407	0.927	0.204	1.47821e-89	C-LTMR	CDH9
6.36067e-94	0.524016	0.927	0.157	2.9128e-89	C-LTMR	SHH
3.62003e-90	0.413023	0.927	0.217	1.65776e-85	C-LTMR	FYB2
1.35949e-89	0.636226	0.903	0.199	6.22563e-85	C-LTMR	GPC3
7.35819e-89	0.323669	0.935	0.233	3.36961e-84	C-LTMR	CNIH3
2.29823e-88	0.699751	0.903	0.205	1.05245e-83	C-LTMR	HSD17B13
7.17475e-88	0.275539	0.879	0.158	3.2856e-83	C-LTMR	TRHR
8.7371e-88	0.664856	0.927	0.23	4.00107e-83	C-LTMR	EPS8
3.63738e-85	0.353366	0.919	0.224	1.6657e-80	C-LTMR	DSG2
2.11348e-83	0.377997	0.935	0.252	9.67847e-79	C-LTMR	TAFA4
2.59919e-82	0.452288	0.927	0.263	1.19027e-77	C-LTMR	CCKAR
4.27811e-72	0.494594	0.935	0.31	1.95912e-67	C-LTMR	FSTL4
2.71861e-71	0.345676	0.935	0.346	1.24496e-66	C-LTMR	KCNJ6
1.47288e-70	0.581537	0.927	0.355	6.74489e-66	C-LTMR	DSP
4.47577e-68	1.09005	0.927	0.417	2.04963e-63	C-LTMR	ZNF521
9.32025e-67	0.884171	0.927	0.344	4.26811e-62	C-LTMR	MYO10
1.12226e-66	0.486079	0.919	0.364	5.1393e-62	C-LTMR	BRINP2
2.29697e-65	0.952871	0.927	0.287	1.05187e-60	C-LTMR	GFRA2
4.21055e-64	0.300458	0.935	0.389	1.92818e-59	C-LTMR	ST3GAL6
1.65477e-63	0.367825	0.927	0.438	7.57787e-59	C-LTMR	LOC106995018
3.75106e-63	1.30933	0.944	0.545	1.71776e-58	C-LTMR	P2RY1
5.67263e-63	0.357537	0.919	0.417	2.59772e-58	C-LTMR	LOC717248
6.96967e-63	0.338599	0.944	0.486	3.19169e-58	C-LTMR	CSMD1
9.00951e-61	0.280712	0.927	0.377	4.12582e-56	C-LTMR	SEMA3E
9.18261e-61	0.572855	0.944	0.479	4.20508e-56	C-LTMR	RAB31
1.67269e-60	1.17737	0.944	0.623	7.65991e-56	C-LTMR	S100A4
1.88535e-60	0.26244	0.927	0.51	8.63379e-56	C-LTMR	DIPK1A
3.1166e-59	1.50695	0.96	0.641	1.42721e-54	C-LTMR	GPX3
4.71219e-57	0.450315	0.944	0.512	2.1579e-52	C-LTMR	ATP2B2
6.33254e-57	1.54704	0.96	0.953	2.89993e-52	C-LTMR	MCAM
1.01668e-56	1.25576	0.952	0.918	4.65577e-52	C-LTMR	KCND3
1.08533e-56	0.476041	0.935	0.66	4.97018e-52	C-LTMR	LUZP2
1.21551e-56	0.533914	0.935	0.539	5.56631e-52	C-LTMR	ADAM11
1.86173e-56	0.381728	0.927	0.493	8.52563e-52	C-LTMR	KIRREL3
1.9392e-56	0.431285	0.952	0.643	8.88037e-52	C-LTMR	HHATL
8.57423e-56	0.529493	0.927	0.509	3.92648e-51	C-LTMR	RAB11FIP4
1.12991e-55	0.570347	0.952	0.521	5.17433e-51	C-LTMR	NRP2
1.33325e-55	0.517667	0.944	0.606	6.1055e-51	C-LTMR	AK5
1.64621e-55	0.271164	0.927	0.523	7.53866e-51	C-LTMR	HPCAL4
1.73114e-55	0.532253	0.903	0.521	7.9276e-51	C-LTMR	CCDC141
4.2563e-55	1.21794	0.944	0.665	1.94913e-50	C-LTMR	TTN
1.70899e-54	1.03331	0.952	0.901	7.82615e-50	C-LTMR	OSBPL1A
3.18426e-54	0.50914	0.935	0.784	1.4582e-49	C-LTMR	ADGRG1
3.51967e-54	0.306864	0.927	0.445	1.6118e-49	C-LTMR	LHFPL6
2.84101e-53	0.483885	0.927	0.898	1.30101e-48	C-LTMR	PERP
3.28667e-53	0.631685	0.944	0.826	1.5051e-48	C-LTMR	SORCS1
7.60508e-53	0.334872	0.944	0.794	3.48267e-48	C-LTMR	NEO1
3.20364e-52	1.2043	0.935	0.938	1.46708e-47	C-LTMR	PLCD4
3.77009e-52	0.417353	0.952	0.849	1.72647e-47	C-LTMR	ADGRG3
2.12586e-51	0.985248	0.984	0.86	9.73517e-47	C-LTMR	FXYD6
3.45737e-51	0.418548	0.895	0.398	1.58327e-46	C-LTMR	PDLIM1
1.38378e-50	0.701711	0.935	0.895	6.3369e-46	C-LTMR	STK32A
1.65997e-50	0.677213	0.944	0.675	7.60166e-46	C-LTMR	SLC24A2
1.73852e-50	0.564239	0.927	0.869	7.96137e-46	C-LTMR	RACGAP1P
1.76427e-50	0.288524	0.266	0.912	8.0793e-46	C-LTMR	ENG
4.39959e-50	0.888914	0.944	0.985	2.01475e-45	C-LTMR	NECAB1
1.12264e-49	0.543048	0.927	0.877	5.14101e-45	C-LTMR	RACGAP1
1.29353e-49	0.677949	0.952	0.938	5.92357e-45	C-LTMR	EFNA5
3.03735e-49	0.378305	0.927	0.769	1.39092e-44	C-LTMR	KCNH6
3.07336e-49	0.678147	0.952	0.984	1.40742e-44	C-LTMR	ZNF142
5.46466e-49	0.373697	0.935	0.872	2.50249e-44	C-LTMR	ELMOD1
5.61551e-49	0.595181	0.952	0.849	2.57157e-44	C-LTMR	SV2B
6.09624e-49	0.263489	0.927	0.709	2.79171e-44	C-LTMR	PDE11A
2.74142e-48	0.579005	0.952	0.98	1.25541e-43	C-LTMR	LRRN1
3.06931e-48	0.612956	0.968	0.986	1.40556e-43	C-LTMR	ATP1A1-AS1
3.72238e-48	0.480142	0.96	0.979	1.70462e-43	C-LTMR	ANO5
3.89455e-48	0.442684	0.935	0.566	1.78347e-43	C-LTMR	SUSD4
6.48142e-48	0.682554	0.96	0.688	2.9681e-43	C-LTMR	HS3ST2
8.89124e-48	0.500206	0.944	0.882	4.07165e-43	C-LTMR	POU4F2
9.99211e-48	0.729011	0.944	0.886	4.57579e-43	C-LTMR	CPNE9
1.18518e-47	0.414338	0.952	0.967	5.42739e-43	C-LTMR	ENTPD6
2.04838e-47	0.299993	0.944	0.855	9.38035e-43	C-LTMR	CREG2
2.0515e-47	0.660363	0.952	0.94	9.39464e-43	C-LTMR	PEX5L
5.23266e-47	0.309637	0.927	0.55	2.39624e-42	C-LTMR	CNTN4
5.86751e-47	0.922946	0.96	0.993	2.68697e-42	C-LTMR	ATP1A1
5.86751e-47	0.853391	0.968	0.992	2.68697e-42	C-LTMR	TMEM59
6.63025e-47	0.963308	0.935	0.977	3.03625e-42	C-LTMR	RCAN2
2.59315e-46	0.655432	0.935	0.859	1.18751e-41	C-LTMR	KCNS3
3.8489e-46	0.281144	0.927	0.847	1.76257e-41	C-LTMR	PACSIN1
8.90306e-46	0.354144	0.944	0.894	4.07707e-41	C-LTMR	CHPT1
9.39157e-46	0.586413	0.968	0.99	4.30078e-41	C-LTMR	ATP1B1
1.09613e-45	0.501045	0.96	0.993	5.01964e-41	C-LTMR	SYT1
1.23698e-45	0.258417	0.927	0.826	5.66464e-41	C-LTMR	RPRM
4.80909e-45	0.396059	0.952	0.823	2.20227e-40	C-LTMR	NEBL
1.01072e-44	0.618998	0.96	0.98	4.62851e-40	C-LTMR	DUSP3
1.11192e-44	0.322906	0.927	0.788	5.09191e-40	C-LTMR	IQSEC2
1.50498e-44	0.765031	0.952	0.974	6.89192e-40	C-LTMR	FUCA1
1.82962e-44	0.271697	0.927	0.591	8.37854e-40	C-LTMR	TMEM163
4.22795e-44	0.357021	0.935	0.926	1.93615e-39	C-LTMR	RAD51C
4.40311e-44	0.344001	0.952	0.952	2.01636e-39	C-LTMR	NLGN4X
4.92322e-44	0.675722	0.952	0.977	2.25454e-39	C-LTMR	CKMT1B
6.51652e-44	0.626456	0.935	0.954	2.98418e-39	C-LTMR	PGM1
8.28993e-44	0.319365	0.952	0.979	3.79629e-39	C-LTMR	POU4F1
8.84806e-44	0.279581	0.944	0.955	4.05188e-39	C-LTMR	SMAP2
1.02627e-43	0.498043	0.935	0.849	4.6997e-39	C-LTMR	PDE1C
1.91256e-43	0.3489	0.935	0.928	8.75836e-39	C-LTMR	PPM1E
3.27241e-43	0.47281	0.944	0.622	1.49857e-38	C-LTMR	PCOLCE2
4.7878e-43	0.765566	0.96	0.687	2.19253e-38	C-LTMR	PIEZO2
9.20785e-43	0.387962	0.944	0.971	4.21664e-38	C-LTMR	RIMKLA
1.0932e-42	0.357841	0.935	0.966	5.00621e-38	C-LTMR	TANC1
1.40934e-42	0.546006	0.952	0.984	6.45394e-38	C-LTMR	DRGX
1.88073e-42	0.322436	0.944	0.971	8.61263e-38	C-LTMR	LRFN5
2.17959e-42	0.329227	0.944	0.961	9.98121e-38	C-LTMR	SV2A
4.22596e-42	0.352317	0.952	0.957	1.93524e-37	C-LTMR	RDH11
9.13727e-42	0.264495	0.927	0.412	4.18432e-37	C-LTMR	NDP
9.54341e-42	0.707887	0.952	0.893	4.37031e-37	C-LTMR	TMEM59L
9.82171e-42	0.363884	0.952	0.972	4.49776e-37	C-LTMR	CKMT1A
1.1241e-41	0.320247	0.944	0.949	5.14771e-37	C-LTMR	STK24
1.29773e-41	0.346737	0.944	0.963	5.94284e-37	C-LTMR	OIP5-AS1
3.70683e-41	0.540351	0.952	0.986	1.69751e-36	C-LTMR	PYGB
4.51746e-41	0.253612	0.944	0.932	2.06872e-36	C-LTMR	C8H8orf88
5.91189e-41	0.531308	0.96	0.992	2.70729e-36	C-LTMR	SUSD2
6.49406e-41	0.364846	0.927	0.754	2.97389e-36	C-LTMR	MYH10
7.04747e-41	1.03603	0.927	0.543	3.22732e-36	C-LTMR	GPX2
7.89746e-41	0.261926	0.952	0.965	3.61656e-36	C-LTMR	TACC2
9.58002e-41	0.275994	0.952	0.656	4.38707e-36	C-LTMR	GRM4
1.02866e-40	0.295363	0.944	0.957	4.71065e-36	C-LTMR	ACSL6
1.21184e-40	0.293925	0.935	0.877	5.54949e-36	C-LTMR	HS3ST5
3.60163e-40	0.300868	0.968	0.972	1.64933e-35	C-LTMR	P4HA2
3.71432e-40	0.272869	0.952	0.945	1.70094e-35	C-LTMR	MYO18A
4.3858e-40	0.536355	0.952	0.986	2.00843e-35	C-LTMR	AP1S2
6.98246e-40	0.319953	0.952	0.975	3.19755e-35	C-LTMR	GALNT13
8.66776e-40	0.750347	0.944	0.968	3.96931e-35	C-LTMR	UGP2
1.48665e-39	0.374284	0.935	0.974	6.80797e-35	C-LTMR	ABHD3
1.84592e-39	0.47855	0.952	0.904	8.45322e-35	C-LTMR	ZFHX3-loc1
2.40694e-39	0.560735	0.96	0.983	1.10223e-34	C-LTMR	CYC1
3.95201e-39	0.417294	0.952	0.989	1.80978e-34	C-LTMR	NIPAL3
6.22033e-39	0.538044	0.944	0.981	2.84854e-34	C-LTMR	WDR1
1.21635e-38	0.268353	0.952	0.615	5.57014e-34	C-LTMR	CERS4
1.59793e-38	0.498135	0.96	0.992	7.31757e-34	C-LTMR	MAGED2
1.83286e-38	0.322507	0.944	0.974	8.3934e-34	C-LTMR	LYNX1
2.0937e-38	0.482334	0.976	0.995	9.58791e-34	C-LTMR	KIF5B
2.50137e-38	0.364839	0.952	0.957	1.14548e-33	C-LTMR	SIAE
7.47741e-38	0.304048	0.935	0.914	3.42421e-33	C-LTMR	GATB
9.73793e-38	0.358335	0.944	0.943	4.45939e-33	C-LTMR	PDHA1
1.03379e-37	0.408025	0.952	0.934	4.73412e-33	C-LTMR	RGS7BP
2.60719e-37	0.307372	0.911	0.683	1.19394e-32	C-LTMR	FLRT3
3.36622e-37	0.608208	0.927	0.776	1.54153e-32	C-LTMR	ASIC1
4.2233e-37	0.362029	0.96	0.988	1.93402e-32	C-LTMR	ARPP19
1.06532e-36	0.420084	0.952	0.81	4.87855e-32	C-LTMR	SLC7A14
1.28784e-36	0.456727	0.952	0.961	5.89751e-32	C-LTMR	RAB3IP
1.41833e-36	0.375664	0.952	0.974	6.49509e-32	C-LTMR	DNAJC13
1.56538e-36	0.273035	0.935	0.663	7.16851e-32	C-LTMR	LOC713559
1.81209e-36	0.327603	0.944	0.79	8.29829e-32	C-LTMR	PAQR9
6.95187e-36	0.351701	0.927	0.953	3.18354e-31	C-LTMR	GLRX
7.57929e-36	0.294886	0.944	0.671	3.47086e-31	C-LTMR	SLC7A7
8.22813e-36	0.250081	0.935	0.855	3.76799e-31	C-LTMR	LANCL3
1.49093e-35	0.472868	0.952	0.983	6.82756e-31	C-LTMR	GOLGB1
1.51752e-35	0.602473	0.952	0.927	6.94933e-31	C-LTMR	ARHGAP18
2.21716e-35	0.302812	0.96	0.986	1.01532e-30	C-LTMR	NME7
3.15128e-35	0.330658	0.944	0.985	1.4431e-30	C-LTMR	PCLO
3.2606e-35	0.408408	0.944	0.95	1.49316e-30	C-LTMR	BRAP
4.14584e-35	0.465936	0.952	0.964	1.89855e-30	C-LTMR	SLC25A5
1.22784e-34	0.300106	0.952	0.984	5.62275e-30	C-LTMR	GOT2
1.38786e-34	0.385635	0.968	0.992	6.35555e-30	C-LTMR	TSPAN7
1.93669e-34	0.394391	0.944	0.983	8.8689e-30	C-LTMR	ALDH2
2.62201e-34	0.488227	0.952	0.965	1.20072e-29	C-LTMR	PCSK2
3.6032e-34	0.383561	0.952	0.892	1.65005e-29	C-LTMR	GPR158
5.75447e-34	0.588926	0.935	0.971	2.6352e-29	C-LTMR	LOC708562
6.32246e-34	0.339491	0.944	0.894	2.89531e-29	C-LTMR	CADM2
7.74695e-34	0.286675	0.935	0.962	3.54764e-29	C-LTMR	REXO2
1.02489e-33	0.274982	0.944	0.373	4.69339e-29	C-LTMR	S100A16
1.98173e-33	0.265232	0.944	0.973	9.07515e-29	C-LTMR	GBA2
5.15748e-33	0.306381	0.96	0.979	2.36182e-28	C-LTMR	DIABLO
6.35952e-33	0.262171	0.944	0.957	2.91228e-28	C-LTMR	NUAK1
6.66108e-33	0.370394	0.96	0.991	3.05037e-28	C-LTMR	MDH2-loc2
1.94567e-32	0.280011	0.944	0.961	8.90998e-28	C-LTMR	LOC698225
2.15841e-32	0.397104	0.952	0.993	9.88422e-28	C-LTMR	AHNAK2
2.66165e-32	0.255888	0.952	0.861	1.21888e-27	C-LTMR	CNTNAP5
3.11909e-32	0.41441	0.96	0.989	1.42835e-27	C-LTMR	LOC706691
3.85423e-32	0.446981	0.944	0.983	1.76501e-27	C-LTMR	CSRP1
4.25236e-32	0.299151	0.952	0.98	1.94733e-27	C-LTMR	RNF157
6.37436e-32	0.294384	0.952	0.988	2.91907e-27	C-LTMR	B3GNT4
8.51651e-32	0.525936	0.96	0.933	3.90005e-27	C-LTMR	PLXNA4
9.79346e-32	0.486075	0.952	0.988	4.48482e-27	C-LTMR	SLC25A3
1.1077e-31	0.551199	0.952	0.977	5.07261e-27	C-LTMR	PLS3
1.42047e-31	0.688222	0.952	0.636	6.50491e-27	C-LTMR	EXOC1L
1.93542e-31	0.517441	0.96	0.992	8.86304e-27	C-LTMR	MDH1
2.49947e-31	0.30006	0.919	0.567	1.14461e-26	C-LTMR	ANXA3
3.28348e-31	0.357756	0.952	0.992	1.50364e-26	C-LTMR	ATP1A3
3.68583e-31	0.791962	0.96	0.993	1.68789e-26	C-LTMR	ATP5F1B
4.50598e-31	0.500419	0.952	0.99	2.06347e-26	C-LTMR	LOC719688
6.34859e-31	0.326859	0.944	0.979	2.90727e-26	C-LTMR	GNAI1
6.72771e-31	0.337909	0.952	0.984	3.08089e-26	C-LTMR	PHACTR2
6.95265e-31	0.335659	0.952	0.96	3.1839e-26	C-LTMR	PRDX6
8.66203e-31	0.341056	0.96	0.963	3.96669e-26	C-LTMR	ADIRF
1.18422e-30	0.310007	0.96	0.974	5.42301e-26	C-LTMR	LOC701246
1.83166e-30	0.376405	0.952	0.985	8.3879e-26	C-LTMR	LOC705178
2.17314e-30	0.590086	0.96	0.912	9.95169e-26	C-LTMR	CKB
2.46775e-30	0.507079	0.96	0.987	1.13008e-25	C-LTMR	ATP5F1A
2.56794e-30	0.264629	0.952	0.95	1.17596e-25	C-LTMR	RUNX1
2.85637e-30	0.455774	0.952	0.979	1.30804e-25	C-LTMR	ANKS1A
2.8986e-30	0.420551	0.952	0.979	1.32739e-25	C-LTMR	SNX10
2.97837e-30	0.448217	0.96	0.975	1.36391e-25	C-LTMR	SDHAP2
3.84099e-30	0.265814	0.935	0.96	1.75895e-25	C-LTMR	ASAP1
4.14754e-30	0.329998	0.944	0.974	1.89932e-25	C-LTMR	RHOT1
5.3245e-30	0.438275	0.952	0.984	2.4383e-25	C-LTMR	LOC106997922
1.63198e-29	0.522133	0.96	0.98	7.47347e-25	C-LTMR	FGF1
1.70537e-29	0.411015	0.952	0.991	7.80955e-25	C-LTMR	LOC721639
2.39741e-29	0.250372	0.935	0.777	1.09787e-24	C-LTMR	ST6GAL1
3.60056e-29	0.291316	0.952	0.993	1.64884e-24	C-LTMR	NDRG4
3.79958e-29	0.273021	0.952	0.988	1.73998e-24	C-LTMR	MYO5A
5.27076e-29	0.401521	0.935	0.965	2.41369e-24	C-LTMR	NDUFS1
6.57785e-29	0.291481	0.952	0.98	3.01226e-24	C-LTMR	NDRG3
7.04926e-29	0.308541	0.935	0.94	3.22814e-24	C-LTMR	FAH
8.85422e-29	0.326687	0.952	0.983	4.0547e-24	C-LTMR	CCDC92
9.19612e-29	0.353724	0.96	0.988	4.21127e-24	C-LTMR	CNST
1.09234e-28	0.297816	0.952	0.921	5.00228e-24	C-LTMR	ARHGAP22
1.14172e-28	0.324252	0.935	0.615	5.22838e-24	C-LTMR	CASZ1
1.16346e-28	0.300301	0.927	0.953	5.32793e-24	C-LTMR	LOC709894
1.56463e-28	0.268823	0.976	0.992	7.16507e-24	C-LTMR	CEND1
3.67007e-28	0.289849	0.952	0.987	1.68067e-23	C-LTMR	NDUFA10
9.7963e-28	0.251662	0.952	0.983	4.48612e-23	C-LTMR	CAMTA1
1.70048e-27	0.49721	0.992	0.999	7.78716e-23	C-LTMR	LOC706246
2.98115e-27	0.318903	0.952	0.978	1.36519e-22	C-LTMR	SLC17A6
3.14303e-27	0.28591	0.935	0.964	1.43932e-22	C-LTMR	LOC701964
5.56355e-27	0.298164	0.968	0.979	2.54777e-22	C-LTMR	NDUFB5
5.6275e-27	0.447332	0.952	0.952	2.57706e-22	C-LTMR	LOC711229
7.22555e-27	0.262464	0.944	0.964	3.30887e-22	C-LTMR	NRXN3
7.32538e-27	0.279293	0.935	0.787	3.35458e-22	C-LTMR	RGS7
1.16241e-26	0.2983	0.952	0.867	5.32313e-22	C-LTMR	CHST15
1.17956e-26	0.271976	0.952	0.995	5.40169e-22	C-LTMR	BSCL2
1.19927e-26	0.287449	0.944	0.968	5.49192e-22	C-LTMR	TBC1D19
2.12447e-26	0.264903	0.952	0.979	9.72881e-22	C-LTMR	SMAP1
2.61047e-26	0.312788	0.944	0.965	1.19544e-21	C-LTMR	B3GAT2
3.7055e-26	0.345262	0.968	0.996	1.6969e-21	C-LTMR	ENO2
3.90018e-26	0.260515	0.952	0.963	1.78605e-21	C-LTMR	XBP1
4.02055e-26	0.312556	0.927	0.852	1.84117e-21	C-LTMR	RSPO2
6.92556e-26	0.265296	0.96	0.988	3.17149e-21	C-LTMR	ACO2
9.14785e-26	0.282142	0.952	0.983	4.18916e-21	C-LTMR	VDAC2
9.68572e-26	0.287658	0.935	0.689	4.43548e-21	C-LTMR	NELL2
9.8204e-26	0.298444	0.952	0.985	4.49716e-21	C-LTMR	COX5A
1.01248e-25	0.253371	0.968	0.987	4.63656e-21	C-LTMR	TUSC3
1.19294e-25	0.464778	0.96	0.974	5.46295e-21	C-LTMR	GLUL
1.82099e-25	0.251303	0.944	0.964	8.33906e-21	C-LTMR	NDUFS2
3.04146e-25	0.310031	0.952	0.988	1.39281e-20	C-LTMR	UQCRC1
3.73929e-25	0.32956	0.952	0.985	1.71237e-20	C-LTMR	UQCRH
3.99721e-25	0.499736	0.952	0.987	1.83048e-20	C-LTMR	ELAVL2
8.3396e-25	0.262037	0.944	0.964	3.81904e-20	C-LTMR	FBXW7-loc1
9.52578e-25	0.267163	0.96	0.98	4.36224e-20	C-LTMR	SVIP
2.78932e-24	0.251131	0.96	0.978	1.27734e-19	C-LTMR	ARFGEF3
2.90007e-24	0.336482	0.952	0.976	1.32806e-19	C-LTMR	GABBR2
3.55443e-24	0.385361	1	1	1.62772e-19	C-LTMR	COX1
4.90685e-24	0.289169	0.968	0.996	2.24704e-19	C-LTMR	LOC706960
1.32563e-23	0.372867	0.96	0.971	6.07061e-19	C-LTMR	LCP1
1.74787e-23	0.287629	0.96	0.998	8.00421e-19	C-LTMR	PMP22
1.96824e-23	0.476777	0.968	0.991	9.01335e-19	C-LTMR	UBA1
3.22226e-23	0.308134	0.968	0.989	1.4756e-18	C-LTMR	PFKP
4.54698e-23	0.372697	0.153	0.628	2.08224e-18	C-LTMR	GCNT4
5.70931e-23	0.342259	0.944	0.974	2.61452e-18	C-LTMR	ELOVL7
6.21465e-23	0.260247	0.96	0.979	2.84594e-18	C-LTMR	KCNA6
6.71884e-23	0.254201	0.952	0.986	3.07683e-18	C-LTMR	ARG2
9.2674e-23	0.287889	0.944	0.972	4.24391e-18	C-LTMR	NSDHL
1.25557e-22	0.382851	0.944	0.966	5.74973e-18	C-LTMR	PYURF
1.35486e-22	0.266942	0.952	0.987	6.20446e-18	C-LTMR	RAB3A
2.0759e-22	0.266982	0.952	0.978	9.50637e-18	C-LTMR	EPRS1
5.70356e-22	0.33493	0.952	0.986	2.61189e-17	C-LTMR	HSPA12A
5.82745e-22	0.325751	0.944	0.983	2.66862e-17	C-LTMR	TMTC1
9.87465e-22	0.49544	0.968	0.965	4.522e-17	C-LTMR	NRCAM
1.77626e-21	0.699271	0.952	0.936	8.13421e-17	C-LTMR	TMX1
1.9933e-21	0.352206	0.976	0.995	9.12814e-17	C-LTMR	ANXA2P1
2.85988e-21	0.47431	0.952	0.762	1.30965e-16	C-LTMR	TRARG1
3.38665e-21	0.368624	0.952	0.818	1.55088e-16	C-LTMR	TNS1
3.52553e-21	0.252471	0.952	0.983	1.61448e-16	C-LTMR	PPA1
3.68876e-21	0.434904	0.968	0.975	1.68923e-16	C-LTMR	ATP1A2
4.65707e-21	0.265168	0.976	0.997	2.13266e-16	C-LTMR	GHITM
8.25709e-21	0.394969	0.944	0.987	3.78125e-16	C-LTMR	LRPPRC
8.87194e-21	0.263803	0.96	0.646	4.06282e-16	C-LTMR	CDH8
1.11903e-20	0.282255	0.952	0.988	5.12449e-16	C-LTMR	LOC105378499
1.37889e-20	0.260585	0.952	0.971	6.31449e-16	C-LTMR	IDH3B
4.01406e-20	0.42864	0.952	0.964	1.8382e-15	C-LTMR	ANKHD1-EIF4EBP3/ANKHD1
6.56756e-20	0.317848	0.976	0.996	3.00755e-15	C-LTMR	ANXA2
1.36671e-19	0.312712	0.976	0.991	6.25873e-15	C-LTMR	ANXA2P3
1.63038e-19	0.304204	0.96	0.992	7.46614e-15	C-LTMR	CD59
5.27959e-19	0.325556	0.96	0.962	2.41773e-14	C-LTMR	HSPB8
6.03371e-19	0.280204	0.96	0.975	2.76308e-14	C-LTMR	LOC717564
1.30282e-18	0.276626	0.96	0.987	5.96615e-14	C-LTMR	NUP93
1.33715e-18	0.40697	0.96	0.971	6.12336e-14	C-LTMR	ATP5MC3
2.05381e-18	0.267442	0.952	0.973	9.4052e-14	C-LTMR	ASTN1
2.12576e-18	0.394497	0.968	0.978	9.73471e-14	C-LTMR	CDK16
2.24355e-18	0.327073	0.952	0.988	1.02741e-13	C-LTMR	PAM
3.5027e-18	0.494244	0.96	0.977	1.60403e-13	C-LTMR	CSRNP3
5.36151e-18	0.267582	0.944	0.99	2.45525e-13	C-LTMR	SELENOT
8.01892e-18	0.281476	0.944	0.973	3.67218e-13	C-LTMR	UBE2A
9.01804e-18	0.319148	0.218	0.594	4.12972e-13	C-LTMR	GPM6B
1.05645e-17	0.374178	0.952	0.722	4.83791e-13	C-LTMR	TP53I11
2.35416e-17	0.511152	0.968	0.98	1.07806e-12	C-LTMR	CPE
3.56551e-17	0.311562	1	1	1.63279e-12	C-LTMR	ND4
3.9414e-17	0.26876	0.96	0.98	1.80493e-12	C-LTMR	ZSCAN18-loc2
5.46624e-17	0.511542	0.952	0.941	2.50321e-12	C-LTMR	PPM1J
7.02444e-17	0.275635	0.96	0.979	3.21677e-12	C-LTMR	FADS1
1.59559e-16	0.254323	0.96	0.981	7.30683e-12	C-LTMR	GOT1
1.72323e-16	0.33148	0.952	0.963	7.89134e-12	C-LTMR	CHL1
2.00405e-16	0.454896	0.96	0.843	9.17733e-12	C-LTMR	NPTX1
2.06331e-16	0.324537	0.968	0.997	9.44871e-12	C-LTMR	CTSB
2.4923e-16	0.381362	0.944	0.897	1.14132e-11	C-LTMR	FABP3
3.18114e-16	0.40205	0.952	0.968	1.45677e-11	C-LTMR	PACRGL
4.00058e-16	0.272216	0.935	0.529	1.83203e-11	C-LTMR	TMEM45B
1.17711e-15	0.306384	0.968	0.989	5.39044e-11	C-LTMR	PPP1R1C
2.11622e-15	0.260708	0.976	0.999	9.69101e-11	C-LTMR	ND4L
4.28638e-15	0.258512	0.968	0.992	1.96291e-10	C-LTMR	EDIL3
5.10053e-15	0.306796	0.952	0.969	2.33574e-10	C-LTMR	VAMP4
8.54881e-15	0.377855	0.944	0.965	3.91484e-10	C-LTMR	KCNIP4
1.26918e-14	0.267557	0.944	0.84	5.81207e-10	C-LTMR	ANK1
1.64777e-14	0.256436	1	1	7.5458e-10	C-LTMR	LOC114673210
1.82438e-13	0.256462	0.968	0.992	8.35458e-09	C-LTMR	SCOC
3.70793e-13	0.273153	0.976	0.998	1.69801e-08	C-LTMR	LOC114680207
4.57456e-13	0.415475	0.96	0.975	2.09487e-08	C-LTMR	LOC707476
8.15877e-13	0.255574	0.984	0.99	3.73623e-08	C-LTMR	ND5
1.90125e-12	0.252977	0.984	0.999	8.70658e-08	C-LTMR	LOC114678757
3.15886e-12	0.315806	0.476	0.73	1.44657e-07	C-LTMR	ZBTB18
4.61343e-12	0.318325	0.927	0.94	2.11267e-07	C-LTMR	CBX7
8.28166e-12	0.318251	0.944	0.976	3.7925e-07	C-LTMR	SUCLG1
1.07287e-11	0.401328	0.952	0.968	4.91312e-07	C-LTMR	LRRFIP1
1.2783e-11	0.254887	0.968	1	5.85383e-07	C-LTMR	NEFL
1.39709e-11	0.442788	0.919	0.757	6.39782e-07	C-LTMR	BIVM
1.50024e-11	0.464789	0.968	0.975	6.87018e-07	C-LTMR	BZW1
1.91529e-11	0.517841	0.944	0.981	8.77088e-07	C-LTMR	CRBN
1.86152e-10	0.296168	0.927	0.927	8.52465e-06	C-LTMR	FASTKD2
3.46631e-10	0.263124	0.952	0.99	1.58736e-05	C-LTMR	CNTN1
5.58254e-10	0.254518	0.992	0.996	2.55647e-05	C-LTMR	ND6
1.11346e-09	0.470939	0.694	0.539	5.09897e-05	C-LTMR	LOC707318
9.59021e-09	0.638465	0.04	0.287	0.000439174	C-LTMR	SOX5
1.13012e-08	0.414765	0.073	0.319	0.000517527	C-LTMR	LOC107001016
2.59621e-08	0.357076	0.935	0.878	0.00118891	C-LTMR	TMEM176B
3.07117e-08	0.362117	0.911	0.93	0.00140641	C-LTMR	HEXIM1
3.49181e-08	0.304685	0.952	0.962	0.00159904	C-LTMR	DUSP23
4.15767e-08	0.264152	0.96	0.964	0.00190396	C-LTMR	RPRD1A
1.24975e-07	0.385799	0.944	0.951	0.00572311	C-LTMR	RFK
1.53596e-07	0.441508	0.895	0.837	0.00703379	C-LTMR	LOC711417
1.60807e-07	0.429459	0.024	0.228	0.00736399	C-LTMR	LOC114672188
2.89076e-07	0.300305	0.976	0.993	0.0132379	C-LTMR	AVIL
7.41077e-07	0.446395	0.032	0.222	0.0339369	C-LTMR	VWF
2.14475e-06	0.281651	0.927	0.929	0.0982168	C-LTMR	PGM2
3.9001e-06	0.390766	0.879	0.947	0.178601	C-LTMR	PLTP
5.0033e-06	0.266693	0.992	0.996	0.229121	C-LTMR	ND3
2.22821e-05	0.391495	0.71	0.811	1	C-LTMR	SEPTIN9
2.23466e-05	0.556424	0.96	0.978	1	C-LTMR	TRNT1
2.44969e-05	0.339575	0.944	0.972	1	C-LTMR	SEC23A
3.46221e-05	0.845026	0.919	0.905	1	C-LTMR	SPIN2A
8.49226e-05	0.354646	0.944	0.957	1	C-LTMR	MRPS7
9.61137e-05	0.371999	0.903	0.905	1	C-LTMR	GPT2
0.000140822	0.761166	0.927	0.904	1	C-LTMR	PAIP2B
0.000169643	0.410528	0.952	0.959	1	C-LTMR	CHMP2B
0.000271189	1.11005	0.815	0.862	1	C-LTMR	NR3C1
0.000335149	0.39129	0.895	0.908	1	C-LTMR	EHMT2
0.000355247	0.509831	0.952	0.948	1	C-LTMR	GPBP1L1
0.000402977	0.291516	0.96	0.966	1	C-LTMR	TECPR1
0.000404141	0.370704	0.927	0.965	1	C-LTMR	HIKESHI
0.000562753	0.257815	0.468	0.281	1	C-LTMR	DNASE2
0.00067553	0.549659	0.96	0.987	1	C-LTMR	MIEN1
0.000741225	0.294571	0.226	0.37	1	C-LTMR	LMCD1
0.000844908	0.300942	0.96	0.956	1	C-LTMR	LOC114676344
0.00105609	0.418605	0.129	0.261	1	C-LTMR	TSPAN11
0.00220306	0.313171	0.952	0.963	1	C-LTMR	CUL2
0.00245101	0.304892	0.145	0.068	1	C-LTMR	ITGA9
0.00255181	0.374441	0.952	0.961	1	C-LTMR	KANSL3
0.00302885	0.433507	0.734	0.615	1	C-LTMR	TYW1
0.00365841	0.26782	0.976	0.969	1	C-LTMR	LOC100429876
0.00732935	0.403467	0.839	0.838	1	C-LTMR	PCED1A
0.00897427	0.437847	0.548	0.405	1	C-LTMR	FBXW10
1.20335e-117	0.395522	0.84	0.134	5.51063e-113	NP1	MRGPRD
5.87048e-85	0.314494	0.9	0.189	2.68833e-80	NP1	LOC114680295
1.07557e-75	0.869376	0.895	0.443	4.92546e-71	NP1	TDRG1
1.83891e-73	1.04319	0.968	0.959	8.42111e-69	NP1	SSX2IP
4.21577e-73	0.553126	0.968	0.794	1.93057e-68	NP1	PLCB3
1.04601e-70	0.419952	0.913	0.514	4.79009e-66	NP1	LPO
1.41746e-70	1.10887	0.991	0.967	6.4911e-66	NP1	SCN11A
2.21765e-70	0.342291	0.927	0.446	1.01555e-65	NP1	CYSLTR2
1.67794e-67	1.15361	0.932	0.78	7.68397e-63	NP1	LPAR3
2.33125e-67	0.864668	0.913	0.339	1.06757e-62	NP1	KCNK18
2.98136e-67	0.940603	0.95	0.798	1.36528e-62	NP1	LRFN2
1.61277e-65	0.329496	0.744	0.219	7.3855e-61	NP1	MPZL2
1.90229e-65	0.315122	0.881	0.514	8.71135e-61	NP1	PDE4B
3.0459e-65	0.380354	0.963	0.742	1.39484e-60	NP1	EMP1
2.40631e-64	0.71106	0.959	0.765	1.10194e-59	NP1	DAPK1
2.44644e-64	0.25522	0.927	0.407	1.12032e-59	NP1	MLIP
5.30346e-64	0.624362	0.982	0.985	2.42866e-59	NP1	LIFR
8.86207e-64	0.597737	0.973	0.963	4.0583e-59	NP1	PITPNM2
1.79584e-62	0.393958	0.959	0.618	8.22385e-58	NP1	STON2
2.18195e-62	0.451437	0.945	0.912	9.99201e-58	NP1	BNC2
3.86559e-61	1.08171	0.977	0.916	1.77021e-56	NP1	SPP1
2.50515e-60	0.559213	0.973	0.853	1.14721e-55	NP1	FNDC5
7.31257e-60	0.595655	0.932	0.42	3.34872e-55	NP1	P2RY14
8.52032e-60	0.298005	0.954	0.598	3.9018e-55	NP1	ZDHHC22
2.29633e-59	0.372938	0.968	0.904	1.05158e-54	NP1	ID4
2.30844e-59	0.641881	0.982	0.921	1.05713e-54	NP1	FHL2
4.09447e-59	0.709107	0.977	0.535	1.87502e-54	NP1	RAMP3
4.76281e-59	0.28465	0.963	0.351	2.18108e-54	NP1	PTAFR
1.08234e-58	0.332329	0.959	0.706	4.95649e-54	NP1	RGS3-loc1
2.1026e-58	0.508853	0.973	0.985	9.62863e-54	NP1	AGPAT3
3.03236e-58	0.415444	0.977	0.971	1.38864e-53	NP1	CACNA2D3
3.55353e-58	0.621967	0.918	0.795	1.6273e-53	NP1	PLS1
4.3903e-58	0.319018	0.918	0.657	2.01049e-53	NP1	LOC106994413
5.95844e-58	0.260014	0.941	0.354	2.72861e-53	NP1	LOC102724488
7.11989e-57	0.76519	0.973	0.842	3.26048e-52	NP1	KCNN2
9.82399e-57	0.297386	0.959	0.803	4.4988e-52	NP1	P2RX5
1.65689e-56	0.373411	0.945	0.739	7.58757e-52	NP1	MYO1E
2.37205e-56	0.252119	0.858	0.336	1.08626e-51	NP1	SYNDIG1L
3.32884e-56	0.497401	0.913	0.787	1.52441e-51	NP1	KCNIP2
2.35533e-55	0.748777	0.995	0.91	1.0786e-50	NP1	PITPNC1
3.6539e-55	0.479001	0.932	0.463	1.67327e-50	NP1	MRGPRX3
5.62787e-55	0.964479	1	0.876	2.57723e-50	NP1	RGS4
9.80535e-55	0.38768	0.959	0.928	4.49026e-50	NP1	MMD
1.24169e-54	0.501238	0.95	0.737	5.6862e-50	NP1	SBSPON
1.87427e-54	0.658827	0.986	0.976	8.58303e-50	NP1	RAB15
2.01842e-54	0.850134	0.986	0.987	9.24313e-50	NP1	SYNPR
2.21207e-54	0.654951	0.977	0.896	1.013e-49	NP1	RGS3-loc2
2.25728e-54	0.558724	0.968	0.756	1.0337e-49	NP1	CPNE5
2.3825e-54	0.309993	0.973	0.9	1.09104e-49	NP1	NECTIN1
2.38978e-54	0.657817	0.808	0.245	1.09438e-49	NP1	GFRA2
5.78636e-54	0.478053	0.936	0.406	2.64981e-49	NP1	LOC100428055
6.53023e-54	0.698449	0.95	0.6	2.99045e-49	NP1	EXOC1L
3.06326e-53	0.596209	0.986	0.985	1.40279e-48	NP1	CNTN1
3.14399e-53	0.882092	0.904	0.504	1.43976e-48	NP1	GPX2
5.19828e-53	0.848592	0.986	0.991	2.3805e-48	NP1	TMEM233
9.01404e-53	0.524226	0.954	0.825	4.12789e-48	NP1	ANK1
1.52672e-52	0.818636	0.977	0.917	6.99148e-48	NP1	RPH3A
5.01515e-52	0.586805	0.995	0.988	2.29664e-47	NP1	OLFM1
7.48664e-52	0.317629	0.968	0.91	3.42843e-47	NP1	KCNT1
8.06826e-52	0.424335	0.927	0.397	3.69478e-47	NP1	MRGPRX4
2.60549e-51	0.754402	0.991	0.968	1.19316e-46	NP1	PPEF1
2.66143e-51	0.586223	0.963	0.552	1.21878e-46	NP1	GPM6A
3.55438e-51	0.433899	0.963	0.844	1.62769e-46	NP1	TMEM132E
5.56782e-51	0.5293	0.986	0.985	2.54973e-46	NP1	FAM189B
7.87517e-51	0.399261	0.95	0.909	3.60635e-46	NP1	TBC1D1
1.00917e-50	0.621154	0.913	0.331	4.62138e-46	NP1	LOC114674000
1.24673e-50	0.286227	0.918	0.76	5.70928e-46	NP1	OLFM3
1.31757e-50	0.259424	0.895	0.643	6.03367e-46	NP1	SLC16A2
1.57818e-50	0.314843	0.968	0.792	7.22713e-46	NP1	LOC106995032
2.53724e-50	0.262371	0.95	0.896	1.16191e-45	NP1	PRDM8
3.57889e-50	0.507846	0.982	0.965	1.63892e-45	NP1	DAAM1
5.2865e-50	0.503341	0.973	0.909	2.4209e-45	NP1	LOC105378372
1.04933e-49	0.469005	0.858	0.302	4.80531e-45	NP1	MRGPRX1
1.8755e-49	0.347861	0.982	0.934	8.58866e-45	NP1	NACC2
1.09813e-48	0.276268	0.941	0.887	5.02877e-44	NP1	PSAT1
4.22056e-48	0.33813	0.968	0.966	1.93276e-43	NP1	RGS17
4.38921e-48	0.474019	0.995	0.989	2.01e-43	NP1	GNAO1
5.69433e-48	0.406042	0.959	0.939	2.60766e-43	NP1	PEA15
8.40795e-48	0.675451	0.977	0.877	3.85034e-43	NP1	FILIP1
1.10246e-47	0.870493	0.973	0.934	5.04863e-43	NP1	PPM1J
1.81668e-47	0.352829	0.954	0.611	8.3193e-43	NP1	CDH8
1.92861e-47	0.34073	0.941	0.89	8.83188e-43	NP1	KLHL5
2.66855e-47	0.497176	0.959	0.811	1.22204e-42	NP1	UNC13C
5.66749e-47	0.328754	0.986	0.982	2.59537e-42	NP1	SYT7
7.00788e-47	0.671715	0.991	0.981	3.20919e-42	NP1	NRN1
7.5629e-47	0.475328	0.941	0.939	3.46336e-42	NP1	TUFT1
9.17172e-47	0.611465	0.995	0.987	4.2001e-42	NP1	PHF24
9.63818e-47	0.411061	0.954	0.622	4.41371e-42	NP1	TAFA3
2.62843e-46	0.431588	0.977	0.984	1.20366e-41	NP1	TPM1
3.04246e-46	0.507215	0.991	0.972	1.39327e-41	NP1	NEDD4L
3.85495e-46	0.373054	0.963	0.929	1.76534e-41	NP1	UBASH3B
6.42671e-46	0.320619	0.936	0.882	2.94305e-41	NP1	LOC106999329
7.02527e-46	0.587206	0.945	0.697	3.21715e-41	NP1	TP53I11
1.57566e-45	0.719865	0.995	0.972	7.21556e-41	NP1	CD24
1.85593e-45	0.572851	0.986	0.731	8.49905e-41	NP1	TRARG1
2.88872e-45	0.508827	0.973	0.977	1.32286e-40	NP1	ADAM23
3.06561e-45	0.571126	0.986	0.974	1.40386e-40	NP1	LOC105374898
4.35721e-45	0.404187	0.973	0.614	1.99534e-40	NP1	SLIT1
5.49538e-45	0.550355	0.913	0.445	2.51656e-40	NP1	CA10
5.9804e-45	0.382344	0.986	0.971	2.73867e-40	NP1	ARPC1B
6.39341e-45	0.438936	0.963	0.959	2.9278e-40	NP1	CORO1C
9.73662e-45	0.412071	0.982	0.982	4.45879e-40	NP1	PDLIM7
1.11324e-44	0.397229	0.977	0.984	5.09797e-40	NP1	GPR155
1.36831e-44	0.569112	0.977	0.967	6.26605e-40	NP1	TLN2
1.86557e-44	0.484879	0.977	0.92	8.54318e-40	NP1	CHN1
2.14843e-44	0.603832	0.954	0.786	9.83853e-40	NP1	GFRA1
3.47724e-44	0.78503	0.872	0.689	1.59237e-39	NP1	P2RX3
4.73712e-44	0.320171	0.973	0.951	2.16932e-39	NP1	MAN1A2
9.98856e-44	0.583932	0.932	0.546	4.57416e-39	NP1	SEMA7A
1.33971e-43	0.263573	0.977	0.97	6.13509e-39	NP1	STXBP5
1.52373e-43	0.262033	0.941	0.731	6.97778e-39	NP1	ADM
1.56576e-43	0.257295	0.959	0.909	7.17023e-39	NP1	ARHGAP20
1.62671e-43	0.340145	0.95	0.906	7.44936e-39	NP1	ERRFI1
1.97507e-43	0.4754	0.932	0.878	9.04463e-39	NP1	INSC
2.05214e-43	0.608218	0.995	0.99	9.39758e-39	NP1	AVIL
2.6881e-43	0.447773	0.982	0.981	1.23099e-38	NP1	RET
3.30841e-43	0.547911	0.977	0.972	1.51505e-38	NP1	DGKI
3.99914e-43	0.351001	0.963	0.929	1.83137e-38	NP1	PLXNA4
4.50155e-43	0.552046	0.986	0.981	2.06144e-38	NP1	SH3BGRL2
5.4768e-43	0.395268	0.973	0.829	2.50805e-38	NP1	GRIK1
5.77304e-43	0.450604	0.982	0.987	2.64371e-38	NP1	APBA1
9.9699e-43	0.465155	0.954	0.893	4.56562e-38	NP1	PKIB
1.09917e-42	0.503225	0.973	0.957	5.03355e-38	NP1	IVNS1ABP
1.92394e-42	0.272864	0.945	0.918	8.81049e-38	NP1	THEM4
2.32618e-42	0.541438	0.982	0.982	1.06525e-37	NP1	SLC66A3
4.71737e-42	0.360412	0.968	0.847	2.16027e-37	NP1	ANTXR2
5.30089e-42	0.268961	0.973	0.976	2.42749e-37	NP1	MYH9
7.75705e-42	0.526431	0.986	0.928	3.55226e-37	NP1	LOC114672614
8.87117e-42	0.286532	0.982	0.978	4.06246e-37	NP1	HS6ST1
9.61625e-42	0.314898	0.959	0.971	4.40367e-37	NP1	ANKS1B
1.05917e-41	0.331885	0.963	0.386	4.85036e-37	NP1	OSMR
1.75479e-41	0.412408	0.991	0.991	8.03589e-37	NP1	CDS2
2.70837e-41	0.407867	0.963	0.961	1.24027e-36	NP1	FAM241B
4.23973e-41	0.299895	0.959	0.801	1.94154e-36	NP1	PLXND1
4.35552e-41	0.278704	0.959	0.916	1.99457e-36	NP1	ARHGAP22
5.3491e-41	0.253018	0.913	0.527	2.44957e-36	NP1	ANXA3
6.79917e-41	0.433947	0.986	0.978	3.11361e-36	NP1	LOC106997922
8.83094e-41	0.306508	0.968	0.91	4.04404e-36	NP1	PRCP
1.55415e-40	0.353138	0.982	0.981	7.11708e-36	NP1	DNM3
4.04251e-40	0.288571	0.959	0.862	1.85123e-35	NP1	MPZL3
5.08499e-40	0.301835	0.959	0.965	2.32862e-35	NP1	HEATR5A
5.59017e-40	0.402118	0.954	0.883	2.55996e-35	NP1	PAQR8
6.28825e-40	0.294368	0.941	0.666	2.87964e-35	NP1	KLHDC8A
8.64874e-40	0.516441	1	0.99	3.9606e-35	NP1	PRNP
1.09396e-39	0.40657	0.982	0.988	5.00969e-35	NP1	CNTN2
2.40862e-39	0.260695	0.909	0.585	1.103e-34	NP1	CASZ1
5.69732e-39	0.429033	0.904	0.708	2.60903e-34	NP1	PCP4L1
6.83895e-39	0.37356	0.932	0.484	3.13183e-34	NP1	TMEM45B
7.12143e-39	0.382744	0.963	0.906	3.26119e-34	NP1	LOC106998772
9.85738e-39	0.287854	0.968	0.954	4.51409e-34	NP1	LOC106999266
1.01586e-38	0.256294	0.968	0.974	4.65202e-34	NP1	PHKB
1.05335e-38	0.560986	0.982	0.961	4.82372e-34	NP1	NRCAM
1.20273e-38	0.30233	0.963	0.476	5.50779e-34	NP1	SPHKAP
1.21622e-38	0.666983	0.977	0.848	5.56955e-34	NP1	FXYD6
1.25584e-38	0.413776	0.968	0.966	5.75102e-34	NP1	HEBP2
1.68279e-38	0.4276	0.991	0.9	7.70617e-34	NP1	LDB2
1.775e-38	0.425464	0.977	0.976	8.12845e-34	NP1	ANKS1A
1.98167e-38	0.42535	0.995	0.993	9.07485e-34	NP1	CTSB
2.37025e-38	0.356854	0.977	0.96	1.08543e-33	NP1	KBTBD11
3.03438e-38	0.497874	0.959	0.655	1.38957e-33	NP1	PIEZO2
4.86672e-38	0.385089	0.982	0.982	2.22867e-33	NP1	EHD3
4.93611e-38	0.257252	0.973	0.834	2.26044e-33	NP1	CHN2
5.5826e-38	0.320891	0.968	0.795	2.5565e-33	NP1	FAM3B
5.59582e-38	0.594348	0.986	0.982	2.56255e-33	NP1	LOC106995978
5.9432e-38	0.334902	0.982	0.977	2.72163e-33	NP1	BNIP3L
1.28221e-37	0.527975	0.982	0.957	5.87177e-33	NP1	KCNIP4
2.04145e-37	0.45364	0.941	0.793	9.34863e-33	NP1	AIM2
5.1875e-37	0.505174	0.995	0.994	2.37556e-32	NP1	TPD52
5.75921e-37	0.291561	0.982	0.979	2.63737e-32	NP1	AKAP13
9.47678e-37	0.361979	0.991	0.985	4.3398e-32	NP1	DKK3
9.82077e-37	0.361506	0.991	0.994	4.49732e-32	NP1	PRUNE2
1.03638e-36	0.296251	0.968	0.961	4.74602e-32	NP1	DCTD
3.07065e-36	0.358983	0.968	0.882	1.40617e-31	NP1	ANO3
4.00973e-36	0.479853	0.977	0.963	1.83622e-31	NP1	PACRGL
4.03205e-36	0.378058	0.963	0.963	1.84644e-31	NP1	FABP5
5.07665e-36	0.347766	0.913	0.847	2.3248e-31	NP1	RSPO2
6.03161e-36	0.31918	0.991	0.983	2.76212e-31	NP1	KLF7
6.86787e-36	0.321149	0.977	0.965	3.14507e-31	NP1	RNF8
1.47824e-35	0.322689	0.932	0.94	6.76945e-31	NP1	POLR1E
2.11315e-35	0.272954	0.973	0.816	9.67697e-31	NP1	GALNT18
2.7677e-35	0.561818	1	0.982	1.26744e-30	NP1	HTR3A
5.0943e-35	0.371559	0.963	0.844	2.33288e-30	NP1	PRKCD
5.26147e-35	0.286758	0.973	0.96	2.40944e-30	NP1	GRM7
5.37988e-35	0.540653	0.977	0.967	2.46366e-30	NP1	RBP4
6.33274e-35	0.424031	0.973	0.977	2.90001e-30	NP1	NEK7
7.81137e-35	0.505371	0.995	0.994	3.57714e-30	NP1	B2M
1.1551e-34	0.346574	0.977	0.982	5.28969e-30	NP1	BTBD3
1.44569e-34	0.326808	0.968	0.966	6.62041e-30	NP1	MTMR2
2.0137e-34	0.348559	0.973	0.967	9.22155e-30	NP1	PDCD4
2.09321e-34	0.461522	0.963	0.921	9.58563e-30	NP1	ARHGAP18
3.32152e-34	0.372936	0.991	0.989	1.52106e-29	NP1	MIR10393
3.59477e-34	0.262511	0.986	0.984	1.64619e-29	NP1	SSBP3
6.84127e-34	0.349339	0.9	0.675	3.13289e-29	NP1	SCN4B
7.155e-34	0.370941	0.995	0.991	3.27656e-29	NP1	FEZ1
7.18834e-34	0.318101	1	0.991	3.29183e-29	NP1	CTSD-loc1
1.30682e-33	0.282386	0.977	0.976	5.98446e-29	NP1	CORO2A
1.55921e-33	0.313609	0.954	0.901	7.14025e-29	NP1	PRKCG
1.88024e-33	0.338189	0.968	0.972	8.61035e-29	NP1	EIF3F
2.56365e-33	0.325464	0.982	0.988	1.174e-28	NP1	DOK4
3.83894e-33	0.282398	0.968	0.97	1.758e-28	NP1	XYLT2
4.1719e-33	0.290822	0.941	0.901	1.91048e-28	NP1	ANXA4
4.37431e-33	0.341677	0.973	0.893	2.00317e-28	NP1	ZFHX3-loc1
4.43824e-33	0.416859	0.977	0.979	2.03245e-28	NP1	GTF3A
4.77849e-33	0.339497	0.986	0.989	2.18826e-28	NP1	KIF5C
6.98256e-33	0.587745	0.995	0.903	3.1976e-28	NP1	ANXA1
1.69424e-32	0.409473	0.982	0.981	7.75862e-28	NP1	SCN10A
2.13863e-32	0.544054	0.995	0.978	9.79365e-28	NP1	TAGLN3
2.41099e-32	0.340912	0.973	0.973	1.10409e-27	NP1	GABBR2
2.67492e-32	0.305925	0.991	0.988	1.22495e-27	NP1	RBMS3
3.23342e-32	0.380702	0.977	0.983	1.48071e-27	NP1	LOC114669813
3.6983e-32	0.28859	0.995	0.987	1.6936e-27	NP1	SPTAN1
4.42232e-32	0.408011	0.982	0.984	2.02516e-27	NP1	ELOVL4
7.6481e-32	0.324404	0.995	0.987	3.50237e-27	NP1	LOC100427851
1.07852e-31	0.269067	0.986	0.982	4.93898e-27	NP1	TTC9
1.82423e-31	0.324331	0.963	0.978	8.3539e-27	NP1	FERMT2
1.8507e-31	0.800202	0.995	0.989	8.47508e-27	NP1	LOC114677036
2.01684e-31	0.337929	0.977	0.96	9.23591e-27	NP1	PCSK2
2.18567e-31	0.306226	0.986	0.984	1.00091e-26	NP1	ISL2
3.31222e-31	0.413211	0.973	0.826	1.5168e-26	NP1	NPTX1
3.77285e-31	0.808965	0.995	0.984	1.72774e-26	NP1	LOC706646
4.2852e-31	0.377991	0.973	0.797	1.96236e-26	NP1	TNS1
4.80969e-31	0.298049	0.922	0.776	2.20255e-26	NP1	NHSL2
7.83638e-31	0.252704	1	0.993	3.58859e-26	NP1	PSAP
8.20267e-31	0.307781	0.968	0.541	3.75633e-26	NP1	PTGDR
9.21733e-31	0.252708	0.977	0.974	4.22098e-26	NP1	ENAH
1.64239e-30	0.330132	0.986	0.988	7.52115e-26	NP1	SQSTM1
1.77324e-30	0.264437	0.963	0.967	8.12038e-26	NP1	PRKCE
2.9804e-30	0.253646	0.909	0.801	1.36484e-25	NP1	ETV5
3.12898e-30	0.479086	0.963	0.976	1.43288e-25	NP1	AKR1B10
3.27356e-30	0.299295	0.977	0.972	1.49909e-25	NP1	LRRC59
7.39085e-30	0.586823	0.968	0.962	3.38456e-25	NP1	LOC713150
7.65771e-30	0.294852	0.977	0.946	3.50677e-25	NP1	GGH
1.1373e-29	0.383564	0.986	0.991	5.20813e-25	NP1	LOC707306
1.44114e-29	0.329833	0.968	0.519	6.59955e-25	NP1	UNC5D
2.27742e-29	0.302112	0.973	0.977	1.04292e-24	NP1	STT3B
2.74568e-29	0.294214	0.982	0.982	1.25735e-24	NP1	TSFM
2.81045e-29	0.335472	1	0.995	1.28702e-24	NP1	NEFL
3.37295e-29	0.266674	0.977	0.976	1.54461e-24	NP1	LAPTM4A
5.61221e-29	0.29005	0.963	0.963	2.57005e-24	NP1	YARS1
5.7704e-29	0.301153	0.959	0.94	2.6425e-24	NP1	SLC11A2
7.09874e-29	0.457919	0.973	0.97	3.2508e-24	NP1	PCSK1
1.16877e-28	0.490829	0.986	0.99	5.35225e-24	NP1	ANXA5
1.38501e-28	0.398039	0.95	0.933	6.34253e-24	NP1	LOC706293
1.41159e-28	0.415158	0.973	0.903	6.46423e-24	NP1	CKB
1.69686e-28	0.275695	0.973	0.977	7.7706e-24	NP1	LOC114674132
1.69829e-28	0.444833	1	0.993	7.77717e-24	NP1	LOC713332
1.70694e-28	0.664843	0.963	0.983	7.81678e-24	NP1	LOC106996453
2.04015e-28	0.271899	0.986	0.985	9.34265e-24	NP1	OTUB1
2.4825e-28	0.363295	0.986	0.968	1.13684e-23	NP1	PDE6D
3.54654e-28	0.700642	0.968	0.968	1.6241e-23	NP1	LOC706528
4.16209e-28	0.274369	0.95	0.973	1.90599e-23	NP1	CTNNA1
5.58872e-28	0.262291	0.973	0.955	2.5593e-23	NP1	IGSF3
1.83572e-27	0.26688	0.995	0.979	8.40648e-23	NP1	FADS3
2.12362e-27	0.275701	0.991	0.989	9.7249e-23	NP1	DPYSL3
2.14232e-27	0.299958	0.959	0.847	9.81055e-23	NP1	EFHD1
2.30232e-27	0.27982	0.977	0.974	1.05433e-22	NP1	FAM32A
2.43326e-27	0.505277	0.95	0.945	1.11429e-22	NP1	AKR1B15
2.43874e-27	0.290809	0.986	0.99	1.1168e-22	NP1	CCSER2
3.70925e-27	0.400186	0.982	0.982	1.69861e-22	NP1	LRPPRC
3.9651e-27	0.502629	0.986	0.859	1.81578e-22	NP1	CHP2
4.1484e-27	0.25073	0.973	0.971	1.89972e-22	NP1	LRRC57
4.18762e-27	0.253379	0.977	0.985	1.91768e-22	NP1	NUP93
5.29152e-27	0.311919	0.986	0.99	2.4232e-22	NP1	GNAQ
6.14531e-27	0.278254	0.986	0.987	2.81418e-22	NP1	CHD3
6.62666e-27	0.378612	0.986	0.985	3.03461e-22	NP1	CYSTM1
1.00118e-26	0.362301	0.973	0.976	4.58482e-22	NP1	PKIA
1.6505e-26	0.266061	0.995	0.988	7.55829e-22	NP1	KCNAB2
2.24452e-26	0.417963	0.986	0.97	1.02785e-21	NP1	LOC100425829
2.91148e-26	0.265841	0.977	0.961	1.33328e-21	NP1	PRKCA
3.44333e-26	0.257214	0.968	0.963	1.57684e-21	NP1	TMEM183B
4.2732e-26	0.278715	0.991	0.991	1.95687e-21	NP1	LOC706418
5.46784e-26	0.350577	0.982	0.951	2.50394e-21	NP1	LGI1
6.80753e-26	0.316473	0.982	0.982	3.11744e-21	NP1	PAFAH1B3
1.52623e-25	0.255966	0.986	0.977	6.98921e-21	NP1	ARL6IP1
1.91179e-25	0.296436	0.954	0.944	8.75485e-21	NP1	RTCB
2.20261e-25	0.270844	0.986	0.993	1.00867e-20	NP1	RAB6B
3.04213e-25	0.293734	0.982	0.97	1.39311e-20	NP1	PRAF2
3.6086e-25	0.341588	0.991	0.991	1.65252e-20	NP1	GSTP1
4.09519e-25	0.263159	0.982	0.977	1.87535e-20	NP1	HADHB
4.12839e-25	0.305821	0.977	0.981	1.89056e-20	NP1	LOC699657
7.68784e-25	0.302351	0.973	0.955	3.52057e-20	NP1	PRKCB
1.13026e-24	0.421733	0.977	0.951	5.17592e-20	NP1	CPNE4
1.22453e-24	0.292631	0.986	0.985	5.60763e-20	NP1	ADD2
1.44682e-24	0.303754	0.963	0.978	6.62555e-20	NP1	STX12
1.8605e-24	0.338804	0.995	0.988	8.51998e-20	NP1	TMEM59
2.68974e-24	0.324802	0.968	0.962	1.23174e-19	NP1	PYURF
2.99454e-24	0.290277	0.968	0.983	1.37132e-19	NP1	GORASP1
3.4824e-24	0.335816	0.991	0.994	1.59473e-19	NP1	TPPP3
4.34473e-24	0.303473	0.977	0.984	1.98962e-19	NP1	LOC105379749
2.83667e-23	0.275525	0.982	0.993	1.29902e-18	NP1	PRDX1
3.0768e-23	0.287575	0.991	0.988	1.40899e-18	NP1	GNG2
4.20025e-23	0.2721	0.977	0.976	1.92346e-18	NP1	TMEM63C
4.46634e-23	0.31212	1	0.999	2.04531e-18	NP1	THY1
5.20791e-23	0.289904	0.982	0.976	2.38491e-18	NP1	SERINC5
7.07197e-23	0.265192	0.932	0.588	3.23854e-18	NP1	PCOLCE2
1.28195e-22	0.261026	0.991	0.985	5.87054e-18	NP1	NSF
3.79325e-22	0.306458	0.982	0.973	1.73708e-17	NP1	DPP6
4.1598e-22	0.380895	0.995	0.988	1.90494e-17	NP1	SV2C
4.4909e-22	0.333262	0.982	0.988	2.05656e-17	NP1	TMEFF2
1.74037e-21	0.25946	0.991	0.989	7.96985e-17	NP1	REEP1
3.25392e-21	0.319228	0.886	0.875	1.4901e-16	NP1	CHST15
6.73708e-21	0.537374	0.9	0.847	3.08518e-16	NP1	CD44
6.89045e-21	0.282922	0.982	0.99	3.15541e-16	NP1	CD59
1.13642e-20	0.269831	0.991	0.993	5.20411e-16	NP1	SCG3
1.49829e-20	0.272143	0.991	0.989	6.86125e-16	NP1	GABARAPL2
2.92309e-19	0.267201	0.986	0.981	1.3386e-14	NP1	HSPA12A
4.2012e-19	0.379796	1	0.998	1.9239e-14	NP1	S100A10
7.92617e-19	0.271826	0.977	0.982	3.62971e-14	NP1	KCNA2
2.07464e-18	0.354025	0.995	0.994	9.50061e-14	NP1	LOC114675109
2.41267e-18	0.276339	0.904	0.872	1.10486e-13	NP1	RAI14
2.68443e-18	0.297799	0.995	0.989	1.22931e-13	NP1	TMSB4X
2.91477e-18	0.381884	0.977	0.916	1.33479e-13	NP1	FSTL1
4.02498e-18	0.358099	1	0.994	1.8432e-13	NP1	LOC107000940
6.46416e-18	0.322802	0.995	0.993	2.9602e-13	NP1	LOC100424971
2.65839e-17	0.290098	0.954	0.938	1.21738e-12	NP1	PEX5L
1.34619e-16	0.261579	0.991	0.989	6.16472e-12	NP1	SPOCK3
3.63786e-15	0.253562	1	0.996	1.66592e-10	NP1	ACTG1
2.0914e-14	0.272468	0.995	0.999	9.57734e-10	NP1	LOC705671
8.27533e-14	0.253511	0.995	0.991	3.7896e-09	NP1	LOC711964
1.06509e-13	0.268067	1	0.995	4.87747e-09	NP1	DGKH
2.36218e-12	0.324087	0.995	0.99	1.08174e-07	NP1	LOC106996998
2.85581e-07	0.253972	0.95	0.939	0.0130779	NP1	CMPK2
9.44407e-88	0.587305	0.868	0.133	4.32482e-83	NP2	PNOC
2.40376e-85	0.399011	0.984	0.258	1.10078e-80	NP2	IGSF21
8.27624e-82	0.387754	0.992	0.326	3.79002e-77	NP2	LOC100424416
2.72632e-81	1.57606	1	0.377	1.24849e-76	NP2	LOC114674000
4.83933e-78	0.814417	0.992	0.51	2.21612e-73	NP2	LITAF
7.55677e-75	0.325695	0.992	0.267	3.46055e-70	NP2	F2RL2
6.28788e-73	0.675555	0.992	0.705	2.87947e-68	NP2	IGFL4
1.21504e-72	1.04488	0.992	0.757	5.56417e-68	NP2	LOC106995642
8.81417e-72	1.37039	1	0.982	4.03636e-67	NP2	CD55
2.27526e-71	0.338319	1	0.416	1.04193e-66	NP2	NFIA
4.07729e-71	0.25259	0.992	0.338	1.86716e-66	NP2	THSD4
2.52359e-70	1.18465	1	0.991	1.15565e-65	NP2	PRNP
2.77137e-69	1.0836	1	0.979	1.26912e-64	NP2	SLC66A3
1.48829e-68	0.357144	0.992	0.246	6.81549e-64	NP2	LOC114680295
1.40805e-67	0.784165	1	0.479	6.44804e-63	NP2	CA10
4.06931e-67	0.742513	1	0.884	1.8635e-62	NP2	PAQR8
2.59673e-66	0.516276	0.969	0.462	1.18915e-61	NP2	TRAF3IP2
3.22514e-66	0.860385	1	0.958	1.47692e-61	NP2	KBTBD11
5.10342e-66	0.823866	1	0.461	2.33706e-61	NP2	P2RY14
7.42441e-66	1.2113	1	0.796	3.39994e-61	NP2	GFRA1
9.5188e-66	0.276904	0.992	0.431	4.35904e-61	NP2	CMTM7
1.64973e-65	0.627573	1	0.62	7.55479e-61	NP2	RASGRP1
2.34269e-65	1.09555	1	0.993	1.07281e-60	NP2	LOC713332
8.40734e-65	1.18705	1	0.974	3.85006e-60	NP2	CD24
1.46473e-64	0.813508	0.992	0.44	6.70757e-60	NP2	MRGPRX4
2.69227e-64	0.593387	1	0.988	1.2329e-59	NP2	REEP1
3.12096e-64	0.591951	1	0.976	1.42921e-59	NP2	ARL6IP1
4.82989e-64	0.859095	1	0.984	2.2118e-59	NP2	HTR3A
7.47319e-64	0.684278	0.992	0.947	3.42227e-59	NP2	GGH
4.16945e-63	0.68061	1	0.907	1.90936e-58	NP2	LOC106998772
1.04474e-62	0.938158	1	0.575	4.7843e-58	NP2	RAMP3
1.3515e-62	0.397627	0.992	0.578	6.18904e-58	NP2	SHISA6
1.73459e-62	0.754587	1	0.337	7.94338e-58	NP2	MRGPRX1
1.9006e-62	0.941968	1	0.993	8.70359e-58	NP2	TPD52
2.50219e-62	0.453955	1	0.969	1.14586e-57	NP2	LOC106993768
2.85659e-62	0.441304	1	0.977	1.30815e-57	NP2	MYADM
3.05568e-62	0.781171	0.992	0.501	1.39932e-57	NP2	MRGPRX3
4.72356e-62	0.626346	1	0.518	2.16311e-57	NP2	TMEM45B
6.49542e-62	0.619916	1	0.986	2.97451e-57	NP2	ARL8B
8.40273e-62	0.581444	1	0.519	3.84795e-57	NP2	SPHKAP
1.61206e-61	0.864877	1	0.932	7.38227e-57	NP2	LOC114672614
1.89453e-61	0.955645	1	0.383	8.67583e-57	NP2	KCNK18
2.08234e-61	0.773035	1	0.973	9.53587e-57	NP2	NEK7
3.01153e-61	0.489494	1	0.805	1.3791e-56	NP2	LOC106995032
3.02119e-61	0.759983	1	0.413	1.38353e-56	NP2	CHRNA3
4.07398e-61	0.433485	0.984	0.548	1.86564e-56	NP2	KCNF1
5.65227e-61	0.813472	1	0.587	2.5884e-56	NP2	GPM6A
5.85166e-61	0.770633	1	0.978	2.67971e-56	NP2	KIAA1109
8.42219e-61	0.883688	1	0.884	3.85686e-56	NP2	FILIP1
1.12302e-60	1.07774	1	0.98	5.14275e-56	NP2	LOC106995978
1.88418e-60	0.59156	0.984	0.521	8.62843e-56	NP2	MDFIC2
2.73862e-60	0.711215	1	0.958	1.25412e-55	NP2	FABP5
2.97395e-60	0.532188	1	0.95	1.36189e-55	NP2	MAN1A2
2.98415e-60	0.832161	1	0.82	1.36656e-55	NP2	UNC13C
4.41611e-60	0.786642	0.992	0.45	2.02231e-55	NP2	LOC100428055
1.46017e-59	0.727653	1	0.978	6.68668e-55	NP2	MSANTD3-TMEFF1
2.23321e-59	0.634785	1	0.984	1.02268e-54	NP2	CYSTM1
2.65741e-59	1.0447	1	0.989	1.21693e-54	NP2	TMEM233
4.46411e-59	0.468422	1	0.974	2.0443e-54	NP2	AMIGO1
7.89243e-59	1.45061	1	0.888	3.61426e-54	NP2	RGS4
1.36768e-58	0.615657	1	0.559	6.26314e-54	NP2	UNC5D
1.68902e-58	0.551577	1	0.969	7.73472e-54	NP2	LRRC59
2.14785e-58	0.688722	1	0.984	9.83588e-54	NP2	TM9SF2
2.65177e-58	0.300975	1	0.689	1.21435e-53	NP2	FAM107B
3.56355e-58	0.637627	1	0.989	1.63189e-53	NP2	LOC707306
3.64364e-58	0.870012	1	0.918	1.66857e-53	NP2	PITPNC1
6.88902e-58	0.503112	1	0.787	3.15476e-53	NP2	EML1
7.34261e-58	0.549862	1	0.964	3.36247e-53	NP2	PTPRM
7.4067e-58	0.394427	0.992	0.912	3.39182e-53	NP2	GABRG3
9.52986e-58	0.535167	0.992	0.952	4.36411e-53	NP2	LOC106999266
1.29884e-57	0.634352	1	0.968	5.94793e-53	NP2	PDE6D
1.39793e-57	0.730616	1	0.578	6.40169e-53	NP2	PTGDR
1.53026e-57	0.529163	1	0.93	7.00765e-53	NP2	POLR1E
3.24778e-57	0.575667	1	0.988	1.48729e-52	NP2	GNAQ
3.91629e-57	0.406578	1	0.954	1.79343e-52	NP2	PPP1CC
5.22793e-57	0.366442	1	0.962	2.39408e-52	NP2	SYN2
6.812e-57	0.690283	1	0.987	3.11949e-52	NP2	NCAM1
8.5567e-57	0.333711	0.992	0.918	3.91845e-52	NP2	LOC114675455
1.12503e-56	0.610258	0.992	0.863	5.15197e-52	NP2	SERINC2
4.43021e-56	0.734019	1	0.988	2.02877e-51	NP2	OLFM1
1.01848e-55	0.752177	1	0.799	4.66404e-51	NP2	AIM2
1.1613e-55	0.414102	1	0.928	5.31805e-51	NP2	GDPD5
1.75285e-55	0.506997	1	0.987	8.027e-51	NP2	LOC100427851
2.20871e-55	0.358201	1	0.95	1.01146e-50	NP2	ISOC1
3.00296e-55	0.394271	0.992	0.912	1.37518e-50	NP2	TPCN1
3.90109e-55	0.972805	1	0.92	1.78646e-50	NP2	RPH3A
4.63103e-55	0.74147	0.992	0.565	2.12073e-50	NP2	LOC114675509
5.14394e-55	0.276494	0.992	0.415	2.35562e-50	NP2	PAQR5
6.11904e-55	0.567782	1	0.989	2.80215e-50	NP2	GNAO1
6.9149e-55	0.463041	1	0.981	3.16661e-50	NP2	INPP4A
7.19498e-55	0.484594	1	0.99	3.29487e-50	NP2	RAB6B
7.55171e-55	0.814136	1	0.979	3.45823e-50	NP2	TAGLN3
7.72653e-55	0.681305	1	0.969	3.53829e-50	NP2	DGKI
1.30957e-54	0.637398	1	0.892	5.99706e-50	NP2	PKIB
1.49384e-54	0.409769	1	0.913	6.84088e-50	NP2	THEM4
1.55683e-54	0.390884	0.992	0.926	7.12934e-50	NP2	LIMS1
1.67242e-54	0.481423	1	0.964	7.65867e-50	NP2	ANKS1B
1.74996e-54	0.877605	1	0.851	8.01378e-50	NP2	KCNN2
2.58639e-54	0.501267	1	0.968	1.18441e-49	NP2	PRAF2
3.28174e-54	0.707559	1	0.881	1.50284e-49	NP2	FRZB
3.64641e-54	0.67211	1	0.981	1.66983e-49	NP2	ELOVL4
4.41343e-54	0.459226	1	0.866	2.02109e-49	NP2	MPZL3
4.63391e-54	0.366669	1	0.925	2.12205e-49	NP2	TSHZ2
4.74348e-54	0.411252	1	0.981	2.17223e-49	NP2	PPP2R2B
5.13016e-54	0.590213	1	0.992	2.34931e-49	NP2	TPPP3
7.24476e-54	0.520002	1	0.987	3.31766e-49	NP2	RBMS3
7.57684e-54	0.480968	1	0.805	3.46974e-49	NP2	TRPC3
1.569e-53	0.334193	1	0.578	7.18506e-49	NP2	FCRL6
2.28964e-53	0.525167	0.992	0.686	1.04852e-48	NP2	KLHDC8A
4.90939e-53	0.502949	1	0.808	2.24821e-48	NP2	FAM3B
5.11408e-53	0.36967	1	0.948	2.34194e-48	NP2	POGLUT1
6.20705e-53	0.338951	1	0.985	2.84245e-48	NP2	PPT1
2.53589e-52	0.687086	1	0.951	1.16128e-47	NP2	CPNE4
4.50548e-52	0.560423	1	0.964	2.06324e-47	NP2	DAAM1
4.64196e-52	0.421517	1	0.968	2.12574e-47	NP2	GABRB3
7.24519e-52	0.55276	1	0.751	3.31786e-47	NP2	SBSPON
7.63564e-52	0.280756	1	0.936	3.49667e-47	NP2	EIF4E3
9.86428e-52	0.604526	1	0.97	4.51725e-47	NP2	RCAN1
1.05298e-51	0.639416	1	0.965	4.82203e-47	NP2	TLN2
1.42238e-51	0.506799	1	0.854	6.51364e-47	NP2	ANTXR2
1.52062e-51	0.3674	1	0.844	6.96353e-47	NP2	CHN2
1.58537e-51	0.519666	1	0.966	7.26004e-47	NP2	ELOVL7
1.63128e-51	0.318752	0.969	0.408	7.4703e-47	NP2	LOC102724488
1.98587e-51	0.495191	1	0.977	9.09409e-47	NP2	LOC699657
3.88937e-51	0.453744	0.992	0.912	1.7811e-46	NP2	MAOA
4.20927e-51	0.604007	1	0.922	1.92759e-46	NP2	CHN1
4.89164e-51	0.302175	1	0.868	2.24008e-46	NP2	PCNA
7.83433e-51	0.486305	1	0.98	3.58765e-46	NP2	LOC105379749
8.52759e-51	0.68574	1	0.979	3.90512e-46	NP2	SH3BGRL2
8.93929e-51	0.48033	1	0.979	4.09366e-46	NP2	FAM102B
9.60829e-51	0.33309	1	0.963	4.40002e-46	NP2	DAZAP2
1.05992e-50	0.735137	1	0.993	4.8538e-46	NP2	B2M
2.15854e-50	0.283657	0.977	0.653	9.88481e-46	NP2	OPCML
3.33579e-50	0.529823	1	0.649	1.52759e-45	NP2	TAFA3
3.49192e-50	0.704286	1	0.975	1.59909e-45	NP2	RAB15
3.64038e-50	0.531032	1	0.971	1.66707e-45	NP2	DPP6
4.50801e-50	0.564737	0.992	0.977	2.0644e-45	NP2	GTF3A
4.57658e-50	0.317731	1	0.838	2.0958e-45	NP2	LOC105370854
5.14763e-50	0.515945	1	0.971	2.35731e-45	NP2	FERMT2
5.50007e-50	0.513221	0.992	0.912	2.5187e-45	NP2	LOC105378372
8.82275e-50	0.91961	1	0.985	4.04029e-45	NP2	SYNPR
1.30844e-49	0.269513	1	0.934	5.99188e-45	NP2	TLE1
1.32734e-49	0.667331	1	0.969	6.0784e-45	NP2	LOC100425829
3.36925e-49	0.597477	1	0.984	1.54291e-44	NP2	FAM189B
4.14907e-49	0.491257	1	0.978	1.90003e-44	NP2	DNM3
4.8882e-49	0.630873	1	0.952	2.2385e-44	NP2	LGI1
6.53535e-49	0.556327	1	0.988	2.9928e-44	NP2	SV2C
7.24797e-49	0.310759	0.992	0.959	3.31914e-44	NP2	GSKIP
7.60058e-49	0.399142	1	0.971	3.48061e-44	NP2	LOC700256
1.02742e-48	0.322929	1	0.981	4.70498e-44	NP2	ZDHHC2
1.24007e-48	0.571613	1	0.973	5.67878e-44	NP2	NEDD4L
1.26388e-48	0.38557	1	0.931	5.78782e-44	NP2	GPR149
1.95888e-48	0.413325	1	0.984	8.97048e-44	NP2	ISCA1
2.2168e-48	0.28668	0.992	0.867	1.01516e-43	NP2	LOC717080
2.31186e-48	0.397355	1	0.959	1.05869e-43	NP2	PRKCA
3.08359e-48	0.368383	1	0.971	1.4121e-43	NP2	PARM1
5.73457e-48	0.415986	1	0.985	2.62609e-43	NP2	CADPS
6.52114e-48	0.37408	0.992	0.778	2.98629e-43	NP2	RGS7
1.0613e-47	0.415589	1	0.946	4.8601e-43	NP2	DPY19L2P4
1.12249e-47	0.459191	1	0.979	5.14034e-43	NP2	PAFAH1B3
1.2425e-47	0.393286	0.992	0.963	5.68991e-43	NP2	PRKCE
1.32311e-47	0.500746	1	0.981	6.05906e-43	NP2	PAM
1.33472e-47	0.409413	1	0.926	6.11221e-43	NP2	RASSF5
1.54631e-47	0.692143	1	0.928	7.08119e-43	NP2	LOC706293
2.4201e-47	0.531775	1	0.954	1.10826e-42	NP2	CORO1C
3.31971e-47	0.58409	1	0.861	1.52023e-42	NP2	FNDC5
3.75189e-47	0.499872	1	0.991	1.71814e-42	NP2	FEZ1
4.22118e-47	0.407106	1	0.987	1.93305e-42	NP2	LANCL1
4.89909e-47	0.47984	1	0.977	2.24349e-42	NP2	GORASP1
7.2663e-47	0.335364	1	0.979	3.32753e-42	NP2	MAPK1
7.4289e-47	0.315317	1	0.975	3.40199e-42	NP2	ADIPOR1
1.08198e-46	1.22467	1	0.985	4.95482e-42	NP2	LOC706646
1.10164e-46	0.568848	1	0.984	5.04483e-42	NP2	APBA1
1.10627e-46	0.445708	1	0.979	5.06604e-42	NP2	PDLIM7
1.30628e-46	0.435192	0.953	0.611	5.98198e-42	NP2	ALOX5
1.40498e-46	0.417356	1	0.754	6.43398e-42	NP2	PATJ
1.5455e-46	0.487171	1	0.867	7.07748e-42	NP2	CMAHP
1.61984e-46	0.282089	0.992	0.967	7.41788e-42	NP2	FAM174A
5.23986e-46	0.291657	0.992	0.896	2.39954e-41	NP2	S100A11-loc2
9.43018e-46	0.416137	1	0.984	4.31846e-41	NP2	MX1
1.71229e-45	0.590509	1	0.955	7.84124e-41	NP2	IVNS1ABP
1.99422e-45	0.354143	1	0.978	9.13235e-41	NP2	LOC693750
2.31608e-45	0.494704	1	0.967	1.06063e-40	NP2	PHYHIPL
2.37283e-45	0.938669	1	0.958	1.08661e-40	NP2	LOC713150
2.5828e-45	0.464575	1	0.987	1.18277e-40	NP2	SRP9
2.72251e-45	0.398338	1	0.977	1.24675e-40	NP2	LSAMP
2.81245e-45	0.27242	1	0.923	1.28793e-40	NP2	GSE1
2.91624e-45	1.08666	1	0.964	1.33546e-40	NP2	LOC706528
3.26894e-45	1.23291	1	0.989	1.49698e-40	NP2	LOC114677036
5.58061e-45	0.750085	1	0.969	2.55558e-40	NP2	AKR1B10
6.00896e-45	0.434342	1	0.928	2.75174e-40	NP2	UBASH3B
8.62567e-45	0.541728	1	0.988	3.95004e-40	NP2	MIR10393
9.97014e-45	0.26415	1	0.975	4.56573e-40	NP2	CMPK1
1.04844e-44	0.253708	1	0.962	4.80124e-40	NP2	UBE2J1
1.17747e-44	0.386672	1	0.903	5.39212e-40	NP2	ERRFI1
1.35809e-44	1.03611	1	0.976	6.21922e-40	NP2	LOC106996453
1.43233e-44	0.646622	1	0.778	6.55921e-40	NP2	DAPK1
2.17648e-44	0.486603	1	0.979	9.96697e-40	NP2	CNTNAP2
3.48358e-44	0.372994	1	0.981	1.59527e-39	NP2	TUBA4A
3.53672e-44	0.323601	1	0.965	1.6196e-39	NP2	SMYD3
3.94017e-44	0.459978	1	0.988	1.80436e-39	NP2	GABARAPL2
4.58821e-44	0.438479	1	0.909	2.10113e-39	NP2	CMAH
4.79799e-44	0.384034	1	0.981	2.19719e-39	NP2	CAMK2D
5.47415e-44	0.671413	1	0.919	2.50683e-39	NP2	FSTL1
9.91826e-44	0.36763	1	0.984	4.54197e-39	NP2	OTUB1
1.12369e-43	0.287952	1	0.933	5.14584e-39	NP2	EXTL3
1.12541e-43	0.342181	1	0.98	5.15369e-39	NP2	SHOC2
1.13305e-43	0.280156	1	0.953	5.18869e-39	NP2	HMGB3
1.19382e-43	0.462142	1	0.966	5.467e-39	NP2	NCALD
1.81909e-43	0.397543	1	0.96	8.33034e-39	NP2	TSPAN14
4.46416e-43	0.300874	1	0.978	2.04432e-38	NP2	LOC705016
4.80796e-43	0.356789	1	0.988	2.20176e-38	NP2	DSTN
5.2111e-43	0.328804	1	0.969	2.38637e-38	NP2	LRRC49
6.85002e-43	0.647075	1	0.901	3.1369e-38	NP2	RGS3-loc2
7.73181e-43	0.333567	1	0.977	3.54071e-38	NP2	FAM171B
9.11691e-43	0.41675	1	0.99	4.175e-38	NP2	LOC706418
1.723e-42	0.254561	0.992	0.947	7.89032e-38	NP2	EIF5A2
2.09228e-42	0.373757	1	0.98	9.58137e-38	NP2	NME1-NME2-loc1
2.26718e-42	0.686609	1	0.969	1.03823e-37	NP2	PPEF1
2.29066e-42	0.465541	1	0.988	1.04899e-37	NP2	SCOC
2.47445e-42	0.520581	1	0.985	1.13315e-37	NP2	TMEFF2
3.0695e-42	0.385224	1	0.962	1.40565e-37	NP2	MTMR2
3.09013e-42	0.309793	1	0.974	1.41509e-37	NP2	PLPP1
3.35057e-42	0.742011	1	0.939	1.53436e-37	NP2	AKR1B15
5.21677e-42	0.260893	1	0.959	2.38897e-37	NP2	USP12
5.25807e-42	0.251766	1	0.979	2.40788e-37	NP2	ATL3
6.22179e-42	0.343063	1	0.963	2.84921e-37	NP2	RNF8
7.59553e-42	0.367404	1	0.987	3.4783e-37	NP2	SYNM
9.54456e-42	0.4411	1	0.9	4.37083e-37	NP2	PRKCG
1.17067e-41	0.491503	1	0.714	5.36096e-37	NP2	PCP4L1
1.18246e-41	0.503254	0.992	0.875	5.41497e-37	NP2	INSC
1.324e-41	0.275992	0.992	0.906	6.06313e-37	NP2	PLXNC1
1.33788e-41	0.255544	1	0.977	6.1267e-37	NP2	MINDY2
1.33845e-41	0.279045	1	0.982	6.12928e-37	NP2	CD164
1.61427e-41	0.252346	1	0.941	7.39239e-37	NP2	EMP2
1.71239e-41	0.485154	1	0.979	7.8417e-37	NP2	LOC114669813
1.73992e-41	0.366462	1	0.97	7.9678e-37	NP2	CAPZB
3.89931e-41	0.451368	1	0.988	1.78565e-36	NP2	CCSER2
4.11496e-41	0.346833	1	0.973	1.88441e-36	NP2	B3GNT2
4.14313e-41	0.394013	1	0.964	1.8973e-36	NP2	ATP6V1C2
5.4901e-41	0.457444	1	0.984	2.51414e-36	NP2	ADD2
7.42459e-41	0.297383	1	0.967	3.40002e-36	NP2	CRLF3
7.85796e-41	0.427706	1	0.985	3.59847e-36	NP2	DOK4
9.07967e-41	0.474165	0.992	0.932	4.15794e-36	NP2	TUFT1
9.38738e-41	0.27253	0.992	0.918	4.29886e-36	NP2	AKR7L
1.26181e-40	0.40415	1	0.787	5.77834e-36	NP2	KCNIP2
2.07063e-40	0.26383	1	0.953	9.48224e-36	NP2	HSDL2
2.35258e-40	0.391099	1	0.987	1.07734e-35	NP2	KIF5C
2.52824e-40	0.340708	1	0.95	1.15778e-35	NP2	HIST1H2AC
2.68984e-40	0.368721	1	0.958	1.23178e-35	NP2	YARS1
3.82204e-40	0.270385	1	0.99	1.75026e-35	NP2	ARL6IP5
4.21e-40	0.368946	0.992	0.829	1.92793e-35	NP2	GALNT18
4.44175e-40	0.3382	1	0.988	2.03405e-35	NP2	NCOA7
4.57143e-40	0.264978	1	0.979	2.09344e-35	NP2	MTMR9
5.20152e-40	0.266652	1	0.977	2.38199e-35	NP2	PPP1R2B
5.62363e-40	0.818138	1	0.968	2.57529e-35	NP2	SCN11A
6.74099e-40	0.670317	0.86	0.336	3.08697e-35	NP2	LPL
6.99234e-40	0.56693	1	0.924	3.20207e-35	NP2	FHL2
7.66159e-40	0.279469	1	0.976	3.50855e-35	NP2	CDK14
8.08823e-40	0.25492	1	0.977	3.70392e-35	NP2	CAP1
1.00045e-39	0.329506	1	0.988	4.58146e-35	NP2	AMY2A
1.14538e-39	0.319235	1	0.783	5.24517e-35	NP2	NBL1/MICOS10-NBL1
1.24612e-39	0.626403	0.992	0.575	5.7065e-35	NP2	SEMA7A
1.48249e-39	0.479363	1	0.974	6.78891e-35	NP2	SERINC5
1.62378e-39	0.52061	1	0.973	7.43593e-35	NP2	ADAM23
1.82344e-39	0.30166	1	0.973	8.35027e-35	NP2	GDE1
2.96396e-39	0.296174	0.992	0.963	1.35732e-34	NP2	ZEB1
5.22057e-39	0.252342	1	0.953	2.39071e-34	NP2	SRGAP1
5.63636e-39	0.291935	1	0.911	2.58111e-34	NP2	PRCP
7.05703e-39	0.301205	1	0.977	3.2317e-34	NP2	YPEL5
7.91891e-39	0.295368	0.992	0.542	3.62638e-34	NP2	LPO
8.62435e-39	0.333173	1	0.971	3.94943e-34	NP2	FAM32A
8.94582e-39	0.257945	1	0.969	4.09665e-34	NP2	LNPEP
9.40418e-39	0.288447	1	0.975	4.30655e-34	NP2	MGAT4A
1.12968e-38	0.582366	1	0.714	5.17327e-34	NP2	TP53I11
1.1972e-38	0.446769	1	0.971	5.48246e-34	NP2	PKIA
1.9149e-38	0.313002	1	0.613	8.76908e-34	NP2	PCOLCE2
1.97042e-38	0.366035	1	0.967	9.02335e-34	NP2	EIF3F
2.99521e-38	0.43441	0.992	0.606	1.37163e-33	NP2	ETV1
3.43452e-38	0.308287	1	0.975	1.5728e-33	NP2	PPM1B
6.21869e-38	0.343868	0.992	0.907	2.84779e-33	NP2	TBC1D1
6.61168e-38	0.653926	1	0.99	3.02775e-33	NP2	AVIL
6.63333e-38	0.322095	1	0.939	3.03767e-33	NP2	RTCB
1.08073e-37	0.287599	1	0.964	4.94911e-33	NP2	MINDY3
1.26793e-37	0.278842	1	0.979	5.80635e-33	NP2	CD200
1.29853e-37	0.341067	1	0.975	5.94647e-33	NP2	BNIP3L
1.39756e-37	0.309444	1	0.989	6.39999e-33	NP2	LOC693898
1.43193e-37	0.526576	1	0.998	6.55736e-33	NP2	S100A10
1.62925e-37	0.305731	1	0.993	7.46097e-33	NP2	STMN2
1.74453e-37	0.279189	1	0.985	7.98889e-33	NP2	LOC700393
2.03596e-37	0.378924	1	0.963	9.32349e-33	NP2	DDOST
2.76683e-37	0.26434	1	0.967	1.26704e-32	NP2	STXBP5
3.06664e-37	0.296443	1	0.798	1.40434e-32	NP2	MIR198
3.89909e-37	0.362533	1	0.982	1.78555e-32	NP2	DYNLL1
4.39116e-37	0.303531	1	0.968	2.01089e-32	NP2	LOC717978
4.42869e-37	0.287542	1	0.971	2.02808e-32	NP2	MYH9
5.03136e-37	0.387092	1	0.807	2.30406e-32	NP2	PLCB3
5.54937e-37	0.273031	1	0.991	2.54128e-32	NP2	EPB41L3
5.75286e-37	0.565074	1	0.99	2.63446e-32	NP2	LOC106996998
6.00532e-37	0.317419	1	0.973	2.75008e-32	NP2	LOC114674132
6.77777e-37	0.585324	1	0.987	3.10381e-32	NP2	PHF24
8.14147e-37	0.256558	1	0.939	3.72831e-32	NP2	PEMT
8.27539e-37	0.468803	1	0.982	3.78963e-32	NP2	LIFR
8.51844e-37	0.514049	1	0.773	3.90094e-32	NP2	CPNE5
8.74707e-37	0.313898	1	0.976	4.00563e-32	NP2	AKTIP
1.76284e-36	0.340455	1	0.973	8.07276e-32	NP2	LAPTM4A
2.19549e-36	0.32419	1	0.987	1.0054e-31	NP2	RHOA
2.32869e-36	0.330217	1	0.976	1.0664e-31	NP2	SEMA6D
3.02959e-36	0.314845	1	0.96	1.38737e-31	NP2	UBL7
3.18483e-36	0.336123	1	0.975	1.45846e-31	NP2	HADHB
3.24998e-36	0.298579	1	0.98	1.48829e-31	NP2	TMEM14A
3.52975e-36	0.50714	1	0.974	1.61641e-31	NP2	LOC105374898
3.61724e-36	0.27189	1	0.984	1.65648e-31	NP2	KIDINS220
3.79971e-36	0.305103	1	0.951	1.74004e-31	NP2	IFNGR1
4.16606e-36	0.322421	1	0.97	1.90781e-31	NP2	ARPC1B
4.27116e-36	0.288538	1	0.985	1.95594e-31	NP2	POLR2C
4.30441e-36	0.271286	1	0.981	1.97116e-31	NP2	MXRA7
4.95564e-36	0.304462	1	0.968	2.26939e-31	NP2	LOC715581
5.58474e-36	0.27564	1	0.977	2.55748e-31	NP2	FGF13
6.1183e-36	0.360181	1	0.986	2.80181e-31	NP2	SQSTM1
6.59984e-36	0.413642	1	0.96	3.02233e-31	NP2	PITPNM2
6.64487e-36	0.313094	1	0.98	3.04295e-31	NP2	YIPF3
6.81313e-36	0.531812	1	0.836	3.12001e-31	NP2	NPTX1
7.21508e-36	0.254559	1	0.975	3.30408e-31	NP2	RAB11FIP5
7.42591e-36	0.756202	1	0.869	3.40062e-31	NP2	CHP2
8.02113e-36	0.252811	1	0.811	3.6732e-31	NP2	PLXND1
9.21703e-36	0.337584	1	0.988	4.22085e-31	NP2	DPYSL3
1.26789e-35	0.397567	1	0.886	5.80618e-31	NP2	ANO3
1.27227e-35	0.342828	1	0.99	5.82625e-31	NP2	TSPAN8
2.10717e-35	0.286583	1	0.971	9.64955e-31	NP2	COPS5
3.98768e-35	0.493754	1	0.995	1.82612e-30	NP2	LOC107000940
6.09289e-35	0.380043	1	0.98	2.79018e-30	NP2	GPR155
6.95704e-35	0.311686	1	0.933	3.18591e-30	NP2	PDLIM2
7.89866e-35	0.36779	1	0.973	3.61711e-30	NP2	TMEM63C
9.34194e-35	0.362328	1	0.992	4.27805e-30	NP2	PRUNE2
1.00326e-34	0.286137	0.992	0.981	4.59435e-30	NP2	FADS3
1.20163e-34	0.427149	1	0.99	5.50274e-30	NP2	GSTP1
1.35474e-34	0.398644	1	0.99	6.2039e-30	NP2	CDS2
1.49748e-34	0.549011	1	0.98	6.85756e-30	NP2	NRN1
1.85891e-34	0.25004	1	0.979	8.51267e-30	NP2	CAPZA1
2.63062e-34	0.259626	1	0.939	1.20467e-29	NP2	CLCN5
3.10133e-34	0.291822	1	0.973	1.42022e-29	NP2	NOL4L
3.69157e-34	0.286485	1	0.958	1.69052e-29	NP2	HEATR5A
3.93861e-34	0.470058	1	0.981	1.80365e-29	NP2	ENDOD1
4.14845e-34	0.259146	1	0.965	1.89974e-29	NP2	PTPRG
4.93906e-34	0.28121	1	0.98	2.26179e-29	NP2	ATP2C1
5.39518e-34	0.510439	1	0.984	2.47067e-29	NP2	CNTN1
5.95937e-34	0.299913	1	0.734	2.72903e-29	NP2	TLE4
7.1601e-34	0.266532	1	0.978	3.2789e-29	NP2	LOC114672113
7.41474e-34	0.448011	1	0.997	3.3955e-29	NP2	ACTG1
1.08463e-33	0.395648	1	0.943	4.96697e-29	NP2	EZR
1.57219e-33	0.558301	1	0.754	7.19968e-29	NP2	TRARG1
1.79439e-33	0.318644	1	0.897	8.21724e-29	NP2	ANXA4
2.71624e-33	0.442182	1	0.992	1.24387e-28	NP2	LOC100424971
3.64928e-33	0.30059	1	0.986	1.67115e-28	NP2	LOC706151
4.86303e-33	0.288058	1	0.982	2.22698e-28	NP2	CAPZA2
5.09337e-33	0.28313	1	0.757	2.33246e-28	NP2	UTRN
7.41707e-33	0.346077	1	0.979	3.39657e-28	NP2	TSFM
7.95382e-33	0.477605	1	0.965	3.64237e-28	NP2	RBP4
8.30633e-33	0.330433	1	0.987	3.8038e-28	NP2	LOC712268
8.82024e-33	0.31569	1	0.982	4.03914e-28	NP2	KLF7
9.28735e-33	0.281145	0.992	0.954	4.25305e-28	NP2	IGSF3
9.40354e-33	0.319421	1	0.986	4.30626e-28	NP2	TUBB6
1.22316e-32	0.312503	1	0.988	5.60136e-28	NP2	ATP6V0D1
1.5251e-32	0.282177	1	0.976	6.98402e-28	NP2	PPA1
2.18327e-32	0.25813	1	0.971	9.99808e-28	NP2	MTUS1
2.86765e-32	0.322991	1	0.973	1.31321e-27	NP2	TSC22D1
3.09192e-32	0.280345	1	0.982	1.41591e-27	NP2	LYST
3.517e-32	0.27788	1	0.966	1.61057e-27	NP2	TXN
4.16479e-32	0.252882	1	0.981	1.90722e-27	NP2	LOC696854
4.45445e-32	0.466433	1	0.993	2.03987e-27	NP2	LOC114675109
5.56017e-32	0.460125	1	0.953	2.54622e-27	NP2	PRKCB
5.56618e-32	0.299009	1	0.986	2.54898e-27	NP2	ACTA2-AS1
5.89693e-32	0.292207	1	0.942	2.70044e-27	NP2	BRAP
1.11676e-31	0.387963	1	0.989	5.1141e-27	NP2	TMSB4X
1.12592e-31	0.288276	1	0.897	5.15605e-27	NP2	TMEM117
1.16669e-31	0.302702	1	0.976	5.34272e-27	NP2	OSBPL3
1.17256e-31	0.308982	1	0.851	5.36963e-27	NP2	TMEM132E
1.19318e-31	0.305029	1	0.98	5.46403e-27	NP2	TPM1
1.48229e-31	0.273875	1	0.971	6.788e-27	NP2	ATP11A
2.64791e-31	0.341661	1	0.964	1.21259e-26	NP2	PDCD4
3.5838e-31	0.316145	1	0.982	1.64117e-26	NP2	SELENOT
5.26246e-31	0.260113	1	0.956	2.40989e-26	NP2	NRXN3
9.29189e-31	0.352262	1	0.98	4.25513e-26	NP2	AGPAT3
1.10058e-30	0.390624	1	0.965	5.03998e-26	NP2	LCP1
1.24093e-30	0.256946	1	0.966	5.68272e-26	NP2	EIF6
1.28662e-30	0.677109	1	0.934	5.89194e-26	NP2	PPM1J
1.30314e-30	0.433758	1	0.991	5.96762e-26	NP2	LOC711964
1.56206e-30	0.329175	1	0.986	7.15328e-26	NP2	NACAD
2.21795e-30	0.451673	1	0.936	1.01569e-25	NP2	SLC11A2
2.3345e-30	0.487979	1	0.998	1.06906e-25	NP2	LOC705671
2.77575e-30	0.259812	1	0.984	1.27113e-25	NP2	OSBPL8
3.26835e-30	0.542878	1	0.96	1.49671e-25	NP2	NRCAM
3.54725e-30	0.268178	1	0.987	1.62443e-25	NP2	MAP1LC3B
5.01047e-30	0.446576	1	0.988	2.2945e-25	NP2	LOC710533
5.32389e-30	0.314904	1	0.978	2.43802e-25	NP2	CD151
6.7335e-30	0.282158	1	0.933	3.08354e-25	NP2	RASGEF1B
6.78142e-30	0.335344	1	0.852	3.10548e-25	NP2	EFHD1
6.98187e-30	0.278889	1	0.908	3.19728e-25	NP2	BNC2
9.61341e-30	0.329401	1	0.954	4.40237e-25	NP2	RAB3IP
1.48054e-29	0.33253	1	0.975	6.77997e-25	NP2	PIK3IP1
1.57528e-29	0.290651	0.992	0.973	7.21385e-25	NP2	GUK1
2.95262e-29	0.27226	1	0.957	1.35212e-24	NP2	GRM7
3.35338e-29	0.26372	1	0.989	1.53565e-24	NP2	ITM2B
3.80453e-29	0.28113	1	0.969	1.74225e-24	NP2	PCBP3
7.0172e-29	0.387942	1	0.958	3.21346e-24	NP2	PYURF
8.4361e-29	0.259429	1	0.965	3.86323e-24	NP2	XYLT2
1.09583e-28	0.380641	1	0.987	5.01826e-24	NP2	CD59
1.78785e-28	0.37287	1	0.974	8.18727e-24	NP2	THSD7A
2.61642e-28	0.306747	1	0.981	1.19816e-23	NP2	MAPRE2
5.08146e-28	0.357311	1	0.987	2.327e-23	NP2	GNG2
6.91211e-28	0.255896	1	0.978	3.16533e-23	NP2	ACTR3
7.69677e-28	0.322833	1	0.995	3.52466e-23	NP2	LOC711062
8.07402e-28	0.269627	1	0.977	3.69742e-23	NP2	CBR1
1.63884e-27	0.32207	0.977	0.783	7.50489e-23	NP2	NHSL2
2.19633e-27	0.250586	1	0.982	1.00579e-22	NP2	UBE2D3
3.1522e-27	0.258059	1	0.968	1.44352e-22	NP2	CACNA2D3
3.34202e-27	0.321137	1	0.973	1.53044e-22	NP2	STT3B
4.02943e-27	0.25964	1	0.968	1.84524e-22	NP2	NAE1
5.82437e-27	0.395283	1	0.984	2.66721e-22	NP2	ACTB
1.1086e-26	0.414387	1	0.992	5.07673e-22	NP2	CTSB
1.14322e-26	0.260554	1	0.957	5.23527e-22	NP2	PTPRR
1.18582e-26	0.302574	1	0.982	5.43036e-22	NP2	ISL2
2.6232e-26	0.447886	1	0.984	1.20127e-21	NP2	PDE1A
3.08085e-26	0.266085	1	0.984	1.41085e-21	NP2	LOC718407
5.54501e-26	0.258969	1	0.982	2.53928e-21	NP2	SSBP3
5.67557e-26	0.28713	1	0.981	2.59907e-21	NP2	NUP93
1.03887e-25	0.332858	1	0.984	4.7574e-21	NP2	FHL1
1.10975e-25	0.336916	1	0.978	5.08199e-21	NP2	KCNA2
1.27984e-25	0.485107	1	0.989	5.86092e-21	NP2	LOC705254
1.30827e-25	0.357876	1	0.933	5.99111e-21	NP2	PEX5L
1.31854e-25	0.283719	1	0.992	6.03811e-21	NP2	YWHAG
2.82785e-25	0.355984	0.992	0.832	1.29498e-20	NP2	ANK1
3.39263e-25	0.474077	1	0.957	1.55362e-20	NP2	KCNIP4
7.04844e-25	0.298575	1	0.986	3.22776e-20	NP2	TUBB2B
9.48577e-25	0.309856	1	0.851	4.34391e-20	NP2	PRKCD
1.0277e-24	0.29619	1	0.992	4.70623e-20	NP2	HSP90AA1
2.90631e-24	0.301912	1	0.985	1.33091e-19	NP2	RAP1GDS1
3.4348e-24	0.313775	1	0.996	1.57293e-19	NP2	TUBA1A
5.58591e-24	0.27919	1	0.981	2.55801e-19	NP2	TNFRSF21
7.34801e-24	0.345882	1	0.81	3.36495e-19	NP2	TNS1
7.46554e-24	0.297544	1	0.978	3.41877e-19	NP2	SCN10A
8.33208e-24	0.413127	1	0.962	3.81559e-19	NP2	PACRGL
9.03706e-24	0.252548	1	0.981	4.13843e-19	NP2	SERINC3
1.4633e-23	0.345868	1	0.979	6.70105e-19	NP2	LRPPRC
1.50509e-23	0.331349	1	0.974	6.89242e-19	NP2	ACTA1
1.79052e-23	0.252659	1	0.971	8.19952e-19	NP2	LOC723080
1.87656e-23	0.373787	1	0.967	8.59353e-19	NP2	LOC114671368
1.89668e-23	0.316851	1	0.993	8.68566e-19	NP2	LOC715736
2.44668e-23	0.350366	1	0.973	1.12043e-18	NP2	ANKS1A
1.32495e-22	0.337928	1	0.978	6.06748e-18	NP2	RIMS2
1.48433e-22	0.419596	1	0.92	6.79735e-18	NP2	ARHGAP18
1.79864e-22	0.304526	1	0.973	8.23668e-18	NP2	SNX10
1.79913e-22	0.317065	1	0.977	8.23892e-18	NP2	LOC106997922
1.94398e-22	0.262702	1	0.987	8.90228e-18	NP2	DCTN2
3.04976e-22	0.260708	1	0.96	1.39661e-17	NP2	LOC106997959
5.87011e-22	0.29709	1	0.84	2.68816e-17	NP2	GRIK1
6.13632e-22	0.405184	1	0.988	2.81006e-17	NP2	ANXA5
8.73198e-22	0.316747	1	0.986	3.99872e-17	NP2	LAMP2
1.66348e-21	0.281502	1	0.995	7.61773e-17	NP2	SNCG
2.30865e-21	0.318492	1	0.978	1.05722e-16	NP2	SPOCK1
3.79324e-20	0.28308	1	0.99	1.73708e-15	NP2	SPTBN1
1.01108e-19	0.264231	1	0.891	4.63012e-15	NP2	PRKAR2B
1.15919e-19	0.32152	1	0.99	5.30839e-15	NP2	TUBB4B
1.83881e-19	0.332176	1	0.978	8.42064e-15	NP2	RET
4.0235e-19	0.329037	1	0.997	1.84252e-14	NP2	TUBB2A
7.37766e-19	0.276157	0.992	0.974	3.37853e-14	NP2	WASHC5
1.01935e-18	0.256332	1	0.992	4.66803e-14	NP2	CTSD-loc1
1.19992e-18	0.329354	0.659	0.297	5.49491e-14	NP2	ANXA8L1
2.39773e-18	0.356481	1	0.995	1.09802e-13	NP2	TUBB3
2.60332e-18	0.298559	1	0.968	1.19216e-13	NP2	RCAN2
2.6605e-17	0.263312	1	0.993	1.21835e-12	NP2	TUBB
7.02635e-17	0.254186	1	0.985	3.21765e-12	NP2	DKK3
1.15766e-16	0.26359	1	0.995	5.30138e-12	NP2	LOC709979
2.70132e-16	0.47925	1	0.911	1.23704e-11	NP2	ANXA1
2.78094e-16	0.256545	1	0.992	1.2735e-11	NP2	TUBA4B
2.95504e-16	0.271647	1	0.897	1.35323e-11	NP2	ZFHX3-loc1
1.14494e-15	0.288164	1	0.922	5.24313e-11	NP2	GAP43
5.26458e-15	0.253338	1	0.985	2.41086e-10	NP2	PPP1R1C
5.41084e-15	0.323034	1	0.988	2.47784e-10	NP2	LOC712533
2.87336e-13	0.284536	1	0.996	1.31583e-08	NP2	DGKH
2.99917e-13	0.291974	1	0.906	1.37344e-08	NP2	CKB
8.43214e-13	0.329747	1	0.999	3.86142e-08	NP2	UBC
2.1087e-12	0.279671	1	0.99	9.65658e-08	NP2	PIRT
5.68149e-10	0.32594	1	0.923	2.60178e-05	NP2	LXN
5.99717e-09	0.391347	0.581	0.344	0.000274635	NP2	PLP1
1.921e-07	0.293913	1	0.996	0.00879704	NP2	UBB
2.34647e-07	0.265529	1	0.986	0.0107454	NP2	LOC708161
1.97144e-163	0.318645	0.858	0.018	9.02802e-159	NP3	NECAB2
3.0773e-145	0.30316	0.982	0.07	1.40922e-140	NP3	LMOD3
9.53053e-122	0.560401	0.965	0.102	4.36441e-117	NP3	CCK
3.40037e-102	1.23815	0.77	0.054	1.55717e-97	NP3	EDN3
4.05654e-100	0.374545	0.965	0.164	1.85765e-95	NP3	GRIA1
4.85877e-94	2.48635	1	0.242	2.22502e-89	NP3	SST
4.32045e-90	0.812279	0.991	0.263	1.9785e-85	NP3	S1PR1
7.69343e-75	0.412101	0.938	0.248	3.52313e-70	NP3	ZPLD1
1.71682e-71	0.277136	0.991	0.412	7.86202e-67	NP3	SLC8A1
1.34789e-70	0.592116	1	0.476	6.17251e-66	NP3	LOC105370256
2.26477e-67	1.12597	0.982	0.375	1.03713e-62	NP3	S100A16
5.84166e-67	1.38441	1	0.987	2.67513e-62	NP3	JAK1
2.60587e-66	2.13394	1	0.787	1.19333e-61	NP3	IL31RA
9.54815e-66	1.72161	1	0.646	4.37248e-61	NP3	NOS1
9.81108e-66	1.06428	1	0.448	4.49289e-61	NP3	OSMR
1.01965e-65	1.42508	1	0.868	4.66937e-61	NP3	HRH1
1.15251e-64	0.598405	1	0.972	5.27779e-60	NP3	FAM160B1
3.30368e-63	0.994638	1	0.612	1.51289e-58	NP3	ETV1
6.75617e-63	0.667418	0.991	0.943	3.09392e-58	NP3	CBLB
1.63466e-62	0.381191	0.991	0.603	7.48576e-58	NP3	CEACAM1
2.34884e-62	0.470597	1	0.837	1.07563e-57	NP3	IRAK3
2.55238e-62	0.543618	1	0.962	1.16884e-57	NP3	RPS6KA2
3.82457e-62	0.740844	0.991	0.971	1.75142e-57	NP3	RAVER2
5.65453e-62	0.25675	0.956	0.258	2.58943e-57	NP3	CXCR4
8.40495e-62	0.562419	0.973	0.265	3.84896e-57	NP3	ANXA8L1
1.0514e-61	0.370588	1	0.804	4.81476e-57	NP3	PDE4D-loc1
2.0624e-61	0.660093	1	0.891	9.44454e-57	NP3	PHACTR1
8.91514e-61	0.854721	1	0.977	4.0826e-56	NP3	ABLIM1
9.27519e-61	0.385491	0.982	0.447	4.24748e-56	NP3	SH2D4B
2.27954e-60	0.656223	1	0.511	1.04389e-55	NP3	OPRM1
1.03329e-59	0.252451	0.982	0.423	4.73186e-55	NP3	SORL1
7.28701e-59	0.494378	0.973	0.441	3.33701e-54	NP3	TNFAIP8L3
8.2441e-59	0.693873	1	0.969	3.7753e-54	NP3	CFL2
1.2913e-58	1.29782	1	0.813	5.91339e-54	NP3	GFRA3
1.4453e-58	0.359361	1	0.933	6.6186e-54	NP3	SPACA9
3.02879e-58	0.708107	1	0.762	1.38701e-53	NP3	UTRN
4.31853e-58	1.29933	1	0.996	1.97763e-53	NP3	GNAS
5.22352e-57	0.262287	0.982	0.588	2.39206e-52	NP3	PLCG2
6.60311e-57	0.639073	0.965	0.347	3.02383e-52	NP3	CPNE6
1.23833e-56	0.932978	1	0.954	5.67082e-52	NP3	PRKCB
1.5458e-56	0.756843	1	0.64	7.07885e-52	NP3	SYT6
8.5991e-56	0.894038	1	0.957	3.93787e-51	NP3	HPCAL1
3.18439e-55	0.530698	1	0.694	1.45826e-50	NP3	CDKN1A
3.58981e-55	0.521808	0.973	0.491	1.64392e-50	NP3	CCN3
1.24659e-54	0.639129	1	0.701	5.70863e-50	NP3	LOC114676216
1.84137e-54	0.36769	1	0.921	8.43239e-50	NP3	C8orf34
6.49743e-54	0.468529	0.991	0.963	2.97543e-49	NP3	ARL4C
2.34439e-53	0.357475	0.982	0.537	1.07359e-48	NP3	HTR3B
2.40019e-53	0.790458	1	0.97	1.09914e-48	NP3	PREP
2.75363e-53	0.482678	0.982	0.602	1.261e-48	NP3	WFDC1
1.1126e-52	0.61263	1	0.96	5.09502e-48	NP3	SEPTIN4
1.32384e-52	0.358577	0.991	0.953	6.06239e-48	NP3	LOC105377920
1.52307e-52	0.390549	0.973	0.573	6.97477e-48	NP3	AK8
3.73932e-52	0.47702	1	0.976	1.71238e-47	NP3	DCLK1
1.11565e-51	0.499635	1	0.963	5.10899e-47	NP3	SLC9A3R1
1.21014e-51	0.349803	0.991	0.894	5.54169e-47	NP3	PDE4D-loc2
1.45833e-51	0.314449	0.991	0.955	6.67827e-47	NP3	ZNF827
6.20406e-51	0.281176	1	0.878	2.84109e-46	NP3	HPCA
7.28012e-51	0.258522	1	0.561	3.33386e-46	NP3	HEG1
1.37003e-49	0.747107	1	0.99	6.27391e-45	NP3	LOC717686
1.38947e-49	0.591908	1	0.978	6.36292e-45	NP3	RIMS2
1.47442e-49	0.341299	1	0.88	6.75195e-45	NP3	LDB3
3.37265e-49	0.578223	1	0.987	1.54447e-44	NP3	CALM2
5.54633e-49	0.386163	1	0.765	2.53989e-44	NP3	PBX3
7.4915e-49	0.483715	1	0.973	3.43066e-44	NP3	SERPINI1
2.01235e-48	0.748896	1	0.994	9.21538e-44	NP3	LOC706351
2.2179e-48	0.472586	1	0.986	1.01567e-43	NP3	ZFAND5
4.47048e-48	0.555152	1	0.757	2.04721e-43	NP3	GNA14
7.12943e-48	0.502201	0.991	0.9	3.26485e-43	NP3	TMEM117
2.56773e-47	0.321078	0.991	0.583	1.17587e-42	NP3	SEMA5A
5.22666e-47	0.416161	0.991	0.946	2.3935e-42	NP3	LOC114675618
7.73899e-47	0.681357	1	0.742	3.54399e-42	NP3	CAMK4
1.86953e-46	0.443567	0.991	0.888	8.56131e-42	NP3	LOC114670774
5.15575e-46	0.45029	1	0.876	2.36103e-41	NP3	KLF5
3.97066e-45	0.295558	0.991	0.973	1.81833e-40	NP3	ITSN1
4.18952e-45	0.377976	0.991	0.417	1.91855e-40	NP3	PTAFR
4.47986e-45	0.332759	0.956	0.4	2.05151e-40	NP3	SERPING1
4.94866e-45	0.509116	0.991	0.961	2.26619e-40	NP3	ELP1
6.01713e-45	0.520394	1	0.893	2.75549e-40	NP3	PRKAR2B
8.61597e-45	0.278992	1	0.964	3.9456e-40	NP3	BICD2
8.89684e-45	0.291815	0.982	0.482	4.07422e-40	NP3	MASP1
1.0179e-44	0.44887	1	0.985	4.66137e-40	NP3	TCAF1
1.44613e-44	0.356825	0.982	0.67	6.6224e-40	NP3	PTPRU
2.87155e-44	0.429229	0.991	0.975	1.315e-39	NP3	DNAJC25-GNG10-loc1
5.87426e-44	0.477231	1	0.964	2.69006e-39	NP3	ATP6V1C2
5.05938e-43	0.25181	1	0.951	2.31689e-38	NP3	LOC706958
6.67175e-43	0.368179	1	0.857	3.05526e-38	NP3	CNTNAP5
1.07126e-42	0.299661	0.991	0.773	4.90573e-38	NP3	PLXDC2
1.80637e-42	0.282276	1	0.751	8.2721e-38	NP3	FAR2
1.84499e-42	0.292994	1	0.953	8.44894e-38	NP3	PEPD
2.08158e-42	0.318473	0.991	0.954	9.53241e-38	NP3	LARP6
9.73584e-42	0.259688	0.991	0.926	4.45843e-37	NP3	ERICH3
9.79763e-42	0.413144	1	0.972	4.48673e-37	NP3	ENAH
2.52889e-41	0.328222	0.991	0.771	1.15808e-36	NP3	TMEM151B
3.42757e-41	0.505823	0.991	0.424	1.56962e-36	NP3	PCP4
5.99785e-41	0.390417	1	0.707	2.74666e-36	NP3	PDE4C
1.56189e-40	0.363623	0.991	0.728	7.15254e-36	NP3	SEL1L3
8.22017e-40	0.276794	0.973	0.753	3.76434e-35	NP3	RIPOR2
1.11164e-39	0.348645	1	0.944	5.09066e-35	NP3	CHAC1
2.7892e-39	0.250246	1	0.543	1.27729e-34	NP3	TMEM72
4.24918e-39	0.327781	1	0.937	1.94587e-34	NP3	SMYD2
9.62141e-39	0.3072	1	0.903	4.40603e-34	NP3	DIRAS2
1.37158e-38	0.474919	1	0.991	6.28102e-34	NP3	FKBP1B
1.4305e-38	0.393815	1	0.972	6.55081e-34	NP3	SYNE1-loc1
3.12595e-38	0.579765	1	0.967	1.4315e-33	NP3	PCSK1
7.36557e-38	0.564741	1	0.971	3.37299e-33	NP3	AMPH
2.24219e-37	0.624408	1	0.98	1.02679e-32	NP3	WARS1
2.36011e-37	0.74807	1	0.913	1.08079e-32	NP3	ANXA1
3.05112e-37	0.300949	0.991	0.973	1.39723e-32	NP3	PNKD
9.02123e-37	0.328622	1	0.974	4.13118e-32	NP3	PTPRS
1.03559e-36	0.953018	1	0.872	4.74237e-32	NP3	CHP2
3.80187e-36	0.393745	0.991	0.809	1.74103e-31	NP3	TRPC3
3.93559e-36	0.529251	1	0.974	1.80227e-31	NP3	SERINC5
4.30575e-36	0.355824	0.991	0.883	1.97177e-31	NP3	CAMK2B
8.25264e-36	0.373353	1	0.982	3.77921e-31	NP3	CAMK2D
8.49455e-36	0.607065	0.991	0.868	3.88999e-31	NP3	KCNAB1
1.20888e-35	0.32034	0.991	0.941	5.53592e-31	NP3	PAK1
1.69428e-35	0.355202	1	0.975	7.7588e-31	NP3	SCN3B
1.96244e-35	0.381586	0.991	0.973	8.98681e-31	NP3	DUSP26
2.7312e-35	0.353842	1	0.991	1.25072e-30	NP3	GZF1
1.31649e-34	0.253313	0.876	0.467	6.02874e-30	NP3	FILIP1L
1.52915e-34	0.300629	1	0.967	7.00258e-30	NP3	STARD4
2.11556e-34	0.486257	1	0.686	9.68798e-30	NP3	HS3ST2
2.95792e-34	0.336838	1	0.86	1.35455e-29	NP3	C1S
3.59974e-34	0.470878	1	0.566	1.64847e-29	NP3	UNC5D
3.89858e-34	0.256734	1	0.956	1.78531e-29	NP3	SYNE1-loc2
1.41598e-33	0.294174	0.991	0.963	6.48433e-29	NP3	ZEB1
1.56657e-33	0.441113	0.947	0.644	7.17396e-29	NP3	LOC703708
1.73322e-33	0.25532	0.991	0.958	7.9371e-29	NP3	CDC37L1
7.25192e-33	0.344754	1	0.968	3.32094e-28	NP3	DNAJC13
1.53205e-32	0.310009	1	0.968	7.01585e-28	NP3	GRB10
1.87037e-32	0.467248	1	0.98	8.56518e-28	NP3	CNTNAP2
1.88045e-32	0.610925	0.982	0.773	8.61132e-28	NP3	CCDC3
1.97416e-32	0.466347	0.982	0.845	9.04045e-28	NP3	GRIK1
2.43713e-32	0.351823	0.991	0.759	1.11606e-27	NP3	PATJ
2.65832e-32	0.291517	1	0.972	1.21735e-27	NP3	GNAZ
3.22858e-32	0.278141	1	0.982	1.4785e-27	NP3	APC
6.32872e-32	0.422794	1	0.976	2.89818e-27	NP3	MGLL
7.42666e-32	0.3657	1	0.968	3.40096e-27	NP3	SYS1-DBNDD2
1.17485e-31	0.251718	0.991	0.508	5.38012e-27	NP3	KCNC2
4.83392e-31	0.281867	0.982	0.934	2.21365e-26	NP3	CELF6
1.07378e-30	0.291195	1	0.977	4.91725e-26	NP3	STARD7
1.16327e-30	0.261997	1	0.97	5.3271e-26	NP3	SWAP70
3.08707e-30	0.320963	0.991	0.975	1.41369e-25	NP3	SLC44A2
5.53456e-30	0.253061	0.991	0.916	2.5345e-25	NP3	LOC707493
6.77882e-30	0.373738	1	0.977	3.10429e-25	NP3	AKAP13
7.33854e-30	0.315064	0.991	0.974	3.36061e-25	NP3	NCS1
7.5386e-29	0.308536	0.991	0.973	3.45223e-24	NP3	LOC105373581
7.81324e-29	0.362268	1	0.976	3.57799e-24	NP3	VAMP1
1.18354e-28	0.364152	0.991	0.912	5.41991e-24	NP3	CMAH
1.25334e-28	0.303941	1	0.982	5.73957e-24	NP3	NAP1L3
1.60037e-28	0.364205	1	0.976	7.32872e-24	NP3	LGMN
1.79434e-28	0.310983	1	0.972	8.21702e-24	NP3	LNX1
2.10026e-28	0.519693	1	0.784	9.61791e-24	NP3	TRPA1
2.67374e-28	0.460706	0.991	0.587	1.22441e-23	NP3	PTGDR
5.72928e-28	0.44005	1	0.978	2.62367e-23	NP3	MSANTD3-TMEFF1
9.52929e-28	0.25011	1	0.982	4.36384e-23	NP3	JPH3
1.63438e-27	0.420208	1	0.994	7.48446e-23	NP3	NAPB
4.70415e-27	0.315619	0.938	0.43	2.15422e-22	NP3	CHRNA3
6.14044e-27	0.260425	0.991	0.969	2.81195e-22	NP3	PTPRN2
1.49783e-26	0.325638	1	0.936	6.85914e-22	NP3	PEA15
2.43853e-26	0.35447	1	0.983	1.1167e-21	NP3	ATP8A2
3.66622e-26	0.297871	1	0.98	1.67891e-21	NP3	HPRT1
6.05631e-26	0.363789	1	0.987	2.77343e-21	NP3	PRDX5
6.70721e-26	0.31307	0.991	0.964	3.0715e-21	NP3	GSTM2
1.50361e-25	0.369417	1	0.986	6.88563e-21	NP3	MSN
2.56401e-25	0.368488	0.991	0.985	1.17416e-20	NP3	EIF1B
2.62543e-25	0.265614	1	0.972	1.20229e-20	NP3	DNAJA4
3.61736e-25	0.430654	1	0.996	1.65653e-20	NP3	DGKH
3.80887e-25	0.30521	0.982	0.98	1.74423e-20	NP3	WDR77
8.71363e-25	0.314822	1	0.962	3.99032e-20	NP3	GPX1
1.53475e-24	0.274737	0.991	0.975	7.02822e-20	NP3	ATP6V1G2
2.80382e-23	0.287293	1	0.968	1.28398e-18	NP3	LRRC57
3.11245e-23	0.336263	0.991	0.854	1.42532e-18	NP3	PRKCD
3.3321e-23	0.253288	1	0.964	1.5259e-18	NP3	CARHSP1
4.05905e-23	0.250679	1	0.983	1.8588e-18	NP3	SCG5
4.25997e-23	0.250233	0.982	0.826	1.95081e-18	NP3	KCNB1
2.51657e-22	0.359402	0.991	0.871	1.15244e-17	NP3	CMAHP
1.6762e-21	0.483601	1	0.951	7.676e-17	NP3	CPNE4
1.74773e-21	0.316505	1	0.981	8.00354e-17	NP3	STMN3
2.02904e-21	0.585126	0.982	0.917	9.2918e-17	NP3	GSTM5
5.01284e-20	0.358167	1	0.991	2.29558e-15	NP3	TMEM255A
5.51773e-20	0.422416	1	0.957	2.52679e-15	NP3	CHL1
5.78947e-20	0.261461	1	0.976	2.65123e-15	NP3	GOLGB1
5.86274e-20	0.262641	1	0.985	2.68478e-15	NP3	CADM1
1.32869e-19	0.261217	0.991	0.972	6.08459e-15	NP3	H2AZ1
2.20499e-19	0.355901	1	0.909	1.00975e-14	NP3	LDB2
2.94182e-19	0.339195	0.991	0.98	1.34718e-14	NP3	STAC
5.57408e-19	0.252535	0.991	0.98	2.55259e-14	NP3	NDUFB4
5.87439e-19	0.320976	1	0.985	2.69012e-14	NP3	PPP1R1C
1.53375e-18	0.325042	1	0.883	7.02364e-14	NP3	FRZB
1.74495e-18	0.409533	1	0.978	7.99082e-14	NP3	S100A6
3.83708e-18	0.315586	1	0.965	1.75715e-13	NP3	NRSN1
2.11916e-17	0.299402	0.991	0.74	9.7045e-13	NP3	TLE4
4.26878e-17	0.38876	1	0.894	1.95485e-12	NP3	CD9-loc1
9.65911e-17	0.290852	1	0.977	4.4233e-12	NP3	FRMPD1
1.02729e-16	0.272246	1	0.982	4.70435e-12	NP3	HSDL1
1.78682e-16	0.250492	1	0.978	8.18257e-12	NP3	KCTD16
4.9045e-16	0.254338	1	0.978	2.24596e-11	NP3	LOC694067
1.70225e-15	0.276758	1	0.734	7.7953e-11	NP3	CDH13
2.47541e-15	0.341493	0.991	0.778	1.13359e-10	NP3	CPNE5
1.00595e-14	0.365819	1	0.84	4.60663e-10	NP3	CD44
1.73722e-14	0.32724	1	0.968	7.95542e-10	NP3	CALCA
2.87985e-14	0.250027	1	0.994	1.3188e-09	NP3	LOC713332
3.32521e-14	0.317215	1	0.953	1.52275e-09	NP3	LGI1
4.13768e-13	0.277235	1	0.991	1.89481e-08	NP3	SCG3
7.7886e-13	0.334038	1	0.924	3.56671e-08	NP3	LXN
7.79264e-12	0.284857	1	0.978	3.56856e-07	NP3	RET
1.3017e-11	0.287835	1	0.961	5.96099e-07	NP3	TMEM130
1.55751e-11	0.280179	1	0.989	7.13248e-07	NP3	CALCB
4.15386e-11	0.361956	1	0.98	1.90222e-06	NP3	TAGLN3
2.39417e-09	0.258475	1	0.982	0.000109639	NP3	LOC709017
2.62851e-09	0.457371	1	0.981	0.00012037	NP3	SCG2
1.45524e-174	1.53191	0.992	0.206	6.66411e-170	PEP1	ADCYAP1
1.11567e-170	1.2952	0.948	0.123	5.10911e-166	PEP1	GAL
1.30036e-166	0.376751	0.948	0.119	5.95486e-162	PEP1	CACNA1E
6.74157e-165	0.484349	0.917	0.062	3.08724e-160	PEP1	BCL11A
1.83141e-156	1.42143	0.982	0.178	8.38676e-152	PEP1	NTRK1
4.93697e-152	0.938518	0.992	0.627	2.26084e-147	PEP1	ADCY7
1.41821e-149	0.382158	0.846	0.056	6.49457e-145	PEP1	PTCHD1
1.4598e-149	0.566529	0.984	0.434	6.68502e-145	PEP1	EPHA5
3.64458e-149	2.05953	1	0.947	1.669e-144	PEP1	TAC1
1.29629e-148	0.414167	0.971	0.293	5.93622e-144	PEP1	ZEB2
1.45804e-148	0.488784	0.984	0.369	6.67696e-144	PEP1	SLITRK2
5.21977e-147	0.672893	0.99	0.947	2.39034e-142	PEP1	BRD7
1.16945e-145	0.506808	0.982	0.623	5.35538e-141	PEP1	NECTIN3
3.66489e-145	0.298268	0.956	0.191	1.6783e-140	PEP1	LOC712349
9.78818e-145	0.891801	0.995	0.959	4.4824e-140	PEP1	CELF4
7.01988e-143	0.401647	0.789	0.037	3.21469e-138	PEP1	GSTA3
3.05525e-141	0.568033	0.992	0.508	1.39912e-136	PEP1	PLCXD3
6.53154e-138	0.626754	0.974	0.596	2.99106e-133	PEP1	LGALS3
3.03566e-137	0.410063	0.768	0.037	1.39015e-132	PEP1	GSTA1
6.31302e-137	0.558573	0.984	0.45	2.89099e-132	PEP1	CYGB
7.1168e-135	0.430083	0.961	0.407	3.25907e-130	PEP1	MDGA1
1.53658e-134	1.15692	0.945	0.271	7.03662e-130	PEP1	SCGN
1.90236e-134	0.454717	0.924	0.157	8.71168e-130	PEP1	SERTM1
2.01969e-134	0.866693	1	0.959	9.24898e-130	PEP1	ATP2B4
6.78339e-133	0.84177	0.99	0.976	3.10638e-128	PEP1	LOC114675665
4.17234e-132	1.60967	1	0.973	1.91068e-127	PEP1	SCG2
2.12584e-131	0.491311	0.979	0.784	9.73508e-127	PEP1	DOCK5
3.51143e-131	0.546614	0.99	0.963	1.60802e-126	PEP1	GOLM1
9.58414e-131	0.472093	0.987	0.738	4.38896e-126	PEP1	BTBD11
4.9601e-130	0.931439	0.992	0.974	2.27143e-125	PEP1	ASPH
8.35574e-130	0.42253	0.977	0.784	3.82643e-125	PEP1	GAREM1
8.83055e-130	0.597818	0.992	0.974	4.04386e-125	PEP1	NAA35
8.88187e-130	1.12266	0.888	0.223	4.06736e-125	PEP1	P2RY12
6.53098e-126	0.451544	0.987	0.91	2.9908e-121	PEP1	FNBP1L
1.00815e-124	0.460392	0.914	0.329	4.61674e-120	PEP1	BCHE
2.12717e-124	0.367927	0.992	0.623	9.74118e-120	PEP1	LOC114679638
4.18214e-124	0.453438	0.982	0.308	1.91517e-119	PEP1	AMOTL1
1.99886e-123	0.868538	0.974	0.675	9.15359e-119	PEP1	DGKA
1.93486e-122	0.689476	0.997	0.794	8.86049e-118	PEP1	PCDH9
3.49876e-122	0.323809	0.982	0.921	1.60222e-117	PEP1	STEAP2
9.74419e-122	0.314271	0.982	0.697	4.46225e-117	PEP1	SLC2A13
1.6773e-119	0.636432	0.979	0.947	7.68104e-115	PEP1	PTPDC1
4.09124e-119	0.853069	0.977	0.677	1.87354e-114	PEP1	BAALC
2.03559e-118	0.790558	0.995	0.704	9.32179e-114	PEP1	C14orf132
9.48985e-118	1.27652	0.924	0.29	4.34578e-113	PEP1	KLK7
2.61738e-116	0.397489	0.943	0.529	1.1986e-111	PEP1	TSPAN33
6.14794e-116	0.307428	0.964	0.688	2.81539e-111	PEP1	PDE2A
1.56422e-114	0.310102	0.953	0.419	7.16319e-110	PEP1	FXYD7
4.14966e-113	0.584847	0.995	0.974	1.90029e-108	PEP1	THRA
1.77871e-112	0.274439	0.969	0.573	8.14541e-108	PEP1	LOC114669762
3.55167e-112	0.314746	0.977	0.91	1.62645e-107	PEP1	ZFYVE16
1.51554e-111	0.858864	1	0.992	6.94025e-107	PEP1	CLU
4.34906e-111	0.282581	0.974	0.828	1.99161e-106	PEP1	SLC29A4
1.24078e-109	0.647564	0.995	0.977	5.68203e-105	PEP1	NCDN
2.26669e-109	0.279827	0.924	0.566	1.03801e-104	PEP1	CXXC5
3.51784e-109	0.450418	0.992	0.944	1.61096e-104	PEP1	LOC106995376
5.08652e-108	0.433491	0.956	0.607	2.32932e-103	PEP1	PROKR2
1.30074e-107	0.537097	0.982	0.532	5.95662e-103	PEP1	NTM
1.56591e-106	0.406524	0.979	0.918	7.17092e-102	PEP1	C1orf21
1.43475e-104	0.508084	0.974	0.828	6.57028e-100	PEP1	CLSTN2
1.63332e-104	0.663721	0.995	0.98	7.47962e-100	PEP1	ZBTB20
2.69136e-103	0.351482	0.99	0.977	1.23248e-98	PEP1	PTGIR
1.59566e-102	0.3761	0.888	0.399	7.30715e-98	PEP1	RASL11B
5.24083e-102	0.850014	0.987	0.777	2.39999e-97	PEP1	TMEM176A
6.01142e-102	0.608348	0.99	0.909	2.75287e-97	PEP1	SMIM3
6.78599e-100	0.544895	0.982	0.962	3.10758e-95	PEP1	GPR35
7.67985e-100	0.866356	0.997	0.799	3.51691e-95	PEP1	TRPV1
3.00188e-99	0.327689	0.974	0.715	1.37468e-94	PEP1	AGRN
1.07122e-98	0.464161	0.859	0.296	4.90552e-94	PEP1	PTPRT
1.40186e-98	0.323173	0.977	0.938	6.41969e-94	PEP1	CDK17
4.43901e-97	0.618631	0.982	0.848	2.0328e-92	PEP1	ELMO1
2.60874e-96	0.26142	0.938	0.405	1.19465e-91	PEP1	ARHGEF17
5.70832e-96	0.406687	0.992	0.974	2.61407e-91	PEP1	PNMA2
1.22201e-95	0.979088	0.956	0.649	5.59608e-91	PEP1	CDH13
1.25743e-95	0.40303	0.984	0.87	5.75828e-91	PEP1	TMEM229B
1.51331e-95	1.08617	1	0.947	6.93005e-91	PEP1	VAT1L
1.07761e-94	0.918692	0.99	0.957	4.93479e-90	PEP1	LOC107000617
1.10748e-94	0.275383	0.708	0.11	5.0716e-90	PEP1	KLK8
1.30515e-94	0.479616	0.995	0.982	5.97681e-90	PEP1	PGRMC1
5.0699e-94	0.303357	0.977	0.951	2.32171e-89	PEP1	NSG2
6.43199e-94	0.311061	0.966	0.831	2.94547e-89	PEP1	PHKA1
1.00874e-93	0.430159	0.992	0.974	4.61944e-89	PEP1	ASRGL1
2.11456e-93	0.588366	0.997	0.98	9.68342e-89	PEP1	SEPTIN5
2.94205e-93	0.273885	0.979	0.835	1.34728e-88	PEP1	TENM1
4.7817e-93	0.551597	0.979	0.959	2.18973e-88	PEP1	CAPN5
1.16372e-92	0.426586	0.992	0.956	5.32913e-88	PEP1	TIGIT
1.19998e-92	0.582654	0.943	0.758	5.49518e-88	PEP1	IQCG
1.45717e-92	0.326152	0.974	0.854	6.67297e-88	PEP1	SYT16
1.81337e-92	0.281124	0.982	0.96	8.30414e-88	PEP1	SHTN1
1.20996e-91	0.315618	0.977	0.559	5.5409e-87	PEP1	GRIA4
4.1353e-91	0.285078	0.849	0.329	1.89372e-86	PEP1	POU4F3
1.5531e-90	0.271035	0.958	0.773	7.11228e-86	PEP1	LRRC7
3.73735e-90	0.272011	0.987	0.889	1.71148e-85	PEP1	AP1G2
4.21722e-90	0.439607	0.995	0.954	1.93123e-85	PEP1	CD81
5.93859e-90	0.343562	0.82	0.247	2.71952e-85	PEP1	SLC2A5
9.17867e-90	0.275652	0.987	0.963	4.20328e-85	PEP1	ZMYND8
4.63523e-89	0.434324	0.987	0.825	2.12266e-84	PEP1	TSPAN2
1.28715e-88	0.342089	0.995	0.899	5.89438e-84	PEP1	BASP1
1.58806e-88	0.286494	0.987	0.974	7.27234e-84	PEP1	RHOB
1.94807e-88	0.265104	0.982	0.598	8.92097e-84	PEP1	TPPP
2.59779e-88	0.412681	0.99	0.672	1.18963e-83	PEP1	CORO2B
1.22446e-87	0.280919	0.984	0.962	5.60728e-83	PEP1	NCOA2
1.36106e-86	0.33238	0.99	0.954	6.23285e-82	PEP1	LRCH3
1.52342e-86	0.30769	0.948	0.787	6.97636e-82	PEP1	TUB
7.93013e-86	1.09028	1	0.988	3.63152e-81	PEP1	ALDOC
9.0765e-86	0.281672	0.854	0.491	4.15649e-81	PEP1	AOX1
1.26032e-85	0.861533	0.987	0.825	5.77151e-81	PEP1	TMEM176B
2.19426e-85	0.272693	0.982	0.657	1.00484e-80	PEP1	RGS9
4.04309e-85	0.282673	0.922	0.5	1.85149e-80	PEP1	CACNG3
7.50311e-85	0.27917	0.984	0.968	3.43597e-80	PEP1	PLXNA3
1.1185e-83	0.379056	0.997	0.979	5.12208e-79	PEP1	SCD5
2.00059e-83	0.307545	0.987	0.928	9.16152e-79	PEP1	ZNF483
3.8561e-83	0.367753	0.943	0.848	1.76586e-78	PEP1	GCHFR
5.50074e-83	0.408499	0.992	0.982	2.51901e-78	PEP1	LOC114676948
6.62503e-83	0.276537	0.992	0.979	3.03386e-78	PEP1	NEFH
1.02794e-82	0.39392	0.961	0.942	4.70733e-78	PEP1	DNAJC17
1.09365e-82	0.310671	0.948	0.672	5.00828e-78	PEP1	FSTL5
1.22528e-81	0.430916	0.992	0.976	5.61102e-77	PEP1	LOC100430823
2.34763e-81	0.358235	0.997	0.974	1.07507e-76	PEP1	ARHGDIG
2.69703e-81	0.319278	0.977	0.826	1.23508e-76	PEP1	PTPRD
3.65928e-81	0.66915	0.997	0.947	1.67573e-76	PEP1	TMEM130
3.92807e-81	1.00908	0.997	0.988	1.79882e-76	PEP1	TALAM1
2.57835e-80	1.03462	1	0.986	1.18073e-75	PEP1	MALAT1
8.31979e-79	0.3387	0.99	0.97	3.80996e-74	PEP1	NEGR1
8.33502e-79	0.307975	0.992	0.985	3.81694e-74	PEP1	CANX
9.78182e-79	0.254518	0.977	0.938	4.47949e-74	PEP1	SGSM1
9.85533e-79	0.566466	0.995	0.639	4.51315e-74	PEP1	CAMK4
1.09992e-78	0.278705	0.953	0.79	5.03699e-74	PEP1	RGMA
2.058e-78	0.250685	0.859	0.404	9.4244e-74	PEP1	PLEKHB1
2.38532e-78	0.430114	0.992	0.971	1.09233e-73	PEP1	CYB561
2.47596e-78	0.63144	0.987	0.95	1.13384e-73	PEP1	TMBIM1
2.522e-78	0.41125	0.997	0.985	1.15492e-73	PEP1	MTURN
5.83663e-78	0.376064	0.987	0.971	2.67283e-73	PEP1	EPS15
1.18542e-77	0.545056	0.995	0.979	5.4285e-73	PEP1	QDPR
1.38575e-77	0.45713	0.997	0.979	6.34588e-73	PEP1	MSMO1
3.52643e-77	0.252728	0.982	0.956	1.6149e-72	PEP1	RETSAT
3.59994e-77	0.454874	0.992	0.982	1.64856e-72	PEP1	CALM3
5.01948e-77	0.355473	0.987	0.966	2.29862e-72	PEP1	NPTXR
9.78641e-77	0.271938	0.984	0.944	4.48159e-72	PEP1	PLEKHA5
1.67975e-76	0.321724	0.776	0.212	7.69223e-72	PEP1	TMEM255B
2.1579e-76	0.270275	0.984	0.963	9.88191e-72	PEP1	CLIP1
8.95155e-76	0.378074	0.727	0.191	4.09927e-71	PEP1	DRAXIN
1.10998e-75	0.353645	0.99	0.974	5.08303e-71	PEP1	SQLE
1.29963e-75	0.34576	0.99	0.973	5.95152e-71	PEP1	APLP1
4.25395e-75	0.37147	0.992	0.82	1.94805e-70	PEP1	LGALS3BP
4.82171e-75	0.262124	0.984	0.97	2.20805e-70	PEP1	FASN
1.98466e-74	0.324185	0.99	0.84	9.08854e-70	PEP1	CAMK2B
2.88658e-74	0.421805	0.961	0.919	1.32188e-69	PEP1	MCTP1
3.61286e-74	0.484032	1	0.988	1.65447e-69	PEP1	RTN1-loc2
4.86567e-74	0.347938	0.984	0.966	2.22819e-69	PEP1	KIAA0930
7.11391e-74	0.342437	0.992	0.959	3.25774e-69	PEP1	GRB10
2.96647e-72	0.261271	0.974	0.933	1.35846e-67	PEP1	CDYL2
4.46892e-72	0.310281	0.99	0.968	2.0465e-67	PEP1	ARL6IP4
1.29621e-71	0.403071	0.992	0.977	5.93586e-67	PEP1	PPP3CA
1.43664e-71	0.278784	0.979	0.322	6.57895e-67	PEP1	OPRM1
1.57544e-71	0.290131	0.992	0.971	7.21456e-67	PEP1	B4GAT1
1.8691e-71	0.350477	0.992	0.973	8.55937e-67	PEP1	CNTNAP1
2.10421e-71	0.601719	0.997	0.852	9.636e-67	PEP1	CD9-loc1
1.53298e-70	0.443344	0.987	0.963	7.02012e-66	PEP1	RIMS3-loc2
1.96227e-70	0.326198	0.995	0.983	8.98602e-66	PEP1	ATP6AP1
6.21561e-70	0.336757	0.987	0.98	2.84638e-65	PEP1	ISCU
1.59012e-69	0.644651	0.982	0.857	7.28178e-65	PEP1	FABP3
1.88237e-69	0.269832	0.979	0.945	8.62013e-65	PEP1	CDC5L
2.4526e-69	0.592651	0.995	0.895	1.12314e-64	PEP1	GAP43
1.23784e-68	0.401983	0.99	0.973	5.66858e-64	PEP1	LUC7L3
1.38554e-68	0.35369	0.99	0.779	6.34492e-64	PEP1	RNF213
7.10068e-68	0.366549	0.997	0.976	3.25169e-63	PEP1	TSPYL4
1.18105e-67	0.282518	0.987	0.974	5.40851e-63	PEP1	VOPP1
1.3084e-67	0.263953	0.948	0.814	5.99168e-63	PEP1	KCNMB2
1.42477e-67	0.40119	0.977	0.43	6.52459e-63	PEP1	NRP1
2.00753e-67	0.320116	0.958	0.704	9.19328e-63	PEP1	CRMP1
2.27417e-67	0.297697	1	0.985	1.04143e-62	PEP1	BEX4
2.75364e-66	0.380824	0.911	0.735	1.261e-61	PEP1	CD160
6.66961e-66	0.379937	0.995	0.976	3.05428e-61	PEP1	PRRT2
1.0986e-65	0.421623	0.984	0.973	5.03094e-61	PEP1	DHCR7
1.49993e-65	0.298115	0.979	0.971	6.86877e-61	PEP1	KLHL2
2.76051e-65	0.486701	0.99	0.974	1.26415e-60	PEP1	ARMH4
3.9837e-65	0.298807	0.982	0.971	1.8243e-60	PEP1	GSTK1
4.16927e-65	0.313961	0.982	0.939	1.90928e-60	PEP1	FGFR1
4.70404e-65	0.280946	0.977	0.942	2.15417e-60	PEP1	BRINP1
9.18274e-65	0.33121	0.977	0.947	4.20514e-60	PEP1	GPRASP1
1.15682e-64	0.34322	0.995	0.977	5.29753e-60	PEP1	SLC22A17
1.39598e-64	0.33685	0.997	0.98	6.39276e-60	PEP1	L1CAM
3.35443e-64	0.304138	0.984	0.971	1.53613e-59	PEP1	LOC715938
3.87653e-64	0.372115	0.992	0.977	1.77522e-59	PEP1	PCBD1
1.9896e-63	0.367384	0.969	0.884	9.11116e-59	PEP1	SULF2
9.60287e-63	0.317777	0.977	0.968	4.39754e-58	PEP1	PISD
1.05445e-62	0.337548	0.99	0.973	4.82876e-58	PEP1	PFKFB3
1.06605e-62	0.265144	0.99	0.974	4.88185e-58	PEP1	DDX17
3.21137e-62	0.251641	0.979	0.96	1.47061e-57	PEP1	NBAS
3.822e-62	0.329566	0.938	0.756	1.75025e-57	PEP1	CCDC102A
4.98525e-62	0.271036	0.995	0.976	2.28295e-57	PEP1	YWHAQ
5.98317e-62	0.391283	0.966	0.96	2.73993e-57	PEP1	MAD2L2
8.91376e-62	0.426143	0.992	0.979	4.08197e-57	PEP1	LOC114677470
1.01706e-61	0.380382	0.997	0.979	4.65751e-57	PEP1	EIF1B
5.10372e-61	0.44092	0.997	0.983	2.3372e-56	PEP1	MAP1LC3A
7.77024e-61	0.298776	0.984	0.968	3.5583e-56	PEP1	GPRASP2
9.21151e-61	0.490233	0.969	0.896	4.21832e-56	PEP1	ENTPD3
1.30331e-60	0.336146	0.99	0.982	5.96836e-56	PEP1	MAGED1
1.29214e-58	0.291346	0.987	0.973	5.91721e-54	PEP1	MAGEH1
6.01791e-58	0.471272	0.995	0.973	2.75584e-53	PEP1	STAC
2.2542e-57	0.454591	1	0.983	1.03229e-52	PEP1	VAT1
6.08566e-57	0.266985	0.979	0.968	2.78687e-52	PEP1	COX7A2L-loc2
2.0015e-56	0.254139	0.982	0.965	9.16565e-52	PEP1	CALY
4.29832e-55	0.26923	0.997	0.977	1.96837e-50	PEP1	TERF2IP
5.23643e-55	0.272946	0.971	0.942	2.39797e-50	PEP1	TP53INP2
5.80363e-55	0.490096	0.995	0.977	2.65772e-50	PEP1	NGFR
5.8949e-55	0.28209	0.99	0.968	2.69951e-50	PEP1	TBPL1
1.67924e-54	0.46586	0.997	0.974	7.68989e-50	PEP1	HSPA1A
2.5313e-54	0.32583	0.992	0.977	1.15918e-49	PEP1	HACD3
1.36973e-53	0.284927	0.984	0.973	6.27256e-49	PEP1	ATP8A1
2.91097e-53	0.299705	0.979	0.959	1.33305e-48	PEP1	IL13RA1
2.95813e-53	0.251199	0.987	0.97	1.35465e-48	PEP1	KCTD8
1.87902e-52	0.258833	0.995	0.983	8.6048e-48	PEP1	DNER
2.50968e-52	0.285036	0.997	0.977	1.14928e-47	PEP1	LOC699621
3.7017e-52	0.267607	0.979	0.97	1.69515e-47	PEP1	LOC695148
[truncated: 786 more rows]
