# Supplementary material for: Single cell transcriptomics of primate sensory neurons identifies cell types associated with chronic pain
Source: Nat Commun. 2021 Mar 8;12:1510. doi: 10.1038/s41467-021-21725-z (PMC7940623; doi:10.1038/s41467-021-21725-z)
Supplement: Supplementary file 5 — Supplementary Data 3 [file 41467_2021_21725_MOESM5_ESM.xlsx]

## Sheet: C-LTMR
gene	p_val	avg_logFC	pct.1	pct.2	p_val_adj	species	marker_type	over_limit	both_over_limit	mean_gene_log2FC
EXOC1L	0	2.28452	0.998	0.148	0	mouse	shared	TRUE	TRUE	1.33997
EXOC1L	4.95728e-24	0.395421	0.976	0.828	2.27014e-19	macaque	shared	TRUE	TRUE	1.33997
P2RY1	0	1.50253	0.981	0.099	0	mouse	shared	TRUE	TRUE	1.2829
P2RY1	1.4069e-187	1.06328	0.958	0.363	6.44274e-183	macaque	shared	TRUE	TRUE	1.2829
KCND3	0	1.26366	0.992	0.414	0	mouse	shared	TRUE	TRUE	1.18788
KCND3	5.02535e-156	1.11211	0.986	0.788	2.30131e-151	macaque	shared	TRUE	TRUE	1.18788
IQSEC2	0	1.62937	0.996	0.524	0	mouse	shared	TRUE	TRUE	1.03009
IQSEC2	8.27677e-112	0.43081	0.931	0.45	3.79026e-107	macaque	shared	TRUE	TRUE	1.03009
FXYD6	0	1.27019	0.992	0.314	0	mouse	shared	TRUE	TRUE	1.00991
FXYD6	1.05079e-56	0.749628	0.993	0.871	4.81198e-52	macaque	shared	TRUE	TRUE	1.00991
OSBPL1A	0	1.08004	0.963	0.339	0	mouse	shared	TRUE	TRUE	1.0086
OSBPL1A	1.06266e-143	0.937169	0.972	0.797	4.86633e-139	macaque	shared	TRUE	TRUE	1.0086
ZNF521	0	1.05583	0.927	0.077	0	mouse	shared	TRUE	TRUE	0.984762
ZNF521	1.88209e-267	0.913694	0.931	0.168	8.61885e-263	macaque	shared	TRUE	TRUE	0.984762
PIEZO2	0	1.26606	0.999	0.683	0	mouse	shared	TRUE	TRUE	0.967998
PIEZO2	1.28733e-100	0.669933	0.983	0.679	5.89521e-96	macaque	shared	TRUE	TRUE	0.967998
MCAM	0	0.360868	0.791	0.158	0	mouse	shared	TRUE	TRUE	0.876658
MCAM	4.14932e-205	1.39245	0.972	0.329	1.90014e-200	macaque	shared	TRUE	TRUE	0.876658
GFRA2	0	1.03417	0.992	0.369	0	mouse	shared	TRUE	TRUE	0.846124
GFRA2	1.43871e-106	0.65808	0.965	0.415	6.58845e-102	macaque	shared	TRUE	TRUE	0.846124
HSPB1	0	1.08613	0.894	0.515	0	mouse	shared	TRUE	TRUE	0.735275
HSPB1	1.77565e-14	0.384418	0.958	0.91	8.1314e-10	macaque	shared	TRUE	TRUE	0.735275
CKMT1B	0	0.854515	0.914	0.38	0	mouse	shared	TRUE	TRUE	0.732859
CKMT1B	6.06305e-88	0.611202	0.962	0.702	2.77651e-83	macaque	shared	TRUE	TRUE	0.732859
POU4F2	0	1.01018	0.896	0.112	0	mouse	shared	TRUE	TRUE	0.680967
POU4F2	2.13089e-68	0.351754	0.882	0.627	9.75818e-64	macaque	shared	TRUE	TRUE	0.680967
POU4F1	0	0.933706	0.997	0.874	0	mouse	shared	TRUE	TRUE	0.662498
POU4F1	1.21376e-76	0.39129	0.965	0.833	5.5583e-72	macaque	shared	TRUE	TRUE	0.662498
RPRM	0	0.955819	0.962	0.29	0	mouse	shared	TRUE	TRUE	0.662235
RPRM	1.00816e-122	0.368651	0.879	0.403	4.61675e-118	macaque	shared	TRUE	TRUE	0.662235
GPX2	0	0.384287	0.498	0.018	0	mouse	shared	TRUE	TRUE	0.637688
GPX2	2.1704e-104	0.891088	0.965	0.615	9.93915e-100	macaque	shared	TRUE	TRUE	0.637688
SLC25A5	0	0.744325	0.958	0.683	0	mouse	shared	TRUE	TRUE	0.596591
SLC25A5	3.47726e-74	0.448858	0.958	0.883	1.59238e-69	macaque	shared	TRUE	TRUE	0.596591
FAT3	0	0.570342	0.765	0.109	0	mouse	shared	TRUE	TRUE	0.589672
FAT3	0	0.609002	0.886	0.031	0	macaque	shared	TRUE	TRUE	0.589672
RCAN2	3.4238e-196	0.384935	0.972	0.714	5.65407e-192	mouse	shared	TRUE	TRUE	0.58575
RCAN2	1.61305e-80	0.786565	0.972	0.925	7.38678e-76	macaque	shared	TRUE	TRUE	0.58575
ATP5F1B	4.25583e-113	0.312458	0.957	0.854	7.02807e-109	mouse	shared	TRUE	TRUE	0.580089
ATP5F1B	1.69664e-70	0.84772	0.99	0.987	7.7696e-66	macaque	shared	TRUE	TRUE	0.580089
CDH9	0	0.34186	0.476	0.016	0	mouse	shared	TRUE	TRUE	0.579541
CDH9	4.99685e-279	0.817222	0.893	0.132	2.28826e-274	macaque	shared	TRUE	TRUE	0.579541
AP1S2	0	0.575934	0.952	0.74	0	mouse	shared	TRUE	TRUE	0.566076
AP1S2	4.77649e-79	0.556218	0.983	0.924	2.18735e-74	macaque	shared	TRUE	TRUE	0.566076
FABP3	0	0.461809	0.714	0.265	0	mouse	shared	TRUE	TRUE	0.554062
FABP3	4.65756e-90	0.646315	0.976	0.688	2.13288e-85	macaque	shared	TRUE	TRUE	0.554062
ATP2B2	0	0.638305	0.904	0.158	0	mouse	shared	TRUE	TRUE	0.542678
ATP2B2	3.13379e-181	0.447051	0.913	0.253	1.43509e-176	macaque	shared	TRUE	TRUE	0.542678
TMEM59L	1.92375e-165	0.315195	0.755	0.435	3.17688e-161	mouse	shared	TRUE	TRUE	0.529827
TMEM59L	2.41489e-83	0.74446	0.903	0.445	1.10588e-78	macaque	shared	TRUE	TRUE	0.529827
TMEM59	1.7584e-145	0.324741	0.953	0.805	2.90383e-141	mouse	shared	TRUE	TRUE	0.526142
TMEM59	3.64426e-97	0.727542	0.99	0.991	1.66885e-92	macaque	shared	TRUE	TRUE	0.526142
FGF12	0	0.732824	0.962	0.637	0	mouse	shared	TRUE	TRUE	0.504917
FGF12	7.36243e-71	0.27701	0.931	0.613	3.37155e-66	macaque	shared	TRUE	TRUE	0.504917
DRGX	1.6574e-291	0.491051	0.948	0.696	2.73703e-287	mouse	shared	TRUE	TRUE	0.498776
DRGX	5.59056e-51	0.506502	0.962	0.878	2.56014e-46	macaque	shared	TRUE	TRUE	0.498776
MGST3	1.55063e-291	0.735584	0.866	0.495	2.56071e-287	mouse	shared	TRUE	TRUE	0.494456
MGST3	8.43954e-12	0.253328	0.976	0.969	3.8648e-07	macaque	shared	TRUE	TRUE	0.494456
MDH1	1.46171e-173	0.389382	0.889	0.641	2.41387e-169	mouse	shared	TRUE	TRUE	0.490752
MDH1	1.47717e-101	0.592121	0.993	0.988	6.76456e-97	macaque	shared	TRUE	TRUE	0.490752
LRRN1	0	0.4769	0.958	0.53	0	mouse	shared	TRUE	TRUE	0.476609
LRRN1	1.85854e-47	0.476318	0.917	0.822	8.51098e-43	macaque	shared	TRUE	TRUE	0.476609
CYC1	6.93474e-263	0.462361	0.935	0.678	1.1452e-258	mouse	shared	TRUE	TRUE	0.470051
CYC1	7.37011e-73	0.47774	0.983	0.957	3.37507e-68	macaque	shared	TRUE	TRUE	0.470051
SLC25A3	0	0.527362	0.989	0.909	0	mouse	shared	TRUE	TRUE	0.469479
SLC25A3	2.31211e-30	0.411595	0.986	0.981	1.05881e-25	macaque	shared	TRUE	TRUE	0.469479
AK5	0	0.558751	0.802	0.168	0	mouse	shared	TRUE	TRUE	0.464554
AK5	2.9027e-117	0.370356	0.754	0.23	1.32926e-112	macaque	shared	TRUE	TRUE	0.464554
EFNA5	8.82561e-294	0.389373	0.764	0.336	1.45746e-289	mouse	shared	TRUE	TRUE	0.446535
EFNA5	6.92464e-102	0.503698	0.896	0.559	3.17107e-97	macaque	shared	TRUE	TRUE	0.446535
BRAP	0	0.603564	0.97	0.712	0	mouse	shared	TRUE	TRUE	0.443228
BRAP	9.39215e-27	0.282892	0.907	0.792	4.30104e-22	macaque	shared	TRUE	TRUE	0.443228
CCKAR	0	0.613306	0.736	0.037	0	mouse	shared	TRUE	TRUE	0.441338
CCKAR	6.92825e-145	0.269369	0.592	0.097	3.17272e-140	macaque	shared	TRUE	TRUE	0.441338
ASAP1	0	0.578331	0.997	0.852	0	mouse	shared	TRUE	TRUE	0.44011
ASAP1	3.45089e-67	0.301888	0.886	0.599	1.5803e-62	macaque	shared	TRUE	TRUE	0.44011
SLC24A2	5.44398e-218	0.328284	0.934	0.554	8.99019e-214	mouse	shared	TRUE	TRUE	0.434563
SLC24A2	6.87499e-110	0.540843	0.886	0.444	3.14833e-105	macaque	shared	TRUE	TRUE	0.434563
SYT1	0	0.557437	0.995	0.892	0	mouse	shared	TRUE	TRUE	0.430143
SYT1	2.74423e-57	0.30285	0.993	0.99	1.25669e-52	macaque	shared	TRUE	TRUE	0.430143
REXO2	0	0.599451	0.998	0.847	0	mouse	shared	TRUE	TRUE	0.427439
REXO2	5.80188e-25	0.255428	0.969	0.943	2.65691e-20	macaque	shared	TRUE	TRUE	0.427439
PPM1E	0	0.568195	0.808	0.155	0	mouse	shared	TRUE	TRUE	0.417112
PPM1E	2.2202e-56	0.266028	0.848	0.591	1.01672e-51	macaque	shared	TRUE	TRUE	0.417112
SUSD2	3.88455e-217	0.328864	0.815	0.429	6.41494e-213	mouse	shared	TRUE	TRUE	0.397767
SUSD2	9.32612e-36	0.46667	0.969	0.929	4.27081e-31	macaque	shared	TRUE	TRUE	0.397767
CCDC141	1.44175e-273	0.445437	0.911	0.479	2.38091e-269	mouse	shared	TRUE	TRUE	0.390825
CCDC141	4.84176e-103	0.336212	0.702	0.23	2.21724e-98	macaque	shared	TRUE	TRUE	0.390825
ANXA5	2.10557e-220	0.470227	0.996	0.943	3.47713e-216	mouse	shared	TRUE	TRUE	0.389323
ANXA5	7.50186e-19	0.308419	0.976	0.985	3.4354e-14	macaque	shared	TRUE	TRUE	0.389323
PEX5L	1.16104e-130	0.256485	0.845	0.538	1.91734e-126	mouse	shared	TRUE	TRUE	0.38618
PEX5L	5.25918e-83	0.515875	0.972	0.885	2.40839e-78	macaque	shared	TRUE	TRUE	0.38618
LUZP2	3.15186e-272	0.438817	0.949	0.726	5.20498e-268	mouse	shared	TRUE	TRUE	0.382568
LUZP2	4.81469e-89	0.326319	0.775	0.357	2.20484e-84	macaque	shared	TRUE	TRUE	0.382568
PDE1C	3.70584e-292	0.377254	0.856	0.353	6.11983e-288	mouse	shared	TRUE	TRUE	0.37384
PDE1C	1.36951e-70	0.370425	0.934	0.731	6.27153e-66	macaque	shared	TRUE	TRUE	0.37384
KIRREL3	0	0.436999	0.718	0.145	0	mouse	shared	TRUE	TRUE	0.366383
KIRREL3	3.1861e-147	0.295767	0.765	0.191	1.45904e-142	macaque	shared	TRUE	TRUE	0.366383
SV2A	1.63171e-306	0.359074	0.848	0.318	2.6946e-302	mouse	shared	TRUE	TRUE	0.362536
SV2A	7.04404e-94	0.365997	0.92	0.635	3.22575e-89	macaque	shared	TRUE	TRUE	0.362536
BRINP2	1.86331e-298	0.338744	0.634	0.224	3.07707e-294	mouse	shared	TRUE	TRUE	0.344215
BRINP2	1.22432e-145	0.349687	0.779	0.199	5.60667e-141	macaque	shared	TRUE	TRUE	0.344215
AHNAK2	4.78254e-127	0.251492	0.98	0.907	7.89789e-123	mouse	shared	TRUE	TRUE	0.329164
AHNAK2	3.00522e-57	0.406837	0.99	0.988	1.37621e-52	macaque	shared	TRUE	TRUE	0.329164
RAB3A	1.89546e-180	0.330683	0.996	0.96	3.13017e-176	mouse	shared	TRUE	TRUE	0.318733
RAB3A	1.93757e-41	0.306784	0.955	0.907	8.87291e-37	macaque	shared	TRUE	TRUE	0.318733
ADGRG2	0	0.298709	0.66	0.161	0	mouse	shared	TRUE	TRUE	0.31192
ADGRG2	5.9239e-300	0.32513	0.727	0.052	2.71279e-295	macaque	shared	TRUE	TRUE	0.31192
TSPAN2	1.78371e-156	0.29078	0.863	0.567	2.94562e-152	mouse	shared	TRUE	TRUE	0.304448
TSPAN2	2.26279e-68	0.318115	0.893	0.462	1.03622e-63	macaque	shared	TRUE	TRUE	0.304448
CSMD1	2.88033e-254	0.322082	0.673	0.277	4.75657e-250	mouse	shared	TRUE	TRUE	0.288843
CSMD1	5.66945e-126	0.255604	0.782	0.241	2.59627e-121	macaque	shared	TRUE	TRUE	0.288843
SYTL2	1.3607e-194	0.250577	0.769	0.368	2.24707e-190	mouse	shared	TRUE	TRUE	0.268836
SYTL2	7.82691e-40	0.287096	0.803	0.493	3.58426e-35	macaque	shared	TRUE	TRUE	0.268836
RARRES1	0	1.74392	0.994	0.238	0	mouse	unique	TRUE	FALSE
RGS5	0	1.49829	0.834	0.1	0	mouse	unique	TRUE	FALSE
OSTF1	0	1.43318	0.996	0.821	0	mouse	unique	TRUE	FALSE
WFDC2	0	1.43189	0.907	0.074	0	mouse	shared	TRUE	FALSE
TH	0	1.41258	0.909	0.053	0	mouse	unique	TRUE	FALSE
CDKN1A	0	1.38572	0.95	0.223	0	mouse	unique	TRUE	FALSE
RGS10	0	1.12191	1	0.902	0	mouse	shared	TRUE	FALSE
RASGRP1	0	1.117	0.989	0.469	0	mouse	unique	TRUE	FALSE
KIF5C	0	1.11612	0.999	0.929	0	mouse	unique	TRUE	FALSE
PMP22	0	1.10913	0.999	0.86	0	mouse	shared	TRUE	FALSE
NRP1	0	1.09371	0.982	0.306	0	mouse	shared	TRUE	FALSE
TOX3	0	1.07449	0.921	0.193	0	mouse	shared	TRUE	FALSE
CCDC74B	0	1.03128	0.962	0.459	0	mouse	unique	TRUE	FALSE
FERMT2	0	1.00406	0.97	0.593	0	mouse	unique	TRUE	FALSE
FBXO9	0	0.991804	0.994	0.908	0	mouse	unique	TRUE	FALSE
GRIPAP1	0	0.989582	0.962	0.545	0	mouse	unique	TRUE	FALSE
PTPRE	0	0.973658	0.942	0.318	0	mouse	unique	TRUE	FALSE
TRNP1	0	0.951765	1	0.966	0	mouse	shared	TRUE	FALSE
ALCAM	0	0.947896	0.996	0.655	0	mouse	unique	TRUE	FALSE
DPP10	0	0.946525	0.973	0.497	0	mouse	unique	TRUE	FALSE
FEZ1	0	0.946331	0.996	0.806	0	mouse	unique	TRUE	FALSE
FKBP1B	0	0.940331	1	0.952	0	mouse	unique	TRUE	FALSE
ID4	0	0.919403	0.911	0.384	0	mouse	unique	TRUE	FALSE
BOK	0	0.913079	0.899	0.17	0	mouse	shared	TRUE	FALSE
TPPP3	0	0.911493	1	0.99	0	mouse	unique	TRUE	FALSE
CAMK2N1	0	0.901159	0.949	0.52	0	mouse	unique	TRUE	FALSE
OSBPL6	0	0.891789	0.934	0.238	0	mouse	shared	TRUE	FALSE
ZFHX3	0	0.889202	0.998	0.72	0	mouse	unique	TRUE	FALSE
BHLHA9	0	0.888992	0.751	0.134	0	mouse	unique	TRUE	FALSE
ARPC2	0	0.888414	0.984	0.787	0	mouse	shared	TRUE	FALSE
NRIP3	0	0.857022	0.98	0.462	0	mouse	unique	TRUE	FALSE
ITPKB	0	0.853627	0.972	0.552	0	mouse	shared	TRUE	FALSE
CEACAM7	0	0.851319	0.493	0.01	0	mouse	unique	TRUE	FALSE
NECAB3	0	0.847376	0.916	0.241	0	mouse	shared	TRUE	FALSE
RNF112	0	0.841918	0.967	0.494	0	mouse	unique	TRUE	FALSE
SNCB	0	0.835744	0.972	0.532	0	mouse	shared	TRUE	FALSE
CD34	0	0.832445	0.771	0.028	0	mouse	unique	TRUE	FALSE
SDCBP	0	0.824178	0.999	0.967	0	mouse	unique	TRUE	FALSE
C11orf87	0	0.82102	0.893	0.43	0	mouse	unique	TRUE	FALSE
PAQR5	0	0.808967	0.992	0.468	0	mouse	shared	TRUE	FALSE
TMEFF2	0	0.797852	0.981	0.736	0	mouse	unique	TRUE	FALSE
CARD19	0	0.793812	0.999	0.925	0	mouse	unique	TRUE	FALSE
LINGO1	0	0.792765	0.921	0.315	0	mouse	shared	TRUE	FALSE
PCBD1	0	0.788409	0.975	0.673	0	mouse	unique	TRUE	FALSE
CTNNBIP1	0	0.781052	0.999	0.915	0	mouse	shared	TRUE	FALSE
CPNE3	0	0.775239	0.998	0.822	0	mouse	shared	TRUE	FALSE
LXN	0	0.774729	0.985	0.69	0	mouse	unique	TRUE	FALSE
SNCA	0	0.76419	0.821	0.27	0	mouse	shared	TRUE	FALSE
MTFR1L	0	0.763268	0.986	0.815	0	mouse	shared	TRUE	FALSE
TLX3	0	0.75467	0.976	0.688	0	mouse	unique	TRUE	FALSE
CCDC107	0	0.751026	0.934	0.475	0	mouse	shared	TRUE	FALSE
IFNGR2	0	0.750053	0.941	0.609	0	mouse	unique	TRUE	FALSE
MGLL	0	0.741259	0.946	0.415	0	mouse	unique	TRUE	FALSE
MBP	0	0.721775	0.915	0.388	0	mouse	unique	TRUE	FALSE
TMEM72	0	0.719391	0.838	0.132	0	mouse	shared	TRUE	FALSE
OLFM1	0	0.717514	0.999	0.913	0	mouse	unique	TRUE	FALSE
ANO6	0	0.705997	0.908	0.379	0	mouse	shared	TRUE	FALSE
SLC17A8	0	0.700088	0.74	0.023	0	mouse	unique	TRUE	FALSE
C3orf80	0	0.699551	0.786	0.261	0	mouse	shared	TRUE	FALSE
LUZP1	0	0.692749	0.942	0.544	0	mouse	shared	TRUE	FALSE
CHD5	0	0.691713	0.916	0.355	0	mouse	unique	TRUE	FALSE
STAC2	0	0.688521	0.838	0.108	0	mouse	unique	TRUE	FALSE
RGS8	0	0.687519	0.891	0.31	0	mouse	unique	TRUE	FALSE
CHCHD10	0	0.680897	0.972	0.655	0	mouse	shared	TRUE	FALSE
CABP1	0	0.677839	0.898	0.471	0	mouse	unique	TRUE	FALSE
SPINK2	0	0.674529	0.71	0.031	0	mouse	unique	TRUE	FALSE
CACNA1I	0	0.66856	0.751	0.004	0	mouse	unique	TRUE	FALSE
DUSP5	0	0.658365	0.811	0.148	0	mouse	shared	TRUE	FALSE
VAV3	0	0.654928	0.8	0.145	0	mouse	unique	TRUE	FALSE
ZDHHC2	0	0.652006	0.999	0.928	0	mouse	unique	TRUE	FALSE
EMC9	0	0.649952	0.91	0.581	0	mouse	shared	TRUE	FALSE
DAPK2	0	0.643874	0.803	0.187	0	mouse	shared	TRUE	FALSE
CMBL	0	0.639161	0.799	0.159	0	mouse	unique	TRUE	FALSE
FAM122B	0	0.63749	0.785	0.214	0	mouse	unique	TRUE	FALSE
PMM1	0	0.635816	0.99	0.848	0	mouse	shared	TRUE	FALSE
RIMS1	0	0.633034	0.833	0.361	0	mouse	unique	TRUE	FALSE
PHF24	0	0.632307	0.999	0.907	0	mouse	unique	TRUE	FALSE
ISL2	0	0.628855	0.991	0.742	0	mouse	unique	TRUE	FALSE
ATP2B1	0	0.624784	0.998	0.918	0	mouse	shared	TRUE	FALSE
HEBP2	0	0.622477	0.884	0.371	0	mouse	unique	TRUE	FALSE
CDK15	0	0.621793	0.859	0.304	0	mouse	unique	TRUE	FALSE
TMEM132E	0	0.617677	0.877	0.379	0	mouse	shared	TRUE	FALSE
SLC25A33	0	0.610328	0.91	0.488	0	mouse	unique	TRUE	FALSE
PMVK	0	0.606693	0.972	0.746	0	mouse	shared	TRUE	FALSE
LURAP1L	0	0.605378	0.854	0.315	0	mouse	shared	TRUE	FALSE
DGKK	0	0.604117	0.704	0.016	0	mouse	unique	TRUE	FALSE
PLD5	0	0.601951	0.921	0.466	0	mouse	shared	TRUE	FALSE
SEMA3E	0	0.601563	0.75	0.052	0	mouse	shared	TRUE	FALSE
RSU1	0	0.596861	0.85	0.423	0	mouse	unique	TRUE	FALSE
SAE1	0	0.593296	0.893	0.47	0	mouse	unique	TRUE	FALSE
HSP90AB1	0	0.590256	1	0.999	0	mouse	shared	TRUE	FALSE
DEFB136	0	0.587525	0.759	0.137	0	mouse	unique	TRUE	FALSE
KCNJ12	0	0.577148	0.808	0.215	0	mouse	unique	TRUE	FALSE
PITPNA	0	0.576377	0.997	0.952	0	mouse	unique	TRUE	FALSE
GLRX3	0	0.573129	0.965	0.66	0	mouse	unique	TRUE	FALSE
ARF5	0	0.571937	1	0.958	0	mouse	shared	TRUE	FALSE
EGFL7	0	0.571851	0.864	0.313	0	mouse	shared	TRUE	FALSE
PLPP2	0	0.569927	0.82	0.197	0	mouse	shared	TRUE	FALSE
CLTA	0	0.565529	0.999	0.954	0	mouse	unique	TRUE	FALSE
MANF	0	0.561816	0.949	0.669	0	mouse	unique	TRUE	FALSE
RTN4RL1	0	0.557617	0.912	0.505	0	mouse	unique	TRUE	FALSE
AVPI1	0	0.547121	0.797	0.399	0	mouse	unique	TRUE	FALSE
NUDC	0	0.542453	0.946	0.694	0	mouse	unique	TRUE	FALSE
NDUFB9	0	0.537405	0.994	0.93	0	mouse	unique	TRUE	FALSE
PRDX5	0	0.536432	0.997	0.929	0	mouse	shared	TRUE	FALSE
MAGI1	0	0.535996	0.982	0.734	0	mouse	unique	TRUE	FALSE
AIG1	0	0.521049	0.927	0.569	0	mouse	unique	TRUE	FALSE
HOXB5	0	0.518493	0.827	0.351	0	mouse	unique	TRUE	FALSE
PPP1CA	0	0.510611	0.978	0.841	0	mouse	unique	TRUE	FALSE
KCNIP2	0	0.503312	0.899	0.373	0	mouse	unique	TRUE	FALSE
TSPAN17	0	0.496807	0.999	0.962	0	mouse	shared	TRUE	FALSE
ISOC1	0	0.495732	0.749	0.252	0	mouse	unique	TRUE	FALSE
LY6H	0	0.495356	0.812	0.182	0	mouse	unique	TRUE	FALSE
TCERG1L	0	0.493199	0.836	0.32	0	mouse	shared	TRUE	FALSE
GABRA1	0	0.492764	0.826	0.258	0	mouse	unique	TRUE	FALSE
FBP2	0	0.490488	0.339	0.008	0	mouse	unique	TRUE	FALSE
RRBP1	0	0.487653	0.893	0.525	0	mouse	unique	TRUE	FALSE
LMO1	0	0.48737	0.769	0.251	0	mouse	shared	TRUE	FALSE
RHOC	0	0.483158	0.854	0.429	0	mouse	unique	TRUE	FALSE
SDK2	0	0.482319	0.657	0.047	0	mouse	shared	TRUE	FALSE
ZNF703	0	0.47847	0.745	0.216	0	mouse	shared	TRUE	FALSE
PLCXD2	0	0.473143	0.843	0.351	0	mouse	shared	TRUE	FALSE
LHFPL3	0	0.472998	0.786	0.307	0	mouse	shared	TRUE	FALSE
NTRK3	0	0.468341	0.94	0.375	0	mouse	unique	TRUE	FALSE
TPBGL	0	0.466408	0.738	0.099	0	mouse	shared	TRUE	FALSE
SHISA4	0	0.451136	0.916	0.451	0	mouse	unique	TRUE	FALSE
EIF1	0	0.44705	1	0.997	0	mouse	shared	TRUE	FALSE
NXPE2	0	0.440988	0.58	0.016	0	mouse	unique	TRUE	FALSE
NECAB2	0	0.440005	0.637	0.113	0	mouse	unique	TRUE	FALSE
CELF3	0	0.436973	0.701	0.147	0	mouse	shared	TRUE	FALSE
TMEM132C	0	0.432921	0.57	0.03	0	mouse	unique	TRUE	FALSE
TES	0	0.428833	0.665	0.121	0	mouse	shared	TRUE	FALSE
TPM2	0	0.42514	0.471	0.038	0	mouse	unique	TRUE	FALSE
ADAMTS9	0	0.424481	0.564	0.024	0	mouse	unique	TRUE	FALSE
GLTP	0	0.422634	0.787	0.328	0	mouse	unique	TRUE	FALSE
ATP11A	0	0.422189	0.933	0.396	0	mouse	unique	TRUE	FALSE
PELI2	0	0.417297	0.666	0.114	0	mouse	unique	TRUE	FALSE
GPR162	0	0.414301	0.702	0.156	0	mouse	shared	TRUE	FALSE
E2F1	0	0.412625	0.718	0.244	0	mouse	shared	TRUE	FALSE
PDLIM1	0	0.40754	0.631	0.164	0	mouse	shared	TRUE	FALSE
HCRTR2	0	0.402774	0.578	0.032	0	mouse	unique	TRUE	FALSE
GPR137B	0	0.39501	0.739	0.281	0	mouse	unique	TRUE	FALSE
ECI1	0	0.388894	0.689	0.233	0	mouse	shared	TRUE	FALSE
SORBS2	0	0.386615	0.626	0.116	0	mouse	shared	TRUE	FALSE
AKR1B1	0	0.381163	0.547	0.152	0	mouse	unique	TRUE	FALSE
MYO1A	0	0.381035	0.484	0.045	0	mouse	shared	TRUE	FALSE
SCIN	0	0.373697	0.525	0.012	0	mouse	unique	TRUE	FALSE
ARHGAP20	0	0.367723	0.689	0.223	0	mouse	unique	TRUE	FALSE
DYSF	0	0.364708	0.678	0.228	0	mouse	shared	TRUE	FALSE
EPHX4	0	0.363426	0.682	0.239	0	mouse	shared	TRUE	FALSE
SLC12A7	0	0.362089	0.555	0.037	0	mouse	unique	TRUE	FALSE
ARHGAP31	0	0.359776	0.632	0.14	0	mouse	unique	TRUE	FALSE
TNFRSF11A	0	0.354906	0.584	0.115	0	mouse	unique	TRUE	FALSE
MYO10	0	0.351784	0.599	0.11	0	mouse	shared	TRUE	FALSE
ARHGAP24	0	0.349861	0.581	0.119	0	mouse	unique	TRUE	FALSE
EFNB1	0	0.346775	0.597	0.126	0	mouse	shared	TRUE	FALSE
C12orf75	0	0.343282	0.641	0.185	0	mouse	unique	TRUE	FALSE
FARS2	0	0.341973	0.65	0.231	0	mouse	shared	TRUE	FALSE
DIS3L2	0	0.334291	0.547	0.106	0	mouse	shared	TRUE	FALSE
NEXN	0	0.330716	0.636	0.212	0	mouse	unique	TRUE	FALSE
STEAP2	0	0.326712	0.588	0.147	0	mouse	unique	TRUE	FALSE
PRSS23	0	0.323415	0.395	0.018	0	mouse	unique	TRUE	FALSE
CPLX1	0	0.322379	0.988	0.86	0	mouse	shared	TRUE	FALSE
EFNB2	0	0.309444	0.574	0.106	0	mouse	unique	TRUE	FALSE
ADCY1	0	0.308698	0.597	0.108	0	mouse	shared	TRUE	FALSE
BMP15	0	0.30115	0.352	0.003	0	mouse	unique	TRUE	FALSE
BTG3	0	0.296729	0.476	0.039	0	mouse	unique	TRUE	FALSE
NXPH3	0	0.294069	0.474	0.035	0	mouse	shared	TRUE	FALSE
JAM2	0	0.289688	0.491	0.06	0	mouse	shared	TRUE	FALSE
ITGA6	0	0.28562	0.569	0.145	0	mouse	unique	TRUE	FALSE
CACNA1H	0	0.281888	0.535	0.097	0	mouse	shared	TRUE	FALSE
IGFBP2	0	0.281244	0.568	0.141	0	mouse	unique	TRUE	FALSE
FST	0	0.276072	0.387	0.011	0	mouse	shared	TRUE	FALSE
FZD1	0	0.270395	0.444	0.047	0	mouse	shared	TRUE	FALSE
CDH10	0	0.265016	0.433	0.031	0	mouse	unique	TRUE	FALSE
CPNE5	0	0.254515	0.422	0.039	0	mouse	unique	TRUE	FALSE
PRRG3	0	0.251673	0.444	0.046	0	mouse	shared	TRUE	FALSE
PRELID2	0	0.246367	0.424	0.066	0	mouse	shared	FALSE	FALSE
MMP17	0	0.23027	0.365	0.019	0	mouse	shared	FALSE	FALSE
IQCG	0	0.224782	0.388	0.03	0	mouse	unique	FALSE	FALSE
CA2	0	0.22388	0.55	0.126	0	mouse	unique	FALSE	FALSE
SYNPO2	0	0.222721	0.322	0.007	0	mouse	unique	FALSE	FALSE
DKKL1	0	0.20468	0.355	0.057	0	mouse	unique	FALSE	FALSE
FAM237B	0	0.191806	0.365	0.065	0	mouse	unique	FALSE	FALSE
PLPPR1	0	0.184617	0.315	0.006	0	mouse	unique	FALSE	FALSE
CFAP58	0	0.183818	0.3	0.004	0	mouse	shared	FALSE	FALSE
ADGRD1	0	0.183155	0.287	0.018	0	mouse	unique	FALSE	FALSE
LRRC10B	0	0.178128	0.306	0.029	0	mouse	unique	FALSE	FALSE
CRYBG3	0	0.176584	0.301	0.026	0	mouse	shared	FALSE	FALSE
HPCA	0	0.162378	0.385	0.067	0	mouse	unique	FALSE	FALSE
TBX3	0	0.160336	0.362	0.056	0	mouse	shared	FALSE	FALSE
RBPMS	0	0.154977	0.272	0.011	0	mouse	unique	FALSE	FALSE
GNB3	0	0.153768	0.24	0.008	0	mouse	unique	FALSE	FALSE
PLPPR3	0	0.153541	0.285	0.033	0	mouse	unique	FALSE	FALSE
NELL2	0	0.152879	0.272	0.028	0	mouse	shared	FALSE	FALSE
SMYD1	0	0.149437	0.215	0.002	0	mouse	unique	FALSE	FALSE
EPPIN-WFDC6	0	0.149202	0.241	0.002	0	mouse	unique	FALSE	FALSE
EPB41L4A	0	0.146859	0.265	0.015	0	mouse	shared	FALSE	FALSE
HOPX	0	0.144855	0.888	0.354	0	mouse	shared	FALSE	FALSE
CHRNA4	0	0.142644	0.266	0.02	0	mouse	unique	FALSE	FALSE
DEPDC7	0	0.139196	0.246	0.011	0	mouse	unique	FALSE	FALSE
ADRB1	0	0.134796	0.213	0.007	0	mouse	unique	FALSE	FALSE
BTC	0	0.131869	0.25	0.014	0	mouse	shared	FALSE	FALSE
SCN1A	0	0.131052	0.601	0.143	0	mouse	shared	FALSE	FALSE
NETO1	0	0.1224	0.218	0.015	0	mouse	unique	FALSE	FALSE
CARD11	0	0.120508	0.212	0.012	0	mouse	unique	FALSE	FALSE
NMU	0	0.118256	0.201	0.003	0	mouse	shared	FALSE	FALSE
PDE1B	0	0.113203	0.194	0.008	0	mouse	unique	FALSE	FALSE
PLTP	0	0.110921	0.196	0.007	0	mouse	shared	FALSE	FALSE
SLC51A	0	0.106763	0.187	0.001	0	mouse	unique	FALSE	FALSE
C1QL4	0	0.0934072	0.141	0	0	mouse	unique	FALSE	FALSE
GABRA3	8.19647e-307	0.218421	0.275	0.033	1.35357e-302	mouse	shared	FALSE	FALSE
UBE2B	4.04103e-306	0.389825	0.998	0.969	6.67335e-302	mouse	unique	TRUE	FALSE
DIRAS2	1.07975e-305	0.308752	0.6	0.197	1.7831e-301	mouse	unique	TRUE	FALSE
PLEKHD1	4.45786e-305	0.196766	0.39	0.075	7.36171e-301	mouse	shared	FALSE	FALSE
PRRT4	1.59059e-304	0.112683	0.182	0.01	2.62671e-300	mouse	unique	FALSE	FALSE
CD81	1.3724e-302	0.473696	0.846	0.375	2.26638e-298	mouse	unique	TRUE	FALSE
GABRB1	9.5879e-302	0.15852	0.367	0.063	1.58335e-297	mouse	shared	FALSE	FALSE
PRR7	3.99859e-301	0.30842	0.61	0.207	6.60327e-297	mouse	unique	TRUE	FALSE
STUB1	1.37513e-300	0.4734	0.982	0.837	2.27088e-296	mouse	unique	TRUE	FALSE
PDE4D	3.74399e-300	0.228095	0.479	0.116	6.18283e-296	mouse	unique	FALSE	FALSE
SRI	3.05095e-299	0.500069	0.987	0.852	5.03834e-295	mouse	unique	TRUE	FALSE
DBX2	2.18539e-294	0.0970288	0.176	0.009	3.60895e-290	mouse	unique	FALSE	FALSE
ZCRB1	6.93941e-294	0.412013	0.991	0.899	1.14597e-289	mouse	unique	TRUE	FALSE
PKN1	1.12151e-292	0.226245	0.457	0.104	1.85207e-288	mouse	shared	FALSE	FALSE
FOXN3	3.2959e-292	0.439877	0.864	0.482	5.44285e-288	mouse	shared	TRUE	FALSE
PSMA7	8.56254e-292	0.550693	0.988	0.886	1.41402e-287	mouse	unique	TRUE	FALSE
SHH	1.34792e-291	0.153089	0.371	0.067	2.22596e-287	mouse	shared	FALSE	FALSE
SV2C	4.76637e-291	0.460675	0.986	0.81	7.87118e-287	mouse	shared	TRUE	FALSE
GABRA2	7.30421e-291	0.449461	0.72	0.279	1.20622e-286	mouse	shared	TRUE	FALSE
ATP5PD	1.8721e-290	0.446379	0.993	0.907	3.09158e-286	mouse	unique	TRUE	FALSE
RET	3.83921e-290	0.490429	0.998	0.827	6.34008e-286	mouse	unique	TRUE	FALSE
TMEM191B	9.93588e-290	0.246854	0.514	0.141	1.64081e-285	mouse	shared	FALSE	FALSE
SEMA7A	1.48454e-289	0.134329	0.352	0.06	2.45157e-285	mouse	shared	FALSE	FALSE
FIBP	1.52247e-289	0.377537	0.724	0.306	2.51421e-285	mouse	unique	TRUE	FALSE
UNC5A	2.68751e-289	0.129474	0.241	0.026	4.43816e-285	mouse	shared	FALSE	FALSE
PACSIN1	2.9753e-289	0.530539	0.958	0.785	4.9134e-285	mouse	shared	TRUE	FALSE
TTC29	4.4765e-289	0.082722	0.145	0.004	7.39249e-285	mouse	unique	FALSE	FALSE
MCC	1.3175e-288	0.192979	0.379	0.076	2.17572e-284	mouse	unique	FALSE	FALSE
ST6GALNAC5	1.54449e-288	0.33045	0.727	0.272	2.55057e-284	mouse	unique	TRUE	FALSE
UNC50	7.57166e-288	0.458091	0.869	0.468	1.25038e-283	mouse	unique	TRUE	FALSE
SLC10A2	5.01996e-286	0.0767348	0.127	0.001	8.28996e-282	mouse	unique	FALSE	FALSE
B3GLCT	1.6676e-285	0.459975	0.956	0.688	2.75388e-281	mouse	shared	TRUE	FALSE
DHRS7	3.58762e-285	0.339333	0.637	0.233	5.92459e-281	mouse	unique	TRUE	FALSE
ENHO	2.45967e-283	0.46841	0.939	0.734	4.0619e-279	mouse	shared	TRUE	FALSE
PROSER2	1.34545e-282	0.155125	0.314	0.051	2.22187e-278	mouse	unique	FALSE	FALSE
ROM1	1.21303e-280	0.273876	0.558	0.17	2.00319e-276	mouse	unique	TRUE	FALSE
KIAA1549	1.5596e-280	0.189598	0.401	0.084	2.57552e-276	mouse	shared	FALSE	FALSE
C6orf89	1.77797e-280	0.434531	0.888	0.521	2.93614e-276	mouse	unique	TRUE	FALSE
HMGB3	4.89462e-279	0.401406	0.819	0.408	8.08298e-275	mouse	unique	TRUE	FALSE
TOP1MT	5.74262e-279	0.158882	0.308	0.049	9.48337e-275	mouse	unique	FALSE	FALSE
STAU2	2.58819e-278	0.452448	0.948	0.71	4.27414e-274	mouse	shared	TRUE	FALSE
ATP6V0B	7.89074e-277	0.529583	0.996	0.939	1.30308e-272	mouse	unique	TRUE	FALSE
SNX3	6.73154e-276	0.436985	0.994	0.91	1.11165e-271	mouse	shared	TRUE	FALSE
PDGFRA	1.35039e-273	0.0964383	0.163	0.008	2.23004e-269	mouse	unique	FALSE	FALSE
REM2	1.07305e-270	0.123179	0.283	0.041	1.77204e-266	mouse	unique	FALSE	FALSE
CSNK2B	1.78182e-270	0.404848	0.849	0.455	2.9425e-266	mouse	unique	TRUE	FALSE
RAP2A	2.23933e-270	0.433575	0.91	0.631	3.69804e-266	mouse	unique	TRUE	FALSE
ATP1B3	2.00279e-269	0.40729	0.997	0.937	3.30741e-265	mouse	shared	TRUE	FALSE
COX4I1	6.63044e-269	0.275768	1	0.998	1.09495e-264	mouse	shared	TRUE	FALSE
SCN7A	5.79777e-267	0.362922	0.985	0.888	9.57444e-263	mouse	unique	TRUE	FALSE
BAD	7.0888e-267	0.40784	0.882	0.508	1.17064e-262	mouse	shared	TRUE	FALSE
CA10	7.10044e-267	0.40413	0.808	0.387	1.17257e-262	mouse	shared	TRUE	FALSE
NBL1	1.25794e-263	0.578937	0.987	0.728	2.07736e-259	mouse	unique	TRUE	FALSE
SLC25A4	6.3608e-263	0.410581	1	0.994	1.05042e-258	mouse	shared	TRUE	FALSE
NPTX2	2.02889e-260	0.430711	0.891	0.502	3.35051e-256	mouse	shared	TRUE	FALSE
TAGLN3	2.59911e-258	0.452482	0.983	0.659	4.29218e-254	mouse	unique	TRUE	FALSE
ABTB2	1.48216e-257	0.319717	0.698	0.275	2.44764e-253	mouse	shared	TRUE	FALSE
PTPRU	4.33965e-257	0.119465	0.213	0.022	7.1665e-253	mouse	unique	FALSE	FALSE
DNER	1.35304e-256	0.337947	0.919	0.521	2.23442e-252	mouse	unique	TRUE	FALSE
NSFL1C	1.35362e-256	0.448213	0.848	0.494	2.23537e-252	mouse	shared	TRUE	FALSE
FBXO2	3.54121e-256	0.406855	0.937	0.532	5.84796e-252	mouse	shared	TRUE	FALSE
MARK1	6.98245e-256	0.253978	0.538	0.174	1.15308e-251	mouse	shared	TRUE	FALSE
PGP	1.77808e-255	0.434898	0.972	0.786	2.93631e-251	mouse	unique	TRUE	FALSE
CCDC68	2.33159e-255	0.277835	0.577	0.198	3.85039e-251	mouse	unique	TRUE	FALSE
AATK	3.01368e-255	0.353198	0.877	0.409	4.97679e-251	mouse	shared	TRUE	FALSE
CLSTN2	2.9517e-252	0.252065	0.596	0.208	4.87444e-248	mouse	unique	TRUE	FALSE
PPM1L	2.00368e-251	0.442933	0.937	0.71	3.30888e-247	mouse	shared	TRUE	FALSE
POPDC3	6.4824e-251	0.341328	0.766	0.372	1.0705e-246	mouse	shared	TRUE	FALSE
ABCA6	1.40681e-250	0.118607	0.24	0.032	2.32321e-246	mouse	shared	FALSE	FALSE
RAB4A	2.02878e-250	0.455682	0.911	0.568	3.35033e-246	mouse	unique	TRUE	FALSE
TMEM160	2.96374e-250	0.434015	0.96	0.835	4.89432e-246	mouse	unique	TRUE	FALSE
STRIP2	3.2845e-249	0.13977	0.368	0.076	5.42403e-245	mouse	unique	FALSE	FALSE
LHFPL5	1.59862e-248	0.341779	0.64	0.264	2.63996e-244	mouse	unique	TRUE	FALSE
CACNA2D3	1.86235e-248	0.228266	0.46	0.129	3.07548e-244	mouse	unique	FALSE	FALSE
CUEDC2	5.28522e-247	0.451758	0.956	0.718	8.72801e-243	mouse	unique	TRUE	FALSE
ELOVL7	9.68769e-246	0.417787	0.931	0.689	1.59983e-241	mouse	shared	TRUE	FALSE
KCNH8	3.17554e-245	0.102521	0.255	0.036	5.24409e-241	mouse	unique	FALSE	FALSE
SCN3A	5.73656e-245	0.161834	0.459	0.115	9.47336e-241	mouse	shared	FALSE	FALSE
PPP1R1A	1.60009e-243	0.492622	0.997	0.515	2.64238e-239	mouse	shared	TRUE	FALSE
MZT2B	2.23428e-243	0.365375	0.687	0.331	3.68968e-239	mouse	unique	TRUE	FALSE
PRKAR1A	2.54966e-243	0.322205	1	0.988	4.21051e-239	mouse	shared	TRUE	FALSE
TMEM53	8.42109e-242	0.18857	0.415	0.109	1.39066e-237	mouse	shared	FALSE	FALSE
MED30	1.78925e-239	0.400069	0.855	0.503	2.95477e-235	mouse	unique	TRUE	FALSE
PSMB6	1.82275e-239	0.564192	0.976	0.849	3.01008e-235	mouse	unique	TRUE	FALSE
KLHDC2	2.27609e-239	0.44665	0.901	0.58	3.75874e-235	mouse	unique	TRUE	FALSE
PLA2G7	6.48394e-239	0.357037	0.741	0.346	1.07076e-234	mouse	unique	TRUE	FALSE
PRPH	2.85952e-238	0.456857	0.999	0.996	4.72221e-234	mouse	unique	TRUE	FALSE
KITLG	5.15767e-238	0.174849	0.555	0.167	8.51738e-234	mouse	unique	FALSE	FALSE
TSEN34	2.31892e-235	0.457281	0.905	0.663	3.82947e-231	mouse	unique	TRUE	FALSE
CPNE2	8.0893e-235	0.339465	0.846	0.441	1.33587e-230	mouse	shared	TRUE	FALSE
MYADM	2.9098e-234	0.413419	0.839	0.509	4.80525e-230	mouse	unique	TRUE	FALSE
SCN1B	1.10209e-233	0.321382	0.977	0.79	1.81998e-229	mouse	shared	TRUE	FALSE
NCAM1	3.31058e-233	0.454448	0.975	0.734	5.46709e-229	mouse	shared	TRUE	FALSE
KRT25	2.49729e-232	0.137994	0.279	0.049	4.12402e-228	mouse	unique	FALSE	FALSE
ATP5PF	2.25838e-231	0.322846	0.998	0.991	3.72948e-227	mouse	shared	TRUE	FALSE
COLGALT2	1.20035e-229	0.255116	0.585	0.214	1.98226e-225	mouse	unique	TRUE	FALSE
TUBA1B	1.75251e-229	0.70471	0.978	0.875	2.8941e-225	mouse	unique	TRUE	FALSE
HEBP1	5.04991e-229	0.155815	0.375	0.089	8.33941e-225	mouse	shared	FALSE	FALSE
DEAF1	1.66908e-228	0.432585	0.886	0.565	2.75632e-224	mouse	unique	TRUE	FALSE
LHFPL6	5.78622e-227	0.211649	0.449	0.122	9.55536e-223	mouse	shared	FALSE	FALSE
RAB15	6.15233e-226	0.441212	0.967	0.672	1.016e-221	mouse	unique	TRUE	FALSE
TMEM147	3.26164e-225	0.384762	0.97	0.774	5.38627e-221	mouse	unique	TRUE	FALSE
NPDC1	5.83572e-225	0.40956	0.98	0.92	9.6371e-221	mouse	unique	TRUE	FALSE
LYPD1	1.25279e-224	0.196748	0.486	0.143	2.06885e-220	mouse	unique	FALSE	FALSE
PRNP	2.87196e-224	0.309722	0.982	0.82	4.74275e-220	mouse	unique	TRUE	FALSE
RAPH1	5.61129e-224	0.419648	0.97	0.788	9.26649e-220	mouse	unique	TRUE	FALSE
FRMPD4	1.31805e-223	0.119943	0.36	0.082	2.17663e-219	mouse	shared	FALSE	FALSE
LPGAT1	4.00962e-221	0.392502	0.929	0.695	6.62148e-217	mouse	shared	TRUE	FALSE
STMN3	1.85752e-219	0.373495	0.999	0.994	3.06752e-215	mouse	unique	TRUE	FALSE
TMEM54	3.32108e-219	0.228772	0.29	0.058	5.48442e-215	mouse	unique	FALSE	FALSE
IL17RD	1.28166e-218	0.105536	0.215	0.029	2.11654e-214	mouse	shared	FALSE	FALSE
SLIT1	1.40967e-217	0.215428	0.45	0.135	2.32793e-213	mouse	shared	FALSE	FALSE
MYO1D	1.53361e-217	0.193397	0.487	0.15	2.5326e-213	mouse	unique	FALSE	FALSE
TPM1	4.07364e-217	0.365619	0.986	0.875	6.72721e-213	mouse	unique	TRUE	FALSE
NDUFS3	2.90622e-216	0.459589	0.833	0.522	4.79934e-212	mouse	shared	TRUE	FALSE
RBMS3	7.99913e-216	0.373318	0.998	0.984	1.32098e-211	mouse	unique	TRUE	FALSE
TEX264	1.42428e-213	0.385364	0.812	0.48	2.35205e-209	mouse	shared	TRUE	FALSE
MDH2	4.13687e-213	0.451775	0.942	0.727	6.83163e-209	mouse	unique	TRUE	FALSE
TM2D2	8.09605e-212	0.399425	0.882	0.546	1.33698e-207	mouse	shared	TRUE	FALSE
PRCP	1.07448e-210	0.291743	0.638	0.271	1.77439e-206	mouse	unique	TRUE	FALSE
PTPRR	1.45717e-210	0.253899	0.612	0.248	2.40637e-206	mouse	unique	TRUE	FALSE
RASA1	1.67797e-210	0.388469	0.83	0.499	2.771e-206	mouse	unique	TRUE	FALSE
SERPINF1	1.86723e-210	0.208405	0.403	0.116	3.08355e-206	mouse	shared	FALSE	FALSE
HOXA7	2.4041e-210	0.346222	0.821	0.456	3.97013e-206	mouse	unique	TRUE	FALSE
STARD10	5.14242e-210	0.378669	0.887	0.59	8.4922e-206	mouse	shared	TRUE	FALSE
MKX	3.29859e-209	0.142865	0.342	0.081	5.4473e-205	mouse	unique	FALSE	FALSE
PJA1	4.77576e-209	0.392397	0.832	0.493	7.88668e-205	mouse	unique	TRUE	FALSE
MRPL46	1.09238e-208	0.315152	0.699	0.346	1.80395e-204	mouse	shared	TRUE	FALSE
COQ2	2.62467e-208	0.372943	0.961	0.785	4.33438e-204	mouse	unique	TRUE	FALSE
LILRB3	2.50457e-207	0.067931	0.131	0.008	4.13605e-203	mouse	unique	FALSE	FALSE
CCDC136	1.33539e-206	0.342828	0.79	0.428	2.20526e-202	mouse	unique	TRUE	FALSE
UQCRFS1	1.40664e-205	0.376229	0.974	0.817	2.32293e-201	mouse	shared	TRUE	FALSE
RPH3A	3.19781e-204	0.34426	0.924	0.52	5.28087e-200	mouse	unique	TRUE	FALSE
PLXNA1	1.27115e-203	0.181979	0.427	0.126	2.09918e-199	mouse	shared	FALSE	FALSE
CD63	1.92944e-203	0.41725	0.899	0.58	3.18628e-199	mouse	unique	TRUE	FALSE
DOCK10	2.54653e-203	0.149785	0.356	0.09	4.20534e-199	mouse	shared	FALSE	FALSE
PSMC5	4.40141e-202	0.467065	0.964	0.796	7.26848e-198	mouse	unique	TRUE	FALSE
ADGRE5	6.47933e-202	0.0837889	0.157	0.014	1.07e-197	mouse	unique	FALSE	FALSE
POLR2G	7.82919e-202	0.474937	0.864	0.599	1.29291e-197	mouse	unique	TRUE	FALSE
TPPP	8.97817e-202	0.194023	0.522	0.172	1.48265e-197	mouse	shared	FALSE	FALSE
FLNC	1.1081e-201	0.0782174	0.138	0.01	1.82991e-197	mouse	unique	FALSE	FALSE
TRAM1	6.4768e-201	0.331319	0.797	0.462	1.06958e-196	mouse	shared	TRUE	FALSE
TAGLN2	1.10647e-200	0.416641	0.832	0.385	1.82723e-196	mouse	unique	TRUE	FALSE
ALKBH7	2.68408e-200	0.262535	0.551	0.219	4.43249e-196	mouse	unique	TRUE	FALSE
FKBP7	3.08538e-200	0.0979223	0.21	0.031	5.0952e-196	mouse	unique	FALSE	FALSE
CPNE9	6.1472e-200	0.0692311	0.14	0.011	1.01515e-195	mouse	shared	FALSE	FALSE
GRHL3	8.12197e-200	0.127872	0.249	0.046	1.34126e-195	mouse	unique	FALSE	FALSE
TMEM159	8.16442e-200	0.260251	0.635	0.267	1.34827e-195	mouse	shared	TRUE	FALSE
PDE6D	2.55973e-199	0.424242	0.974	0.759	4.22714e-195	mouse	unique	TRUE	FALSE
NCAN	3.27033e-199	0.128435	0.286	0.059	5.40063e-195	mouse	shared	FALSE	FALSE
ISLR2	4.61764e-199	0.145377	0.275	0.054	7.62557e-195	mouse	shared	FALSE	FALSE
RALA	5.50858e-199	0.358195	0.977	0.833	9.09687e-195	mouse	shared	TRUE	FALSE
CRACR2B	7.94557e-199	0.0664373	0.154	0.014	1.31213e-194	mouse	unique	FALSE	FALSE
ATG3	1.08081e-198	0.375358	0.881	0.566	1.78485e-194	mouse	unique	TRUE	FALSE
IRF5	4.95331e-198	0.105067	0.173	0.02	8.17989e-194	mouse	shared	FALSE	FALSE
SDSL	8.60783e-198	0.166478	0.389	0.113	1.4215e-193	mouse	shared	FALSE	FALSE
UCHL1	2.60491e-197	0.535596	0.999	0.994	4.30175e-193	mouse	unique	TRUE	FALSE
GAL3ST1	5.40972e-197	0.133169	0.298	0.066	8.93361e-193	mouse	shared	FALSE	FALSE
FAT1	7.61312e-197	0.124185	0.279	0.056	1.25723e-192	mouse	unique	FALSE	FALSE
ENPP2	8.18685e-197	0.0880488	0.17	0.019	1.35198e-192	mouse	shared	FALSE	FALSE
TRAM1L1	1.04721e-196	0.190358	0.49	0.168	1.72936e-192	mouse	shared	FALSE	FALSE
SSBP3	1.45733e-195	0.366524	0.986	0.837	2.40663e-191	mouse	unique	TRUE	FALSE
PLK2	8.00339e-195	0.133495	0.45	0.132	1.32168e-190	mouse	unique	FALSE	FALSE
CGRRF1	1.32694e-194	0.224946	0.566	0.222	2.19131e-190	mouse	unique	FALSE	FALSE
ANXA2	2.52212e-193	0.509081	0.984	0.916	4.16502e-189	mouse	shared	TRUE	FALSE
RAP1GAP	3.35872e-193	0.258323	0.669	0.285	5.54659e-189	mouse	unique	TRUE	FALSE
TPT1	4.46604e-193	0.242626	1	0.996	7.37522e-189	mouse	unique	FALSE	FALSE
DLL3	8.14543e-193	0.184275	0.508	0.169	1.34514e-188	mouse	unique	FALSE	FALSE
SLC30A4	2.04749e-192	0.146396	0.327	0.078	3.38123e-188	mouse	unique	FALSE	FALSE
TMEM200A	2.70289e-192	0.279945	0.716	0.336	4.46356e-188	mouse	shared	TRUE	FALSE
CSGALNACT1	3.27307e-192	0.173903	0.459	0.145	5.40515e-188	mouse	unique	FALSE	FALSE
TMEM47	6.90492e-192	0.119101	0.674	0.258	1.14028e-187	mouse	shared	FALSE	FALSE
TBC1D1	2.30273e-191	0.253334	0.62	0.261	3.80273e-187	mouse	shared	TRUE	FALSE
HUNK	6.10122e-191	0.117206	0.264	0.052	1.00756e-186	mouse	shared	FALSE	FALSE
LITAF	7.04086e-191	0.231121	0.716	0.309	1.16273e-186	mouse	unique	FALSE	FALSE
PAK3	8.63453e-191	0.292416	0.822	0.441	1.42591e-186	mouse	shared	TRUE	FALSE
HEXB	1.7667e-190	0.263256	0.564	0.226	2.91752e-186	mouse	shared	TRUE	FALSE
PTEN	3.06977e-190	0.373855	0.972	0.852	5.06941e-186	mouse	shared	TRUE	FALSE
SPRY2	1.17846e-189	0.750949	0.716	0.365	1.94611e-185	mouse	shared	TRUE	FALSE
NRN1	2.72357e-189	0.408253	0.998	0.945	4.4977e-185	mouse	unique	TRUE	FALSE
SMUG1	1.22075e-188	0.199609	0.459	0.155	2.01595e-184	mouse	shared	FALSE	FALSE
ARID5A	2.80795e-188	0.138453	0.305	0.073	4.63706e-184	mouse	unique	FALSE	FALSE
LRP11	3.31962e-188	0.348416	0.957	0.751	5.48201e-184	mouse	unique	TRUE	FALSE
ELOVL2	4.60655e-188	0.080042	0.159	0.017	7.60726e-184	mouse	unique	FALSE	FALSE
CNTN3	1.1706e-187	0.143998	0.362	0.097	1.93313e-183	mouse	shared	FALSE	FALSE
BACH2	1.32625e-187	0.311212	0.738	0.381	2.19018e-183	mouse	shared	TRUE	FALSE
UBE2M	5.95475e-186	0.404545	0.927	0.894	9.83367e-182	mouse	unique	TRUE	FALSE
DNAJC15	9.50007e-186	0.360728	0.836	0.561	1.56884e-181	mouse	unique	TRUE	FALSE
PGAP4	1.1726e-184	0.326999	0.888	0.597	1.93643e-180	mouse	unique	TRUE	FALSE
TTLL7	1.17862e-184	0.345837	0.999	0.959	1.94638e-180	mouse	unique	TRUE	FALSE
OLA1	9.36759e-184	0.344603	0.886	0.608	1.54696e-179	mouse	shared	TRUE	FALSE
COPS6	1.04412e-183	0.374319	0.917	0.658	1.72425e-179	mouse	unique	TRUE	FALSE
ANTKMT	1.57196e-183	0.363238	0.887	0.637	2.59594e-179	mouse	unique	TRUE	FALSE
SLC35G2	6.38635e-183	0.155895	0.38	0.106	1.05464e-178	mouse	shared	FALSE	FALSE
ATG4D	8.18504e-183	0.269191	0.722	0.367	1.35168e-178	mouse	shared	TRUE	FALSE
CWC15	2.09846e-182	0.356078	0.916	0.68	3.46539e-178	mouse	unique	TRUE	FALSE
PLCD4	1.59134e-181	0.116078	0.388	0.114	2.62793e-177	mouse	shared	FALSE	FALSE
PKP3	3.91654e-181	0.203493	0.198	0.032	6.46777e-177	mouse	shared	FALSE	FALSE
SCN3B	6.82459e-181	0.329691	0.878	0.537	1.12701e-176	mouse	shared	TRUE	FALSE
NDUFS7	8.16279e-181	0.457635	0.936	0.754	1.348e-176	mouse	shared	TRUE	FALSE
SPTB	2.30985e-180	0.122689	0.438	0.136	3.81449e-176	mouse	shared	FALSE	FALSE
SH3GLB2	3.72675e-180	0.370438	0.951	0.771	6.15435e-176	mouse	unique	TRUE	FALSE
PEA15	6.55994e-180	0.344096	0.98	0.868	1.08331e-175	mouse	unique	TRUE	FALSE
MAOA	1.77906e-179	0.317787	0.748	0.412	2.93794e-175	mouse	shared	TRUE	FALSE
C1QBP	1.16738e-178	0.359662	0.921	0.668	1.92782e-174	mouse	shared	TRUE	FALSE
TSEN15	1.25147e-178	0.318691	0.766	0.438	2.06667e-174	mouse	unique	TRUE	FALSE
NAV2	1.9998e-178	0.155029	0.39	0.114	3.30247e-174	mouse	shared	FALSE	FALSE
SMC6	8.46369e-178	0.336636	0.886	0.614	1.39769e-173	mouse	shared	TRUE	FALSE
LYST	1.07852e-177	0.181977	0.432	0.146	1.78106e-173	mouse	shared	FALSE	FALSE
CD151	1.23913e-177	0.324235	0.961	0.806	2.0463e-173	mouse	shared	TRUE	FALSE
CAMK1	2.3077e-177	0.319034	0.761	0.413	3.81093e-173	mouse	unique	TRUE	FALSE
ZBTB7C	4.64881e-177	0.0708294	0.135	0.012	7.67705e-173	mouse	shared	FALSE	FALSE
CCT6B	6.26414e-177	0.107086	0.217	0.039	1.03446e-172	mouse	unique	FALSE	FALSE
PSME1	1.27885e-176	0.222947	0.578	0.242	2.11189e-172	mouse	unique	FALSE	FALSE
TXN	1.36304e-176	0.379575	0.998	0.958	2.25093e-172	mouse	unique	TRUE	FALSE
ERI3	2.07174e-176	0.331769	0.821	0.513	3.42128e-172	mouse	shared	TRUE	FALSE
RHOBTB1	3.59109e-176	0.072773	0.138	0.013	5.93033e-172	mouse	unique	FALSE	FALSE
CKAP4	5.22552e-175	0.214592	0.589	0.235	8.62942e-171	mouse	unique	FALSE	FALSE
OSCP1	5.22559e-175	0.143216	0.351	0.099	8.62953e-171	mouse	unique	FALSE	FALSE
SHANK1	5.51054e-175	0.0868962	0.231	0.043	9.1001e-171	mouse	unique	FALSE	FALSE
OGFRL1	2.62215e-174	0.327694	0.98	0.902	4.33023e-170	mouse	shared	TRUE	FALSE
FXYD2	5.13771e-174	0.479478	1	0.943	8.48442e-170	mouse	unique	TRUE	FALSE
SCN5A	5.67052e-174	0.0878985	0.187	0.028	9.36429e-170	mouse	unique	FALSE	FALSE
NKD2	1.53005e-173	0.0625696	0.118	0.008	2.52673e-169	mouse	unique	FALSE	FALSE
AS3MT	2.28853e-173	0.152626	0.418	0.132	3.77927e-169	mouse	shared	FALSE	FALSE
CREBZF	4.2792e-173	0.264656	0.659	0.323	7.06666e-169	mouse	shared	TRUE	FALSE
GABARAP	5.81086e-173	0.268819	0.999	0.982	9.59606e-169	mouse	unique	TRUE	FALSE
TBCB	9.19257e-173	0.379801	0.958	0.832	1.51806e-168	mouse	unique	TRUE	FALSE
ZNF385A	9.46124e-173	0.105039	0.236	0.046	1.56243e-168	mouse	unique	FALSE	FALSE
LYAR	1.28252e-172	0.220422	0.594	0.256	2.11795e-168	mouse	shared	FALSE	FALSE
MVB12A	1.51059e-172	0.32241	0.779	0.48	2.49459e-168	mouse	shared	TRUE	FALSE
RAB11FIP4	4.88104e-172	0.230498	0.697	0.316	8.06055e-168	mouse	shared	FALSE	FALSE
CARD14	6.50351e-172	0.0741041	0.137	0.013	1.07399e-167	mouse	unique	FALSE	FALSE
SPRY4	1.23166e-171	0.171288	0.414	0.132	2.03397e-167	mouse	unique	FALSE	FALSE
KCNA4	1.37756e-171	0.23171	0.648	0.295	2.2749e-167	mouse	shared	FALSE	FALSE
PGS1	1.54635e-171	0.368518	0.879	0.606	2.55364e-167	mouse	shared	TRUE	FALSE
TDRKH	1.91259e-171	0.262985	0.711	0.356	3.15845e-167	mouse	shared	TRUE	FALSE
BRI3	1.99748e-171	0.343458	0.956	0.907	3.29864e-167	mouse	unique	TRUE	FALSE
CACYBP	6.28531e-171	0.360511	0.935	0.744	1.03796e-166	mouse	shared	TRUE	FALSE
ETFA	1.74631e-170	0.328175	0.801	0.484	2.88386e-166	mouse	shared	TRUE	FALSE
CHCHD3	3.44747e-170	0.29101	0.765	0.43	5.69315e-166	mouse	shared	TRUE	FALSE
DPYSL5	4.27436e-170	0.307103	0.832	0.53	7.05867e-166	mouse	unique	TRUE	FALSE
RIMKLA	1.72905e-169	0.189732	0.619	0.259	2.85535e-165	mouse	shared	FALSE	FALSE
SFSWAP	2.14254e-169	0.243601	0.641	0.294	3.5382e-165	mouse	unique	FALSE	FALSE
ASPH	4.6108e-169	0.322234	0.849	0.56	7.61427e-165	mouse	unique	TRUE	FALSE
SAMD5	4.86294e-169	0.0620095	0.115	0.008	8.03066e-165	mouse	unique	FALSE	FALSE
G6PC3	1.31199e-168	0.284438	0.729	0.387	2.16662e-164	mouse	shared	TRUE	FALSE
TMSB4Y	2.939e-168	0.282617	1	1	4.85346e-164	mouse	unique	TRUE	FALSE
HES6	5.35532e-168	0.293311	0.727	0.391	8.84378e-164	mouse	shared	TRUE	FALSE
OOEP	6.48585e-168	0.174914	0.372	0.119	1.07107e-163	mouse	unique	FALSE	FALSE
SCN2B	7.92573e-168	0.148276	0.739	0.304	1.30886e-163	mouse	unique	FALSE	FALSE
PPP1R16B	9.8686e-168	0.141735	0.327	0.09	1.6297e-163	mouse	unique	FALSE	FALSE
C14orf28	1.16309e-167	0.223885	0.55	0.234	1.92072e-163	mouse	shared	FALSE	FALSE
AHSA1	6.34792e-167	0.354706	0.794	0.513	1.0483e-162	mouse	shared	TRUE	FALSE
TCEAL8	2.67124e-166	0.37756	0.938	0.763	4.41129e-162	mouse	unique	TRUE	FALSE
BCAP31	2.88667e-166	0.361759	0.798	0.501	4.76704e-162	mouse	unique	TRUE	FALSE
UBXN6	5.05518e-166	0.364663	0.885	0.636	8.34813e-162	mouse	shared	TRUE	FALSE
TMEM154	1.63995e-165	0.0884866	0.179	0.028	2.70821e-161	mouse	unique	FALSE	FALSE
CFL1	1.97613e-165	0.374587	1	0.989	3.26338e-161	mouse	unique	TRUE	FALSE
FKBP2	4.65862e-165	0.333789	0.96	0.849	7.69324e-161	mouse	unique	TRUE	FALSE
PLAGL1	2.66905e-164	0.305665	0.832	0.489	4.40767e-160	mouse	shared	TRUE	FALSE
MVB12B	9.43237e-164	0.259277	0.703	0.355	1.55766e-159	mouse	unique	TRUE	FALSE
BCAS2	1.406e-163	0.325989	0.946	0.764	2.32187e-159	mouse	unique	TRUE	FALSE
PRDX4	1.52139e-163	0.211081	0.501	0.199	2.51242e-159	mouse	unique	FALSE	FALSE
UBXN1	2.77678e-163	0.308324	0.956	0.795	4.58558e-159	mouse	unique	TRUE	FALSE
CCDC106	3.08789e-163	0.172491	0.455	0.162	5.09935e-159	mouse	shared	FALSE	FALSE
PPP4C	3.91361e-163	0.303858	0.849	0.527	6.46294e-159	mouse	unique	TRUE	FALSE
CDH1	6.9192e-163	0.215189	0.773	0.337	1.14264e-158	mouse	unique	FALSE	FALSE
CISD3	7.86489e-163	0.394055	0.894	0.727	1.29881e-158	mouse	unique	TRUE	FALSE
TM6SF1	9.34533e-163	0.194446	0.622	0.277	1.54329e-158	mouse	unique	FALSE	FALSE
PLPPR5	1.07e-162	0.071712	0.147	0.017	1.76699e-158	mouse	shared	FALSE	FALSE
CCDC124	3.65455e-162	0.317091	0.944	0.792	6.03513e-158	mouse	unique	TRUE	FALSE
EMC2	4.16406e-162	0.276572	0.709	0.375	6.87652e-158	mouse	shared	TRUE	FALSE
KCNK1	2.01017e-161	0.0852221	0.406	0.125	3.3196e-157	mouse	unique	FALSE	FALSE
FBXO6	4.01491e-160	0.151617	0.457	0.156	6.63023e-156	mouse	shared	FALSE	FALSE
RPS9	6.73161e-160	0.238472	1	0.994	1.11166e-155	mouse	unique	FALSE	FALSE
MRPS26	1.57153e-159	0.312314	0.936	0.78	2.59522e-155	mouse	shared	TRUE	FALSE
SDHB	2.75897e-159	0.380326	0.947	0.768	4.55617e-155	mouse	shared	TRUE	FALSE
NT5C	3.42654e-159	0.368814	0.859	0.594	5.65859e-155	mouse	shared	TRUE	FALSE
TTC9	7.73244e-159	0.354886	0.941	0.691	1.27694e-154	mouse	shared	TRUE	FALSE
U2AF1L5	1.19738e-158	0.318216	0.932	0.754	1.97735e-154	mouse	unique	TRUE	FALSE
NPL	2.32656e-158	0.0673018	0.13	0.013	3.84209e-154	mouse	shared	FALSE	FALSE
PRKRA	1.53842e-157	0.246585	0.654	0.32	2.54055e-153	mouse	unique	FALSE	FALSE
MRPL12	1.7045e-157	0.315956	0.887	0.646	2.81482e-153	mouse	shared	TRUE	FALSE
ADPRH	3.88577e-157	0.325276	0.704	0.388	6.41696e-153	mouse	shared	TRUE	FALSE
ERICH1	7.01327e-157	0.170722	0.51	0.206	1.15817e-152	mouse	unique	FALSE	FALSE
SNX16	9.01116e-157	0.281787	0.783	0.452	1.4881e-152	mouse	shared	TRUE	FALSE
SOAT2	3.83386e-156	0.11297	0.274	0.069	6.33123e-152	mouse	unique	FALSE	FALSE
EIF6	6.14698e-156	0.325711	0.839	0.587	1.01511e-151	mouse	shared	TRUE	FALSE
SNN	9.63657e-156	0.228027	0.719	0.318	1.59138e-151	mouse	unique	FALSE	FALSE
SSU72	1.5235e-155	0.361571	0.926	0.732	2.51592e-151	mouse	unique	TRUE	FALSE
MLF2	1.37037e-154	0.308819	0.988	0.924	2.26303e-150	mouse	shared	TRUE	FALSE
KLF7	2.16679e-154	0.231289	1	0.993	3.57823e-150	mouse	shared	FALSE	FALSE
TLN2	4.7577e-153	0.289751	0.981	0.88	7.85687e-149	mouse	shared	TRUE	FALSE
MACROD1	8.9234e-153	0.128219	0.337	0.103	1.47361e-148	mouse	shared	FALSE	FALSE
NDUFB7	9.03369e-153	0.3626	0.96	0.876	1.49182e-148	mouse	shared	TRUE	FALSE
KCNJ4	1.15431e-152	0.0740606	0.162	0.024	1.90622e-148	mouse	shared	FALSE	FALSE
SPSB1	1.26985e-152	0.108618	0.279	0.072	2.09703e-148	mouse	unique	FALSE	FALSE
FKBP3	1.52613e-152	0.348197	0.924	0.721	2.52025e-148	mouse	unique	TRUE	FALSE
TLCD3B	5.28792e-152	0.250165	0.875	0.555	8.73247e-148	mouse	shared	TRUE	FALSE
NAB1	1.26349e-151	0.178427	0.566	0.237	2.08652e-147	mouse	shared	FALSE	FALSE
GET3	1.92198e-151	0.262627	0.736	0.414	3.17396e-147	mouse	unique	TRUE	FALSE
HPCAL1	2.25052e-151	0.223014	0.97	0.652	3.71651e-147	mouse	unique	FALSE	FALSE
LPIN1	4.82925e-151	0.289223	0.912	0.625	7.97502e-147	mouse	shared	TRUE	FALSE
B3GALT1	7.56293e-151	0.122292	0.54	0.211	1.24894e-146	mouse	unique	FALSE	FALSE
JPH2	3.62365e-150	0.117682	0.246	0.06	5.98409e-146	mouse	shared	FALSE	FALSE
PSMD7	7.52049e-150	0.288821	0.967	0.836	1.24193e-145	mouse	unique	TRUE	FALSE
CFAP206	3.04404e-149	0.117044	0.215	0.047	5.02693e-145	mouse	unique	FALSE	FALSE
CDS1	4.38543e-149	0.158881	0.518	0.209	7.24209e-145	mouse	unique	FALSE	FALSE
TSG101	5.0752e-149	0.301318	0.939	0.728	8.38118e-145	mouse	unique	TRUE	FALSE
EIF1B	4.1769e-148	0.264835	0.999	0.975	6.89773e-144	mouse	unique	TRUE	FALSE
HIC2	9.62609e-148	0.113801	0.238	0.056	1.58965e-143	mouse	unique	FALSE	FALSE
PDCL3	1.37733e-147	0.292919	0.942	0.728	2.27453e-143	mouse	unique	TRUE	FALSE
ARL6	1.90987e-147	0.294738	0.809	0.522	3.15396e-143	mouse	unique	TRUE	FALSE
GRAMD4	2.92708e-147	0.23804	0.626	0.308	4.83378e-143	mouse	shared	FALSE	FALSE
LRRC73	4.48178e-147	0.164805	0.483	0.191	7.40121e-143	mouse	unique	FALSE	FALSE
ELMOD1	9.40108e-147	0.122602	0.353	0.111	1.55249e-142	mouse	shared	FALSE	FALSE
PLLP	1.30105e-146	0.0693218	0.16	0.024	2.14856e-142	mouse	unique	FALSE	FALSE
CNNM4	1.71379e-146	0.120529	0.352	0.11	2.83015e-142	mouse	unique	FALSE	FALSE
SLC6A6	2.3372e-146	0.130438	0.337	0.102	3.85965e-142	mouse	unique	FALSE	FALSE
SMAP1	6.10445e-146	0.307793	0.895	0.749	1.00809e-141	mouse	shared	TRUE	FALSE
UNC119	7.35083e-146	0.278881	0.869	0.495	1.21392e-141	mouse	unique	TRUE	FALSE
NFKBIB	1.52201e-145	0.162251	0.446	0.171	2.51344e-141	mouse	unique	FALSE	FALSE
C4orf19	2.24317e-145	0.0758884	0.156	0.023	3.70438e-141	mouse	shared	FALSE	FALSE
PAFAH1B3	2.65899e-145	0.29941	0.834	0.564	4.39106e-141	mouse	unique	TRUE	FALSE
SLC25A39	6.92761e-145	0.291855	0.822	0.516	1.14403e-140	mouse	shared	TRUE	FALSE
TMEM234	7.37027e-145	0.266136	0.989	0.918	1.21713e-140	mouse	unique	TRUE	FALSE
IQGAP3	8.5646e-145	0.0895102	0.185	0.035	1.41436e-140	mouse	unique	FALSE	FALSE
UBAC1	2.19557e-144	0.339752	0.87	0.611	3.62577e-140	mouse	shared	TRUE	FALSE
DCTN3	3.1658e-144	0.423422	0.981	0.901	5.22801e-140	mouse	unique	TRUE	FALSE
FABP5	3.26585e-144	0.617004	0.925	0.837	5.39323e-140	mouse	unique	TRUE	FALSE
TXNDC15	3.44021e-144	0.261431	0.707	0.371	5.68116e-140	mouse	unique	TRUE	FALSE
PPP1R35	3.72442e-144	0.272764	0.776	0.478	6.15051e-140	mouse	unique	TRUE	FALSE
MAZ	5.16822e-144	0.306815	0.883	0.653	8.5348e-140	mouse	unique	TRUE	FALSE
TMEM271	9.36078e-144	0.181797	0.502	0.21	1.54584e-139	mouse	shared	FALSE	FALSE
WWP1	1.33357e-143	0.235862	0.74	0.394	2.20226e-139	mouse	unique	FALSE	FALSE
PTPN3	1.67824e-143	0.198332	0.687	0.326	2.77144e-139	mouse	unique	FALSE	FALSE
LRRC75B	2.05373e-143	0.315813	0.909	0.663	3.39152e-139	mouse	shared	TRUE	FALSE
PNCK	3.06413e-143	0.102802	0.349	0.104	5.0601e-139	mouse	unique	FALSE	FALSE
OBI1	4.98371e-143	0.225346	0.625	0.313	8.23009e-139	mouse	shared	FALSE	FALSE
KCNA1	6.62089e-143	0.0660805	0.539	0.212	1.09337e-138	mouse	unique	FALSE	FALSE
RPA1	7.56091e-143	0.26435	0.702	0.382	1.24861e-138	mouse	unique	TRUE	FALSE
GAR1	1.04807e-142	0.237306	0.681	0.354	1.73078e-138	mouse	unique	FALSE	FALSE
SOBP	2.71601e-142	0.253257	0.738	0.418	4.48522e-138	mouse	shared	TRUE	FALSE
EFR3B	5.13213e-142	0.199872	0.704	0.348	8.4752e-138	mouse	shared	FALSE	FALSE
PSMC1	5.97196e-142	0.400455	0.904	0.696	9.86209e-138	mouse	unique	TRUE	FALSE
CRELD1	1.00006e-141	0.369721	0.924	0.735	1.6515e-137	mouse	unique	TRUE	FALSE
GMPR	1.39429e-141	0.22881	0.633	0.319	2.30253e-137	mouse	unique	FALSE	FALSE
UBE2E3	4.02362e-141	0.275351	0.898	0.6	6.6446e-137	mouse	shared	TRUE	FALSE
SSX2IP	6.18509e-141	0.292952	0.846	0.547	1.02141e-136	mouse	unique	TRUE	FALSE
PTOV1	1.0624e-140	0.335733	0.921	0.74	1.75445e-136	mouse	shared	TRUE	FALSE
NMT2	5.25913e-140	0.177717	0.718	0.342	8.68492e-136	mouse	unique	FALSE	FALSE
TMEFF1	3.51584e-139	0.238237	0.781	0.439	5.80606e-135	mouse	unique	FALSE	FALSE
WIPF3	7.40156e-139	0.283155	0.898	0.508	1.22229e-134	mouse	unique	TRUE	FALSE
CST3	1.56666e-138	0.434546	0.984	0.921	2.58719e-134	mouse	unique	TRUE	FALSE
CHAF1A	1.87212e-138	0.0739679	0.153	0.024	3.09162e-134	mouse	unique	FALSE	FALSE
PCBP2	1.88598e-138	0.273727	0.992	0.955	3.11451e-134	mouse	unique	TRUE	FALSE
PDCD10	1.92691e-138	0.388356	0.858	0.7	3.18211e-134	mouse	unique	TRUE	FALSE
ETHE1	2.56758e-138	0.244345	0.593	0.296	4.2401e-134	mouse	unique	FALSE	FALSE
PSMA5	5.06928e-138	0.303295	0.934	0.748	8.37141e-134	mouse	unique	TRUE	FALSE
GRB14	1.03979e-137	0.168303	0.491	0.198	1.71711e-133	mouse	unique	FALSE	FALSE
CSNK1G3	2.25595e-137	0.299516	0.905	0.679	3.72547e-133	mouse	unique	TRUE	FALSE
TACC1	8.83181e-137	0.222149	0.672	0.34	1.45848e-132	mouse	shared	FALSE	FALSE
ZNF580	1.22023e-136	0.260251	0.783	0.486	2.01508e-132	mouse	unique	TRUE	FALSE
PLXNA4	1.82004e-136	0.19067	0.771	0.364	3.00561e-132	mouse	shared	FALSE	FALSE
PSME2	5.43048e-136	0.269614	0.853	0.563	8.96789e-132	mouse	unique	TRUE	FALSE
NMRK1	5.44959e-136	0.150836	0.377	0.132	8.99945e-132	mouse	unique	FALSE	FALSE
MEA1	1.29675e-135	0.289767	0.942	0.761	2.14145e-131	mouse	unique	TRUE	FALSE
TXNL1	1.34832e-135	0.284668	0.896	0.689	2.22662e-131	mouse	unique	TRUE	FALSE
CEND1	1.98391e-135	0.273934	0.983	0.945	3.27623e-131	mouse	shared	TRUE	FALSE
TBRG1	2.05823e-135	0.229826	0.698	0.377	3.39896e-131	mouse	shared	FALSE	FALSE
SYNPR	2.61851e-135	0.329726	0.992	0.51	4.32421e-131	mouse	unique	TRUE	FALSE
CIB2	4.24451e-135	0.242365	0.907	0.595	7.00938e-131	mouse	unique	FALSE	FALSE
ANO4	6.03242e-135	0.110086	0.341	0.11	9.96195e-131	mouse	shared	FALSE	FALSE
NAA60	6.664e-135	0.232869	0.723	0.416	1.10049e-130	mouse	shared	FALSE	FALSE
ASS1	1.05104e-134	0.25748	0.446	0.176	1.73569e-130	mouse	unique	TRUE	FALSE
HAGH	1.26246e-134	0.268342	0.884	0.619	2.08483e-130	mouse	unique	TRUE	FALSE
RCE1	2.64954e-134	0.192946	0.58	0.281	4.37546e-130	mouse	shared	FALSE	FALSE
EBAG9	2.8043e-134	0.199999	0.592	0.284	4.63102e-130	mouse	unique	FALSE	FALSE
BAG1	3.33658e-134	0.316632	0.997	0.947	5.51002e-130	mouse	shared	TRUE	FALSE
TMEM63B	3.83441e-134	0.285425	0.898	0.645	6.33214e-130	mouse	shared	TRUE	FALSE
GTF2H2C	6.49985e-134	0.138967	0.386	0.139	1.07338e-129	mouse	shared	FALSE	FALSE
RNF115	6.89535e-134	0.264623	0.837	0.564	1.1387e-129	mouse	shared	TRUE	FALSE
PLEKHA5	7.98854e-134	0.267758	0.82	0.541	1.31923e-129	mouse	shared	TRUE	FALSE
ATP5F1C	2.07829e-133	0.280686	0.951	0.79	3.43208e-129	mouse	shared	TRUE	FALSE
VPS29	3.05634e-133	0.376976	0.915	0.738	5.04725e-129	mouse	unique	TRUE	FALSE
CNGB1	3.75781e-133	0.0599239	0.132	0.018	6.20565e-129	mouse	unique	FALSE	FALSE
AMMECR1	5.62523e-133	0.0895619	0.235	0.058	9.28951e-129	mouse	unique	FALSE	FALSE
USP25	7.24464e-133	0.238712	0.739	0.425	1.19638e-128	mouse	shared	FALSE	FALSE
GNAI1	1.28412e-132	0.24419	0.829	0.524	2.12059e-128	mouse	shared	FALSE	FALSE
MRPL28	4.05305e-132	0.279066	0.857	0.602	6.6932e-128	mouse	unique	TRUE	FALSE
BEND5	5.65424e-132	0.100218	0.308	0.091	9.33741e-128	mouse	shared	FALSE	FALSE
OXCT1	6.24692e-132	0.323321	0.934	0.752	1.03162e-127	mouse	shared	TRUE	FALSE
PRKAB2	9.5212e-132	0.257171	0.842	0.537	1.57233e-127	mouse	shared	TRUE	FALSE
DRAP1	1.22036e-131	0.280191	0.951	0.823	2.0153e-127	mouse	unique	TRUE	FALSE
SMC4	1.53914e-131	0.16829	0.447	0.184	2.54174e-127	mouse	unique	FALSE	FALSE
TMEM64	4.33649e-131	0.177627	0.585	0.273	7.16127e-127	mouse	unique	FALSE	FALSE
FAM135A	5.42488e-131	0.183608	0.55	0.253	8.95865e-127	mouse	shared	FALSE	FALSE
RGS4	1.40956e-130	0.356096	0.997	0.872	2.32774e-126	mouse	unique	TRUE	FALSE
PSMB2	2.24398e-130	0.455958	0.871	0.66	3.70571e-126	mouse	shared	TRUE	FALSE
CDA	2.39102e-130	0.296868	0.849	0.612	3.94854e-126	mouse	unique	TRUE	FALSE
MRPS30	6.99012e-130	0.184957	0.507	0.227	1.15435e-125	mouse	shared	FALSE	FALSE
EFCAB10	1.3118e-129	0.147451	0.365	0.13	2.1663e-125	mouse	shared	FALSE	FALSE
RP9	1.45257e-129	0.270657	0.943	0.816	2.39877e-125	mouse	shared	TRUE	FALSE
PTK7	1.63235e-129	0.124663	0.311	0.099	2.69567e-125	mouse	shared	FALSE	FALSE
HACD1	4.09114e-129	0.270428	0.836	0.544	6.75611e-125	mouse	shared	TRUE	FALSE
ATP5F1D	1.33581e-128	0.282502	0.996	0.962	2.20596e-124	mouse	shared	TRUE	FALSE
ERCC1	4.28698e-128	0.155008	0.392	0.151	7.07953e-124	mouse	unique	FALSE	FALSE
SMYD2	1.25122e-127	0.244704	0.77	0.46	2.06626e-123	mouse	shared	FALSE	FALSE
TUBB2B	1.48353e-127	0.565582	0.953	0.837	2.4499e-123	mouse	unique	TRUE	FALSE
TMEM184C	2.74534e-127	0.319059	0.803	0.521	4.53365e-123	mouse	shared	TRUE	FALSE
SAMSN1	3.3666e-127	0.101811	0.764	0.427	5.55961e-123	mouse	unique	FALSE	FALSE
FNTA	2.41772e-126	0.244159	0.779	0.479	3.99262e-122	mouse	shared	FALSE	FALSE
ZNF771	4.11921e-126	0.233172	0.747	0.451	6.80247e-122	mouse	unique	FALSE	FALSE
TRIB2	5.21378e-126	0.290278	0.942	0.711	8.61003e-122	mouse	shared	TRUE	FALSE
GPR153	9.12151e-126	0.108118	0.523	0.209	1.50633e-121	mouse	shared	FALSE	FALSE
NKIRAS1	1.21899e-125	0.291426	0.891	0.682	2.01304e-121	mouse	unique	TRUE	FALSE
SNRPC	3.44232e-125	0.266995	0.596	0.329	5.68465e-121	mouse	unique	TRUE	FALSE
SPATS2L	4.34782e-125	0.195246	0.617	0.31	7.17999e-121	mouse	shared	FALSE	FALSE
TCP11L1	5.72556e-125	0.236233	0.707	0.411	9.45519e-121	mouse	unique	FALSE	FALSE
ZNF423	1.25358e-124	0.103638	0.331	0.108	2.07017e-120	mouse	shared	FALSE	FALSE
NDUFV1	1.66992e-124	0.288838	0.826	0.548	2.7577e-120	mouse	shared	TRUE	FALSE
CHGB	1.89993e-124	0.132789	0.532	0.228	3.13754e-120	mouse	shared	FALSE	FALSE
KCND1	2.04448e-124	0.266829	0.898	0.619	3.37626e-120	mouse	unique	TRUE	FALSE
SHD	2.48512e-124	0.106885	0.426	0.154	4.10393e-120	mouse	unique	FALSE	FALSE
PSMD12	3.69949e-124	0.267872	0.86	0.593	6.10933e-120	mouse	unique	TRUE	FALSE
TLE4	9.13062e-124	0.222062	0.854	0.576	1.50783e-119	mouse	shared	FALSE	FALSE
INSM1	1.67908e-123	0.189534	0.543	0.252	2.77282e-119	mouse	unique	FALSE	FALSE
PPIB	3.8926e-123	0.277697	0.711	0.431	6.42825e-119	mouse	unique	TRUE	FALSE
LRRC42	4.13671e-123	0.143639	0.341	0.12	6.83136e-119	mouse	shared	FALSE	FALSE
PRDX2	7.25211e-123	0.193163	0.983	0.892	1.19761e-118	mouse	shared	FALSE	FALSE
HRH3	1.16957e-122	0.0608876	0.157	0.028	1.93142e-118	mouse	unique	FALSE	FALSE
KIF21B	4.99043e-122	0.0510355	0.116	0.015	8.24119e-118	mouse	shared	FALSE	FALSE
UBE2S	5.15242e-122	0.329799	0.839	0.745	8.5087e-118	mouse	unique	TRUE	FALSE
NIPA1	7.07164e-122	0.182219	0.578	0.278	1.16781e-117	mouse	shared	FALSE	FALSE
MRPS25	9.20449e-122	0.287333	0.81	0.55	1.52003e-117	mouse	unique	TRUE	FALSE
ABCA5	9.55889e-122	0.292101	0.903	0.652	1.57855e-117	mouse	unique	TRUE	FALSE
TPGS1	1.1853e-121	0.278186	0.862	0.622	1.95741e-117	mouse	shared	TRUE	FALSE
FSD1	1.30188e-121	0.276129	0.713	0.423	2.14993e-117	mouse	shared	TRUE	FALSE
TRIM6	1.38044e-121	0.0563324	0.112	0.014	2.27966e-117	mouse	unique	FALSE	FALSE
GRIK1	2.33563e-121	0.152688	0.61	0.272	3.85705e-117	mouse	unique	FALSE	FALSE
OSBPL7	3.0541e-121	0.102221	0.274	0.081	5.04353e-117	mouse	unique	FALSE	FALSE
PURG	3.10721e-121	0.194776	0.59	0.294	5.13125e-117	mouse	shared	FALSE	FALSE
EDF1	3.50391e-121	0.275423	0.987	0.947	5.78636e-117	mouse	unique	TRUE	FALSE
ARRDC4	3.70072e-121	0.217286	0.684	0.376	6.11137e-117	mouse	unique	FALSE	FALSE
MAN2A1	6.11385e-121	0.0738713	0.241	0.063	1.00964e-116	mouse	unique	FALSE	FALSE
HINT1	1.38484e-120	0.242034	1	0.997	2.28692e-116	mouse	unique	FALSE	FALSE
FADS3	3.88162e-120	0.172977	0.479	0.214	6.41011e-116	mouse	shared	FALSE	FALSE
C9orf64	4.02559e-120	0.0987961	0.291	0.092	6.64787e-116	mouse	unique	FALSE	FALSE
PRKACA	4.66567e-120	0.291042	0.96	0.819	7.70489e-116	mouse	unique	TRUE	FALSE
DUSP6	1.74818e-119	0.144735	0.373	0.144	2.88694e-115	mouse	unique	FALSE	FALSE
NDUFA8	3.53443e-119	0.267398	0.984	0.899	5.83676e-115	mouse	shared	TRUE	FALSE
ONECUT2	4.11461e-119	0.202444	0.804	0.483	6.79487e-115	mouse	shared	FALSE	FALSE
CPLX2	1.0354e-118	0.0341468	0.799	0.461	1.70986e-114	mouse	shared	FALSE	FALSE
SUDS3	1.27894e-118	0.304229	0.961	0.816	2.11204e-114	mouse	unique	TRUE	FALSE
RPF1	5.93362e-118	0.117513	0.297	0.098	9.79878e-114	mouse	unique	FALSE	FALSE
RELB	6.48166e-118	0.0703532	0.162	0.032	1.07038e-113	mouse	unique	FALSE	FALSE
LNX1	1.42518e-117	0.085738	0.212	0.054	2.35354e-113	mouse	unique	FALSE	FALSE
TRAPPC3	2.53723e-117	0.241136	0.786	0.503	4.18998e-113	mouse	unique	FALSE	FALSE
NANS	2.54122e-117	0.170888	0.566	0.275	4.19656e-113	mouse	unique	FALSE	FALSE
PMPCB	3.96225e-117	0.164625	0.442	0.189	6.54326e-113	mouse	shared	FALSE	FALSE
C2orf69	6.04354e-117	0.188607	0.561	0.285	9.98029e-113	mouse	unique	FALSE	FALSE
ARPC3	6.051e-117	0.294457	0.915	0.733	9.99263e-113	mouse	unique	TRUE	FALSE
OAZ1	6.23771e-117	0.261581	0.999	0.996	1.0301e-112	mouse	unique	TRUE	FALSE
KCNG2	1.23222e-116	0.197611	0.565	0.282	2.03489e-112	mouse	shared	FALSE	FALSE
TXNL4A	1.54995e-116	0.286229	0.906	0.647	2.55959e-112	mouse	unique	TRUE	FALSE
C6orf136	2.1299e-116	0.24227	0.683	0.409	3.51732e-112	mouse	unique	FALSE	FALSE
PIK3C3	2.40702e-116	0.157869	0.41	0.169	3.97495e-112	mouse	shared	FALSE	FALSE
PSMB5	2.56903e-116	0.439858	0.869	0.715	4.2425e-112	mouse	unique	TRUE	FALSE
TMEM169	3.34115e-116	0.130181	0.378	0.145	5.51757e-112	mouse	unique	FALSE	FALSE
LRFN5	4.22126e-116	0.244001	0.799	0.507	6.97099e-112	mouse	shared	FALSE	FALSE
STOML2	5.02012e-116	0.221608	0.729	0.43	8.29022e-112	mouse	shared	FALSE	FALSE
KCTD6	5.31846e-116	0.213716	0.693	0.409	8.78291e-112	mouse	shared	FALSE	FALSE
PSMB7	5.84803e-116	0.303839	0.913	0.74	9.65744e-112	mouse	unique	TRUE	FALSE
NUDT18	8.53938e-116	0.235373	0.801	0.507	1.41019e-111	mouse	shared	FALSE	FALSE
SUGT1	8.85324e-116	0.26509	0.86	0.63	1.46202e-111	mouse	unique	TRUE	FALSE
SYT7	2.83886e-115	0.26079	0.972	0.669	4.68809e-111	mouse	unique	TRUE	FALSE
NSMCE4A	4.73963e-115	0.182225	0.602	0.307	7.82702e-111	mouse	shared	FALSE	FALSE
CFDP1	7.58221e-115	0.243197	0.903	0.669	1.25213e-110	mouse	unique	FALSE	FALSE
LRRC3	7.97236e-115	0.131122	0.445	0.185	1.31656e-110	mouse	shared	FALSE	FALSE
CRHBP	9.37479e-115	0.0494401	0.113	0.015	1.54815e-110	mouse	unique	FALSE	FALSE
LACTB	1.2915e-114	0.137616	0.41	0.169	2.13279e-110	mouse	unique	FALSE	FALSE
ZMIZ1	1.44093e-114	0.257614	0.831	0.56	2.37955e-110	mouse	shared	TRUE	FALSE
PSMD8	5.34764e-114	0.253318	0.779	0.517	8.83109e-110	mouse	shared	TRUE	FALSE
ILKAP	1.58479e-113	0.266345	0.859	0.606	2.61713e-109	mouse	shared	TRUE	FALSE
RPL28	2.16584e-113	0.249189	0.981	0.963	3.57667e-109	mouse	unique	FALSE	FALSE
TRAPPC6B	2.7761e-113	0.25746	0.994	0.946	4.58445e-109	mouse	shared	TRUE	FALSE
COPRS	4.96572e-113	0.254631	0.933	0.709	8.20039e-109	mouse	unique	TRUE	FALSE
MPP6	5.2937e-113	0.136137	0.442	0.189	8.74202e-109	mouse	shared	FALSE	FALSE
NEDD9	8.99713e-113	0.110482	0.287	0.095	1.48579e-108	mouse	unique	FALSE	FALSE
SAMM50	1.33881e-112	0.230631	0.617	0.327	2.21091e-108	mouse	shared	FALSE	FALSE
LDHA	1.52154e-112	0.280804	0.972	0.869	2.51266e-108	mouse	shared	TRUE	FALSE
PSD4	1.89957e-112	0.0781445	0.15	0.03	3.13696e-108	mouse	unique	FALSE	FALSE
BSG	1.28969e-111	0.307624	0.951	0.841	2.12979e-107	mouse	unique	TRUE	FALSE
GPR119	1.43425e-111	0.0473958	0.104	0.013	2.36851e-107	mouse	unique	FALSE	FALSE
EIF3G	1.60086e-111	0.261089	0.733	0.468	2.64366e-107	mouse	unique	TRUE	FALSE
GEMIN7	2.29834e-111	0.260952	0.955	0.806	3.79547e-107	mouse	unique	TRUE	FALSE
TNKS	3.13803e-111	0.124427	0.431	0.18	5.18214e-107	mouse	unique	FALSE	FALSE
ACP3	7.36536e-111	0.271586	0.977	0.572	1.21632e-106	mouse	unique	TRUE	FALSE
UCHL5	7.81549e-111	0.215877	0.724	0.415	1.29065e-106	mouse	unique	FALSE	FALSE
PPA2	1.00115e-110	0.179363	0.681	0.378	1.65329e-106	mouse	shared	FALSE	FALSE
ZC3H15	2.42185e-110	0.244346	0.932	0.767	3.99945e-106	mouse	unique	FALSE	FALSE
STK39	2.83949e-110	0.241911	0.863	0.628	4.68913e-106	mouse	unique	FALSE	FALSE
LRRC3B	3.68421e-110	0.131539	0.492	0.218	6.0841e-106	mouse	unique	FALSE	FALSE
VSTM5	6.56997e-110	0.234576	0.782	0.511	1.08496e-105	mouse	shared	FALSE	FALSE
HOXA5	7.65063e-110	0.124505	0.431	0.183	1.26342e-105	mouse	shared	FALSE	FALSE
SLC6A17	1.66111e-109	0.12016	0.733	0.352	2.74315e-105	mouse	shared	FALSE	FALSE
MTCH1	2.12231e-109	0.23143	0.983	0.931	3.50478e-105	mouse	unique	FALSE	FALSE
EIF5B	2.26403e-109	0.262953	0.894	0.687	3.73882e-105	mouse	unique	TRUE	FALSE
TSSC4	4.30721e-109	0.153882	0.54	0.263	7.11292e-105	mouse	shared	FALSE	FALSE
VAPA	4.63511e-109	0.2357	0.973	0.901	7.65441e-105	mouse	shared	FALSE	FALSE
NFU1	6.07799e-109	0.264894	0.807	0.568	1.00372e-104	mouse	unique	TRUE	FALSE
TMEM243	9.15594e-109	0.241962	0.838	0.567	1.51201e-104	mouse	shared	FALSE	FALSE
RND2	9.59482e-109	0.0898178	0.363	0.133	1.58449e-104	mouse	unique	FALSE	FALSE
SMIM10L2B	1.11949e-108	0.139934	0.521	0.236	1.84872e-104	mouse	unique	FALSE	FALSE
CDC42BPA	1.27871e-108	0.247652	0.884	0.665	2.11166e-104	mouse	shared	FALSE	FALSE
PDIA5	1.55808e-108	0.0981724	0.23	0.066	2.57301e-104	mouse	shared	FALSE	FALSE
RAB9A	2.33264e-108	0.217267	0.728	0.442	3.85212e-104	mouse	unique	FALSE	FALSE
SPSB3	2.41948e-108	0.190405	0.664	0.375	3.99554e-104	mouse	unique	FALSE	FALSE
ERP29	2.95672e-108	0.251011	0.945	0.766	4.88273e-104	mouse	shared	TRUE	FALSE
GABBR2	4.69876e-108	0.291614	0.864	0.611	7.75953e-104	mouse	shared	TRUE	FALSE
S100A10	6.02293e-108	0.544113	0.999	0.986	9.94627e-104	mouse	unique	TRUE	FALSE
RTF1	6.79883e-108	0.244119	0.911	0.708	1.12276e-103	mouse	unique	FALSE	FALSE
YRDC	1.1683e-107	0.227979	0.725	0.431	1.92932e-103	mouse	unique	FALSE	FALSE
URM1	1.57436e-107	0.252045	0.855	0.632	2.5999e-103	mouse	shared	TRUE	FALSE
ARL3	1.73204e-107	0.244405	0.856	0.629	2.86029e-103	mouse	unique	FALSE	FALSE
PHB2	2.13345e-107	0.221901	0.805	0.53	3.52317e-103	mouse	shared	FALSE	FALSE
PSMD4	2.17385e-107	0.267346	0.904	0.699	3.5899e-103	mouse	unique	TRUE	FALSE
STMN1	2.8448e-107	0.582812	0.869	0.861	4.6979e-103	mouse	unique	TRUE	FALSE
TM2D1	2.86577e-107	0.251649	0.986	0.879	4.73254e-103	mouse	unique	TRUE	FALSE
CGREF1	3.86404e-107	0.207992	0.682	0.385	6.38107e-103	mouse	unique	FALSE	FALSE
MRPL4	4.02129e-107	0.191868	0.605	0.33	6.64076e-103	mouse	shared	FALSE	FALSE
NUDT9	6.13804e-107	0.178076	0.62	0.328	1.01364e-102	mouse	unique	FALSE	FALSE
SNTG1	6.5375e-107	0.0705019	0.162	0.035	1.0796e-102	mouse	unique	FALSE	FALSE
MRPS11	1.17271e-106	0.224928	0.684	0.419	1.93661e-102	mouse	unique	FALSE	FALSE
TM2D3	1.86153e-106	0.175071	0.548	0.28	3.07413e-102	mouse	unique	FALSE	FALSE
USPL1	1.89836e-106	0.152115	0.478	0.221	3.13495e-102	mouse	shared	FALSE	FALSE
BRI3BP	2.11548e-106	0.146706	0.54	0.259	3.49351e-102	mouse	unique	FALSE	FALSE
SPCS2	2.51512e-106	0.253338	0.925	0.763	4.15347e-102	mouse	unique	TRUE	FALSE
ATG101	2.51642e-106	0.242238	0.656	0.4	4.15561e-102	mouse	shared	FALSE	FALSE
PLA2G12A	1.07557e-105	0.213949	0.771	0.482	1.77619e-101	mouse	shared	FALSE	FALSE
KCNA2	2.23737e-105	0.1274	0.888	0.59	3.6948e-101	mouse	shared	FALSE	FALSE
YIF1B	2.55938e-105	0.200421	0.617	0.336	4.22657e-101	mouse	shared	FALSE	FALSE
IFNAR1	3.47917e-105	0.166897	0.592	0.309	5.74551e-101	mouse	unique	FALSE	FALSE
ARMCX6	4.42286e-105	0.11048	0.308	0.112	7.30391e-101	mouse	shared	FALSE	FALSE
SCN9A	6.05129e-105	0.230836	0.986	0.918	9.9931e-101	mouse	unique	FALSE	FALSE
TMEM192	7.76934e-105	0.240818	0.903	0.677	1.28303e-100	mouse	shared	FALSE	FALSE
PLPP1	1.39452e-104	0.10992	0.447	0.19	2.30291e-100	mouse	unique	FALSE	FALSE
HOXB6	3.12116e-104	0.0959572	0.218	0.062	5.15428e-100	mouse	unique	FALSE	FALSE
OSTC	3.76969e-104	0.260351	0.864	0.663	6.22526e-100	mouse	unique	TRUE	FALSE
TMEM120A	4.54056e-104	0.155856	0.513	0.246	7.49828e-100	mouse	unique	FALSE	FALSE
TEN1-CDK3	5.92835e-104	0.260273	0.78	0.543	9.79007e-100	mouse	unique	TRUE	FALSE
PTS	6.09644e-104	0.244389	0.827	0.598	1.00677e-99	mouse	unique	FALSE	FALSE
SERP2	1.81103e-103	0.221373	0.998	0.955	2.99073e-99	mouse	unique	FALSE	FALSE
PPP1R11	2.40267e-103	0.307837	0.904	0.766	3.96777e-99	mouse	unique	TRUE	FALSE
NABP2	3.12367e-103	0.228533	0.825	0.561	5.15842e-99	mouse	unique	FALSE	FALSE
RGS7BP	3.24246e-103	0.247262	0.989	0.923	5.3546e-99	mouse	shared	FALSE	FALSE
EIF3F	5.76356e-103	0.222061	0.997	0.968	9.51795e-99	mouse	unique	FALSE	FALSE
CAPNS1	7.13097e-103	0.220949	0.988	0.955	1.17761e-98	mouse	shared	FALSE	FALSE
EIF3I	7.95309e-103	0.256155	0.908	0.72	1.31337e-98	mouse	unique	TRUE	FALSE
TOMM40	8.2262e-103	0.193601	0.661	0.38	1.35848e-98	mouse	shared	FALSE	FALSE
ATP8A2	1.09561e-102	0.112176	0.414	0.175	1.80929e-98	mouse	unique	FALSE	FALSE
NDUFV2	2.45266e-102	0.233447	0.904	0.686	4.05032e-98	mouse	unique	FALSE	FALSE
SLC35E4	3.25629e-102	0.125912	0.44	0.192	5.37743e-98	mouse	unique	FALSE	FALSE
CAPZB	5.75071e-102	0.217813	0.98	0.929	9.49672e-98	mouse	unique	FALSE	FALSE
PPA1	7.17314e-102	0.202378	0.646	0.371	1.18457e-97	mouse	shared	FALSE	FALSE
UBE2J2	1.16505e-101	0.266911	0.9	0.693	1.92396e-97	mouse	unique	TRUE	FALSE
C1QTNF4	1.98456e-101	0.150096	0.718	0.411	3.27731e-97	mouse	unique	FALSE	FALSE
TUBB	3.39315e-101	0.382344	0.998	0.995	5.60345e-97	mouse	shared	TRUE	FALSE
COA6	4.74371e-101	0.271643	0.846	0.643	7.83376e-97	mouse	shared	TRUE	FALSE
NDUFS6	4.90276e-101	0.265642	0.974	0.881	8.09641e-97	mouse	unique	TRUE	FALSE
BLVRA	5.5425e-101	0.160911	0.501	0.246	9.15288e-97	mouse	unique	FALSE	FALSE
TXNDC17	7.50168e-101	0.213296	0.984	0.917	1.23883e-96	mouse	unique	FALSE	FALSE
SCP2	1.89432e-100	0.264162	0.895	0.711	3.12828e-96	mouse	unique	TRUE	FALSE
EID2	2.02586e-100	0.213001	0.664	0.402	3.34551e-96	mouse	unique	FALSE	FALSE
ANP32B	2.68721e-100	0.213928	0.872	0.646	4.43765e-96	mouse	unique	FALSE	FALSE
CISD1	2.80987e-100	0.29598	0.996	0.944	4.64021e-96	mouse	unique	TRUE	FALSE
TONSL	6.12656e-100	0.32144	0.89	0.736	1.01174e-95	mouse	shared	TRUE	FALSE
GMNN	1.56172e-99	0.0917134	0.342	0.131	2.57903e-95	mouse	unique	FALSE	FALSE
CIBAR1	2.02767e-99	0.230874	0.791	0.507	3.34849e-95	mouse	unique	FALSE	FALSE
UBASH3B	2.20661e-99	0.248229	0.977	0.887	3.64399e-95	mouse	unique	FALSE	FALSE
EMC7	6.89549e-99	0.23266	0.831	0.598	1.13872e-94	mouse	unique	FALSE	FALSE
COQ7	7.04604e-99	0.207982	0.697	0.43	1.16358e-94	mouse	unique	FALSE	FALSE
EMC4	7.17762e-99	0.364098	0.775	0.604	1.18531e-94	mouse	unique	TRUE	FALSE
MRPL21	1.49493e-98	0.24553	0.724	0.488	2.46873e-94	mouse	unique	FALSE	FALSE
ANP32D	1.68528e-98	0.169049	0.687	0.379	2.78307e-94	mouse	unique	FALSE	FALSE
HIP1	2.4347e-98	0.171491	0.617	0.325	4.02067e-94	mouse	shared	FALSE	FALSE
ATXN10	2.5859e-98	0.261322	0.881	0.688	4.27035e-94	mouse	unique	TRUE	FALSE
ZNF575	2.5892e-98	0.111688	0.399	0.166	4.27581e-94	mouse	unique	FALSE	FALSE
AUH	3.12316e-98	0.170518	0.663	0.382	5.15758e-94	mouse	shared	FALSE	FALSE
ARID3B	5.46392e-98	0.0830007	0.212	0.061	9.02311e-94	mouse	unique	FALSE	FALSE
UCHL3	5.48189e-98	0.188662	0.73	0.424	9.05279e-94	mouse	unique	FALSE	FALSE
CCDC82	7.14962e-98	0.0946539	0.338	0.129	1.18069e-93	mouse	unique	FALSE	FALSE
ST3GAL5	7.3234e-98	0.0692086	0.219	0.064	1.20939e-93	mouse	shared	FALSE	FALSE
MARCKS	7.50274e-98	0.175223	0.946	0.713	1.239e-93	mouse	unique	FALSE	FALSE
TIMM17A	7.67635e-98	0.273043	0.958	0.834	1.26767e-93	mouse	shared	TRUE	FALSE
MRPS7	9.87555e-98	0.228903	0.812	0.566	1.63085e-93	mouse	shared	FALSE	FALSE
LSAMP	1.04273e-97	0.177821	0.911	0.647	1.72196e-93	mouse	unique	FALSE	FALSE
GNAS	1.04664e-97	0.213862	0.996	0.989	1.72843e-93	mouse	unique	FALSE	FALSE
TMEM38A	1.50034e-97	0.217487	0.793	0.525	2.47767e-93	mouse	shared	FALSE	FALSE
ACBD4	2.00257e-97	0.249683	0.838	0.556	3.30704e-93	mouse	unique	FALSE	FALSE
C1orf21	2.10963e-97	0.245404	0.765	0.568	3.48384e-93	mouse	unique	FALSE	FALSE
KNOP1	3.45627e-97	0.148899	0.507	0.25	5.70768e-93	mouse	unique	FALSE	FALSE
PTRH1	3.51806e-97	0.185352	0.698	0.394	5.80973e-93	mouse	unique	FALSE	FALSE
HELLS	3.53104e-97	0.130345	0.387	0.169	5.83116e-93	mouse	unique	FALSE	FALSE
LZTS2	4.0988e-97	0.0731116	0.239	0.074	6.76876e-93	mouse	unique	FALSE	FALSE
CIRBP	4.36855e-97	0.226603	0.92	0.749	7.21423e-93	mouse	unique	FALSE	FALSE
LYPD6B	5.26733e-97	0.110512	0.278	0.101	8.69846e-93	mouse	unique	FALSE	FALSE
JAKMIP1	1.07962e-96	0.242621	0.869	0.636	1.78289e-92	mouse	shared	FALSE	FALSE
NDUFB10	1.53931e-96	0.227879	0.977	0.917	2.54202e-92	mouse	shared	FALSE	FALSE
IDH3B	1.7712e-96	0.194649	0.736	0.467	2.92497e-92	mouse	shared	FALSE	FALSE
MTX2	2.08575e-96	0.212696	0.758	0.492	3.44441e-92	mouse	shared	FALSE	FALSE
TOR1A	2.64216e-96	0.17328	0.613	0.34	4.36326e-92	mouse	unique	FALSE	FALSE
PDHB	3.51409e-96	0.181468	0.649	0.381	5.80317e-92	mouse	shared	FALSE	FALSE
SNTB2	7.9092e-96	0.0972191	0.293	0.105	1.30612e-91	mouse	unique	FALSE	FALSE
N4BP2L1	9.19667e-96	0.149644	0.529	0.27	1.51874e-91	mouse	unique	FALSE	FALSE
DDRGK1	1.17671e-95	0.217626	0.827	0.549	1.94321e-91	mouse	unique	FALSE	FALSE
TINAGL1	1.22175e-95	0.0878662	0.214	0.063	2.01759e-91	mouse	unique	FALSE	FALSE
DISP2	1.71679e-95	0.248338	0.928	0.737	2.8351e-91	mouse	unique	FALSE	FALSE
GRAMD1B	2.43647e-95	0.228119	0.826	0.58	4.02359e-91	mouse	shared	FALSE	FALSE
NDUFAB1	2.52911e-95	0.322372	0.96	0.891	4.17657e-91	mouse	shared	TRUE	FALSE
MFF	8.43936e-95	0.244085	0.976	0.879	1.39368e-90	mouse	unique	FALSE	FALSE
KCNH2	1.15638e-94	0.0549265	0.346	0.129	1.90964e-90	mouse	shared	FALSE	FALSE
LIX1	1.47911e-94	0.245574	0.972	0.723	2.4426e-90	mouse	unique	FALSE	FALSE
MOSPD1	3.36478e-94	0.201129	0.709	0.449	5.5566e-90	mouse	shared	FALSE	FALSE
GFRA4	9.20106e-94	0.159689	0.766	0.467	1.51946e-89	mouse	unique	FALSE	FALSE
FAM20C	1.2117e-93	0.115693	0.441	0.196	2.001e-89	mouse	unique	FALSE	FALSE
PDLIM7	1.30889e-93	0.228262	0.935	0.741	2.16151e-89	mouse	unique	FALSE	FALSE
UQCRC1	2.33754e-93	0.247961	0.757	0.507	3.86021e-89	mouse	shared	FALSE	FALSE
SAC3D1	6.27538e-93	0.208147	0.749	0.487	1.03632e-88	mouse	shared	FALSE	FALSE
RBM17	8.09519e-93	0.244539	0.832	0.593	1.33684e-88	mouse	unique	FALSE	FALSE
IL1RAP	8.91142e-93	0.0499219	0.114	0.02	1.47163e-88	mouse	unique	FALSE	FALSE
CPNE8	1.31499e-92	0.237251	0.895	0.681	2.17158e-88	mouse	unique	FALSE	FALSE
TAF9	1.51717e-92	0.152111	0.526	0.276	2.50546e-88	mouse	shared	FALSE	FALSE
APOO	2.51386e-92	0.130831	0.431	0.202	4.15138e-88	mouse	shared	FALSE	FALSE
PSMB3	2.86407e-92	0.319455	0.911	0.769	4.72972e-88	mouse	unique	TRUE	FALSE
EBNA1BP2	3.59878e-92	0.171753	0.607	0.347	5.94302e-88	mouse	unique	FALSE	FALSE
FASTK	4.34547e-92	0.238177	0.869	0.64	7.17611e-88	mouse	shared	FALSE	FALSE
GSTM3	4.85036e-92	0.266288	0.754	0.531	8.00988e-88	mouse	unique	TRUE	FALSE
FASTKD3	5.67216e-92	0.127001	0.453	0.216	9.367e-88	mouse	shared	FALSE	FALSE
SNF8	6.96536e-92	0.229847	0.953	0.81	1.15026e-87	mouse	unique	FALSE	FALSE
TSPAN4	2.76969e-91	0.164704	0.663	0.379	4.57386e-87	mouse	unique	FALSE	FALSE
IFT46	3.20747e-91	0.157549	0.547	0.29	5.29682e-87	mouse	shared	FALSE	FALSE
TPRG1L	4.77959e-91	0.18838	0.995	0.973	7.89301e-87	mouse	unique	FALSE	FALSE
ISL1	7.19062e-91	0.199086	0.961	0.859	1.18746e-86	mouse	unique	FALSE	FALSE
PITPNM2	1.16778e-90	0.213476	0.773	0.512	1.92847e-86	mouse	unique	FALSE	FALSE
RELL2	1.36145e-90	0.16401	0.838	0.569	2.24829e-86	mouse	unique	FALSE	FALSE
PSMB4	1.41909e-90	0.266664	0.936	0.815	2.34348e-86	mouse	unique	TRUE	FALSE
FAM174A	1.4352e-90	0.215506	0.995	0.965	2.37009e-86	mouse	unique	FALSE	FALSE
PBX4	2.28816e-90	0.114762	0.464	0.218	3.77866e-86	mouse	unique	FALSE	FALSE
COPS5	3.09003e-90	0.198014	0.782	0.542	5.10288e-86	mouse	unique	FALSE	FALSE
UBA5	4.9103e-90	0.184579	0.648	0.382	8.10887e-86	mouse	shared	FALSE	FALSE
NDUFB5	5.63223e-90	0.172048	0.991	0.911	9.30107e-86	mouse	shared	FALSE	FALSE
UBL7	9.54445e-90	0.13477	0.482	0.238	1.57617e-85	mouse	shared	FALSE	FALSE
MRPL40	1.17646e-89	0.180402	0.654	0.394	1.94281e-85	mouse	unique	FALSE	FALSE
FUCA2	1.22228e-89	0.143628	0.592	0.317	2.01847e-85	mouse	shared	FALSE	FALSE
KDM1A	4.07077e-89	0.201207	0.703	0.434	6.72246e-85	mouse	unique	FALSE	FALSE
CYB561D2	4.45712e-89	0.164335	0.543	0.297	7.36049e-85	mouse	unique	FALSE	FALSE
TTC39C	4.56627e-89	0.1647	0.577	0.317	7.54073e-85	mouse	unique	FALSE	FALSE
RNF208	6.57768e-89	0.194975	0.845	0.607	1.08624e-84	mouse	unique	FALSE	FALSE
GPRC5C	7.28533e-89	0.0633712	0.249	0.081	1.2031e-84	mouse	shared	FALSE	FALSE
SSR2	1.0064e-88	0.180492	0.645	0.389	1.66197e-84	mouse	shared	FALSE	FALSE
PDIA3	1.07928e-88	0.206516	0.672	0.411	1.78233e-84	mouse	unique	FALSE	FALSE
KREMEN1	1.59918e-88	0.0957874	0.266	0.096	2.64088e-84	mouse	shared	FALSE	FALSE
NEURL1	1.78692e-88	0.17632	0.653	0.383	2.95092e-84	mouse	shared	FALSE	FALSE
TRAPPC4	1.90719e-88	0.21625	0.988	0.903	3.14953e-84	mouse	unique	FALSE	FALSE
PCMT1	2.17038e-88	0.231727	0.957	0.872	3.58417e-84	mouse	unique	FALSE	FALSE
IL34	2.32985e-88	0.0674639	0.203	0.061	3.84751e-84	mouse	unique	FALSE	FALSE
ACADL	2.51572e-88	0.160293	0.649	0.359	4.15447e-84	mouse	unique	FALSE	FALSE
FKBP8	2.59098e-88	0.229261	0.963	0.871	4.27874e-84	mouse	unique	FALSE	FALSE
HAUS8	3.08771e-88	0.141891	0.475	0.239	5.09904e-84	mouse	shared	FALSE	FALSE
DDAH2	6.65627e-88	0.0888999	0.459	0.206	1.09922e-83	mouse	unique	FALSE	FALSE
MEF2A	1.1498e-87	0.222742	0.93	0.778	1.89877e-83	mouse	shared	FALSE	FALSE
ERLEC1	1.42874e-87	0.192427	0.739	0.474	2.35942e-83	mouse	unique	FALSE	FALSE
PLEKHO1	1.43052e-87	0.131043	0.48	0.239	2.36237e-83	mouse	unique	FALSE	FALSE
MEST	2.0036e-87	0.133124	0.558	0.294	3.30874e-83	mouse	shared	FALSE	FALSE
MRPS18C	2.05882e-87	0.234992	0.792	0.558	3.39993e-83	mouse	unique	FALSE	FALSE
RUNX1	2.73916e-87	0.242656	0.979	0.777	4.52346e-83	mouse	shared	FALSE	FALSE
LINGO3	3.64501e-87	0.045191	0.101	0.017	6.01938e-83	mouse	shared	FALSE	FALSE
SCG3	3.89894e-87	0.225141	0.93	0.685	6.43872e-83	mouse	unique	FALSE	FALSE
PLCB4	4.06444e-87	0.111925	0.379	0.166	6.71202e-83	mouse	unique	FALSE	FALSE
SASH1	5.43545e-87	0.0683999	0.213	0.065	8.97611e-83	mouse	unique	FALSE	FALSE
UBB	9.14515e-87	0.6804	0.951	0.955	1.51023e-82	mouse	unique	TRUE	FALSE
HNRNPDL	9.14771e-87	0.230909	0.867	0.629	1.51065e-82	mouse	unique	FALSE	FALSE
CAMK4	1.2764e-86	0.151264	0.669	0.387	2.10785e-82	mouse	unique	FALSE	FALSE
MXD4	1.71343e-86	0.216935	0.883	0.661	2.82957e-82	mouse	unique	FALSE	FALSE
GNPTG	3.87553e-86	0.109429	0.473	0.23	6.40005e-82	mouse	unique	FALSE	FALSE
TSFM	5.98336e-86	0.143457	0.591	0.326	9.88092e-82	mouse	shared	FALSE	FALSE
GET4	7.59347e-86	0.178968	0.659	0.401	1.25399e-81	mouse	shared	FALSE	FALSE
ZFAND6	1.52106e-85	0.201636	0.943	0.807	2.51188e-81	mouse	shared	FALSE	FALSE
SLC35B1	2.86218e-85	0.184266	0.699	0.443	4.72661e-81	mouse	unique	FALSE	FALSE
EEF1E1-BLOC1S5	3.01767e-85	0.208624	0.892	0.665	4.98338e-81	mouse	unique	FALSE	FALSE
BVES	3.35511e-85	0.102104	0.481	0.222	5.54063e-81	mouse	shared	FALSE	FALSE
SLC35B3	3.88837e-85	0.129577	0.41	0.195	6.42125e-81	mouse	shared	FALSE	FALSE
VPS13C	4.14866e-85	0.0894269	0.305	0.121	6.85109e-81	mouse	unique	FALSE	FALSE
PIGP	4.41139e-85	0.217512	0.924	0.723	7.28498e-81	mouse	unique	FALSE	FALSE
NDUFA5	5.94191e-85	0.21318	0.954	0.857	9.81247e-81	mouse	shared	FALSE	FALSE
NAB2	9.47531e-85	0.0565547	0.136	0.031	1.56475e-80	mouse	shared	FALSE	FALSE
GRIA3	9.90234e-85	0.0548282	0.204	0.062	1.63527e-80	mouse	unique	FALSE	FALSE
UPF3A	2.0317e-84	0.170024	0.618	0.363	3.35515e-80	mouse	unique	FALSE	FALSE
TPRA1	2.13414e-84	0.0902476	0.369	0.16	3.52432e-80	mouse	shared	FALSE	FALSE
RAB11B	2.52826e-84	0.208018	0.932	0.832	4.17516e-80	mouse	shared	FALSE	FALSE
SYF2	2.63141e-84	0.184787	0.769	0.521	4.3455e-80	mouse	unique	FALSE	FALSE
HACD2	2.86472e-84	0.159672	0.6	0.341	4.73079e-80	mouse	shared	FALSE	FALSE
MYH14	8.06297e-84	0.0922571	0.388	0.167	1.33152e-79	mouse	shared	FALSE	FALSE
CLOCK	1.11121e-83	0.210633	0.779	0.535	1.83505e-79	mouse	unique	FALSE	FALSE
HCFC1R1	1.4235e-83	0.261544	0.964	0.921	2.35076e-79	mouse	unique	TRUE	FALSE
AURKAIP1	1.43162e-83	0.246139	0.961	0.868	2.36417e-79	mouse	unique	FALSE	FALSE
AFF2	1.81275e-83	0.0782271	0.243	0.086	2.99357e-79	mouse	unique	FALSE	FALSE
ATP6V1F	2.33621e-83	0.265744	0.994	0.971	3.85802e-79	mouse	unique	TRUE	FALSE
LPCAT4	2.57028e-83	0.114762	0.36	0.16	4.24456e-79	mouse	unique	FALSE	FALSE
PSMD6	3.47234e-83	0.186577	0.683	0.436	5.73421e-79	mouse	shared	FALSE	FALSE
CSNK1E	3.4889e-83	0.217421	0.939	0.786	5.76156e-79	mouse	unique	FALSE	FALSE
MAGOH	3.66103e-83	0.157677	0.486	0.26	6.04583e-79	mouse	unique	FALSE	FALSE
KCNIP4	3.83431e-83	0.138255	0.93	0.571	6.33198e-79	mouse	shared	FALSE	FALSE
MAB21L2	4.78879e-83	0.0665898	0.194	0.059	7.9082e-79	mouse	shared	FALSE	FALSE
RBM42	7.87922e-83	0.148664	0.461	0.234	1.30117e-78	mouse	unique	FALSE	FALSE
GADD45GIP1	8.82554e-83	0.234301	0.778	0.573	1.45745e-78	mouse	unique	FALSE	FALSE
DACT1	1.03651e-82	0.0608042	0.152	0.039	1.71169e-78	mouse	unique	FALSE	FALSE
CARS1	1.50483e-82	0.0711639	0.192	0.058	2.48507e-78	mouse	shared	FALSE	FALSE
NDUFS8	1.88093e-82	0.243624	0.857	0.687	3.10616e-78	mouse	shared	FALSE	FALSE
LRRFIP1	2.03611e-82	0.080306	0.259	0.093	3.36244e-78	mouse	shared	FALSE	FALSE
POLR2E	2.70808e-82	0.218523	0.697	0.474	4.47213e-78	mouse	unique	FALSE	FALSE
SCN4B	6.33581e-82	0.0313872	0.443	0.198	1.0463e-77	mouse	shared	FALSE	FALSE
SIL1	8.44709e-82	0.0955404	0.355	0.155	1.39495e-77	mouse	shared	FALSE	FALSE
FAM3C	8.4574e-82	0.182612	0.738	0.472	1.39666e-77	mouse	unique	FALSE	FALSE
DCUN1D5	9.88373e-82	0.209491	0.922	0.734	1.6322e-77	mouse	unique	FALSE	FALSE
ARMCX1	1.07329e-81	0.246924	0.918	0.752	1.77243e-77	mouse	shared	FALSE	FALSE
DNTTIP1	1.69311e-81	0.129515	0.466	0.236	2.796e-77	mouse	unique	FALSE	FALSE
PEX14	2.07674e-81	0.169259	0.686	0.418	3.42953e-77	mouse	unique	FALSE	FALSE
TMEM237	2.20403e-81	0.168625	0.627	0.367	3.63974e-77	mouse	shared	FALSE	FALSE
SCUBE2	2.3681e-81	0.0538176	0.119	0.025	3.91068e-77	mouse	unique	FALSE	FALSE
ZFP91	2.57627e-81	0.241768	0.873	0.714	4.25445e-77	mouse	shared	FALSE	FALSE
MLF1	2.74136e-81	0.0712838	0.201	0.064	4.52708e-77	mouse	unique	FALSE	FALSE
BMPER	3.70172e-81	0.092622	0.291	0.116	6.11302e-77	mouse	shared	FALSE	FALSE
GPR180	3.9374e-81	0.147477	0.545	0.296	6.50222e-77	mouse	shared	FALSE	FALSE
DDX25	5.95037e-81	0.126845	0.507	0.262	9.82644e-77	mouse	unique	FALSE	FALSE
CYB5R3	6.00495e-81	0.172137	0.953	0.836	9.91658e-77	mouse	unique	FALSE	FALSE
COX11	1.18674e-80	0.122117	0.465	0.233	1.95978e-76	mouse	unique	FALSE	FALSE
PDK3	1.28443e-80	0.103355	0.411	0.191	2.12111e-76	mouse	unique	FALSE	FALSE
RMDN1	2.48841e-80	0.0999235	0.319	0.135	4.10935e-76	mouse	unique	FALSE	FALSE
NDUFA10	3.01446e-80	0.220849	0.894	0.728	4.97808e-76	mouse	shared	FALSE	FALSE
SHARPIN	3.70219e-80	0.103204	0.396	0.183	6.1138e-76	mouse	unique	FALSE	FALSE
NOP14	5.02187e-80	0.108837	0.432	0.209	8.29312e-76	mouse	unique	FALSE	FALSE
SYT3	5.37571e-80	0.0483537	0.219	0.072	8.87745e-76	mouse	shared	FALSE	FALSE
PPP2CA	5.40953e-80	0.19369	0.967	0.891	8.9333e-76	mouse	shared	FALSE	FALSE
LRRC8D	6.29999e-80	0.212834	0.872	0.637	1.04038e-75	mouse	shared	FALSE	FALSE
TTLL1	6.32764e-80	0.16634	0.587	0.339	1.04495e-75	mouse	shared	FALSE	FALSE
CYTH2	6.8188e-80	0.151894	0.605	0.349	1.12606e-75	mouse	unique	FALSE	FALSE
LSM1	7.66275e-80	0.224209	0.905	0.706	1.26543e-75	mouse	unique	FALSE	FALSE
CHCHD6	8.43735e-80	0.172318	0.834	0.559	1.39334e-75	mouse	unique	FALSE	FALSE
USF2	9.93586e-80	0.209468	0.875	0.664	1.64081e-75	mouse	unique	FALSE	FALSE
EMD	1.61062e-79	0.174361	0.625	0.386	2.65977e-75	mouse	unique	FALSE	FALSE
BAIAP2	2.15472e-79	0.0979577	0.336	0.143	3.5583e-75	mouse	unique	FALSE	FALSE
IL1R1	2.72298e-79	0.0500026	0.159	0.043	4.49672e-75	mouse	unique	FALSE	FALSE
USE1	2.97409e-79	0.180462	0.975	0.918	4.91142e-75	mouse	unique	FALSE	FALSE
NDFIP1	4.23873e-79	0.148637	0.551	0.307	6.99984e-75	mouse	unique	FALSE	FALSE
YIPF3	6.21817e-79	0.159607	0.594	0.352	1.02687e-74	mouse	unique	FALSE	FALSE
GPC1	6.50521e-79	0.129868	0.548	0.29	1.07427e-74	mouse	shared	FALSE	FALSE
RAB37	9.4885e-79	0.119267	0.436	0.218	1.56693e-74	mouse	shared	FALSE	FALSE
AP1AR	1.02232e-78	0.247644	0.984	0.893	1.68826e-74	mouse	shared	FALSE	FALSE
NR2F6	1.29061e-78	0.132985	0.573	0.317	2.13131e-74	mouse	unique	FALSE	FALSE
MRPL15	2.38039e-78	0.154313	0.542	0.306	3.93097e-74	mouse	shared	FALSE	FALSE
NOL7	2.42561e-78	0.17273	0.832	0.601	4.00566e-74	mouse	unique	FALSE	FALSE
UBXN8	2.79535e-78	0.0988301	0.372	0.168	4.61624e-74	mouse	unique	FALSE	FALSE
IAH1	3.05023e-78	0.159573	0.574	0.331	5.03715e-74	mouse	unique	FALSE	FALSE
COPS7A	3.18418e-78	0.205857	0.846	0.629	5.25836e-74	mouse	shared	FALSE	FALSE
LRRC31	5.62515e-78	0.074973	0.118	0.027	9.28938e-74	mouse	unique	FALSE	FALSE
KCNC2	6.0591e-78	0.104619	0.663	0.36	1.0006e-73	mouse	unique	FALSE	FALSE
FAM149A	6.08418e-78	0.177281	0.594	0.347	1.00474e-73	mouse	shared	FALSE	FALSE
SAMD10	6.48097e-78	0.19198	0.751	0.492	1.07027e-73	mouse	shared	FALSE	FALSE
ADH5	9.08836e-78	0.116843	0.431	0.213	1.50085e-73	mouse	unique	FALSE	FALSE
TMUB1	1.18765e-77	0.130977	0.591	0.334	1.96129e-73	mouse	unique	FALSE	FALSE
MAML2	1.21555e-77	0.0604147	0.244	0.086	2.00736e-73	mouse	unique	FALSE	FALSE
RNASEH2B	1.40517e-77	0.0708089	0.257	0.097	2.32049e-73	mouse	unique	FALSE	FALSE
CREB3L1	1.47801e-77	0.11269	0.385	0.183	2.44079e-73	mouse	shared	FALSE	FALSE
ACD	1.54171e-77	0.155602	0.559	0.31	2.54598e-73	mouse	shared	FALSE	FALSE
COMMD1	2.51846e-77	0.216271	0.721	0.5	4.15898e-73	mouse	unique	FALSE	FALSE
MRPS9	2.79015e-77	0.167482	0.63	0.378	4.60765e-73	mouse	shared	FALSE	FALSE
MRPL37	3.09778e-77	0.116918	0.462	0.234	5.11568e-73	mouse	shared	FALSE	FALSE
PIGF	3.11013e-77	0.100673	0.378	0.176	5.13607e-73	mouse	unique	FALSE	FALSE
CDK5	3.18317e-77	0.192736	0.815	0.589	5.25668e-73	mouse	shared	FALSE	FALSE
HAGHL	3.84993e-77	0.12263	0.654	0.399	6.35777e-73	mouse	shared	FALSE	FALSE
YWHAH	4.18199e-77	0.131458	1	1	6.90613e-73	mouse	shared	FALSE	FALSE
EIF4A2	4.27314e-77	0.176583	0.999	0.998	7.05666e-73	mouse	unique	FALSE	FALSE
MAGI3	5.89745e-77	0.214095	0.834	0.616	9.73905e-73	mouse	shared	FALSE	FALSE
PDCD2	6.14107e-77	0.13734	0.583	0.332	1.01414e-72	mouse	unique	FALSE	FALSE
SNRPA1	6.25083e-77	0.126264	0.554	0.308	1.03226e-72	mouse	unique	FALSE	FALSE
ACOT8	6.47694e-77	0.0799266	0.304	0.126	1.0696e-72	mouse	unique	FALSE	FALSE
GSTO1	7.30708e-77	0.145267	0.498	0.27	1.20669e-72	mouse	shared	FALSE	FALSE
DNAJC30	7.86746e-77	0.140706	0.57	0.325	1.29923e-72	mouse	unique	FALSE	FALSE
EIF3K	1.07742e-76	0.178956	0.989	0.938	1.77925e-72	mouse	unique	FALSE	FALSE
SEC13	1.33003e-76	0.14422	0.457	0.238	2.1964e-72	mouse	unique	FALSE	FALSE
EFNA2	1.33881e-76	0.0802274	0.248	0.092	2.21091e-72	mouse	shared	FALSE	FALSE
ERGIC3	1.40986e-76	0.175178	0.735	0.476	2.32824e-72	mouse	unique	FALSE	FALSE
ACAA1	1.96182e-76	0.105503	0.343	0.152	3.23974e-72	mouse	shared	FALSE	FALSE
HS3ST5	2.2397e-76	0.0919237	0.533	0.265	3.69865e-72	mouse	shared	FALSE	FALSE
SDR39U1	2.51197e-76	0.109362	0.467	0.239	4.14826e-72	mouse	shared	FALSE	FALSE
EXOSC5	3.97224e-76	0.110462	0.415	0.204	6.55976e-72	mouse	unique	FALSE	FALSE
SORCS1	4.12735e-76	0.0719872	0.222	0.077	6.8159e-72	mouse	shared	FALSE	FALSE
SLC35F2	5.86639e-76	0.0573469	0.139	0.035	9.68775e-72	mouse	unique	FALSE	FALSE
ABLIM3	5.99212e-76	0.142642	0.656	0.382	9.89539e-72	mouse	unique	FALSE	FALSE
PLCL2	7.21692e-76	0.0749541	0.203	0.069	1.1918e-71	mouse	unique	FALSE	FALSE
RNF5	7.51969e-76	0.209659	0.958	0.829	1.2418e-71	mouse	unique	FALSE	FALSE
GIPC1	8.07398e-76	0.223779	0.837	0.603	1.33334e-71	mouse	shared	FALSE	FALSE
PSMD10	1.75441e-75	0.146777	0.535	0.303	2.89724e-71	mouse	unique	FALSE	FALSE
MFSD5	1.88072e-75	0.118808	0.422	0.211	3.10583e-71	mouse	shared	FALSE	FALSE
OTUD3	2.14406e-75	0.0793299	0.305	0.126	3.5407e-71	mouse	unique	FALSE	FALSE
MRPL20	3.29087e-75	0.260497	0.931	0.823	5.43454e-71	mouse	unique	TRUE	FALSE
SAT1	4.13836e-75	0.180848	0.751	0.508	6.83408e-71	mouse	unique	FALSE	FALSE
SMN2	4.74157e-75	0.095376	0.36	0.165	7.83023e-71	mouse	unique	FALSE	FALSE
FRS3	5.34785e-75	0.113857	0.487	0.253	8.83144e-71	mouse	unique	FALSE	FALSE
RILPL1	1.84271e-74	0.0776785	0.301	0.123	3.04306e-70	mouse	shared	FALSE	FALSE
CNTFR	2.13177e-74	0.0912569	0.545	0.27	3.52041e-70	mouse	shared	FALSE	FALSE
SRSF9	2.65411e-74	0.176195	0.756	0.512	4.383e-70	mouse	unique	FALSE	FALSE
POMP	3.39849e-74	0.243462	0.984	0.914	5.61227e-70	mouse	unique	FALSE	FALSE
NDUFA9	3.79035e-74	0.158033	0.575	0.348	6.25939e-70	mouse	shared	FALSE	FALSE
INAFM1	4.22374e-74	0.120398	0.636	0.367	6.97509e-70	mouse	shared	FALSE	FALSE
ABTB1	4.63125e-74	0.126342	0.614	0.353	7.64804e-70	mouse	shared	FALSE	FALSE
LGALSL	5.57333e-74	0.0871301	0.45	0.216	9.2038e-70	mouse	shared	FALSE	FALSE
TMEM86A	7.31234e-74	0.0727561	0.226	0.082	1.20756e-69	mouse	unique	FALSE	FALSE
CBX6	8.37395e-74	0.189477	0.98	0.848	1.38287e-69	mouse	unique	FALSE	FALSE
PCTP	8.59145e-74	0.0416522	0.182	0.056	1.41879e-69	mouse	unique	FALSE	FALSE
NDRG3	9.51568e-74	0.112061	0.802	0.538	1.57142e-69	mouse	shared	FALSE	FALSE
RNF13	9.74829e-74	0.168235	0.821	0.598	1.60983e-69	mouse	unique	FALSE	FALSE
LGALS1	9.94518e-74	0.204353	0.894	0.677	1.64235e-69	mouse	unique	FALSE	FALSE
ACTR3C	1.65423e-73	0.177745	0.749	0.494	2.7318e-69	mouse	shared	FALSE	FALSE
TAX1BP1	1.66417e-73	0.202419	0.888	0.714	2.74821e-69	mouse	shared	FALSE	FALSE
SNAPC5	2.3664e-73	0.210008	0.858	0.675	3.90788e-69	mouse	shared	FALSE	FALSE
ATCAY	4.11224e-73	0.158301	0.667	0.414	6.79095e-69	mouse	unique	FALSE	FALSE
ACTG1	4.36865e-73	0.283491	0.88	0.897	7.21439e-69	mouse	shared	TRUE	FALSE
CCDC167	6.04181e-73	0.140949	0.591	0.351	9.97744e-69	mouse	unique	FALSE	FALSE
GPR35	6.70145e-73	0.13867	0.583	0.334	1.10668e-68	mouse	unique	FALSE	FALSE
GRIP1	9.5757e-73	0.202635	0.702	0.451	1.58133e-68	mouse	shared	FALSE	FALSE
KIAA1549L	1.92324e-72	0.0386382	0.114	0.025	3.17604e-68	mouse	shared	FALSE	FALSE
ATXN1	1.96715e-72	0.198808	0.779	0.539	3.24854e-68	mouse	unique	FALSE	FALSE
UBE2F	2.24973e-72	0.181048	0.76	0.512	3.7152e-68	mouse	unique	FALSE	FALSE
TMEM45B	2.38037e-72	0.124597	0.851	0.45	3.93095e-68	mouse	shared	FALSE	FALSE
TMEM151A	2.62359e-72	0.225768	0.939	0.819	4.33259e-68	mouse	shared	FALSE	FALSE
GADL1	2.83544e-72	0.0742618	0.195	0.066	4.68245e-68	mouse	shared	FALSE	FALSE
RHEBL1	3.34015e-72	0.166266	0.687	0.431	5.51592e-68	mouse	unique	FALSE	FALSE
ZNF678	3.60134e-72	0.0714586	0.259	0.101	5.94725e-68	mouse	shared	FALSE	FALSE
GPR146	3.99327e-72	0.0606991	0.277	0.109	6.59449e-68	mouse	unique	FALSE	FALSE
TBC1D7	4.35944e-72	0.140738	0.58	0.339	7.19918e-68	mouse	unique	FALSE	FALSE
DAPK3	5.75028e-72	0.149098	0.565	0.334	9.49601e-68	mouse	shared	FALSE	FALSE
SLC50A1	7.48624e-72	0.138711	0.619	0.374	1.23628e-67	mouse	unique	FALSE	FALSE
PRMT1	8.67873e-72	0.158036	0.58	0.35	1.43321e-67	mouse	unique	FALSE	FALSE
CUTA	9.50594e-72	0.246784	0.826	0.672	1.56981e-67	mouse	unique	FALSE	FALSE
SMIM12	9.69808e-72	0.199367	0.93	0.79	1.60154e-67	mouse	shared	FALSE	FALSE
TMEM266	9.77171e-72	0.049886	0.136	0.036	1.6137e-67	mouse	shared	FALSE	FALSE
CHST8	1.12056e-71	0.084324	0.508	0.258	1.85049e-67	mouse	shared	FALSE	FALSE
AXIN2	1.41272e-71	0.0565627	0.135	0.035	2.33296e-67	mouse	unique	FALSE	FALSE
HFM1	1.73568e-71	0.0381638	0.119	0.028	2.8663e-67	mouse	unique	FALSE	FALSE
PALMD	2.35666e-71	0.135356	0.674	0.406	3.89179e-67	mouse	unique	FALSE	FALSE
TFRC	2.37486e-71	0.188074	0.69	0.452	3.92184e-67	mouse	shared	FALSE	FALSE
RDH14	3.10598e-71	0.145413	0.603	0.358	5.12921e-67	mouse	unique	FALSE	FALSE
DDX24	6.94304e-71	0.181306	0.93	0.81	1.14657e-66	mouse	unique	FALSE	FALSE
UQCRC2	1.36787e-70	0.15309	0.647	0.401	2.25891e-66	mouse	shared	FALSE	FALSE
FAM102A	1.5443e-70	0.11624	0.513	0.276	2.55026e-66	mouse	unique	FALSE	FALSE
ACBD6	1.89789e-70	0.16991	0.81	0.58	3.13417e-66	mouse	unique	FALSE	FALSE
MED29	2.18527e-70	0.183356	0.612	0.389	3.60876e-66	mouse	unique	FALSE	FALSE
MTMR11	2.78887e-70	0.0661557	0.204	0.07	4.60555e-66	mouse	shared	FALSE	FALSE
CREB3	2.94147e-70	0.103921	0.388	0.19	4.85755e-66	mouse	shared	FALSE	FALSE
KRCC1	3.02568e-70	0.174327	0.777	0.542	4.99661e-66	mouse	shared	FALSE	FALSE
COMMD5	4.94904e-70	0.0791437	0.329	0.148	8.17284e-66	mouse	unique	FALSE	FALSE
AIMP2	5.5566e-70	0.126053	0.455	0.244	9.17616e-66	mouse	unique	FALSE	FALSE
NRSN1	5.82492e-70	0.0221697	0.963	0.644	9.61927e-66	mouse	unique	FALSE	FALSE
SLC25A11	1.09858e-69	0.166682	0.794	0.577	1.8142e-65	mouse	shared	FALSE	FALSE
USP1	1.26036e-69	0.0818785	0.285	0.119	2.08137e-65	mouse	shared	FALSE	FALSE
SEMA4G	2.68556e-69	0.037805	0.102	0.021	4.43493e-65	mouse	shared	FALSE	FALSE
DNAJC24	2.8212e-69	0.095796	0.353	0.167	4.65893e-65	mouse	shared	FALSE	FALSE
SGMS2	4.00484e-69	0.11904	0.537	0.299	6.61359e-65	mouse	shared	FALSE	FALSE
AIMP1	4.08742e-69	0.191466	0.814	0.595	6.74996e-65	mouse	unique	FALSE	FALSE
GRPEL1	4.54961e-69	0.164423	0.735	0.485	7.51322e-65	mouse	unique	FALSE	FALSE
ARHGAP21	1.11597e-68	0.17289	0.765	0.518	1.84292e-64	mouse	unique	FALSE	FALSE
LINGO2	1.12561e-68	0.0581463	0.329	0.141	1.85883e-64	mouse	unique	FALSE	FALSE
TMEM60	1.3406e-68	0.212301	0.89	0.718	2.21386e-64	mouse	shared	FALSE	FALSE
SOX12	1.36295e-68	0.105299	0.417	0.21	2.25078e-64	mouse	unique	FALSE	FALSE
MTX1	1.57901e-68	0.0848486	0.322	0.145	2.60758e-64	mouse	shared	FALSE	FALSE
SCRN1	2.06172e-68	0.161121	0.796	0.545	3.40473e-64	mouse	unique	FALSE	FALSE
GJC1	2.08556e-68	0.04307	0.12	0.029	3.44409e-64	mouse	shared	FALSE	FALSE
MRPL16	2.6525e-68	0.0871699	0.347	0.163	4.38033e-64	mouse	shared	FALSE	FALSE
TBC1D19	3.09058e-68	0.109824	0.424	0.219	5.10378e-64	mouse	shared	FALSE	FALSE
TUBB4A	3.17698e-68	0.179905	0.916	0.746	5.24646e-64	mouse	shared	FALSE	FALSE
CYB5R1	3.40506e-68	0.147518	0.487	0.262	5.62312e-64	mouse	unique	FALSE	FALSE
EMC8	3.56883e-68	0.163226	0.733	0.488	5.89357e-64	mouse	unique	FALSE	FALSE
UHRF1BP1L	4.865e-68	0.197457	0.901	0.656	8.03406e-64	mouse	unique	FALSE	FALSE
HIVEP2	6.48e-68	0.143663	0.76	0.515	1.07011e-63	mouse	shared	FALSE	FALSE
NT5C3A	8.72267e-68	0.141654	0.709	0.455	1.44046e-63	mouse	shared	FALSE	FALSE
PCYT1B	9.00217e-68	0.115871	0.496	0.268	1.48662e-63	mouse	shared	FALSE	FALSE
GTF2E2	9.60265e-68	0.101455	0.41	0.206	1.58578e-63	mouse	shared	FALSE	FALSE
MANEA	1.04275e-67	0.118075	0.587	0.343	1.722e-63	mouse	unique	FALSE	FALSE
FXN	1.11302e-67	0.0770769	0.343	0.158	1.83805e-63	mouse	unique	FALSE	FALSE
CDKL1	1.63441e-67	0.048961	0.145	0.042	2.69907e-63	mouse	unique	FALSE	FALSE
RALGAPA1	1.79346e-67	0.11743	0.864	0.634	2.96172e-63	mouse	shared	FALSE	FALSE
CCDC102A	1.80166e-67	0.0717388	0.245	0.096	2.97526e-63	mouse	unique	FALSE	FALSE
TPD52L1	2.30748e-67	0.106032	0.136	0.038	3.81057e-63	mouse	shared	FALSE	FALSE
CDC37	2.81591e-67	0.191914	0.836	0.629	4.65019e-63	mouse	shared	FALSE	FALSE
PRR5	3.3558e-67	0.111865	0.444	0.235	5.54177e-63	mouse	unique	FALSE	FALSE
PTGES2	3.70218e-67	0.11829	0.542	0.309	6.11378e-63	mouse	shared	FALSE	FALSE
ARFGAP3	4.3047e-67	0.161	0.738	0.494	7.10878e-63	mouse	unique	FALSE	FALSE
NSDHL	4.6838e-67	0.133345	0.562	0.329	7.73483e-63	mouse	shared	FALSE	FALSE
KCNQ2	5.09647e-67	0.0775863	0.571	0.312	8.41632e-63	mouse	unique	FALSE	FALSE
DHRS1	5.63438e-67	0.155946	0.775	0.547	9.30462e-63	mouse	shared	FALSE	FALSE
PAQR7	5.64431e-67	0.0745903	0.427	0.206	9.32102e-63	mouse	shared	FALSE	FALSE
NDUFS4	5.78538e-67	0.260576	0.839	0.678	9.55397e-63	mouse	shared	TRUE	FALSE
LPCAT3	7.65261e-67	0.105878	0.361	0.175	1.26375e-62	mouse	shared	FALSE	FALSE
TIPIN	9.91423e-67	0.0952776	0.43	0.221	1.63724e-62	mouse	unique	FALSE	FALSE
SMARCB1	1.28615e-66	0.105891	0.435	0.227	2.12394e-62	mouse	unique	FALSE	FALSE
RBFOX1	1.32212e-66	0.170149	0.98	0.907	2.18336e-62	mouse	unique	FALSE	FALSE
SLC9A5	1.34288e-66	0.057697	0.167	0.053	2.21763e-62	mouse	unique	FALSE	FALSE
C11orf96	1.42693e-66	0.129002	0.959	0.803	2.35642e-62	mouse	unique	FALSE	FALSE
NGDN	1.68473e-66	0.131025	0.482	0.266	2.78217e-62	mouse	unique	FALSE	FALSE
SLC25A28	1.73423e-66	0.095014	0.424	0.216	2.86391e-62	mouse	unique	FALSE	FALSE
HOXB7	2.61202e-66	0.0769846	0.231	0.089	4.3135e-62	mouse	unique	FALSE	FALSE
B3GAT3	2.84076e-66	0.182916	0.952	0.853	4.69123e-62	mouse	shared	FALSE	FALSE
NRM	2.9174e-66	0.042609	0.109	0.025	4.8178e-62	mouse	shared	FALSE	FALSE
PUSL1	4.03078e-66	0.144773	0.641	0.392	6.65642e-62	mouse	unique	FALSE	FALSE
EIF4A3	6.26935e-66	0.0767311	0.251	0.102	1.03532e-61	mouse	unique	FALSE	FALSE
SYCE2	7.14048e-66	0.0482539	0.113	0.027	1.17918e-61	mouse	unique	FALSE	FALSE
MRM1	8.18501e-66	0.0943053	0.367	0.179	1.35167e-61	mouse	shared	FALSE	FALSE
RABGGTB	8.36631e-66	0.19597	0.861	0.636	1.38161e-61	mouse	unique	FALSE	FALSE
KLF5	9.71215e-66	0.07851	0.403	0.201	1.60386e-61	mouse	shared	FALSE	FALSE
COX5B	1.11613e-65	0.180125	0.988	0.962	1.84318e-61	mouse	shared	FALSE	FALSE
LCMT1	1.15688e-65	0.155601	0.736	0.524	1.91047e-61	mouse	unique	FALSE	FALSE
ST3GAL2	1.53242e-65	0.0978615	0.533	0.285	2.53063e-61	mouse	shared	FALSE	FALSE
ANKRD50	1.57384e-65	0.167712	0.734	0.488	2.59904e-61	mouse	shared	FALSE	FALSE
BCCIP	2.40933e-65	0.134201	0.611	0.369	3.97876e-61	mouse	unique	FALSE	FALSE
PTP4A3	4.08998e-65	0.123424	0.633	0.378	6.7542e-61	mouse	shared	FALSE	FALSE
MLLT11	4.16348e-65	0.175879	0.997	0.984	6.87557e-61	mouse	shared	FALSE	FALSE
PPP1R26	4.23953e-65	0.0393643	0.112	0.027	7.00116e-61	mouse	unique	FALSE	FALSE
SORL1	5.27259e-65	0.0762653	0.883	0.574	8.70715e-61	mouse	unique	FALSE	FALSE
DCLRE1A	9.90167e-65	0.0526395	0.15	0.045	1.63516e-60	mouse	shared	FALSE	FALSE
GPT	1.08835e-64	0.0405192	0.11	0.026	1.79729e-60	mouse	unique	FALSE	FALSE
KIF21A	1.13744e-64	0.153253	0.998	0.989	1.87837e-60	mouse	unique	FALSE	FALSE
ASXL3	1.28829e-64	0.108368	0.416	0.216	2.12747e-60	mouse	shared	FALSE	FALSE
NEDD4L	1.78571e-64	0.203677	0.96	0.747	2.94892e-60	mouse	unique	FALSE	FALSE
CHMP2A	2.05365e-64	0.196379	0.803	0.61	3.3914e-60	mouse	unique	FALSE	FALSE
SYNM	2.13944e-64	0.19602	0.991	0.941	3.53307e-60	mouse	unique	FALSE	FALSE
TMEM144	2.33121e-64	0.0400206	0.11	0.026	3.84976e-60	mouse	unique	FALSE	FALSE
COPE	2.4891e-64	0.181277	0.816	0.604	4.11049e-60	mouse	unique	FALSE	FALSE
DDX39B	2.68219e-64	0.139133	0.627	0.391	4.42936e-60	mouse	unique	FALSE	FALSE
MRTO4	2.93811e-64	0.105472	0.456	0.245	4.852e-60	mouse	shared	FALSE	FALSE
MEMO1	3.01492e-64	0.105602	0.503	0.281	4.97885e-60	mouse	shared	FALSE	FALSE
KLHDC3	3.43214e-64	0.13644	0.71	0.462	5.66784e-60	mouse	shared	FALSE	FALSE
ACOT9	3.69088e-64	0.107763	0.382	0.193	6.09512e-60	mouse	shared	FALSE	FALSE
RABL3	4.38472e-64	0.110866	0.476	0.264	7.24093e-60	mouse	unique	FALSE	FALSE
CEMIP	4.41268e-64	0.0559826	0.153	0.047	7.28711e-60	mouse	unique	FALSE	FALSE
BRDT	6.05119e-64	0.100169	0.466	0.253	9.99293e-60	mouse	unique	FALSE	FALSE
SLC16A7	1.28564e-63	0.0502479	0.156	0.048	2.12311e-59	mouse	unique	FALSE	FALSE
NDUFA12	1.31823e-63	0.207203	0.839	0.7	2.17692e-59	mouse	shared	FALSE	FALSE
NDUFAF1	1.46e-63	0.0886081	0.346	0.167	2.41105e-59	mouse	shared	FALSE	FALSE
MRPL44	1.67368e-63	0.116706	0.567	0.339	2.76391e-59	mouse	shared	FALSE	FALSE
RGMB	1.81946e-63	0.1589	0.748	0.505	3.00466e-59	mouse	shared	FALSE	FALSE
NAA20	2.07382e-63	0.172622	0.686	0.469	3.42471e-59	mouse	unique	FALSE	FALSE
NHLRC2	4.24344e-63	0.059718	0.224	0.086	7.00761e-59	mouse	unique	FALSE	FALSE
CMPK2	4.84588e-63	0.101628	0.453	0.242	8.00248e-59	mouse	unique	FALSE	FALSE
PORCN	6.28199e-63	0.0857274	0.299	0.136	1.03741e-58	mouse	shared	FALSE	FALSE
CST6	6.56933e-63	0.176576	0.788	0.578	1.08486e-58	mouse	unique	FALSE	FALSE
NXPE4	7.28493e-63	0.0831171	0.27	0.116	1.20303e-58	mouse	unique	FALSE	FALSE
FRG1	1.32364e-62	0.092174	0.42	0.22	2.18586e-58	mouse	shared	FALSE	FALSE
GPRC5B	1.4384e-62	0.00998597	0.209	0.076	2.37537e-58	mouse	unique	FALSE	FALSE
UBTD2	1.45485e-62	0.0553247	0.189	0.068	2.40253e-58	mouse	shared	FALSE	FALSE
IMMP2L	1.6176e-62	0.0730061	0.259	0.11	2.67131e-58	mouse	unique	FALSE	FALSE
JUND	2.02134e-62	0.162484	0.992	0.91	3.33804e-58	mouse	unique	FALSE	FALSE
PIANP	2.06406e-62	0.052867	0.607	0.321	3.40859e-58	mouse	shared	FALSE	FALSE
TBC1D15	3.14887e-62	0.117906	0.529	0.307	5.20004e-58	mouse	shared	FALSE	FALSE
COQ4	3.20945e-62	0.0883849	0.39	0.198	5.30009e-58	mouse	shared	FALSE	FALSE
ZC2HC1A	3.27784e-62	0.18451	0.911	0.816	5.41302e-58	mouse	unique	FALSE	FALSE
ZFHX4	3.53207e-62	0.120946	0.573	0.334	5.83286e-58	mouse	unique	FALSE	FALSE
MSANTD3	4.4188e-62	0.0853391	0.383	0.192	7.29721e-58	mouse	unique	FALSE	FALSE
HCN2	6.4115e-62	0.0625666	0.264	0.111	1.0588e-57	mouse	shared	FALSE	FALSE
SOD1	7.35725e-62	0.163521	0.945	0.839	1.21498e-57	mouse	unique	FALSE	FALSE
ZCCHC3	7.71131e-62	0.0841185	0.3	0.136	1.27345e-57	mouse	unique	FALSE	FALSE
PHB	7.97946e-62	0.12028	0.571	0.343	1.31773e-57	mouse	shared	FALSE	FALSE
PGBD5	8.07685e-62	0.130355	0.647	0.406	1.33381e-57	mouse	unique	FALSE	FALSE
SERF1B	8.45214e-62	0.182012	0.982	0.895	1.39579e-57	mouse	unique	FALSE	FALSE
OGFOD3	9.1798e-62	0.0708775	0.31	0.139	1.51595e-57	mouse	unique	FALSE	FALSE
MRPL14	1.29483e-61	0.212571	0.89	0.75	2.13828e-57	mouse	unique	FALSE	FALSE
LRFN4	1.31812e-61	0.0912254	0.32	0.15	2.17674e-57	mouse	shared	FALSE	FALSE
DRG1	1.8067e-61	0.152962	0.636	0.414	2.98359e-57	mouse	unique	FALSE	FALSE
MRPS6	1.84043e-61	0.21453	0.647	0.448	3.03928e-57	mouse	unique	FALSE	FALSE
DOCK8	2.464e-61	0.0411773	0.116	0.03	4.06905e-57	mouse	unique	FALSE	FALSE
PSMC4	2.89453e-61	0.141923	0.606	0.389	4.78002e-57	mouse	unique	FALSE	FALSE
UNC5B	3.52366e-61	0.0363207	0.214	0.079	5.81897e-57	mouse	shared	FALSE	FALSE
CD320	3.57327e-61	0.0877257	0.339	0.165	5.9009e-57	mouse	unique	FALSE	FALSE
PFDN6	4.82222e-61	0.227392	0.785	0.632	7.96341e-57	mouse	unique	FALSE	FALSE
KIF16B	4.90966e-61	0.104061	0.415	0.217	8.10782e-57	mouse	unique	FALSE	FALSE
ACADM	5.22024e-61	0.128393	0.685	0.448	8.6207e-57	mouse	shared	FALSE	FALSE
PLPPR4	5.42331e-61	0.0819775	0.281	0.126	8.95605e-57	mouse	shared	FALSE	FALSE
THYN1	6.35584e-61	0.114434	0.452	0.253	1.0496e-56	mouse	unique	FALSE	FALSE
ATP6V1G2	6.71865e-61	0.13002	0.945	0.813	1.10952e-56	mouse	shared	FALSE	FALSE
EPB41L2	1.11416e-60	0.0759335	0.314	0.145	1.83993e-56	mouse	shared	FALSE	FALSE
RPP25L	1.79195e-60	0.0771725	0.351	0.173	2.95923e-56	mouse	shared	FALSE	FALSE
PARD6A	1.86233e-60	0.13498	0.612	0.382	3.07545e-56	mouse	unique	FALSE	FALSE
MNAT1	2.09023e-60	0.103725	0.549	0.324	3.45181e-56	mouse	unique	FALSE	FALSE
TUBB2A	2.25695e-60	0.272241	0.909	0.781	3.72712e-56	mouse	unique	TRUE	FALSE
DBNDD2	3.35494e-60	0.0992426	0.262	0.114	5.54035e-56	mouse	unique	FALSE	FALSE
PRPF38A	3.42351e-60	0.107156	0.459	0.254	5.65359e-56	mouse	unique	FALSE	FALSE
DPPA5	5.20971e-60	0.0558909	0.164	0.056	8.60331e-56	mouse	unique	FALSE	FALSE
PHF5A	5.70996e-60	0.184159	0.845	0.653	9.42943e-56	mouse	unique	FALSE	FALSE
WASF3	6.96135e-60	0.16287	0.78	0.552	1.1496e-55	mouse	unique	FALSE	FALSE
GRIK3	7.07693e-60	0.0403618	0.104	0.025	1.16868e-55	mouse	unique	FALSE	FALSE
MYG1	9.15902e-60	0.095093	0.404	0.214	1.51252e-55	mouse	unique	FALSE	FALSE
MED13L	9.86962e-60	0.151941	0.7	0.464	1.62987e-55	mouse	unique	FALSE	FALSE
BRIX1	1.36874e-59	0.0786909	0.275	0.123	2.26034e-55	mouse	unique	FALSE	FALSE
SERBP1	1.51691e-59	0.181011	0.899	0.737	2.50502e-55	mouse	unique	FALSE	FALSE
SCRN2	1.58681e-59	0.0375065	0.102	0.024	2.62046e-55	mouse	shared	FALSE	FALSE
CTXND1	1.88756e-59	0.0743842	0.558	0.309	3.11711e-55	mouse	shared	FALSE	FALSE
VDAC2	2.38161e-59	0.148504	0.907	0.751	3.933e-55	mouse	shared	FALSE	FALSE
JAGN1	2.38453e-59	0.155023	0.672	0.458	3.93782e-55	mouse	unique	FALSE	FALSE
UBE2E2	3.15209e-59	0.174679	0.961	0.808	5.20537e-55	mouse	shared	FALSE	FALSE
FAM110B	3.69032e-59	0.127322	0.572	0.342	6.09419e-55	mouse	unique	FALSE	FALSE
RBKS	4.02601e-59	0.0483173	0.142	0.045	6.64855e-55	mouse	shared	FALSE	FALSE
MSI2	4.72562e-59	0.132193	0.682	0.438	7.80389e-55	mouse	unique	FALSE	FALSE
ADORA1	5.57127e-59	0.132054	0.82	0.541	9.2004e-55	mouse	shared	FALSE	FALSE
RALY	5.93551e-59	0.164128	0.87	0.674	9.8019e-55	mouse	unique	FALSE	FALSE
SBDS	7.64064e-59	0.151914	0.708	0.493	1.26178e-54	mouse	unique	FALSE	FALSE
PAM	9.19551e-59	0.156372	0.906	0.738	1.51855e-54	mouse	shared	FALSE	FALSE
MRPL39	9.55933e-59	0.067301	0.265	0.117	1.57863e-54	mouse	shared	FALSE	FALSE
PQBP1	1.15522e-58	0.106555	0.43	0.237	1.90774e-54	mouse	unique	FALSE	FALSE
PIGC	1.21402e-58	0.0863962	0.391	0.202	2.00484e-54	mouse	shared	FALSE	FALSE
NCALD	1.2212e-58	0.16935	0.96	0.791	2.01669e-54	mouse	unique	FALSE	FALSE
SPAG7	1.30274e-58	0.0956583	0.382	0.196	2.15134e-54	mouse	unique	FALSE	FALSE
MRPL43	1.36185e-58	0.182194	0.85	0.676	2.24897e-54	mouse	unique	FALSE	FALSE
ACTR6	1.40715e-58	0.0853386	0.379	0.196	2.32377e-54	mouse	shared	FALSE	FALSE
DDOST	1.41019e-58	0.110718	0.465	0.26	2.32878e-54	mouse	shared	FALSE	FALSE
GCLC	1.41553e-58	0.128271	0.654	0.419	2.3376e-54	mouse	unique	FALSE	FALSE
SF3B4	1.41965e-58	0.0745153	0.297	0.136	2.34441e-54	mouse	unique	FALSE	FALSE
ORAI1	1.48769e-58	0.0702951	0.341	0.165	2.45676e-54	mouse	unique	FALSE	FALSE
ZFAND5	1.74854e-58	0.124702	0.973	0.927	2.88753e-54	mouse	unique	FALSE	FALSE
ZMAT5	1.75478e-58	0.192979	0.653	0.463	2.89785e-54	mouse	unique	FALSE	FALSE
PPP1R18	1.82378e-58	0.0870803	0.424	0.226	3.01179e-54	mouse	shared	FALSE	FALSE
TECR	3.0312e-58	0.236107	0.945	0.864	5.00572e-54	mouse	unique	FALSE	FALSE
CNNM2	3.05184e-58	0.0507352	0.169	0.059	5.03981e-54	mouse	shared	FALSE	FALSE
CBL	3.73341e-58	0.158967	0.827	0.612	6.16535e-54	mouse	shared	FALSE	FALSE
UBALD2	3.90395e-58	0.145028	0.71	0.479	6.44698e-54	mouse	unique	FALSE	FALSE
ERGIC2	4.84529e-58	0.160191	0.743	0.518	8.00151e-54	mouse	unique	FALSE	FALSE
PIR	5.02295e-58	0.0843639	0.48	0.266	8.2949e-54	mouse	unique	FALSE	FALSE
HSBP1L1	5.12814e-58	0.100193	0.889	0.675	8.46862e-54	mouse	unique	FALSE	FALSE
ARFRP1	5.47428e-58	0.122947	0.68	0.442	9.04022e-54	mouse	shared	FALSE	FALSE
BLOC1S4	5.56069e-58	0.0950546	0.478	0.27	9.18292e-54	mouse	unique	FALSE	FALSE
FMNL1	5.91673e-58	0.107927	0.405	0.219	9.77088e-54	mouse	shared	FALSE	FALSE
SESTD1	6.06119e-58	0.140253	0.69	0.444	1.00094e-53	mouse	unique	FALSE	FALSE
GALNT14	6.63278e-58	0.0931405	0.494	0.272	1.09534e-53	mouse	unique	FALSE	FALSE
MFHAS1	1.09439e-57	0.180088	0.844	0.63	1.80727e-53	mouse	shared	FALSE	FALSE
WDR45	1.32436e-57	0.0808275	0.413	0.217	2.18705e-53	mouse	unique	FALSE	FALSE
CHADL	1.34443e-57	0.0489848	0.249	0.104	2.22019e-53	mouse	unique	FALSE	FALSE
MRPS12	1.56295e-57	0.210283	0.927	0.82	2.58106e-53	mouse	shared	FALSE	FALSE
RBFA	1.56846e-57	0.104697	0.456	0.26	2.59015e-53	mouse	unique	FALSE	FALSE
HSPBP1	1.66155e-57	0.136264	0.551	0.343	2.74388e-53	mouse	shared	FALSE	FALSE
DUS1L	1.67228e-57	0.0778718	0.374	0.19	2.7616e-53	mouse	unique	FALSE	FALSE
CDC123	2.13015e-57	0.133167	0.691	0.455	3.51773e-53	mouse	unique	FALSE	FALSE
NXF1	2.2358e-57	0.176354	0.78	0.574	3.6922e-53	mouse	unique	FALSE	FALSE
DERA	2.70706e-57	0.0442785	0.136	0.042	4.47043e-53	mouse	unique	FALSE	FALSE
ZNF830	2.75262e-57	0.0657155	0.257	0.112	4.54568e-53	mouse	unique	FALSE	FALSE
SMDT1	2.96962e-57	0.123306	0.999	0.995	4.90403e-53	mouse	unique	FALSE	FALSE
BTBD6	3.42766e-57	0.101749	0.415	0.224	5.66044e-53	mouse	unique	FALSE	FALSE
RORA	3.44791e-57	0.0751083	0.415	0.219	5.69388e-53	mouse	unique	FALSE	FALSE
APBA1	3.79011e-57	0.182987	0.842	0.626	6.25899e-53	mouse	unique	FALSE	FALSE
OSER1	4.64467e-57	0.0745458	0.332	0.162	7.67022e-53	mouse	shared	FALSE	FALSE
DAPK1	4.87695e-57	0.159294	0.856	0.601	8.0538e-53	mouse	unique	FALSE	FALSE
FAM98C	6.37043e-57	0.11472	0.623	0.391	1.05201e-52	mouse	unique	FALSE	FALSE
SMOX	1.09521e-56	0.0816205	0.35	0.176	1.80862e-52	mouse	unique	FALSE	FALSE
PRPF40A	1.13707e-56	0.111523	0.617	0.386	1.87777e-52	mouse	unique	FALSE	FALSE
BAX	1.1913e-56	0.173608	0.935	0.79	1.96732e-52	mouse	unique	FALSE	FALSE
ELP5	1.21852e-56	0.157004	0.867	0.665	2.01227e-52	mouse	shared	FALSE	FALSE
LSM3	1.27134e-56	0.11955	0.647	0.416	2.0995e-52	mouse	unique	FALSE	FALSE
IMPDH1	1.45168e-56	0.140653	0.795	0.558	2.39731e-52	mouse	shared	FALSE	FALSE
SLC22A23	2.33084e-56	0.0351793	0.242	0.099	3.84915e-52	mouse	shared	FALSE	FALSE
NHS	2.79628e-56	0.0948732	0.506	0.291	4.61778e-52	mouse	shared	FALSE	FALSE
NDUFS2	2.96995e-56	0.175941	0.841	0.661	4.90458e-52	mouse	shared	FALSE	FALSE
PPEF1	3.06397e-56	0.119292	0.594	0.361	5.05984e-52	mouse	unique	FALSE	FALSE
GOLGA7	3.0975e-56	0.168773	0.883	0.711	5.11522e-52	mouse	shared	FALSE	FALSE
ALG14	3.30397e-56	0.119975	0.576	0.358	5.45618e-52	mouse	shared	FALSE	FALSE
CFAP20	5.39973e-56	0.14345	0.767	0.534	8.91711e-52	mouse	shared	FALSE	FALSE
MRPS18A	6.11983e-56	0.166147	0.942	0.812	1.01063e-51	mouse	unique	FALSE	FALSE
THSD7A	6.23271e-56	0.105675	0.781	0.522	1.02927e-51	mouse	unique	FALSE	FALSE
CHMP6	6.51317e-56	0.15241	0.673	0.444	1.07558e-51	mouse	shared	FALSE	FALSE
VPS72	6.55453e-56	0.0934543	0.481	0.276	1.08242e-51	mouse	unique	FALSE	FALSE
HNRNPD	8.53397e-56	0.147984	0.78	0.584	1.4093e-51	mouse	unique	FALSE	FALSE
DGUOK	8.64878e-56	0.136359	0.694	0.464	1.42826e-51	mouse	unique	FALSE	FALSE
TRIM62	9.71429e-56	0.0724066	0.304	0.141	1.60422e-51	mouse	shared	FALSE	FALSE
WDR61	1.05185e-55	0.105113	0.476	0.277	1.73703e-51	mouse	unique	FALSE	FALSE
NPAS2	1.59115e-55	0.048273	0.115	0.033	2.62763e-51	mouse	unique	FALSE	FALSE
ID1	1.81707e-55	0.085243	0.205	0.082	3.00072e-51	mouse	unique	FALSE	FALSE
ZNF326	1.8927e-55	0.0913719	0.481	0.271	3.12561e-51	mouse	shared	FALSE	FALSE
CLIC1	1.96285e-55	0.163322	0.934	0.795	3.24144e-51	mouse	shared	FALSE	FALSE
RNF125	2.34347e-55	0.0922556	0.422	0.231	3.87e-51	mouse	shared	FALSE	FALSE
PPIP5K1	3.51924e-55	0.10157	0.483	0.281	5.81167e-51	mouse	unique	FALSE	FALSE
C6orf120	3.55746e-55	0.0801191	0.432	0.235	5.87479e-51	mouse	unique	FALSE	FALSE
PLEKHA3	3.77736e-55	0.159165	0.782	0.573	6.23794e-51	mouse	unique	FALSE	FALSE
TOX2	4.33895e-55	0.0959011	0.626	0.387	7.16534e-51	mouse	unique	FALSE	FALSE
ABHD5	6.61577e-55	0.111434	0.459	0.264	1.09253e-50	mouse	shared	FALSE	FALSE
ST7	7.1586e-55	0.0575144	0.189	0.073	1.18217e-50	mouse	shared	FALSE	FALSE
RAB11A	7.70168e-55	0.161693	0.957	0.877	1.27186e-50	mouse	unique	FALSE	FALSE
MRPS16	8.16386e-55	0.162542	0.805	0.605	1.34818e-50	mouse	shared	FALSE	FALSE
NDUFB6	1.04847e-54	0.232459	0.931	0.835	1.73145e-50	mouse	unique	FALSE	FALSE
MCTS1	1.07164e-54	0.211774	0.663	0.492	1.7697e-50	mouse	shared	FALSE	FALSE
SNRPD1	1.12478e-54	0.218933	0.742	0.582	1.85747e-50	mouse	unique	FALSE	FALSE
DISP1	1.33271e-54	0.0550239	0.14	0.046	2.20084e-50	mouse	shared	FALSE	FALSE
SPA17	1.38158e-54	0.0460433	0.208	0.083	2.28154e-50	mouse	unique	FALSE	FALSE
RHEB	1.77616e-54	0.181356	0.998	0.965	2.93314e-50	mouse	unique	FALSE	FALSE
GTF2B	1.87765e-54	0.0825191	0.329	0.166	3.10075e-50	mouse	unique	FALSE	FALSE
SOCS3	1.96651e-54	0.0952969	0.361	0.181	3.2475e-50	mouse	unique	FALSE	FALSE
P4HA2	2.09185e-54	0.0544316	0.14	0.046	3.45448e-50	mouse	shared	FALSE	FALSE
CXXC5	2.10151e-54	0.028522	0.446	0.235	3.47043e-50	mouse	unique	FALSE	FALSE
CCDC12	2.22985e-54	0.130612	0.879	0.7	3.68238e-50	mouse	unique	FALSE	FALSE
ENO2	2.58662e-54	0.0812575	0.955	0.714	4.27155e-50	mouse	shared	FALSE	FALSE
HSD17B8	3.87339e-54	0.0717921	0.373	0.195	6.39652e-50	mouse	unique	FALSE	FALSE
EXOSC9	4.17098e-54	0.0736549	0.259	0.118	6.88796e-50	mouse	shared	FALSE	FALSE
PEPD	4.87575e-54	0.0617031	0.318	0.154	8.05181e-50	mouse	unique	FALSE	FALSE
BRCC3	4.90149e-54	0.14557	0.741	0.522	8.09432e-50	mouse	unique	FALSE	FALSE
HDHD3	4.92369e-54	0.0356858	0.132	0.041	8.13099e-50	mouse	unique	FALSE	FALSE
B4GALT4	7.47379e-54	0.0572148	0.212	0.088	1.23422e-49	mouse	shared	FALSE	FALSE
CRYZL1	7.54146e-54	0.148991	0.734	0.511	1.2454e-49	mouse	unique	FALSE	FALSE
ADPRHL1	7.86758e-54	0.0391265	0.127	0.038	1.29925e-49	mouse	unique	FALSE	FALSE
EIF3H	8.15042e-54	0.186983	0.977	0.9	1.34596e-49	mouse	shared	FALSE	FALSE
ZNF385B	9.51145e-54	0.0984133	0.591	0.353	1.57072e-49	mouse	unique	FALSE	FALSE
YIPF4	1.22702e-53	0.16205	0.852	0.704	2.0263e-49	mouse	shared	FALSE	FALSE
NSMCE1	1.33653e-53	0.0960796	0.46	0.262	2.20715e-49	mouse	unique	FALSE	FALSE
PXMP4	1.37102e-53	0.0557668	0.236	0.101	2.26411e-49	mouse	shared	FALSE	FALSE
DNAJC2	1.38884e-53	0.140702	0.728	0.491	2.29353e-49	mouse	unique	FALSE	FALSE
RNF141	2.43251e-53	0.123139	0.694	0.465	4.01705e-49	mouse	unique	FALSE	FALSE
WDR12	2.46159e-53	0.107204	0.581	0.358	4.06507e-49	mouse	shared	FALSE	FALSE
RANBP1	2.77713e-53	0.163134	0.973	0.894	4.58615e-49	mouse	unique	FALSE	FALSE
KCNAB1	2.83428e-53	0.00694021	0.736	0.39	4.68053e-49	mouse	unique	FALSE	FALSE
CYRIA	3.04653e-53	0.0528825	0.196	0.076	5.03103e-49	mouse	unique	FALSE	FALSE
TPST2	3.4681e-53	0.0794317	0.463	0.257	5.72723e-49	mouse	shared	FALSE	FALSE
PDCD5	3.57716e-53	0.146785	0.983	0.932	5.90733e-49	mouse	unique	FALSE	FALSE
ACOT7	3.68385e-53	0.174093	0.91	0.796	6.08351e-49	mouse	shared	FALSE	FALSE
GDAP1L1	4.2043e-53	0.13991	0.729	0.508	6.94298e-49	mouse	shared	FALSE	FALSE
DAD1	4.91008e-53	0.296339	0.92	0.822	8.10851e-49	mouse	unique	TRUE	FALSE
VTI1B	4.97959e-53	0.17842	0.992	0.931	8.22329e-49	mouse	shared	FALSE	FALSE
ACKR1	5.3053e-53	0.0495088	0.826	0.569	8.76118e-49	mouse	shared	FALSE	FALSE
HILPDA	5.92135e-53	0.0868461	0.377	0.202	9.77851e-49	mouse	unique	FALSE	FALSE
EIF2B2	6.59764e-53	0.0813245	0.388	0.208	1.08953e-48	mouse	shared	FALSE	FALSE
TXNDC9	9.75958e-53	0.112073	0.669	0.446	1.6117e-48	mouse	unique	FALSE	FALSE
SRRD	1.20525e-52	0.0868268	0.399	0.219	1.99035e-48	mouse	shared	FALSE	FALSE
TPGS2	1.30314e-52	0.152935	0.806	0.589	2.152e-48	mouse	shared	FALSE	FALSE
ICA1	1.47706e-52	0.057243	0.339	0.167	2.43921e-48	mouse	shared	FALSE	FALSE
RBM8A	1.51382e-52	0.048801	0.136	0.044	2.49992e-48	mouse	unique	FALSE	FALSE
B3GALNT1	2.12317e-52	0.036706	0.48	0.249	3.5062e-48	mouse	shared	FALSE	FALSE
CSTB	2.63179e-52	0.239224	0.849	0.704	4.34614e-48	mouse	unique	FALSE	FALSE
GABARAPL2	4.05288e-52	0.40329	0.984	0.971	6.69292e-48	mouse	unique	TRUE	FALSE
SESN3	4.2347e-52	0.0966292	0.629	0.394	6.99319e-48	mouse	unique	FALSE	FALSE
MT-ATP6	4.25425e-52	0.162562	0.844	0.88	7.02546e-48	mouse	unique	FALSE	FALSE
PCK2	5.23445e-52	0.112531	0.543	0.331	8.64417e-48	mouse	unique	FALSE	FALSE
CEBPB	5.9184e-52	0.0836831	0.466	0.266	9.77365e-48	mouse	unique	FALSE	FALSE
COX18	5.98299e-52	0.128345	0.605	0.389	9.88032e-48	mouse	shared	FALSE	FALSE
KIF23	6.51771e-52	0.0580723	0.116	0.035	1.07633e-47	mouse	shared	FALSE	FALSE
MND1	7.30293e-52	0.0382472	0.136	0.045	1.20601e-47	mouse	unique	FALSE	FALSE
POLB	7.35463e-52	0.110547	0.599	0.384	1.21454e-47	mouse	unique	FALSE	FALSE
SEC11A	8.10054e-52	0.126211	0.663	0.441	1.33772e-47	mouse	unique	FALSE	FALSE
VPS26A	1.11105e-51	0.0752527	0.563	0.32	1.83479e-47	mouse	unique	FALSE	FALSE
DOLK	1.21043e-51	0.0683255	0.224	0.097	1.9989e-47	mouse	shared	FALSE	FALSE
CTIF	1.32796e-51	0.160129	0.874	0.682	2.19299e-47	mouse	unique	FALSE	FALSE
AP1S1	1.46645e-51	0.171212	0.924	0.788	2.42169e-47	mouse	unique	FALSE	FALSE
GINS4	1.63438e-51	0.0851473	0.313	0.156	2.69902e-47	mouse	unique	FALSE	FALSE
RTCA	1.79869e-51	0.117947	0.667	0.435	2.97036e-47	mouse	shared	FALSE	FALSE
GMDS	2.613e-51	0.0672056	0.251	0.114	4.3151e-47	mouse	shared	FALSE	FALSE
GPR37	3.16712e-51	0.0448041	0.227	0.095	5.23018e-47	mouse	shared	FALSE	FALSE
MRPL22	3.4169e-51	0.123711	0.491	0.302	5.64267e-47	mouse	unique	FALSE	FALSE
NIPBL	3.74836e-51	0.0838405	0.428	0.236	6.19004e-47	mouse	shared	FALSE	FALSE
CABLES2	3.82048e-51	0.0497904	0.301	0.144	6.30914e-47	mouse	shared	FALSE	FALSE
MAT2B	6.97006e-51	0.141962	0.924	0.764	1.15104e-46	mouse	unique	FALSE	FALSE
CCT2	8.13505e-51	0.17882	0.882	0.705	1.34342e-46	mouse	unique	FALSE	FALSE
ENY2	8.61152e-51	0.158236	0.811	0.643	1.42211e-46	mouse	shared	FALSE	FALSE
MGAT4C	9.91155e-51	0.0367254	0.202	0.082	1.63679e-46	mouse	unique	FALSE	FALSE
PSMA6	1.05491e-50	0.122955	0.621	0.431	1.74207e-46	mouse	unique	FALSE	FALSE
CDKN2AIPNL	1.08865e-50	0.132333	0.687	0.469	1.7978e-46	mouse	shared	FALSE	FALSE
SEC62	1.21603e-50	0.149137	0.98	0.91	2.00815e-46	mouse	unique	FALSE	FALSE
METTL5	1.29138e-50	0.085419	0.39	0.216	2.13259e-46	mouse	shared	FALSE	FALSE
MRPL17	1.33505e-50	0.157762	0.844	0.651	2.2047e-46	mouse	unique	FALSE	FALSE
TIMM22	1.58888e-50	0.136839	0.699	0.498	2.62388e-46	mouse	unique	FALSE	FALSE
NUDT14	2.03487e-50	0.0618315	0.342	0.174	3.36038e-46	mouse	unique	FALSE	FALSE
TBCC	2.2789e-50	0.136008	0.668	0.456	3.76337e-46	mouse	unique	FALSE	FALSE
LIMS2	2.31901e-50	0.0487637	0.165	0.062	3.82962e-46	mouse	unique	FALSE	FALSE
ANKRD27	2.86835e-50	0.106338	0.527	0.318	4.73679e-46	mouse	shared	FALSE	FALSE
FLOT1	2.90431e-50	0.158108	0.899	0.779	4.79618e-46	mouse	unique	FALSE	FALSE
AAMP	2.95838e-50	0.136545	0.598	0.399	4.88546e-46	mouse	shared	FALSE	FALSE
CFAP36	3.15875e-50	0.148612	0.811	0.604	5.21636e-46	mouse	unique	FALSE	FALSE
ALKBH2	3.16501e-50	0.0724633	0.323	0.165	5.22669e-46	mouse	unique	FALSE	FALSE
SGF29	3.67974e-50	0.0645331	0.351	0.182	6.07672e-46	mouse	shared	FALSE	FALSE
DDX1	4.00513e-50	0.103702	0.508	0.308	6.61406e-46	mouse	shared	FALSE	FALSE
FAM216A	4.26207e-50	0.122736	0.64	0.427	7.03837e-46	mouse	shared	FALSE	FALSE
GDE1	4.85177e-50	0.173667	0.937	0.819	8.01221e-46	mouse	shared	FALSE	FALSE
HAUS7	6.30442e-50	0.0489851	0.205	0.085	1.04111e-45	mouse	unique	FALSE	FALSE
SFXN3	8.96572e-50	0.145053	0.825	0.614	1.4806e-45	mouse	unique	FALSE	FALSE
GNPDA2	9.29025e-50	0.138492	0.696	0.497	1.53419e-45	mouse	shared	FALSE	FALSE
RBM3	1.05943e-49	0.188114	0.839	0.809	1.74954e-45	mouse	unique	FALSE	FALSE
EIF3E	1.11108e-49	0.180918	0.917	0.744	1.83484e-45	mouse	unique	FALSE	FALSE
FUNDC2	1.12274e-49	0.150915	0.847	0.671	1.8541e-45	mouse	shared	FALSE	FALSE
POLR2C	1.16422e-49	0.0886357	0.542	0.328	1.92259e-45	mouse	shared	FALSE	FALSE
CCDC93	1.48354e-49	0.0706606	0.317	0.16	2.44991e-45	mouse	shared	FALSE	FALSE
NUP37	1.79893e-49	0.0447435	0.168	0.064	2.97075e-45	mouse	shared	FALSE	FALSE
CDK10	2.04258e-49	0.0974494	0.534	0.322	3.37311e-45	mouse	shared	FALSE	FALSE
CNIH4	3.29632e-49	0.124842	0.593	0.39	5.44354e-45	mouse	unique	FALSE	FALSE
SDHD	3.57818e-49	0.166672	0.793	0.626	5.90901e-45	mouse	unique	FALSE	FALSE
CADM3	3.73498e-49	0.0940596	0.9	0.669	6.16795e-45	mouse	unique	FALSE	FALSE
DHPS	4.32842e-49	0.137846	0.743	0.529	7.14795e-45	mouse	shared	FALSE	FALSE
BUD31	4.5892e-49	0.147946	0.648	0.464	7.57861e-45	mouse	unique	FALSE	FALSE
NUDT22	5.01512e-49	0.0545731	0.177	0.07	8.28197e-45	mouse	unique	FALSE	FALSE
NUDT21	6.84142e-49	0.125408	0.695	0.482	1.12979e-44	mouse	shared	FALSE	FALSE
POLD4	7.53569e-49	0.108528	0.65	0.438	1.24444e-44	mouse	unique	FALSE	FALSE
ARID5B	8.18456e-49	0.0420823	0.159	0.059	1.3516e-44	mouse	shared	FALSE	FALSE
KLHDC8B	8.77131e-49	0.115332	0.657	0.431	1.44849e-44	mouse	shared	FALSE	FALSE
TMED3	9.97643e-49	0.113959	0.725	0.499	1.64751e-44	mouse	shared	FALSE	FALSE
PRUNE2	1.08899e-48	0.346896	0.999	0.99	1.79836e-44	mouse	unique	TRUE	FALSE
IFT20	1.23799e-48	0.149727	0.965	0.871	2.04441e-44	mouse	unique	FALSE	FALSE
SNX5	1.35653e-48	0.0875046	0.488	0.289	2.24018e-44	mouse	unique	FALSE	FALSE
ZNF277	2.40576e-48	0.0770723	0.245	0.115	3.97287e-44	mouse	unique	FALSE	FALSE
ENO3	2.46297e-48	0.0914799	0.442	0.252	4.06735e-44	mouse	shared	FALSE	FALSE
ZDHHC1	2.62883e-48	0.0622331	0.317	0.16	4.34125e-44	mouse	unique	FALSE	FALSE
EID1	2.74778e-48	0.0475495	0.807	0.523	4.53768e-44	mouse	unique	FALSE	FALSE
ARPC5	3.29412e-48	0.1605	0.988	0.927	5.43991e-44	mouse	unique	FALSE	FALSE
EIF3M	3.48238e-48	0.15007	0.855	0.671	5.7508e-44	mouse	unique	FALSE	FALSE
MS4A3	4.02002e-48	0.0932453	0.406	0.224	6.63867e-44	mouse	unique	FALSE	FALSE
ARPC5L	5.66593e-48	0.154346	0.978	0.88	9.35672e-44	mouse	unique	FALSE	FALSE
MLLT3	5.69943e-48	0.110645	0.638	0.425	9.41205e-44	mouse	shared	FALSE	FALSE
POC5	7.64867e-48	0.0779272	0.31	0.159	1.2631e-43	mouse	unique	FALSE	FALSE
ADORA2A	8.35437e-48	0.0403173	0.106	0.031	1.37964e-43	mouse	unique	FALSE	FALSE
HSP90B1	8.79248e-48	0.161155	0.833	0.638	1.45199e-43	mouse	unique	FALSE	FALSE
SDHAF3	9.24793e-48	0.122753	0.657	0.448	1.5272e-43	mouse	unique	FALSE	FALSE
DEF6	1.30255e-47	0.072567	0.311	0.159	2.15103e-43	mouse	shared	FALSE	FALSE
ROBO2	1.30531e-47	0.131905	0.872	0.664	2.15559e-43	mouse	shared	FALSE	FALSE
IDH3G	1.38151e-47	0.0705802	0.43	0.249	2.28142e-43	mouse	shared	FALSE	FALSE
PPARGC1B	1.59744e-47	0.0313072	0.14	0.048	2.63801e-43	mouse	shared	FALSE	FALSE
COMMD2	1.68607e-47	0.113734	0.542	0.342	2.78437e-43	mouse	shared	FALSE	FALSE
ZNF200	1.76249e-47	0.0761425	0.142	0.051	2.91058e-43	mouse	shared	FALSE	FALSE
RNF139	1.78446e-47	0.0744167	0.322	0.168	2.94686e-43	mouse	shared	FALSE	FALSE
C11orf68	1.95827e-47	0.0995822	0.591	0.379	3.23389e-43	mouse	unique	FALSE	FALSE
SUSD6	2.07813e-47	0.148902	0.822	0.612	3.43183e-43	mouse	shared	FALSE	FALSE
EHBP1L1	2.28318e-47	0.110498	0.586	0.365	3.77045e-43	mouse	unique	FALSE	FALSE
SDF2	2.82982e-47	0.12624	0.796	0.584	4.67316e-43	mouse	unique	FALSE	FALSE
KCMF1	2.98257e-47	0.151069	0.838	0.673	4.92542e-43	mouse	shared	FALSE	FALSE
MRPL2	3.18943e-47	0.10332	0.545	0.344	5.26702e-43	mouse	shared	FALSE	FALSE
PPTC7	3.8265e-47	0.10765	0.611	0.391	6.31908e-43	mouse	unique	FALSE	FALSE
PAPOLA	4.40477e-47	0.170623	0.874	0.691	7.27403e-43	mouse	unique	FALSE	FALSE
PNO1	4.54901e-47	0.0754243	0.405	0.227	7.51224e-43	mouse	unique	FALSE	FALSE
SGCE	4.56369e-47	0.0418841	0.137	0.047	7.53648e-43	mouse	unique	FALSE	FALSE
ASIC2	5.24697e-47	0.167075	0.909	0.698	8.66484e-43	mouse	shared	FALSE	FALSE
KIAA1143	5.30537e-47	0.0706667	0.362	0.197	8.76128e-43	mouse	unique	FALSE	FALSE
TWISTNB	5.91783e-47	0.0952903	0.52	0.321	9.7727e-43	mouse	unique	FALSE	FALSE
IRF2	7.86667e-47	0.0967675	0.57	0.36	1.2991e-42	mouse	unique	FALSE	FALSE
EPB41L4B	8.04019e-47	0.0383897	0.261	0.121	1.32776e-42	mouse	shared	FALSE	FALSE
STX11	8.3704e-47	0.0429745	0.115	0.036	1.38229e-42	mouse	shared	FALSE	FALSE
MBOAT2	8.81458e-47	0.0497164	0.257	0.12	1.45564e-42	mouse	unique	FALSE	FALSE
ZBTB8A	1.0965e-46	0.043751	0.176	0.07	1.81076e-42	mouse	shared	FALSE	FALSE
NFKBIL1	1.16009e-46	0.0778532	0.378	0.209	1.91577e-42	mouse	unique	FALSE	FALSE
AUP1	1.24605e-46	0.111673	0.607	0.397	2.05773e-42	mouse	shared	FALSE	FALSE
ZFAND2B	1.49038e-46	0.125896	0.718	0.498	2.46121e-42	mouse	unique	FALSE	FALSE
CLNS1A	1.62201e-46	0.0975607	0.647	0.424	2.67859e-42	mouse	unique	FALSE	FALSE
SIVA1	1.67751e-46	0.128434	0.738	0.518	2.77024e-42	mouse	unique	FALSE	FALSE
LARP1B	2.57184e-46	0.0958146	0.578	0.363	4.24714e-42	mouse	unique	FALSE	FALSE
TSPO	2.80842e-46	0.105329	0.304	0.159	4.63783e-42	mouse	unique	FALSE	FALSE
SPSB2	2.99762e-46	0.0495822	0.297	0.147	4.95027e-42	mouse	unique	FALSE	FALSE
SMNDC1	3.4114e-46	0.104191	0.624	0.409	5.63358e-42	mouse	unique	FALSE	FALSE
P3H4	3.70341e-46	0.0250223	0.142	0.05	6.11582e-42	mouse	unique	FALSE	FALSE
ZCCHC10	3.73435e-46	0.0778488	0.507	0.307	6.1669e-42	mouse	unique	FALSE	FALSE
NYAP2	4.82117e-46	0.0327946	0.143	0.051	7.96167e-42	mouse	unique	FALSE	FALSE
CSPG5	4.9829e-46	0.0324189	0.114	0.035	8.22877e-42	mouse	shared	FALSE	FALSE
MRPL32	5.66412e-46	0.120609	0.694	0.483	9.35372e-42	mouse	unique	FALSE	FALSE
GSK3A	6.08404e-46	0.1186	0.645	0.432	1.00472e-41	mouse	unique	FALSE	FALSE
FAXC	6.33317e-46	0.0715831	0.256	0.124	1.04586e-41	mouse	shared	FALSE	FALSE
RFXAP	6.41012e-46	0.108819	0.702	0.475	1.05857e-41	mouse	unique	FALSE	FALSE
UQCC2	6.51577e-46	0.139351	0.963	0.901	1.07601e-41	mouse	unique	FALSE	FALSE
YIF1A	8.71305e-46	0.124801	0.658	0.459	1.43887e-41	mouse	unique	FALSE	FALSE
MOB2	8.94873e-46	0.126636	0.776	0.567	1.47779e-41	mouse	shared	FALSE	FALSE
FAF1	9.10725e-46	0.107017	0.502	0.308	1.50397e-41	mouse	unique	FALSE	FALSE
PRMT2	1.30183e-45	0.134361	0.846	0.685	2.14984e-41	mouse	unique	FALSE	FALSE
HSD17B10	1.41697e-45	0.118435	0.676	0.463	2.33998e-41	mouse	unique	FALSE	FALSE
PSMD14	1.47284e-45	0.133513	0.723	0.538	2.43224e-41	mouse	shared	FALSE	FALSE
MED31	1.47871e-45	0.173985	0.657	0.491	2.44195e-41	mouse	unique	FALSE	FALSE
RAB21	1.62315e-45	0.164699	0.781	0.612	2.68048e-41	mouse	unique	FALSE	FALSE
YWHAQ	1.7203e-45	0.144815	0.981	0.953	2.8409e-41	mouse	unique	FALSE	FALSE
SAR1B	2.07907e-45	0.10526	0.58	0.383	3.43338e-41	mouse	unique	FALSE	FALSE
SNRPA	2.83838e-45	0.0662464	0.393	0.219	4.6873e-41	mouse	unique	FALSE	FALSE
SCFD1	3.02367e-45	0.0532522	0.248	0.118	4.99329e-41	mouse	shared	FALSE	FALSE
NDUFAF6	3.70826e-45	0.0778484	0.435	0.254	6.12381e-41	mouse	shared	FALSE	FALSE
GLMP	3.90088e-45	0.0725435	0.325	0.174	6.44192e-41	mouse	unique	FALSE	FALSE
SMC3	3.92202e-45	0.102568	0.643	0.424	6.47683e-41	mouse	unique	FALSE	FALSE
NELFE	4.74697e-45	0.093949	0.499	0.302	7.83914e-41	mouse	unique	FALSE	FALSE
FAM219A	5.15571e-45	0.150338	0.811	0.608	8.51414e-41	mouse	shared	FALSE	FALSE
FLYWCH2	6.0529e-45	0.118678	0.811	0.608	9.99577e-41	mouse	shared	FALSE	FALSE
TMEM9B	7.45529e-45	0.153137	0.901	0.73	1.23117e-40	mouse	unique	FALSE	FALSE
GAB2	8.32639e-45	0.0777949	0.465	0.275	1.37502e-40	mouse	shared	FALSE	FALSE
SUCLA2	8.89303e-45	0.133038	0.883	0.701	1.46859e-40	mouse	shared	FALSE	FALSE
GNG4	9.37107e-45	0.0314982	0.225	0.099	1.54754e-40	mouse	shared	FALSE	FALSE
SRRM1	9.41161e-45	0.134444	0.87	0.709	1.55423e-40	mouse	unique	FALSE	FALSE
CRYL1	9.55968e-45	0.0438303	0.179	0.074	1.57869e-40	mouse	unique	FALSE	FALSE
KLHL29	1.12888e-44	0.101433	0.441	0.263	1.86423e-40	mouse	shared	FALSE	FALSE
DOHH	1.20799e-44	0.155039	0.857	0.723	1.99488e-40	mouse	shared	FALSE	FALSE
MED8	1.21574e-44	0.115315	0.678	0.457	2.00767e-40	mouse	shared	FALSE	FALSE
TMEM203	1.44653e-44	0.0745929	0.419	0.239	2.3888e-40	mouse	unique	FALSE	FALSE
CTF1	1.66999e-44	0.037002	0.102	0.031	2.75782e-40	mouse	unique	FALSE	FALSE
TTC1	1.84389e-44	0.131675	0.832	0.631	3.04499e-40	mouse	unique	FALSE	FALSE
GK3P	1.88257e-44	0.0716181	0.45	0.261	3.10887e-40	mouse	shared	FALSE	FALSE
CALM3	2.2721e-44	0.0737543	0.998	0.991	3.75214e-40	mouse	unique	FALSE	FALSE
BRMS1L	2.45849e-44	0.104496	0.759	0.547	4.05995e-40	mouse	shared	FALSE	FALSE
FUOM	2.81991e-44	0.0366654	0.426	0.232	4.6568e-40	mouse	unique	FALSE	FALSE
RNASEH2A	2.83018e-44	0.0617098	0.319	0.169	4.67376e-40	mouse	unique	FALSE	FALSE
NDFIP2	4.1204e-44	0.122055	0.988	0.943	6.80442e-40	mouse	unique	FALSE	FALSE
MRPS18B	4.47263e-44	0.0933586	0.452	0.275	7.3861e-40	mouse	shared	FALSE	FALSE
ZFYVE19	4.5295e-44	0.0653012	0.368	0.202	7.48002e-40	mouse	unique	FALSE	FALSE
OXA1L	4.83351e-44	0.0744055	0.434	0.252	7.98205e-40	mouse	unique	FALSE	FALSE
UBXN4	5.85125e-44	0.151959	0.899	0.74	9.66275e-40	mouse	unique	FALSE	FALSE
BCL2L13	5.95179e-44	0.116095	0.605	0.398	9.82879e-40	mouse	shared	FALSE	FALSE
PRKAA2	6.79462e-44	0.123374	0.708	0.489	1.12206e-39	mouse	unique	FALSE	FALSE
ACAD10	7.14275e-44	0.0511496	0.171	0.07	1.17955e-39	mouse	shared	FALSE	FALSE
RAN	7.70372e-44	0.141986	0.973	0.916	1.27219e-39	mouse	unique	FALSE	FALSE
FBXW9	8.45731e-44	0.0811405	0.45	0.266	1.39664e-39	mouse	shared	FALSE	FALSE
GAS2L1	9.62183e-44	0.125762	0.723	0.516	1.58895e-39	mouse	unique	FALSE	FALSE
NTMT1	9.88948e-44	0.0695487	0.387	0.218	1.63315e-39	mouse	shared	FALSE	FALSE
BNIP3L	1.06285e-43	0.153894	0.905	0.809	1.75519e-39	mouse	unique	FALSE	FALSE
GPN2	1.18579e-43	0.0346909	0.146	0.054	1.95821e-39	mouse	unique	FALSE	FALSE
SCFD2	1.34605e-43	0.0371339	0.171	0.069	2.22286e-39	mouse	unique	FALSE	FALSE
EXOSC8	1.49061e-43	0.0696472	0.34	0.185	2.4616e-39	mouse	unique	FALSE	FALSE
CEP83	1.65339e-43	0.0714032	0.393	0.224	2.73041e-39	mouse	shared	FALSE	FALSE
PFDN1	1.9275e-43	0.153362	0.946	0.837	3.18307e-39	mouse	shared	FALSE	FALSE
FBXO36	2.00068e-43	0.080459	0.371	0.211	3.30392e-39	mouse	unique	FALSE	FALSE
ADAM11	2.03967e-43	0.0433717	0.839	0.576	3.36831e-39	mouse	shared	FALSE	FALSE
MPHOSPH10	2.25067e-43	0.0510526	0.255	0.125	3.71675e-39	mouse	shared	FALSE	FALSE
AHCYL2	2.43856e-43	0.0704586	0.64	0.414	4.02704e-39	mouse	shared	FALSE	FALSE
PDCD6	2.48285e-43	0.114329	0.697	0.49	4.10017e-39	mouse	unique	FALSE	FALSE
GPATCH2L	2.62335e-43	0.0486971	0.145	0.055	4.3322e-39	mouse	unique	FALSE	FALSE
ARRDC1	2.67604e-43	0.0721146	0.354	0.195	4.41921e-39	mouse	shared	FALSE	FALSE
LARP7	2.79076e-43	0.0511106	0.267	0.131	4.60865e-39	mouse	unique	FALSE	FALSE
ZFPL1	3.33329e-43	0.0662008	0.332	0.178	5.50459e-39	mouse	unique	FALSE	FALSE
ACTA1	3.54973e-43	0.0257574	0.17	0.067	5.86202e-39	mouse	shared	FALSE	FALSE
C3orf38	5.16937e-43	0.0664621	0.353	0.195	8.5367e-39	mouse	shared	FALSE	FALSE
CTSZ	6.15432e-43	0.0702848	0.482	0.286	1.01632e-38	mouse	unique	FALSE	FALSE
SSB	6.68755e-43	0.13237	0.776	0.602	1.10438e-38	mouse	unique	FALSE	FALSE
SNX1	8.34566e-43	0.0711962	0.427	0.247	1.3782e-38	mouse	shared	FALSE	FALSE
PRKAG1	9.77836e-43	0.0728516	0.449	0.266	1.6148e-38	mouse	unique	FALSE	FALSE
PGLS	1.6254e-42	0.130047	0.934	0.79	2.68418e-38	mouse	unique	FALSE	FALSE
PSMD13	1.7572e-42	0.102023	0.553	0.364	2.90185e-38	mouse	shared	FALSE	FALSE
MAP2K2	2.0721e-42	0.152241	0.874	0.738	3.42187e-38	mouse	shared	FALSE	FALSE
CAMK2N2	2.12183e-42	0.137321	0.917	0.799	3.50398e-38	mouse	unique	FALSE	FALSE
GDI2	2.38439e-42	0.227759	0.977	0.925	3.93758e-38	mouse	unique	FALSE	FALSE
R3HCC1	2.88969e-42	0.0307233	0.161	0.063	4.77203e-38	mouse	unique	FALSE	FALSE
STX8	2.89375e-42	0.0894204	0.48	0.302	4.77874e-38	mouse	unique	FALSE	FALSE
SURF1	3.0239e-42	0.134934	0.884	0.722	4.99367e-38	mouse	unique	FALSE	FALSE
MLX	3.14466e-42	0.0729074	0.446	0.266	5.19309e-38	mouse	unique	FALSE	FALSE
ELOVL1	3.45102e-42	0.0752776	0.383	0.219	5.69901e-38	mouse	unique	FALSE	FALSE
BCL9	3.52903e-42	0.0392379	0.27	0.131	5.82784e-38	mouse	unique	FALSE	FALSE
FN3K	3.70859e-42	0.0308573	0.168	0.068	6.12437e-38	mouse	unique	FALSE	FALSE
RASSF4	4.09096e-42	0.0332674	0.363	0.188	6.75581e-38	mouse	shared	FALSE	FALSE
ECH1	4.14512e-42	0.0922305	0.545	0.354	6.84524e-38	mouse	shared	FALSE	FALSE
NAE1	4.19105e-42	0.0955689	0.605	0.398	6.9211e-38	mouse	shared	FALSE	FALSE
METTL1	4.86879e-42	0.0954984	0.446	0.276	8.04031e-38	mouse	unique	FALSE	FALSE
PARP1	5.8583e-42	0.107988	0.719	0.506	9.6744e-38	mouse	unique	FALSE	FALSE
CNOT8	6.21394e-42	0.0856648	0.597	0.386	1.02617e-37	mouse	unique	FALSE	FALSE
CHMP5	7.32955e-42	0.17203	0.892	0.8	1.2104e-37	mouse	unique	FALSE	FALSE
WDR18	8.15697e-42	0.0830188	0.444	0.268	1.34704e-37	mouse	shared	FALSE	FALSE
TRIM16	8.42926e-42	0.0204387	0.147	0.055	1.39201e-37	mouse	shared	FALSE	FALSE
ASF1A	8.83417e-42	0.0654206	0.372	0.208	1.45888e-37	mouse	shared	FALSE	FALSE
TNFAIP8L3	1.10801e-41	0.043915	0.141	0.055	1.82977e-37	mouse	unique	FALSE	FALSE
MPDU1	1.12813e-41	0.103052	0.603	0.403	1.86299e-37	mouse	unique	FALSE	FALSE
PYURF	1.26927e-41	0.106052	0.608	0.41	2.09608e-37	mouse	shared	FALSE	FALSE
CBR1	1.35139e-41	0.0949707	0.565	0.373	2.23168e-37	mouse	unique	FALSE	FALSE
GMPPB	1.58506e-41	0.0337339	0.132	0.048	2.61757e-37	mouse	shared	FALSE	FALSE
PSMA4	1.62627e-41	0.159583	0.661	0.492	2.68562e-37	mouse	unique	FALSE	FALSE
APEX1	1.64475e-41	0.0632464	0.414	0.24	2.71614e-37	mouse	unique	FALSE	FALSE
ANKRD9	1.67399e-41	0.055142	0.397	0.225	2.76443e-37	mouse	shared	FALSE	FALSE
DGAT1	2.07888e-41	0.0605613	0.252	0.126	3.43307e-37	mouse	shared	FALSE	FALSE
ATP6V1D	2.43103e-41	0.160904	0.863	0.719	4.01461e-37	mouse	unique	FALSE	FALSE
SORCS3	2.48794e-41	0.0282403	0.136	0.05	4.10858e-37	mouse	unique	FALSE	FALSE
EIF4G3	2.50275e-41	0.134411	0.837	0.635	4.13304e-37	mouse	shared	FALSE	FALSE
PNKD	2.96549e-41	0.124039	0.906	0.795	4.89721e-37	mouse	shared	FALSE	FALSE
STMN2	3.3996e-41	0.0908118	1	0.999	5.6141e-37	mouse	unique	FALSE	FALSE
CLPP	3.59661e-41	0.12731	0.824	0.634	5.93944e-37	mouse	unique	FALSE	FALSE
RABAC1	3.7029e-41	0.189982	0.993	0.97	6.11496e-37	mouse	unique	FALSE	FALSE
CDK2AP1	3.80421e-41	0.0914897	0.484	0.303	6.28227e-37	mouse	shared	FALSE	FALSE
SUCLG1	3.89254e-41	0.0873859	0.582	0.39	6.42814e-37	mouse	shared	FALSE	FALSE
HCN3	4.20009e-41	0.0964359	0.536	0.342	6.93603e-37	mouse	shared	FALSE	FALSE
TMEM11	4.32465e-41	0.103018	0.676	0.461	7.14172e-37	mouse	unique	FALSE	FALSE
MTDH	5.51826e-41	0.128337	0.861	0.694	9.11286e-37	mouse	unique	FALSE	FALSE
MAPK7	5.63396e-41	0.0844819	0.398	0.235	9.30393e-37	mouse	shared	FALSE	FALSE
TIRAP	6.15801e-41	0.0423432	0.213	0.097	1.01693e-36	mouse	unique	FALSE	FALSE
BAG5	6.36607e-41	0.0747152	0.545	0.343	1.05129e-36	mouse	shared	FALSE	FALSE
RDH10	6.68675e-41	0.0519572	0.16	0.066	1.10425e-36	mouse	shared	FALSE	FALSE
HRAS	1.42602e-40	0.11966	0.994	0.958	2.35493e-36	mouse	unique	FALSE	FALSE
NR1H2	1.81006e-40	0.105379	0.653	0.451	2.98914e-36	mouse	shared	FALSE	FALSE
ABT1	2.01634e-40	0.0524874	0.267	0.136	3.32978e-36	mouse	shared	FALSE	FALSE
GTF3C6	2.19723e-40	0.0951157	0.616	0.408	3.62851e-36	mouse	unique	FALSE	FALSE
SAYSD1	2.21357e-40	0.0884493	0.443	0.273	3.65549e-36	mouse	unique	FALSE	FALSE
GTPBP10	2.35784e-40	0.0400118	0.154	0.062	3.89373e-36	mouse	unique	FALSE	FALSE
C22orf39	3.07416e-40	0.0632771	0.419	0.246	5.07666e-36	mouse	unique	FALSE	FALSE
RNF217	3.58169e-40	0.0586977	0.442	0.255	5.9148e-36	mouse	unique	FALSE	FALSE
GPRIN1	3.68433e-40	0.0507769	0.168	0.072	6.0843e-36	mouse	shared	FALSE	FALSE
GARS1	3.68485e-40	0.130017	0.631	0.443	6.08516e-36	mouse	shared	FALSE	FALSE
CASKIN1	4.03756e-40	0.132501	0.782	0.588	6.66763e-36	mouse	unique	FALSE	FALSE
FYN	4.21929e-40	0.0980269	0.653	0.442	6.96774e-36	mouse	shared	FALSE	FALSE
TAF11	4.87545e-40	0.139427	0.785	0.584	8.05131e-36	mouse	unique	FALSE	FALSE
PAM16	4.95471e-40	0.0538069	0.277	0.142	8.18221e-36	mouse	unique	FALSE	FALSE
PDZD11	5.07947e-40	0.122929	0.629	0.446	8.38824e-36	mouse	unique	FALSE	FALSE
MPST	5.38321e-40	0.085372	0.442	0.271	8.88983e-36	mouse	shared	FALSE	FALSE
PPCS	6.09204e-40	0.0826606	0.471	0.295	1.00604e-35	mouse	unique	FALSE	FALSE
PLXNA3	6.40709e-40	0.0426681	0.241	0.115	1.05807e-35	mouse	unique	FALSE	FALSE
TUSC2	6.80968e-40	0.162762	0.974	0.899	1.12455e-35	mouse	unique	FALSE	FALSE
DNAJC8	7.55746e-40	0.133576	0.898	0.755	1.24804e-35	mouse	unique	FALSE	FALSE
TMCO1	7.75234e-40	0.114132	0.65	0.46	1.28022e-35	mouse	unique	FALSE	FALSE
ZFYVE21	8.68559e-40	0.0571593	0.345	0.192	1.43434e-35	mouse	unique	FALSE	FALSE
MSRA	9.57827e-40	0.0326632	0.187	0.083	1.58176e-35	mouse	unique	FALSE	FALSE
GAMT	1.04671e-39	0.105607	0.637	0.434	1.72853e-35	mouse	unique	FALSE	FALSE
EVI5	1.21325e-39	0.149606	0.935	0.752	2.00356e-35	mouse	unique	FALSE	FALSE
ENDOG	1.33834e-39	0.0611982	0.41	0.241	2.21014e-35	mouse	unique	FALSE	FALSE
PEX2	1.40406e-39	0.0848398	0.498	0.311	2.31866e-35	mouse	unique	FALSE	FALSE
RASSF7	1.42722e-39	0.0330188	0.178	0.076	2.3569e-35	mouse	shared	FALSE	FALSE
INO80E	1.55204e-39	0.0768759	0.529	0.337	2.56303e-35	mouse	unique	FALSE	FALSE
SH3D19	1.6433e-39	0.0455749	0.417	0.237	2.71374e-35	mouse	unique	FALSE	FALSE
PFKFB4	1.65237e-39	0.0555888	0.236	0.116	2.72872e-35	mouse	shared	FALSE	FALSE
ANAPC10	1.75744e-39	0.0835224	0.448	0.276	2.90224e-35	mouse	unique	FALSE	FALSE
ZBTB8OS	2.27483e-39	0.0855917	0.502	0.32	3.75665e-35	mouse	unique	FALSE	FALSE
SETD6	2.66048e-39	0.0608965	0.33	0.183	4.39352e-35	mouse	unique	FALSE	FALSE
VDAC3	3.06555e-39	0.0773554	0.781	0.604	5.06245e-35	mouse	unique	FALSE	FALSE
TSTA3	3.26174e-39	0.0618079	0.404	0.238	5.38644e-35	mouse	unique	FALSE	FALSE
PTP4A2	3.65182e-39	0.116666	0.917	0.82	6.03062e-35	mouse	unique	FALSE	FALSE
ENTPD7	4.36755e-39	0.0596783	0.243	0.122	7.21258e-35	mouse	shared	FALSE	FALSE
PTRH2	5.06384e-39	0.0705692	0.378	0.221	8.36243e-35	mouse	unique	FALSE	FALSE
MRPS31	5.69413e-39	0.0343244	0.159	0.066	9.40328e-35	mouse	unique	FALSE	FALSE
SSNA1	6.39018e-39	0.14876	0.906	0.752	1.05527e-34	mouse	unique	FALSE	FALSE
ZNF593	7.1856e-39	0.0750738	0.467	0.289	1.18663e-34	mouse	unique	FALSE	FALSE
LTV1	7.7453e-39	0.0563302	0.21	0.1	1.27906e-34	mouse	shared	FALSE	FALSE
SUB1	9.17776e-39	0.117845	0.989	0.923	1.51561e-34	mouse	unique	FALSE	FALSE
KCNH6	9.53071e-39	0.0309165	0.122	0.045	1.5739e-34	mouse	shared	FALSE	FALSE
SUPT3H	9.82111e-39	0.0761976	0.336	0.191	1.62186e-34	mouse	shared	FALSE	FALSE
LIN7A	1.0262e-38	0.0985563	0.726	0.511	1.69467e-34	mouse	unique	FALSE	FALSE
OSBP2	1.05872e-38	0.0419313	0.2	0.091	1.74837e-34	mouse	shared	FALSE	FALSE
STK16	1.08159e-38	0.142809	0.855	0.691	1.78614e-34	mouse	unique	FALSE	FALSE
SFXN1	1.12808e-38	0.136383	0.74	0.54	1.86291e-34	mouse	shared	FALSE	FALSE
PTPRO	1.23857e-38	0.0455872	0.317	0.168	2.04537e-34	mouse	unique	FALSE	FALSE
PARM1	1.27333e-38	0.11293	0.996	0.912	2.10278e-34	mouse	unique	FALSE	FALSE
ACTR10	1.35372e-38	0.103439	0.655	0.452	2.23554e-34	mouse	shared	FALSE	FALSE
RMND5B	1.68878e-38	0.070606	0.487	0.301	2.78885e-34	mouse	shared	FALSE	FALSE
DECR1	1.80321e-38	0.0473711	0.263	0.136	2.97782e-34	mouse	shared	FALSE	FALSE
EI24	2.30718e-38	0.153116	0.877	0.732	3.81008e-34	mouse	unique	FALSE	FALSE
NDUFAF4	2.56703e-38	0.0957673	0.645	0.449	4.23919e-34	mouse	shared	FALSE	FALSE
FBL	2.68922e-38	0.0621684	0.369	0.212	4.44097e-34	mouse	unique	FALSE	FALSE
ZCCHC4	2.86199e-38	0.0536955	0.237	0.118	4.72629e-34	mouse	shared	FALSE	FALSE
POLR3H	3.05218e-38	0.0847976	0.58	0.381	5.04038e-34	mouse	shared	FALSE	FALSE
ZNF622	3.41948e-38	0.0930293	0.586	0.394	5.64692e-34	mouse	unique	FALSE	FALSE
CNTN2	3.72613e-38	0.0858836	0.805	0.583	6.15333e-34	mouse	unique	FALSE	FALSE
TCEAL6	5.82041e-38	0.0102272	0.323	0.17	9.61183e-34	mouse	shared	FALSE	FALSE
SMARCD1	6.55053e-38	0.124786	0.764	0.577	1.08175e-33	mouse	shared	FALSE	FALSE
TMEM9	8.23911e-38	0.105378	0.705	0.516	1.36061e-33	mouse	unique	FALSE	FALSE
MED27	8.31918e-38	0.0447687	0.2	0.094	1.37383e-33	mouse	shared	FALSE	FALSE
KIN	9.87947e-38	0.0404762	0.229	0.112	1.6315e-33	mouse	unique	FALSE	FALSE
SUPT4H1	1.0131e-37	0.169304	0.811	0.671	1.67303e-33	mouse	unique	FALSE	FALSE
SLC35A4	1.02999e-37	0.0871619	0.558	0.363	1.70092e-33	mouse	shared	FALSE	FALSE
SF3B5	1.04313e-37	0.161356	0.793	0.644	1.72263e-33	mouse	shared	FALSE	FALSE
MRPS28	1.09015e-37	0.0871836	0.471	0.299	1.80027e-33	mouse	shared	FALSE	FALSE
RNF167	1.44002e-37	0.0973345	0.61	0.408	2.37804e-33	mouse	unique	FALSE	FALSE
TAF7	1.49611e-37	0.0444738	0.369	0.208	2.47068e-33	mouse	unique	FALSE	FALSE
CDC42	1.6723e-37	0.185863	0.978	0.965	2.76163e-33	mouse	unique	FALSE	FALSE
EXOSC7	1.72363e-37	0.0712766	0.453	0.282	2.84641e-33	mouse	unique	FALSE	FALSE
MT-ND6	1.92748e-37	0.0572175	0.395	0.229	3.18304e-33	mouse	unique	FALSE	FALSE
ZFAND1	2.1307e-37	0.0805401	0.579	0.381	3.51863e-33	mouse	shared	FALSE	FALSE
CTNNBL1	2.14741e-37	0.0523754	0.336	0.187	3.54623e-33	mouse	unique	FALSE	FALSE
ZNF511	2.38955e-37	0.0828077	0.535	0.35	3.9461e-33	mouse	shared	FALSE	FALSE
CARNMT1	2.44677e-37	0.0788843	0.488	0.308	4.0406e-33	mouse	unique	FALSE	FALSE
TOMM40L	2.48844e-37	0.0977833	0.631	0.427	4.10941e-33	mouse	shared	FALSE	FALSE
AKR7L	2.54678e-37	0.0577133	0.438	0.267	4.20575e-33	mouse	unique	FALSE	FALSE
CLTB	2.55143e-37	0.109521	0.991	0.956	4.21343e-33	mouse	unique	FALSE	FALSE
PTGER3	2.63191e-37	0.043098	0.199	0.095	4.34634e-33	mouse	unique	FALSE	FALSE
CCT5	3.70515e-37	0.180896	0.882	0.739	6.11868e-33	mouse	shared	FALSE	FALSE
CETN2	4.44237e-37	0.115431	0.713	0.526	7.33614e-33	mouse	unique	FALSE	FALSE
SNCG	5.28953e-37	0.0570173	1	0.999	8.73513e-33	mouse	unique	FALSE	FALSE
DHRS13	6.19611e-37	0.0496146	0.222	0.109	1.02323e-32	mouse	shared	FALSE	FALSE
CSTF3	6.60577e-37	0.10029	0.713	0.518	1.09088e-32	mouse	unique	FALSE	FALSE
GPR176	6.86366e-37	0.0635433	0.229	0.116	1.13347e-32	mouse	unique	FALSE	FALSE
SIRT3	7.24636e-37	0.116922	0.781	0.597	1.19666e-32	mouse	shared	FALSE	FALSE
TRPT1	8.05153e-37	0.0472281	0.3	0.162	1.32963e-32	mouse	unique	FALSE	FALSE
LZIC	9.27213e-37	0.0387509	0.23	0.114	1.5312e-32	mouse	unique	FALSE	FALSE
NDUFAF5	1.17507e-36	0.0555481	0.473	0.29	1.94051e-32	mouse	shared	FALSE	FALSE
SRD5A3	1.37567e-36	0.0738951	0.484	0.308	2.27178e-32	mouse	shared	FALSE	FALSE
NEK1	1.43283e-36	0.127135	0.843	0.646	2.36618e-32	mouse	shared	FALSE	FALSE
MPV17L2	1.4908e-36	0.0877117	0.588	0.388	2.46191e-32	mouse	shared	FALSE	FALSE
AGPAT3	1.72602e-36	0.0780217	0.804	0.59	2.85035e-32	mouse	unique	FALSE	FALSE
PYCR3	1.77465e-36	0.0438002	0.297	0.158	2.93066e-32	mouse	unique	FALSE	FALSE
GNB2	1.80756e-36	0.0886681	0.96	0.89	2.98501e-32	mouse	unique	FALSE	FALSE
TXN2	2.06738e-36	0.138071	0.934	0.785	3.41407e-32	mouse	shared	FALSE	FALSE
NUDT19	2.26787e-36	0.11708	0.841	0.656	3.74515e-32	mouse	shared	FALSE	FALSE
KAT8	2.47979e-36	0.0450461	0.199	0.094	4.09513e-32	mouse	unique	FALSE	FALSE
CCDC90B	2.65421e-36	0.0439465	0.291	0.157	4.38316e-32	mouse	unique	FALSE	FALSE
SRA1	2.94217e-36	0.118601	0.819	0.646	4.8587e-32	mouse	unique	FALSE	FALSE
RABEPK	2.97934e-36	0.0656828	0.387	0.233	4.92008e-32	mouse	unique	FALSE	FALSE
THAP7	3.00741e-36	0.0909819	0.61	0.415	4.96644e-32	mouse	shared	FALSE	FALSE
TPR	3.06643e-36	0.131331	0.866	0.724	5.0639e-32	mouse	unique	FALSE	FALSE
PRKRIP1	3.16129e-36	0.0973454	0.585	0.402	5.22056e-32	mouse	unique	FALSE	FALSE
FAM189A2	3.58494e-36	0.0833374	0.486	0.308	5.92017e-32	mouse	shared	FALSE	FALSE
RALB	3.61206e-36	0.0509774	0.411	0.241	5.96495e-32	mouse	shared	FALSE	FALSE
GTPBP6	3.86451e-36	0.11797	0.769	0.567	6.38186e-32	mouse	shared	FALSE	FALSE
RPP30	3.91882e-36	0.0518313	0.306	0.169	6.47153e-32	mouse	shared	FALSE	FALSE
RNF150	3.9663e-36	0.0333741	0.483	0.282	6.54995e-32	mouse	shared	FALSE	FALSE
RITA1	4.48671e-36	0.0681943	0.498	0.316	7.40935e-32	mouse	unique	FALSE	FALSE
ME2	4.69375e-36	0.0723305	0.483	0.304	7.75126e-32	mouse	shared	FALSE	FALSE
TAOK3	5.27639e-36	0.11454	0.826	0.653	8.71344e-32	mouse	unique	FALSE	FALSE
TCP1	5.5947e-36	0.139701	0.914	0.784	9.23909e-32	mouse	unique	FALSE	FALSE
YIPF1	6.03847e-36	0.0807396	0.384	0.232	9.97193e-32	mouse	shared	FALSE	FALSE
TUBG1	6.91157e-36	0.0462484	0.312	0.172	1.14138e-31	mouse	unique	FALSE	FALSE
HAUS1	8.59212e-36	0.0716517	0.346	0.202	1.4189e-31	mouse	unique	FALSE	FALSE
B9D1	9.19654e-36	0.0452717	0.287	0.156	1.51872e-31	mouse	unique	FALSE	FALSE
NCK1	1.15667e-35	0.0456308	0.386	0.225	1.91013e-31	mouse	unique	FALSE	FALSE
MAD2L1	1.23605e-35	0.0419965	0.196	0.093	2.04121e-31	mouse	shared	FALSE	FALSE
GPC6	1.24884e-35	0.0203306	0.135	0.053	2.06233e-31	mouse	shared	FALSE	FALSE
EEF1D	1.45797e-35	0.0986251	0.762	0.564	2.4077e-31	mouse	unique	FALSE	FALSE
TIFA	1.65863e-35	0.0541325	0.358	0.208	2.73906e-31	mouse	unique	FALSE	FALSE
UROD	1.73698e-35	0.0555967	0.242	0.127	2.86845e-31	mouse	unique	FALSE	FALSE
ARHGAP5	1.83016e-35	0.0604516	0.48	0.297	3.02232e-31	mouse	unique	FALSE	FALSE
ARGLU1	2.35116e-35	0.138961	0.858	0.769	3.88271e-31	mouse	unique	FALSE	FALSE
PRSS36	2.41154e-35	0.0706636	0.419	0.259	3.98241e-31	mouse	unique	FALSE	FALSE
CUEDC1	2.472e-35	0.0528032	0.406	0.239	4.08226e-31	mouse	unique	FALSE	FALSE
NDUFAF2	3.16843e-35	0.0729572	0.585	0.392	5.23234e-31	mouse	unique	FALSE	FALSE
SLC25A1	3.62143e-35	0.130018	0.828	0.65	5.98043e-31	mouse	unique	FALSE	FALSE
LMBRD2	4.09237e-35	0.0429983	0.24	0.122	6.75815e-31	mouse	unique	FALSE	FALSE
SGMS1	4.37364e-35	0.0264493	0.226	0.111	7.22262e-31	mouse	unique	FALSE	FALSE
ALG3	4.5525e-35	0.0544057	0.27	0.147	7.518e-31	mouse	shared	FALSE	FALSE
PHACTR2	4.75095e-35	0.00129841	0.834	0.591	7.84572e-31	mouse	shared	FALSE	FALSE
RUVBL1	5.22268e-35	0.0456992	0.261	0.139	8.62474e-31	mouse	unique	FALSE	FALSE
RNF126	5.31907e-35	0.103154	0.654	0.456	8.78391e-31	mouse	unique	FALSE	FALSE
CCDC43	5.67408e-35	0.105141	0.763	0.547	9.37017e-31	mouse	shared	FALSE	FALSE
PSMC6	5.6798e-35	0.096845	0.69	0.494	9.37963e-31	mouse	shared	FALSE	FALSE
TP53I13	5.79251e-35	0.0418634	0.484	0.294	9.56575e-31	mouse	unique	FALSE	FALSE
FCHSD1	6.57567e-35	0.0385591	0.198	0.094	1.08591e-30	mouse	shared	FALSE	FALSE
APIP	7.713e-35	0.0676108	0.485	0.305	1.27373e-30	mouse	unique	FALSE	FALSE
PBX3	9.01477e-35	0.0471658	0.146	0.063	1.4887e-30	mouse	unique	FALSE	FALSE
EIF5AL1	9.7749e-35	0.111293	0.997	0.975	1.61423e-30	mouse	unique	FALSE	FALSE
HOMER3	9.8811e-35	0.0379622	0.172	0.078	1.63176e-30	mouse	unique	FALSE	FALSE
TRMT6	1.0345e-34	0.0691107	0.452	0.285	1.70837e-30	mouse	unique	FALSE	FALSE
UBE2V2	1.03669e-34	0.191338	0.817	0.724	1.71199e-30	mouse	unique	FALSE	FALSE
CD79A	1.30766e-34	0.0102874	0.166	0.072	2.15948e-30	mouse	unique	FALSE	FALSE
SPNS1	1.38602e-34	0.0518831	0.259	0.138	2.28887e-30	mouse	shared	FALSE	FALSE
WRAP73	1.43239e-34	0.02742	0.164	0.073	2.36544e-30	mouse	unique	FALSE	FALSE
JOSD2	1.44447e-34	0.125614	0.839	0.679	2.3854e-30	mouse	unique	FALSE	FALSE
PACSIN2	1.60047e-34	0.067304	0.622	0.41	2.64301e-30	mouse	unique	FALSE	FALSE
SEL1L3	1.73188e-34	0.0692974	0.299	0.17	2.86002e-30	mouse	unique	FALSE	FALSE
SHROOM3	1.77792e-34	0.025983	0.181	0.083	2.93606e-30	mouse	unique	FALSE	FALSE
CTU2	1.84185e-34	0.0481053	0.262	0.14	3.04164e-30	mouse	unique	FALSE	FALSE
ATPAF1	1.87312e-34	0.0190644	0.363	0.206	3.09327e-30	mouse	shared	FALSE	FALSE
SLC7A6OS	1.98859e-34	0.0532724	0.265	0.143	3.28396e-30	mouse	unique	FALSE	FALSE
FBLL1	2.15232e-34	0.0143656	0.118	0.044	3.55434e-30	mouse	unique	FALSE	FALSE
CYP46A1	2.19357e-34	0.0407022	0.144	0.062	3.62245e-30	mouse	shared	FALSE	FALSE
HDAC9	2.58747e-34	0.0573065	0.336	0.195	4.27294e-30	mouse	shared	FALSE	FALSE
AVEN	2.83662e-34	0.0445864	0.176	0.081	4.6844e-30	mouse	unique	FALSE	FALSE
TSPAN13	2.89944e-34	0.0826306	0.903	0.749	4.78814e-30	mouse	shared	FALSE	FALSE
CCDC25	3.90053e-34	0.0565588	0.316	0.181	6.44133e-30	mouse	unique	FALSE	FALSE
PFN1	3.90737e-34	0.114565	0.997	0.963	6.45262e-30	mouse	unique	FALSE	FALSE
BLMH	4.04029e-34	0.0638619	0.556	0.352	6.67214e-30	mouse	unique	FALSE	FALSE
F8A1	5.15312e-34	0.0676618	0.478	0.303	8.50986e-30	mouse	unique	FALSE	FALSE
CORO1A	5.38818e-34	0.135735	0.545	0.375	8.89805e-30	mouse	shared	FALSE	FALSE
ABCB10	5.86126e-34	0.0471629	0.425	0.252	9.67929e-30	mouse	shared	FALSE	FALSE
RARG	6.12032e-34	0.07501	0.412	0.254	1.01071e-29	mouse	shared	FALSE	FALSE
STIP1	6.16911e-34	0.122167	0.761	0.571	1.01877e-29	mouse	unique	FALSE	FALSE
MTMR14	1.01675e-33	0.0733361	0.346	0.206	1.67906e-29	mouse	shared	FALSE	FALSE
TMEM117	1.08414e-33	0.0472252	0.621	0.394	1.79035e-29	mouse	unique	FALSE	FALSE
POU2F2	1.09988e-33	0.0458236	0.27	0.146	1.81634e-29	mouse	unique	FALSE	FALSE
UBL4A	1.1085e-33	0.117862	0.798	0.606	1.83058e-29	mouse	shared	FALSE	FALSE
GAS8	1.16324e-33	0.0609355	0.27	0.148	1.92097e-29	mouse	unique	FALSE	FALSE
DBNDD1	1.20012e-33	0.0781263	0.466	0.298	1.98187e-29	mouse	shared	FALSE	FALSE
UQCRB	1.28981e-33	0.231452	0.84	0.757	2.12999e-29	mouse	shared	FALSE	FALSE
THEM6	1.34374e-33	0.0802543	0.62	0.421	2.21904e-29	mouse	shared	FALSE	FALSE
RNF144B	1.369e-33	0.0340563	0.138	0.058	2.26077e-29	mouse	unique	FALSE	FALSE
TRIP10	1.52794e-33	0.0270726	0.137	0.056	2.52324e-29	mouse	unique	FALSE	FALSE
NAP1L2	1.61325e-33	0.0227546	0.604	0.391	2.66412e-29	mouse	shared	FALSE	FALSE
STX18	1.65693e-33	0.0620114	0.434	0.271	2.73626e-29	mouse	unique	FALSE	FALSE
HDAC2	1.90207e-33	0.116089	0.757	0.578	3.14108e-29	mouse	unique	FALSE	FALSE
GAS6	1.97364e-33	0.0199427	0.637	0.408	3.25927e-29	mouse	shared	FALSE	FALSE
B4GALT2	2.10351e-33	0.0622575	0.414	0.255	3.47373e-29	mouse	unique	FALSE	FALSE
POP4	2.27568e-33	0.0359496	0.322	0.181	3.75805e-29	mouse	unique	FALSE	FALSE
GID8	2.51068e-33	0.0596037	0.465	0.292	4.14613e-29	mouse	unique	FALSE	FALSE
FDX1	3.19325e-33	0.0990032	0.731	0.541	5.27333e-29	mouse	unique	FALSE	FALSE
CRIM1	3.31992e-33	0.00702526	0.183	0.086	5.48252e-29	mouse	shared	FALSE	FALSE
NDUFAF3	3.90425e-33	0.111306	0.824	0.648	6.44748e-29	mouse	unique	FALSE	FALSE
RUVBL2	4.41106e-33	0.0448579	0.208	0.104	7.28443e-29	mouse	unique	FALSE	FALSE
POLDIP2	4.68914e-33	0.0826558	0.661	0.462	7.74365e-29	mouse	shared	FALSE	FALSE
MAFF	4.8315e-33	0.0354744	0.197	0.096	7.97873e-29	mouse	unique	FALSE	FALSE
P2RY2	4.90654e-33	0.0441706	0.136	0.057	8.10266e-29	mouse	shared	FALSE	FALSE
FAM3A	6.57292e-33	0.0404907	0.337	0.194	1.08545e-28	mouse	shared	FALSE	FALSE
MAP3K1	6.83183e-33	0.064434	0.488	0.313	1.12821e-28	mouse	unique	FALSE	FALSE
ALDH3B1	7.15686e-33	0.0397442	0.132	0.055	1.18188e-28	mouse	unique	FALSE	FALSE
CMAS	7.51017e-33	0.113564	0.906	0.759	1.24023e-28	mouse	unique	FALSE	FALSE
HECW1	7.77166e-33	0.115405	0.905	0.765	1.28341e-28	mouse	shared	FALSE	FALSE
MEIS3	8.55104e-33	0.0814547	0.687	0.481	1.41212e-28	mouse	shared	FALSE	FALSE
RCOR2	9.47224e-33	0.0307845	0.109	0.041	1.56425e-28	mouse	unique	FALSE	FALSE
NT5C3B	1.01891e-32	0.0435545	0.369	0.218	1.68262e-28	mouse	shared	FALSE	FALSE
RFNG	1.37098e-32	0.0818831	0.53	0.358	2.26404e-28	mouse	unique	FALSE	FALSE
LSM12	1.39611e-32	0.091988	0.724	0.528	2.30554e-28	mouse	shared	FALSE	FALSE
DTWD1	1.42023e-32	0.0372107	0.152	0.067	2.34536e-28	mouse	unique	FALSE	FALSE
ID2	1.58321e-32	0.0693397	0.714	0.521	2.61451e-28	mouse	unique	FALSE	FALSE
GALK2	1.71654e-32	0.0537959	0.307	0.175	2.83469e-28	mouse	shared	FALSE	FALSE
TALDO1	2.01371e-32	0.0810378	0.677	0.5	3.32544e-28	mouse	unique	FALSE	FALSE
LLPH	2.75613e-32	0.103875	0.807	0.62	4.55147e-28	mouse	unique	FALSE	FALSE
GRK6	2.91969e-32	0.0777441	0.591	0.4	4.82158e-28	mouse	unique	FALSE	FALSE
COMT	2.92094e-32	0.107097	0.77	0.618	4.82364e-28	mouse	shared	FALSE	FALSE
VAT1	2.94424e-32	0.0805197	0.949	0.815	4.86213e-28	mouse	unique	FALSE	FALSE
TXNRD2	3.05779e-32	0.0613164	0.449	0.287	5.04963e-28	mouse	shared	FALSE	FALSE
CCNE2	3.28517e-32	0.0270129	0.12	0.047	5.42512e-28	mouse	unique	FALSE	FALSE
CORO1B	3.8336e-32	0.0707327	0.363	0.222	6.33081e-28	mouse	shared	FALSE	FALSE
UTP3	4.15308e-32	0.0710726	0.52	0.346	6.85839e-28	mouse	unique	FALSE	FALSE
SRGAP3	4.65487e-32	0.124673	0.859	0.681	7.68705e-28	mouse	unique	FALSE	FALSE
SSR4	4.69519e-32	0.126743	0.874	0.745	7.75363e-28	mouse	unique	FALSE	FALSE
HDX	4.92046e-32	0.0289009	0.153	0.068	8.12565e-28	mouse	shared	FALSE	FALSE
DEK	5.33122e-32	0.0544972	0.6	0.399	8.80398e-28	mouse	unique	FALSE	FALSE
CCDC122	5.65855e-32	0.0426155	0.322	0.186	9.34453e-28	mouse	unique	FALSE	FALSE
DHRS7B	6.16932e-32	0.0509262	0.359	0.214	1.0188e-27	mouse	unique	FALSE	FALSE
GGNBP2	6.87912e-32	0.130698	0.87	0.707	1.13602e-27	mouse	shared	FALSE	FALSE
GABRG2	7.75102e-32	0.047093	0.575	0.384	1.28e-27	mouse	unique	FALSE	FALSE
CASK	8.54807e-32	0.100162	0.702	0.512	1.41163e-27	mouse	unique	FALSE	FALSE
TMEM230	9.18713e-32	0.117194	0.858	0.676	1.51716e-27	mouse	shared	FALSE	FALSE
CBX4	9.25728e-32	0.047114	0.306	0.175	1.52875e-27	mouse	unique	FALSE	FALSE
KCNK13	1.00165e-31	0.0596273	0.296	0.171	1.65413e-27	mouse	unique	FALSE	FALSE
NGRN	1.01897e-31	0.0684611	0.66	0.472	1.68273e-27	mouse	unique	FALSE	FALSE
ZNF524	1.06629e-31	0.0550752	0.389	0.237	1.76087e-27	mouse	shared	FALSE	FALSE
EXT1	1.07962e-31	0.0528876	0.255	0.14	1.78288e-27	mouse	shared	FALSE	FALSE
CYP51A1	1.09012e-31	0.0627688	0.602	0.409	1.80023e-27	mouse	unique	FALSE	FALSE
IFRD1	1.208e-31	0.0531914	0.412	0.254	1.9949e-27	mouse	shared	FALSE	FALSE
AHNAK	1.43596e-31	0.15801	0.988	0.778	2.37135e-27	mouse	unique	FALSE	FALSE
CDC42EP3	1.69747e-31	0.0385933	0.318	0.181	2.8032e-27	mouse	unique	FALSE	FALSE
MECR	1.91247e-31	0.0500354	0.349	0.207	3.15825e-27	mouse	shared	FALSE	FALSE
OXLD1	1.96848e-31	0.0517304	0.338	0.201	3.25075e-27	mouse	shared	FALSE	FALSE
MPC1	2.0016e-31	0.208304	0.858	0.85	3.30544e-27	mouse	shared	FALSE	FALSE
RPF2	2.07016e-31	0.04322	0.323	0.188	3.41867e-27	mouse	unique	FALSE	FALSE
OGFOD2	2.19498e-31	0.079597	0.551	0.371	3.62479e-27	mouse	shared	FALSE	FALSE
EXOSC1	2.2254e-31	0.0620853	0.456	0.294	3.67502e-27	mouse	unique	FALSE	FALSE
PGK1	2.27957e-31	0.0394781	0.202	0.101	3.76447e-27	mouse	shared	FALSE	FALSE
HSP90AA1	2.96299e-31	0.206414	0.993	0.99	4.89307e-27	mouse	unique	FALSE	FALSE
ACTR8	3.02837e-31	0.065251	0.321	0.19	5.00105e-27	mouse	shared	FALSE	FALSE
E2F4	3.05061e-31	0.0564126	0.365	0.222	5.03777e-27	mouse	unique	FALSE	FALSE
CMTM4	3.26436e-31	0.0753408	0.54	0.36	5.39076e-27	mouse	shared	FALSE	FALSE
C1GALT1C1	3.38272e-31	0.038586	0.272	0.151	5.58622e-27	mouse	unique	FALSE	FALSE
CYRIB	3.46031e-31	0.10657	0.708	0.522	5.71436e-27	mouse	unique	FALSE	FALSE
MT-ND4	3.55164e-31	0.144134	0.843	0.876	5.86518e-27	mouse	unique	FALSE	FALSE
BTF3	3.67696e-31	0.117453	0.947	0.906	6.07212e-27	mouse	unique	FALSE	FALSE
CFL2	3.71658e-31	0.0953183	0.989	0.969	6.13756e-27	mouse	unique	FALSE	FALSE
NET1	3.9204e-31	0.0272634	0.115	0.046	6.47415e-27	mouse	shared	FALSE	FALSE
COMMD9	3.97227e-31	0.064533	0.519	0.349	6.5598e-27	mouse	unique	FALSE	FALSE
AVL9	4.35566e-31	0.0984927	0.693	0.5	7.19293e-27	mouse	unique	FALSE	FALSE
PTMA	5.30394e-31	0.118034	0.999	0.973	8.75892e-27	mouse	unique	FALSE	FALSE
CAMK1G	5.37569e-31	0.0509525	0.234	0.126	8.87742e-27	mouse	unique	FALSE	FALSE
RBM34	5.62512e-31	0.0676468	0.425	0.272	9.28932e-27	mouse	unique	FALSE	FALSE
IL17D	6.11131e-31	0.0361284	0.234	0.124	1.00922e-26	mouse	unique	FALSE	FALSE
ENDOV	6.15539e-31	0.0497024	0.285	0.161	1.0165e-26	mouse	unique	FALSE	FALSE
ABHD10	6.19146e-31	0.0582091	0.536	0.353	1.02246e-26	mouse	shared	FALSE	FALSE
DNAJB9	6.49637e-31	0.0575634	0.646	0.458	1.07281e-26	mouse	shared	FALSE	FALSE
EIF2AK4	7.73088e-31	0.0386374	0.147	0.066	1.27668e-26	mouse	unique	FALSE	FALSE
ABCF1	7.75576e-31	0.0770981	0.615	0.433	1.28079e-26	mouse	unique	FALSE	FALSE
MGAT2	7.87376e-31	0.104437	0.709	0.521	1.30027e-26	mouse	unique	FALSE	FALSE
FAM162A	8.09946e-31	0.117899	0.864	0.697	1.33754e-26	mouse	shared	FALSE	FALSE
OCIAD1	8.47924e-31	0.120542	0.779	0.637	1.40026e-26	mouse	shared	FALSE	FALSE
YY1	9.91128e-31	0.0791981	0.687	0.503	1.63675e-26	mouse	unique	FALSE	FALSE
DDX39A	1.06029e-30	0.0240719	0.119	0.048	1.75097e-26	mouse	shared	FALSE	FALSE
PEAK1	1.06805e-30	0.0433044	0.4	0.244	1.76378e-26	mouse	unique	FALSE	FALSE
MAGOHB	1.11537e-30	0.0450647	0.277	0.156	1.84192e-26	mouse	shared	FALSE	FALSE
SLC9A6	1.11811e-30	0.105477	0.919	0.791	1.84644e-26	mouse	shared	FALSE	FALSE
RFC4	1.16823e-30	0.0278243	0.119	0.049	1.92921e-26	mouse	unique	FALSE	FALSE
HINT2	1.18212e-30	0.122274	0.846	0.67	1.95216e-26	mouse	shared	FALSE	FALSE
TANK	1.20938e-30	0.048549	0.375	0.228	1.99716e-26	mouse	unique	FALSE	FALSE
KBTBD3	1.3976e-30	0.0340139	0.201	0.102	2.308e-26	mouse	shared	FALSE	FALSE
ANKRD54	1.5275e-30	0.0431338	0.303	0.174	2.52251e-26	mouse	unique	FALSE	FALSE
LMBR1	1.59241e-30	0.0620819	0.594	0.405	2.6297e-26	mouse	shared	FALSE	FALSE
PANK2	1.67857e-30	0.0786479	0.519	0.347	2.77199e-26	mouse	unique	FALSE	FALSE
CCDC59	1.70816e-30	0.0478198	0.467	0.3	2.82085e-26	mouse	unique	FALSE	FALSE
C1orf174	1.7838e-30	0.0422275	0.383	0.233	2.94576e-26	mouse	unique	FALSE	FALSE
STX17	1.90524e-30	0.0195463	0.189	0.091	3.14632e-26	mouse	unique	FALSE	FALSE
MAST2	1.92941e-30	0.0615251	0.484	0.311	3.18623e-26	mouse	shared	FALSE	FALSE
MPI	1.95397e-30	0.0427483	0.254	0.14	3.22679e-26	mouse	shared	FALSE	FALSE
TOMM22	2.12945e-30	0.117582	0.944	0.868	3.51658e-26	mouse	unique	FALSE	FALSE
CINP	2.53768e-30	0.0624196	0.555	0.375	4.19072e-26	mouse	shared	FALSE	FALSE
DNTTIP2	2.79653e-30	0.0354999	0.234	0.124	4.61819e-26	mouse	unique	FALSE	FALSE
REXO1	3.19833e-30	0.0688167	0.518	0.345	5.28172e-26	mouse	unique	FALSE	FALSE
GALE	3.37318e-30	0.04615	0.344	0.207	5.57046e-26	mouse	shared	FALSE	FALSE
ZMAT3	3.39458e-30	0.107492	0.805	0.63	5.60582e-26	mouse	unique	FALSE	FALSE
[truncated: 7,343 more rows]

## Sheet: NF1_A-LTMR
gene	p_val	avg_logFC	pct.1	pct.2	p_val_adj	species	marker_type	over_limit	both_over_limit	mean_gene_log2FC
VSNL1	0	1.30971	0.937	0.112	0	mouse	shared	TRUE	TRUE	1.56682
VSNL1	4.6763e-50	1.82393	1	0.168	2.14146e-45	macaque	shared	TRUE	TRUE	1.56682
NTRK2	6.87942e-259	2.25023	1	0.218	1.13607e-254	mouse	shared	TRUE	TRUE	1.56457
NTRK2	5.66646e-40	0.878917	0.895	0.189	2.5949e-35	macaque	shared	TRUE	TRUE	1.56457
NEFH	3.26835e-92	0.916884	1	0.735	5.39736e-88	mouse	shared	TRUE	TRUE	1.33963
NEFH	4.41699e-24	1.76237	1	0.756	2.02272e-19	macaque	shared	TRUE	TRUE	1.33963
CBLN2	0	1.28274	0.946	0.081	0	mouse	shared	TRUE	TRUE	1.22203
CBLN2	0	1.16133	0.974	0.01	0	macaque	shared	TRUE	TRUE	1.22203
S100B	6.52773e-117	1.47596	1	0.565	1.07799e-112	mouse	shared	TRUE	TRUE	1.19384
S100B	1.98973e-46	0.91171	0.974	0.184	9.11178e-42	macaque	shared	TRUE	TRUE	1.19384
PCDH7	2.80027e-189	0.79868	0.861	0.147	4.62436e-185	mouse	shared	TRUE	TRUE	1.09215
PCDH7	1.95645e-69	1.38563	1	0.13	8.95936e-65	macaque	shared	TRUE	TRUE	1.09215
ATP2B2	5.19982e-187	1.2524	0.982	0.252	8.58698e-183	mouse	shared	TRUE	TRUE	1.04571
ATP2B2	2.11793e-34	0.839016	0.974	0.299	9.69886e-30	macaque	shared	TRUE	TRUE	1.04571
HTRA1	1.87139e-60	0.343001	0.632	0.178	3.09041e-56	mouse	shared	TRUE	TRUE	0.99443
HTRA1	7.1933e-29	1.64586	0.974	0.397	3.2941e-24	macaque	shared	TRUE	TRUE	0.99443
GYG1	2.63123e-108	1.03973	0.969	0.616	4.34522e-104	mouse	shared	TRUE	TRUE	0.942159
GYG1	4.16385e-17	0.844591	1	0.781	1.90679e-12	macaque	shared	TRUE	TRUE	0.942159
KCNQ3	0	1.19747	0.924	0.079	0	mouse	shared	TRUE	TRUE	0.922005
KCNQ3	1.19184e-114	0.646539	0.868	0.048	5.4579e-110	macaque	shared	TRUE	TRUE	0.922005
NTNG1	0	1.06567	0.906	0.054	0	mouse	shared	TRUE	TRUE	0.921772
NTNG1	2.78653e-132	0.777876	0.921	0.046	1.27607e-127	macaque	shared	TRUE	TRUE	0.921772
CPNE6	2.97414e-89	0.493056	0.673	0.171	4.9115e-85	mouse	shared	TRUE	TRUE	0.921246
CPNE6	2.32996e-39	1.34944	0.974	0.229	1.06698e-34	macaque	shared	TRUE	TRUE	0.921246
KCNA2	7.22446e-98	0.910768	0.996	0.626	1.19305e-93	mouse	shared	TRUE	TRUE	0.90538
KCNA2	1.74533e-15	0.899993	1	0.918	7.99255e-11	macaque	shared	TRUE	TRUE	0.90538
ATP1B1	3.93326e-109	1.23326	1	0.857	6.49538e-105	mouse	shared	TRUE	TRUE	0.903682
ATP1B1	7.75857e-10	0.574104	1	0.993	3.55296e-05	macaque	shared	TRUE	TRUE	0.903682
LRRN1	2.34676e-122	1.27182	0.987	0.584	3.87545e-118	mouse	shared	TRUE	TRUE	0.894338
LRRN1	9.88637e-11	0.516853	0.921	0.829	4.52736e-06	macaque	shared	TRUE	TRUE	0.894338
PDE1C	3.09434e-106	0.969752	0.937	0.415	5.10999e-102	mouse	shared	TRUE	TRUE	0.878298
PDE1C	9.59107e-16	0.786844	0.921	0.746	4.39213e-11	macaque	shared	TRUE	TRUE	0.878298
SCN4B	8.05281e-187	1.20202	0.946	0.22	1.32984e-182	mouse	shared	TRUE	TRUE	0.850214
SCN4B	3.54879e-14	0.498407	0.921	0.657	1.62513e-09	macaque	shared	TRUE	TRUE	0.850214
PLK2	7.92738e-188	0.934911	0.848	0.165	1.30913e-183	mouse	shared	TRUE	TRUE	0.847829
PLK2	1.3167e-17	0.760747	0.816	0.384	6.02968e-13	macaque	shared	TRUE	TRUE	0.847829
PYGB	1.46248e-92	0.960745	0.991	0.835	2.41513e-88	mouse	shared	TRUE	TRUE	0.82937
PYGB	6.37766e-14	0.697996	0.974	0.775	2.92058e-09	macaque	shared	TRUE	TRUE	0.82937
KCNA1	6.30521e-132	0.866848	0.883	0.247	1.04124e-127	mouse	shared	TRUE	TRUE	0.812163
KCNA1	1.54925e-34	0.757479	0.947	0.278	7.09465e-30	macaque	shared	TRUE	TRUE	0.812163
KCNS3	9.74659e-103	0.807501	0.883	0.336	1.60955e-98	mouse	shared	TRUE	TRUE	0.809895
KCNS3	1.93944e-19	0.812289	0.868	0.376	8.88148e-15	macaque	shared	TRUE	TRUE	0.809895
CKB	1.07223e-35	0.553207	0.933	0.776	1.77068e-31	mouse	shared	TRUE	TRUE	0.807161
CKB	4.37949e-18	1.06112	0.974	0.918	2.00554e-13	macaque	shared	TRUE	TRUE	0.807161
BAIAP2L1	0	0.971745	0.834	0.045	0	mouse	shared	TRUE	TRUE	0.799061
BAIAP2L1	5.42182e-43	0.626376	0.842	0.146	2.48287e-38	macaque	shared	TRUE	TRUE	0.799061
MCAM	1.15499e-141	0.820427	0.915	0.237	1.90734e-137	mouse	shared	TRUE	TRUE	0.779632
MCAM	5.57843e-24	0.738836	0.974	0.375	2.55459e-19	macaque	shared	TRUE	TRUE	0.779632
ATP5F1B	8.88841e-21	0.411144	0.955	0.867	1.46783e-16	mouse	shared	TRUE	TRUE	0.772627
ATP5F1B	1.03418e-09	1.13411	1	0.987	4.73591e-05	macaque	shared	TRUE	TRUE	0.772627
PIEZO2	1.97546e-58	0.652862	0.991	0.723	3.26227e-54	mouse	shared	TRUE	TRUE	0.75923
PIEZO2	3.65046e-15	0.865598	0.974	0.7	1.67169e-10	macaque	shared	TRUE	TRUE	0.75923
GOT1	1.75237e-87	0.800842	0.96	0.605	2.89387e-83	mouse	shared	TRUE	TRUE	0.759102
GOT1	1.66528e-13	0.717361	1	0.892	7.626e-09	macaque	shared	TRUE	TRUE	0.759102
KCNK1	2.81539e-238	1.06263	0.892	0.152	4.64933e-234	mouse	shared	TRUE	TRUE	0.755586
KCNK1	2.83733e-57	0.448541	0.895	0.119	1.29933e-52	macaque	shared	TRUE	TRUE	0.755586
RCAN2	3.98948e-76	0.770016	0.973	0.747	6.58823e-72	mouse	shared	TRUE	TRUE	0.755207
RCAN2	4.71031e-12	0.740399	1	0.928	2.15704e-07	macaque	shared	TRUE	TRUE	0.755207
FABP3	5.72815e-78	0.796741	0.785	0.321	9.45946e-74	mouse	shared	TRUE	TRUE	0.750189
FABP3	1.30964e-15	0.703637	1	0.709	5.99736e-11	macaque	shared	TRUE	TRUE	0.750189
MDH1	2.57641e-46	0.811314	0.91	0.673	4.25468e-42	mouse	shared	TRUE	TRUE	0.745154
MDH1	3.21583e-10	0.678994	1	0.989	1.47266e-05	macaque	shared	TRUE	TRUE	0.745154
KCNAB1	3.13464e-81	0.748748	0.928	0.43	5.17655e-77	mouse	shared	TRUE	TRUE	0.741773
KCNAB1	5.99386e-13	0.734798	0.921	0.685	2.74483e-08	macaque	shared	TRUE	TRUE	0.741773
TBX3	0	1.05293	0.915	0.085	0	mouse	shared	TRUE	TRUE	0.741285
TBX3	1.15223e-42	0.429643	0.868	0.153	5.27653e-38	macaque	shared	TRUE	TRUE	0.741285
SLC17A7	0	0.928388	0.857	0.075	0	mouse	shared	TRUE	TRUE	0.733786
SLC17A7	5.27275e-61	0.539184	0.842	0.095	2.4146e-56	macaque	shared	TRUE	TRUE	0.733786
NDRG4	8.93635e-114	0.935005	1	0.998	1.47575e-109	mouse	shared	TRUE	TRUE	0.725862
NDRG4	1.39213e-09	0.516719	1	0.987	6.37511e-05	macaque	shared	TRUE	TRUE	0.725862
SHH	7.94995e-109	0.38711	0.57	0.102	1.31286e-104	mouse	shared	TRUE	TRUE	0.697911
SHH	1.45761e-65	1.00871	0.947	0.112	6.675e-61	macaque	shared	TRUE	TRUE	0.697911
LYNX1	7.67599e-103	1.01716	0.987	0.419	1.26761e-98	mouse	shared	TRUE	TRUE	0.68786
LYNX1	2.03417e-08	0.358564	0.842	0.766	0.000931529	macaque	shared	TRUE	TRUE	0.68786
DNER	6.82716e-105	1.04309	0.969	0.571	1.12744e-100	mouse	shared	TRUE	TRUE	0.677413
DNER	1.05551e-06	0.311736	0.974	0.885	0.048336	macaque	shared	TRUE	TRUE	0.677413
ATP1A1	2.21259e-23	0.434682	0.973	0.819	3.65388e-19	mouse	shared	TRUE	TRUE	0.671887
ATP1A1	1.56688e-09	0.909091	1	0.961	7.17536e-05	macaque	shared	TRUE	TRUE	0.671887
GABRA2	4.67824e-16	0.325799	0.601	0.338	7.72565e-12	mouse	shared	TRUE	TRUE	0.666335
GABRA2	6.22974e-14	1.00687	0.921	0.786	2.85285e-09	macaque	shared	TRUE	TRUE	0.666335
SLC25A5	1.82232e-37	0.677117	0.906	0.719	3.00938e-33	mouse	shared	TRUE	TRUE	0.66333
SLC25A5	1.76468e-09	0.649543	0.974	0.889	8.08116e-05	macaque	shared	TRUE	TRUE	0.66333
SH3GL2	1.48238e-76	0.615259	0.879	0.359	2.448e-72	mouse	shared	TRUE	TRUE	0.653407
SH3GL2	3.3607e-15	0.691555	0.868	0.506	1.539e-10	macaque	shared	TRUE	TRUE	0.653407
GPR158	7.68792e-115	0.689486	0.865	0.244	1.26958e-110	mouse	shared	TRUE	TRUE	0.641645
GPR158	2.3452e-12	0.593803	0.868	0.618	1.07396e-07	macaque	shared	TRUE	TRUE	0.641645
VAMP1	3.31455e-30	0.395775	0.816	0.469	5.47364e-26	mouse	shared	TRUE	TRUE	0.637334
VAMP1	1.51457e-13	0.878893	1	0.924	6.93581e-09	macaque	shared	TRUE	TRUE	0.637334
SCN7A	3.47991e-97	0.982974	0.991	0.9	5.74672e-93	mouse	shared	TRUE	TRUE	0.634886
SCN7A	1.6675e-06	0.286798	0.921	0.861	0.0763617	macaque	shared	TRUE	TRUE	0.634886
MEF2C	4.78812e-115	0.840581	0.937	0.357	7.90711e-111	mouse	shared	TRUE	TRUE	0.634673
MEF2C	1.08636e-15	0.428765	0.895	0.568	4.97488e-11	macaque	shared	TRUE	TRUE	0.634673
CPLX1	6.6276e-97	0.919744	1	0.876	1.09448e-92	mouse	shared	TRUE	TRUE	0.632307
CPLX1	3.97414e-18	0.344871	0.974	0.54	1.81992e-13	macaque	shared	TRUE	TRUE	0.632307
SMAP1	4.34703e-36	0.446892	0.897	0.767	7.17869e-32	mouse	shared	TRUE	TRUE	0.625046
SMAP1	2.3384e-14	0.8032	0.974	0.861	1.07085e-09	macaque	shared	TRUE	TRUE	0.625046
KCNB1	1.1679e-48	0.609913	0.919	0.814	1.92866e-44	mouse	shared	TRUE	TRUE	0.614165
KCNB1	1.12848e-16	0.618417	0.921	0.529	5.16774e-12	macaque	shared	TRUE	TRUE	0.614165
ENO2	1.35785e-92	0.896051	1	0.744	2.24236e-88	mouse	shared	TRUE	TRUE	0.601151
ENO2	0.0137591	0.306251	1	0.989	1	macaque	shared	TRUE	TRUE	0.601151
AP1S2	8.57909e-28	0.367222	0.919	0.767	1.41675e-23	mouse	shared	TRUE	TRUE	0.590583
AP1S2	1.22674e-09	0.813944	0.947	0.928	5.61772e-05	macaque	shared	TRUE	TRUE	0.590583
NEFL	7.32316e-48	0.479847	1	0.99	1.20935e-43	mouse	shared	TRUE	TRUE	0.579863
NEFL	1.48867e-11	0.67988	1	0.999	6.8172e-07	macaque	shared	TRUE	TRUE	0.579863
CNST	7.06815e-91	0.81449	0.951	0.557	1.16723e-86	mouse	shared	TRUE	TRUE	0.574577
CNST	7.96217e-06	0.334665	0.974	0.948	0.364619	macaque	shared	TRUE	TRUE	0.574577
CYC1	1.23374e-56	0.701701	0.933	0.711	2.0374e-52	mouse	shared	TRUE	TRUE	0.5739
CYC1	1.26614e-08	0.4461	1	0.958	0.000579817	macaque	shared	TRUE	TRUE	0.5739
CTSB	2.68225e-88	0.692107	1	0.968	4.42947e-84	mouse	shared	TRUE	TRUE	0.57372
CTSB	0.000426057	0.455333	1	0.986	1	macaque	shared	TRUE	TRUE	0.57372
FAT3	4.64483e-83	0.494355	0.704	0.194	7.67047e-79	mouse	shared	TRUE	TRUE	0.571589
FAT3	1.40139e-67	0.648823	0.921	0.092	6.41751e-63	macaque	shared	TRUE	TRUE	0.571589
RAB3B	9.52962e-206	0.474095	0.587	0.06	1.57372e-201	mouse	shared	TRUE	TRUE	0.558777
RAB3B	3.19233e-23	0.643459	0.947	0.442	1.4619e-18	macaque	shared	TRUE	TRUE	0.558777
CNTN2	9.88703e-76	0.84044	0.919	0.609	1.63274e-71	mouse	shared	TRUE	TRUE	0.557545
CNTN2	3.08669e-05	0.27465	1	0.971	1	macaque	shared	TRUE	TRUE	0.557545
SLC6A17	2.8649e-92	0.80054	0.906	0.398	4.73109e-88	mouse	shared	TRUE	TRUE	0.545452
SLC6A17	1.03041e-21	0.290363	0.816	0.259	4.71867e-17	macaque	shared	TRUE	TRUE	0.545452
CLSTN2	3.77125e-121	0.699974	0.848	0.253	6.22785e-117	mouse	shared	TRUE	TRUE	0.542623
CLSTN2	1.18367e-12	0.385271	0.895	0.486	5.42049e-08	macaque	shared	TRUE	TRUE	0.542623
SV2B	1.9429e-120	0.649648	0.888	0.209	3.20851e-116	mouse	shared	TRUE	TRUE	0.52932
SV2B	3.05169e-14	0.408992	0.921	0.53	1.39749e-09	macaque	shared	TRUE	TRUE	0.52932
NRP1	9.84556e-79	0.778049	0.942	0.393	1.6259e-74	mouse	shared	TRUE	TRUE	0.516626
NRP1	9.93214e-12	0.255203	0.763	0.286	4.54832e-07	macaque	shared	TRUE	TRUE	0.516626
ADGRG2	1.41443e-136	0.740424	0.883	0.22	2.33579e-132	mouse	shared	TRUE	TRUE	0.504358
ADGRG2	4.27451e-39	0.268293	0.737	0.1	1.95747e-34	macaque	shared	TRUE	TRUE	0.504358
ATP2B1	1.17948e-34	0.39412	1	0.928	1.94779e-30	mouse	shared	TRUE	TRUE	0.500646
ATP2B1	1.02904e-15	0.607172	1	0.862	4.71239e-11	macaque	shared	TRUE	TRUE	0.500646
NPTN	2.24235e-57	0.68769	0.924	0.703	3.70301e-53	mouse	shared	TRUE	TRUE	0.500013
NPTN	0.00096394	0.312335	0.895	0.875	1	macaque	shared	TRUE	TRUE	0.500013
TMEM163	1.56244e-267	0.523287	0.619	0.051	2.58021e-263	mouse	shared	TRUE	TRUE	0.496236
TMEM163	9.42728e-21	0.469185	0.868	0.356	4.31713e-16	macaque	shared	TRUE	TRUE	0.496236
SPOCK1	1.46619e-65	0.716996	0.946	0.578	2.42127e-61	mouse	shared	TRUE	TRUE	0.49525
SPOCK1	0.000160899	0.273504	0.947	0.908	1	macaque	shared	TRUE	TRUE	0.49525
SCN8A	1.41794e-87	0.667615	0.874	0.315	2.34159e-83	mouse	shared	TRUE	TRUE	0.493279
SCN8A	2.28195e-10	0.318943	0.895	0.72	1.045e-05	macaque	shared	TRUE	TRUE	0.493279
SCN1A	2.3428e-125	0.580456	0.843	0.197	3.86889e-121	mouse	shared	TRUE	TRUE	0.48503
SCN1A	1.27698e-19	0.389604	0.895	0.451	5.84779e-15	macaque	shared	TRUE	TRUE	0.48503
SNAP25	5.31896e-65	0.503484	1	0.983	8.78373e-61	mouse	shared	TRUE	TRUE	0.482744
SNAP25	1.07593e-05	0.462003	0.974	0.988	0.492712	macaque	shared	TRUE	TRUE	0.482744
ADAM11	8.04307e-35	0.41878	0.892	0.609	1.32823e-30	mouse	shared	TRUE	TRUE	0.478055
ADAM11	3.91716e-25	0.537329	0.947	0.363	1.79383e-20	macaque	shared	TRUE	TRUE	0.478055
FGF1	1.69019e-59	0.685041	0.987	0.714	2.79117e-55	mouse	shared	TRUE	TRUE	0.476941
FGF1	0.0014611	0.268842	1	0.966	1	macaque	shared	TRUE	TRUE	0.476941
NFASC	1.54046e-88	0.560651	0.807	0.243	2.54391e-84	mouse	shared	TRUE	TRUE	0.47496
NFASC	1.69558e-12	0.389268	0.895	0.623	7.76474e-08	macaque	shared	TRUE	TRUE	0.47496
SUSD4	2.72331e-36	0.400288	0.843	0.488	4.49728e-32	mouse	shared	TRUE	TRUE	0.473345
SUSD4	7.69388e-23	0.546402	0.868	0.283	3.52333e-18	macaque	shared	TRUE	TRUE	0.473345
NDRG3	3.69593e-66	0.676215	0.91	0.57	6.10345e-62	mouse	shared	TRUE	TRUE	0.470377
NDRG3	0.00011596	0.26454	0.895	0.813	1	macaque	shared	TRUE	TRUE	0.470377
ONECUT2	8.34373e-69	0.644687	0.906	0.522	1.37788e-64	mouse	shared	TRUE	TRUE	0.468768
ONECUT2	4.76677e-14	0.292848	0.974	0.508	2.18289e-09	macaque	shared	TRUE	TRUE	0.468768
AHNAK2	8.84915e-36	0.418301	1	0.916	1.46135e-31	mouse	shared	TRUE	TRUE	0.467326
AHNAK2	5.03202e-10	0.516351	1	0.988	2.30436e-05	macaque	shared	TRUE	TRUE	0.467326
GHITM	3.99187e-67	0.512514	1	0.968	6.59218e-63	mouse	shared	TRUE	TRUE	0.453888
GHITM	0.00552808	0.395262	1	0.991	1	macaque	shared	TRUE	TRUE	0.453888
RIMKLA	2.96581e-40	0.39238	0.691	0.303	4.89775e-36	mouse	shared	TRUE	TRUE	0.453838
RIMKLA	1.324e-15	0.515295	0.974	0.796	6.06312e-11	macaque	shared	TRUE	TRUE	0.453838
CLSTN1	3.2336e-51	0.532351	0.982	0.837	5.33996e-47	mouse	shared	TRUE	TRUE	0.452684
CLSTN1	5.93557e-11	0.373016	1	0.87	2.71814e-06	macaque	shared	TRUE	TRUE	0.452684
NGFR	1.80149e-67	0.637836	1	0.599	2.97497e-63	mouse	shared	TRUE	TRUE	0.452655
NGFR	9.83925e-06	0.267474	1	0.87	0.450579	macaque	shared	TRUE	TRUE	0.452655
GOT2	2.9704e-24	0.352617	0.865	0.737	4.90531e-20	mouse	shared	TRUE	TRUE	0.45216
GOT2	5.74884e-10	0.551704	0.895	0.695	2.63262e-05	macaque	shared	TRUE	TRUE	0.45216
STRBP	4.4709e-62	0.617525	0.852	0.42	7.38324e-58	mouse	shared	TRUE	TRUE	0.451781
STRBP	1.73089e-14	0.286036	0.868	0.521	7.92642e-10	macaque	shared	TRUE	TRUE	0.451781
SLITRK4	1.23333e-109	0.536659	0.686	0.16	2.03673e-105	mouse	shared	TRUE	TRUE	0.445886
SLITRK4	7.68344e-51	0.355113	0.737	0.083	3.51856e-46	macaque	shared	TRUE	TRUE	0.445886
RGS7BP	2.64689e-19	0.634108	0.974	0.71	1.21211e-14	macaque	shared	TRUE	TRUE	0.445096
RGS7BP	1.11249e-16	0.256085	0.978	0.931	1.83717e-12	mouse	shared	TRUE	TRUE	0.445096
DACH1	1.69386e-145	0.362955	0.529	0.068	2.79723e-141	mouse	shared	TRUE	TRUE	0.44467
DACH1	1.21672e-45	0.526384	0.737	0.097	5.57185e-41	macaque	shared	TRUE	TRUE	0.44467
ATP5F1A	1.39027e-35	0.417819	0.982	0.947	2.29589e-31	mouse	shared	TRUE	TRUE	0.442076
ATP5F1A	0.00256224	0.466334	0.895	0.93	1	macaque	shared	TRUE	TRUE	0.442076
DIRAS1	3.30331e-59	0.614118	0.946	0.773	5.45508e-55	mouse	shared	TRUE	TRUE	0.432082
DIRAS1	8.61652e-15	0.250047	0.921	0.528	3.94585e-10	macaque	shared	TRUE	TRUE	0.432082
LRRC49	2.22559e-39	0.480237	0.924	0.688	3.67534e-35	mouse	shared	TRUE	TRUE	0.423704
LRRC49	1.2979e-06	0.367172	0.947	0.856	0.0594359	macaque	shared	TRUE	TRUE	0.423704
UQCRC1	2.54283e-17	0.293683	0.762	0.539	4.19923e-13	mouse	shared	TRUE	TRUE	0.421247
UQCRC1	1.11625e-06	0.548811	0.974	0.916	0.0511174	macaque	shared	TRUE	TRUE	0.421247
CKMT1B	8.35774e-10	0.281781	0.686	0.452	1.3802e-05	mouse	shared	TRUE	TRUE	0.415905
CKMT1B	7.41093e-09	0.550029	0.895	0.721	0.000339376	macaque	shared	TRUE	TRUE	0.415905
SLC25A3	4.53405e-23	0.411611	0.978	0.92	7.48753e-19	mouse	shared	TRUE	TRUE	0.415604
SLC25A3	0.000740001	0.419597	1	0.981	1	macaque	shared	TRUE	TRUE	0.415604
OXCT1	1.32717e-14	0.342405	0.915	0.776	2.19169e-10	mouse	shared	TRUE	TRUE	0.411103
OXCT1	2.52966e-11	0.4798	0.868	0.67	1.15843e-06	macaque	shared	TRUE	TRUE	0.411103
PLD5	2.18192e-44	0.503555	0.87	0.525	3.60323e-40	mouse	shared	TRUE	TRUE	0.409791
PLD5	1.97093e-16	0.316027	0.816	0.354	9.02569e-12	macaque	shared	TRUE	TRUE	0.409791
HOXD1	2.59961e-46	0.37472	0.704	0.26	4.29299e-42	mouse	shared	TRUE	TRUE	0.40878
HOXD1	5.12247e-12	0.44284	0.842	0.693	2.34578e-07	macaque	shared	TRUE	TRUE	0.40878
LUZP1	2.66194e-30	0.402846	0.901	0.596	4.39593e-26	mouse	shared	TRUE	TRUE	0.408266
LUZP1	1.00175e-15	0.413686	0.868	0.5	4.5874e-11	macaque	shared	TRUE	TRUE	0.408266
PFKP	2.67188e-31	0.462311	0.87	0.58	4.41235e-27	mouse	shared	TRUE	TRUE	0.408061
PFKP	1.12686e-05	0.353811	0.947	0.915	0.516034	macaque	shared	TRUE	TRUE	0.408061
RAB11FIP4	1.81944e-26	0.537906	0.921	0.286	8.33195e-22	macaque	shared	TRUE	TRUE	0.402055
RAB11FIP4	1.53929e-25	0.266203	0.722	0.364	2.54198e-21	mouse	shared	TRUE	TRUE	0.402055
RNF157	1.05977e-21	0.293372	0.888	0.656	1.7501e-17	mouse	shared	TRUE	TRUE	0.393842
RNF157	1.62683e-14	0.494312	0.947	0.926	7.44991e-10	macaque	shared	TRUE	TRUE	0.393842
ACTG1	2.48741e-34	0.425326	0.857	0.895	4.1077e-30	mouse	shared	TRUE	TRUE	0.382505
ACTG1	0.56176	0.339685	1	0.999	1	macaque	shared	TRUE	TRUE	0.382505
ITM2C	4.31431e-45	0.483163	0.964	0.854	7.12466e-41	mouse	shared	TRUE	TRUE	0.380964
ITM2C	3.43086e-16	0.278765	0.737	0.258	1.57113e-11	macaque	shared	TRUE	TRUE	0.380964
VDAC2	2.50164e-25	0.419218	0.897	0.771	4.13121e-21	mouse	shared	TRUE	TRUE	0.375879
VDAC2	0.000318271	0.332541	1	0.906	1	macaque	shared	TRUE	TRUE	0.375879
PREP	1.59203e-62	0.366945	0.565	0.157	2.62908e-58	mouse	shared	TRUE	TRUE	0.374488
PREP	4.42336e-06	0.382031	0.895	0.724	0.202563	macaque	shared	TRUE	TRUE	0.374488
OSBPL1A	4.73281e-42	0.398466	0.848	0.42	7.81577e-38	mouse	shared	TRUE	TRUE	0.36393
OSBPL1A	9.41051e-11	0.329393	0.974	0.809	4.30945e-06	macaque	shared	TRUE	TRUE	0.36393
SLC25A4	5.58644e-23	0.467486	0.996	0.995	9.22544e-19	mouse	shared	TRUE	TRUE	0.363868
SLC25A4	0.000151395	0.26025	1	0.984	1	macaque	shared	TRUE	TRUE	0.363868
KIRREL3	1.46359e-44	0.337202	0.628	0.22	2.41697e-40	mouse	shared	TRUE	TRUE	0.360385
KIRREL3	7.46243e-18	0.383567	0.711	0.233	3.41734e-13	macaque	shared	TRUE	TRUE	0.360385
SACS	2.49619e-26	0.357158	0.843	0.562	4.1222e-22	mouse	shared	TRUE	TRUE	0.353756
SACS	1.66103e-10	0.350355	0.895	0.725	7.60653e-06	macaque	shared	TRUE	TRUE	0.353756
SEMA7A	1.93118e-101	0.318359	0.534	0.094	3.18915e-97	mouse	shared	TRUE	TRUE	0.341331
SEMA7A	1.22879e-06	0.364304	0.868	0.572	0.0562711	macaque	shared	TRUE	TRUE	0.341331
ENTPD3	1.86887e-23	0.307532	0.798	0.478	3.08626e-19	mouse	shared	TRUE	TRUE	0.336874
ENTPD3	2.16377e-08	0.366217	0.763	0.501	0.000990879	macaque	shared	TRUE	TRUE	0.336874
CEND1	1.91081e-20	0.28331	0.982	0.95	3.15551e-16	mouse	shared	TRUE	TRUE	0.334226
CEND1	3.2127e-12	0.385142	0.974	0.846	1.47122e-07	macaque	shared	TRUE	TRUE	0.334226
PSAP	9.75554e-35	0.408545	0.991	0.973	1.61103e-30	mouse	shared	TRUE	TRUE	0.333638
PSAP	0.0964864	0.258732	1	0.991	1	macaque	shared	TRUE	TRUE	0.333638
ADAM22	4.42094e-32	0.381944	0.933	0.723	7.30075e-28	mouse	shared	TRUE	TRUE	0.33289
ADAM22	7.41118e-07	0.283835	0.921	0.821	0.0339387	macaque	shared	TRUE	TRUE	0.33289
KIFAP3	2.86546e-33	0.332134	0.987	0.948	4.73202e-29	mouse	shared	TRUE	TRUE	0.326429
KIFAP3	0.000426433	0.320724	1	0.963	1	macaque	shared	TRUE	TRUE	0.326429
SYNGR1	9.40784e-34	0.393819	0.951	0.842	1.55361e-29	mouse	shared	TRUE	TRUE	0.325935
SYNGR1	4.14766e-06	0.258052	0.895	0.775	0.189938	macaque	shared	TRUE	TRUE	0.325935
SYNJ1	1.53257e-23	0.329377	0.901	0.721	2.53088e-19	mouse	shared	TRUE	TRUE	0.3211
SYNJ1	2.0637e-07	0.312824	0.868	0.766	0.00945049	macaque	shared	TRUE	TRUE	0.3211
SLC24A3	5.71042e-59	0.278988	0.484	0.116	9.43019e-55	mouse	shared	TRUE	TRUE	0.316769
SLC24A3	7.76659e-20	0.35455	0.816	0.325	3.55663e-15	macaque	shared	TRUE	TRUE	0.316769
SLC38A2	7.52264e-28	0.374235	0.924	0.762	1.24229e-23	mouse	shared	TRUE	TRUE	0.31615
SLC38A2	4.01471e-05	0.258065	0.947	0.86	1	macaque	shared	TRUE	TRUE	0.31615
YWHAG	5.80497e-44	0.365105	1	0.999	9.58633e-40	mouse	shared	TRUE	TRUE	0.315228
YWHAG	0.0221496	0.265351	1	0.997	1	macaque	shared	TRUE	TRUE	0.315228
ELOVL7	7.36217e-26	0.374428	0.928	0.72	1.21579e-21	mouse	shared	TRUE	TRUE	0.313949
ELOVL7	0.000924201	0.25347	0.868	0.822	1	macaque	shared	TRUE	TRUE	0.313949
NRG1	1.50143e-18	0.291871	0.874	0.708	2.47947e-14	mouse	shared	TRUE	TRUE	0.313872
NRG1	9.45548e-10	0.335873	0.974	0.849	4.33004e-05	macaque	shared	TRUE	TRUE	0.313872
APBB2	1.3938e-23	0.292257	0.785	0.478	2.30172e-19	mouse	shared	TRUE	TRUE	0.302586
APBB2	2.5873e-11	0.312916	0.895	0.61	1.18483e-06	macaque	shared	TRUE	TRUE	0.302586
ANO4	1.84058e-61	0.314853	0.525	0.136	3.03953e-57	mouse	shared	TRUE	TRUE	0.28462
ANO4	5.55388e-10	0.254387	0.895	0.652	2.54335e-05	macaque	shared	TRUE	TRUE	0.28462
RAB3A	1.44389e-18	0.265262	0.969	0.965	2.38443e-14	mouse	shared	TRUE	TRUE	0.276984
RAB3A	6.07248e-05	0.288707	0.947	0.91	1	macaque	shared	TRUE	TRUE	0.276984
ATP6V1G2	2.48836e-21	0.300319	0.928	0.83	4.10928e-17	mouse	shared	TRUE	TRUE	0.275223
ATP6V1G2	6.30777e-05	0.250126	0.842	0.69	1	macaque	shared	TRUE	TRUE	0.275223
IDH3B	2.45449e-08	0.272842	0.641	0.503	0.000405335	mouse	shared	TRUE	TRUE	0.272783
IDH3B	0.000971396	0.272723	0.921	0.881	1	macaque	shared	TRUE	TRUE	0.272783
LRP10	4.43163e-19	0.254619	0.789	0.294	2.02942e-14	macaque	shared	TRUE	TRUE	0.270081
LRP10	1.90375e-15	0.285542	0.749	0.53	3.14386e-11	mouse	shared	TRUE	TRUE	0.270081
LGI2	0	1.30117	0.946	0.074	0	mouse	shared	TRUE	FALSE
TMEM108	0	0.709406	0.709	0.028	0	mouse	shared	TRUE	FALSE
SCN5A	0	0.493867	0.605	0.041	0	mouse	shared	TRUE	FALSE
PITPNM3	0	0.340253	0.484	0.017	0	mouse	shared	TRUE	FALSE
MAFB	0	0.165805	0.251	0.005	0	mouse	shared	FALSE	FALSE
REM2	0	0.0666049	0.632	0.003	0	macaque	shared	FALSE	FALSE
BHMT2	1.3342e-279	0.0714917	0.126	0	2.2033e-275	mouse	shared	FALSE	FALSE
GRM4	6.87513e-260	0.500734	0.623	0.054	1.13536e-255	mouse	shared	TRUE	FALSE
CCDC172	4.9786e-248	0.169862	0.684	0.008	2.2799e-243	macaque	shared	FALSE	FALSE
KCNJ4	4.71358e-246	0.348368	0.498	0.035	7.784e-242	mouse	shared	TRUE	FALSE
RASL10B	1.47817e-234	0.749439	0.785	0.096	2.44104e-230	mouse	shared	TRUE	FALSE
BCAT1	2.44985e-221	0.529667	0.655	0.069	4.04567e-217	mouse	shared	TRUE	FALSE
CACNA1H	7.4086e-216	0.905176	0.861	0.147	1.22346e-211	mouse	shared	TRUE	FALSE
SHOX2	1.17102e-215	0.465961	0.65	0.068	1.93383e-211	mouse	shared	TRUE	FALSE
ANKRD34C	1.29585e-202	0.269206	0.444	0.034	2.13997e-198	mouse	shared	TRUE	FALSE
ADCY8	4.04543e-195	0.327128	0.816	0.02	1.85257e-190	macaque	shared	TRUE	FALSE
TLR5	4.77166e-187	0.0842407	0.126	0.002	7.87991e-183	mouse	shared	FALSE	FALSE
SHC4	1.94637e-185	0.306913	0.408	0.031	3.21423e-181	mouse	shared	TRUE	FALSE
P2RY1	3.26799e-170	1.10769	0.951	0.212	5.39677e-166	mouse	shared	TRUE	FALSE
SPRY4	3.68195e-166	0.819776	0.803	0.161	6.08037e-162	mouse	shared	TRUE	FALSE
SALL4	5.21641e-164	0.10102	0.108	0.001	8.61438e-160	mouse	shared	FALSE	FALSE
TUBB6	1.49966e-161	0.155679	0.233	0.011	2.47654e-157	mouse	shared	FALSE	FALSE
ANKRD33	4.7975e-160	0.0995228	0.157	0.004	7.92259e-156	mouse	shared	FALSE	FALSE
TPBGL	1.33126e-156	0.789615	0.839	0.179	2.19844e-152	mouse	shared	TRUE	FALSE
HTR7	7.76897e-155	0.0564205	0.553	0.01	3.55772e-150	macaque	shared	FALSE	FALSE
EPN3	2.52865e-148	0.263833	0.493	0.056	4.17581e-144	mouse	shared	TRUE	FALSE
TMEM72	2.05739e-144	0.913437	0.87	0.221	3.39757e-140	mouse	shared	TRUE	FALSE
LHFPL2	7.30113e-137	0.809447	0.874	0.25	1.20571e-132	mouse	shared	TRUE	FALSE
DUSP5	3.57079e-132	0.75928	0.857	0.232	5.8968e-128	mouse	shared	TRUE	FALSE
ADCY1	7.26127e-130	0.658912	0.758	0.167	1.19913e-125	mouse	shared	TRUE	FALSE
LGI3	4.45662e-127	0.533196	0.637	0.104	7.35966e-123	mouse	shared	TRUE	FALSE
RASGRF2	3.10477e-127	0.0999884	0.579	0.016	1.4218e-122	macaque	shared	FALSE	FALSE
SPHK1	5.03921e-123	0.107053	0.188	0.01	8.32175e-119	mouse	shared	FALSE	FALSE
POU6F2	7.83111e-122	0.188587	0.238	0.016	1.29323e-117	mouse	shared	FALSE	FALSE
EHD3	1.36651e-117	1.1744	0.982	0.728	2.25665e-113	mouse	shared	TRUE	FALSE
NLGN1	4.35215e-116	0.174655	0.332	0.032	7.18714e-112	mouse	shared	FALSE	FALSE
STAC2	3.87876e-105	0.58509	0.794	0.202	6.40538e-101	mouse	shared	TRUE	FALSE
CHCHD10	4.12002e-105	1.50955	0.982	0.695	6.8038e-101	mouse	shared	TRUE	FALSE
LHFPL4	1.20495e-103	0.954708	0.996	0.812	1.98986e-99	mouse	shared	TRUE	FALSE
ZNF423	8.11178e-103	0.421864	0.628	0.131	1.33958e-98	mouse	shared	TRUE	FALSE
SHANK2	8.66021e-103	0.111136	0.188	0.012	1.43015e-98	mouse	shared	FALSE	FALSE
KCNH7	2.85886e-102	0.984648	0.955	0.53	4.72112e-98	mouse	shared	TRUE	FALSE
HTR7	6.18125e-102	0.173476	0.274	0.025	1.02077e-97	mouse	shared	FALSE	FALSE
FAM227B	8.26692e-102	0.163754	0.108	0.003	1.3652e-97	mouse	shared	FALSE	FALSE
PPM1E	8.90982e-101	0.617986	0.825	0.238	1.47137e-96	mouse	shared	TRUE	FALSE
GOLIM4	3.60031e-100	0.594315	0.794	0.237	5.94555e-96	mouse	shared	TRUE	FALSE
ROBO1	8.79212e-100	0.288507	0.39	0.053	1.45193e-95	mouse	shared	TRUE	FALSE
GPR153	5.09881e-98	0.568631	0.816	0.244	8.42018e-94	mouse	shared	TRUE	FALSE
SLCO5A1	2.70663e-97	0.339214	0.552	0.103	4.46973e-93	mouse	shared	TRUE	FALSE
KCNC4	1.44972e-96	0.979336	0.982	0.514	2.39406e-92	mouse	shared	TRUE	FALSE
KANK4	2.78647e-96	0.409888	0.596	0.12	4.60158e-92	mouse	shared	TRUE	FALSE
ANKRD33	1.48613e-96	0.0116412	0.237	0.002	6.80558e-92	macaque	shared	FALSE	FALSE
BCAM	1.02941e-94	0.971264	0.955	0.635	1.69997e-90	mouse	shared	TRUE	FALSE
ITGA9	1.93777e-93	0.100632	0.17	0.011	3.20003e-89	mouse	shared	FALSE	FALSE
LRRN2	1.19573e-92	0.259327	0.435	0.066	1.97463e-88	mouse	shared	TRUE	FALSE
KANK4	1.46424e-89	0.152148	0.684	0.036	6.70535e-85	macaque	shared	FALSE	FALSE
UPB1	2.64564e-88	0.373521	0.565	0.129	4.369e-84	mouse	shared	TRUE	FALSE
RELL2	2.38325e-87	0.796199	0.955	0.602	3.9357e-83	mouse	shared	TRUE	FALSE
TBX2	3.91148e-87	0.0412612	0.474	0.016	1.79122e-82	macaque	shared	FALSE	FALSE
EIF1B	1.2255e-86	0.702413	0.996	0.978	2.02378e-82	mouse	shared	TRUE	FALSE
FRMPD4	2.76395e-86	0.247878	0.763	0.049	1.26572e-81	macaque	shared	FALSE	FALSE
FAM126B	1.17963e-84	0.801784	0.946	0.569	1.94804e-80	mouse	shared	TRUE	FALSE
SCN1B	1.90948e-84	0.844975	0.982	0.814	3.15331e-80	mouse	shared	TRUE	FALSE
ATP5MC3	7.42365e-84	0.959004	1	0.951	1.22594e-79	mouse	shared	TRUE	FALSE
IQSEC1	1.36487e-82	0.48241	0.74	0.209	2.25394e-78	mouse	shared	TRUE	FALSE
CORO6	8.68872e-82	0.163513	0.305	0.038	1.43486e-77	mouse	shared	FALSE	FALSE
RPRM	2.51618e-81	0.638635	0.964	0.376	4.15522e-77	mouse	shared	TRUE	FALSE
TMEM184C	8.66882e-81	0.824973	0.91	0.555	1.43157e-76	mouse	shared	TRUE	FALSE
EFNB2	5.13895e-80	0.389804	0.641	0.165	8.48647e-76	mouse	shared	TRUE	FALSE
LDB3	5.92852e-80	0.270305	0.448	0.084	9.79036e-76	mouse	shared	TRUE	FALSE
COX7A2	3.52276e-78	1.0411	0.996	0.989	5.81749e-74	mouse	shared	TRUE	FALSE
KCNS1	3.97429e-78	0.344464	0.574	0.135	6.56315e-74	mouse	shared	TRUE	FALSE
PLEKHA2	6.09042e-78	0.317274	0.561	0.119	1.00577e-73	mouse	shared	TRUE	FALSE
MOB3B	1.20411e-77	0.302558	0.507	0.105	1.98847e-73	mouse	shared	TRUE	FALSE
KCNC1	1.31512e-77	0.436019	0.753	0.212	2.17179e-73	mouse	shared	TRUE	FALSE
SHC4	1.4734e-77	0.164252	0.763	0.054	6.74727e-73	macaque	shared	FALSE	FALSE
NDRG2	4.50463e-77	0.713338	0.901	0.394	7.43894e-73	mouse	shared	TRUE	FALSE
DPP10	4.39654e-77	0.620141	0.842	0.072	2.01335e-72	macaque	shared	TRUE	FALSE
MCC	1.5753e-76	0.334852	0.507	0.112	2.60145e-72	mouse	shared	TRUE	FALSE
KITLG	2.76787e-75	0.43483	0.717	0.214	4.57086e-71	mouse	shared	TRUE	FALSE
SIPA1L2	3.18645e-75	0.17531	0.274	0.034	5.26211e-71	mouse	shared	FALSE	FALSE
FRMPD4	5.28407e-75	0.291432	0.525	0.114	8.72611e-71	mouse	shared	TRUE	FALSE
TUBA4A	5.96898e-75	0.633367	0.892	0.377	9.85718e-71	mouse	shared	TRUE	FALSE
NRP2	7.27221e-74	0.565895	0.776	0.248	1.20093e-69	mouse	shared	TRUE	FALSE
SORL1	2.39517e-73	0.704729	0.951	0.612	3.95538e-69	mouse	shared	TRUE	FALSE
ABTB2	2.14427e-72	0.640433	0.821	0.327	3.54104e-68	mouse	shared	TRUE	FALSE
CNTNAP1	6.15687e-72	0.413203	0.744	0.225	1.01674e-67	mouse	shared	TRUE	FALSE
SYT1	2.69539e-71	0.677409	0.991	0.906	4.45116e-67	mouse	shared	TRUE	FALSE
CAP2	1.72641e-70	0.073693	0.152	0.011	2.851e-66	mouse	shared	FALSE	FALSE
MARK1	2.91546e-70	0.461293	0.691	0.217	4.8146e-66	mouse	shared	TRUE	FALSE
TFRC	8.31224e-70	0.650034	0.897	0.478	1.37268e-65	mouse	shared	TRUE	FALSE
ESRRG	4.24932e-69	0.140353	0.256	0.032	7.01734e-65	mouse	shared	FALSE	FALSE
NECAB3	4.83841e-69	0.569579	0.857	0.329	7.99016e-65	mouse	shared	TRUE	FALSE
BRINP2	2.9362e-67	0.51985	0.744	0.274	4.84884e-63	mouse	shared	TRUE	FALSE
AATK	9.81773e-67	0.655713	0.906	0.468	1.6213e-62	mouse	shared	TRUE	FALSE
SH3BP4	1.13371e-66	0.326622	0.484	0.11	1.8722e-62	mouse	shared	TRUE	FALSE
ESRRA	6.49405e-66	0.38234	0.659	0.201	1.07243e-61	mouse	shared	TRUE	FALSE
ADAMTS5	2.95167e-66	0.0448547	0.553	0.03	1.35169e-61	macaque	shared	FALSE	FALSE
SLC38A1	6.62573e-65	0.527299	0.731	0.268	1.09417e-60	mouse	shared	TRUE	FALSE
KITLG	3.28171e-65	0.0469483	0.474	0.022	1.50283e-60	macaque	shared	FALSE	FALSE
KIAA0513	1.81397e-64	0.796745	0.807	0.459	2.9956e-60	mouse	shared	TRUE	FALSE
DLAT	1.89609e-64	0.592938	0.919	0.551	3.1312e-60	mouse	shared	TRUE	FALSE
NAT8L	2.92341e-63	0.599505	0.964	0.74	4.82772e-59	mouse	shared	TRUE	FALSE
NDUFA5	1.12227e-62	0.648714	0.964	0.869	1.85332e-58	mouse	shared	TRUE	FALSE
PBX1	1.13672e-62	0.503	0.812	0.32	1.87718e-58	mouse	shared	TRUE	FALSE
SYT3	1.33699e-62	0.226625	0.422	0.087	2.20791e-58	mouse	shared	FALSE	FALSE
EPN3	6.1584e-63	0.182096	0.789	0.076	2.82018e-58	macaque	shared	FALSE	FALSE
LGI2	1.33643e-62	0.119359	0.632	0.044	6.12007e-58	macaque	shared	FALSE	FALSE
RAB37	3.05039e-61	0.486009	0.677	0.241	5.03742e-57	mouse	shared	TRUE	FALSE
STX11	3.50902e-61	0.179736	0.283	0.043	5.7948e-57	mouse	shared	FALSE	FALSE
SLC35F2	5.31427e-61	0.138275	0.291	0.046	8.77599e-57	mouse	shared	FALSE	FALSE
AK1	1.76736e-60	0.581269	0.933	0.623	2.91862e-56	mouse	shared	TRUE	FALSE
GRIA3	5.17026e-60	0.21269	0.386	0.077	8.53817e-56	mouse	shared	FALSE	FALSE
CYGB	7.79434e-60	0.331433	0.655	0.189	1.28716e-55	mouse	shared	TRUE	FALSE
SDCBP	8.95029e-60	0.676766	0.991	0.971	1.47805e-55	mouse	shared	TRUE	FALSE
KIF21A	1.65224e-59	0.550784	0.996	0.99	2.72851e-55	mouse	shared	TRUE	FALSE
PRKAB2	2.04187e-59	0.57252	0.919	0.574	3.37195e-55	mouse	shared	TRUE	FALSE
SRD5A1	4.30679e-59	0.206759	0.395	0.082	7.11223e-55	mouse	shared	FALSE	FALSE
VAT1L	4.77698e-59	0.443268	0.906	0.37	7.88871e-55	mouse	shared	TRUE	FALSE
TBX2	5.78722e-59	0.168976	0.291	0.047	9.55701e-55	mouse	shared	FALSE	FALSE
GJC1	2.43454e-59	0.0749185	0.553	0.035	1.11487e-54	macaque	shared	FALSE	FALSE
DDTL	1.28073e-58	0.830162	0.879	0.671	2.115e-54	mouse	shared	TRUE	FALSE
SLC35F2	5.57224e-59	0.316719	0.711	0.066	2.55175e-54	macaque	shared	TRUE	FALSE
SLITRK3	1.89071e-58	0.240105	0.511	0.126	3.12232e-54	mouse	shared	FALSE	FALSE
KCND2	8.40592e-58	0.10384	0.166	0.017	1.38815e-53	mouse	shared	FALSE	FALSE
SNCB	9.42514e-58	0.641053	0.955	0.588	1.55647e-53	mouse	shared	TRUE	FALSE
BCL9	4.06945e-57	0.320715	0.529	0.144	6.72029e-53	mouse	shared	TRUE	FALSE
PRDX5	5.29409e-57	0.688949	0.982	0.938	8.74266e-53	mouse	shared	TRUE	FALSE
IDH3A	7.97287e-57	0.572133	0.901	0.596	1.31664e-52	mouse	shared	TRUE	FALSE
ATP2A2	1.01602e-56	0.559189	0.969	0.856	1.67785e-52	mouse	shared	TRUE	FALSE
PPARGC1B	2.04169e-56	0.164426	0.318	0.057	3.37164e-52	mouse	shared	FALSE	FALSE
ADGRB1	3.36268e-56	0.263239	0.547	0.147	5.55313e-52	mouse	shared	TRUE	FALSE
SLC35F1	5.12937e-56	0.254006	0.48	0.118	8.47064e-52	mouse	shared	TRUE	FALSE
SLITRK5	1.12602e-55	0.485849	0.713	0.283	1.8595e-51	mouse	shared	TRUE	FALSE
WFS1	1.18097e-55	0.416607	0.704	0.243	1.95025e-51	mouse	shared	TRUE	FALSE
CISH	1.77012e-55	0.217554	0.386	0.082	2.92318e-51	mouse	shared	FALSE	FALSE
UBASH3B	4.07686e-55	0.519115	0.987	0.898	6.73253e-51	mouse	shared	TRUE	FALSE
CDR2L	5.38493e-55	0.549484	0.892	0.567	8.89268e-51	mouse	shared	TRUE	FALSE
NDUFV2	6.62408e-54	0.631776	0.937	0.713	1.0939e-49	mouse	shared	TRUE	FALSE
FST	3.62027e-54	0.05662	0.579	0.042	1.65787e-49	macaque	shared	FALSE	FALSE
IRF5	2.33254e-53	0.130622	0.247	0.038	3.85195e-49	mouse	shared	FALSE	FALSE
DOCK10	2.86228e-53	0.2666	0.471	0.122	4.72677e-49	mouse	shared	TRUE	FALSE
SLC9A2	4.87579e-53	0.0619254	0.139	0.013	8.05187e-49	mouse	shared	FALSE	FALSE
TMEM47	6.18517e-53	0.384402	0.785	0.31	1.02142e-48	mouse	shared	TRUE	FALSE
SEMA6A	2.72355e-53	0.121902	0.658	0.057	1.24722e-48	macaque	shared	FALSE	FALSE
STBD1	1.09131e-52	0.421411	0.771	0.301	1.80219e-48	mouse	shared	TRUE	FALSE
CABLES2	1.16175e-52	0.260039	0.547	0.16	1.91851e-48	mouse	shared	TRUE	FALSE
TRIM16	2.63995e-52	0.161936	0.327	0.064	4.35961e-48	mouse	shared	FALSE	FALSE
SATB1	3.08426e-52	0.433034	0.789	0.334	5.09334e-48	mouse	shared	TRUE	FALSE
NR4A2	4.18788e-52	0.164765	0.283	0.049	6.91586e-48	mouse	shared	FALSE	FALSE
GLRB	4.34807e-52	0.550702	0.879	0.54	7.18041e-48	mouse	shared	TRUE	FALSE
ROM1	1.22254e-51	0.469374	0.614	0.218	2.01891e-47	mouse	shared	TRUE	FALSE
MYH14	8.23247e-51	0.340362	0.587	0.191	1.35951e-46	mouse	shared	TRUE	FALSE
NHSL1	2.18711e-50	0.129016	0.233	0.036	3.61179e-46	mouse	shared	FALSE	FALSE
SAMD5	1.37831e-50	0.0203064	0.316	0.013	6.31183e-46	macaque	shared	FALSE	FALSE
SULT4A1	9.90384e-50	0.444807	0.996	0.988	1.63552e-45	mouse	shared	TRUE	FALSE
SPTB	4.54918e-49	0.292229	0.561	0.172	7.51252e-45	mouse	shared	TRUE	FALSE
ACO2	2.63621e-48	0.548564	0.888	0.515	4.35343e-44	mouse	shared	TRUE	FALSE
F2R	2.91556e-48	0.152717	0.3	0.057	4.81476e-44	mouse	shared	FALSE	FALSE
HS3ST3B1	9.47348e-48	0.123579	0.224	0.035	1.56445e-43	mouse	shared	FALSE	FALSE
PLEKHD1	5.62032e-48	0.259419	0.816	0.098	2.57377e-43	macaque	shared	TRUE	FALSE
ANXA4	1.35902e-46	0.115874	0.206	0.03	2.24428e-42	mouse	shared	FALSE	FALSE
RBMS3	3.46921e-46	0.484491	1	0.986	5.72906e-42	mouse	shared	TRUE	FALSE
DLST	1.70212e-45	0.496702	0.883	0.631	2.81088e-41	mouse	shared	TRUE	FALSE
HMBOX1	1.92081e-45	0.507484	0.955	0.876	3.17202e-41	mouse	shared	TRUE	FALSE
MDGA1	7.6653e-45	0.115074	0.251	0.045	1.26585e-40	mouse	shared	FALSE	FALSE
RYR3	3.33469e-45	0.258404	0.711	0.09	1.52709e-40	macaque	shared	TRUE	FALSE
BCAT1	4.16495e-45	0.243164	0.789	0.1	1.9073e-40	macaque	shared	FALSE	FALSE
HS3ST2	1.18783e-44	0.142944	0.395	0.092	1.96159e-40	mouse	shared	FALSE	FALSE
PKM	1.2037e-44	0.5339	0.987	0.939	1.98778e-40	mouse	shared	TRUE	FALSE
TLR5	5.11766e-45	0.0324161	0.421	0.026	2.34358e-40	macaque	shared	FALSE	FALSE
MANSC1	9.21745e-44	0.093938	0.188	0.027	1.52217e-39	mouse	shared	FALSE	FALSE
PCP4	1.39044e-43	0.193309	0.964	0.672	2.29617e-39	mouse	shared	FALSE	FALSE
NF1	1.39328e-43	0.439441	0.762	0.35	2.30087e-39	mouse	shared	TRUE	FALSE
CRBN	1.4827e-43	0.482562	0.825	0.489	2.44854e-39	mouse	shared	TRUE	FALSE
ANO6	4.5354e-43	0.500861	0.839	0.448	7.48976e-39	mouse	shared	TRUE	FALSE
HAPLN4	3.20615e-43	0.233866	0.789	0.109	1.46822e-38	macaque	shared	FALSE	FALSE
ATP5F1C	2.97315e-42	0.621254	0.951	0.81	4.90986e-38	mouse	shared	TRUE	FALSE
SNN	5.20973e-42	0.400558	0.807	0.368	8.60334e-38	mouse	shared	TRUE	FALSE
CLEC2L	2.38353e-42	0.176525	0.737	0.098	1.09151e-37	macaque	shared	FALSE	FALSE
GLB1L2	1.86219e-41	0.0918464	0.143	0.017	3.07522e-37	mouse	shared	FALSE	FALSE
B3GALT1	2.50742e-41	0.308469	0.659	0.251	4.14075e-37	mouse	shared	TRUE	FALSE
ATP5F1D	2.92419e-41	0.559666	0.978	0.967	4.829e-37	mouse	shared	TRUE	FALSE
MPC1	3.9639e-41	0.723075	0.87	0.851	6.54599e-37	mouse	shared	TRUE	FALSE
DUSP15	1.57146e-41	0.0760508	0.632	0.07	7.19635e-37	macaque	shared	FALSE	FALSE
SLC22A23	5.06772e-41	0.18453	0.422	0.114	8.36883e-37	mouse	shared	FALSE	FALSE
SCRT1	5.90396e-41	0.327334	0.623	0.24	9.74979e-37	mouse	shared	TRUE	FALSE
CNNM1	6.95301e-41	0.728839	0.974	0.239	3.18406e-36	macaque	shared	TRUE	FALSE
FLT3	2.13321e-40	0.0997996	0.188	0.029	3.52279e-36	mouse	shared	FALSE	FALSE
ATP6V1B2	2.45121e-40	0.433624	0.991	0.936	4.04793e-36	mouse	shared	TRUE	FALSE
SLC35C1	2.66382e-40	0.234421	0.498	0.158	4.39903e-36	mouse	shared	FALSE	FALSE
CHRNA6	1.32779e-40	0.144104	0.684	0.084	6.08046e-36	macaque	shared	FALSE	FALSE
PHYHIPL	5.56671e-40	0.309337	0.65	0.25	9.19286e-36	mouse	shared	TRUE	FALSE
AK5	5.83029e-40	0.311023	0.673	0.251	9.62815e-36	mouse	shared	TRUE	FALSE
SLC9A1	1.13479e-39	0.22882	0.534	0.176	1.874e-35	mouse	shared	FALSE	FALSE
TCAF2	1.85796e-39	0.0791813	0.112	0.011	3.06823e-35	mouse	shared	FALSE	FALSE
LGMN	2.82529e-39	0.506183	0.883	0.597	4.66569e-35	mouse	shared	TRUE	FALSE
HSPA9	3.1166e-39	0.468362	0.933	0.682	5.14675e-35	mouse	shared	TRUE	FALSE
SPTBN2	3.39023e-39	0.414206	0.753	0.366	5.59863e-35	mouse	shared	TRUE	FALSE
FBXO2	4.06628e-39	0.535901	0.915	0.584	6.71506e-35	mouse	shared	TRUE	FALSE
STAC2	2.19544e-39	0.0401138	0.289	0.014	1.00538e-34	macaque	shared	FALSE	FALSE
SDK2	6.97045e-39	0.206962	0.444	0.129	1.1511e-34	mouse	shared	FALSE	FALSE
NAP1L2	1.28397e-38	0.431048	0.767	0.415	2.12034e-34	mouse	shared	TRUE	FALSE
SEMA6A	2.51521e-38	0.110336	0.184	0.029	4.15362e-34	mouse	shared	FALSE	FALSE
UNC80	2.54504e-38	0.275567	0.785	0.328	4.20287e-34	mouse	shared	TRUE	FALSE
CFLAR	4.10836e-38	0.377398	0.726	0.334	6.78454e-34	mouse	shared	TRUE	FALSE
EFCAB14	4.66187e-38	0.438408	0.789	0.44	7.69861e-34	mouse	shared	TRUE	FALSE
ENPP5	1.07524e-37	0.373606	0.794	0.397	1.77565e-33	mouse	shared	TRUE	FALSE
C3orf80	1.50172e-37	0.401037	0.713	0.329	2.47994e-33	mouse	shared	TRUE	FALSE
ANKRD29	6.01759e-38	0.681102	0.947	0.241	2.75569e-33	macaque	shared	TRUE	FALSE
MAB21L2	1.11991e-37	0.219389	0.789	0.132	5.12853e-33	macaque	shared	FALSE	FALSE
SEZ6L2	4.10373e-37	0.327208	0.709	0.321	6.7769e-33	mouse	shared	TRUE	FALSE
WIPF3	4.22102e-37	0.516252	0.897	0.558	6.97059e-33	mouse	shared	TRUE	FALSE
ANKRD27	5.22904e-37	0.372046	0.7	0.342	8.63524e-33	mouse	shared	TRUE	FALSE
DOK7	2.30363e-37	0.0184854	0.237	0.01	1.05492e-32	macaque	shared	FALSE	FALSE
CNNM4	6.70394e-37	0.22735	0.444	0.139	1.10709e-32	mouse	shared	FALSE	FALSE
PTPRO	1.01204e-36	0.22554	0.763	0.126	4.63452e-32	macaque	shared	FALSE	FALSE
NKAIN2	3.9774e-36	0.185823	0.453	0.143	6.56827e-32	mouse	shared	FALSE	FALSE
ETV5	4.95849e-36	0.4442	0.857	0.574	8.18846e-32	mouse	shared	TRUE	FALSE
ABTB2	2.17178e-36	0.0458413	0.605	0.071	9.94543e-32	macaque	shared	FALSE	FALSE
FUCA2	7.05628e-36	0.431609	0.713	0.349	1.16527e-31	mouse	shared	TRUE	FALSE
SNCB	2.65699e-36	0.220349	0.763	0.122	1.21674e-31	macaque	shared	FALSE	FALSE
AMOT	9.57567e-36	0.0928631	0.188	0.032	1.58133e-31	mouse	shared	FALSE	FALSE
KCNQ2	1.15041e-35	0.370796	0.709	0.343	1.89978e-31	mouse	shared	TRUE	FALSE
SPARCL1	1.40911e-35	0.191956	0.426	0.123	2.32701e-31	mouse	shared	FALSE	FALSE
PLXNA1	1.86824e-35	0.251059	0.48	0.163	3.08521e-31	mouse	shared	TRUE	FALSE
BCAR3	9.23076e-36	0.0987242	0.632	0.082	4.22713e-31	macaque	shared	FALSE	FALSE
FAM13A	4.37856e-35	0.233511	0.457	0.148	7.23076e-31	mouse	shared	FALSE	FALSE
PLEKHD1	5.95927e-35	0.185905	0.39	0.115	9.84114e-31	mouse	shared	FALSE	FALSE
PCP4	3.82333e-35	2.12074	1	0.311	1.75085e-30	macaque	shared	TRUE	FALSE
NSG1	1.32121e-34	0.216005	0.717	0.281	2.18185e-30	mouse	shared	FALSE	FALSE
RAPGEF4	1.76938e-34	0.384329	0.857	0.516	2.92195e-30	mouse	shared	TRUE	FALSE
NSG1	9.36593e-35	1.08232	0.974	0.282	4.28904e-30	macaque	shared	TRUE	FALSE
RAB39A	3.96377e-34	0.364174	0.709	0.367	6.54577e-30	mouse	shared	TRUE	FALSE
SUSD6	4.84668e-34	0.413795	0.892	0.638	8.00381e-30	mouse	shared	TRUE	FALSE
LY6H	1.80533e-34	0.0486992	0.5	0.049	8.26734e-30	macaque	shared	FALSE	FALSE
ELL2	6.0029e-34	0.201781	0.457	0.146	9.91319e-30	mouse	shared	FALSE	FALSE
ADGRB2	6.09588e-34	0.0757329	0.139	0.019	1.00667e-29	mouse	shared	FALSE	FALSE
THSD7A	6.23315e-34	0.433922	0.852	0.554	1.02934e-29	mouse	shared	TRUE	FALSE
VWC2L	6.49819e-34	0.100927	0.197	0.036	1.07311e-29	mouse	shared	FALSE	FALSE
SLC16A1	1.60472e-33	0.267727	0.592	0.239	2.65003e-29	mouse	shared	TRUE	FALSE
ROBO1	6.67883e-34	0.186959	0.737	0.121	3.0585e-29	macaque	shared	FALSE	FALSE
AGPAT3	4.652e-33	0.438	0.906	0.616	7.68231e-29	mouse	shared	TRUE	FALSE
AIFM3	6.48398e-33	0.112227	0.22	0.045	1.07077e-28	mouse	shared	FALSE	FALSE
AFG3L2	2.89673e-32	0.332904	0.709	0.361	4.78366e-28	mouse	shared	TRUE	FALSE
PTPRR	3.43738e-32	0.302203	0.646	0.294	5.67649e-28	mouse	shared	TRUE	FALSE
REM2	3.46671e-32	0.142708	0.287	0.072	5.72493e-28	mouse	shared	FALSE	FALSE
YWHAZ	4.37296e-32	0.352528	1	0.986	7.2215e-28	mouse	shared	TRUE	FALSE
C3orf18	9.45687e-32	0.0682567	0.166	0.028	1.56171e-27	mouse	shared	FALSE	FALSE
RIMS4	3.99831e-32	0.112234	0.684	0.111	1.83099e-27	macaque	shared	FALSE	FALSE
LGALSL	1.14689e-31	0.249638	0.605	0.243	1.89397e-27	mouse	shared	FALSE	FALSE
LHFPL6	1.54949e-31	0.193603	0.475	0.163	2.55883e-27	mouse	shared	FALSE	FALSE
CLEC2L	2.01421e-31	0.0977795	0.722	0.326	3.32627e-27	mouse	shared	FALSE	FALSE
PLCB1	7.34961e-32	0.196106	0.842	0.175	3.36568e-27	macaque	shared	FALSE	FALSE
TRAPPC10	2.13892e-31	0.440488	0.879	0.598	3.53221e-27	mouse	shared	TRUE	FALSE
TTLL7	2.3421e-31	0.392766	0.996	0.965	3.86774e-27	mouse	shared	TRUE	FALSE
TMEM63B	2.67395e-31	0.383123	0.906	0.677	4.41576e-27	mouse	shared	TRUE	FALSE
NIPAL3	3.24552e-31	0.421801	0.969	0.9	5.35965e-27	mouse	shared	TRUE	FALSE
MND1	4.68875e-31	0.243077	0.233	0.055	7.74299e-27	mouse	shared	FALSE	FALSE
APRT	7.92476e-31	0.463608	0.807	0.535	1.30869e-26	mouse	shared	TRUE	FALSE
PTPN3	1.09504e-30	0.315728	0.749	0.371	1.80834e-26	mouse	shared	TRUE	FALSE
IQSEC2	1.69414e-30	0.290071	0.87	0.587	2.7977e-26	mouse	shared	TRUE	FALSE
KCNIP3	2.54769e-30	0.364877	0.857	0.601	4.20726e-26	mouse	shared	TRUE	FALSE
NPTX1	3.39835e-30	0.217729	0.776	0.361	5.61203e-26	mouse	shared	FALSE	FALSE
THEM6	3.48868e-30	0.365302	0.785	0.443	5.7612e-26	mouse	shared	TRUE	FALSE
NDUFS3	4.86474e-30	0.559675	0.78	0.562	8.03364e-26	mouse	shared	TRUE	FALSE
PHACTR4	5.91568e-30	0.113455	0.229	0.051	9.76916e-26	mouse	shared	FALSE	FALSE
DLGAP3	8.47038e-30	0.315701	0.691	0.352	1.3988e-25	mouse	shared	TRUE	FALSE
ATPAF1	1.5482e-29	0.225123	0.547	0.223	2.5567e-25	mouse	shared	FALSE	FALSE
PLCB4	3.40333e-29	0.29519	0.484	0.191	5.62026e-25	mouse	shared	TRUE	FALSE
RYR3	5.23022e-29	0.0527823	0.126	0.018	8.63719e-25	mouse	shared	FALSE	FALSE
TOX3	8.4224e-29	0.216143	0.668	0.29	1.39088e-24	mouse	shared	FALSE	FALSE
ABCD2	3.85028e-29	0.0433913	0.632	0.092	1.7632e-24	macaque	shared	FALSE	FALSE
CREG1	1.54142e-28	0.131282	0.3	0.083	2.54549e-24	mouse	shared	FALSE	FALSE
CALB1	1.29675e-28	0.300713	0.684	0.12	5.93834e-24	macaque	shared	TRUE	FALSE
EFNB2	1.61446e-28	0.0832846	0.658	0.108	7.39327e-24	macaque	shared	FALSE	FALSE
CNNM1	5.3247e-28	0.14744	0.386	0.124	8.79321e-24	mouse	shared	FALSE	FALSE
SYT3	2.59227e-28	0.0795288	0.711	0.123	1.1871e-23	macaque	shared	FALSE	FALSE
ADCY8	7.8124e-28	0.0716142	0.13	0.02	1.29014e-23	mouse	shared	FALSE	FALSE
HDAC9	3.24592e-28	0.124291	0.658	0.117	1.48644e-23	macaque	shared	FALSE	FALSE
LHFPL3	4.10085e-28	0.389658	0.658	0.122	1.87794e-23	macaque	shared	TRUE	FALSE
PKN1	6.13384e-28	0.125669	0.737	0.127	2.80893e-23	macaque	shared	FALSE	FALSE
SHOX2	9.40277e-28	0.213638	0.816	0.19	4.3059e-23	macaque	shared	FALSE	FALSE
OXR1	2.69994e-27	0.36784	0.883	0.746	4.45867e-23	mouse	shared	TRUE	FALSE
NCEH1	8.37583e-27	0.332011	0.771	0.476	1.38318e-22	mouse	shared	TRUE	FALSE
KCNJ12	1.11002e-26	0.265049	0.623	0.294	1.83309e-22	mouse	shared	TRUE	FALSE
ADAM9	1.8166e-26	0.351701	0.803	0.537	2.99993e-22	mouse	shared	TRUE	FALSE
FAM20C	2.38697e-26	0.233298	0.543	0.226	3.94185e-22	mouse	shared	FALSE	FALSE
CLUH	3.38416e-26	0.414866	0.803	0.526	5.5886e-22	mouse	shared	TRUE	FALSE
GRTP1	3.84656e-26	0.0540138	0.117	0.017	6.3522e-22	mouse	shared	FALSE	FALSE
GRAMD1B	7.36278e-26	0.371775	0.843	0.611	1.21589e-21	mouse	shared	TRUE	FALSE
ABCB7	9.36916e-26	0.267741	0.673	0.352	1.54722e-21	mouse	shared	TRUE	FALSE
AKAP6	1.03164e-25	0.334568	0.937	0.817	1.70365e-21	mouse	shared	TRUE	FALSE
RASSF4	1.12045e-25	0.209236	0.516	0.208	1.85031e-21	mouse	shared	FALSE	FALSE
SLC29A2	1.53302e-25	0.0576261	0.139	0.024	2.53163e-21	mouse	shared	FALSE	FALSE
MTAP	1.67006e-25	0.124603	0.287	0.083	2.75794e-21	mouse	shared	FALSE	FALSE
C1orf115	1.86081e-25	0.0475863	0.117	0.018	3.07295e-21	mouse	shared	FALSE	FALSE
HBEGF	1.91996e-25	0.0621854	0.166	0.033	3.17061e-21	mouse	shared	FALSE	FALSE
ADGRB1	7.48024e-26	0.00796651	0.211	0.012	3.4255e-21	macaque	shared	FALSE	FALSE
RTN4RL1	2.11761e-25	0.374414	0.852	0.558	3.49702e-21	mouse	shared	TRUE	FALSE
CDS1	2.3953e-25	0.241283	0.561	0.248	3.9556e-21	mouse	shared	FALSE	FALSE
MAB21L2	3.00193e-25	0.110679	0.269	0.075	4.95739e-21	mouse	shared	FALSE	FALSE
PDHX	3.73174e-25	0.209982	0.538	0.235	6.16259e-21	mouse	shared	FALSE	FALSE
HS3ST5	3.73353e-25	0.249796	0.628	0.297	6.16554e-21	mouse	shared	FALSE	FALSE
GHR	4.77677e-25	0.311073	0.758	0.453	7.88835e-21	mouse	shared	TRUE	FALSE
ANKRD29	4.91987e-25	0.20813	0.507	0.199	8.12468e-21	mouse	shared	FALSE	FALSE
TMEM132C	4.92074e-25	0.136193	0.327	0.103	8.12611e-21	mouse	shared	FALSE	FALSE
MEST	6.56195e-25	0.250487	0.641	0.326	1.08364e-20	mouse	shared	TRUE	FALSE
SFT2D2	2.97006e-25	0.0969938	0.711	0.123	1.36011e-20	macaque	shared	FALSE	FALSE
MAEA	8.88818e-25	0.359704	0.865	0.651	1.46779e-20	mouse	shared	TRUE	FALSE
MECR	1.12352e-24	0.237395	0.498	0.223	1.85538e-20	mouse	shared	FALSE	FALSE
SLC9A2	4.97834e-25	0.157001	0.737	0.168	2.27978e-20	macaque	shared	FALSE	FALSE
LHFPL6	5.6018e-25	0.646659	0.868	0.292	2.56529e-20	macaque	shared	TRUE	FALSE
SERPINI1	1.75707e-24	0.252835	0.825	0.573	2.90162e-20	mouse	shared	TRUE	FALSE
PLCXD2	4.20916e-24	0.264932	0.767	0.415	6.95101e-20	mouse	shared	TRUE	FALSE
SLC29A2	5.52192e-24	0.0441666	0.605	0.107	2.52871e-19	macaque	shared	FALSE	FALSE
ZNF385A	1.63417e-23	0.122698	0.247	0.07	2.69868e-19	mouse	shared	FALSE	FALSE
MAP2K6	2.09127e-23	0.0586498	0.13	0.023	3.45352e-19	mouse	shared	FALSE	FALSE
ESRRG	1.10394e-23	0.418026	0.868	0.309	5.05541e-19	macaque	shared	TRUE	FALSE
VDAC1	3.26456e-23	0.293974	0.996	0.974	5.39109e-19	mouse	shared	TRUE	FALSE
CSDC2	1.84547e-23	0.139906	0.684	0.153	8.45114e-19	macaque	shared	FALSE	FALSE
PTP4A3	1.88594e-23	0.0772509	0.632	0.127	8.63647e-19	macaque	shared	FALSE	FALSE
RAP1GAP	7.15563e-23	0.281836	0.664	0.334	1.18168e-18	mouse	shared	TRUE	FALSE
GHR	3.25267e-23	0.0433512	0.579	0.098	1.48953e-18	macaque	shared	FALSE	FALSE
MRPL3	9.15874e-23	0.246536	0.587	0.281	1.51248e-18	mouse	shared	FALSE	FALSE
TSPAN13	1.08129e-22	0.299818	0.928	0.768	1.78564e-18	mouse	shared	TRUE	FALSE
FMN1	1.11108e-22	0.269418	0.812	0.516	1.83484e-18	mouse	shared	TRUE	FALSE
SHISA4	1.24549e-22	0.310766	0.821	0.512	2.05681e-18	mouse	shared	TRUE	FALSE
PRMT6	1.34959e-22	0.186878	0.39	0.147	2.22872e-18	mouse	shared	FALSE	FALSE
OGDH	1.35531e-22	0.306322	0.96	0.839	2.23815e-18	mouse	shared	TRUE	FALSE
PTP4A3	1.69233e-22	0.276154	0.709	0.409	2.79472e-18	mouse	shared	TRUE	FALSE
ATP11A	2.10041e-22	0.221565	0.852	0.466	3.46862e-18	mouse	shared	FALSE	FALSE
HAPLN4	2.32858e-22	0.106516	0.233	0.063	3.84541e-18	mouse	shared	FALSE	FALSE
ROM1	1.21642e-22	0.00988398	0.158	0.007	5.57049e-18	macaque	shared	FALSE	FALSE
TBC1D8	3.48811e-22	0.142324	0.35	0.123	5.76026e-18	mouse	shared	FALSE	FALSE
RASL10B	1.34932e-22	0.0811468	0.658	0.132	6.17906e-18	macaque	shared	FALSE	FALSE
SEC23A	4.2143e-22	0.310304	0.933	0.788	6.95949e-18	mouse	shared	TRUE	FALSE
OGFRL1	4.32272e-22	0.377773	0.982	0.912	7.13854e-18	mouse	shared	TRUE	FALSE
SYN2	1.6148e-22	0.829085	1	0.826	7.3948e-18	macaque	shared	TRUE	FALSE
CDC42EP2	3.02181e-22	0.0149331	0.368	0.042	1.38381e-17	macaque	shared	FALSE	FALSE
HIVEP1	8.44228e-22	0.288995	0.7	0.407	1.39416e-17	mouse	shared	TRUE	FALSE
CABP1	3.19611e-22	0.0625514	0.605	0.111	1.46363e-17	macaque	shared	FALSE	FALSE
PLCB1	1.75291e-21	0.130806	0.489	0.198	2.89475e-17	mouse	shared	FALSE	FALSE
OLFM3	2.10588e-21	0.0714615	0.103	0.017	3.47766e-17	mouse	shared	FALSE	FALSE
MANEA	2.13101e-21	0.251007	0.673	0.372	3.51915e-17	mouse	shared	TRUE	FALSE
ZNF618	2.1377e-21	0.0937255	0.215	0.057	3.53019e-17	mouse	shared	FALSE	FALSE
SLC16A6	2.19111e-21	0.0715997	0.152	0.033	3.61841e-17	mouse	shared	FALSE	FALSE
ACSL1	2.32887e-21	0.242479	0.673	0.364	3.8459e-17	mouse	shared	FALSE	FALSE
GFM1	2.72062e-21	0.153083	0.422	0.17	4.49282e-17	mouse	shared	FALSE	FALSE
KCNH8	1.02161e-21	0.168085	0.711	0.166	4.67837e-17	macaque	shared	FALSE	FALSE
PDHB	3.67943e-21	0.336826	0.668	0.415	6.07622e-17	mouse	shared	TRUE	FALSE
RIMS4	5.57647e-21	0.100627	0.193	0.049	9.20898e-17	mouse	shared	FALSE	FALSE
PITPNM1	6.73447e-21	0.234153	0.511	0.24	1.11213e-16	mouse	shared	FALSE	FALSE
SYTL2	7.52154e-21	0.208298	0.744	0.42	1.24211e-16	mouse	shared	FALSE	FALSE
COA5	8.69985e-21	0.322211	0.897	0.744	1.43669e-16	mouse	shared	TRUE	FALSE
DEPDC5	9.5455e-21	0.187125	0.574	0.269	1.57634e-16	mouse	shared	FALSE	FALSE
SLIT1	1.23165e-20	0.160815	0.422	0.176	2.03395e-16	mouse	shared	FALSE	FALSE
FGF18	1.41595e-20	0.0826886	0.247	0.073	2.3383e-16	mouse	shared	FALSE	FALSE
KIAA1549	1.55764e-20	0.122864	0.345	0.125	2.57229e-16	mouse	shared	FALSE	FALSE
STX1B	1.89786e-20	0.269159	0.735	0.433	3.13413e-16	mouse	shared	TRUE	FALSE
TUFM	2.08154e-20	0.128956	0.233	0.07	3.43745e-16	mouse	shared	FALSE	FALSE
CABP1	2.16876e-20	0.255892	0.807	0.527	3.58149e-16	mouse	shared	TRUE	FALSE
FHOD3	2.35763e-20	0.0897534	0.161	0.038	3.8934e-16	mouse	shared	FALSE	FALSE
UPB1	8.68363e-21	0.0206201	0.368	0.044	3.97658e-16	macaque	shared	FALSE	FALSE
PTK7	2.83231e-20	0.12747	0.341	0.126	4.67727e-16	mouse	shared	FALSE	FALSE
SPRY2	1.17479e-20	0.217208	0.711	0.194	5.37985e-16	macaque	shared	FALSE	FALSE
KCNH8	4.46356e-20	0.0748581	0.224	0.065	7.37112e-16	mouse	shared	FALSE	FALSE
FUT8	4.48726e-20	0.194655	0.543	0.261	7.41026e-16	mouse	shared	FALSE	FALSE
FAM81A	4.68198e-20	0.199916	0.534	0.247	7.73183e-16	mouse	shared	FALSE	FALSE
IAH1	5.54488e-20	0.309465	0.605	0.361	9.15681e-16	mouse	shared	TRUE	FALSE
INF2	7.48009e-20	0.123971	0.381	0.143	1.23526e-15	mouse	shared	FALSE	FALSE
PEX5L	8.19705e-20	0.276023	0.825	0.577	1.35366e-15	mouse	shared	TRUE	FALSE
OPRL1	8.552e-20	0.0953092	0.242	0.073	1.41228e-15	mouse	shared	FALSE	FALSE
CARNS1	3.67429e-20	0.0238398	0.526	0.089	1.6826e-15	macaque	shared	FALSE	FALSE
HCN2	1.21131e-19	0.140625	0.341	0.129	2.00035e-15	mouse	shared	FALSE	FALSE
SLC20A1	1.24442e-19	0.317189	0.74	0.473	2.05504e-15	mouse	shared	TRUE	FALSE
PTCD2	1.54969e-19	0.195935	0.511	0.244	2.55915e-15	mouse	shared	FALSE	FALSE
SBK1	1.61114e-19	0.217901	0.632	0.332	2.66064e-15	mouse	shared	FALSE	FALSE
LAPTM4B	7.26242e-20	0.568524	0.974	0.644	3.32575e-15	macaque	shared	TRUE	FALSE
E2F1	2.68192e-19	0.218253	0.596	0.306	4.42893e-15	mouse	shared	FALSE	FALSE
TLE4	2.95556e-19	0.276295	0.843	0.612	4.88082e-15	mouse	shared	TRUE	FALSE
SUCLA2	3.10801e-19	0.301648	0.901	0.724	5.13256e-15	mouse	shared	TRUE	FALSE
ABHD3	3.29605e-19	0.109809	0.26	0.084	5.4431e-15	mouse	shared	FALSE	FALSE
RYR2	3.47527e-19	0.0871428	0.408	0.156	5.73906e-15	mouse	shared	FALSE	FALSE
B3GALNT1	3.82258e-19	0.153031	0.587	0.277	6.31262e-15	mouse	shared	FALSE	FALSE
PGS1	3.8706e-19	0.289621	0.865	0.641	6.39192e-15	mouse	shared	TRUE	FALSE
VPS35	4.22995e-19	0.277739	0.919	0.807	6.98534e-15	mouse	shared	TRUE	FALSE
RHOBTB1	4.23251e-19	0.0648042	0.135	0.029	6.98957e-15	mouse	shared	FALSE	FALSE
LY6H	4.78372e-19	0.124891	0.587	0.266	7.89983e-15	mouse	shared	FALSE	FALSE
FKBP9	5.18298e-19	0.11097	0.197	0.055	8.55918e-15	mouse	shared	FALSE	FALSE
AR	5.51925e-19	0.227405	0.753	0.415	9.11448e-15	mouse	shared	FALSE	FALSE
HSPD1	6.22647e-19	0.317067	0.915	0.731	1.02824e-14	mouse	shared	TRUE	FALSE
SLC27A4	8.58238e-19	0.260938	0.691	0.401	1.4173e-14	mouse	shared	TRUE	FALSE
HIP1	9.03814e-19	0.24117	0.65	0.361	1.49256e-14	mouse	shared	FALSE	FALSE
HNMT	1.16307e-18	0.0757994	0.202	0.056	1.9207e-14	mouse	shared	FALSE	FALSE
NARS1	1.17651e-18	0.310303	0.937	0.837	1.94288e-14	mouse	shared	TRUE	FALSE
TMEM108	4.80227e-19	0.179105	0.711	0.207	2.19915e-14	macaque	shared	FALSE	FALSE
SAMD5	1.41971e-18	0.0503612	0.112	0.022	2.34451e-14	mouse	shared	FALSE	FALSE
PID1	1.76089e-18	0.0607067	0.148	0.035	2.90794e-14	mouse	shared	FALSE	FALSE
BRINP2	6.64931e-19	0.248703	0.789	0.24	3.04498e-14	macaque	shared	FALSE	FALSE
PBX3	2.14635e-18	0.106015	0.229	0.072	3.54448e-14	mouse	shared	FALSE	FALSE
KCNH2	2.22064e-18	0.125665	0.39	0.156	3.66717e-14	mouse	shared	FALSE	FALSE
PPP1R14C	8.11487e-19	0.127159	0.684	0.172	3.71612e-14	macaque	shared	FALSE	FALSE
GPR137	2.63421e-18	0.272998	0.713	0.468	4.35013e-14	mouse	shared	TRUE	FALSE
TM6SF1	2.70687e-18	0.233995	0.61	0.322	4.47013e-14	mouse	shared	FALSE	FALSE
PDE4A	1.10483e-18	0.0572035	0.711	0.166	5.05946e-14	macaque	shared	FALSE	FALSE
TWF2	4.18475e-18	0.118235	0.318	0.12	6.9107e-14	mouse	shared	FALSE	FALSE
MYO18A	4.22408e-18	0.248427	0.668	0.392	6.97565e-14	mouse	shared	FALSE	FALSE
COMTD1	4.29851e-18	0.126987	0.386	0.161	7.09856e-14	mouse	shared	FALSE	FALSE
ESRRA	1.85425e-18	0.122081	0.816	0.29	8.49137e-14	macaque	shared	FALSE	FALSE
C3orf80	1.8741e-18	0.238668	0.842	0.337	8.58224e-14	macaque	shared	FALSE	FALSE
OPA1	6.04652e-18	0.309524	0.848	0.659	9.98522e-14	mouse	shared	TRUE	FALSE
HS3ST4	6.40914e-18	0.102139	0.117	0.024	1.05841e-13	mouse	shared	FALSE	FALSE
KCNC1	2.4839e-18	0.0480855	0.579	0.12	1.13748e-13	macaque	shared	FALSE	FALSE
C1orf21	2.66376e-18	0.501914	0.974	0.575	1.21984e-13	macaque	shared	TRUE	FALSE
ARHGAP44	8.12328e-18	0.217668	0.65	0.359	1.34148e-13	mouse	shared	FALSE	FALSE
PTPRO	8.29427e-18	0.185926	0.417	0.185	1.36972e-13	mouse	shared	FALSE	FALSE
TRIM16	3.11219e-18	0.295408	0.711	0.245	1.4252e-13	macaque	shared	TRUE	FALSE
CHPF	9.51892e-18	0.237508	0.646	0.378	1.57195e-13	mouse	shared	FALSE	FALSE
GPR153	3.59361e-18	0.0232851	0.395	0.056	1.64566e-13	macaque	shared	FALSE	FALSE
GNAI1	1.26182e-17	0.286614	0.794	0.563	2.08377e-13	mouse	shared	TRUE	FALSE
SPOCK2	1.29331e-17	0.282103	1	0.965	2.13577e-13	mouse	shared	TRUE	FALSE
TLCD3B	1.59013e-17	0.289986	0.852	0.596	2.62594e-13	mouse	shared	TRUE	FALSE
MFSD1	1.78558e-17	0.217876	0.561	0.3	2.94871e-13	mouse	shared	FALSE	FALSE
SCN5A	8.25591e-18	0.176722	0.763	0.283	3.78071e-13	macaque	shared	FALSE	FALSE
CHML	2.4009e-17	0.165343	0.498	0.232	3.96485e-13	mouse	shared	FALSE	FALSE
PRUNE2	2.4397e-17	0.173725	1	0.991	4.02892e-13	mouse	shared	FALSE	FALSE
RAPH1	2.85205e-17	0.265235	0.946	0.812	4.70988e-13	mouse	shared	TRUE	FALSE
KLC1	3.23672e-17	0.258383	1	0.996	5.34512e-13	mouse	shared	TRUE	FALSE
IFNGR1	4.10382e-17	0.0963872	0.305	0.113	6.77705e-13	mouse	shared	FALSE	FALSE
MAP7D1	4.27724e-17	0.236168	0.852	0.602	7.06344e-13	mouse	shared	FALSE	FALSE
DNAJA3	4.83195e-17	0.253779	0.691	0.427	7.97948e-13	mouse	shared	TRUE	FALSE
GJC1	5.6336e-17	0.0479639	0.157	0.04	9.30332e-13	mouse	shared	FALSE	FALSE
PNLIP	2.08421e-17	0.00273763	0.105	0.004	9.54445e-13	macaque	shared	FALSE	FALSE
MYO1A	6.04382e-17	0.149852	0.283	0.104	9.98077e-13	mouse	shared	FALSE	FALSE
LRRK2	6.10953e-17	0.112621	0.341	0.133	1.00893e-12	mouse	shared	FALSE	FALSE
TM6SF1	2.3722e-17	0.463652	0.816	0.378	1.08632e-12	macaque	shared	TRUE	FALSE
ADAMTS5	8.32029e-17	0.0443622	0.359	0.135	1.37401e-12	mouse	shared	FALSE	FALSE
MFN2	1.07832e-16	0.2949	0.915	0.752	1.78073e-12	mouse	shared	TRUE	FALSE
EFNA5	1.22478e-16	0.201384	0.691	0.392	2.02259e-12	mouse	shared	FALSE	FALSE
LRRFIP1	1.30614e-16	0.119806	0.3	0.114	2.15696e-12	mouse	shared	FALSE	FALSE
MRPS36	1.36796e-16	0.340181	0.789	0.719	2.25904e-12	mouse	shared	TRUE	FALSE
ERMP1	1.38404e-16	0.2001	0.578	0.323	2.28561e-12	mouse	shared	FALSE	FALSE
NLGN1	5.03508e-17	0.0231429	0.421	0.065	2.30576e-12	macaque	shared	FALSE	FALSE
NDP	1.62469e-16	0.107443	0.359	0.142	2.68302e-12	mouse	shared	FALSE	FALSE
SDHC	1.68739e-16	0.248073	0.776	0.573	2.78655e-12	mouse	shared	FALSE	FALSE
C4orf19	6.48489e-17	0.0425224	0.553	0.115	2.96969e-12	macaque	shared	FALSE	FALSE
PDE4DIP	1.80221e-16	0.248929	0.767	0.52	2.97618e-12	mouse	shared	FALSE	FALSE
RXRA	1.82242e-16	0.0695907	0.211	0.065	3.00954e-12	mouse	shared	FALSE	FALSE
LIMD1	8.63038e-17	0.020972	0.447	0.08	3.9522e-12	macaque	shared	FALSE	FALSE
PLEKHB2	2.60356e-16	0.274904	0.942	0.878	4.29952e-12	mouse	shared	TRUE	FALSE
CRTAP	2.66017e-16	0.0656813	0.143	0.036	4.39301e-12	mouse	shared	FALSE	FALSE
RPS6KA1	2.72017e-16	0.0634601	0.148	0.038	4.49209e-12	mouse	shared	FALSE	FALSE
ADGRL2	3.96525e-16	0.0940152	0.206	0.065	6.54821e-12	mouse	shared	FALSE	FALSE
DOK7	4.03617e-16	0.0475568	0.121	0.027	6.66533e-12	mouse	shared	FALSE	FALSE
GPX4	4.05392e-16	0.247891	0.942	0.959	6.69464e-12	mouse	shared	FALSE	FALSE
PLA2G3	4.38254e-16	0.0886914	0.256	0.092	7.23733e-12	mouse	shared	FALSE	FALSE
AARD	1.64804e-16	0.0130463	0.342	0.046	7.54704e-12	macaque	shared	FALSE	FALSE
TRHDE	1.89847e-16	0.0404103	0.553	0.127	8.69385e-12	macaque	shared	FALSE	FALSE
PPARGC1A	5.52903e-16	0.185862	0.408	0.186	9.13064e-12	mouse	shared	FALSE	FALSE
HS3ST2	2.05422e-16	0.591949	0.868	0.373	9.40711e-12	macaque	shared	TRUE	FALSE
CRYM	5.72547e-16	0.0873827	0.291	0.112	9.45503e-12	mouse	shared	FALSE	FALSE
FCHSD1	6.86758e-16	0.110614	0.283	0.106	1.13411e-11	mouse	shared	FALSE	FALSE
PPARGC1A	2.52346e-16	0.118031	0.711	0.222	1.15559e-11	macaque	shared	FALSE	FALSE
CDH11	2.55481e-16	0.14587	0.816	0.222	1.16995e-11	macaque	shared	FALSE	FALSE
LIX1	7.9503e-16	0.278394	0.955	0.755	1.31291e-11	mouse	shared	TRUE	FALSE
TNKS1BP1	7.97888e-16	0.17184	0.52	0.262	1.31763e-11	mouse	shared	FALSE	FALSE
USP2	7.98093e-16	0.0617948	0.17	0.048	1.31797e-11	mouse	shared	FALSE	FALSE
GAS6	8.24267e-16	0.209649	0.709	0.436	1.36119e-11	mouse	shared	FALSE	FALSE
SLCO5A1	3.16462e-16	0.0530765	0.632	0.154	1.44921e-11	macaque	shared	FALSE	FALSE
DFFA	8.8683e-16	0.287535	0.785	0.575	1.46451e-11	mouse	shared	TRUE	FALSE
SPRY4	4.5227e-16	0.0608333	0.553	0.117	2.07113e-11	macaque	shared	FALSE	FALSE
MSANTD4	1.30468e-15	0.249493	0.722	0.467	2.15454e-11	mouse	shared	FALSE	FALSE
CORO6	5.64806e-16	0.181011	0.763	0.297	2.58647e-11	macaque	shared	FALSE	FALSE
PDHA1	1.67645e-15	0.262519	0.924	0.784	2.76849e-11	mouse	shared	TRUE	FALSE
GABRG2	1.69666e-15	0.202843	0.655	0.407	2.80187e-11	mouse	shared	FALSE	FALSE
SLC41A3	1.78515e-15	0.0977624	0.35	0.144	2.948e-11	mouse	shared	FALSE	FALSE
MTX3	1.93839e-15	0.144331	0.399	0.183	3.20106e-11	mouse	shared	FALSE	FALSE
OLFML2B	2.39859e-15	0.0885163	0.152	0.042	3.96103e-11	mouse	shared	FALSE	FALSE
ARHGAP44	8.72628e-16	0.195496	0.789	0.325	3.99611e-11	macaque	shared	FALSE	FALSE
MGRN1	2.73181e-15	0.162469	0.453	0.219	4.51131e-11	mouse	shared	FALSE	FALSE
SHANK2	1.13315e-15	0.0869554	0.605	0.159	5.18914e-11	macaque	shared	FALSE	FALSE
SUSD2	3.17781e-15	0.219594	0.758	0.479	5.24784e-11	mouse	shared	FALSE	FALSE
KIF3C	3.95219e-15	0.271447	0.915	0.822	6.52665e-11	mouse	shared	TRUE	FALSE
DST	4.0444e-15	0.201812	0.996	0.987	6.67892e-11	mouse	shared	FALSE	FALSE
EIF5A2	4.34818e-15	0.267904	0.848	0.696	7.18058e-11	mouse	shared	TRUE	FALSE
SHANK1	4.68563e-15	0.086011	0.206	0.067	7.73785e-11	mouse	shared	FALSE	FALSE
SLC39A14	4.90981e-15	0.114898	0.251	0.092	8.10805e-11	mouse	shared	FALSE	FALSE
SIPA1L2	1.83176e-15	0.100475	0.684	0.207	8.38837e-11	macaque	shared	FALSE	FALSE
VPS41	5.8717e-15	0.270436	0.812	0.606	9.69652e-11	mouse	shared	TRUE	FALSE
MDGA1	2.20269e-15	0.179538	0.842	0.267	1.0087e-10	macaque	shared	FALSE	FALSE
EYA3	6.19031e-15	0.22861	0.592	0.348	1.02227e-10	mouse	shared	FALSE	FALSE
DOK5	6.4044e-15	0.0920398	0.184	0.059	1.05762e-10	mouse	shared	FALSE	FALSE
FGF12	2.32431e-15	0.507358	0.947	0.636	1.0644e-10	macaque	shared	TRUE	FALSE
UNC5A	2.38148e-15	0.00768142	0.263	0.031	1.09058e-10	macaque	shared	FALSE	FALSE
C4orf19	7.07047e-15	0.0607633	0.148	0.04	1.16762e-10	mouse	shared	FALSE	FALSE
HSPA4L	7.34045e-15	0.264977	0.91	0.78	1.2122e-10	mouse	shared	TRUE	FALSE
FAM214B	8.0841e-15	0.199481	0.605	0.344	1.33501e-10	mouse	shared	FALSE	FALSE
HCRTR1	1.24958e-14	0.0359422	0.188	0.058	2.06356e-10	mouse	shared	FALSE	FALSE
KCND2	4.77148e-15	0.0930394	0.711	0.189	2.18505e-10	macaque	shared	FALSE	FALSE
SFT2D2	1.90506e-14	0.0684722	0.269	0.099	3.14602e-10	mouse	shared	FALSE	FALSE
MRPS2	2.08639e-14	0.127352	0.381	0.176	3.44547e-10	mouse	shared	FALSE	FALSE
ILVBL	2.24408e-14	0.0932754	0.269	0.103	3.70588e-10	mouse	shared	FALSE	FALSE
CSMD2	8.36495e-15	0.0948428	0.605	0.167	3.83064e-10	macaque	shared	FALSE	FALSE
SCRT1	8.74601e-15	0.0230906	0.447	0.091	4.00515e-10	macaque	shared	FALSE	FALSE
SLC16A7	9.60804e-15	0.117117	0.658	0.219	4.39991e-10	macaque	shared	FALSE	FALSE
ADO	2.76948e-14	0.151279	0.413	0.201	4.57352e-10	mouse	shared	FALSE	FALSE
ABHD2	2.77457e-14	0.563309	0.812	0.588	4.58192e-10	mouse	shared	TRUE	FALSE
PNLIP	3.2524e-14	0.0461727	0.139	0.037	5.37101e-10	mouse	shared	FALSE	FALSE
DACT1	1.3171e-14	0.0718388	0.605	0.162	6.03153e-10	macaque	shared	FALSE	FALSE
COLGALT2	1.32024e-14	0.164583	0.789	0.312	6.0459e-10	macaque	shared	FALSE	FALSE
AARD	3.83255e-14	0.0936473	0.274	0.107	6.32907e-10	mouse	shared	FALSE	FALSE
MEGF8	4.52363e-14	0.264756	0.803	0.616	7.47032e-10	mouse	shared	TRUE	FALSE
LAPTM4B	4.78057e-14	0.203345	0.637	0.365	7.89464e-10	mouse	shared	FALSE	FALSE
ASB13	5.00861e-14	0.17558	0.422	0.211	8.27122e-10	mouse	shared	FALSE	FALSE
SASH1	5.04208e-14	0.0760489	0.233	0.084	8.32649e-10	mouse	shared	FALSE	FALSE
NR3C2	2.46271e-14	0.0491803	0.658	0.184	1.12777e-09	macaque	shared	FALSE	FALSE
USP25	6.86027e-14	0.217807	0.722	0.466	1.13291e-09	mouse	shared	FALSE	FALSE
FGF12	8.30648e-14	0.145804	0.879	0.68	1.37173e-09	mouse	shared	FALSE	FALSE
ANXA6	9.62616e-14	0.275337	0.83	0.645	1.58966e-09	mouse	shared	TRUE	FALSE
MFAP3L	3.61797e-14	0.154167	0.658	0.229	1.65681e-09	macaque	shared	FALSE	FALSE
IKZF2	1.03039e-13	0.105952	0.309	0.127	1.70158e-09	mouse	shared	FALSE	FALSE
YPEL2	4.4189e-14	0.101735	0.789	0.283	2.02359e-09	macaque	shared	FALSE	FALSE
TTC39A	4.64559e-14	0.168796	0.684	0.251	2.1274e-09	macaque	shared	FALSE	FALSE
YES1	1.29347e-13	0.0780383	0.233	0.085	2.13603e-09	mouse	shared	FALSE	FALSE
PANX2	4.90397e-14	0.0884679	0.789	0.293	2.24572e-09	macaque	shared	FALSE	FALSE
SPRED2	1.56031e-13	0.220412	0.87	0.673	2.5767e-09	mouse	shared	FALSE	FALSE
NR3C2	1.73009e-13	0.0797461	0.229	0.083	2.85707e-09	mouse	shared	FALSE	FALSE
DPP9	1.79581e-13	0.188739	0.646	0.407	2.9656e-09	mouse	shared	FALSE	FALSE
MAML3	1.85234e-13	0.0794559	0.242	0.09	3.05896e-09	mouse	shared	FALSE	FALSE
SUOX	1.91772e-13	0.111535	0.224	0.083	3.16692e-09	mouse	shared	FALSE	FALSE
CPE	1.95528e-13	0.187024	0.987	0.884	3.22895e-09	mouse	shared	FALSE	FALSE
SYN2	1.95627e-13	0.222504	0.942	0.782	3.23059e-09	mouse	shared	FALSE	FALSE
TSPAN3	1.95688e-13	0.258835	0.901	0.8	3.23159e-09	mouse	shared	TRUE	FALSE
FN3K	2.11789e-13	0.0838379	0.22	0.08	3.49748e-09	mouse	shared	FALSE	FALSE
ARPP21	2.18674e-13	0.0992476	0.309	0.127	3.61119e-09	mouse	shared	FALSE	FALSE
PARD3	2.28925e-13	0.0769115	0.211	0.074	3.78047e-09	mouse	shared	FALSE	FALSE
ATP11A	8.36191e-14	0.624876	0.947	0.733	3.82925e-09	macaque	shared	TRUE	FALSE
PWWP2B	2.44288e-13	0.0629757	0.179	0.058	4.03417e-09	mouse	shared	FALSE	FALSE
SPHK1	8.87994e-14	0.0447121	0.605	0.159	4.06648e-09	macaque	shared	FALSE	FALSE
RIMBP2	2.56339e-13	0.0592333	0.3	0.119	4.23318e-09	mouse	shared	FALSE	FALSE
SMPD1	2.63224e-13	0.15847	0.48	0.254	4.34688e-09	mouse	shared	FALSE	FALSE
RAB3GAP2	2.71824e-13	0.245396	0.758	0.512	4.4889e-09	mouse	shared	FALSE	FALSE
DLD	2.76346e-13	0.225484	0.587	0.362	4.56358e-09	mouse	shared	FALSE	FALSE
ALDH5A1	3.18459e-13	0.141922	0.368	0.176	5.25903e-09	mouse	shared	FALSE	FALSE
MCTP1	3.29273e-13	0.0585429	0.39	0.175	5.43761e-09	mouse	shared	FALSE	FALSE
UNC5A	3.3629e-13	0.0705651	0.17	0.055	5.55349e-09	mouse	shared	FALSE	FALSE
KIAA1549	1.25929e-13	0.0592748	0.711	0.205	5.76678e-09	macaque	shared	FALSE	FALSE
PRPSAP1	3.8067e-13	0.190783	0.704	0.468	6.28639e-09	mouse	shared	FALSE	FALSE
KCNJ4	1.50077e-13	0.0546478	0.658	0.203	6.87262e-09	macaque	shared	FALSE	FALSE
HIP1	1.68851e-13	0.357339	0.921	0.773	7.73237e-09	macaque	shared	TRUE	FALSE
GPX2	5.13457e-13	0.0455177	0.229	0.084	8.47922e-09	mouse	shared	FALSE	FALSE
TIGAR	5.26282e-13	0.127734	0.511	0.275	8.69102e-09	mouse	shared	FALSE	FALSE
HECW2	5.31286e-13	0.0943689	0.386	0.18	8.77365e-09	mouse	shared	FALSE	FALSE
DACT1	5.31719e-13	0.0747836	0.166	0.053	8.78081e-09	mouse	shared	FALSE	FALSE
OSBPL6	5.82038e-13	0.0736918	0.641	0.332	9.61178e-09	mouse	shared	FALSE	FALSE
EFNA5	2.11624e-13	0.423909	0.895	0.583	9.69113e-09	macaque	shared	TRUE	FALSE
EEA1	6.29677e-13	0.240729	0.883	0.791	1.03985e-08	mouse	shared	FALSE	FALSE
CNTN4	6.42958e-13	0.0536008	0.13	0.036	1.06178e-08	mouse	shared	FALSE	FALSE
HCN2	2.75209e-13	0.0539656	0.395	0.074	1.26029e-08	macaque	shared	FALSE	FALSE
RHOBTB1	3.25767e-13	0.0524814	0.605	0.171	1.49182e-08	macaque	shared	FALSE	FALSE
CALB1	9.75113e-13	0.0665955	0.179	0.06	1.6103e-08	mouse	shared	FALSE	FALSE
NAV2	3.89397e-13	0.0187781	0.579	0.144	1.78321e-08	macaque	shared	FALSE	FALSE
BAG3	1.11877e-12	0.188004	0.892	0.666	1.84753e-08	mouse	shared	FALSE	FALSE
AHCYL2	1.12835e-12	0.230864	0.677	0.442	1.86336e-08	mouse	shared	FALSE	FALSE
SLC4A2	1.1684e-12	0.16163	0.426	0.219	1.92949e-08	mouse	shared	FALSE	FALSE
UBR3	1.19722e-12	0.242815	0.861	0.71	1.97709e-08	mouse	shared	FALSE	FALSE
TPCN1	1.21748e-12	0.0907568	0.287	0.121	2.01054e-08	mouse	shared	FALSE	FALSE
TMEM72	4.40343e-13	0.168611	0.816	0.287	2.01651e-08	macaque	shared	FALSE	FALSE
PRELID2	1.27863e-12	0.0915822	0.274	0.114	2.11152e-08	mouse	shared	FALSE	FALSE
CDH11	1.34011e-12	0.163067	0.686	0.411	2.21306e-08	mouse	shared	FALSE	FALSE
ABLIM1	1.34188e-12	0.239792	0.915	0.759	2.21598e-08	mouse	shared	FALSE	FALSE
MANBA	1.43376e-12	0.0546957	0.108	0.027	2.36771e-08	mouse	shared	FALSE	FALSE
RANBP6	1.47912e-12	0.182992	0.628	0.391	2.44262e-08	mouse	shared	FALSE	FALSE
FH	1.70239e-12	0.208607	0.413	0.215	2.81133e-08	mouse	shared	FALSE	FALSE
GSR	3.03087e-12	0.260371	0.901	0.807	5.00518e-08	mouse	shared	TRUE	FALSE
PDK3	3.27687e-12	0.138892	0.426	0.219	5.41143e-08	mouse	shared	FALSE	FALSE
VWC2L	1.41234e-12	0.0462476	0.605	0.181	6.46767e-08	macaque	shared	FALSE	FALSE
HS3ST4	1.41417e-12	0.056472	0.421	0.09	6.47604e-08	macaque	shared	FALSE	FALSE
PALM3	4.60242e-12	0.0725854	0.354	0.162	7.60044e-08	mouse	shared	FALSE	FALSE
MCTP1	1.69553e-12	0.438808	0.868	0.561	7.7645e-08	macaque	shared	TRUE	FALSE
DEGS1	4.79994e-12	0.192429	0.906	0.815	7.92663e-08	mouse	shared	FALSE	FALSE
AMPH	4.86779e-12	0.224694	0.807	0.614	8.03867e-08	mouse	shared	FALSE	FALSE
ADGRL2	1.76851e-12	0.176729	0.842	0.433	8.09874e-08	macaque	shared	FALSE	FALSE
FITM2	4.94047e-12	0.231453	0.655	0.419	8.1587e-08	mouse	shared	FALSE	FALSE
TLCD3B	1.86901e-12	0.0762915	0.658	0.203	8.55896e-08	macaque	shared	FALSE	FALSE
TECR	5.73547e-12	0.382828	0.91	0.875	9.47155e-08	mouse	shared	TRUE	FALSE
NDUFAF4	6.2814e-12	0.20931	0.655	0.473	1.03731e-07	mouse	shared	FALSE	FALSE
AGPAT4	6.53525e-12	0.251896	0.726	0.521	1.07923e-07	mouse	shared	TRUE	FALSE
B3GLCT	2.63292e-12	0.027399	0.526	0.134	1.20572e-07	macaque	shared	FALSE	FALSE
AGPAT4	2.67268e-12	0.160533	0.684	0.289	1.22393e-07	macaque	shared	FALSE	FALSE
IQSEC2	2.75314e-12	0.225837	0.974	0.484	1.26077e-07	macaque	shared	FALSE	FALSE
IFFO1	7.85229e-12	0.167041	0.52	0.306	1.29673e-07	mouse	shared	FALSE	FALSE
SASH1	2.97198e-12	0.00858652	0.289	0.044	1.36099e-07	macaque	shared	FALSE	FALSE
IQSEC1	3.30831e-12	0.242247	0.895	0.515	1.51501e-07	macaque	shared	FALSE	FALSE
PALD1	3.44385e-12	0.0296246	0.553	0.147	1.57708e-07	macaque	shared	FALSE	FALSE
TRAK2	1.05116e-11	0.208883	0.659	0.447	1.73588e-07	mouse	shared	FALSE	FALSE
PCDH17	3.87337e-12	0.0470299	0.526	0.127	1.77377e-07	macaque	shared	FALSE	FALSE
PHACTR2	4.04073e-12	0.581553	0.974	0.892	1.85041e-07	macaque	shared	TRUE	FALSE
VWA8	1.13102e-11	0.0681062	0.229	0.09	1.86777e-07	mouse	shared	FALSE	FALSE
BCL2L13	1.15167e-11	0.196806	0.641	0.424	1.90186e-07	mouse	shared	FALSE	FALSE
OSBPL7	1.17662e-11	0.0704635	0.256	0.106	1.94307e-07	mouse	shared	FALSE	FALSE
CTPS1	1.24069e-11	0.120705	0.498	0.277	2.04888e-07	mouse	shared	FALSE	FALSE
PALD1	1.24156e-11	0.0595084	0.135	0.041	2.05031e-07	mouse	shared	FALSE	FALSE
SLC4A2	4.54705e-12	0.186283	0.816	0.427	2.08228e-07	macaque	shared	FALSE	FALSE
NCAN	1.39123e-11	0.0849521	0.224	0.089	2.29747e-07	mouse	shared	FALSE	FALSE
MYH10	5.07778e-12	0.248769	0.842	0.388	2.32532e-07	macaque	shared	FALSE	FALSE
UBLCP1	1.45156e-11	0.168154	0.682	0.463	2.39711e-07	mouse	shared	FALSE	FALSE
SLC22A23	5.30723e-12	0.0844126	0.605	0.208	2.43039e-07	macaque	shared	FALSE	FALSE
STARD10	1.56864e-11	0.205525	0.812	0.629	2.59044e-07	mouse	shared	FALSE	FALSE
PRRT3	1.58528e-11	0.0859914	0.309	0.138	2.61793e-07	mouse	shared	FALSE	FALSE
PFKM	1.60027e-11	0.200803	0.668	0.443	2.64268e-07	mouse	shared	FALSE	FALSE
HDLBP	1.7265e-11	0.206598	0.87	0.75	2.85114e-07	mouse	shared	FALSE	FALSE
CADM4	1.97256e-11	0.121268	0.345	0.163	3.25748e-07	mouse	shared	FALSE	FALSE
RASGRF2	1.97378e-11	0.0379556	0.188	0.067	3.25949e-07	mouse	shared	FALSE	FALSE
NAA20	1.97744e-11	0.221172	0.682	0.497	3.26554e-07	mouse	shared	FALSE	FALSE
SMIM18	7.23392e-12	0.0735923	0.474	0.11	3.3127e-07	macaque	shared	FALSE	FALSE
NCKAP1	2.21825e-11	0.188483	0.937	0.886	3.66321e-07	mouse	shared	FALSE	FALSE
SNX16	8.13899e-12	0.256219	0.868	0.532	3.72717e-07	macaque	shared	TRUE	FALSE
GAS6	8.38983e-12	0.382833	0.895	0.578	3.84204e-07	macaque	shared	TRUE	FALSE
AIFM3	8.76555e-12	0.0357092	0.5	0.134	4.0141e-07	macaque	shared	FALSE	FALSE
CD200	2.64368e-11	0.147099	0.74	0.478	4.36578e-07	mouse	shared	FALSE	FALSE
SCN1B	1.01794e-11	0.213155	0.684	0.33	4.66156e-07	macaque	shared	FALSE	FALSE
KAZN	2.93886e-11	0.115685	0.381	0.19	4.85323e-07	mouse	shared	FALSE	FALSE
BICC1	1.221e-11	0.0101719	0.263	0.04	5.59143e-07	macaque	shared	FALSE	FALSE
RASSF8	1.26121e-11	0.01881	0.526	0.137	5.77558e-07	macaque	shared	FALSE	FALSE
ATP2B3	3.51265e-11	0.0925922	0.17	0.06	5.80079e-07	mouse	shared	FALSE	FALSE
NECAP1	3.52216e-11	0.268429	0.883	0.798	5.81649e-07	mouse	shared	TRUE	FALSE
TSC22D1	3.61011e-11	0.194304	0.942	0.875	5.96174e-07	mouse	shared	FALSE	FALSE
SETD7	3.87604e-11	0.218297	0.879	0.8	6.40089e-07	mouse	shared	FALSE	FALSE
TRIOBP	4.02654e-11	0.0542133	0.188	0.07	6.64943e-07	mouse	shared	FALSE	FALSE
MAP1A	4.18089e-11	0.186638	0.996	0.968	6.90431e-07	mouse	shared	FALSE	FALSE
MRPL12	4.44064e-11	0.244874	0.789	0.679	7.33328e-07	mouse	shared	FALSE	FALSE
RPS6KA1	1.6066e-11	0.0877192	0.658	0.238	7.35728e-07	macaque	shared	FALSE	FALSE
C1orf115	1.67275e-11	0.00459017	0.5	0.112	7.66021e-07	macaque	shared	FALSE	FALSE
COLGALT2	4.63958e-11	0.169838	0.466	0.263	7.66181e-07	mouse	shared	FALSE	FALSE
PBX3	1.82459e-11	0.339791	0.842	0.537	8.35552e-07	macaque	shared	TRUE	FALSE
TMEM59L	5.56556e-11	0.208321	0.691	0.477	9.19096e-07	mouse	shared	FALSE	FALSE
RCOR2	2.04156e-11	0.00988668	0.211	0.028	9.34911e-07	macaque	shared	FALSE	FALSE
GBE1	6.06799e-11	0.142588	0.466	0.258	1.00207e-06	mouse	shared	FALSE	FALSE
SPTBN4	6.50599e-11	0.111294	0.395	0.202	1.0744e-06	mouse	shared	FALSE	FALSE
SULF2	6.65663e-11	0.1017	0.242	0.101	1.09928e-06	mouse	shared	FALSE	FALSE
TRIB1	2.52069e-11	0.12028	0.684	0.259	1.15433e-06	macaque	shared	FALSE	FALSE
KCNH7	2.69691e-11	0.150794	0.605	0.235	1.23502e-06	macaque	shared	FALSE	FALSE
BRAP	7.50543e-11	0.210804	0.861	0.747	1.23945e-06	mouse	shared	FALSE	FALSE
OPN3	8.2722e-11	0.0340779	0.161	0.055	1.36607e-06	mouse	shared	FALSE	FALSE
PC	8.75057e-11	0.0538145	0.184	0.068	1.44507e-06	mouse	shared	FALSE	FALSE
TRHDE	8.93727e-11	0.0460246	0.143	0.047	1.4759e-06	mouse	shared	FALSE	FALSE
RCBTB1	8.97185e-11	0.196615	0.673	0.451	1.48161e-06	mouse	shared	FALSE	FALSE
MMACHC	9.25403e-11	0.102491	0.309	0.146	1.52821e-06	mouse	shared	FALSE	FALSE
DLG2	3.99309e-11	0.249674	0.658	0.302	1.8286e-06	macaque	shared	FALSE	FALSE
CCDC92	1.14581e-10	0.198601	0.982	0.953	1.89219e-06	mouse	shared	FALSE	FALSE
TFG	1.1751e-10	0.223076	0.668	0.464	1.94056e-06	mouse	shared	FALSE	FALSE
PSEN2	1.21917e-10	0.148271	0.574	0.352	2.01335e-06	mouse	shared	FALSE	FALSE
ATP6AP1	1.22658e-10	0.194398	0.865	0.774	2.02557e-06	mouse	shared	FALSE	FALSE
EXOC3	5.14453e-11	0.600428	0.947	0.771	2.35589e-06	macaque	shared	TRUE	FALSE
SARM1	1.43191e-10	0.112288	0.318	0.155	2.36465e-06	mouse	shared	FALSE	FALSE
RTN4R	1.46161e-10	0.0677477	0.274	0.121	2.4137e-06	mouse	shared	FALSE	FALSE
PPP2R1A	1.8329e-10	0.232467	0.874	0.811	3.02685e-06	mouse	shared	FALSE	FALSE
SHANK1	6.92588e-11	0.00326265	0.158	0.016	3.17164e-06	macaque	shared	FALSE	FALSE
LRRN2	7.07624e-11	0.0252502	0.553	0.145	3.24049e-06	macaque	shared	FALSE	FALSE
CAP2	7.73264e-11	0.258398	0.789	0.456	3.54108e-06	macaque	shared	TRUE	FALSE
ADGRA3	2.19696e-10	0.124623	0.256	0.115	3.62807e-06	mouse	shared	FALSE	FALSE
RPS6KA3	2.27833e-10	0.222004	0.816	0.691	3.76244e-06	mouse	shared	FALSE	FALSE
PPP1R14C	2.2946e-10	0.0509772	0.287	0.129	3.7893e-06	mouse	shared	FALSE	FALSE
ETFA	2.32421e-10	0.195791	0.713	0.526	3.83819e-06	mouse	shared	FALSE	FALSE
PPIF	2.39197e-10	0.094339	0.291	0.139	3.9501e-06	mouse	shared	FALSE	FALSE
MPP2	2.41552e-10	0.0569777	0.291	0.128	3.98899e-06	mouse	shared	FALSE	FALSE
E2F1	9.10269e-11	0.0439971	0.474	0.132	4.16849e-06	macaque	shared	FALSE	FALSE
HSPA12A	2.75738e-10	0.239427	0.919	0.782	4.55354e-06	mouse	shared	FALSE	FALSE
SUPT4H1	2.78353e-10	0.228944	0.825	0.688	4.59672e-06	mouse	shared	FALSE	FALSE
IRF2BP2	2.89621e-10	0.167044	0.677	0.443	4.78281e-06	mouse	shared	FALSE	FALSE
CSMD2	2.92645e-10	0.0673872	0.242	0.103	4.83275e-06	mouse	shared	FALSE	FALSE
PHACTR2	3.03058e-10	0.132847	0.834	0.622	5.0047e-06	mouse	shared	FALSE	FALSE
SCRN1	3.08317e-10	0.250162	0.749	0.578	5.09154e-06	mouse	shared	TRUE	FALSE
PCYT1A	3.25828e-10	0.175854	0.583	0.38	5.38073e-06	mouse	shared	FALSE	FALSE
CACHD1	1.27475e-10	0.123762	0.658	0.216	5.83761e-06	macaque	shared	FALSE	FALSE
TUBGCP4	4.15463e-10	0.134606	0.368	0.194	6.86096e-06	mouse	shared	FALSE	FALSE
TBRG4	4.8212e-10	0.100671	0.215	0.092	7.96173e-06	mouse	shared	FALSE	FALSE
CTNNBL1	1.91108e-10	0.44761	0.842	0.667	8.75159e-06	macaque	shared	TRUE	FALSE
SYTL2	2.0085e-10	0.383743	0.868	0.515	9.19773e-06	macaque	shared	TRUE	FALSE
DACT3	2.01693e-10	0.0864904	0.737	0.31	9.23634e-06	macaque	shared	FALSE	FALSE
IFFO2	5.68673e-10	0.0569309	0.117	0.036	9.39106e-06	mouse	shared	FALSE	FALSE
SLC7A8	2.1129e-10	0.129968	0.711	0.337	9.67583e-06	macaque	shared	FALSE	FALSE
ARHGEF40	6.82543e-10	0.0585643	0.211	0.085	1.12715e-05	mouse	shared	FALSE	FALSE
CDC25A	7.12095e-10	0.0759842	0.224	0.095	1.17595e-05	mouse	shared	FALSE	FALSE
TACC1	7.82472e-10	0.149635	0.605	0.384	1.29217e-05	mouse	shared	FALSE	FALSE
KCNIP3	2.91846e-10	0.0264392	0.5	0.141	1.33648e-05	macaque	shared	FALSE	FALSE
IPO13	8.22247e-10	0.130033	0.471	0.277	1.35786e-05	mouse	shared	FALSE	FALSE
CDC42EP2	8.63582e-10	0.08762	0.323	0.162	1.42612e-05	mouse	shared	FALSE	FALSE
GCLM	8.8431e-10	0.181987	0.857	0.756	1.46035e-05	mouse	shared	FALSE	FALSE
IMPDH1	8.94267e-10	0.202047	0.767	0.588	1.47679e-05	mouse	shared	FALSE	FALSE
MAPK10	9.08857e-10	0.203796	0.879	0.747	1.50089e-05	mouse	shared	FALSE	FALSE
DACT3	9.91188e-10	0.107194	0.435	0.243	1.63685e-05	mouse	shared	FALSE	FALSE
ELMO1	1.09617e-09	0.24464	0.637	0.423	1.81021e-05	mouse	shared	FALSE	FALSE
TRMT10A	1.10206e-09	0.0992013	0.395	0.212	1.81994e-05	mouse	shared	FALSE	FALSE
MAFB	4.17907e-10	0.0101623	0.421	0.099	1.91376e-05	macaque	shared	FALSE	FALSE
USP13	4.22489e-10	0.234878	0.816	0.587	1.93475e-05	macaque	shared	FALSE	FALSE
SENP5	1.17426e-09	0.0567848	0.296	0.141	1.93917e-05	mouse	shared	FALSE	FALSE
CRIM1	1.23042e-09	0.0505815	0.229	0.097	2.03191e-05	mouse	shared	FALSE	FALSE
TMEM59L	5.02455e-10	0.555038	0.868	0.478	2.30094e-05	macaque	shared	TRUE	FALSE
HADHA	1.40122e-09	0.136201	0.561	0.351	2.31398e-05	mouse	shared	FALSE	FALSE
TTC21B	1.42716e-09	0.0803818	0.206	0.088	2.35682e-05	mouse	shared	FALSE	FALSE
SLC25A25	1.46162e-09	0.173124	0.623	0.429	2.41372e-05	mouse	shared	FALSE	FALSE
PPARGC1B	5.5002e-10	0.132818	0.737	0.335	2.51876e-05	macaque	shared	FALSE	FALSE
SLC25A12	1.56627e-09	0.169474	0.717	0.499	2.58654e-05	mouse	shared	FALSE	FALSE
TOM1L2	1.67618e-09	0.217283	0.888	0.772	2.76805e-05	mouse	shared	FALSE	FALSE
DLG2	1.7113e-09	0.0934074	0.233	0.101	2.82603e-05	mouse	shared	FALSE	FALSE
VASH2	1.72177e-09	0.0387646	0.103	0.031	2.84334e-05	mouse	shared	FALSE	FALSE
SORCS1	1.77871e-09	0.0633689	0.22	0.095	2.93737e-05	mouse	shared	FALSE	FALSE
EPB41L3	1.87806e-09	0.149135	0.973	0.942	3.10142e-05	mouse	shared	FALSE	FALSE
MPI	1.99659e-09	0.0999142	0.305	0.154	3.29717e-05	mouse	shared	FALSE	FALSE
PLBD2	2.056e-09	0.129348	0.659	0.426	3.39528e-05	mouse	shared	FALSE	FALSE
HSPA5	2.05792e-09	0.161395	0.61	0.407	3.39844e-05	mouse	shared	FALSE	FALSE
UBE3B	2.25954e-09	0.200342	0.767	0.579	3.73141e-05	mouse	shared	FALSE	FALSE
DENND5A	8.25179e-10	0.201558	0.816	0.47	3.77883e-05	macaque	shared	FALSE	FALSE
GGT7	2.38572e-09	0.130664	0.655	0.429	3.93978e-05	mouse	shared	FALSE	FALSE
MAML3	8.62413e-10	0.0348053	0.632	0.22	3.94934e-05	macaque	shared	FALSE	FALSE
NSF	2.41046e-09	0.176414	0.96	0.899	3.98064e-05	mouse	shared	FALSE	FALSE
CKS2	2.48804e-09	0.101078	0.265	0.129	4.10875e-05	mouse	shared	FALSE	FALSE
POU6F2	9.24856e-10	0.0117705	0.184	0.024	4.23528e-05	macaque	shared	FALSE	FALSE
RYR2	9.27059e-10	0.215263	0.816	0.432	4.24537e-05	macaque	shared	FALSE	FALSE
PIGM	2.66162e-09	0.102866	0.377	0.205	4.3954e-05	mouse	shared	FALSE	FALSE
SLITRK3	9.62525e-10	0.0958302	0.658	0.28	4.40779e-05	macaque	shared	FALSE	FALSE
FAM210A	2.6994e-09	0.137475	0.39	0.214	4.4578e-05	mouse	shared	FALSE	FALSE
TPBGL	9.95227e-10	0.138934	0.842	0.43	4.55754e-05	macaque	shared	FALSE	FALSE
FCHSD1	1.02541e-09	0.213313	0.763	0.383	4.69578e-05	macaque	shared	FALSE	FALSE
KIF1B	1.06004e-09	0.339293	1	0.978	4.85435e-05	macaque	shared	TRUE	FALSE
IPO11	3.08259e-09	0.150743	0.493	0.3	5.09059e-05	mouse	shared	FALSE	FALSE
PRKACB	1.15641e-09	0.318614	0.842	0.612	5.29567e-05	macaque	shared	TRUE	FALSE
KLHL13	1.17015e-09	0.0566744	0.632	0.226	5.3586e-05	macaque	shared	FALSE	FALSE
SRM	3.33211e-09	0.137333	0.525	0.334	5.50265e-05	mouse	shared	FALSE	FALSE
MBNL1	3.44408e-09	0.169537	0.919	0.872	5.68756e-05	mouse	shared	FALSE	FALSE
KCND1	3.80071e-09	0.208239	0.794	0.656	6.27649e-05	mouse	shared	FALSE	FALSE
WNK2	3.82756e-09	0.0709397	0.211	0.091	6.32083e-05	mouse	shared	FALSE	FALSE
CCDC92	1.39087e-09	0.350534	0.947	0.936	6.36935e-05	macaque	shared	TRUE	FALSE
RNF103	3.88897e-09	0.131096	0.601	0.385	6.42224e-05	mouse	shared	FALSE	FALSE
ASAP1	3.89409e-09	0.186557	0.973	0.871	6.4307e-05	mouse	shared	FALSE	FALSE
PKN1	3.99563e-09	0.0775465	0.309	0.152	6.59839e-05	mouse	shared	FALSE	FALSE
POLDIP2	4.02888e-09	0.176816	0.677	0.487	6.65329e-05	mouse	shared	FALSE	FALSE
PGAP6	4.63341e-09	0.118548	0.511	0.311	7.65161e-05	mouse	shared	FALSE	FALSE
RIMBP2	1.71301e-09	0.0488512	0.632	0.194	7.84455e-05	macaque	shared	FALSE	FALSE
MID2	4.76274e-09	0.113359	0.493	0.3	7.86519e-05	mouse	shared	FALSE	FALSE
NRP2	1.76989e-09	0.187007	0.658	0.262	8.10505e-05	macaque	shared	FALSE	FALSE
ISOC1	4.96929e-09	0.143045	0.525	0.32	8.20628e-05	mouse	shared	FALSE	FALSE
DEXI	1.81515e-09	0.182509	0.921	0.665	8.31231e-05	macaque	shared	FALSE	FALSE
DUSP5	1.84934e-09	0.0346429	0.553	0.186	8.46887e-05	macaque	shared	FALSE	FALSE
PBX1	1.85882e-09	0.0996905	0.737	0.337	8.51227e-05	macaque	shared	FALSE	FALSE
FAM214A	1.86943e-09	0.127679	0.816	0.431	8.56087e-05	macaque	shared	FALSE	FALSE
PPP5C	5.26958e-09	0.143342	0.61	0.395	8.70218e-05	mouse	shared	FALSE	FALSE
GK3P	5.43923e-09	0.125416	0.475	0.285	8.98235e-05	mouse	shared	FALSE	FALSE
GMPR	5.69539e-09	0.161068	0.556	0.36	9.40536e-05	mouse	shared	FALSE	FALSE
RCBTB1	2.20945e-09	0.427395	0.868	0.658	0.00010118	macaque	shared	TRUE	FALSE
MAP3K1	2.37572e-09	0.0514457	0.684	0.271	0.000108794	macaque	shared	FALSE	FALSE
GRAMD1B	2.43745e-09	0.237624	0.947	0.739	0.000111621	macaque	shared	FALSE	FALSE
ABCB9	6.76162e-09	0.133672	0.408	0.23	0.000111661	mouse	shared	FALSE	FALSE
PPP2CA	6.96681e-09	0.165072	0.937	0.902	0.00011505	mouse	shared	FALSE	FALSE
TM2D2	2.53962e-09	0.474593	0.842	0.751	0.000116299	macaque	shared	TRUE	FALSE
SBK1	2.59533e-09	0.0677469	0.711	0.298	0.00011885	macaque	shared	FALSE	FALSE
CDIP1	7.28113e-09	0.202221	0.789	0.656	0.000120241	mouse	shared	FALSE	FALSE
TMEM38A	7.37057e-09	0.227634	0.722	0.56	0.000121718	mouse	shared	FALSE	FALSE
CTNNBL1	7.56461e-09	0.0970791	0.377	0.205	0.000124922	mouse	shared	FALSE	FALSE
MFAP3L	7.782e-09	0.0977765	0.422	0.233	0.000128512	mouse	shared	FALSE	FALSE
ANKRD9	3.26958e-09	0.0373147	0.526	0.179	0.000149727	macaque	shared	FALSE	FALSE
SRXN1	9.71032e-09	0.219026	0.897	0.808	0.000160356	mouse	shared	FALSE	FALSE
DPF3	1.01091e-08	0.0647171	0.152	0.058	0.000166941	mouse	shared	FALSE	FALSE
ERMP1	3.66295e-09	0.189154	0.737	0.458	0.000167741	macaque	shared	FALSE	FALSE
ADRA2C	1.11595e-08	0.0587669	0.314	0.153	0.000184288	mouse	shared	FALSE	FALSE
C1GALT1	1.11767e-08	0.108484	0.345	0.186	0.000184573	mouse	shared	FALSE	FALSE
NRIP3	4.27117e-09	0.211039	0.868	0.593	0.000195594	macaque	shared	FALSE	FALSE
KAZN	4.41601e-09	0.0570489	0.684	0.281	0.000202227	macaque	shared	FALSE	FALSE
NRIP3	1.24806e-08	0.0236269	0.892	0.53	0.000206104	mouse	shared	FALSE	FALSE
CPT2	4.71619e-09	0.0682095	0.711	0.31	0.000215973	macaque	shared	FALSE	FALSE
PPTC7	1.33212e-08	0.172707	0.614	0.419	0.000219987	mouse	shared	FALSE	FALSE
SLC16A6	5.20091e-09	0.0277045	0.658	0.207	0.000238171	macaque	shared	FALSE	FALSE
RTN4R	6.11997e-09	0.0227406	0.447	0.133	0.000280258	macaque	shared	FALSE	FALSE
E2F6	1.76858e-08	0.124863	0.52	0.32	0.000292063	mouse	shared	FALSE	FALSE
HSPA12A	6.46211e-09	0.452105	1	0.972	0.000295926	macaque	shared	TRUE	FALSE
HCN1	1.80734e-08	0.060367	0.713	0.477	0.000298464	mouse	shared	FALSE	FALSE
TIRAP	1.8587e-08	0.0852631	0.238	0.112	0.000306945	mouse	shared	FALSE	FALSE
GAL3ST1	1.87634e-08	0.0571766	0.215	0.097	0.000309858	mouse	shared	FALSE	FALSE
BNIP3	1.91245e-08	0.182647	0.825	0.721	0.000315822	mouse	shared	FALSE	FALSE
NAT8L	7.09348e-09	0.21314	0.868	0.635	0.000324839	macaque	shared	FALSE	FALSE
SLC35A4	7.37985e-09	0.211157	0.842	0.583	0.000337953	macaque	shared	FALSE	FALSE
GALNT14	2.11781e-08	0.10708	0.498	0.3	0.000349735	mouse	shared	FALSE	FALSE
SATB1	7.64557e-09	0.247866	0.737	0.5	0.000350121	macaque	shared	FALSE	FALSE
DCBLD1	2.21559e-08	0.0642657	0.408	0.22	0.000365882	mouse	shared	FALSE	FALSE
MDN1	2.24042e-08	0.116956	0.413	0.239	0.000369983	mouse	shared	FALSE	FALSE
MYO1A	8.23846e-09	0.18468	0.737	0.352	0.000377272	macaque	shared	FALSE	FALSE
ELL2	8.26916e-09	0.0537031	0.632	0.269	0.000378678	macaque	shared	FALSE	FALSE
PRPS2	8.38347e-09	0.0663623	0.526	0.179	0.000383913	macaque	shared	FALSE	FALSE
NFIC	9.09404e-09	0.263557	0.895	0.727	0.000416453	macaque	shared	TRUE	FALSE
WDR75	2.58852e-08	0.0634133	0.354	0.193	0.000427469	mouse	shared	FALSE	FALSE
AMFR	2.69651e-08	0.184161	0.87	0.724	0.000445301	mouse	shared	FALSE	FALSE
RELL1	2.70115e-08	0.0531286	0.197	0.085	0.000446068	mouse	shared	FALSE	FALSE
PLEKHA8	9.75846e-09	0.0619173	0.605	0.254	0.000446879	macaque	shared	FALSE	FALSE
HARS1	2.71034e-08	0.166538	0.65	0.456	0.000447586	mouse	shared	FALSE	FALSE
DBNDD1	9.77986e-09	0.261724	0.868	0.641	0.000447859	macaque	shared	TRUE	FALSE
CPT2	2.71301e-08	0.0667132	0.211	0.097	0.000448026	mouse	shared	FALSE	FALSE
UQCRC2	2.73707e-08	0.230442	0.601	0.433	0.000451999	mouse	shared	FALSE	FALSE
KBTBD3	2.78478e-08	0.0430861	0.242	0.114	0.000459879	mouse	shared	FALSE	FALSE
NDUFS2	2.88078e-08	0.255761	0.794	0.685	0.000475733	mouse	shared	TRUE	FALSE
ARHGEF4	2.93262e-08	0.0977558	0.516	0.31	0.000484294	mouse	shared	FALSE	FALSE
SLC16A1	1.16798e-08	0.207828	0.737	0.411	0.000534863	macaque	shared	FALSE	FALSE
ACTA1	3.34789e-08	0.0449391	0.188	0.08	0.000552871	mouse	shared	FALSE	FALSE
CCDC172	3.3577e-08	0.0557993	0.161	0.065	0.000554491	mouse	shared	FALSE	FALSE
TDRD3	3.38165e-08	0.0841986	0.439	0.254	0.000558445	mouse	shared	FALSE	FALSE
TMEM167A	3.57974e-08	0.172782	0.919	0.874	0.000591159	mouse	shared	FALSE	FALSE
CSDC2	3.68984e-08	0.129055	0.543	0.342	0.00060934	mouse	shared	FALSE	FALSE
RHOT2	3.74642e-08	0.171099	0.628	0.458	0.000618684	mouse	shared	FALSE	FALSE
TIGAR	1.45034e-08	0.248201	0.789	0.596	0.00066417	macaque	shared	FALSE	FALSE
RUSC1	4.14774e-08	0.171605	0.865	0.706	0.000684957	mouse	shared	FALSE	FALSE
TTC39B	1.5173e-08	0.176164	0.816	0.573	0.000694832	macaque	shared	FALSE	FALSE
NUDT7	4.36332e-08	0.0311341	0.161	0.065	0.000720559	mouse	shared	FALSE	FALSE
ASB13	1.66156e-08	0.187538	0.737	0.409	0.000760893	macaque	shared	FALSE	FALSE
ZNF423	1.72816e-08	0.0553187	0.579	0.21	0.000791393	macaque	shared	FALSE	FALSE
CDK16	5.06333e-08	0.176951	0.933	0.865	0.000836158	mouse	shared	FALSE	FALSE
PDK2	5.5815e-08	0.0706734	0.229	0.109	0.000921729	mouse	shared	FALSE	FALSE
TSC22D1	2.09809e-08	0.468209	0.974	0.915	0.000960799	macaque	shared	TRUE	FALSE
ANKRD9	6.16496e-08	0.102825	0.413	0.246	0.00101808	mouse	shared	FALSE	FALSE
MPZL1	6.27836e-08	0.0608859	0.287	0.144	0.00103681	mouse	shared	FALSE	FALSE
PITPNM1	2.31529e-08	0.130358	0.974	0.463	0.00106027	macaque	shared	FALSE	FALSE
AAR2	6.44611e-08	0.089168	0.43	0.25	0.00106451	mouse	shared	FALSE	FALSE
SLC25A22	6.83112e-08	0.151643	0.709	0.528	0.00112809	mouse	shared	FALSE	FALSE
SLC25A46	7.22082e-08	0.171394	0.888	0.768	0.00119245	mouse	shared	FALSE	FALSE
CPE	2.73036e-08	0.47118	0.921	0.901	0.00125034	macaque	shared	TRUE	FALSE
CLASP1	7.6184e-08	0.161393	0.798	0.654	0.0012581	mouse	shared	FALSE	FALSE
AMOT	2.84743e-08	0.00499666	0.474	0.136	0.00130395	macaque	shared	FALSE	FALSE
CHORDC1	7.9442e-08	0.149783	0.61	0.412	0.00131191	mouse	shared	FALSE	FALSE
ATP8A2	8.12334e-08	0.0917008	0.363	0.206	0.00134149	mouse	shared	FALSE	FALSE
GRM4	3.29734e-08	0.134586	0.737	0.335	0.00150999	macaque	shared	FALSE	FALSE
IARS1	9.1974e-08	0.100534	0.547	0.351	0.00151886	mouse	shared	FALSE	FALSE
CHRNB2	3.31781e-08	0.242211	0.842	0.478	0.00151936	macaque	shared	FALSE	FALSE
LRRN3	3.323e-08	0.0517522	0.579	0.222	0.00152173	macaque	shared	FALSE	FALSE
MAPK8IP3	9.4931e-08	0.172174	0.942	0.876	0.00156769	mouse	shared	FALSE	FALSE
SMIM12	1.00655e-07	0.15791	0.883	0.809	0.00166222	mouse	shared	FALSE	FALSE
FAM171A1	1.02153e-07	0.0639154	0.359	0.198	0.00168695	mouse	shared	FALSE	FALSE
TANC1	1.10193e-07	0.174413	0.722	0.579	0.00181972	mouse	shared	FALSE	FALSE
SRPRA	1.18707e-07	0.131959	0.605	0.425	0.00196032	mouse	shared	FALSE	FALSE
KIAA0513	4.30863e-08	0.244973	0.842	0.712	0.00197309	macaque	shared	FALSE	FALSE
C2CD2	1.19674e-07	0.102186	0.26	0.134	0.00197629	mouse	shared	FALSE	FALSE
RCOR2	1.19716e-07	0.0298738	0.13	0.049	0.001977	mouse	shared	FALSE	FALSE
RNF123	1.21574e-07	0.128885	0.399	0.239	0.00200767	mouse	shared	FALSE	FALSE
OSBP2	1.22306e-07	0.0903102	0.22	0.105	0.00201976	mouse	shared	FALSE	FALSE
DNAJA1	1.25718e-07	0.138167	0.964	0.942	0.00207611	mouse	shared	FALSE	FALSE
LGI3	4.55399e-08	0.231107	0.789	0.535	0.00208546	macaque	shared	FALSE	FALSE
AREL1	1.34263e-07	0.16691	0.668	0.502	0.00221722	mouse	shared	FALSE	FALSE
NECAB3	4.85821e-08	0.128387	0.684	0.368	0.00222477	macaque	shared	FALSE	FALSE
NFIC	1.35889e-07	0.130941	0.901	0.823	0.00224407	mouse	shared	FALSE	FALSE
CFL2	1.36374e-07	0.126072	0.969	0.972	0.00225208	mouse	shared	FALSE	FALSE
NHSL1	4.96962e-08	0.0107748	0.211	0.037	0.00227579	macaque	shared	FALSE	FALSE
PPIF	4.97297e-08	0.0651077	0.632	0.259	0.00227732	macaque	shared	FALSE	FALSE
NR1D2	1.38588e-07	0.052788	0.413	0.23	0.00228865	mouse	shared	FALSE	FALSE
PIGM	5.03797e-08	0.160886	0.711	0.433	0.00230709	macaque	shared	FALSE	FALSE
GLS2	5.24383e-08	0.0351067	0.553	0.207	0.00240136	macaque	shared	FALSE	FALSE
TRMT10A	5.52264e-08	0.0401747	0.658	0.268	0.00252904	macaque	shared	FALSE	FALSE
LHFPL2	5.54929e-08	0.0504786	0.658	0.237	0.00254124	macaque	shared	FALSE	FALSE
P2RY1	5.7066e-08	0.131888	0.763	0.407	0.00261328	macaque	shared	FALSE	FALSE
PARP8	5.82554e-08	0.0691235	0.632	0.257	0.00266775	macaque	shared	FALSE	FALSE
PCYT1B	7.14839e-08	0.115143	0.711	0.382	0.00327354	macaque	shared	FALSE	FALSE
GRIA3	7.31728e-08	0.0536286	0.684	0.259	0.00335088	macaque	shared	FALSE	FALSE
LGALS8	2.0978e-07	0.139158	0.776	0.636	0.00346431	mouse	shared	FALSE	FALSE
LIPA	2.11004e-07	0.150956	0.623	0.444	0.00348452	mouse	shared	FALSE	FALSE
GRIA4	7.68169e-08	0.165877	0.816	0.432	0.00351775	macaque	shared	FALSE	FALSE
BHMT2	7.71108e-08	0.0421812	0.658	0.254	0.00353121	macaque	shared	FALSE	FALSE
SLC19A2	7.78682e-08	0.0505113	0.684	0.299	0.0035659	macaque	shared	FALSE	FALSE
MAP1B	8.27355e-08	0.554748	1	1	0.00378879	macaque	shared	TRUE	FALSE
RSRC1	8.35844e-08	0.19652	0.895	0.666	0.00382766	macaque	shared	FALSE	FALSE
ADAM23	2.3979e-07	0.188627	0.592	0.411	0.00395989	mouse	shared	FALSE	FALSE
DOCK10	8.83694e-08	0.141793	0.842	0.437	0.00404679	macaque	shared	FALSE	FALSE
HIP1R	2.46639e-07	0.127023	0.43	0.265	0.00407299	mouse	shared	FALSE	FALSE
PANK1	9.11971e-08	0.0728135	0.711	0.342	0.00417628	macaque	shared	FALSE	FALSE
SPNS2	2.53691e-07	0.146803	0.314	0.178	0.00418945	mouse	shared	FALSE	FALSE
BCL9	9.21634e-08	0.0137941	0.526	0.175	0.00422053	macaque	shared	FALSE	FALSE
ARPP21	9.70964e-08	0.074219	0.763	0.331	0.00444643	macaque	shared	FALSE	FALSE
RHOF	9.78434e-08	0.0278008	0.579	0.225	0.00448064	macaque	shared	FALSE	FALSE
TTC39A	2.83359e-07	0.077087	0.188	0.087	0.00467938	mouse	shared	FALSE	FALSE
ADCY9	1.05141e-07	0.0863421	0.684	0.363	0.00481482	macaque	shared	FALSE	FALSE
OXNAD1	1.14015e-07	0.123359	0.789	0.455	0.00522119	macaque	shared	FALSE	FALSE
PAG1	1.14352e-07	0.134277	0.868	0.585	0.00523665	macaque	shared	FALSE	FALSE
PITPNM3	1.17761e-07	0.0213689	0.474	0.158	0.00539273	macaque	shared	FALSE	FALSE
CHRNB2	3.4756e-07	0.126356	0.538	0.354	0.0057396	mouse	shared	FALSE	FALSE
AK5	1.25521e-07	0.031219	0.711	0.267	0.00574811	macaque	shared	FALSE	FALSE
TIAM1	1.25927e-07	0.00376053	0.553	0.182	0.00576671	macaque	shared	FALSE	FALSE
ITGA9	1.27244e-07	0.000685699	0.158	0.024	0.00582703	macaque	shared	FALSE	FALSE
SLC25A12	1.31613e-07	0.276873	0.921	0.735	0.0060271	macaque	shared	TRUE	FALSE
NCEH1	1.32362e-07	0.128127	0.737	0.423	0.00606138	macaque	shared	FALSE	FALSE
NT5C	3.84687e-07	0.200396	0.744	0.63	0.00635273	mouse	shared	FALSE	FALSE
ANKRD27	1.39375e-07	0.189324	0.816	0.59	0.00638252	macaque	shared	FALSE	FALSE
MMP24OS	4.5527e-07	0.148355	0.717	0.54	0.00751832	mouse	shared	FALSE	FALSE
STX11	1.73431e-07	0.0102594	0.447	0.136	0.00794211	macaque	shared	FALSE	FALSE
HECW1	4.8928e-07	0.15925	0.87	0.783	0.00807996	mouse	shared	FALSE	FALSE
GABRG2	1.80496e-07	0.199273	0.868	0.635	0.00826564	macaque	shared	FALSE	FALSE
OSBP	5.03554e-07	0.109533	0.547	0.361	0.00831569	mouse	shared	FALSE	FALSE
SPRY2	5.16606e-07	0.0836244	0.605	0.411	0.00853124	mouse	shared	FALSE	FALSE
HCN1	1.88005e-07	0.197635	0.921	0.789	0.00860948	macaque	shared	FALSE	FALSE
DNM1	5.21819e-07	0.179666	0.821	0.708	0.00861732	mouse	shared	FALSE	FALSE
PPFIA4	1.89189e-07	0.0732535	0.737	0.352	0.00866374	macaque	shared	FALSE	FALSE
SLC33A1	5.37524e-07	0.068647	0.408	0.241	0.00887668	mouse	shared	FALSE	FALSE
IMMT	5.56068e-07	0.133227	0.686	0.525	0.00918291	mouse	shared	FALSE	FALSE
PTPN3	2.04623e-07	0.191089	0.789	0.534	0.00937051	macaque	shared	FALSE	FALSE
URGCP	5.68353e-07	0.11516	0.475	0.307	0.00938579	mouse	shared	FALSE	FALSE
DENND5A	6.02593e-07	0.170234	0.816	0.67	0.00995122	mouse	shared	FALSE	FALSE
C1orf216	6.45036e-07	0.121782	0.664	0.482	0.0106521	mouse	shared	FALSE	FALSE
KLC2	6.70985e-07	0.151433	0.874	0.796	0.0110806	mouse	shared	FALSE	FALSE
PGK1	6.79106e-07	0.0686134	0.224	0.114	0.0112148	mouse	shared	FALSE	FALSE
PLA2G7	6.88201e-07	0.147314	0.574	0.399	0.011365	mouse	shared	FALSE	FALSE
C12orf66	6.93078e-07	0.0580821	0.157	0.069	0.0114455	mouse	shared	FALSE	FALSE
NUDT19	6.95566e-07	0.143888	0.789	0.681	0.0114866	mouse	shared	FALSE	FALSE
ST6GALNAC4	7.07154e-07	0.0643513	0.202	0.098	0.0116779	mouse	shared	FALSE	FALSE
DOK5	2.55055e-07	0.153935	0.711	0.41	0.01168	macaque	shared	FALSE	FALSE
RASSF8	7.21633e-07	0.0565924	0.291	0.159	0.0119171	mouse	shared	FALSE	FALSE
RASAL2	7.22935e-07	0.0878006	0.52	0.334	0.0119385	mouse	shared	FALSE	FALSE
MAP3K13	7.5402e-07	0.0384213	0.103	0.038	0.0124519	mouse	shared	FALSE	FALSE
DIAPH3	2.78716e-07	0.00725135	0.211	0.041	0.0127635	macaque	shared	FALSE	FALSE
SLC19A2	7.82371e-07	0.0338398	0.278	0.144	0.0129201	mouse	shared	FALSE	FALSE
SCARB2	2.83021e-07	0.445201	0.921	0.914	0.0129607	macaque	shared	TRUE	FALSE
GFM1	2.94875e-07	0.279219	0.816	0.582	0.0135035	macaque	shared	TRUE	FALSE
LHFPL3	8.35367e-07	0.112618	0.552	0.372	0.0137952	mouse	shared	FALSE	FALSE
SLC25A39	8.75142e-07	0.168306	0.704	0.557	0.0144521	mouse	shared	FALSE	FALSE
TMEM25	8.78521e-07	0.110271	0.578	0.388	0.0145079	mouse	shared	FALSE	FALSE
SULF2	3.22814e-07	0.156001	0.763	0.389	0.014783	macaque	shared	FALSE	FALSE
TBC1D8	3.2441e-07	0.129126	0.711	0.409	0.014856	macaque	shared	FALSE	FALSE
PCYT1B	9.2129e-07	0.12858	0.457	0.298	0.0152142	mouse	shared	FALSE	FALSE
PSME4	9.58517e-07	0.12531	0.632	0.448	0.015829	mouse	shared	FALSE	FALSE
ENTPD6	3.47667e-07	0.211272	0.789	0.574	0.0159211	macaque	shared	FALSE	FALSE
CERK	3.49993e-07	0.15155	0.789	0.55	0.0160276	macaque	shared	FALSE	FALSE
SIAE	3.68471e-07	0.280824	0.895	0.729	0.0168738	macaque	shared	TRUE	FALSE
ZNF697	1.03469e-06	0.0549877	0.166	0.075	0.0170869	mouse	shared	FALSE	FALSE
SHROOM2	1.08927e-06	0.0484735	0.139	0.059	0.0179883	mouse	shared	FALSE	FALSE
TYRO3	1.12972e-06	0.0407385	0.179	0.084	0.0186563	mouse	shared	FALSE	FALSE
LPCAT4	1.15598e-06	0.114718	0.314	0.186	0.0190898	mouse	shared	FALSE	FALSE
SV2C	1.19583e-06	0.154833	0.969	0.833	0.019748	mouse	shared	FALSE	FALSE
FAM217B	4.31919e-07	0.239667	0.789	0.582	0.0197793	macaque	shared	FALSE	FALSE
COG6	1.22734e-06	0.0977804	0.493	0.322	0.0202683	mouse	shared	FALSE	FALSE
PCLO	4.47881e-07	0.32358	0.895	0.791	0.0205103	macaque	shared	TRUE	FALSE
LMBR1	1.25081e-06	0.122413	0.596	0.429	0.0206558	mouse	shared	FALSE	FALSE
SUPV3L1	1.29151e-06	0.0349904	0.166	0.075	0.0213279	mouse	shared	FALSE	FALSE
EPDR1	1.29994e-06	0.128129	0.978	0.916	0.0214673	mouse	shared	FALSE	FALSE
C2orf69	1.30076e-06	0.156057	0.475	0.322	0.0214807	mouse	shared	FALSE	FALSE
CORO2B	4.71953e-07	0.183063	0.842	0.455	0.0216126	macaque	shared	FALSE	FALSE
RAP1GAP	5.12471e-07	0.130595	0.842	0.476	0.0234681	macaque	shared	FALSE	FALSE
ASB8	1.47531e-06	0.126003	0.628	0.447	0.0243633	mouse	shared	FALSE	FALSE
ZNF697	5.35364e-07	0.00435953	0.316	0.082	0.0245165	macaque	shared	FALSE	FALSE
PPA2	1.49604e-06	0.125804	0.592	0.419	0.0247056	mouse	shared	FALSE	FALSE
LRRC20	1.54376e-06	0.0565829	0.193	0.093	0.0254936	mouse	shared	FALSE	FALSE
DDX19B	1.55353e-06	0.0754127	0.341	0.197	0.025655	mouse	shared	FALSE	FALSE
YIF1B	1.64444e-06	0.132615	0.52	0.374	0.0271562	mouse	shared	FALSE	FALSE
MPP1	6.43292e-07	0.196603	0.763	0.526	0.0294589	macaque	shared	FALSE	FALSE
TFRC	6.5099e-07	0.197723	0.895	0.722	0.0298114	macaque	shared	FALSE	FALSE
SNX27	1.9218e-06	0.172749	0.785	0.646	0.0317366	mouse	shared	FALSE	FALSE
WFS1	7.27011e-07	0.231545	0.895	0.667	0.0332927	macaque	shared	FALSE	FALSE
LMTK2	2.15029e-06	0.0620586	0.202	0.101	0.0355099	mouse	shared	FALSE	FALSE
FXR2	2.2217e-06	0.15183	0.74	0.625	0.0366892	mouse	shared	FALSE	FALSE
UQCC1	8.08285e-07	0.305475	0.974	0.833	0.0370146	macaque	shared	TRUE	FALSE
IDH3G	2.26263e-06	0.111839	0.422	0.272	0.0373651	mouse	shared	FALSE	FALSE
MICU1	2.38538e-06	0.175429	0.722	0.552	0.0393922	mouse	shared	FALSE	FALSE
PITPNA	2.38598e-06	0.131711	0.991	0.958	0.0394021	mouse	shared	FALSE	FALSE
TMC7	2.43343e-06	0.0236919	0.26	0.133	0.0401857	mouse	shared	FALSE	FALSE
RXRA	9.11152e-07	0.00756178	0.5	0.177	0.0417253	macaque	shared	FALSE	FALSE
PPP6R1	2.5303e-06	0.0669733	0.256	0.138	0.0417854	mouse	shared	FALSE	FALSE
SEC14L2	2.63638e-06	0.0388964	0.121	0.05	0.0435372	mouse	shared	FALSE	FALSE
ABHD10	2.65242e-06	0.11169	0.534	0.376	0.0438021	mouse	shared	FALSE	FALSE
AP2A1	9.60435e-07	0.166998	0.868	0.591	0.0439822	macaque	shared	FALSE	FALSE
VWA8	9.71954e-07	0.151658	0.711	0.453	0.0445096	macaque	shared	FALSE	FALSE
ARL5B	2.74989e-06	0.0573534	0.404	0.247	0.0454117	mouse	shared	FALSE	FALSE
OGFRL1	9.96714e-07	0.103847	0.763	0.404	0.0456435	macaque	shared	FALSE	FALSE
RALGAPB	2.77157e-06	0.164102	0.735	0.591	0.0457697	mouse	shared	FALSE	FALSE
UBE2O	1.00086e-06	0.186798	0.868	0.682	0.0458333	macaque	shared	FALSE	FALSE
INPP5J	3.01938e-06	0.0382424	0.193	0.094	0.049862	mouse	shared	FALSE	FALSE
KCNQ2	1.13224e-06	0.00542926	0.395	0.12	0.0518497	macaque	shared	FALSE	FALSE
TRIB1	3.177e-06	0.0550453	0.117	0.048	0.0524649	mouse	shared	FALSE	FALSE
TSC22D3	3.21711e-06	0.1425	0.883	0.815	0.0531273	mouse	shared	FALSE	FALSE
PIM3	1.19116e-06	0.0539686	0.684	0.335	0.0545481	macaque	shared	FALSE	FALSE
MOB3B	1.22523e-06	0.0109379	0.395	0.12	0.0561084	macaque	shared	FALSE	FALSE
PRPS2	3.51575e-06	0.0387511	0.305	0.17	0.0580591	mouse	shared	FALSE	FALSE
QRICH1	3.632e-06	0.127091	0.731	0.565	0.0599788	mouse	shared	FALSE	FALSE
TANK	3.74082e-06	0.0659429	0.404	0.246	0.0617758	mouse	shared	FALSE	FALSE
TUBB4A	3.74221e-06	0.143156	0.87	0.768	0.0617989	mouse	shared	FALSE	FALSE
CNNM2	1.39325e-06	0.134243	0.658	0.37	0.0638027	macaque	shared	FALSE	FALSE
TBC1D19	3.86765e-06	0.0890276	0.39	0.245	0.0638704	mouse	shared	FALSE	FALSE
IKZF2	1.43779e-06	0.00475117	0.395	0.124	0.0658421	macaque	shared	FALSE	FALSE
TBC1D22B	4.18561e-06	0.0853978	0.35	0.213	0.0691212	mouse	shared	FALSE	FALSE
KCNS1	1.55919e-06	0.0222803	0.184	0.036	0.0714017	macaque	shared	FALSE	FALSE
LIX1	1.58488e-06	0.00448954	0.105	0.013	0.0725779	macaque	shared	FALSE	FALSE
MRPL10	4.39854e-06	0.107938	0.525	0.363	0.0726375	mouse	shared	FALSE	FALSE
MVB12B	4.5779e-06	0.0864051	0.587	0.401	0.0755995	mouse	shared	FALSE	FALSE
CYGB	1.66468e-06	0.062977	0.684	0.286	0.0762322	macaque	shared	FALSE	FALSE
KLHL13	4.65051e-06	0.0227846	0.224	0.114	0.0767985	mouse	shared	FALSE	FALSE
INPP5F	4.72876e-06	0.120391	0.852	0.76	0.0780907	mouse	shared	FALSE	FALSE
CMTM4	1.74256e-06	0.0547827	0.684	0.335	0.079799	macaque	shared	FALSE	FALSE
TYRO3	1.77913e-06	0.0450923	0.711	0.318	0.0814737	macaque	shared	FALSE	FALSE
INPP5J	1.78688e-06	0.0345661	0.553	0.237	0.0818283	macaque	shared	FALSE	FALSE
KIF1B	5.01364e-06	0.0957992	1	0.994	0.0827953	mouse	shared	FALSE	FALSE
AHCYL1	5.11303e-06	0.166232	0.816	0.7	0.0844365	mouse	shared	FALSE	FALSE
SLC43A2	1.84662e-06	0.0610749	0.684	0.333	0.0845641	macaque	shared	FALSE	FALSE
ABCG4	2.01669e-06	0.0724086	0.658	0.354	0.0923524	macaque	shared	FALSE	FALSE
HAGHL	5.72073e-06	0.103502	0.601	0.432	0.0944722	mouse	shared	FALSE	FALSE
DCLK2	5.77365e-06	0.088554	0.345	0.208	0.0953461	mouse	shared	FALSE	FALSE
PDE4A	5.83022e-06	0.0421054	0.139	0.062	0.0962803	mouse	shared	FALSE	FALSE
VPS11	5.92821e-06	0.0635879	0.296	0.169	0.0978984	mouse	shared	FALSE	FALSE
CHIC1	5.94033e-06	0.043133	0.215	0.112	0.0980986	mouse	shared	FALSE	FALSE
GLMP	6.02838e-06	0.0702206	0.323	0.194	0.0995527	mouse	shared	FALSE	FALSE
WDR59	6.15345e-06	0.0620325	0.278	0.155	0.101618	mouse	shared	FALSE	FALSE
DPP10	6.16473e-06	0.061512	0.789	0.561	0.101804	mouse	shared	FALSE	FALSE
AP2A1	6.25206e-06	0.177934	0.753	0.619	0.103246	mouse	shared	FALSE	FALSE
HDAC5	2.38574e-06	0.147365	0.895	0.615	0.109253	macaque	shared	FALSE	FALSE
PTCD3	2.66361e-06	0.267715	0.816	0.663	0.121977	macaque	shared	TRUE	FALSE
PFKM	2.70457e-06	0.395997	0.921	0.891	0.123853	macaque	shared	TRUE	FALSE
SYBU	7.5217e-06	0.152118	0.726	0.556	0.124213	mouse	shared	FALSE	FALSE
PXN	2.77263e-06	0.038085	0.605	0.267	0.12697	macaque	shared	FALSE	FALSE
GABBR2	7.9496e-06	0.160103	0.767	0.645	0.13128	mouse	shared	FALSE	FALSE
LMBRD1	8.37628e-06	0.13775	0.704	0.569	0.138326	mouse	shared	FALSE	FALSE
STK38L	8.4463e-06	0.0855536	0.466	0.306	0.139482	mouse	shared	FALSE	FALSE
RTN3	8.49259e-06	0.0865422	0.991	0.995	0.140247	mouse	shared	FALSE	FALSE
LMLN	8.7497e-06	0.0844786	0.269	0.156	0.144493	mouse	shared	FALSE	FALSE
AAK1	8.76883e-06	0.120045	0.83	0.719	0.144808	mouse	shared	FALSE	FALSE
ABCD2	8.96354e-06	0.0759601	0.188	0.096	0.148024	mouse	shared	FALSE	FALSE
TBC1D4	3.29319e-06	0.0548986	0.684	0.339	0.150809	macaque	shared	FALSE	FALSE
COQ7	9.16101e-06	0.132933	0.61	0.466	0.151285	mouse	shared	FALSE	FALSE
GGCT	3.33688e-06	0.151809	0.842	0.628	0.152809	macaque	shared	FALSE	FALSE
WIPF3	3.35029e-06	0.150148	0.842	0.514	0.153423	macaque	shared	FALSE	FALSE
DEPDC5	3.42441e-06	0.0497902	0.711	0.36	0.156817	macaque	shared	FALSE	FALSE
FRRS1L	9.61805e-06	0.0435872	0.269	0.149	0.158832	mouse	shared	FALSE	FALSE
MTMR7	3.49583e-06	0.170722	0.737	0.428	0.160088	macaque	shared	FALSE	FALSE
GDAP1L1	3.5066e-06	0.168652	0.895	0.722	0.160581	macaque	shared	FALSE	FALSE
ENPP5	3.66337e-06	0.0750424	0.737	0.387	0.16776	macaque	shared	FALSE	FALSE
C3orf18	3.73677e-06	0.0877385	0.763	0.446	0.171122	macaque	shared	FALSE	FALSE
ZYG11B	1.03797e-05	0.115913	0.83	0.723	0.17141	mouse	shared	FALSE	FALSE
TAX1BP1	1.04558e-05	0.135209	0.83	0.737	0.172667	mouse	shared	FALSE	FALSE
FBXO42	1.04704e-05	0.0894153	0.457	0.3	0.172908	mouse	shared	FALSE	FALSE
PSMD3	1.07804e-05	0.126319	0.632	0.478	0.178027	mouse	shared	FALSE	FALSE
TMEM135	1.10087e-05	0.114415	0.605	0.432	0.181797	mouse	shared	FALSE	FALSE
CRYM	4.09669e-06	0.00686867	0.132	0.021	0.187604	macaque	shared	FALSE	FALSE
ABLIM1	4.1861e-06	0.313747	0.842	0.783	0.191698	macaque	shared	TRUE	FALSE
ADCY1	4.31843e-06	0.0577484	0.789	0.401	0.197758	macaque	shared	FALSE	FALSE
CHGA	4.36176e-06	0.0301271	0.421	0.144	0.199742	macaque	shared	FALSE	FALSE
MCC	4.37907e-06	0.120681	0.789	0.482	0.200535	macaque	shared	FALSE	FALSE
DEXI	1.25342e-05	0.169177	0.767	0.642	0.20699	mouse	shared	FALSE	FALSE
NMT2	1.26176e-05	0.0705543	0.587	0.392	0.208367	mouse	shared	FALSE	FALSE
FGF18	4.59734e-06	0.00736881	0.211	0.048	0.21053	macaque	shared	FALSE	FALSE
B3GALT1	4.6787e-06	0.0914077	0.711	0.417	0.214256	macaque	shared	FALSE	FALSE
CTSF	1.30642e-05	0.0401546	0.265	0.15	0.215742	mouse	shared	FALSE	FALSE
NDUFS1	1.34229e-05	0.0703282	0.399	0.254	0.221666	mouse	shared	FALSE	FALSE
AZIN1	1.34288e-05	0.12795	0.852	0.763	0.221762	mouse	shared	FALSE	FALSE
TSR1	1.35847e-05	0.048787	0.296	0.169	0.224338	mouse	shared	FALSE	FALSE
HDAC3	1.42301e-05	0.0859392	0.52	0.359	0.234996	mouse	shared	FALSE	FALSE
HDAC5	1.45522e-05	0.0739164	0.516	0.342	0.240315	mouse	shared	FALSE	FALSE
DIAPH3	1.49016e-05	0.0113138	0.251	0.136	0.246085	mouse	shared	FALSE	FALSE
LRRC41	1.49675e-05	0.099478	0.493	0.334	0.247174	mouse	shared	FALSE	FALSE
PTK7	5.49019e-06	0.0880767	0.711	0.375	0.251418	macaque	shared	FALSE	FALSE
TMEM129	1.5594e-05	0.106558	0.404	0.26	0.25752	mouse	shared	FALSE	FALSE
MAP1A	5.6743e-06	0.490234	1	0.993	0.259849	macaque	shared	TRUE	FALSE
CHST2	1.59136e-05	0.0630256	0.215	0.115	0.262797	mouse	shared	FALSE	FALSE
RANBP6	6.09673e-06	0.256491	0.842	0.698	0.279193	macaque	shared	TRUE	FALSE
ATXN7L3	1.73946e-05	0.154191	0.825	0.696	0.287254	mouse	shared	FALSE	FALSE
PCDH17	1.78333e-05	0.0251502	0.359	0.205	0.294499	mouse	shared	FALSE	FALSE
COMMD2	6.44968e-06	0.137019	0.816	0.55	0.295357	macaque	shared	FALSE	FALSE
EIF2AK3	1.79131e-05	0.0937326	0.386	0.253	0.295818	mouse	shared	FALSE	FALSE
SAC3D1	1.92415e-05	0.135437	0.655	0.522	0.317754	mouse	shared	FALSE	FALSE
PIGS	1.94655e-05	0.124722	0.601	0.426	0.321453	mouse	shared	FALSE	FALSE
SLC39A14	7.07206e-06	0.0828097	0.684	0.406	0.323858	macaque	shared	FALSE	FALSE
HS3ST5	7.24279e-06	0.162163	0.895	0.711	0.331676	macaque	shared	FALSE	FALSE
HCN3	7.67023e-06	0.044941	0.526	0.244	0.35125	macaque	shared	FALSE	FALSE
EIF2AK1	2.25114e-05	0.0738257	0.413	0.267	0.371753	mouse	shared	FALSE	FALSE
GPR89A	2.2634e-05	0.0743826	0.448	0.299	0.373777	mouse	shared	FALSE	FALSE
LYSMD4	8.2224e-06	0.0910206	0.632	0.333	0.376536	macaque	shared	FALSE	FALSE
GDAP1L1	2.30542e-05	0.133834	0.668	0.537	0.380717	mouse	shared	FALSE	FALSE
MARK1	8.37167e-06	0.184948	0.842	0.724	0.383372	macaque	shared	FALSE	FALSE
COG2	2.3671e-05	0.0378718	0.197	0.102	0.390904	mouse	shared	FALSE	FALSE
EXOG	8.65557e-06	0.0689232	0.737	0.435	0.396373	macaque	shared	FALSE	FALSE
TSPAN9	2.40697e-05	0.0233537	0.126	0.056	0.397486	mouse	shared	FALSE	FALSE
MYO1E	8.79281e-06	0.277797	0.816	0.657	0.402658	macaque	shared	TRUE	FALSE
GALNT9	2.45615e-05	0.0611813	0.386	0.245	0.405609	mouse	shared	FALSE	FALSE
SOS2	2.51214e-05	0.112243	0.511	0.359	0.414855	mouse	shared	FALSE	FALSE
DNAJA2	2.54892e-05	0.126637	0.874	0.818	0.420928	mouse	shared	FALSE	FALSE
CORO2B	2.5594e-05	0.153312	0.843	0.727	0.42266	mouse	shared	FALSE	FALSE
ELMO1	9.26452e-06	0.272017	0.737	0.479	0.42426	macaque	shared	TRUE	FALSE
FRRS1L	9.36686e-06	0.0792135	0.763	0.401	0.428946	macaque	shared	FALSE	FALSE
GAS2	9.49186e-06	0.011396	0.474	0.179	0.43467	macaque	shared	FALSE	FALSE
PRELID2	9.59636e-06	0.0130657	0.395	0.14	0.439456	macaque	shared	FALSE	FALSE
ELOVL4	2.66936e-05	0.125224	0.682	0.528	0.440818	mouse	shared	FALSE	FALSE
SLC35A4	2.70523e-05	0.108121	0.534	0.388	0.446742	mouse	shared	FALSE	FALSE
PCDHB14	2.73886e-05	0.0313101	0.135	0.063	0.452296	mouse	shared	FALSE	FALSE
SOD2	2.85053e-05	0.123389	0.821	0.763	0.470736	mouse	shared	FALSE	FALSE
ATPAF1	1.05616e-05	0.220736	0.816	0.654	0.483657	macaque	shared	FALSE	FALSE
PLCXD2	1.05739e-05	0.0925379	0.711	0.344	0.484221	macaque	shared	FALSE	FALSE
RAPGEF4	1.08642e-05	0.249594	0.763	0.599	0.497517	macaque	shared	FALSE	FALSE
GIT1	3.03539e-05	0.126398	0.52	0.373	0.501264	mouse	shared	FALSE	FALSE
FAM171A1	1.11461e-05	0.211084	0.816	0.695	0.510424	macaque	shared	FALSE	FALSE
FLT3	1.16592e-05	0.00343688	0.5	0.181	0.533919	macaque	shared	FALSE	FALSE
FAM222B	3.25106e-05	0.101937	0.453	0.312	0.536881	mouse	shared	FALSE	FALSE
ESYT2	1.1744e-05	0.129033	0.816	0.685	0.537804	macaque	shared	FALSE	FALSE
ABHD2	1.1792e-05	0.166907	0.737	0.502	0.540003	macaque	shared	FALSE	FALSE
POLDIP2	1.18413e-05	0.255376	0.921	0.763	0.54226	macaque	shared	TRUE	FALSE
STBD1	1.26431e-05	0.0733694	0.737	0.41	0.578979	macaque	shared	FALSE	FALSE
SLC25A11	3.58275e-05	0.113655	0.731	0.606	0.591656	mouse	shared	FALSE	FALSE
SEL1L3	3.9134e-05	0.0749561	0.3	0.187	0.646259	mouse	shared	FALSE	FALSE
DEF8	3.92239e-05	0.107346	0.623	0.467	0.647744	mouse	shared	FALSE	FALSE
MRPL3	1.43907e-05	0.110417	0.763	0.512	0.65901	macaque	shared	FALSE	FALSE
ELOVL6	4.02071e-05	0.153255	0.785	0.651	0.66398	mouse	shared	FALSE	FALSE
CKS2	1.46197e-05	0.0152389	0.474	0.191	0.669494	macaque	shared	FALSE	FALSE
INAFM1	1.46842e-05	0.0129371	0.395	0.14	0.672448	macaque	shared	FALSE	FALSE
ZBTB47	4.09265e-05	0.0516477	0.35	0.218	0.675861	mouse	shared	FALSE	FALSE
TBC1D9B	4.11821e-05	0.139366	0.762	0.654	0.680081	mouse	shared	FALSE	FALSE
OLFML2B	1.48558e-05	0.00337125	0.368	0.124	0.680307	macaque	shared	FALSE	FALSE
MAGOH	4.24355e-05	0.0854257	0.426	0.29	0.70078	mouse	shared	FALSE	FALSE
SLC9A1	1.53523e-05	0.0573393	0.684	0.37	0.703044	macaque	shared	FALSE	FALSE
LPGAT1	1.54687e-05	0.163014	0.895	0.76	0.708373	macaque	shared	FALSE	FALSE
FAM118B	4.43344e-05	0.045325	0.175	0.092	0.732138	mouse	shared	FALSE	FALSE
AR	1.61434e-05	0.00554807	0.605	0.24	0.73927	macaque	shared	FALSE	FALSE
HERC1	4.6409e-05	0.103738	0.901	0.835	0.766398	mouse	shared	FALSE	FALSE
SPTB	1.69254e-05	0.043548	0.658	0.309	0.775083	macaque	shared	FALSE	FALSE
TTC39B	4.83015e-05	0.0465677	0.507	0.337	0.79765	mouse	shared	FALSE	FALSE
TLE4	1.74462e-05	0.158875	0.895	0.63	0.798931	macaque	shared	FALSE	FALSE
PLXNA1	1.76127e-05	0.0938632	0.816	0.466	0.806556	macaque	shared	FALSE	FALSE
GLO1	4.90212e-05	0.0968923	0.901	0.789	0.809537	mouse	shared	FALSE	FALSE
TMEM169	5.31511e-05	0.0567339	0.287	0.177	0.877737	mouse	shared	FALSE	FALSE
APLP2	5.3277e-05	0.0905728	0.987	0.935	0.879817	mouse	shared	FALSE	FALSE
PLBD2	1.92601e-05	0.249909	0.921	0.813	0.881997	macaque	shared	FALSE	FALSE
DCLK2	1.92734e-05	0.0721317	0.632	0.35	0.882605	macaque	shared	FALSE	FALSE
URB2	5.47419e-05	0.0473409	0.161	0.083	0.904008	mouse	shared	FALSE	FALSE
GALNT18	2.02122e-05	0.211595	0.868	0.731	0.9256	macaque	shared	FALSE	FALSE
PGAP6	2.11926e-05	0.0174572	0.605	0.28	0.970495	macaque	shared	FALSE	FALSE
DYSF	2.14167e-05	0.157561	0.816	0.655	0.980758	macaque	shared	FALSE	FALSE
RTN3	0.000940252	0.430566	1	0.995	1	macaque	shared	TRUE	FALSE
ZRSR2	0.000281458	0.376242	0.658	0.572	1	macaque	shared	TRUE	FALSE
TPP1	0.000199917	0.307927	0.789	0.728	1	macaque	shared	TRUE	FALSE
SV2C	2.553e-05	0.294538	0.974	0.984	1	macaque	shared	TRUE	FALSE
MBNL1	0.000237192	0.288648	0.868	0.768	1	macaque	shared	TRUE	FALSE
APLP2	9.83095e-05	0.284372	1	0.985	1	macaque	shared	TRUE	FALSE
ACTA1	0.0341217	0.281161	0.711	0.679	1	macaque	shared	TRUE	FALSE
ACADVL	0.00176269	0.276155	0.947	0.881	1	macaque	shared	TRUE	FALSE
REEP5	0.00751709	0.274158	0.974	0.994	1	macaque	shared	TRUE	FALSE
ETFA	0.000681878	0.273764	0.974	0.939	1	macaque	shared	TRUE	FALSE
TUBB4A	0.282804	0.268176	0.842	0.87	1	macaque	shared	TRUE	FALSE
ATP8A2	2.30266e-05	0.263469	1	0.967	1	macaque	shared	TRUE	FALSE
NDUFS1	0.000149977	0.258831	0.868	0.822	1	macaque	shared	TRUE	FALSE
CHP1	0.000354446	0.256788	0.974	0.904	1	macaque	shared	TRUE	FALSE
TSC22D3	2.85224e-05	0.248391	0.895	0.71	1	macaque	shared	FALSE	FALSE
DNM1L	0.000142509	0.247364	0.921	0.918	1	macaque	shared	FALSE	FALSE
SOD2	3.40392e-05	0.237262	0.842	0.711	1	macaque	shared	FALSE	FALSE
NPTX1	0.000213334	0.237235	0.895	0.866	1	macaque	shared	FALSE	FALSE
KLHDC3	4.87771e-05	0.236479	0.974	0.809	1	macaque	shared	FALSE	FALSE
NDUFA10	0.0011433	0.235049	0.974	0.935	1	macaque	shared	FALSE	FALSE
TUBA4A	0.0167938	0.227672	0.895	0.883	1	macaque	shared	FALSE	FALSE
ATP5F1C	0.000155747	0.226633	1	0.975	1	macaque	shared	FALSE	FALSE
NAPA	0.00514099	0.221654	0.921	0.792	1	macaque	shared	FALSE	FALSE
NIPSNAP1	0.00223154	0.213645	0.737	0.669	1	macaque	shared	FALSE	FALSE
SULT4A1	0.000190753	0.211776	0.947	0.962	1	macaque	shared	FALSE	FALSE
MAOA	2.50535e-05	0.210445	0.842	0.616	1	macaque	shared	FALSE	FALSE
OXR1	0.000319394	0.206721	0.895	0.84	1	macaque	shared	FALSE	FALSE
MAPRE2	0.0287417	0.20437	1	0.976	1	macaque	shared	FALSE	FALSE
ATP6V0A1	0.00285272	0.204132	0.974	0.911	1	macaque	shared	FALSE	FALSE
TMEM25	4.36946e-05	0.198258	0.816	0.676	1	macaque	shared	FALSE	FALSE
DST	0.0355592	0.197067	0.947	0.985	1	macaque	shared	FALSE	FALSE
SLC25A11	0.000102601	0.196425	0.921	0.796	1	macaque	shared	FALSE	FALSE
MAGED2	0.000996874	0.195889	0.974	0.932	1	macaque	shared	FALSE	FALSE
SLC38A1	3.7881e-05	0.195861	0.868	0.86	1	macaque	shared	FALSE	FALSE
KIF21A	0.0016763	0.194357	1	0.988	1	macaque	shared	FALSE	FALSE
PPP2CA	0.0150486	0.193479	0.921	0.945	1	macaque	shared	FALSE	FALSE
PDHX	0.000149964	0.1922	0.763	0.682	1	macaque	shared	FALSE	FALSE
ZNF770	2.66925e-05	0.188063	0.763	0.489	1	macaque	shared	FALSE	FALSE
GRSF1	0.00140034	0.187262	0.789	0.697	1	macaque	shared	FALSE	FALSE
EIF1B	0.00398094	0.186822	0.947	0.919	1	macaque	shared	FALSE	FALSE
AAK1	8.79284e-05	0.181707	0.895	0.835	1	macaque	shared	FALSE	FALSE
GPX2	0.297065	0.180543	0.789	0.642	1	macaque	shared	FALSE	FALSE
NAP1L2	0.000493564	0.180537	0.868	0.817	1	macaque	shared	FALSE	FALSE
TUFM	0.0018236	0.179815	0.895	0.841	1	macaque	shared	FALSE	FALSE
NDUFS2	9.78567e-05	0.179226	0.895	0.763	1	macaque	shared	FALSE	FALSE
CD200	0.00710942	0.176544	0.895	0.909	1	macaque	shared	FALSE	FALSE
PDHA1	0.000287763	0.173936	0.816	0.716	1	macaque	shared	FALSE	FALSE
OXA1L	5.65111e-05	0.173587	0.921	0.892	1	macaque	shared	FALSE	FALSE
GABBR2	0.000571792	0.172593	0.921	0.936	1	macaque	shared	FALSE	FALSE
ARHGEF4	0.000703741	0.17237	0.658	0.473	1	macaque	shared	FALSE	FALSE
BAG3	0.000307778	0.170855	0.842	0.729	1	macaque	shared	FALSE	FALSE
SRXN1	0.00132419	0.168078	0.789	0.693	1	macaque	shared	FALSE	FALSE
AMPH	0.000997219	0.167959	0.895	0.821	1	macaque	shared	FALSE	FALSE
VDAC1	0.0616121	0.167701	0.974	0.95	1	macaque	shared	FALSE	FALSE
PCBP3	0.000183981	0.166451	0.947	0.797	1	macaque	shared	FALSE	FALSE
ANXA6	0.00119833	0.166161	0.947	0.918	1	macaque	shared	FALSE	FALSE
STK38L	2.53341e-05	0.163565	0.842	0.7	1	macaque	shared	FALSE	FALSE
TSPAN3	0.135345	0.162977	1	0.976	1	macaque	shared	FALSE	FALSE
SPOCK2	0.00482187	0.162373	1	0.987	1	macaque	shared	FALSE	FALSE
PPME1	0.0533947	0.162089	0.816	0.833	1	macaque	shared	FALSE	FALSE
MPI	0.000189239	0.159547	0.789	0.583	1	macaque	shared	FALSE	FALSE
AHCYL2	2.19536e-05	0.158089	0.737	0.549	1	macaque	shared	FALSE	FALSE
LGALS8	0.00587499	0.157423	0.921	0.895	1	macaque	shared	FALSE	FALSE
CAPRIN2	0.00360528	0.154591	0.895	0.902	1	macaque	shared	FALSE	FALSE
TMPPE	0.00162018	0.152941	0.842	0.748	1	macaque	shared	FALSE	FALSE
MRPL37	0.0303817	0.152884	0.947	0.924	1	macaque	shared	FALSE	FALSE
HARS1	0.00163478	0.152401	0.842	0.814	1	macaque	shared	FALSE	FALSE
CTSA	0.00977907	0.151577	0.895	0.816	1	macaque	shared	FALSE	FALSE
TANC1	2.75682e-05	0.151304	0.842	0.63	1	macaque	shared	FALSE	FALSE
OPA1	0.000915881	0.150576	0.895	0.774	1	macaque	shared	FALSE	FALSE
GBE1	0.000671962	0.15039	0.737	0.698	1	macaque	shared	FALSE	FALSE
SRPRA	0.00038163	0.15011	0.816	0.65	1	macaque	shared	FALSE	FALSE
CHST2	5.90409e-05	0.149695	0.737	0.572	1	macaque	shared	FALSE	FALSE
SARM1	0.000567277	0.148262	0.763	0.65	1	macaque	shared	FALSE	FALSE
JMJD8	0.00111069	0.148027	0.684	0.429	1	macaque	shared	FALSE	FALSE
SERPINI1	0.058985	0.147397	0.816	0.856	1	macaque	shared	FALSE	FALSE
G6PC3	0.00161036	0.145689	0.921	0.783	1	macaque	shared	FALSE	FALSE
DNM1	6.62437e-05	0.145585	0.816	0.631	1	macaque	shared	FALSE	FALSE
MFSD1	0.0121737	0.144849	0.842	0.789	1	macaque	shared	FALSE	FALSE
TSFM	0.0158615	0.144164	0.868	0.786	1	macaque	shared	FALSE	FALSE
NUP88	0.000135106	0.142853	0.658	0.416	1	macaque	shared	FALSE	FALSE
LMBRD2	5.71955e-05	0.141669	0.816	0.65	1	macaque	shared	FALSE	FALSE
PPM1E	0.000120523	0.141538	0.763	0.611	1	macaque	shared	FALSE	FALSE
IDH3A	6.78621e-05	0.1414	0.842	0.676	1	macaque	shared	FALSE	FALSE
IARS2	0.00115218	0.141398	0.816	0.691	1	macaque	shared	FALSE	FALSE
BCL2L13	0.00805014	0.140296	0.895	0.832	1	macaque	shared	FALSE	FALSE
TANGO2	0.000240789	0.139627	0.763	0.523	1	macaque	shared	FALSE	FALSE
RASAL2	0.000117975	0.139202	0.947	0.758	1	macaque	shared	FALSE	FALSE
EXTL3	0.00100918	0.138354	0.684	0.591	1	macaque	shared	FALSE	FALSE
UBASH3B	0.00985409	0.137121	1	0.919	1	macaque	shared	FALSE	FALSE
IMPA1	0.000283239	0.137041	0.868	0.705	1	macaque	shared	FALSE	FALSE
MAPRE2	0.000148596	0.137007	0.906	0.876	1	mouse	shared	FALSE	FALSE
PKM	0.0307175	0.136847	0.974	0.919	1	macaque	shared	FALSE	FALSE
SYBU	0.113063	0.135961	1	0.961	1	macaque	shared	FALSE	FALSE
PTPRR	0.00108088	0.135944	0.868	0.682	1	macaque	shared	FALSE	FALSE
ACO2	0.0217848	0.13585	0.974	0.928	1	macaque	shared	FALSE	FALSE
FSD1L	0.00116014	0.135379	0.921	0.862	1	macaque	shared	FALSE	FALSE
RAB11B	0.000134643	0.13449	0.901	0.846	1	mouse	shared	FALSE	FALSE
ATP5F1D	0.00150978	0.133661	0.947	0.841	1	macaque	shared	FALSE	FALSE
TUBGCP4	0.000304214	0.13324	0.842	0.734	1	macaque	shared	FALSE	FALSE
HSPA9	0.000528625	0.132994	0.737	0.556	1	macaque	shared	FALSE	FALSE
OSBPL6	0.000106251	0.132398	0.842	0.636	1	macaque	shared	FALSE	FALSE
ETFDH	0.00538094	0.131939	0.711	0.568	1	macaque	shared	FALSE	FALSE
ABCA2	0.000333295	0.131862	0.789	0.536	1	macaque	shared	FALSE	FALSE
CLASP1	0.0126944	0.131765	0.842	0.708	1	macaque	shared	FALSE	FALSE
NDUFA10	0.00158031	0.131612	0.816	0.751	1	mouse	shared	FALSE	FALSE
HGSNAT	0.00066979	0.131292	0.895	0.706	1	macaque	shared	FALSE	FALSE
BICD1	3.36468e-05	0.13114	0.868	0.641	1	macaque	shared	FALSE	FALSE
SMAP2	8.15673e-05	0.130919	0.771	0.658	1	mouse	shared	FALSE	FALSE
WDR1	0.000179214	0.13049	0.888	0.82	1	mouse	shared	FALSE	FALSE
FAM118B	0.00171838	0.130238	0.711	0.523	1	macaque	shared	FALSE	FALSE
TWF2	0.000291848	0.130012	0.842	0.582	1	macaque	shared	FALSE	FALSE
KCNJ12	0.00460619	0.129957	0.868	0.825	1	macaque	shared	FALSE	FALSE
CHCHD10	0.0078241	0.128703	0.974	0.881	1	macaque	shared	FALSE	FALSE
TOM1L2	0.00111482	0.128021	1	0.821	1	macaque	shared	FALSE	FALSE
PRDX5	0.269869	0.127753	1	0.969	1	macaque	shared	FALSE	FALSE
OLFM3	0.00451901	0.127519	0.711	0.6	1	macaque	shared	FALSE	FALSE
REEP2	8.45341e-05	0.126291	0.776	0.652	1	mouse	shared	FALSE	FALSE
UBQLN1	0.0117284	0.125868	0.834	0.748	1	mouse	shared	FALSE	FALSE
EIF2AK1	5.41221e-05	0.125439	0.842	0.54	1	macaque	shared	FALSE	FALSE
ACTR1A	0.000857414	0.125154	0.865	0.802	1	mouse	shared	FALSE	FALSE
CREG1	0.0102014	0.124752	0.816	0.685	1	macaque	shared	FALSE	FALSE
USP19	0.000154797	0.124606	0.614	0.473	1	mouse	shared	FALSE	FALSE
SCRN1	0.00269711	0.124224	0.947	0.93	1	macaque	shared	FALSE	FALSE
NF1	4.5051e-05	0.12418	0.842	0.639	1	macaque	shared	FALSE	FALSE
NFS1	0.00902662	0.123828	0.816	0.711	1	macaque	shared	FALSE	FALSE
ABCA2	0.00353158	0.123141	0.691	0.59	1	mouse	shared	FALSE	FALSE
CDIPT	0.000114856	0.123139	0.888	0.808	1	mouse	shared	FALSE	FALSE
HDHD2	0.000152866	0.122749	0.7	0.558	1	mouse	shared	FALSE	FALSE
PRKAB2	0.000305162	0.122479	0.737	0.552	1	macaque	shared	FALSE	FALSE
ATP2B3	0.00230663	0.121963	0.763	0.669	1	macaque	shared	FALSE	FALSE
PDHB	0.0245226	0.121301	0.947	0.926	1	macaque	shared	FALSE	FALSE
GMPR2	0.0154745	0.120516	0.842	0.834	1	macaque	shared	FALSE	FALSE
ASAP1	0.000921295	0.120503	0.789	0.62	1	macaque	shared	FALSE	FALSE
NIPA1	0.00227268	0.119961	0.842	0.82	1	macaque	shared	FALSE	FALSE
PRUNE2	0.0313997	0.119796	0.947	0.993	1	macaque	shared	FALSE	FALSE
BSG	0.040535	0.119574	0.868	0.882	1	macaque	shared	FALSE	FALSE
YWHAZ	0.212111	0.118963	0.974	0.963	1	macaque	shared	FALSE	FALSE
AP1G1	8.92591e-05	0.118802	0.789	0.637	1	mouse	shared	FALSE	FALSE
PTCD2	0.00763612	0.118752	0.763	0.664	1	macaque	shared	FALSE	FALSE
PPP2R1A	0.203582	0.118735	0.947	0.938	1	macaque	shared	FALSE	FALSE
TRAP1	0.000276807	0.118249	0.816	0.535	1	macaque	shared	FALSE	FALSE
GNS	0.0107962	0.117987	0.789	0.756	1	macaque	shared	FALSE	FALSE
MPC1	4.79323e-05	0.117073	0.842	0.611	1	macaque	shared	FALSE	FALSE
CST3	0.0005266	0.116884	0.895	0.737	1	macaque	shared	FALSE	FALSE
IDH3G	0.0203462	0.116592	0.947	0.869	1	macaque	shared	FALSE	FALSE
C1orf21	0.00100682	0.11615	0.682	0.594	1	mouse	shared	FALSE	FALSE
PDK3	0.00318711	0.11608	0.789	0.668	1	macaque	shared	FALSE	FALSE
TANGO2	0.000248856	0.115849	0.767	0.662	1	mouse	shared	FALSE	FALSE
CHCHD3	0.000130813	0.115736	0.632	0.475	1	mouse	shared	FALSE	FALSE
WASF1	0.000183341	0.115512	0.677	0.564	1	mouse	shared	FALSE	FALSE
FAM168A	0.00279943	0.115353	0.895	0.744	1	macaque	shared	FALSE	FALSE
SLC20A1	0.00522093	0.114247	0.763	0.665	1	macaque	shared	FALSE	FALSE
LMBR1	0.000459822	0.114191	0.737	0.534	1	macaque	shared	FALSE	FALSE
MTCH2	0.000288548	0.11414	0.839	0.77	1	mouse	shared	FALSE	FALSE
TXN2	0.000172699	0.114092	0.892	0.805	1	mouse	shared	FALSE	FALSE
ARFGEF3	0.000540199	0.113872	0.659	0.526	1	mouse	shared	FALSE	FALSE
CHCHD3	0.00110486	0.113736	0.842	0.668	1	macaque	shared	FALSE	FALSE
PHYHIPL	0.0778519	0.112968	0.842	0.771	1	macaque	shared	FALSE	FALSE
PDE4DIP	3.50879e-05	0.112939	0.684	0.417	1	macaque	shared	FALSE	FALSE
VPS11	0.00186089	0.112844	0.842	0.628	1	macaque	shared	FALSE	FALSE
SLC30A9	0.0508749	0.11236	0.947	0.866	1	macaque	shared	FALSE	FALSE
ABCD3	0.000990663	0.111458	0.868	0.737	1	macaque	shared	FALSE	FALSE
ZNF180	7.83358e-05	0.111398	0.471	0.332	1	mouse	shared	FALSE	FALSE
DNAJA3	0.0137422	0.111172	0.763	0.648	1	macaque	shared	FALSE	FALSE
UBE3C	0.000856204	0.11103	0.816	0.667	1	macaque	shared	FALSE	FALSE
TBC1D19	0.0481983	0.11102	0.789	0.77	1	macaque	shared	FALSE	FALSE
NUDT3	0.000880476	0.110919	0.901	0.85	1	mouse	shared	FALSE	FALSE
FAM162A	8.39404e-05	0.110695	0.834	0.719	1	mouse	shared	FALSE	FALSE
MAPK10	0.0342828	0.110186	0.921	0.926	1	macaque	shared	FALSE	FALSE
NEK1	0.000411962	0.109849	0.789	0.672	1	mouse	shared	FALSE	FALSE
SLC25A44	0.0116103	0.109848	0.763	0.688	1	macaque	shared	FALSE	FALSE
ANXA4	0.00616574	0.109425	0.921	0.778	1	macaque	shared	FALSE	FALSE
YIPF1	0.0205512	0.109361	0.816	0.771	1	macaque	shared	FALSE	FALSE
ZDHHC21	0.000461355	0.10934	0.901	0.792	1	mouse	shared	FALSE	FALSE
IMPDH1	0.000155436	0.109141	0.711	0.474	1	macaque	shared	FALSE	FALSE
FMN1	0.000962857	0.108849	0.737	0.565	1	macaque	shared	FALSE	FALSE
KARS1	0.00131978	0.108613	0.43	0.32	1	mouse	shared	FALSE	FALSE
AGTPBP1	0.0107056	0.107623	0.901	0.846	1	mouse	shared	FALSE	FALSE
ATP5MC3	0.0338355	0.106925	0.947	0.912	1	macaque	shared	FALSE	FALSE
LRP3	9.70801e-05	0.106908	0.529	0.379	1	mouse	shared	FALSE	FALSE
SMPD1	8.44954e-05	0.106782	0.816	0.59	1	macaque	shared	FALSE	FALSE
ABHD10	0.0497085	0.106107	0.737	0.81	1	macaque	shared	FALSE	FALSE
SCARB2	0.00118707	0.105857	0.798	0.69	1	mouse	shared	FALSE	FALSE
MPP1	6.43735e-05	0.105828	0.327	0.212	1	mouse	shared	FALSE	FALSE
NQO2	0.00184905	0.105483	0.816	0.69	1	macaque	shared	FALSE	FALSE
ARV1	0.00578836	0.105371	0.868	0.86	1	macaque	shared	FALSE	FALSE
MRPL15	0.0459344	0.105175	0.868	0.881	1	macaque	shared	FALSE	FALSE
DNM1L	0.0123438	0.105114	0.888	0.843	1	mouse	shared	FALSE	FALSE
GLO1	0.0736117	0.105023	0.842	0.798	1	macaque	shared	FALSE	FALSE
STRADA	0.00064843	0.104988	0.737	0.494	1	macaque	shared	FALSE	FALSE
SACM1L	0.0100352	0.104918	0.868	0.87	1	macaque	shared	FALSE	FALSE
KLC1	0.270566	0.104702	1	0.995	1	macaque	shared	FALSE	FALSE
ADAM23	0.0193526	0.10433	0.895	0.924	1	macaque	shared	FALSE	FALSE
RIC3	8.13431e-05	0.10355	0.516	0.385	1	mouse	shared	FALSE	FALSE
NAPA	0.000350324	0.103517	0.892	0.831	1	mouse	shared	FALSE	FALSE
KIF3C	0.0870372	0.103496	0.974	0.971	1	macaque	shared	FALSE	FALSE
AP1B1	0.000350736	0.103326	0.868	0.584	1	macaque	shared	FALSE	FALSE
KIAA0100	9.61515e-05	0.102972	0.646	0.515	1	mouse	shared	FALSE	FALSE
C1orf216	0.0426924	0.102887	0.711	0.659	1	macaque	shared	FALSE	FALSE
CDIP1	0.0248886	0.102739	0.974	0.903	1	macaque	shared	FALSE	FALSE
MPZL1	0.00382483	0.102605	0.842	0.657	1	macaque	shared	FALSE	FALSE
CEP104	8.25237e-05	0.102344	0.422	0.291	1	mouse	shared	FALSE	FALSE
VCPIP1	0.000104538	0.101994	0.713	0.562	1	mouse	shared	FALSE	FALSE
AK1	0.436887	0.101784	1	0.885	1	macaque	shared	FALSE	FALSE
TMEM135	8.09112e-05	0.101112	0.737	0.533	1	macaque	shared	FALSE	FALSE
DLD	0.0436141	0.101047	0.816	0.813	1	macaque	shared	FALSE	FALSE
MYO18A	0.000829255	0.100898	0.763	0.599	1	macaque	shared	FALSE	FALSE
FBXO21	6.63288e-05	0.100745	0.695	0.539	1	mouse	shared	FALSE	FALSE
SLC30A9	0.000452432	0.100522	0.915	0.875	1	mouse	shared	FALSE	FALSE
TACC1	0.00028675	0.100381	0.868	0.67	1	macaque	shared	FALSE	FALSE
FBXO2	0.000136319	0.0999101	0.921	0.607	1	macaque	shared	FALSE	FALSE
AKAP6	0.0703072	0.0998107	0.947	0.931	1	macaque	shared	FALSE	FALSE
DNAJC10	0.000225073	0.0995983	0.682	0.545	1	mouse	shared	FALSE	FALSE
FBXO7	0.0175553	0.099328	0.789	0.684	1	macaque	shared	FALSE	FALSE
UBFD1	0.00306703	0.0990426	0.7	0.578	1	mouse	shared	FALSE	FALSE
GLRB	0.000105939	0.0989395	0.842	0.548	1	macaque	shared	FALSE	FALSE
AP2B1	0.00902182	0.0979291	0.919	0.847	1	mouse	shared	FALSE	FALSE
MRPL10	0.00560217	0.0978893	0.763	0.603	1	macaque	shared	FALSE	FALSE
SESTD1	0.000688438	0.0978431	0.605	0.477	1	mouse	shared	FALSE	FALSE
COPG1	0.00265087	0.0977306	0.798	0.716	1	mouse	shared	FALSE	FALSE
PMM1	0.0147947	0.0977118	0.684	0.54	1	macaque	shared	FALSE	FALSE
CCDC93	4.14612e-05	0.0971522	0.632	0.399	1	macaque	shared	FALSE	FALSE
RIC3	0.0167731	0.0970654	0.816	0.781	1	macaque	shared	FALSE	FALSE
EXOC3	0.00193355	0.0969662	0.628	0.494	1	mouse	shared	FALSE	FALSE
SH3BP4	0.00806077	0.0969523	0.737	0.559	1	macaque	shared	FALSE	FALSE
CNTNAP1	0.00825082	0.0969017	0.816	0.669	1	macaque	shared	FALSE	FALSE
PLEC	0.0723205	0.0968828	0.921	0.841	1	macaque	shared	FALSE	FALSE
USP8	0.000981781	0.0968411	0.695	0.58	1	mouse	shared	FALSE	FALSE
WNK1	0.00651228	0.0967173	0.933	0.861	1	mouse	shared	FALSE	FALSE
TMEM259	0.000417295	0.0967103	0.516	0.398	1	mouse	shared	FALSE	FALSE
SLC45A1	6.91413e-05	0.0966924	0.448	0.316	1	mouse	shared	FALSE	FALSE
TBCD	0.000815665	0.0965685	0.466	0.351	1	mouse	shared	FALSE	FALSE
IARS1	0.0356358	0.096158	0.895	0.856	1	macaque	shared	FALSE	FALSE
RAF1	0.0370065	0.0960068	0.659	0.564	1	mouse	shared	FALSE	FALSE
MTCH2	0.0555617	0.0958377	0.895	0.871	1	macaque	shared	FALSE	FALSE
DUSP15	7.83841e-05	0.0957646	0.623	0.475	1	mouse	shared	FALSE	FALSE
CDK5	0.0292682	0.0956051	0.816	0.727	1	macaque	shared	FALSE	FALSE
TOMM34	0.00108164	0.0953763	0.816	0.717	1	mouse	shared	FALSE	FALSE
B3GLCT	0.000225667	0.0953396	0.83	0.725	1	mouse	shared	FALSE	FALSE
EIF4G3	0.0195359	0.0951138	0.947	0.858	1	macaque	shared	FALSE	FALSE
EMC4	0.086288	0.0950998	0.619	0.629	1	mouse	shared	FALSE	FALSE
TMEM132C	6.79548e-05	0.0944443	0.763	0.485	1	macaque	shared	FALSE	FALSE
PITPNA	0.00123607	0.0944023	0.842	0.775	1	macaque	shared	FALSE	FALSE
CLPTM1	0.0678228	0.0942478	0.737	0.669	1	macaque	shared	FALSE	FALSE
USP13	0.00156755	0.0941173	0.57	0.436	1	mouse	shared	FALSE	FALSE
ASTN1	0.000207835	0.0940304	0.691	0.534	1	mouse	shared	FALSE	FALSE
PFDN1	0.00938217	0.0939561	0.888	0.852	1	mouse	shared	FALSE	FALSE
PRKCI	0.0010013	0.0938011	0.61	0.477	1	mouse	shared	FALSE	FALSE
ATP6V1B2	0.3903	0.0929646	0.921	0.952	1	macaque	shared	FALSE	FALSE
UBE3C	0.0218293	0.0929527	0.713	0.639	1	mouse	shared	FALSE	FALSE
SEMA4F	7.65661e-05	0.0928797	0.722	0.558	1	mouse	shared	FALSE	FALSE
UBOX5	0.000123376	0.0927927	0.711	0.472	1	macaque	shared	FALSE	FALSE
ADAM9	0.00204577	0.0927914	0.789	0.639	1	macaque	shared	FALSE	FALSE
SYT1	0.0620155	0.0919861	1	0.99	1	macaque	shared	FALSE	FALSE
RAPH1	0.00729584	0.0917474	0.842	0.772	1	macaque	shared	FALSE	FALSE
RNF4	0.00680826	0.0915847	0.789	0.655	1	macaque	shared	FALSE	FALSE
PANX2	0.00315599	0.0913408	0.552	0.429	1	mouse	shared	FALSE	FALSE
SPTBN1	0.000214219	0.0910806	0.996	0.988	1	mouse	shared	FALSE	FALSE
CHP1	0.000614362	0.0907331	0.951	0.919	1	mouse	shared	FALSE	FALSE
ACSS2	0.00168194	0.0906207	0.816	0.597	1	macaque	shared	FALSE	FALSE
NARS1	0.0952768	0.0902286	0.921	0.9	1	macaque	shared	FALSE	FALSE
SLC2A6	0.000160735	0.0902212	0.224	0.138	1	mouse	shared	FALSE	FALSE
GPI	0.0203726	0.0898715	0.865	0.823	1	mouse	shared	FALSE	FALSE
PSMD3	0.0443131	0.0897999	0.816	0.725	1	macaque	shared	FALSE	FALSE
SMYD5	0.000200428	0.0893127	0.381	0.259	1	mouse	shared	FALSE	FALSE
ABHD3	0.00942212	0.0892498	0.816	0.725	1	macaque	shared	FALSE	FALSE
VPS35	0.391655	0.0886596	0.895	0.857	1	macaque	shared	FALSE	FALSE
PPP5C	0.0192923	0.0886241	0.684	0.543	1	macaque	shared	FALSE	FALSE
BOLA1	0.000641004	0.0885866	0.623	0.493	1	mouse	shared	FALSE	FALSE
CHIC1	0.000717697	0.0884915	0.816	0.575	1	macaque	shared	FALSE	FALSE
FAM210A	0.00163337	0.08847	0.763	0.567	1	macaque	shared	FALSE	FALSE
ELOVL5	0.000287494	0.0882388	0.834	0.737	1	mouse	shared	FALSE	FALSE
BRAP	0.0632764	0.0881084	0.816	0.801	1	macaque	shared	FALSE	FALSE
RELL2	0.00355646	0.0879139	0.842	0.672	1	macaque	shared	FALSE	FALSE
CFLAR	0.00834784	0.0879106	0.605	0.468	1	macaque	shared	FALSE	FALSE
ZNF672	0.000428599	0.0878467	0.457	0.331	1	mouse	shared	FALSE	FALSE
MAGEH1	0.100274	0.087628	0.842	0.76	1	macaque	shared	FALSE	FALSE
TTBK2	0.0374894	0.0874282	0.87	0.822	1	mouse	shared	FALSE	FALSE
RBBP7	0.0851014	0.0872458	0.789	0.715	1	macaque	shared	FALSE	FALSE
AP1B1	0.00144785	0.0872229	0.668	0.533	1	mouse	shared	FALSE	FALSE
PPME1	0.000804919	0.0872158	0.888	0.801	1	mouse	shared	FALSE	FALSE
PGAP4	0.00143696	0.087076	0.758	0.636	1	mouse	shared	FALSE	FALSE
PSMD2	0.00323823	0.0867478	0.673	0.577	1	mouse	shared	FALSE	FALSE
CCDC184	0.000233504	0.0866343	0.763	0.572	1	macaque	shared	FALSE	FALSE
HDAC11	0.000399167	0.0862564	0.659	0.517	1	mouse	shared	FALSE	FALSE
SUCLA2	0.00701057	0.0861515	0.868	0.752	1	macaque	shared	FALSE	FALSE
PPA2	0.0304031	0.0860423	0.737	0.66	1	macaque	shared	FALSE	FALSE
EIF4G3	0.0285124	0.0852742	0.731	0.663	1	mouse	shared	FALSE	FALSE
RAF1	0.00629999	0.0851057	0.711	0.533	1	macaque	shared	FALSE	FALSE
GALNT14	0.0114495	0.0850876	0.842	0.708	1	macaque	shared	FALSE	FALSE
FITM2	0.00906226	0.0846132	0.895	0.814	1	macaque	shared	FALSE	FALSE
NDUFS3	0.0374137	0.0846058	0.921	0.911	1	macaque	shared	FALSE	FALSE
SLC27A4	0.00229152	0.0845085	0.684	0.531	1	macaque	shared	FALSE	FALSE
DNAJC11	0.000338317	0.0844305	0.426	0.302	1	mouse	shared	FALSE	FALSE
ABHD17B	0.000459463	0.0844034	0.7	0.57	1	mouse	shared	FALSE	FALSE
SESTD1	0.00432046	0.0836005	0.816	0.659	1	macaque	shared	FALSE	FALSE
SMAP2	0.000313943	0.083552	0.868	0.595	1	macaque	shared	FALSE	FALSE
TAF7	0.0892481	0.083482	0.895	0.835	1	macaque	shared	FALSE	FALSE
MICU1	7.76113e-05	0.0829462	0.579	0.339	1	macaque	shared	FALSE	FALSE
WBP2	0.0237276	0.0828087	0.951	0.93	1	mouse	shared	FALSE	FALSE
CPEB3	0.000386682	0.0826546	0.453	0.323	1	mouse	shared	FALSE	FALSE
NKAIN2	7.46872e-05	0.0824901	0.763	0.516	1	macaque	shared	FALSE	FALSE
DDB1	0.00192366	0.0824348	0.789	0.711	1	mouse	shared	FALSE	FALSE
SEC24C	0.00130153	0.0823931	0.448	0.336	1	mouse	shared	FALSE	FALSE
WDR12	0.00146166	0.0823404	0.895	0.733	1	macaque	shared	FALSE	FALSE
SLC7A8	0.00142998	0.0822354	0.359	0.263	1	mouse	shared	FALSE	FALSE
THSD7A	0.0211198	0.0821761	0.974	0.92	1	macaque	shared	FALSE	FALSE
SLC35E2B	0.000168527	0.082113	0.395	0.268	1	mouse	shared	FALSE	FALSE
SNX16	0.000515124	0.0820922	0.646	0.497	1	mouse	shared	FALSE	FALSE
EAF1	0.000224914	0.0820798	0.547	0.403	1	mouse	shared	FALSE	FALSE
ZHX1	0.00243154	0.0820745	0.574	0.442	1	mouse	shared	FALSE	FALSE
IMMT	0.151724	0.0820323	0.868	0.89	1	macaque	shared	FALSE	FALSE
AGL	6.40806e-05	0.0819985	0.547	0.383	1	mouse	shared	FALSE	FALSE
SLC25A40	0.00210656	0.0817148	0.763	0.563	1	macaque	shared	FALSE	FALSE
TMEM38A	0.000502125	0.0815354	0.763	0.588	1	macaque	shared	FALSE	FALSE
LRP3	8.71187e-05	0.081352	0.763	0.488	1	macaque	shared	FALSE	FALSE
EXTL3	0.000939325	0.0809632	0.74	0.641	1	mouse	shared	FALSE	FALSE
SPTBN2	0.000773325	0.0808868	0.816	0.545	1	macaque	shared	FALSE	FALSE
PREPL	0.223196	0.080761	0.921	0.932	1	macaque	shared	FALSE	FALSE
MAOA	0.0495803	0.0807295	0.543	0.459	1	mouse	shared	FALSE	FALSE
CDK5	0.00472739	0.080473	0.7	0.62	1	mouse	shared	FALSE	FALSE
PPP2R2C	0.01024	0.0802774	0.969	0.973	1	mouse	shared	FALSE	FALSE
HBS1L	0.00052871	0.0802773	0.511	0.387	1	mouse	shared	FALSE	FALSE
TMEM8B	0.0237142	0.0800245	0.711	0.575	1	macaque	shared	FALSE	FALSE
SLMAP	0.00101719	0.0796312	0.641	0.511	1	mouse	shared	FALSE	FALSE
DPY19L1	0.00021075	0.0795939	0.327	0.213	1	mouse	shared	FALSE	FALSE
UHMK1	0.00367484	0.0795538	0.973	0.947	1	mouse	shared	FALSE	FALSE
CHORDC1	0.00787314	0.0795415	0.789	0.66	1	macaque	shared	FALSE	FALSE
KIAA0100	0.00232659	0.0792863	0.684	0.413	1	macaque	shared	FALSE	FALSE
COQ9	0.00604911	0.0791652	0.868	0.681	1	macaque	shared	FALSE	FALSE
SACM1L	0.00113444	0.0791377	0.726	0.608	1	mouse	shared	FALSE	FALSE
PSME4	0.000611455	0.0791156	0.737	0.54	1	macaque	shared	FALSE	FALSE
PRKACB	0.00230545	0.0788534	0.915	0.804	1	mouse	shared	FALSE	FALSE
SNN	0.00159203	0.0782721	0.816	0.666	1	macaque	shared	FALSE	FALSE
SLC25A39	0.0291524	0.0782262	0.868	0.688	1	macaque	shared	FALSE	FALSE
SCRN3	0.000500216	0.0779374	0.48	0.362	1	mouse	shared	FALSE	FALSE
CIAPIN1	0.00375296	0.077787	0.65	0.543	1	mouse	shared	FALSE	FALSE
FOXRED1	0.0379882	0.0774856	0.789	0.694	1	macaque	shared	FALSE	FALSE
MTO1	0.00593206	0.0772848	0.737	0.536	1	macaque	shared	FALSE	FALSE
NDUFA5	0.156216	0.0772287	0.868	0.873	1	macaque	shared	FALSE	FALSE
HCN3	0.000311637	0.0769786	0.493	0.368	1	mouse	shared	FALSE	FALSE
TBRG4	0.00149549	0.076712	0.711	0.465	1	macaque	shared	FALSE	FALSE
MAP3K13	0.00242782	0.0766403	0.684	0.537	1	macaque	shared	FALSE	FALSE
CLUH	0.000214084	0.0761529	0.789	0.509	1	macaque	shared	FALSE	FALSE
BIVM-ERCC5	6.48914e-05	0.0761455	0.332	0.213	1	mouse	shared	FALSE	FALSE
ACADM	0.00018465	0.0758775	0.646	0.479	1	mouse	shared	FALSE	FALSE
PSMD13	0.468595	0.0758188	0.921	0.928	1	macaque	shared	FALSE	FALSE
AKT3	0.0626525	0.0754826	0.7	0.619	1	mouse	shared	FALSE	FALSE
ZDHHC5	0.00017043	0.0747893	0.35	0.236	1	mouse	shared	FALSE	FALSE
SLC41A3	0.105342	0.0747012	0.737	0.742	1	macaque	shared	FALSE	FALSE
PSMD2	0.3423	0.074564	0.895	0.878	1	macaque	shared	FALSE	FALSE
GNS	0.000560715	0.0744039	0.466	0.341	1	mouse	shared	FALSE	FALSE
TMUB2	0.00738303	0.0743789	0.868	0.626	1	macaque	shared	FALSE	FALSE
PLEC	0.000609138	0.0739567	0.91	0.868	1	mouse	shared	FALSE	FALSE
MRPL15	0.0127966	0.0738406	0.413	0.338	1	mouse	shared	FALSE	FALSE
GNAI1	0.0277711	0.0738349	0.816	0.676	1	macaque	shared	FALSE	FALSE
INPP5E	0.00541688	0.0737671	0.247	0.174	1	mouse	shared	FALSE	FALSE
MUL1	0.000147751	0.0731601	0.439	0.307	1	mouse	shared	FALSE	FALSE
SDCBP	0.311199	0.0729893	0.947	0.949	1	macaque	shared	FALSE	FALSE
MTOR	0.0196815	0.0728645	0.816	0.674	1	macaque	shared	FALSE	FALSE
NAP1L3	0.144607	0.0728313	0.895	0.859	1	macaque	shared	FALSE	FALSE
LONRF1	0.000100143	0.0727408	0.658	0.41	1	macaque	shared	FALSE	FALSE
PSMD6	0.00685726	0.0724697	0.561	0.469	1	mouse	shared	FALSE	FALSE
ANKRD24	0.000211925	0.0724098	0.404	0.274	1	mouse	shared	FALSE	FALSE
CDK16	0.17397	0.0717765	0.789	0.756	1	macaque	shared	FALSE	FALSE
SUSD2	0.0688804	0.071744	0.921	0.933	1	macaque	shared	FALSE	FALSE
PI4KA	0.0153677	0.0712642	0.658	0.504	1	macaque	shared	FALSE	FALSE
USP38	0.00208999	0.0712627	0.278	0.188	1	mouse	shared	FALSE	FALSE
RPN1	0.00507219	0.0712236	0.574	0.456	1	mouse	shared	FALSE	FALSE
VCPIP1	0.00223544	0.0711009	0.816	0.576	1	macaque	shared	FALSE	FALSE
RFK	0.0123767	0.0706728	0.816	0.734	1	macaque	shared	FALSE	FALSE
CYP2U1	0.00161171	0.0706457	0.763	0.562	1	macaque	shared	FALSE	FALSE
RDH14	0.0122444	0.070539	0.737	0.547	1	macaque	shared	FALSE	FALSE
SLC30A5	7.1101e-05	0.0702982	0.737	0.447	1	macaque	shared	FALSE	FALSE
TLK1	0.00147448	0.0701229	0.753	0.652	1	mouse	shared	FALSE	FALSE
KBTBD2	0.0269629	0.0701215	0.763	0.661	1	macaque	shared	FALSE	FALSE
NIPAL3	0.0446625	0.0698287	0.974	0.955	1	macaque	shared	FALSE	FALSE
SLC2A6	0.0214905	0.0695403	0.789	0.646	1	macaque	shared	FALSE	FALSE
TSFM	0.00279983	0.0693833	0.484	0.362	1	mouse	shared	FALSE	FALSE
USP8	0.0423188	0.0693701	0.895	0.817	1	macaque	shared	FALSE	FALSE
MICU3	0.000142262	0.0693422	0.897	0.852	1	mouse	shared	FALSE	FALSE
LTN1	0.00578072	0.0692696	0.868	0.71	1	macaque	shared	FALSE	FALSE
CPTP	0.0658437	0.069266	0.516	0.433	1	mouse	shared	FALSE	FALSE
NDEL1	0.206014	0.0690934	0.816	0.839	1	macaque	shared	FALSE	FALSE
FAM102A	0.034086	0.0690911	0.386	0.308	1	mouse	shared	FALSE	FALSE
RNF123	0.00975666	0.0690236	0.763	0.551	1	macaque	shared	FALSE	FALSE
MOSPD1	0.0127838	0.06888	0.601	0.484	1	mouse	shared	FALSE	FALSE
ATP6V1A	0.0128825	0.0688513	1	0.973	1	mouse	shared	FALSE	FALSE
RASSF4	0.0030352	0.0683774	0.763	0.506	1	macaque	shared	FALSE	FALSE
MIEF1	0.0186346	0.0681444	0.921	0.728	1	macaque	shared	FALSE	FALSE
ATAD1	0.0100515	0.0678153	0.735	0.647	1	mouse	shared	FALSE	FALSE
RSRC1	0.00491273	0.0677701	0.655	0.541	1	mouse	shared	FALSE	FALSE
PAK3	0.0367776	0.0675232	0.816	0.721	1	macaque	shared	FALSE	FALSE
PFDN1	0.133859	0.0674361	0.947	0.901	1	macaque	shared	FALSE	FALSE
UHMK1	0.13374	0.0673999	0.868	0.879	1	macaque	shared	FALSE	FALSE
COPG1	0.0159154	0.0673998	0.737	0.513	1	macaque	shared	FALSE	FALSE
NIPA1	0.0030766	0.0672306	0.426	0.319	1	mouse	shared	FALSE	FALSE
TMEM63B	0.00279323	0.0672113	0.711	0.498	1	macaque	shared	FALSE	FALSE
DNAJC10	0.01378	0.067169	0.842	0.711	1	macaque	shared	FALSE	FALSE
SEPHS2	0.00445279	0.0671581	0.39	0.297	1	mouse	shared	FALSE	FALSE
NRBP1	0.033269	0.0671101	0.816	0.621	1	macaque	shared	FALSE	FALSE
PEF1	0.00384257	0.0670602	0.65	0.528	1	mouse	shared	FALSE	FALSE
SUOX	0.224122	0.0669606	0.842	0.801	1	macaque	shared	FALSE	FALSE
AFG3L2	0.0416494	0.0669517	0.842	0.762	1	macaque	shared	FALSE	FALSE
UQCRC2	0.0989833	0.0669512	0.816	0.81	1	macaque	shared	FALSE	FALSE
SLIT1	0.0131164	0.0669071	0.842	0.599	1	macaque	shared	FALSE	FALSE
GGT7	0.00462046	0.0668973	0.684	0.456	1	macaque	shared	FALSE	FALSE
ECI1	0.0137109	0.066818	0.842	0.658	1	macaque	shared	FALSE	FALSE
ARSB	0.000342918	0.0667578	0.471	0.338	1	mouse	shared	FALSE	FALSE
URGCP	0.00535157	0.0666312	0.789	0.57	1	macaque	shared	FALSE	FALSE
NECAP1	0.166739	0.0666198	0.816	0.793	1	macaque	shared	FALSE	FALSE
ZFAND5	0.39791	0.0666054	0.921	0.928	1	macaque	shared	FALSE	FALSE
MEN1	6.5678e-05	0.0665844	0.35	0.222	1	mouse	shared	FALSE	FALSE
LARP4	0.0189403	0.0665569	0.579	0.414	1	macaque	shared	FALSE	FALSE
MUL1	0.0026617	0.0664218	0.816	0.566	1	macaque	shared	FALSE	FALSE
DOCK9	0.00947869	0.0661291	0.816	0.647	1	macaque	shared	FALSE	FALSE
ALDH3A2	0.0226045	0.0661197	0.842	0.662	1	macaque	shared	FALSE	FALSE
GALNT18	0.000298149	0.0660901	0.341	0.227	1	mouse	shared	FALSE	FALSE
TMEM120A	0.0657839	0.0659828	0.895	0.794	1	macaque	shared	FALSE	FALSE
SEZ6L2	0.0133778	0.0659455	0.842	0.726	1	macaque	shared	FALSE	FALSE
FAM13A	3.0762e-05	0.0657487	0.684	0.383	1	macaque	shared	FALSE	FALSE
TUBB6	0.499288	0.0657337	0.816	0.776	1	macaque	shared	FALSE	FALSE
ADGRB3	3.31693e-05	0.0655031	0.632	0.351	1	macaque	shared	FALSE	FALSE
EHD3	0.106744	0.0654032	1	0.937	1	macaque	shared	FALSE	FALSE
RFK	0.00662514	0.065369	0.798	0.695	1	mouse	shared	FALSE	FALSE
NAP1L3	0.00750202	0.0651222	0.632	0.517	1	mouse	shared	FALSE	FALSE
NAA20	0.182339	0.0648417	0.974	0.912	1	macaque	shared	FALSE	FALSE
NARF	0.00188876	0.0646933	0.399	0.292	1	mouse	shared	FALSE	FALSE
ARMT1	0.000604902	0.0646353	0.233	0.146	1	mouse	shared	FALSE	FALSE
PELO	0.000493142	0.0642008	0.789	0.501	1	macaque	shared	FALSE	FALSE
IRGQ	0.0314226	0.0641971	0.921	0.727	1	macaque	shared	FALSE	FALSE
YIF1B	0.0523221	0.0640697	0.737	0.659	1	macaque	shared	FALSE	FALSE
SLC30A4	0.000258383	0.064012	0.763	0.448	1	macaque	shared	FALSE	FALSE
ZDHHC8	0.0231417	0.0638717	0.731	0.668	1	mouse	shared	FALSE	FALSE
FAM126B	0.00160164	0.0637719	0.711	0.518	1	macaque	shared	FALSE	FALSE
DNAJC18	0.0426538	0.0636962	0.552	0.457	1	mouse	shared	FALSE	FALSE
PI4KA	0.00283537	0.0636945	0.453	0.337	1	mouse	shared	FALSE	FALSE
SEC61A2	0.000684698	0.0632904	0.547	0.399	1	mouse	shared	FALSE	FALSE
ARFRP1	0.00112905	0.0632042	0.605	0.474	1	mouse	shared	FALSE	FALSE
SLITRK5	0.00033174	0.063199	0.632	0.4	1	macaque	shared	FALSE	FALSE
FAM168A	0.0177068	0.0631948	0.816	0.729	1	mouse	shared	FALSE	FALSE
FH	0.203651	0.0631249	0.763	0.743	1	macaque	shared	FALSE	FALSE
LTN1	0.00365582	0.0630322	0.511	0.392	1	mouse	shared	FALSE	FALSE
TMEM184B	0.0011672	0.062959	0.632	0.496	1	mouse	shared	FALSE	FALSE
CHMP7	0.00473424	0.0627796	0.601	0.483	1	mouse	shared	FALSE	FALSE
GYS1	9.60413e-05	0.0626514	0.658	0.388	1	macaque	shared	FALSE	FALSE
CST3	0.000170712	0.0626167	0.946	0.929	1	mouse	shared	FALSE	FALSE
PGAP4	0.106226	0.0622166	0.921	0.842	1	macaque	shared	FALSE	FALSE
CHRNA6	0.000165383	0.0621104	0.439	0.293	1	mouse	shared	FALSE	FALSE
YARS2	0.0580676	0.0621005	0.763	0.636	1	macaque	shared	FALSE	FALSE
MAP1B	0.00991808	0.0620261	1	0.999	1	mouse	shared	FALSE	FALSE
DENND1B	0.0390276	0.061477	0.816	0.721	1	macaque	shared	FALSE	FALSE
UBLCP1	0.0365453	0.0614192	0.763	0.619	1	macaque	shared	FALSE	FALSE
SNX10	0.657386	0.061226	0.947	0.931	1	macaque	shared	FALSE	FALSE
ETV5	0.010683	0.061092	0.789	0.618	1	macaque	shared	FALSE	FALSE
TTLL11	8.60029e-05	0.0610561	0.711	0.419	1	macaque	shared	FALSE	FALSE
MSI2	0.00391973	0.0609981	0.614	0.471	1	mouse	shared	FALSE	FALSE
CCDC93	0.00138377	0.0608595	0.269	0.181	1	mouse	shared	FALSE	FALSE
SIRT2	0.0712526	0.0607048	0.763	0.657	1	macaque	shared	FALSE	FALSE
DDB1	0.108361	0.0605394	0.816	0.747	1	macaque	shared	FALSE	FALSE
ZDHHC21	0.0143856	0.060391	0.763	0.628	1	macaque	shared	FALSE	FALSE
RUSC2	0.0838277	0.0603442	0.816	0.75	1	macaque	shared	FALSE	FALSE
SHISA4	0.00191323	0.0602333	0.605	0.358	1	macaque	shared	FALSE	FALSE
TPP2	0.0234092	0.0602288	0.711	0.586	1	macaque	shared	FALSE	FALSE
MICU3	0.030937	0.0600941	0.842	0.711	1	macaque	shared	FALSE	FALSE
TPCN1	0.00316342	0.0596914	0.789	0.576	1	macaque	shared	FALSE	FALSE
TIMM22	0.00308666	0.0596067	0.646	0.524	1	mouse	shared	FALSE	FALSE
RRP12	0.000316811	0.0595929	0.126	0.065	1	mouse	shared	FALSE	FALSE
FUNDC1	0.252717	0.0595713	0.816	0.793	1	macaque	shared	FALSE	FALSE
CDR2L	0.00149948	0.059513	0.842	0.567	1	macaque	shared	FALSE	FALSE
RBMS3	0.376384	0.0594905	0.974	0.949	1	macaque	shared	FALSE	FALSE
RPS6KA3	0.0202214	0.0594409	0.842	0.705	1	macaque	shared	FALSE	FALSE
ERLEC1	0.0119418	0.0589846	0.632	0.509	1	mouse	shared	FALSE	FALSE
ZFAND5	0.0188604	0.0587665	0.946	0.934	1	mouse	shared	FALSE	FALSE
DDTL	9.84046e-05	0.0587599	0.605	0.341	1	macaque	shared	FALSE	FALSE
GPR137	0.00818355	0.0586982	0.684	0.472	1	macaque	shared	FALSE	FALSE
SLC25A40	0.00407885	0.0585343	0.238	0.159	1	mouse	shared	FALSE	FALSE
RNF213	0.00215984	0.0583797	0.737	0.447	1	macaque	shared	FALSE	FALSE
PMM1	0.00101695	0.0582391	0.942	0.867	1	mouse	shared	FALSE	FALSE
RNF146	0.0456507	0.0578815	0.691	0.593	1	mouse	shared	FALSE	FALSE
AHCYL1	0.0349397	0.0577789	0.737	0.634	1	macaque	shared	FALSE	FALSE
CTSF	0.0219264	0.0576765	0.789	0.615	1	macaque	shared	FALSE	FALSE
ATP6V0A1	0.00574426	0.0576746	0.803	0.694	1	mouse	shared	FALSE	FALSE
CCDC186	0.0117322	0.0575293	0.895	0.717	1	macaque	shared	FALSE	FALSE
ZYG11B	0.00258266	0.0573027	0.632	0.358	1	macaque	shared	FALSE	FALSE
FBXW5	0.00729618	0.0572843	0.574	0.453	1	mouse	shared	FALSE	FALSE
CHMP7	0.032812	0.0571885	0.711	0.586	1	macaque	shared	FALSE	FALSE
LYSMD4	0.0360865	0.057021	0.74	0.643	1	mouse	shared	FALSE	FALSE
DNAJA2	0.227133	0.0570094	0.816	0.794	1	macaque	shared	FALSE	FALSE
KBTBD2	0.20211	0.0569805	0.74	0.665	1	mouse	shared	FALSE	FALSE
SPTBN1	0.279437	0.0569697	1	0.993	1	macaque	shared	FALSE	FALSE
TMEM33	0.0578298	0.0568589	0.868	0.75	1	macaque	shared	FALSE	FALSE
RPS6KL1	0.00582391	0.0567871	0.868	0.59	1	macaque	shared	FALSE	FALSE
GRTP1	0.00250474	0.0567373	0.579	0.298	1	macaque	shared	FALSE	FALSE
GPI	0.0831934	0.0565462	0.737	0.589	1	macaque	shared	FALSE	FALSE
LIPA	0.0989491	0.0565392	0.842	0.723	1	macaque	shared	FALSE	FALSE
OGDH	0.141947	0.0564356	0.868	0.796	1	macaque	shared	FALSE	FALSE
AGTPBP1	0.133538	0.0564254	0.816	0.732	1	macaque	shared	FALSE	FALSE
FAM20B	0.00667951	0.0562631	0.61	0.487	1	mouse	shared	FALSE	FALSE
TMEM184C	0.00965318	0.0562488	0.632	0.474	1	macaque	shared	FALSE	FALSE
MAP3K1	0.00168557	0.0560363	0.462	0.336	1	mouse	shared	FALSE	FALSE
ARL5A	0.0141806	0.0558623	0.659	0.582	1	mouse	shared	FALSE	FALSE
LDB3	0.00425624	0.0558303	0.789	0.586	1	macaque	shared	FALSE	FALSE
NSF	0.68179	0.055788	0.974	0.964	1	macaque	shared	FALSE	FALSE
UBE2O	0.0374398	0.0557719	0.794	0.716	1	mouse	shared	FALSE	FALSE
MEGF8	0.0642789	0.0556736	0.895	0.741	1	macaque	shared	FALSE	FALSE
TXNRD2	0.000508389	0.055647	0.435	0.308	1	mouse	shared	FALSE	FALSE
SEC24B	0.00400236	0.0555973	0.426	0.311	1	mouse	shared	FALSE	FALSE
PSMC6	0.0727795	0.0555799	0.592	0.521	1	mouse	shared	FALSE	FALSE
UQCC1	0.0014093	0.055319	0.525	0.384	1	mouse	shared	FALSE	FALSE
PPP1R12C	0.0631	0.0550582	0.641	0.545	1	mouse	shared	FALSE	FALSE
ACADVL	0.150527	0.0549338	0.242	0.202	1	mouse	shared	FALSE	FALSE
NAA25	0.00306881	0.0548412	0.658	0.479	1	macaque	shared	FALSE	FALSE
PIP5K1C	0.0173626	0.0547531	0.789	0.634	1	macaque	shared	FALSE	FALSE
MRPS30	0.0010926	0.0547026	0.381	0.265	1	mouse	shared	FALSE	FALSE
USO1	0.142061	0.054533	0.632	0.546	1	mouse	shared	FALSE	FALSE
PDXK	0.00101769	0.0544674	0.395	0.273	1	mouse	shared	FALSE	FALSE
TOMM34	0.00166345	0.0543077	0.658	0.396	1	macaque	shared	FALSE	FALSE
TAF10	0.0158327	0.0540138	0.744	0.656	1	mouse	shared	FALSE	FALSE
CCDC186	9.40115e-05	0.0537705	0.592	0.422	1	mouse	shared	FALSE	FALSE
MPV17L2	0.161815	0.0536436	0.579	0.518	1	macaque	shared	FALSE	FALSE
WDR12	0.270078	0.0531411	0.448	0.389	1	mouse	shared	FALSE	FALSE
NDUFAF4	0.120428	0.0531397	0.684	0.654	1	macaque	shared	FALSE	FALSE
DLAT	0.0221889	0.0529391	0.711	0.558	1	macaque	shared	FALSE	FALSE
FOXRED1	0.000879249	0.0527303	0.188	0.114	1	mouse	shared	FALSE	FALSE
CERK	0.387917	0.0527058	0.65	0.603	1	mouse	shared	FALSE	FALSE
UBE2D1	0.321309	0.0526705	0.816	0.777	1	mouse	shared	FALSE	FALSE
NSUN4	0.00190541	0.0526214	0.711	0.429	1	macaque	shared	FALSE	FALSE
LONP1	0.00163419	0.0525372	0.327	0.225	1	mouse	shared	FALSE	FALSE
OSBPL2	0.00856611	0.0524346	0.816	0.585	1	macaque	shared	FALSE	FALSE
STARD10	0.000639955	0.052082	0.658	0.403	1	macaque	shared	FALSE	FALSE
CSNK1G3	0.0295158	0.051991	0.842	0.737	1	macaque	shared	FALSE	FALSE
SPARCL1	0.00484369	0.0518333	0.263	0.115	1	macaque	shared	FALSE	FALSE
BOLA1	0.031568	0.051831	0.816	0.639	1	macaque	shared	FALSE	FALSE
ELOVL6	0.0128211	0.0517894	0.789	0.565	1	macaque	shared	FALSE	FALSE
MTX3	0.00154394	0.0517341	0.789	0.524	1	macaque	shared	FALSE	FALSE
MAPK8IP3	0.0579108	0.0514212	0.947	0.753	1	macaque	shared	FALSE	FALSE
ZNF770	0.000432643	0.0513805	0.296	0.189	1	mouse	shared	FALSE	FALSE
ABCG4	0.000658391	0.0512646	0.274	0.174	1	mouse	shared	FALSE	FALSE
DHDDS	0.0901224	0.0511938	0.868	0.768	1	macaque	shared	FALSE	FALSE
RHOT2	0.00099213	0.0511046	0.658	0.401	1	macaque	shared	FALSE	FALSE
TOX3	3.26389e-05	0.0509231	0.684	0.317	1	macaque	shared	FALSE	FALSE
SUPT4H1	0.0420044	0.0508696	0.868	0.721	1	macaque	shared	FALSE	FALSE
KLC2	0.248168	0.0508388	0.632	0.562	1	macaque	shared	FALSE	FALSE
RNASEH2C	0.017885	0.0507075	0.565	0.471	1	mouse	shared	FALSE	FALSE
TAF10	0.0896075	0.0506922	0.579	0.408	1	macaque	shared	FALSE	FALSE
WASF1	0.0367377	0.0506461	0.842	0.694	1	macaque	shared	FALSE	FALSE
AP5M1	0.0890412	0.0505595	0.842	0.744	1	macaque	shared	FALSE	FALSE
PHB2	0.207155	0.0503148	0.623	0.568	1	mouse	shared	FALSE	FALSE
SLC30A5	0.0939607	0.0501346	0.247	0.202	1	mouse	shared	FALSE	FALSE
PFKFB4	0.000319999	0.0501327	0.22	0.131	1	mouse	shared	FALSE	FALSE
ECI1	0.00752731	0.0500754	0.39	0.297	1	mouse	shared	FALSE	FALSE
HADHA	0.279103	0.0500015	0.842	0.827	1	macaque	shared	FALSE	FALSE
TECR	0.103292	0.0499693	0.842	0.722	1	macaque	shared	FALSE	FALSE
SLC45A1	0.0216267	0.0497324	0.737	0.517	1	macaque	shared	FALSE	FALSE
MRPS9	0.192888	0.0496609	0.816	0.798	1	macaque	shared	FALSE	FALSE
HMOX2	0.315667	0.0496576	0.789	0.769	1	macaque	shared	FALSE	FALSE
TM2D2	0.0151264	0.0494431	0.691	0.592	1	mouse	shared	FALSE	FALSE
SLC39A7	0.0256845	0.0493483	0.684	0.48	1	macaque	shared	FALSE	FALSE
UHRF1BP1L	0.52246	0.0492232	0.771	0.689	1	mouse	shared	FALSE	FALSE
SMIM12	0.225679	0.0491427	0.868	0.852	1	macaque	shared	FALSE	FALSE
RBBP7	0.0292058	0.0490161	0.592	0.476	1	mouse	shared	FALSE	FALSE
PLA2G3	0.000166234	0.0489142	0.579	0.288	1	macaque	shared	FALSE	FALSE
CIAPIN1	0.172456	0.0487788	0.895	0.843	1	macaque	shared	FALSE	FALSE
CC2D1B	0.039958	0.048735	0.658	0.464	1	macaque	shared	FALSE	FALSE
MRPL4	0.00542314	0.048686	0.475	0.367	1	mouse	shared	FALSE	FALSE
FBXO31	0.030307	0.0485759	0.868	0.665	1	macaque	shared	FALSE	FALSE
KLHDC8B	0.00704984	0.0485176	0.596	0.461	1	mouse	shared	FALSE	FALSE
TRAP1	0.027933	0.0484871	0.184	0.134	1	mouse	shared	FALSE	FALSE
SETD7	0.00591936	0.0483715	0.711	0.502	1	macaque	shared	FALSE	FALSE
GYS1	0.00798634	0.0482347	0.413	0.314	1	mouse	shared	FALSE	FALSE
GOLGA4	0.106489	0.0480917	0.709	0.617	1	mouse	shared	FALSE	FALSE
PIGX	0.000485375	0.0480858	0.368	0.253	1	mouse	shared	FALSE	FALSE
RUSC2	0.126147	0.0480708	0.605	0.519	1	mouse	shared	FALSE	FALSE
FEN1	0.000858293	0.0479497	0.658	0.37	1	macaque	shared	FALSE	FALSE
MAEA	0.349777	0.0477412	0.737	0.762	1	macaque	shared	FALSE	FALSE
TBC1D9B	0.271807	0.0476834	0.868	0.838	1	macaque	shared	FALSE	FALSE
HMGXB3	0.0045408	0.0475956	0.737	0.474	1	macaque	shared	FALSE	FALSE
MMS19	0.239227	0.0474465	0.737	0.67	1	macaque	shared	FALSE	FALSE
ORC5	9.31126e-05	0.0473964	0.269	0.162	1	mouse	shared	FALSE	FALSE
TMEM259	0.0301715	0.0473701	0.789	0.593	1	macaque	shared	FALSE	FALSE
CMTM4	0.148333	0.0473646	0.462	0.385	1	mouse	shared	FALSE	FALSE
CEP83	0.00843993	0.0473171	0.336	0.247	1	mouse	shared	FALSE	FALSE
IPO11	0.00464765	0.0472364	0.605	0.389	1	macaque	shared	FALSE	FALSE
FEN1	0.0160063	0.0471076	0.184	0.128	1	mouse	shared	FALSE	FALSE
TMEM94	0.000923603	0.0470598	0.658	0.419	1	macaque	shared	FALSE	FALSE
MDN1	0.000284254	0.0470269	0.737	0.425	1	macaque	shared	FALSE	FALSE
PARP8	0.116438	0.0469458	0.233	0.185	1	mouse	shared	FALSE	FALSE
TMUB2	0.346425	0.0468277	0.507	0.472	1	mouse	shared	FALSE	FALSE
PID1	0.00456156	0.0467581	0.789	0.505	1	macaque	shared	FALSE	FALSE
TRAPPC11	0.00232718	0.0467514	0.345	0.245	1	mouse	shared	FALSE	FALSE
AP5M1	0.000136238	0.0467073	0.247	0.148	1	mouse	shared	FALSE	FALSE
TMEM47	0.0149627	0.0466718	0.789	0.571	1	macaque	shared	FALSE	FALSE
CPTP	2.73195e-05	0.0466568	0.711	0.371	1	macaque	shared	FALSE	FALSE
ACADM	0.379581	0.0465755	0.789	0.772	1	macaque	shared	FALSE	FALSE
ZHX1	0.000787288	0.0465653	0.605	0.388	1	macaque	shared	FALSE	FALSE
HSPA4L	0.00859795	0.0464954	0.842	0.615	1	macaque	shared	FALSE	FALSE
TBC1D23	0.005422	0.046422	0.318	0.227	1	mouse	shared	FALSE	FALSE
CEP97	0.00519974	0.0463808	0.341	0.243	1	mouse	shared	FALSE	FALSE
ENTPD5	0.00187654	0.0462979	0.381	0.268	1	mouse	shared	FALSE	FALSE
NFS1	0.0175185	0.0460685	0.529	0.425	1	mouse	shared	FALSE	FALSE
DNAJC16	0.00156157	0.0460551	0.345	0.239	1	mouse	shared	FALSE	FALSE
ZFP64	0.000308084	0.045995	0.251	0.154	1	mouse	shared	FALSE	FALSE
INPP5F	0.0928855	0.0458424	0.868	0.831	1	macaque	shared	FALSE	FALSE
SERPINF1	0.00590488	0.04584	0.229	0.156	1	mouse	shared	FALSE	FALSE
SNX10	0.08559	0.0458199	0.946	0.86	1	mouse	shared	FALSE	FALSE
CORO1B	0.000842072	0.0457536	0.354	0.241	1	mouse	shared	FALSE	FALSE
CCZ1	0.0101289	0.0456909	0.395	0.294	1	mouse	shared	FALSE	FALSE
SENP5	0.0675497	0.0456851	0.737	0.681	1	macaque	shared	FALSE	FALSE
COX10	0.00204129	0.0456471	0.658	0.445	1	macaque	shared	FALSE	FALSE
LYRM1	0.0697315	0.0456228	0.789	0.674	1	macaque	shared	FALSE	FALSE
PNPT1	0.000222716	0.0455652	0.711	0.408	1	macaque	shared	FALSE	FALSE
CAMKK1	0.000147346	0.0454621	0.26	0.156	1	mouse	shared	FALSE	FALSE
UBR3	0.123978	0.0453957	0.895	0.837	1	macaque	shared	FALSE	FALSE
CNTFR	0.000106134	0.0453288	0.466	0.306	1	mouse	shared	FALSE	FALSE
SMYD5	0.00698449	0.04526	0.737	0.466	1	macaque	shared	FALSE	FALSE
ATAD1	0.00842797	0.0452486	0.737	0.542	1	macaque	shared	FALSE	FALSE
AMFR	0.0386112	0.0452263	0.842	0.682	1	macaque	shared	FALSE	FALSE
TPGS2	0.115426	0.0451531	0.731	0.618	1	mouse	shared	FALSE	FALSE
FST	9.45886e-05	0.0450135	0.13	0.064	1	mouse	shared	FALSE	FALSE
RPRM	0.000167646	0.0450102	0.763	0.438	1	macaque	shared	FALSE	FALSE
[truncated: 6,558 more rows]

## Sheet: NP1
gene	p_val	avg_logFC	pct.1	pct.2	p_val_adj	species	marker_type	over_limit	both_over_limit	mean_gene_log2FC
LPAR3	0	1.44305	0.939	0.035	0	mouse	shared	TRUE	TRUE	1.18559
LPAR3	0	0.928129	0.966	0.736	0	macaque	shared	TRUE	TRUE	1.18559
SYNPR	0	1.3055	0.998	0.439	0	mouse	shared	TRUE	TRUE	0.891619
SYNPR	1.09527e-150	0.477736	0.997	0.988	5.01569e-146	macaque	shared	TRUE	TRUE	0.891619
TMEM233	0	1.12424	0.998	0.4	0	mouse	shared	TRUE	TRUE	0.799396
TMEM233	1.14341e-100	0.474555	0.998	0.996	5.23615e-96	macaque	shared	TRUE	TRUE	0.799396
CD44	0	1.06372	0.997	0.63	0	mouse	shared	TRUE	TRUE	0.79186
CD44	1.05699e-124	0.520004	0.952	0.655	4.8404e-120	macaque	shared	TRUE	TRUE	0.79186
GFRA2	0	0.904874	0.991	0.28	0	mouse	shared	TRUE	TRUE	0.757843
GFRA2	5.35951e-296	0.610813	0.86	0.227	2.45433e-291	macaque	shared	TRUE	TRUE	0.757843
PPM1J	0	0.88066	0.948	0.305	0	mouse	shared	TRUE	TRUE	0.705443
PPM1J	2.05553e-151	0.530225	0.983	0.88	9.41309e-147	macaque	shared	TRUE	TRUE	0.705443
KCNIP4	0	1.02789	0.979	0.503	0	mouse	shared	TRUE	TRUE	0.681648
KCNIP4	1.64192e-87	0.335409	0.966	0.903	7.51903e-83	macaque	shared	TRUE	TRUE	0.681648
ARPC1B	0	0.979124	1	0.921	0	mouse	shared	TRUE	TRUE	0.638516
ARPC1B	4.22209e-115	0.297908	0.946	0.892	1.93347e-110	macaque	shared	TRUE	TRUE	0.638516
PHF24	0	0.96133	0.999	0.894	0	mouse	shared	TRUE	TRUE	0.620278
PHF24	2.79408e-59	0.279227	0.988	0.973	1.27952e-54	macaque	shared	TRUE	TRUE	0.620278
RGS4	0	0.74978	0.999	0.853	0	mouse	shared	TRUE	TRUE	0.612552
RGS4	3.27739e-125	0.475325	0.994	0.893	1.50085e-120	macaque	shared	TRUE	TRUE	0.612552
SCN11A	0	0.616572	0.971	0.595	0	mouse	shared	TRUE	TRUE	0.596319
SCN11A	4.35116e-174	0.576066	0.997	0.964	1.99257e-169	macaque	shared	TRUE	TRUE	0.596319
NRN1	0	0.690338	0.999	0.937	0	mouse	shared	TRUE	TRUE	0.572946
NRN1	6.11898e-157	0.455555	0.986	0.953	2.80213e-152	macaque	shared	TRUE	TRUE	0.572946
SYT7	0	0.808593	0.986	0.621	0	mouse	shared	TRUE	TRUE	0.557292
SYT7	1.58016e-113	0.305991	0.953	0.916	7.23617e-109	macaque	shared	TRUE	TRUE	0.557292
SCG3	0	0.791813	0.981	0.632	0	mouse	shared	TRUE	TRUE	0.548266
SCG3	2.606e-109	0.304719	0.998	0.994	1.19339e-104	macaque	shared	TRUE	TRUE	0.548266
CYSTM1	0	0.626741	0.999	0.952	0	mouse	shared	TRUE	TRUE	0.508959
CYSTM1	8.23061e-88	0.391178	0.997	0.994	3.76913e-83	macaque	shared	TRUE	TRUE	0.508959
DCTN3	1.96495e-223	0.424174	0.981	0.89	3.24493e-219	mouse	shared	TRUE	TRUE	0.475575
DCTN3	3.09494e-165	0.526977	0.992	0.986	1.4173e-160	macaque	shared	TRUE	TRUE	0.475575
LIFR	0	0.543263	0.998	0.934	0	mouse	shared	TRUE	TRUE	0.457808
LIFR	3.09951e-108	0.372353	0.976	0.943	1.41939e-103	macaque	shared	TRUE	TRUE	0.457808
P2RX3	0	0.27724	0.528	0.104	0	mouse	shared	TRUE	TRUE	0.403551
P2RX3	8.08876e-210	0.529862	0.869	0.477	3.70417e-205	macaque	shared	TRUE	TRUE	0.403551
PLCB3	0	0.359994	0.857	0.396	0	mouse	shared	TRUE	TRUE	0.392933
PLCB3	7.46554e-197	0.425873	0.932	0.717	3.41877e-192	macaque	shared	TRUE	TRUE	0.392933
TPM1	0	0.490985	0.987	0.859	0	mouse	shared	TRUE	TRUE	0.385841
TPM1	1.476e-93	0.280698	0.956	0.926	6.7592e-89	macaque	shared	TRUE	TRUE	0.385841
ARPC5	0	0.422087	0.996	0.916	0	mouse	shared	TRUE	TRUE	0.385692
ARPC5	6.73401e-69	0.349297	0.975	0.964	3.08377e-64	macaque	shared	TRUE	TRUE	0.385692
MYO1E	0	0.436121	0.858	0.407	0	mouse	shared	TRUE	TRUE	0.343373
MYO1E	1.51249e-106	0.250625	0.792	0.582	6.92631e-102	macaque	shared	TRUE	TRUE	0.343373
DAPK1	2.77362e-239	0.303702	0.89	0.553	4.58035e-235	mouse	shared	TRUE	TRUE	0.3183
DAPK1	4.27428e-118	0.332898	0.92	0.735	1.95736e-113	macaque	shared	TRUE	TRUE	0.3183
RPH3A	2.09408e-287	0.303073	0.905	0.469	3.45816e-283	mouse	shared	TRUE	TRUE	0.315414
RPH3A	2.06144e-83	0.327755	0.977	0.892	9.44014e-79	macaque	shared	TRUE	TRUE	0.315414
SH3BGRL2	2.7671e-274	0.333558	0.939	0.677	4.56959e-270	mouse	shared	TRUE	TRUE	0.293554
SH3BGRL2	1.02085e-64	0.253551	0.985	0.952	4.67487e-60	macaque	shared	TRUE	TRUE	0.293554
DGKI	0	0.304998	0.553	0.108	0	mouse	shared	TRUE	TRUE	0.286724
DGKI	6.1885e-73	0.268451	0.985	0.951	2.83396e-68	macaque	shared	TRUE	TRUE	0.286724
CTXN3	0	1.95272	0.996	0.307	0	mouse	unique	TRUE	FALSE
MRGPRD	0	1.64038	0.973	0.023	0	mouse	shared	TRUE	FALSE
LY86	0	1.62175	0.884	0.272	0	mouse	unique	TRUE	FALSE
TXN	0	1.52611	0.999	0.952	0	mouse	shared	TRUE	FALSE
PPP1R1A	0	1.40166	0.998	0.445	0	mouse	unique	TRUE	FALSE
MDFIC2	0	1.34839	0.957	0.096	0	mouse	unique	TRUE	FALSE
RAB27B	0	1.13878	0.983	0.508	0	mouse	unique	TRUE	FALSE
ANO3	0	1.10121	0.989	0.608	0	mouse	shared	TRUE	FALSE
SNCG	0	1.06509	1	0.999	0	mouse	shared	TRUE	FALSE
KLHL5	0	1.04516	0.948	0.259	0	mouse	shared	TRUE	FALSE
GNG2	0	1.04319	0.998	0.868	0	mouse	shared	TRUE	FALSE
FXYD2	0	1.00027	1	0.935	0	mouse	unique	TRUE	FALSE
TRPC3	0	0.996627	0.943	0.203	0	mouse	unique	TRUE	FALSE
S100A6	0	0.979512	1	0.888	0	mouse	shared	TRUE	FALSE
PRKCA	0	0.964414	0.996	0.539	0	mouse	shared	TRUE	FALSE
PLXNC1	0	0.964005	0.989	0.502	0	mouse	shared	TRUE	FALSE
HIGD1A	0	0.944379	0.998	0.879	0	mouse	unique	TRUE	FALSE
PAQR5	0	0.89365	0.986	0.395	0	mouse	shared	TRUE	FALSE
TMEM45B	0	0.879953	0.971	0.352	0	mouse	shared	TRUE	FALSE
KCNAB1	0	0.87071	0.921	0.278	0	mouse	unique	TRUE	FALSE
PRKCQ	0	0.862588	0.854	0.02	0	mouse	unique	TRUE	FALSE
TMEM158	0	0.862238	0.993	0.729	0	mouse	shared	TRUE	FALSE
ANKS1B	0	0.860007	0.941	0.303	0	mouse	shared	TRUE	FALSE
RSPO2	0	0.845528	0.889	0.165	0	mouse	shared	TRUE	FALSE
SH3BGRL3	0	0.833658	1	0.987	0	mouse	shared	TRUE	FALSE
RGS10	0	0.833223	0.999	0.888	0	mouse	unique	TRUE	FALSE
SERPING1	0	0.823588	0.877	0.098	0	mouse	unique	TRUE	FALSE
UGCG	0	0.81919	0.971	0.663	0	mouse	unique	TRUE	FALSE
ACP3	0	0.815381	0.989	0.51	0	mouse	unique	TRUE	FALSE
PTPRT	0	0.799957	0.95	0.31	0	mouse	unique	TRUE	FALSE
EML1	0	0.787388	0.994	0.772	0	mouse	unique	TRUE	FALSE
CDH1	0	0.782859	0.911	0.229	0	mouse	shared	TRUE	FALSE
GNB4	0	0.776683	0.972	0.509	0	mouse	unique	TRUE	FALSE
LIX1	0	0.7729	0.991	0.681	0	mouse	unique	TRUE	FALSE
DGKZ	0	0.770673	0.998	0.823	0	mouse	shared	TRUE	FALSE
MED10	0	0.764577	0.945	0.579	0	mouse	unique	TRUE	FALSE
CADM1	0	0.764282	0.998	0.919	0	mouse	unique	TRUE	FALSE
NMB	0	0.756963	0.957	0.586	0	mouse	unique	TRUE	FALSE
GRIK1	0	0.738014	0.859	0.141	0	mouse	shared	TRUE	FALSE
PRKAR2B	0	0.72962	0.978	0.556	0	mouse	unique	TRUE	FALSE
PPP1R2	0	0.723064	0.999	0.989	0	mouse	unique	TRUE	FALSE
CALCB	0	0.717819	0.992	0.776	0	mouse	unique	TRUE	FALSE
POP5	0	0.710136	0.991	0.806	0	mouse	shared	TRUE	FALSE
KCNIP2	0	0.678754	0.933	0.286	0	mouse	shared	TRUE	FALSE
LBH	0	0.677023	0.931	0.416	0	mouse	unique	TRUE	FALSE
UNC119	0	0.675461	0.912	0.427	0	mouse	unique	TRUE	FALSE
RGS7	0	0.674765	0.928	0.373	0	mouse	unique	TRUE	FALSE
TMEM79	0	0.669011	0.907	0.272	0	mouse	unique	TRUE	FALSE
PHACTR1	0	0.666816	0.948	0.59	0	mouse	unique	TRUE	FALSE
ATOX1	0	0.662439	0.99	0.93	0	mouse	shared	TRUE	FALSE
FEZ1	0	0.659524	0.99	0.781	0	mouse	shared	TRUE	FALSE
HS6ST2	0	0.654965	0.957	0.457	0	mouse	unique	TRUE	FALSE
CDH11	0	0.649746	0.872	0.263	0	mouse	shared	TRUE	FALSE
GNA14	0	0.641773	0.939	0.301	0	mouse	unique	TRUE	FALSE
AP1AR	0	0.631413	0.993	0.877	0	mouse	unique	TRUE	FALSE
CARHSP1	0	0.623454	0.983	0.567	0	mouse	shared	TRUE	FALSE
DTNBP1	0	0.622836	0.944	0.621	0	mouse	unique	TRUE	FALSE
ATP6V1F	0	0.622016	0.997	0.966	0	mouse	shared	TRUE	FALSE
UNC13C	0	0.612573	0.89	0.296	0	mouse	shared	TRUE	FALSE
C20orf27	0	0.611072	0.868	0.668	0	mouse	unique	TRUE	FALSE
RASGEF1A	0	0.60715	0.948	0.553	0	mouse	unique	TRUE	FALSE
FRYL	0	0.601411	0.98	0.703	0	mouse	unique	TRUE	FALSE
PKIG	0	0.596285	0.977	0.703	0	mouse	shared	TRUE	FALSE
KIF5B	0	0.595028	0.999	0.983	0	mouse	shared	TRUE	FALSE
GLO1	0	0.594195	0.971	0.73	0	mouse	unique	TRUE	FALSE
AP3S1	0	0.584727	0.994	0.906	0	mouse	shared	TRUE	FALSE
TMSB4Y	0	0.582528	1	1	0	mouse	unique	TRUE	FALSE
MS4A3	0	0.572868	0.701	0.099	0	mouse	unique	TRUE	FALSE
APLP2	0	0.571309	0.997	0.916	0	mouse	unique	TRUE	FALSE
TSPAN5	0	0.560991	0.936	0.539	0	mouse	shared	TRUE	FALSE
OTOA	0	0.559672	0.665	0.021	0	mouse	unique	TRUE	FALSE
PTGDR	0	0.554248	0.811	0.198	0	mouse	unique	TRUE	FALSE
RASGRP1	0	0.552539	0.969	0.401	0	mouse	unique	TRUE	FALSE
MAL2	0	0.54887	0.978	0.647	0	mouse	unique	TRUE	FALSE
PFN1	0	0.548861	0.997	0.958	0	mouse	shared	TRUE	FALSE
PPP1R14B	0	0.548191	0.946	0.784	0	mouse	unique	TRUE	FALSE
SLC9A3R2	0	0.546579	0.875	0.387	0	mouse	shared	TRUE	FALSE
SDC1	0	0.544858	0.721	0.073	0	mouse	unique	TRUE	FALSE
SYT6	0	0.539959	0.827	0.272	0	mouse	shared	TRUE	FALSE
NRN1L	0	0.538612	0.814	0.238	0	mouse	shared	TRUE	FALSE
NBEA	0	0.535426	0.714	0.132	0	mouse	unique	TRUE	FALSE
DYNLL1	0	0.533136	1	0.989	0	mouse	shared	TRUE	FALSE
ASAP1	0	0.532279	0.994	0.832	0	mouse	unique	TRUE	FALSE
TSPAN12	0	0.498817	0.766	0.153	0	mouse	unique	TRUE	FALSE
LEPROTL1	0	0.496793	0.967	0.734	0	mouse	unique	TRUE	FALSE
SERPINA11	0	0.496715	0.536	0.019	0	mouse	unique	TRUE	FALSE
NME1	0	0.495266	0.986	0.925	0	mouse	unique	TRUE	FALSE
PRKCD	0	0.494354	0.976	0.653	0	mouse	shared	TRUE	FALSE
GPD1L	0	0.493117	0.909	0.523	0	mouse	unique	TRUE	FALSE
ZFHX3	0	0.492349	0.99	0.683	0	mouse	unique	TRUE	FALSE
SNX10	0	0.487417	0.978	0.823	0	mouse	shared	TRUE	FALSE
CISD1	0	0.481859	0.995	0.937	0	mouse	shared	TRUE	FALSE
FBXW7	0	0.479793	0.961	0.731	0	mouse	unique	TRUE	FALSE
PRAF2	0	0.476876	0.972	0.759	0	mouse	shared	TRUE	FALSE
KCNT1	0	0.476546	0.895	0.458	0	mouse	shared	TRUE	FALSE
BARX2	0	0.476094	0.524	0.02	0	mouse	unique	TRUE	FALSE
SWI5	0	0.475983	0.991	0.923	0	mouse	unique	TRUE	FALSE
GNAO1	0	0.471886	0.997	0.945	0	mouse	shared	TRUE	FALSE
BASP1	0	0.470349	0.995	0.806	0	mouse	unique	TRUE	FALSE
LAMTOR5	0	0.469811	0.989	0.911	0	mouse	shared	TRUE	FALSE
SMIM5	0	0.466959	0.87	0.292	0	mouse	unique	TRUE	FALSE
GNAL	0	0.465392	0.991	0.88	0	mouse	unique	TRUE	FALSE
APRT	0	0.460034	0.868	0.43	0	mouse	unique	TRUE	FALSE
RPL28	0	0.457962	0.997	0.955	0	mouse	shared	TRUE	FALSE
DKK3	0	0.455952	0.89	0.348	0	mouse	shared	TRUE	FALSE
RET	0	0.453998	0.994	0.804	0	mouse	shared	TRUE	FALSE
CALM2	0	0.44926	1	1	0	mouse	unique	TRUE	FALSE
ARHGAP26	0	0.444457	0.886	0.448	0	mouse	unique	TRUE	FALSE
SMIM14	0	0.443097	0.996	0.96	0	mouse	shared	TRUE	FALSE
PPP1R1C	0	0.441196	0.998	0.968	0	mouse	shared	TRUE	FALSE
LRRC8B	0	0.440947	0.925	0.539	0	mouse	unique	TRUE	FALSE
SKP1	0	0.435897	0.979	0.915	0	mouse	unique	TRUE	FALSE
CPE	0	0.43422	0.988	0.852	0	mouse	unique	TRUE	FALSE
SRP14	0	0.434078	0.997	0.973	0	mouse	shared	TRUE	FALSE
SCN10A	0	0.428081	0.973	0.693	0	mouse	shared	TRUE	FALSE
TRAPPC6A	0	0.426571	0.879	0.526	0	mouse	shared	TRUE	FALSE
ATP1B3	0	0.425967	0.999	0.927	0	mouse	unique	TRUE	FALSE
PTRH1	0	0.425638	0.798	0.317	0	mouse	shared	TRUE	FALSE
RUNX1	0	0.425612	0.984	0.746	0	mouse	shared	TRUE	FALSE
RGS7BP	0	0.425001	0.992	0.912	0	mouse	unique	TRUE	FALSE
GNG5	0	0.42316	0.926	0.727	0	mouse	shared	TRUE	FALSE
PTEN	0	0.421449	0.984	0.831	0	mouse	shared	TRUE	FALSE
DGCR6	0	0.420535	0.98	0.849	0	mouse	unique	TRUE	FALSE
TBCA	0	0.419237	0.996	0.969	0	mouse	shared	TRUE	FALSE
TTC9	0	0.416063	0.939	0.655	0	mouse	shared	TRUE	FALSE
BAG2	0	0.411993	0.784	0.316	0	mouse	unique	TRUE	FALSE
PRMT8	0	0.410635	0.715	0.177	0	mouse	unique	TRUE	FALSE
RASL10A	0	0.410343	0.621	0.137	0	mouse	unique	TRUE	FALSE
WIPF3	0	0.408946	0.911	0.448	0	mouse	shared	TRUE	FALSE
ST8SIA3	0	0.399768	0.83	0.387	0	mouse	unique	TRUE	FALSE
MAGI1	0	0.397834	0.967	0.704	0	mouse	shared	TRUE	FALSE
TMEM117	0	0.396972	0.79	0.304	0	mouse	unique	TRUE	FALSE
LCLAT1	0	0.394204	0.809	0.364	0	mouse	unique	TRUE	FALSE
PTPRF	0	0.392763	0.982	0.785	0	mouse	shared	TRUE	FALSE
DDA1	0	0.392395	0.99	0.918	0	mouse	shared	TRUE	FALSE
FER	0	0.391113	0.688	0.205	0	mouse	unique	TRUE	FALSE
RCAN2	0	0.389516	0.974	0.676	0	mouse	unique	TRUE	FALSE
REEP5	0	0.389269	1	0.995	0	mouse	unique	TRUE	FALSE
IGSF3	0	0.387886	0.937	0.68	0	mouse	shared	TRUE	FALSE
GPM6A	0	0.383744	0.707	0.182	0	mouse	shared	TRUE	FALSE
U2AF1L5	0	0.382719	0.955	0.721	0	mouse	unique	TRUE	FALSE
KCNK12	0	0.379507	0.646	0.138	0	mouse	unique	TRUE	FALSE
ZNF385B	0	0.371957	0.735	0.271	0	mouse	unique	TRUE	FALSE
CCDC68	0	0.370825	0.595	0.137	0	mouse	shared	TRUE	FALSE
TSPAN17	0	0.370678	0.998	0.956	0	mouse	shared	TRUE	FALSE
CAB39L	0	0.369774	0.932	0.586	0	mouse	unique	TRUE	FALSE
TNS1	0	0.367826	0.94	0.529	0	mouse	shared	TRUE	FALSE
PREX1	0	0.366505	0.646	0.151	0	mouse	shared	TRUE	FALSE
FKBP1A	0	0.365379	1	0.996	0	mouse	unique	TRUE	FALSE
CKAP5	0	0.365116	0.938	0.643	0	mouse	unique	TRUE	FALSE
DLGAP1	0	0.363395	0.844	0.423	0	mouse	unique	TRUE	FALSE
FILIP1	0	0.361924	0.616	0.131	0	mouse	shared	TRUE	FALSE
CTXND1	0	0.359222	0.724	0.218	0	mouse	unique	TRUE	FALSE
ACTN1	0	0.358279	0.765	0.285	0	mouse	unique	TRUE	FALSE
LCP1	0	0.358226	0.77	0.253	0	mouse	shared	TRUE	FALSE
INSM2	0	0.35817	0.712	0.207	0	mouse	unique	TRUE	FALSE
PDE10A	0	0.351524	0.729	0.223	0	mouse	unique	TRUE	FALSE
NEDD8	0	0.349314	0.998	0.987	0	mouse	unique	TRUE	FALSE
INA	0	0.348369	0.858	0.413	0	mouse	unique	TRUE	FALSE
ARSB	0	0.346248	0.688	0.224	0	mouse	unique	TRUE	FALSE
UACA	0	0.338312	0.664	0.21	0	mouse	shared	TRUE	FALSE
CA10	0	0.338053	0.797	0.33	0	mouse	shared	TRUE	FALSE
MOXD1	0	0.331877	0.671	0.123	0	mouse	unique	TRUE	FALSE
NUPR1	0	0.326085	0.353	0.006	0	mouse	unique	TRUE	FALSE
GNG12	0	0.325913	0.81	0.352	0	mouse	unique	TRUE	FALSE
PDGFRB	0	0.325363	0.515	0.043	0	mouse	unique	TRUE	FALSE
YPEL3	0	0.323732	0.999	0.989	0	mouse	unique	TRUE	FALSE
A3GALT2	0	0.319961	0.608	0.119	0	mouse	unique	TRUE	FALSE
HMOX1	0	0.31529	0.539	0.093	0	mouse	unique	TRUE	FALSE
ADK	0	0.312926	0.964	0.561	0	mouse	shared	TRUE	FALSE
MAL	0	0.306573	0.644	0.178	0	mouse	unique	TRUE	FALSE
KCNMA1	0	0.300821	0.737	0.27	0	mouse	shared	TRUE	FALSE
RPS9	0	0.299766	0.999	0.993	0	mouse	shared	TRUE	FALSE
ADGRF5	0	0.296031	0.405	0.027	0	mouse	unique	TRUE	FALSE
SERINC2	0	0.291511	0.531	0.081	0	mouse	unique	TRUE	FALSE
ZDHHC12	0	0.291312	0.56	0.167	0	mouse	shared	TRUE	FALSE
CAV2	0	0.289815	0.659	0.201	0	mouse	shared	TRUE	FALSE
TMEM159	0	0.283673	0.656	0.207	0	mouse	shared	TRUE	FALSE
SLC16A12	0	0.283585	0.468	0.041	0	mouse	unique	TRUE	FALSE
ADARB1	0	0.28084	0.679	0.233	0	mouse	unique	TRUE	FALSE
TMEM200A	0	0.278676	0.701	0.287	0	mouse	unique	TRUE	FALSE
SLC35F4	0	0.27435	0.564	0.133	0	mouse	unique	TRUE	FALSE
NEXN	0	0.272976	0.581	0.169	0	mouse	unique	TRUE	FALSE
TRPA1	0	0.265505	0.642	0.139	0	mouse	unique	TRUE	FALSE
MLIP	0	0.264784	0.359	0.018	0	mouse	shared	TRUE	FALSE
ST6GAL2	0	0.259782	0.487	0.096	0	mouse	unique	TRUE	FALSE
TBC1D1	0	0.257767	0.607	0.213	0	mouse	shared	TRUE	FALSE
CDK15	0	0.25686	0.717	0.271	0	mouse	unique	TRUE	FALSE
MAPK4	0	0.245367	0.496	0.126	0	mouse	unique	FALSE	FALSE
FAM124A	0	0.245038	0.552	0.143	0	mouse	shared	FALSE	FALSE
KCNK13	0	0.238812	0.468	0.095	0	mouse	unique	FALSE	FALSE
ST6GALNAC5	0	0.234434	0.649	0.232	0	mouse	shared	FALSE	FALSE
PPFIBP1	0	0.233088	0.589	0.199	0	mouse	unique	FALSE	FALSE
FNBP1L	0	0.231943	0.669	0.232	0	mouse	unique	FALSE	FALSE
APLF	0	0.230766	0.444	0.093	0	mouse	unique	FALSE	FALSE
PLCL1	0	0.229588	0.444	0.07	0	mouse	shared	FALSE	FALSE
SH2D5	0	0.228637	0.425	0.056	0	mouse	unique	FALSE	FALSE
SLC16A2	0	0.226755	0.603	0.19	0	mouse	shared	FALSE	FALSE
PTPRM	0	0.225824	0.578	0.166	0	mouse	unique	FALSE	FALSE
DCX	0	0.214978	0.417	0.07	0	mouse	shared	FALSE	FALSE
IFIT2	0	0.212303	0.446	0.102	0	mouse	shared	FALSE	FALSE
FLRT3	0	0.211004	0.488	0.124	0	mouse	shared	FALSE	FALSE
CTDSPL	0	0.210346	0.546	0.168	0	mouse	shared	FALSE	FALSE
FRZB	0	0.210202	0.662	0.232	0	mouse	unique	FALSE	FALSE
ARAP1	0	0.209923	0.45	0.1	0	mouse	unique	FALSE	FALSE
FAM167A	0	0.20774	0.339	0.011	0	mouse	unique	FALSE	FALSE
FAM114A1	0	0.207286	0.426	0.081	0	mouse	unique	FALSE	FALSE
WNT5A	0	0.206005	0.496	0.145	0	mouse	shared	FALSE	FALSE
NT5E	0	0.202909	0.545	0.145	0	mouse	unique	FALSE	FALSE
MB21D2	0	0.19792	0.457	0.126	0	mouse	unique	FALSE	FALSE
MAB21L1	0	0.196588	0.294	0.025	0	mouse	unique	FALSE	FALSE
KRT27	0	0.194911	0.608	0.197	0	mouse	unique	FALSE	FALSE
RASA4B	0	0.187644	0.406	0.078	0	mouse	unique	FALSE	FALSE
CAV1	0	0.178191	0.492	0.099	0	mouse	unique	FALSE	FALSE
BNC2	0	0.17426	0.469	0.129	0	mouse	shared	FALSE	FALSE
HTR4	0	0.166058	0.278	0.02	0	mouse	unique	FALSE	FALSE
FLI1	0	0.159373	0.31	0.035	0	mouse	unique	FALSE	FALSE
PDE8A	0	0.158511	0.392	0.088	0	mouse	unique	FALSE	FALSE
CMTM8	0	0.142988	0.442	0.112	0	mouse	unique	FALSE	FALSE
LRP1B	0	0.135642	0.499	0.122	0	mouse	unique	FALSE	FALSE
HAL	0	0.134599	0.235	0.005	0	mouse	unique	FALSE	FALSE
MROH2B	0	0.132317	0.249	0.027	0	mouse	unique	FALSE	FALSE
FAM43A	0	0.124195	0.219	0.019	0	mouse	unique	FALSE	FALSE
CEBPA	0	0.102276	0.185	0.005	0	mouse	unique	FALSE	FALSE
DYNC1I2	4.61188e-305	0.350044	0.971	0.872	7.61606e-301	mouse	shared	TRUE	FALSE
CITED1	4.92851e-305	0.113267	0.216	0.02	8.13894e-301	mouse	unique	FALSE	FALSE
ARL6IP5	5.92194e-304	0.333095	0.983	0.829	9.7795e-300	mouse	shared	TRUE	FALSE
AHNAK	3.08323e-303	0.389121	0.992	0.746	5.09165e-299	mouse	unique	TRUE	FALSE
HOMER2	1.52405e-301	0.337679	0.921	0.54	2.51681e-297	mouse	shared	TRUE	FALSE
ACBD4	1.26336e-300	0.357886	0.87	0.505	2.08631e-296	mouse	unique	TRUE	FALSE
IL6ST	1.80258e-296	0.361034	0.977	0.75	2.97678e-292	mouse	shared	TRUE	FALSE
XYLT2	1.59317e-295	0.206782	0.509	0.163	2.63096e-291	mouse	shared	FALSE	FALSE
PLCXD3	1.21949e-289	0.280213	0.787	0.388	2.01386e-285	mouse	unique	TRUE	FALSE
EDF1	3.75055e-288	0.373538	0.993	0.939	6.19366e-284	mouse	shared	TRUE	FALSE
CMPK1	6.37731e-286	0.348844	0.99	0.944	1.05315e-281	mouse	unique	TRUE	FALSE
B4GALT6	1.76473e-285	0.348674	0.976	0.842	2.91428e-281	mouse	shared	TRUE	FALSE
TRAPPC2L	1.60636e-284	0.379622	0.939	0.742	2.65275e-280	mouse	unique	TRUE	FALSE
HINT3	1.64855e-283	0.329482	0.848	0.505	2.72241e-279	mouse	shared	TRUE	FALSE
APOH	2.87535e-283	0.169352	0.332	0.073	4.74836e-279	mouse	unique	FALSE	FALSE
MYT1	4.35908e-282	0.282072	0.788	0.383	7.19858e-278	mouse	shared	TRUE	FALSE
CPNE3	4.42019e-278	0.359549	0.996	0.797	7.2995e-274	mouse	unique	TRUE	FALSE
SLC36A1	9.00463e-278	0.351239	0.974	0.769	1.48702e-273	mouse	unique	TRUE	FALSE
TSPAN14	1.78672e-275	0.252533	0.668	0.288	2.95059e-271	mouse	shared	TRUE	FALSE
TIPARP	6.48984e-275	0.236072	0.631	0.255	1.07173e-270	mouse	shared	FALSE	FALSE
SUB1	9.24298e-275	0.353876	0.991	0.913	1.52639e-270	mouse	shared	TRUE	FALSE
CHIT1	9.4614e-274	0.0759062	0.153	0.006	1.56246e-269	mouse	unique	FALSE	FALSE
BID	1.10925e-273	0.198141	0.535	0.186	1.83182e-269	mouse	unique	FALSE	FALSE
CRYM	3.10476e-273	0.139096	0.29	0.057	5.1272e-269	mouse	unique	FALSE	FALSE
CSTB	2.57989e-272	0.403729	0.908	0.663	4.26044e-268	mouse	shared	TRUE	FALSE
KLK8	5.24805e-271	0.0826457	0.132	0.001	8.66663e-267	mouse	unique	FALSE	FALSE
TMEM234	5.95771e-270	0.295904	0.984	0.909	9.83857e-266	mouse	unique	TRUE	FALSE
UBE2E3	8.4972e-270	0.361543	0.885	0.562	1.40323e-265	mouse	unique	TRUE	FALSE
KCTD15	3.4995e-268	0.13731	0.356	0.085	5.77908e-264	mouse	unique	FALSE	FALSE
TRPC5	5.61615e-268	0.116287	0.201	0.022	9.27451e-264	mouse	unique	FALSE	FALSE
ST6GALNAC3	3.51626e-265	0.20681	0.501	0.176	5.80676e-261	mouse	shared	FALSE	FALSE
TSTD1	1.75693e-264	0.194948	0.516	0.176	2.9014e-260	mouse	shared	FALSE	FALSE
MMP25	3.33856e-264	0.111232	0.232	0.034	5.5133e-260	mouse	unique	FALSE	FALSE
ACAT2	2.58391e-263	0.338276	0.885	0.571	4.26707e-259	mouse	unique	TRUE	FALSE
LHFPL3	1.72623e-261	0.215036	0.673	0.276	2.8507e-257	mouse	unique	FALSE	FALSE
BAHD1	6.37172e-261	0.24692	0.677	0.303	1.05223e-256	mouse	shared	FALSE	FALSE
LZTS1	4.55817e-259	0.260743	0.728	0.344	7.52736e-255	mouse	unique	TRUE	FALSE
CD47	7.84512e-259	0.241568	0.995	0.93	1.29554e-254	mouse	unique	FALSE	FALSE
TTLL7	5.05201e-258	0.340058	0.998	0.954	8.3429e-254	mouse	shared	TRUE	FALSE
CD82	4.72085e-257	0.0980318	0.715	0.265	7.79602e-253	mouse	unique	FALSE	FALSE
FRMPD3	2.30513e-256	0.110812	0.303	0.062	3.8067e-252	mouse	unique	FALSE	FALSE
RHOV	1.95357e-254	0.144048	0.591	0.219	3.22613e-250	mouse	unique	FALSE	FALSE
SGCD	3.44459e-254	0.106457	0.232	0.035	5.6884e-250	mouse	shared	FALSE	FALSE
FGG	8.8392e-254	0.0247406	0.394	0.103	1.45971e-249	mouse	unique	FALSE	FALSE
PCSK2	7.41499e-253	0.244277	0.848	0.425	1.22451e-248	mouse	shared	FALSE	FALSE
DAPK2	2.08751e-252	0.168749	0.543	0.186	3.44731e-248	mouse	unique	FALSE	FALSE
TRIM25	2.0937e-252	0.200445	0.58	0.217	3.45754e-248	mouse	shared	FALSE	FALSE
GPC3	3.33994e-252	0.0971842	0.153	0.008	5.51557e-248	mouse	unique	FALSE	FALSE
NDUFV3	8.70067e-252	0.36528	0.987	0.936	1.43683e-247	mouse	shared	TRUE	FALSE
RASSF3	2.36951e-250	0.232493	0.694	0.309	3.91302e-246	mouse	unique	FALSE	FALSE
ACYP1	2.14283e-249	0.29652	0.79	0.432	3.53867e-245	mouse	shared	TRUE	FALSE
SYT1	9.71162e-249	0.308177	0.995	0.878	1.60378e-244	mouse	shared	TRUE	FALSE
RBX1	1.5277e-247	0.287353	0.998	0.989	2.52284e-243	mouse	shared	TRUE	FALSE
SMIM20	4.15121e-247	0.324862	0.92	0.672	6.8553e-243	mouse	shared	TRUE	FALSE
DYNLRB1	1.20724e-246	0.291836	0.997	0.985	1.99364e-242	mouse	shared	TRUE	FALSE
MRPL33	9.5699e-246	0.324851	0.911	0.683	1.58037e-241	mouse	shared	TRUE	FALSE
APBA1	4.93731e-245	0.33367	0.871	0.585	8.15347e-241	mouse	shared	TRUE	FALSE
LDLRAD4	2.37116e-244	0.104535	0.243	0.041	3.91574e-240	mouse	unique	FALSE	FALSE
MRPS6	3.33488e-244	0.291483	0.74	0.388	5.50723e-240	mouse	unique	TRUE	FALSE
ABAT	3.91108e-244	0.20425	0.632	0.256	6.45875e-240	mouse	unique	FALSE	FALSE
DUSP26	1.69411e-243	0.299832	0.991	0.873	2.79765e-239	mouse	unique	TRUE	FALSE
MYL6	5.21607e-242	0.426292	0.955	0.902	8.61382e-238	mouse	shared	TRUE	FALSE
LHFPL2	3.58842e-240	0.15714	0.508	0.178	5.92592e-236	mouse	shared	FALSE	FALSE
CYB5A	4.12511e-239	0.320332	0.985	0.871	6.8122e-235	mouse	shared	TRUE	FALSE
CCDC85B	5.0549e-239	0.361248	0.859	0.673	8.34767e-235	mouse	shared	TRUE	FALSE
KCNN1	1.61805e-235	0.19705	0.578	0.234	2.67204e-231	mouse	unique	FALSE	FALSE
TIMM13	2.69715e-235	0.278139	0.993	0.962	4.45408e-231	mouse	shared	TRUE	FALSE
PLXND1	5.07105e-234	0.22095	0.742	0.335	8.37432e-230	mouse	shared	FALSE	FALSE
TMEM256-PLSCR3	4.12818e-233	0.328484	0.976	0.893	6.81727e-229	mouse	unique	TRUE	FALSE
KCNMB4	1.76049e-232	0.18914	0.559	0.223	2.90728e-228	mouse	unique	FALSE	FALSE
ABCA1	5.47012e-232	0.275746	0.786	0.43	9.03336e-228	mouse	unique	TRUE	FALSE
B4GALT5	9.26282e-232	0.306067	0.906	0.593	1.52966e-227	mouse	shared	TRUE	FALSE
GPX1	1.71106e-231	0.288965	0.98	0.903	2.82564e-227	mouse	shared	TRUE	FALSE
HOXB5	2.24048e-231	0.243686	0.719	0.319	3.69993e-227	mouse	unique	FALSE	FALSE
HINT2	2.74615e-231	0.320169	0.9	0.627	4.535e-227	mouse	shared	TRUE	FALSE
CACHD1	8.99005e-231	0.166163	0.426	0.142	1.48462e-226	mouse	unique	FALSE	FALSE
PTMA	3.55214e-230	0.277519	0.998	0.97	5.866e-226	mouse	shared	TRUE	FALSE
ATP6V0E1	8.44826e-230	0.315394	0.868	0.565	1.39515e-225	mouse	shared	TRUE	FALSE
ASIC2	1.67665e-229	0.316557	0.935	0.659	2.76883e-225	mouse	shared	TRUE	FALSE
LAMTOR2	2.0317e-229	0.314565	0.975	0.885	3.35515e-225	mouse	shared	TRUE	FALSE
SERP2	3.09525e-229	0.268252	0.992	0.951	5.11149e-225	mouse	shared	TRUE	FALSE
ST3GAL6	4.27049e-228	0.164543	0.547	0.207	7.05229e-224	mouse	unique	FALSE	FALSE
SYT4	1.40006e-227	0.257275	0.999	0.962	2.31206e-223	mouse	shared	TRUE	FALSE
CCDC141	2.48169e-227	0.256858	0.845	0.439	4.09827e-223	mouse	unique	TRUE	FALSE
RPAP3	4.99585e-226	0.210888	0.586	0.253	8.25014e-222	mouse	unique	FALSE	FALSE
PUSL1	5.10477e-224	0.234644	0.687	0.341	8.43002e-220	mouse	unique	FALSE	FALSE
RNF182	1.1086e-223	0.120805	0.552	0.202	1.83075e-219	mouse	unique	FALSE	FALSE
SAMD12	1.7556e-221	0.136703	0.373	0.114	2.8992e-217	mouse	shared	FALSE	FALSE
HS6ST1	3.97308e-220	0.222146	0.687	0.332	6.56114e-216	mouse	shared	FALSE	FALSE
TPPP3	8.03734e-220	0.351971	1	0.989	1.32729e-215	mouse	shared	TRUE	FALSE
COMMD3	8.48712e-220	0.322653	0.85	0.554	1.40156e-215	mouse	shared	TRUE	FALSE
CTNNBIP1	3.18938e-219	0.255896	0.989	0.907	5.26695e-215	mouse	shared	TRUE	FALSE
GBX1	7.19207e-219	0.0876035	0.18	0.023	1.1877e-214	mouse	unique	FALSE	FALSE
PPM1N	7.91293e-219	0.0686639	0.128	0.006	1.30674e-214	mouse	unique	FALSE	FALSE
ATP5IF1	3.64538e-218	0.312413	1	0.995	6.01999e-214	mouse	shared	TRUE	FALSE
GPX4	7.73451e-218	0.318758	0.979	0.952	1.27728e-213	mouse	unique	TRUE	FALSE
RNF144A	7.79254e-218	0.28532	0.846	0.529	1.28686e-213	mouse	shared	TRUE	FALSE
LAP3	1.15402e-217	0.230765	0.537	0.219	1.90575e-213	mouse	shared	FALSE	FALSE
PEX14	1.91416e-216	0.23355	0.721	0.368	3.16104e-212	mouse	shared	FALSE	FALSE
NUAK1	3.07859e-216	0.260198	0.802	0.457	5.08398e-212	mouse	shared	TRUE	FALSE
LDB2	1.42088e-215	0.310439	0.985	0.784	2.34644e-211	mouse	shared	TRUE	FALSE
SUMO1	1.54878e-214	0.272622	0.989	0.94	2.55766e-210	mouse	shared	TRUE	FALSE
MAMLD1	1.77136e-213	0.171003	0.545	0.224	2.92523e-209	mouse	unique	FALSE	FALSE
KLK5	4.32389e-213	0.0722083	0.127	0.006	7.14048e-209	mouse	unique	FALSE	FALSE
PAX2	5.30882e-213	0.0829858	0.171	0.021	8.76699e-209	mouse	unique	FALSE	FALSE
CDS2	9.41773e-213	0.264858	0.997	0.955	1.55524e-208	mouse	shared	TRUE	FALSE
EIF5AL1	2.12159e-211	0.24711	0.993	0.973	3.50359e-207	mouse	unique	FALSE	FALSE
TRPC6	3.19632e-211	0.0876044	0.184	0.025	5.27841e-207	mouse	unique	FALSE	FALSE
PKIB	1.13935e-210	0.219392	0.832	0.454	1.88151e-206	mouse	shared	FALSE	FALSE
MIEN1	1.48973e-210	0.269411	0.994	0.954	2.46014e-206	mouse	shared	TRUE	FALSE
SLC52A3	1.2485e-209	0.072056	0.13	0.008	2.06177e-205	mouse	unique	FALSE	FALSE
LYPD6B	2.86706e-208	0.123757	0.286	0.072	4.73467e-204	mouse	shared	FALSE	FALSE
ATP6V0B	4.33072e-208	0.44902	0.992	0.932	7.15176e-204	mouse	shared	TRUE	FALSE
LAMTOR4	4.64209e-208	0.291769	0.957	0.856	7.66594e-204	mouse	shared	TRUE	FALSE
MSRB1	6.6729e-207	0.310399	0.901	0.673	1.10196e-202	mouse	shared	TRUE	FALSE
BHLHE41	8.56505e-207	0.552947	0.827	0.527	1.41443e-202	mouse	shared	TRUE	FALSE
AEN	1.49021e-206	0.230088	0.663	0.34	2.46093e-202	mouse	shared	FALSE	FALSE
DYNLT3	1.07942e-205	0.253973	0.993	0.964	1.78256e-201	mouse	shared	TRUE	FALSE
SCAMP3	1.16251e-205	0.312647	0.786	0.46	1.91977e-201	mouse	shared	TRUE	FALSE
MRPL34	6.57853e-205	0.285466	0.852	0.556	1.08638e-200	mouse	shared	TRUE	FALSE
DHCR24	6.74106e-205	0.293056	0.984	0.869	1.11322e-200	mouse	unique	TRUE	FALSE
RTN2	3.39741e-204	0.286912	0.927	0.722	5.61049e-200	mouse	shared	TRUE	FALSE
PCBD2	2.05519e-203	0.304001	0.917	0.708	3.39394e-199	mouse	shared	TRUE	FALSE
UBE2QL1	4.56345e-203	0.240136	0.839	0.487	7.53608e-199	mouse	unique	FALSE	FALSE
PKP4	7.62444e-203	0.148685	0.464	0.172	1.2591e-198	mouse	unique	FALSE	FALSE
C2orf88	1.78315e-201	0.19348	0.623	0.284	2.94469e-197	mouse	unique	FALSE	FALSE
UGGT1	6.07214e-201	0.21838	0.697	0.359	1.00275e-196	mouse	shared	FALSE	FALSE
SPATS2L	1.13128e-200	0.185728	0.602	0.271	1.8682e-196	mouse	shared	FALSE	FALSE
PKNOX2	2.20715e-200	0.19116	0.617	0.284	3.64489e-196	mouse	shared	FALSE	FALSE
GNG3	7.09317e-200	0.230061	0.999	0.989	1.17137e-195	mouse	unique	FALSE	FALSE
SPOCK3	9.81693e-200	0.0841769	0.841	0.437	1.62117e-195	mouse	shared	FALSE	FALSE
CHSY1	3.28653e-199	0.148257	0.427	0.151	5.42738e-195	mouse	unique	FALSE	FALSE
SOCS2	1.579e-198	0.131519	0.901	0.571	2.60756e-194	mouse	unique	FALSE	FALSE
ANKRD6	6.3638e-198	0.145364	0.549	0.221	1.05092e-193	mouse	shared	FALSE	FALSE
DAD1	1.14915e-197	0.316401	0.951	0.797	1.89771e-193	mouse	shared	TRUE	FALSE
TMEM164	2.90904e-197	0.250347	0.83	0.495	4.80398e-193	mouse	unique	TRUE	FALSE
SLC44A1	3.79482e-197	0.243734	0.837	0.511	6.26676e-193	mouse	shared	FALSE	FALSE
TPRG1	7.63053e-196	0.0668249	0.132	0.01	1.26011e-191	mouse	unique	FALSE	FALSE
TMEM50B	1.39987e-195	0.270037	0.918	0.653	2.31174e-191	mouse	shared	TRUE	FALSE
SCD	3.43449e-195	0.237666	0.998	0.988	5.67172e-191	mouse	unique	FALSE	FALSE
ACTL6B	6.04804e-195	0.275172	0.87	0.611	9.98774e-191	mouse	unique	TRUE	FALSE
NKAIN1	7.93708e-195	0.0735542	0.155	0.018	1.31073e-190	mouse	unique	FALSE	FALSE
AGFG1	5.80499e-194	0.281393	0.954	0.763	9.58636e-190	mouse	shared	TRUE	FALSE
KCNF1	1.10363e-193	0.104508	0.181	0.027	1.82254e-189	mouse	unique	FALSE	FALSE
PDE11A	1.67234e-193	0.126791	0.569	0.229	2.7617e-189	mouse	unique	FALSE	FALSE
CSNK2A3	1.74865e-193	0.274235	0.94	0.719	2.88771e-189	mouse	unique	TRUE	FALSE
CRIPT	1.43451e-192	0.261253	0.972	0.867	2.36895e-188	mouse	shared	TRUE	FALSE
GLRX5	2.61283e-192	0.290562	0.975	0.852	4.31482e-188	mouse	unique	TRUE	FALSE
ELK3	2.67158e-192	0.0850535	0.2	0.036	4.41185e-188	mouse	unique	FALSE	FALSE
PRKAA2	2.69396e-192	0.243822	0.763	0.439	4.4488e-188	mouse	shared	FALSE	FALSE
TMEM63A	4.00952e-192	0.133843	0.373	0.12	6.62133e-188	mouse	unique	FALSE	FALSE
TXNL4A	5.40576e-192	0.277919	0.898	0.613	8.92706e-188	mouse	unique	TRUE	FALSE
CDPF1	8.19808e-192	0.247608	0.825	0.52	1.35383e-187	mouse	unique	FALSE	FALSE
PPEF1	9.47977e-192	0.196309	0.641	0.312	1.56549e-187	mouse	shared	FALSE	FALSE
AGFG2	3.16673e-191	0.237957	0.748	0.422	5.22954e-187	mouse	shared	FALSE	FALSE
GABARAP	5.16762e-191	0.236124	0.998	0.98	8.53381e-187	mouse	shared	FALSE	FALSE
MRPS25	4.45856e-190	0.273413	0.818	0.509	7.36287e-186	mouse	unique	TRUE	FALSE
MIF4GD	1.23419e-189	0.133789	0.433	0.159	2.03815e-185	mouse	unique	FALSE	FALSE
SOCS7	1.37857e-189	0.269642	0.911	0.655	2.27657e-185	mouse	shared	TRUE	FALSE
HDDC2	5.08415e-189	0.216054	0.686	0.364	8.39596e-185	mouse	shared	FALSE	FALSE
PAG1	5.61372e-189	0.125591	0.375	0.126	9.2705e-185	mouse	shared	FALSE	FALSE
TM7SF2	8.93545e-189	0.155336	0.482	0.197	1.4756e-184	mouse	unique	FALSE	FALSE
DOCK11	3.50466e-188	0.235369	0.768	0.438	5.7876e-184	mouse	shared	FALSE	FALSE
HAGH	3.50633e-188	0.48042	0.851	0.592	5.79035e-184	mouse	shared	TRUE	FALSE
TMEM167A	4.57004e-188	0.272508	0.969	0.843	7.54697e-184	mouse	shared	TRUE	FALSE
PDE6D	2.16295e-187	0.310623	0.932	0.742	3.5719e-183	mouse	shared	TRUE	FALSE
FAM102B	8.40259e-187	0.274234	0.974	0.827	1.3876e-182	mouse	shared	TRUE	FALSE
PIEZO2	1.33179e-186	0.113249	0.986	0.641	2.19931e-182	mouse	shared	FALSE	FALSE
PI16	1.65563e-186	0.0828473	0.178	0.029	2.73411e-182	mouse	unique	FALSE	FALSE
TMEM255A	2.08701e-186	0.156857	0.947	0.565	3.4465e-182	mouse	unique	FALSE	FALSE
TMA7	3.40604e-186	0.253978	0.981	0.945	5.62474e-182	mouse	shared	TRUE	FALSE
VAMP8	5.04315e-186	0.150604	0.491	0.191	8.32825e-182	mouse	unique	FALSE	FALSE
MCFD2	3.17819e-185	0.212004	0.73	0.403	5.24847e-181	mouse	shared	FALSE	FALSE
MAGI3	3.41198e-185	0.27789	0.864	0.575	5.63454e-181	mouse	shared	TRUE	FALSE
CHN1	3.48409e-185	0.260648	0.928	0.689	5.75363e-181	mouse	shared	TRUE	FALSE
KHK	4.60416e-185	0.218379	0.635	0.321	7.6033e-181	mouse	unique	FALSE	FALSE
TPM4	2.44626e-184	0.256289	0.889	0.589	4.03976e-180	mouse	shared	TRUE	FALSE
QDPR	4.5457e-184	0.290315	0.916	0.711	7.50676e-180	mouse	unique	TRUE	FALSE
PTPRR	8.39631e-184	0.154554	0.528	0.224	1.38657e-179	mouse	unique	FALSE	FALSE
ISCU	1.13575e-183	0.275324	0.99	0.945	1.87558e-179	mouse	unique	TRUE	FALSE
SDHAF4	1.85362e-182	0.31077	0.896	0.702	3.06107e-178	mouse	shared	TRUE	FALSE
SLC25A1	2.05366e-182	0.271798	0.878	0.608	3.39142e-178	mouse	unique	TRUE	FALSE
SH2D4A	1.71795e-181	0.0854372	0.174	0.028	2.83703e-177	mouse	unique	FALSE	FALSE
MAP1LC3B2	2.92261e-181	0.240732	0.998	0.984	4.8264e-177	mouse	unique	FALSE	FALSE
LYPD1	3.22206e-181	0.27914	0.367	0.134	5.32092e-177	mouse	unique	TRUE	FALSE
KCNG2	1.12978e-180	0.180967	0.552	0.245	1.86572e-176	mouse	unique	FALSE	FALSE
PTGER3	7.87956e-180	0.103543	0.249	0.063	1.30123e-175	mouse	unique	FALSE	FALSE
COX5B	8.28873e-180	0.271057	0.992	0.957	1.3688e-175	mouse	shared	TRUE	FALSE
ANKRD13D	2.11062e-179	0.19284	0.603	0.294	3.48547e-175	mouse	shared	FALSE	FALSE
CHRNB2	7.82192e-179	0.174636	0.59	0.279	1.29171e-174	mouse	unique	FALSE	FALSE
TMBIM4	3.16709e-178	0.284195	0.868	0.587	5.23014e-174	mouse	shared	TRUE	FALSE
RUNX2	3.37726e-178	0.0889925	0.217	0.047	5.57721e-174	mouse	unique	FALSE	FALSE
NDUFC1	8.24196e-178	0.251071	0.98	0.937	1.36108e-173	mouse	shared	TRUE	FALSE
CAMK1G	3.62584e-177	0.103804	0.3	0.089	5.9877e-173	mouse	unique	FALSE	FALSE
DGKG	3.91839e-177	0.1774	0.728	0.345	6.47083e-173	mouse	shared	FALSE	FALSE
ADORA1	7.80114e-176	0.208515	0.857	0.488	1.28828e-171	mouse	unique	FALSE	FALSE
PDE3A	1.33187e-175	0.0594201	0.111	0.007	2.19945e-171	mouse	unique	FALSE	FALSE
RRN3	2.87614e-175	0.249842	0.715	0.402	4.74965e-171	mouse	unique	FALSE	FALSE
ZADH2	3.07884e-175	0.153432	0.509	0.217	5.08439e-171	mouse	unique	FALSE	FALSE
IER3	7.66513e-175	0.139109	0.476	0.196	1.26582e-170	mouse	unique	FALSE	FALSE
MBOAT1	1.2369e-173	0.0676774	0.141	0.017	2.04261e-169	mouse	shared	FALSE	FALSE
FAM189B	2.39236e-173	0.238395	0.997	0.959	3.95074e-169	mouse	shared	FALSE	FALSE
KCTD5	5.95359e-173	0.197183	0.704	0.378	9.83175e-169	mouse	shared	FALSE	FALSE
MED28	7.2227e-173	0.260618	0.982	0.892	1.19276e-168	mouse	shared	TRUE	FALSE
DPP10	1.0024e-172	0.147861	0.883	0.458	1.65536e-168	mouse	unique	FALSE	FALSE
SLC22A18	1.02315e-172	0.0683423	0.14	0.017	1.68964e-168	mouse	shared	FALSE	FALSE
GAN	1.85263e-171	0.256902	0.871	0.587	3.05943e-167	mouse	shared	TRUE	FALSE
TMEM258	2.83952e-171	0.266536	0.886	0.636	4.68918e-167	mouse	unique	TRUE	FALSE
DDIT3	3.47498e-170	0.228042	0.745	0.435	5.73859e-166	mouse	unique	FALSE	FALSE
TEX9	6.61871e-169	0.136936	0.422	0.166	1.09301e-164	mouse	unique	FALSE	FALSE
FRMD4B	3.5649e-168	0.165953	0.65	0.32	5.88708e-164	mouse	shared	FALSE	FALSE
FBXL15	4.03802e-168	0.207754	0.728	0.413	6.66838e-164	mouse	unique	FALSE	FALSE
COX6A1	6.17427e-168	0.287747	0.991	0.979	1.01962e-163	mouse	shared	TRUE	FALSE
GABARAPL2	1.02448e-167	0.283606	0.993	0.966	1.69183e-163	mouse	shared	TRUE	FALSE
GDPD5	1.119e-167	0.154768	0.576	0.266	1.84792e-163	mouse	shared	FALSE	FALSE
TLX2	3.447e-167	0.258577	0.962	0.871	5.69238e-163	mouse	shared	TRUE	FALSE
RAI14	4.31804e-166	0.0742435	0.18	0.034	7.1308e-162	mouse	shared	FALSE	FALSE
SLITRK4	6.11511e-166	0.0698189	0.343	0.112	1.00985e-161	mouse	unique	FALSE	FALSE
CDYL	7.44579e-166	0.174891	0.586	0.286	1.2296e-161	mouse	unique	FALSE	FALSE
STARD3NL	8.84497e-166	0.232732	0.991	0.941	1.46066e-161	mouse	shared	FALSE	FALSE
NDUFS4	8.91796e-166	0.270433	0.879	0.642	1.47271e-161	mouse	shared	TRUE	FALSE
TNS3	9.74197e-166	0.110552	0.449	0.172	1.60879e-161	mouse	shared	FALSE	FALSE
LRRTM3	2.11804e-165	0.0982125	0.394	0.145	3.49774e-161	mouse	unique	FALSE	FALSE
C18orf32	4.82057e-165	0.277901	0.982	0.889	7.9607e-161	mouse	unique	TRUE	FALSE
GADD45A	1.56172e-164	0.17425	0.635	0.332	2.57902e-160	mouse	shared	FALSE	FALSE
FDPS	1.99828e-164	0.313192	0.873	0.607	3.29997e-160	mouse	shared	TRUE	FALSE
OAZ1	2.91204e-162	0.21799	0.999	0.995	4.80894e-158	mouse	shared	FALSE	FALSE
ELOVL6	4.22651e-162	0.229022	0.876	0.579	6.97965e-158	mouse	unique	FALSE	FALSE
SNRPD2	6.46891e-162	0.264533	0.929	0.805	1.06828e-157	mouse	shared	TRUE	FALSE
BRI3	3.33651e-161	0.264286	0.967	0.897	5.50992e-157	mouse	shared	TRUE	FALSE
ATP5MF	2.09805e-160	0.233452	0.981	0.945	3.46472e-156	mouse	unique	FALSE	FALSE
MLC1	3.16017e-160	0.0400558	0.311	0.098	5.21871e-156	mouse	unique	FALSE	FALSE
AKR1A1	3.34788e-160	0.194525	0.999	0.983	5.52868e-156	mouse	unique	FALSE	FALSE
SNCB	4.38351e-160	0.12912	0.899	0.493	7.23893e-156	mouse	unique	FALSE	FALSE
LLPH	6.04674e-160	0.254631	0.842	0.581	9.98559e-156	mouse	shared	TRUE	FALSE
RABAC1	6.38311e-160	0.311167	0.995	0.965	1.05411e-155	mouse	shared	TRUE	FALSE
NPHP3-ACAD11	1.16171e-159	0.0721353	0.177	0.034	1.91845e-155	mouse	unique	FALSE	FALSE
FAM107B	3.033e-159	0.160843	0.749	0.41	5.00869e-155	mouse	shared	FALSE	FALSE
ANK3	1.30153e-158	0.246402	0.976	0.843	2.14935e-154	mouse	unique	FALSE	FALSE
EIF1AY	1.65588e-158	0.2359	0.904	0.676	2.73452e-154	mouse	unique	FALSE	FALSE
RFESD	2.40901e-158	0.179376	0.669	0.358	3.97823e-154	mouse	shared	FALSE	FALSE
PFDN1	3.50423e-158	0.242927	0.953	0.819	5.78688e-154	mouse	shared	FALSE	FALSE
FAM83D	2.434e-157	0.064841	0.126	0.015	4.01951e-153	mouse	unique	FALSE	FALSE
TSHZ2	2.75469e-157	0.244929	0.999	0.946	4.5491e-153	mouse	unique	FALSE	FALSE
STOML1	4.01526e-157	0.209003	0.792	0.483	6.6308e-153	mouse	unique	FALSE	FALSE
DDHD1	7.69846e-157	0.182263	0.716	0.393	1.27132e-152	mouse	shared	FALSE	FALSE
PAIP2	8.18659e-157	0.256174	0.986	0.943	1.35193e-152	mouse	shared	TRUE	FALSE
KLHL2	3.7969e-156	0.232459	0.856	0.567	6.2702e-152	mouse	unique	FALSE	FALSE
BAX	1.49198e-155	0.255646	0.94	0.768	2.46386e-151	mouse	unique	TRUE	FALSE
NR2C2AP	1.74856e-155	0.234081	0.888	0.644	2.88757e-151	mouse	unique	FALSE	FALSE
TWF1	4.27104e-155	0.230173	0.837	0.546	7.05319e-151	mouse	unique	FALSE	FALSE
GOLGA7B	1.15533e-154	0.214746	0.843	0.555	1.90791e-150	mouse	unique	FALSE	FALSE
FNDC5	2.68297e-154	0.157444	0.765	0.444	4.43066e-150	mouse	shared	FALSE	FALSE
ALDOC	1.2005e-153	0.105517	0.553	0.255	1.98251e-149	mouse	unique	FALSE	FALSE
FAM189A2	7.71226e-153	0.136435	0.554	0.26	1.2736e-148	mouse	unique	FALSE	FALSE
FMNL1	1.12264e-152	0.135399	0.434	0.183	1.85393e-148	mouse	shared	FALSE	FALSE
RAB15	1.45393e-150	0.215666	0.941	0.638	2.40102e-146	mouse	shared	FALSE	FALSE
TLE1	1.61229e-150	0.19468	0.909	0.634	2.66254e-146	mouse	shared	FALSE	FALSE
BLOC1S2	1.64881e-150	0.225324	0.887	0.643	2.72285e-146	mouse	unique	FALSE	FALSE
TOMM7	3.49269e-150	0.231737	0.965	0.854	5.76783e-146	mouse	shared	FALSE	FALSE
PALMD	6.4593e-150	0.176956	0.677	0.367	1.06669e-145	mouse	unique	FALSE	FALSE
CFL1	1.34807e-149	0.295971	0.998	0.988	2.22621e-145	mouse	unique	TRUE	FALSE
POLR2I	3.09934e-149	0.242001	0.872	0.653	5.11826e-145	mouse	shared	FALSE	FALSE
MRPL54	5.48917e-148	0.245613	0.956	0.837	9.06481e-144	mouse	unique	FALSE	FALSE
VPS4B	1.96353e-147	0.245137	0.948	0.82	3.24257e-143	mouse	shared	FALSE	FALSE
DPY30	1.33368e-146	0.246401	0.935	0.788	2.20244e-142	mouse	shared	FALSE	FALSE
ORMDL2	3.60781e-146	0.165399	0.581	0.299	5.95793e-142	mouse	unique	FALSE	FALSE
SMIM30	4.47597e-146	0.297672	0.861	0.734	7.39161e-142	mouse	shared	TRUE	FALSE
CAPN1	1.55703e-145	0.219985	0.788	0.512	2.57127e-141	mouse	unique	FALSE	FALSE
ADAMTS15	1.59723e-145	0.0989587	0.324	0.113	2.63767e-141	mouse	unique	FALSE	FALSE
TRADD	2.1342e-145	0.145697	0.602	0.307	3.52442e-141	mouse	shared	FALSE	FALSE
GRIP2	2.26194e-145	0.07427	0.204	0.05	3.73536e-141	mouse	unique	FALSE	FALSE
KCND1	4.09161e-145	0.207201	0.889	0.581	6.75689e-141	mouse	unique	FALSE	FALSE
RPP25	4.28252e-145	0.0682054	0.193	0.045	7.07215e-141	mouse	shared	FALSE	FALSE
SEC61G	7.44661e-145	0.264629	0.888	0.804	1.22973e-140	mouse	shared	TRUE	FALSE
TMCC3	7.18158e-144	0.136641	0.743	0.395	1.18597e-139	mouse	unique	FALSE	FALSE
BCL2L14	8.42199e-144	0.0580174	0.13	0.019	1.39081e-139	mouse	unique	FALSE	FALSE
MRPS10	9.93911e-144	0.221092	0.865	0.61	1.64135e-139	mouse	unique	FALSE	FALSE
IDH1	2.05308e-143	0.22131	0.901	0.652	3.39046e-139	mouse	unique	FALSE	FALSE
EDEM1	1.36179e-142	0.124717	0.466	0.209	2.24887e-138	mouse	unique	FALSE	FALSE
IDI1	1.60743e-142	0.260247	0.852	0.65	2.65451e-138	mouse	unique	TRUE	FALSE
FAM162A	3.80022e-142	0.239572	0.887	0.666	6.27568e-138	mouse	unique	FALSE	FALSE
RARG	4.21079e-142	0.135872	0.469	0.213	6.9537e-138	mouse	unique	FALSE	FALSE
ETS1	6.02883e-142	0.0947955	0.377	0.142	9.956e-138	mouse	shared	FALSE	FALSE
MCM5	1.03597e-140	0.0537853	0.131	0.02	1.7108e-136	mouse	unique	FALSE	FALSE
COX7B	1.07394e-140	0.232591	0.973	0.882	1.77351e-136	mouse	shared	FALSE	FALSE
DOK5	1.11612e-140	0.0571132	0.156	0.03	1.84316e-136	mouse	unique	FALSE	FALSE
DCUN1D5	1.81382e-140	0.28907	0.898	0.715	2.99533e-136	mouse	shared	TRUE	FALSE
PLEK2	5.50204e-139	0.0528944	0.121	0.016	9.08607e-135	mouse	unique	FALSE	FALSE
CCDC43	1.03398e-138	0.194762	0.8	0.504	1.70751e-134	mouse	unique	FALSE	FALSE
ENTPD3	1.51576e-138	0.160185	0.72	0.404	2.50312e-134	mouse	unique	FALSE	FALSE
NOL4L	1.83576e-138	0.201203	0.805	0.512	3.03158e-134	mouse	shared	FALSE	FALSE
SLC24A2	7.67466e-138	0.116515	0.898	0.511	1.26739e-133	mouse	unique	FALSE	FALSE
PIN1	1.35721e-137	0.234065	0.93	0.767	2.24129e-133	mouse	shared	FALSE	FALSE
REXO2	2.0499e-137	0.348895	0.969	0.836	3.3852e-133	mouse	shared	TRUE	FALSE
EVI5	3.25171e-137	0.223131	0.944	0.723	5.36987e-133	mouse	unique	FALSE	FALSE
MED21	5.36149e-136	0.233928	0.781	0.52	8.85396e-132	mouse	shared	FALSE	FALSE
ANXA5	1.83263e-135	0.245829	0.994	0.936	3.02641e-131	mouse	shared	FALSE	FALSE
POLR2K	5.2213e-135	0.260651	0.874	0.739	8.62246e-131	mouse	shared	TRUE	FALSE
GRPEL2	5.36344e-135	0.125809	0.524	0.254	8.85718e-131	mouse	shared	FALSE	FALSE
UROS	9.02113e-135	0.139638	0.577	0.296	1.48975e-130	mouse	unique	FALSE	FALSE
SRP19	1.2267e-134	0.220648	0.953	0.838	2.02577e-130	mouse	shared	FALSE	FALSE
TMEM106A	2.40572e-134	0.0841786	0.234	0.071	3.9728e-130	mouse	unique	FALSE	FALSE
DOCK9	3.30931e-134	0.135084	0.533	0.265	5.46499e-130	mouse	unique	FALSE	FALSE
DNASE1L3	3.75049e-134	0.0624527	0.458	0.188	6.19356e-130	mouse	unique	FALSE	FALSE
TOX2	5.71742e-134	0.130016	0.65	0.344	9.44174e-130	mouse	unique	FALSE	FALSE
NAV1	6.37853e-134	0.211329	0.973	0.807	1.05335e-129	mouse	shared	FALSE	FALSE
NGB	6.72786e-134	0.0583621	0.407	0.161	1.11104e-129	mouse	unique	FALSE	FALSE
SSX2IP	1.21147e-133	0.194959	0.819	0.513	2.00063e-129	mouse	shared	FALSE	FALSE
ACLY	2.0399e-133	0.207324	0.99	0.916	3.36868e-129	mouse	unique	FALSE	FALSE
RAPH1	2.39089e-133	0.222343	0.949	0.769	3.94832e-129	mouse	unique	FALSE	FALSE
FABP5	3.62402e-132	0.22245	0.94	0.819	5.9847e-128	mouse	shared	FALSE	FALSE
TRMT112	4.24149e-132	0.245138	0.897	0.758	7.0044e-128	mouse	shared	FALSE	FALSE
ZSWIM7	4.8583e-132	0.149062	0.535	0.273	8.023e-128	mouse	shared	FALSE	FALSE
MED8	8.99119e-132	0.174519	0.708	0.415	1.4848e-127	mouse	shared	FALSE	FALSE
LPCAT3	3.39568e-131	0.109801	0.361	0.148	5.60762e-127	mouse	shared	FALSE	FALSE
HS2ST1	9.69051e-131	0.165399	0.771	0.458	1.60029e-126	mouse	unique	FALSE	FALSE
HELLS	1.18435e-130	0.116329	0.357	0.148	1.95583e-126	mouse	unique	FALSE	FALSE
LSM4	1.31872e-130	0.249479	0.908	0.738	2.17773e-126	mouse	shared	FALSE	FALSE
DCAF4	1.5731e-130	0.102892	0.378	0.155	2.59782e-126	mouse	unique	FALSE	FALSE
FOXN2	1.32382e-129	0.0947626	0.34	0.13	2.18616e-125	mouse	unique	FALSE	FALSE
SLC46A1	2.13631e-129	0.0669645	0.168	0.039	3.5279e-125	mouse	unique	FALSE	FALSE
ZFHX2	1.1644e-128	0.192379	0.824	0.55	1.92289e-124	mouse	shared	FALSE	FALSE
SSR3	1.24998e-128	0.203461	0.889	0.67	2.06421e-124	mouse	unique	FALSE	FALSE
HOXB3	6.07428e-128	0.0697503	0.224	0.066	1.00311e-123	mouse	unique	FALSE	FALSE
IAH1	9.31866e-128	0.133657	0.572	0.296	1.53888e-123	mouse	unique	FALSE	FALSE
PKIA	2.3884e-127	0.188132	0.836	0.552	3.9442e-123	mouse	shared	FALSE	FALSE
LRRC8C	4.27696e-127	0.159654	0.748	0.443	7.06297e-123	mouse	shared	FALSE	FALSE
DNAJC6	5.38618e-127	0.203959	0.938	0.761	8.89473e-123	mouse	unique	FALSE	FALSE
RAB11FIP2	7.55302e-127	0.229309	0.894	0.723	1.24731e-122	mouse	unique	FALSE	FALSE
BCAR3	1.11725e-126	0.0634559	0.22	0.064	1.84502e-122	mouse	unique	FALSE	FALSE
BAG1	1.18089e-126	0.22652	0.99	0.942	1.95012e-122	mouse	unique	FALSE	FALSE
FDX1	1.74722e-126	0.205237	0.77	0.501	2.88537e-122	mouse	shared	FALSE	FALSE
SYT9	2.50997e-126	0.190641	0.933	0.688	4.14496e-122	mouse	unique	FALSE	FALSE
NCBP2AS2	3.13963e-126	0.254048	0.868	0.765	5.18478e-122	mouse	shared	TRUE	FALSE
INIP	6.19647e-126	0.121484	0.511	0.254	1.02328e-121	mouse	shared	FALSE	FALSE
LMBR1L	2.74962e-125	0.0986571	0.324	0.126	4.54072e-121	mouse	unique	FALSE	FALSE
MRPS18C	3.61502e-125	0.206896	0.797	0.522	5.96984e-121	mouse	shared	FALSE	FALSE
MGAT4B	4.36096e-125	0.165075	0.904	0.647	7.20169e-121	mouse	shared	FALSE	FALSE
SMIM18	4.44149e-125	0.0689268	0.205	0.06	7.33467e-121	mouse	unique	FALSE	FALSE
PSMB10	5.85254e-125	0.194773	0.859	0.62	9.66489e-121	mouse	unique	FALSE	FALSE
RAP1GAP2	1.00212e-124	0.192296	0.884	0.606	1.6549e-120	mouse	unique	FALSE	FALSE
PARK7	1.01689e-124	0.287416	0.956	0.877	1.6793e-120	mouse	shared	TRUE	FALSE
SNRNP25	1.45695e-124	0.193097	0.899	0.68	2.40601e-120	mouse	shared	FALSE	FALSE
FBXO22	2.09813e-124	0.14527	0.676	0.383	3.46484e-120	mouse	unique	FALSE	FALSE
TOMM22	2.23935e-124	0.215148	0.954	0.854	3.69806e-120	mouse	shared	FALSE	FALSE
TRAPPC4	5.06287e-124	0.204194	0.984	0.892	8.36082e-120	mouse	shared	FALSE	FALSE
RHOC	8.08646e-124	0.151959	0.724	0.412	1.3354e-119	mouse	shared	FALSE	FALSE
HOXB2	9.95547e-124	0.100236	0.356	0.145	1.64405e-119	mouse	shared	FALSE	FALSE
DNAJC3	1.12165e-123	0.188724	0.772	0.483	1.8523e-119	mouse	shared	FALSE	FALSE
UBE2F	1.54653e-123	0.178792	0.762	0.476	2.55394e-119	mouse	unique	FALSE	FALSE
SLC7A7	2.55671e-123	0.135533	0.687	0.382	4.22214e-119	mouse	shared	FALSE	FALSE
KLHL29	6.6745e-123	0.120166	0.472	0.227	1.10223e-118	mouse	shared	FALSE	FALSE
SESTD1	7.16426e-123	0.158788	0.703	0.404	1.18311e-118	mouse	unique	FALSE	FALSE
SUMO2	1.31007e-122	0.22766	0.89	0.846	2.16345e-118	mouse	shared	FALSE	FALSE
HSPA12A	2.36631e-122	0.192932	0.94	0.732	3.90772e-118	mouse	shared	FALSE	FALSE
KCNMB1	3.63384e-122	0.0124497	0.597	0.285	6.00092e-118	mouse	unique	FALSE	FALSE
MLLT3	5.4953e-122	0.148711	0.673	0.382	9.07493e-118	mouse	unique	FALSE	FALSE
MRPS21	1.01343e-121	0.227242	0.915	0.8	1.67357e-117	mouse	shared	FALSE	FALSE
TSR3	1.19594e-121	0.180453	0.775	0.494	1.97497e-117	mouse	shared	FALSE	FALSE
CUEDC2	2.62295e-121	0.218966	0.925	0.694	4.33153e-117	mouse	unique	FALSE	FALSE
MRPS11	2.90117e-121	0.157329	0.674	0.384	4.79099e-117	mouse	shared	FALSE	FALSE
MIF	5.82246e-121	0.262839	0.962	0.896	9.61522e-117	mouse	shared	TRUE	FALSE
CNN3	6.8112e-121	0.180682	0.936	0.671	1.1248e-116	mouse	shared	FALSE	FALSE
BRAP	1.83678e-120	0.17771	0.929	0.688	3.03325e-116	mouse	unique	FALSE	FALSE
ZNF516	1.85418e-120	0.0934745	0.445	0.197	3.062e-116	mouse	shared	FALSE	FALSE
SSBP3	2.53538e-120	0.187438	0.979	0.818	4.18693e-116	mouse	shared	FALSE	FALSE
APOD	3.43274e-120	0.0443914	0.206	0.059	5.66883e-116	mouse	unique	FALSE	FALSE
SEMA4B	8.44478e-120	0.202949	0.499	0.256	1.39457e-115	mouse	unique	FALSE	FALSE
CEBPZOS	9.24738e-120	0.210759	0.922	0.755	1.52711e-115	mouse	shared	FALSE	FALSE
LIMK1	1.09146e-119	0.193502	0.871	0.628	1.80243e-115	mouse	shared	FALSE	FALSE
POLR2J	6.44988e-119	0.21068	0.884	0.663	1.06513e-114	mouse	shared	FALSE	FALSE
TEC	1.27012e-118	0.0582922	0.156	0.035	2.09748e-114	mouse	unique	FALSE	FALSE
ARPC1A	3.36647e-118	0.19926	0.997	0.982	5.55939e-114	mouse	unique	FALSE	FALSE
NOP10	3.64059e-118	0.145001	0.97	0.919	6.01207e-114	mouse	shared	FALSE	FALSE
LDAH	5.36592e-118	0.121451	0.536	0.276	8.86127e-114	mouse	unique	FALSE	FALSE
ARHGEF25	5.86914e-118	0.15573	0.733	0.435	9.69231e-114	mouse	unique	FALSE	FALSE
UCK2	6.28832e-118	0.125662	0.519	0.266	1.03845e-113	mouse	unique	FALSE	FALSE
BORCS8-MEF2B	8.4579e-118	0.189118	0.807	0.56	1.39674e-113	mouse	unique	FALSE	FALSE
DCTN6	1.388e-117	0.218186	0.85	0.628	2.29215e-113	mouse	unique	FALSE	FALSE
SOX11	2.45653e-117	0.10224	0.731	0.413	4.05671e-113	mouse	unique	FALSE	FALSE
ANKRD13B	3.15659e-117	0.142535	0.605	0.334	5.2128e-113	mouse	shared	FALSE	FALSE
STX12	4.98812e-117	0.181792	0.948	0.782	8.23738e-113	mouse	shared	FALSE	FALSE
XAF1	1.00271e-116	0.0793923	0.326	0.128	1.65588e-112	mouse	unique	FALSE	FALSE
ARHGAP28	1.38427e-116	0.193924	0.895	0.652	2.28598e-112	mouse	shared	FALSE	FALSE
SLC19A1	2.84411e-116	0.0832387	0.4	0.175	4.69677e-112	mouse	unique	FALSE	FALSE
ZNHIT1	6.92134e-116	0.209853	0.928	0.767	1.14299e-111	mouse	shared	FALSE	FALSE
COX7A2L	7.3316e-116	0.168394	0.996	0.973	1.21074e-111	mouse	unique	FALSE	FALSE
SHC1	1.33075e-115	0.189769	0.861	0.606	2.19759e-111	mouse	shared	FALSE	FALSE
AP2S1	1.75559e-115	0.23805	0.943	0.849	2.89919e-111	mouse	unique	FALSE	FALSE
FAM161A	3.4598e-115	0.0712798	0.231	0.075	5.71351e-111	mouse	unique	FALSE	FALSE
COPRS	1.27841e-114	0.196128	0.905	0.687	2.11116e-110	mouse	shared	FALSE	FALSE
CSRNP3	1.87684e-114	0.187154	0.897	0.659	3.09942e-110	mouse	unique	FALSE	FALSE
F2RL2	2.18668e-114	0.112218	0.817	0.459	3.61109e-110	mouse	shared	FALSE	FALSE
RHEBL1	4.57835e-114	0.15045	0.678	0.398	7.56069e-110	mouse	shared	FALSE	FALSE
GTF2H5	2.19659e-113	0.208799	0.968	0.876	3.62744e-109	mouse	shared	FALSE	FALSE
PDRG1	2.51887e-113	0.185023	0.849	0.612	4.15966e-109	mouse	shared	FALSE	FALSE
GADL1	3.47207e-113	0.0714124	0.182	0.052	5.73378e-109	mouse	unique	FALSE	FALSE
NT5C	4.54514e-113	0.220597	0.821	0.569	7.50584e-109	mouse	unique	FALSE	FALSE
NEUROG3	4.83762e-113	0.0485944	0.104	0.015	7.98885e-109	mouse	unique	FALSE	FALSE
LSM8	1.52593e-112	0.16396	0.701	0.421	2.51992e-108	mouse	shared	FALSE	FALSE
ZDHHC14	2.3828e-112	0.108258	0.465	0.23	3.93495e-108	mouse	shared	FALSE	FALSE
ICMT	7.77516e-112	0.188394	0.917	0.696	1.28399e-107	mouse	unique	FALSE	FALSE
ASCL4	8.56851e-112	0.0664662	0.158	0.039	1.415e-107	mouse	unique	FALSE	FALSE
NOG	2.21251e-111	0.0810361	0.189	0.055	3.65374e-107	mouse	unique	FALSE	FALSE
EEF1E1-BLOC1S5	6.22957e-111	0.201253	0.872	0.64	1.02875e-106	mouse	unique	FALSE	FALSE
APIP	6.99626e-111	0.128974	0.512	0.271	1.15536e-106	mouse	shared	FALSE	FALSE
FLRT2	1.52972e-110	0.0555501	0.216	0.067	2.52618e-106	mouse	unique	FALSE	FALSE
JPH2	1.66307e-110	0.0685372	0.183	0.054	2.7464e-106	mouse	unique	FALSE	FALSE
ZDHHC13	2.5033e-110	0.0934868	0.374	0.167	4.13395e-106	mouse	unique	FALSE	FALSE
RTKN	3.11097e-110	0.0992459	0.482	0.237	5.13746e-106	mouse	unique	FALSE	FALSE
YTHDF2	4.61135e-110	0.316709	0.88	0.651	7.61519e-106	mouse	unique	TRUE	FALSE
SLC5A3	5.11587e-110	0.144259	0.646	0.373	8.44836e-106	mouse	shared	FALSE	FALSE
RAP2C	5.93826e-110	0.169618	0.785	0.529	9.80645e-106	mouse	unique	FALSE	FALSE
MRPL36	6.71789e-110	0.205925	0.846	0.623	1.10939e-105	mouse	shared	FALSE	FALSE
DTD2	8.94892e-110	0.104717	0.502	0.257	1.47782e-105	mouse	unique	FALSE	FALSE
N6AMT1	1.15892e-109	0.146719	0.656	0.386	1.91384e-105	mouse	shared	FALSE	FALSE
UQCRB	1.31564e-109	0.211552	0.893	0.727	2.17264e-105	mouse	shared	FALSE	FALSE
TMEM51	1.45233e-109	0.0806177	0.268	0.099	2.39837e-105	mouse	shared	FALSE	FALSE
ZDHHC18	1.96554e-109	0.205761	0.888	0.654	3.24589e-105	mouse	unique	FALSE	FALSE
COA3	3.84493e-109	0.206235	0.988	0.95	6.34952e-105	mouse	shared	FALSE	FALSE
AIP	6.18752e-109	0.193442	0.897	0.709	1.02181e-104	mouse	shared	FALSE	FALSE
COMMD6	7.83877e-109	0.179398	0.816	0.555	1.29449e-104	mouse	shared	FALSE	FALSE
SCOC	8.95061e-109	0.196739	0.982	0.947	1.4781e-104	mouse	shared	FALSE	FALSE
FAR1	9.23815e-109	0.21488	0.937	0.779	1.52559e-104	mouse	unique	FALSE	FALSE
RPS6KA2	1.09116e-108	0.200159	0.799	0.556	1.80193e-104	mouse	unique	FALSE	FALSE
NACC2	1.17413e-108	0.148128	0.989	0.905	1.93896e-104	mouse	shared	FALSE	FALSE
UBE2I	4.86299e-108	0.214672	0.708	0.48	8.03074e-104	mouse	unique	FALSE	FALSE
TOM1L1	5.76838e-108	0.0667237	0.225	0.075	9.5259e-104	mouse	unique	FALSE	FALSE
ST6GAL1	1.52625e-107	0.113499	0.631	0.346	2.52044e-103	mouse	unique	FALSE	FALSE
LYRM2	1.92626e-107	0.141912	0.663	0.394	3.18103e-103	mouse	unique	FALSE	FALSE
MYDGF	3.06675e-107	0.153026	0.687	0.414	5.06443e-103	mouse	shared	FALSE	FALSE
C14orf28	3.14262e-107	0.104726	0.449	0.222	5.18972e-103	mouse	unique	FALSE	FALSE
TRIQK	9.00777e-107	0.15985	0.772	0.504	1.48754e-102	mouse	unique	FALSE	FALSE
CPNE8	2.83163e-106	0.192205	0.89	0.652	4.67615e-102	mouse	shared	FALSE	FALSE
VTI1B	5.32473e-106	0.205346	0.988	0.924	8.79327e-102	mouse	unique	FALSE	FALSE
DHPS	1.36541e-105	0.165437	0.767	0.491	2.25485e-101	mouse	unique	FALSE	FALSE
POMP	1.42376e-105	0.204152	0.982	0.905	2.35119e-101	mouse	shared	FALSE	FALSE
SYT5	1.74604e-105	0.127516	0.65	0.363	2.8834e-101	mouse	unique	FALSE	FALSE
DHCR7	2.03034e-105	0.144748	0.67	0.394	3.3529e-101	mouse	unique	FALSE	FALSE
KSR2	2.29535e-105	0.106871	0.543	0.286	3.79053e-101	mouse	unique	FALSE	FALSE
FAM98B	2.37067e-105	0.119996	0.509	0.271	3.91493e-101	mouse	unique	FALSE	FALSE
MSC	2.53092e-105	0.0687207	0.381	0.164	4.17956e-101	mouse	unique	FALSE	FALSE
MAP3K9	2.74398e-105	0.149864	0.731	0.457	4.53141e-101	mouse	shared	FALSE	FALSE
ABR	2.92417e-105	0.175308	0.942	0.72	4.82897e-101	mouse	unique	FALSE	FALSE
LYPLA1	3.15596e-105	0.132902	0.687	0.411	5.21175e-101	mouse	shared	FALSE	FALSE
STK32A	8.54384e-105	0.0428554	0.125	0.026	1.41093e-100	mouse	shared	FALSE	FALSE
TNFAIP8L3	9.24865e-105	0.0547442	0.152	0.039	1.52732e-100	mouse	unique	FALSE	FALSE
CUX1	1.38131e-104	0.098327	0.513	0.264	2.28109e-100	mouse	unique	FALSE	FALSE
BRK1	2.40124e-104	0.175907	0.982	0.943	3.96542e-100	mouse	unique	FALSE	FALSE
WASL	2.86405e-104	0.188898	0.979	0.896	4.72969e-100	mouse	shared	FALSE	FALSE
PDCD5	3.04906e-104	0.178612	0.98	0.926	5.03522e-100	mouse	shared	FALSE	FALSE
C11orf95	7.82037e-104	0.109102	0.531	0.276	1.29146e-99	mouse	unique	FALSE	FALSE
USP12	9.32008e-104	0.18372	0.82	0.586	1.53912e-99	mouse	shared	FALSE	FALSE
IDNK	1.47349e-103	0.18153	0.886	0.666	2.43333e-99	mouse	unique	FALSE	FALSE
MINK1	1.92886e-103	0.170891	0.842	0.578	3.18531e-99	mouse	shared	FALSE	FALSE
UBB	1.99009e-103	0.364931	0.983	0.945	3.28643e-99	mouse	shared	TRUE	FALSE
ARPC5L	5.11043e-103	0.189811	0.965	0.87	8.43936e-99	mouse	shared	FALSE	FALSE
ARHGAP6	6.66314e-103	0.0525394	0.131	0.029	1.10035e-98	mouse	unique	FALSE	FALSE
KALRN	7.77439e-103	0.0584086	0.34	0.142	1.28386e-98	mouse	shared	FALSE	FALSE
PAQR4	1.66866e-102	0.135836	0.74	0.459	2.75562e-98	mouse	unique	FALSE	FALSE
PNPLA3	3.73122e-102	0.0963727	0.463	0.226	6.16174e-98	mouse	unique	FALSE	FALSE
MAGI2	7.81739e-102	0.095695	0.394	0.187	1.29096e-97	mouse	unique	FALSE	FALSE
CISD3	1.7398e-101	0.218672	0.883	0.707	2.8731e-97	mouse	shared	FALSE	FALSE
SNX6	2.48374e-101	0.184317	0.833	0.597	4.10165e-97	mouse	shared	FALSE	FALSE
SPTLC1	3.58826e-101	0.0997267	0.473	0.24	5.92565e-97	mouse	unique	FALSE	FALSE
MVK	6.93338e-101	0.125922	0.614	0.351	1.14498e-96	mouse	unique	FALSE	FALSE
NUDT5	1.76978e-100	0.117508	0.537	0.296	2.92261e-96	mouse	shared	FALSE	FALSE
RAD51D	1.91883e-100	0.0876629	0.412	0.197	3.16875e-96	mouse	unique	FALSE	FALSE
POLR2L	2.10587e-100	0.197059	0.798	0.574	3.47764e-96	mouse	shared	FALSE	FALSE
ANKH	3.11596e-100	0.155888	0.787	0.524	5.1457e-96	mouse	unique	FALSE	FALSE
ANAPC15	5.33919e-100	0.12468	0.614	0.358	8.81714e-96	mouse	shared	FALSE	FALSE
RNF181	6.02026e-100	0.136719	0.718	0.448	9.94186e-96	mouse	shared	FALSE	FALSE
DIP2B	9.98633e-100	0.137324	0.693	0.422	1.64914e-95	mouse	unique	FALSE	FALSE
TAF5	1.22325e-99	0.0683408	0.228	0.082	2.02007e-95	mouse	unique	FALSE	FALSE
BOLA2	1.75212e-99	0.176434	0.956	0.832	2.89346e-95	mouse	shared	FALSE	FALSE
ITGB3BP	4.23004e-99	0.06988	0.316	0.134	6.98548e-95	mouse	unique	FALSE	FALSE
MCUR1	7.02962e-99	0.0733705	0.496	0.248	1.16087e-94	mouse	unique	FALSE	FALSE
CMC2	8.43579e-99	0.16569	0.791	0.537	1.39309e-94	mouse	unique	FALSE	FALSE
MRPL57	9.87499e-99	0.196866	0.926	0.791	1.63076e-94	mouse	shared	FALSE	FALSE
LINC00514	1.05306e-98	0.0586223	0.16	0.045	1.73902e-94	mouse	unique	FALSE	FALSE
SPCS1	1.21255e-98	0.209836	0.969	0.877	2.00241e-94	mouse	shared	FALSE	FALSE
ARL15	1.68449e-98	0.0849235	0.398	0.188	2.78177e-94	mouse	unique	FALSE	FALSE
EIF5	2.03828e-98	0.174214	0.99	0.945	3.36602e-94	mouse	unique	FALSE	FALSE
ABCA5	2.34697e-98	0.163906	0.908	0.614	3.87579e-94	mouse	shared	FALSE	FALSE
FAM222A	7.38432e-98	0.0702543	0.244	0.091	1.21945e-93	mouse	shared	FALSE	FALSE
ARHGAP39	1.12003e-97	0.145427	0.776	0.497	1.84962e-93	mouse	unique	FALSE	FALSE
RBM3	1.78536e-97	0.237536	0.889	0.789	2.94835e-93	mouse	shared	FALSE	FALSE
IL1RAPL1	1.98532e-97	0.0562267	0.213	0.073	3.27856e-93	mouse	unique	FALSE	FALSE
TM7SF3	2.3717e-97	0.0902196	0.419	0.203	3.91663e-93	mouse	unique	FALSE	FALSE
IDS	2.40207e-97	0.180052	0.986	0.903	3.96678e-93	mouse	unique	FALSE	FALSE
LIPA	2.83932e-97	0.12684	0.649	0.38	4.68886e-93	mouse	shared	FALSE	FALSE
ZBTB48	3.13822e-97	0.0645681	0.2	0.067	5.18245e-93	mouse	unique	FALSE	FALSE
SNAP29	3.94341e-97	0.0916704	0.456	0.232	6.51214e-93	mouse	unique	FALSE	FALSE
SLC25A53	4.2225e-97	0.0915385	0.434	0.216	6.97304e-93	mouse	unique	FALSE	FALSE
MRPS33	8.99494e-97	0.223505	0.919	0.835	1.48542e-92	mouse	shared	FALSE	FALSE
CUTA	1.82104e-96	0.184725	0.86	0.638	3.00727e-92	mouse	shared	FALSE	FALSE
OOEP	1.95968e-96	0.0899579	0.275	0.115	3.23621e-92	mouse	unique	FALSE	FALSE
CDK2AP2	3.28154e-96	0.175802	0.872	0.657	5.41914e-92	mouse	shared	FALSE	FALSE
CHCHD2	1.35634e-95	0.143716	1	0.998	2.23986e-91	mouse	shared	FALSE	FALSE
PPDPF	1.88968e-95	0.179212	0.958	0.866	3.12062e-91	mouse	shared	FALSE	FALSE
MORN2	2.09357e-95	0.126604	0.591	0.346	3.45732e-91	mouse	shared	FALSE	FALSE
SNED1	2.68305e-95	0.061933	0.189	0.061	4.43079e-91	mouse	unique	FALSE	FALSE
LAPTM4A	2.70087e-95	0.164487	0.968	0.875	4.46022e-91	mouse	shared	FALSE	FALSE
C19orf53	3.74204e-95	0.170429	0.989	0.956	6.17961e-91	mouse	shared	FALSE	FALSE
TRAM1L1	4.60829e-95	0.0755785	0.358	0.166	7.61012e-91	mouse	unique	FALSE	FALSE
CARNMT1	5.60311e-95	0.0980115	0.513	0.274	9.25298e-91	mouse	unique	FALSE	FALSE
RGS3	7.40876e-95	0.152373	0.847	0.586	1.22348e-90	mouse	unique	FALSE	FALSE
THSD7A	7.9131e-95	0.0990025	0.799	0.479	1.30677e-90	mouse	unique	FALSE	FALSE
SRP9	8.63609e-95	0.158844	0.988	0.949	1.42616e-90	mouse	shared	FALSE	FALSE
KLF13	1.4194e-94	0.230863	0.961	0.85	2.344e-90	mouse	unique	FALSE	FALSE
RNF112	1.63912e-94	0.0748944	0.814	0.477	2.70684e-90	mouse	unique	FALSE	FALSE
C15orf40	1.92563e-94	0.105847	0.527	0.288	3.17998e-90	mouse	shared	FALSE	FALSE
TCEAL8	2.04459e-94	0.159459	0.931	0.74	3.37644e-90	mouse	shared	FALSE	FALSE
UBE2E2	2.1228e-94	0.184492	0.948	0.791	3.5056e-90	mouse	unique	FALSE	FALSE
PLCL2	6.74709e-94	0.060471	0.179	0.058	1.11421e-89	mouse	unique	FALSE	FALSE
N4BP2L1	9.21379e-94	0.0921923	0.478	0.25	1.52156e-89	mouse	unique	FALSE	FALSE
SUDS3	1.15447e-93	0.200703	0.95	0.799	1.9065e-89	mouse	shared	FALSE	FALSE
NAGK	1.38501e-93	0.167868	0.943	0.795	2.28721e-89	mouse	shared	FALSE	FALSE
EBF3	1.50746e-93	0.146587	0.802	0.529	2.48942e-89	mouse	shared	FALSE	FALSE
UHRF1BP1L	1.82402e-93	0.163795	0.883	0.626	3.01218e-89	mouse	unique	FALSE	FALSE
TRAPPC1	2.735e-93	0.202921	0.847	0.636	4.51658e-89	mouse	unique	FALSE	FALSE
HIP1R	3.07161e-93	0.0862254	0.428	0.215	5.07246e-89	mouse	unique	FALSE	FALSE
HACD1	3.57714e-93	0.151394	0.791	0.517	5.90729e-89	mouse	unique	FALSE	FALSE
DSCAM	6.39927e-93	0.0663593	0.291	0.124	1.05678e-88	mouse	unique	FALSE	FALSE
MRPL42	7.178e-93	0.161337	0.967	0.845	1.18538e-88	mouse	shared	FALSE	FALSE
HSPB11	1.10857e-92	0.162349	0.81	0.569	1.83069e-88	mouse	unique	FALSE	FALSE
FEZ2	1.35087e-92	0.124887	0.754	0.487	2.23082e-88	mouse	unique	FALSE	FALSE
RANBP1	2.52528e-92	0.199674	0.962	0.886	4.17024e-88	mouse	shared	FALSE	FALSE
MPC1	4.91759e-92	0.209412	0.9	0.835	8.12091e-88	mouse	shared	FALSE	FALSE
SVBP	5.33188e-92	0.182866	0.905	0.712	8.80506e-88	mouse	shared	FALSE	FALSE
DYNLT1	7.37654e-92	0.064382	0.228	0.086	1.21816e-87	mouse	shared	FALSE	FALSE
DNAJC5B	9.4719e-92	0.0404923	0.102	0.02	1.56419e-87	mouse	unique	FALSE	FALSE
ADCY5	1.14622e-91	0.0694102	0.708	0.399	1.89287e-87	mouse	unique	FALSE	FALSE
BANF1	2.23534e-91	0.173926	0.847	0.622	3.69144e-87	mouse	shared	FALSE	FALSE
TRMT10B	2.33132e-91	0.0895514	0.43	0.221	3.84994e-87	mouse	shared	FALSE	FALSE
GALNT5	4.23952e-91	0.0615493	0.244	0.094	7.00114e-87	mouse	unique	FALSE	FALSE
PRR36	5.42081e-91	0.0460624	0.136	0.035	8.95192e-87	mouse	unique	FALSE	FALSE
NDUFS6	6.33773e-91	0.162544	0.962	0.872	1.04661e-86	mouse	shared	FALSE	FALSE
PLAGL1	7.15462e-91	0.0780922	0.787	0.454	1.18151e-86	mouse	unique	FALSE	FALSE
CMTM4	1.14745e-90	0.100484	0.572	0.324	1.8949e-86	mouse	unique	FALSE	FALSE
SNX7	1.30064e-90	0.177879	0.943	0.718	2.14788e-86	mouse	shared	FALSE	FALSE
PARP8	1.50704e-90	0.0689324	0.317	0.141	2.48873e-86	mouse	unique	FALSE	FALSE
ARHGEF11	1.91366e-90	0.0975472	0.485	0.258	3.16023e-86	mouse	unique	FALSE	FALSE
SERINC5	2.16773e-90	0.145833	0.913	0.662	3.57979e-86	mouse	shared	FALSE	FALSE
COX6B1	2.68604e-90	0.132813	0.992	0.976	4.43573e-86	mouse	shared	FALSE	FALSE
PDZD4	2.7848e-90	0.112649	0.73	0.447	4.59882e-86	mouse	unique	FALSE	FALSE
NSF	4.67848e-90	0.138059	0.979	0.874	7.72604e-86	mouse	shared	FALSE	FALSE
CSMD1	5.49154e-90	0.0843145	0.514	0.273	9.06873e-86	mouse	unique	FALSE	FALSE
GTF2A2	8.20775e-90	0.172737	0.932	0.785	1.35543e-85	mouse	shared	FALSE	FALSE
HDAC9	1.00581e-89	0.06563	0.356	0.168	1.661e-85	mouse	unique	FALSE	FALSE
UBL4A	1.43776e-89	0.161752	0.821	0.571	2.37432e-85	mouse	unique	FALSE	FALSE
FBXO36	3.56026e-89	0.0830933	0.377	0.186	5.87941e-85	mouse	shared	FALSE	FALSE
METTL22	4.77261e-89	0.114823	0.504	0.282	7.88149e-85	mouse	unique	FALSE	FALSE
LYPD6	4.80859e-89	0.0465366	0.208	0.073	7.9409e-85	mouse	unique	FALSE	FALSE
ATP5F1D	5.56727e-89	0.163988	0.99	0.96	9.19379e-85	mouse	unique	FALSE	FALSE
MRPS24	6.9287e-89	0.173101	0.975	0.894	1.14421e-84	mouse	shared	FALSE	FALSE
ZNF579	7.74006e-89	0.066635	0.299	0.132	1.27819e-84	mouse	unique	FALSE	FALSE
COX8A	9.28773e-89	0.116427	0.999	0.996	1.53378e-84	mouse	shared	FALSE	FALSE
DUSP6	1.87366e-88	0.0716303	0.302	0.135	3.09417e-84	mouse	unique	FALSE	FALSE
IGF1R	1.88922e-88	0.157986	0.917	0.721	3.11986e-84	mouse	shared	FALSE	FALSE
HSF4	2.08616e-88	0.075242	0.395	0.195	3.44508e-84	mouse	unique	FALSE	FALSE
HSCB	2.17818e-88	0.0991898	0.505	0.277	3.59704e-84	mouse	shared	FALSE	FALSE
COX6C	2.18673e-88	0.0624839	0.994	0.993	3.61116e-84	mouse	shared	FALSE	FALSE
YOD1	2.83157e-88	0.172811	0.769	0.53	4.67605e-84	mouse	unique	FALSE	FALSE
STARD13	2.83815e-88	0.0865026	0.63	0.355	4.68691e-84	mouse	shared	FALSE	FALSE
BTF3	7.85952e-88	0.198794	0.972	0.892	1.29792e-83	mouse	shared	FALSE	FALSE
SUPT4H1	9.69893e-88	0.17473	0.848	0.638	1.60168e-83	mouse	unique	FALSE	FALSE
CFAP36	2.40813e-87	0.176851	0.812	0.574	3.97678e-83	mouse	shared	FALSE	FALSE
TSHZ3	4.31704e-87	0.129163	0.787	0.525	7.12916e-83	mouse	unique	FALSE	FALSE
CCL2	5.72134e-87	0.0434533	0.196	0.067	9.44823e-83	mouse	shared	FALSE	FALSE
OSTM1	5.86504e-87	0.0865167	0.486	0.266	9.68553e-83	mouse	unique	FALSE	FALSE
FAM229B	6.59139e-87	0.118981	0.68	0.423	1.0885e-82	mouse	shared	FALSE	FALSE
TXNDC11	6.62621e-87	0.0722391	0.347	0.164	1.09425e-82	mouse	unique	FALSE	FALSE
HOXA7	8.54027e-87	0.100595	0.732	0.434	1.41034e-82	mouse	shared	FALSE	FALSE
UCHL3	1.30262e-86	0.167854	0.642	0.41	2.15114e-82	mouse	shared	FALSE	FALSE
CLSTN2	1.6632e-86	0.0407931	0.427	0.209	2.74661e-82	mouse	unique	FALSE	FALSE
DECR1	1.81757e-86	0.0683478	0.27	0.115	3.00154e-82	mouse	unique	FALSE	FALSE
SERF2	2.11147e-86	0.175907	0.967	0.953	3.48688e-82	mouse	shared	FALSE	FALSE
TRIM36	2.27258e-86	0.173459	0.968	0.846	3.75294e-82	mouse	shared	FALSE	FALSE
ARHGAP36	2.96922e-86	0.0549068	0.216	0.079	4.90336e-82	mouse	unique	FALSE	FALSE
UQCR10	5.45559e-86	0.111003	0.98	0.96	9.00936e-82	mouse	shared	FALSE	FALSE
RSU1	5.58301e-86	0.0989671	0.704	0.41	9.21978e-82	mouse	unique	FALSE	FALSE
TOMM6	9.42137e-86	0.108172	0.541	0.31	1.55584e-81	mouse	shared	FALSE	FALSE
MYCBP	1.63911e-85	0.0983611	0.59	0.344	2.70683e-81	mouse	shared	FALSE	FALSE
MCEE	1.73034e-85	0.12724	0.686	0.439	2.85748e-81	mouse	unique	FALSE	FALSE
ITGB1BP1	2.71089e-85	0.128866	0.715	0.458	4.47677e-81	mouse	shared	FALSE	FALSE
C16orf87	5.02636e-85	0.120312	0.609	0.369	8.30053e-81	mouse	unique	FALSE	FALSE
MEST	5.79823e-85	0.0738081	0.506	0.273	9.5752e-81	mouse	unique	FALSE	FALSE
POLR2D	6.06508e-85	0.102626	0.607	0.357	1.00159e-80	mouse	shared	FALSE	FALSE
ORMDL3	1.14632e-84	0.102775	0.651	0.396	1.89304e-80	mouse	shared	FALSE	FALSE
ARFGEF2	1.24788e-84	0.152631	0.829	0.587	2.06075e-80	mouse	unique	FALSE	FALSE
CREB3L2	1.59393e-84	0.0554133	0.26	0.107	2.63222e-80	mouse	unique	FALSE	FALSE
NUDT2	2.60839e-84	0.0942835	0.48	0.265	4.3075e-80	mouse	unique	FALSE	FALSE
ARRB1	2.80832e-84	0.128661	0.938	0.737	4.63766e-80	mouse	shared	FALSE	FALSE
PRADC1	4.94009e-84	0.0855862	0.386	0.196	8.15807e-80	mouse	unique	FALSE	FALSE
GPR155	6.15503e-84	0.0988751	0.56	0.319	1.01644e-79	mouse	shared	FALSE	FALSE
TSHZ1	6.45792e-84	0.0779417	0.54	0.292	1.06646e-79	mouse	unique	FALSE	FALSE
ROR2	1.00194e-83	0.0556823	0.27	0.112	1.65461e-79	mouse	unique	FALSE	FALSE
BEND4	1.27865e-83	0.0730594	0.447	0.229	2.11156e-79	mouse	unique	FALSE	FALSE
EFNA1	1.28077e-83	0.082821	0.496	0.267	2.11506e-79	mouse	shared	FALSE	FALSE
CAMK2A	1.64236e-83	0.0297161	0.846	0.48	2.71219e-79	mouse	shared	FALSE	FALSE
MPST	1.65902e-83	0.0801494	0.455	0.242	2.7397e-79	mouse	unique	FALSE	FALSE
ZNF503	1.96546e-83	0.0443471	0.204	0.074	3.24577e-79	mouse	shared	FALSE	FALSE
TLN2	2.53987e-83	0.142179	0.972	0.869	4.19435e-79	mouse	shared	FALSE	FALSE
COX7A2	2.81384e-83	0.0582495	0.996	0.987	4.64678e-79	mouse	unique	FALSE	FALSE
POLR2H	3.87353e-83	0.139114	0.73	0.478	6.39676e-79	mouse	unique	FALSE	FALSE
COMMD1	6.47513e-83	0.138064	0.717	0.47	1.0693e-78	mouse	shared	FALSE	FALSE
MRPS36	8.13198e-83	0.188832	0.829	0.683	1.34292e-78	mouse	unique	FALSE	FALSE
ENOPH1	9.14528e-83	0.0844669	0.468	0.251	1.51025e-78	mouse	unique	FALSE	FALSE
INPP4A	2.19645e-82	0.324199	0.914	0.77	3.62722e-78	mouse	unique	TRUE	FALSE
GHR	2.22513e-82	0.0944747	0.656	0.393	3.67457e-78	mouse	unique	FALSE	FALSE
MBOAT7	3.92326e-82	0.0878958	0.555	0.318	6.47887e-78	mouse	unique	FALSE	FALSE
HIVEP3	6.22654e-82	0.12457	0.749	0.489	1.02825e-77	mouse	unique	FALSE	FALSE
STOM	7.98817e-82	0.0323626	0.25	0.099	1.31917e-77	mouse	unique	FALSE	FALSE
IL17RC	8.47596e-82	0.0422154	0.118	0.03	1.39972e-77	mouse	unique	FALSE	FALSE
PARM1	1.12309e-81	0.120695	0.991	0.901	1.85467e-77	mouse	unique	FALSE	FALSE
PMM1	1.40152e-81	0.196188	0.957	0.838	2.31448e-77	mouse	unique	FALSE	FALSE
AGPAT4	1.42607e-81	0.121491	0.725	0.458	2.35501e-77	mouse	unique	FALSE	FALSE
RGS8	1.45371e-81	0.0117935	0.614	0.319	2.40066e-77	mouse	unique	FALSE	FALSE
SNX11	1.57456e-81	0.110667	0.755	0.491	2.60023e-77	mouse	unique	FALSE	FALSE
LACTB2	1.8914e-81	0.0815491	0.392	0.202	3.12347e-77	mouse	unique	FALSE	FALSE
SAMD14	2.08918e-81	0.156049	0.956	0.796	3.45007e-77	mouse	shared	FALSE	FALSE
SEC11A	3.65263e-81	0.14141	0.658	0.411	6.03195e-77	mouse	unique	FALSE	FALSE
TMEM218	3.70996e-81	0.0862797	0.532	0.301	6.12662e-77	mouse	shared	FALSE	FALSE
SECISBP2L	3.75363e-81	0.13721	0.769	0.518	6.19875e-77	mouse	shared	FALSE	FALSE
ELF1	1.12086e-80	0.103115	0.638	0.385	1.85098e-76	mouse	shared	FALSE	FALSE
FADS1	1.26711e-80	0.0909404	0.652	0.388	2.0925e-76	mouse	unique	FALSE	FALSE
HSD17B11	2.67473e-80	0.0599191	0.361	0.173	4.41705e-76	mouse	shared	FALSE	FALSE
WDR83OS	5.6503e-80	0.166416	0.883	0.685	9.33091e-76	mouse	shared	FALSE	FALSE
OST4	6.62639e-80	0.171213	0.969	0.904	1.09428e-75	mouse	shared	FALSE	FALSE
KDSR	6.65483e-80	0.141113	0.795	0.546	1.09898e-75	mouse	shared	FALSE	FALSE
PPIL1	9.9686e-80	0.079344	0.436	0.234	1.64621e-75	mouse	unique	FALSE	FALSE
HINT1	1.05463e-79	0.148554	0.999	0.997	1.74162e-75	mouse	shared	FALSE	FALSE
AZIN2	2.70984e-79	0.128359	0.785	0.538	4.47504e-75	mouse	unique	FALSE	FALSE
PET100	3.15117e-79	0.10109	0.617	0.375	5.20385e-75	mouse	shared	FALSE	FALSE
EIF5A2	3.29276e-79	0.147071	0.857	0.645	5.43766e-75	mouse	shared	FALSE	FALSE
LRRC75B	3.5942e-79	0.14651	0.879	0.638	5.93546e-75	mouse	unique	FALSE	FALSE
LSM6	3.84863e-79	0.155526	0.989	0.943	6.35562e-75	mouse	shared	FALSE	FALSE
PLPPR4	5.16189e-79	0.0563954	0.257	0.112	8.52435e-75	mouse	unique	FALSE	FALSE
ETFB	9.26645e-79	0.127421	0.649	0.409	1.53026e-74	mouse	shared	FALSE	FALSE
UFC1	1.1437e-78	0.155516	0.945	0.819	1.88871e-74	mouse	shared	FALSE	FALSE
BLVRA	1.1485e-78	0.0849571	0.431	0.233	1.89664e-74	mouse	shared	FALSE	FALSE
LYSMD4	1.38553e-78	0.144733	0.821	0.585	2.28807e-74	mouse	unique	FALSE	FALSE
CHCHD6	1.56765e-78	0.186081	0.76	0.544	2.58882e-74	mouse	shared	FALSE	FALSE
MRPS18A	1.66578e-78	0.154684	0.943	0.793	2.75087e-74	mouse	shared	FALSE	FALSE
VPS29	3.1178e-78	0.232456	0.891	0.721	5.14874e-74	mouse	shared	FALSE	FALSE
PSMB1	4.56652e-78	0.156598	0.992	0.947	7.54115e-74	mouse	shared	FALSE	FALSE
UXT	5.52596e-78	0.0776763	0.387	0.202	9.12558e-74	mouse	shared	FALSE	FALSE
MALSU1	5.59516e-78	0.097443	0.519	0.3	9.23984e-74	mouse	shared	FALSE	FALSE
RNF125	7.61002e-78	0.0723373	0.404	0.209	1.25672e-73	mouse	shared	FALSE	FALSE
PTPRG	1.40801e-77	0.0581301	0.563	0.315	2.32519e-73	mouse	unique	FALSE	FALSE
B2M	1.78417e-77	0.119322	0.786	0.544	2.94637e-73	mouse	shared	FALSE	FALSE
GRPEL1	1.78962e-77	0.146034	0.697	0.462	2.95538e-73	mouse	shared	FALSE	FALSE
NDUFS5	3.21429e-77	0.231875	0.881	0.835	5.30808e-73	mouse	unique	FALSE	FALSE
PHF5A	6.1337e-77	0.145339	0.851	0.623	1.01292e-72	mouse	shared	FALSE	FALSE
ANAPC16	8.55208e-77	0.153866	0.89	0.712	1.41229e-72	mouse	shared	FALSE	FALSE
SIVA1	1.38849e-76	0.132086	0.734	0.488	2.29295e-72	mouse	shared	FALSE	FALSE
PTGER2	1.87164e-76	0.0413985	0.116	0.031	3.09082e-72	mouse	unique	FALSE	FALSE
TNFAIP8	4.2475e-76	0.0399698	0.135	0.04	7.01432e-72	mouse	unique	FALSE	FALSE
COIL	4.58603e-76	0.0595756	0.293	0.136	7.57337e-72	mouse	shared	FALSE	FALSE
C9orf16	5.07173e-76	0.0785579	0.889	0.847	8.37545e-72	mouse	unique	FALSE	FALSE
C14orf119	5.26362e-76	0.122178	0.65	0.418	8.69234e-72	mouse	unique	FALSE	FALSE
AP3M1	8.82326e-76	0.127756	0.764	0.516	1.45707e-71	mouse	unique	FALSE	FALSE
DCXR	8.82719e-76	0.0377283	0.143	0.044	1.45772e-71	mouse	unique	FALSE	FALSE
SRD5A3	1.08996e-75	0.0839901	0.494	0.279	1.79996e-71	mouse	unique	FALSE	FALSE
KLF3	1.25687e-75	0.0569924	0.375	0.187	2.0756e-71	mouse	unique	FALSE	FALSE
FOXO3	1.30155e-75	0.110773	0.632	0.393	2.14939e-71	mouse	shared	FALSE	FALSE
TUBA1A	1.3216e-75	0.0933769	0.996	0.992	2.1825e-71	mouse	unique	FALSE	FALSE
NHP2	1.59257e-75	0.159706	0.93	0.786	2.62997e-71	mouse	shared	FALSE	FALSE
GMFB	3.03006e-75	0.157664	0.968	0.897	5.00385e-71	mouse	unique	FALSE	FALSE
NAP1L1	3.18604e-75	0.130739	0.985	0.926	5.26143e-71	mouse	unique	FALSE	FALSE
TNNC1	5.18872e-75	0.0394158	0.128	0.037	8.56866e-71	mouse	unique	FALSE	FALSE
CCDC138	8.23456e-75	0.0396917	0.136	0.041	1.35985e-70	mouse	unique	FALSE	FALSE
DHH	3.14146e-74	0.0475981	0.157	0.053	5.1878e-70	mouse	unique	FALSE	FALSE
AP4M1	3.83458e-74	0.0491627	0.226	0.093	6.33243e-70	mouse	unique	FALSE	FALSE
AMIGO3	5.07515e-74	0.0850195	0.61	0.368	8.3811e-70	mouse	unique	FALSE	FALSE
MSMO1	6.05555e-74	0.144602	0.929	0.761	1.00001e-69	mouse	unique	FALSE	FALSE
RABGAP1L	8.98762e-74	0.130269	0.88	0.635	1.48422e-69	mouse	unique	FALSE	FALSE
DYNC1I1	1.40415e-73	0.112738	0.817	0.571	2.31881e-69	mouse	unique	FALSE	FALSE
CCDC25	2.11429e-73	0.0648743	0.322	0.159	3.49153e-69	mouse	unique	FALSE	FALSE
AURKAIP1	2.59349e-73	0.1612	0.96	0.855	4.28289e-69	mouse	shared	FALSE	FALSE
MRPL20	2.62189e-73	0.16069	0.933	0.806	4.32979e-69	mouse	shared	FALSE	FALSE
TMEM50A	3.62482e-73	0.198939	0.955	0.832	5.98603e-69	mouse	shared	FALSE	FALSE
NELL1	3.77364e-73	0.0391097	0.136	0.041	6.23179e-69	mouse	unique	FALSE	FALSE
SLC35B4	4.31267e-73	0.086449	0.515	0.298	7.12194e-69	mouse	unique	FALSE	FALSE
CDA	4.7707e-73	0.137793	0.831	0.584	7.87833e-69	mouse	unique	FALSE	FALSE
SOD2	8.01545e-73	0.156856	0.9	0.718	1.32367e-68	mouse	unique	FALSE	FALSE
GPR179	1.01916e-72	0.0372305	0.127	0.037	1.68304e-68	mouse	unique	FALSE	FALSE
IZUMO4	1.08908e-72	0.10476	0.649	0.411	1.79851e-68	mouse	unique	FALSE	FALSE
MGST3	1.42499e-72	0.0411547	0.748	0.481	2.35322e-68	mouse	shared	FALSE	FALSE
BLCAP	1.6615e-72	0.104196	0.701	0.448	2.74381e-68	mouse	unique	FALSE	FALSE
LSM5	1.70378e-72	0.127821	0.741	0.5	2.81363e-68	mouse	shared	FALSE	FALSE
MVD	4.34117e-72	0.0831838	0.498	0.286	7.16901e-68	mouse	unique	FALSE	FALSE
DNAJC12	5.22677e-72	0.116531	0.671	0.44	8.63149e-68	mouse	shared	FALSE	FALSE
PFDN2	1.32406e-71	0.119323	0.994	0.972	2.18655e-67	mouse	shared	FALSE	FALSE
PLEKHJ1	1.35469e-71	0.148045	0.909	0.765	2.23713e-67	mouse	unique	FALSE	FALSE
DPM2	2.10412e-71	0.135083	0.814	0.586	3.47475e-67	mouse	shared	FALSE	FALSE
LSM1	2.27145e-71	0.150479	0.882	0.685	3.75107e-67	mouse	shared	FALSE	FALSE
HMOX2	2.33067e-71	0.164492	0.739	0.522	3.84887e-67	mouse	unique	FALSE	FALSE
PSMF1	2.38844e-71	0.0784338	0.509	0.296	3.94427e-67	mouse	unique	FALSE	FALSE
KIF21A	3.13091e-71	0.127232	0.998	0.987	5.17039e-67	mouse	unique	FALSE	FALSE
PTPN5	4.64255e-71	0.045442	0.164	0.058	7.6667e-67	mouse	unique	FALSE	FALSE
C1orf131	6.07137e-71	0.0829801	0.508	0.298	1.00263e-66	mouse	shared	FALSE	FALSE
NCALD	1.03768e-70	0.118916	0.949	0.77	1.71363e-66	mouse	shared	FALSE	FALSE
USP45	1.08866e-70	0.0898328	0.687	0.434	1.79781e-66	mouse	shared	FALSE	FALSE
MAX	1.70734e-70	0.121202	0.824	0.591	2.8195e-66	mouse	unique	FALSE	FALSE
TAF10	1.8169e-70	0.14662	0.818	0.604	3.00042e-66	mouse	unique	FALSE	FALSE
ANGPTL6	1.84046e-70	0.0701387	0.547	0.317	3.03934e-66	mouse	unique	FALSE	FALSE
PSMG3	1.98121e-70	0.10619	0.648	0.409	3.27178e-66	mouse	unique	FALSE	FALSE
SMIM7	2.22179e-70	0.140178	0.925	0.763	3.66907e-66	mouse	shared	FALSE	FALSE
ZMAT4	2.41015e-70	0.021044	0.654	0.375	3.98013e-66	mouse	unique	FALSE	FALSE
NTAQ1	2.99076e-70	0.058127	0.423	0.229	4.93894e-66	mouse	unique	FALSE	FALSE
CRIP2	3.65437e-70	0.166897	0.995	0.926	6.03483e-66	mouse	unique	FALSE	FALSE
NDUFA2	5.5337e-70	0.11049	0.993	0.97	9.13836e-66	mouse	shared	FALSE	FALSE
MBNL2	5.84205e-70	0.122293	0.998	0.984	9.64755e-66	mouse	unique	FALSE	FALSE
LRCH2	5.84418e-70	0.0430435	0.193	0.076	9.65107e-66	mouse	unique	FALSE	FALSE
FBXL19	8.75017e-70	0.0808306	0.434	0.241	1.445e-65	mouse	unique	FALSE	FALSE
SETD6	1.21797e-69	0.0603452	0.326	0.163	2.01135e-65	mouse	shared	FALSE	FALSE
PTPN13	1.22777e-69	0.0446831	0.212	0.086	2.02753e-65	mouse	unique	FALSE	FALSE
PES1	1.27049e-69	0.0552298	0.271	0.126	2.09808e-65	mouse	shared	FALSE	FALSE
RPS6KA6	1.51874e-69	0.0484932	0.196	0.079	2.50805e-65	mouse	unique	FALSE	FALSE
DIP2C	1.53594e-69	0.145568	0.834	0.608	2.53645e-65	mouse	shared	FALSE	FALSE
NUBP2	1.64128e-69	0.0866118	0.54	0.323	2.71041e-65	mouse	shared	FALSE	FALSE
TMEM63C	1.81779e-69	0.0556634	0.26	0.118	3.00191e-65	mouse	unique	FALSE	FALSE
GCA	2.31515e-69	0.0495847	0.278	0.13	3.82323e-65	mouse	shared	FALSE	FALSE
DDAH1	2.94273e-69	0.00885152	0.702	0.432	4.85962e-65	mouse	shared	FALSE	FALSE
EIF2AK3	3.20946e-69	0.0681976	0.393	0.21	5.3001e-65	mouse	unique	FALSE	FALSE
MANF	5.27185e-69	0.118634	0.877	0.652	8.70594e-65	mouse	shared	FALSE	FALSE
CCDC167	6.98639e-69	0.0878201	0.556	0.328	1.15373e-64	mouse	shared	FALSE	FALSE
DSE	9.02565e-69	0.0421494	0.235	0.102	1.4905e-64	mouse	unique	FALSE	FALSE
LRP8	1.18673e-68	0.0616408	0.493	0.278	1.95976e-64	mouse	unique	FALSE	FALSE
ATPAF2	1.33823e-68	0.0676866	0.432	0.237	2.20995e-64	mouse	unique	FALSE	FALSE
ATP6V1G1	1.45775e-68	0.132042	0.993	0.975	2.40732e-64	mouse	shared	FALSE	FALSE
CKS2	1.65695e-68	0.0511111	0.228	0.1	2.73629e-64	mouse	unique	FALSE	FALSE
AMPD3	1.69064e-68	0.0619763	0.493	0.272	2.79192e-64	mouse	unique	FALSE	FALSE
TMEM97	1.78324e-68	0.0444633	0.168	0.063	2.94484e-64	mouse	unique	FALSE	FALSE
WTAP	2.12629e-68	0.183778	0.89	0.734	3.51135e-64	mouse	unique	FALSE	FALSE
CRLS1	3.12944e-68	0.113046	0.699	0.471	5.16795e-64	mouse	unique	FALSE	FALSE
MEIG1	3.45912e-68	0.0317306	0.121	0.036	5.71238e-64	mouse	shared	FALSE	FALSE
ONECUT2	4.4262e-68	0.0390634	0.753	0.454	7.30942e-64	mouse	shared	FALSE	FALSE
S100A4	4.9826e-68	0.029161	0.297	0.138	8.22826e-64	mouse	unique	FALSE	FALSE
RAB37	5.83937e-68	0.0507974	0.382	0.204	9.64314e-64	mouse	shared	FALSE	FALSE
RPS19BP1	6.65625e-68	0.0993177	0.669	0.432	1.09921e-63	mouse	shared	FALSE	FALSE
TLCD3A	7.13311e-68	0.0626991	0.328	0.166	1.17796e-63	mouse	unique	FALSE	FALSE
PAK4	8.1705e-68	0.0495653	0.186	0.074	1.34928e-63	mouse	shared	FALSE	FALSE
TK2	9.24611e-68	0.0720464	0.46	0.261	1.5269e-63	mouse	unique	FALSE	FALSE
SV2C	1.17458e-67	0.125665	0.974	0.789	1.93971e-63	mouse	shared	FALSE	FALSE
AVIL	1.20071e-67	0.123963	0.946	0.774	1.98286e-63	mouse	shared	FALSE	FALSE
ACBD7	1.22625e-67	0.0490118	0.215	0.091	2.02503e-63	mouse	unique	FALSE	FALSE
KIF23	1.48966e-67	0.0387956	0.103	0.028	2.46002e-63	mouse	shared	FALSE	FALSE
ASXL3	2.07687e-67	0.0605989	0.378	0.2	3.42975e-63	mouse	unique	FALSE	FALSE
MED29	2.09612e-67	0.119286	0.579	0.368	3.46154e-63	mouse	shared	FALSE	FALSE
PDCD6	2.94072e-67	0.124606	0.692	0.462	4.85631e-63	mouse	shared	FALSE	FALSE
CHCHD1	3.4015e-67	0.145833	0.916	0.767	5.61724e-63	mouse	shared	FALSE	FALSE
PIGP	4.45544e-67	0.136234	0.902	0.702	7.35771e-63	mouse	unique	FALSE	FALSE
SPTSSA	5.31106e-67	0.127962	0.936	0.78	8.77068e-63	mouse	unique	FALSE	FALSE
MOSPD2	6.09627e-67	0.0738384	0.476	0.27	1.00674e-62	mouse	unique	FALSE	FALSE
DAAM1	6.71559e-67	0.0911382	0.637	0.402	1.10901e-62	mouse	shared	FALSE	FALSE
ARMCX6	1.12226e-66	0.0502763	0.238	0.107	1.8533e-62	mouse	shared	FALSE	FALSE
HEATR6	1.2935e-66	0.0978227	0.656	0.421	2.13609e-62	mouse	unique	FALSE	FALSE
KLF5	2.10089e-66	0.0292645	0.361	0.186	3.46941e-62	mouse	unique	FALSE	FALSE
PPP1R35	3.07247e-66	0.110053	0.712	0.457	5.07387e-62	mouse	shared	FALSE	FALSE
PHLDB1	5.37934e-66	0.0483074	0.243	0.11	8.88343e-62	mouse	shared	FALSE	FALSE
NEDD4L	7.28672e-66	0.136293	0.947	0.721	1.20333e-61	mouse	shared	FALSE	FALSE
BAMBI	7.80579e-66	0.0711682	0.246	0.112	1.28905e-61	mouse	unique	FALSE	FALSE
UFM1	7.95977e-66	0.125954	0.811	0.58	1.31448e-61	mouse	shared	FALSE	FALSE
TYW5	8.09754e-66	0.0566729	0.281	0.138	1.33723e-61	mouse	unique	FALSE	FALSE
HMGCLL1	8.62812e-66	0.0511382	0.283	0.137	1.42485e-61	mouse	unique	FALSE	FALSE
COX18	1.19718e-65	0.0865355	0.586	0.364	1.97702e-61	mouse	unique	FALSE	FALSE
TMEM132E	1.20417e-65	0.0417936	0.66	0.38	1.98857e-61	mouse	shared	FALSE	FALSE
TRUB1	1.36717e-65	0.0601731	0.429	0.238	2.25775e-61	mouse	unique	FALSE	FALSE
SLC35B3	1.51365e-65	0.0624895	0.349	0.184	2.49965e-61	mouse	shared	FALSE	FALSE
SEC61B	1.5445e-65	0.14863	0.926	0.798	2.55059e-61	mouse	shared	FALSE	FALSE
CADM2	1.69676e-65	0.0317156	0.618	0.344	2.80202e-61	mouse	unique	FALSE	FALSE
LAMTOR1	1.75707e-65	0.138791	0.966	0.88	2.90163e-61	mouse	unique	FALSE	FALSE
S100A10	3.10648e-65	0.0790042	0.997	0.985	5.13005e-61	mouse	shared	FALSE	FALSE
LRRC59	3.56376e-65	0.144763	0.854	0.637	5.88519e-61	mouse	shared	FALSE	FALSE
CHRNA6	4.73873e-65	0.0276385	0.456	0.242	7.82554e-61	mouse	unique	FALSE	FALSE
USP3	4.84407e-65	0.0315969	0.289	0.135	7.9995e-61	mouse	shared	FALSE	FALSE
OARD1	4.91844e-65	0.093713	0.625	0.399	8.12232e-61	mouse	unique	FALSE	FALSE
SSR4	7.12264e-65	0.148809	0.889	0.722	1.17623e-60	mouse	shared	FALSE	FALSE
PGLS	7.21882e-65	0.170275	0.925	0.772	1.19212e-60	mouse	shared	FALSE	FALSE
VASP	8.13808e-65	0.100412	0.733	0.485	1.34392e-60	mouse	unique	FALSE	FALSE
USP50	9.15454e-65	0.064979	0.414	0.229	1.51178e-60	mouse	unique	FALSE	FALSE
GBE1	9.15917e-65	0.0656378	0.394	0.218	1.51255e-60	mouse	unique	FALSE	FALSE
TXLNA	1.01803e-64	0.0776053	0.551	0.329	1.68117e-60	mouse	unique	FALSE	FALSE
FBXO17	1.03825e-64	0.0278753	0.149	0.052	1.71456e-60	mouse	unique	FALSE	FALSE
UBE2T	1.70729e-64	0.0299607	0.101	0.027	2.81942e-60	mouse	unique	FALSE	FALSE
POLR2F	1.72496e-64	0.125889	0.811	0.613	2.8486e-60	mouse	shared	FALSE	FALSE
ANO8	1.94107e-64	0.0561284	0.308	0.154	3.20548e-60	mouse	shared	FALSE	FALSE
ABHD14A	2.31926e-64	0.0856302	0.589	0.366	3.83002e-60	mouse	unique	FALSE	FALSE
CETN2	2.53375e-64	0.123659	0.718	0.497	4.18423e-60	mouse	unique	FALSE	FALSE
NUDT16	3.3837e-64	0.0707073	0.531	0.317	5.58784e-60	mouse	shared	FALSE	FALSE
PDCD2	3.97486e-64	0.0835261	0.525	0.315	6.56408e-60	mouse	shared	FALSE	FALSE
FAM156B	4.8636e-64	0.123726	0.799	0.573	8.03175e-60	mouse	unique	FALSE	FALSE
ADGRG1	5.79184e-64	0.0931141	0.695	0.459	9.56464e-60	mouse	unique	FALSE	FALSE
KCNK18	5.96826e-64	0.0468515	0.143	0.05	9.85599e-60	mouse	shared	FALSE	FALSE
CLPP	7.13156e-64	0.117214	0.837	0.602	1.17771e-59	mouse	unique	FALSE	FALSE
SCRN3	1.07809e-63	0.0707937	0.526	0.31	1.78035e-59	mouse	unique	FALSE	FALSE
COMMD4	2.62309e-63	0.132099	0.688	0.468	4.33176e-59	mouse	unique	FALSE	FALSE
BOC	2.67059e-63	0.039415	0.239	0.108	4.41022e-59	mouse	unique	FALSE	FALSE
ZNF703	2.72899e-63	0.0479549	0.44	0.242	4.50666e-59	mouse	shared	FALSE	FALSE
RPS2	3.0874e-63	0.127965	0.992	0.977	5.09853e-59	mouse	unique	FALSE	FALSE
NDUFA4	3.30152e-63	0.0749971	0.996	0.992	5.45214e-59	mouse	shared	FALSE	FALSE
INSIG2	3.6485e-63	0.116507	0.822	0.595	6.02513e-59	mouse	unique	FALSE	FALSE
OGFOD2	3.88086e-63	0.078192	0.56	0.343	6.40885e-59	mouse	unique	FALSE	FALSE
ARPC3	4.51489e-63	0.175139	0.894	0.714	7.45588e-59	mouse	shared	FALSE	FALSE
ROBO2	4.70464e-63	0.100376	0.881	0.631	7.76925e-59	mouse	unique	FALSE	FALSE
PBDC1	5.14669e-63	0.0893451	0.569	0.355	8.49924e-59	mouse	shared	FALSE	FALSE
RPA3	7.05639e-63	0.0609975	0.357	0.192	1.16529e-58	mouse	shared	FALSE	FALSE
ARL8B	7.44707e-63	0.127353	0.941	0.808	1.22981e-58	mouse	unique	FALSE	FALSE
TATDN1	9.62672e-63	0.0538985	0.288	0.145	1.58976e-58	mouse	shared	FALSE	FALSE
NUDT16L1	9.79627e-63	0.101312	0.631	0.407	1.61776e-58	mouse	unique	FALSE	FALSE
PDZD11	1.27751e-62	0.114967	0.638	0.417	2.10968e-58	mouse	shared	FALSE	FALSE
THRB	1.82222e-62	0.0418699	0.174	0.069	3.00921e-58	mouse	unique	FALSE	FALSE
FAM149A	2.17257e-62	0.077572	0.544	0.329	3.58778e-58	mouse	unique	FALSE	FALSE
PLGRKT	4.26815e-62	0.0544533	0.349	0.186	7.04843e-58	mouse	unique	FALSE	FALSE
TAPBPL	4.68883e-62	0.0459648	0.285	0.139	7.74314e-58	mouse	unique	FALSE	FALSE
VPS13A	5.83681e-62	0.121845	0.764	0.543	9.63891e-58	mouse	unique	FALSE	FALSE
TALDO1	6.96329e-62	0.164723	0.681	0.473	1.14992e-57	mouse	shared	FALSE	FALSE
CHRAC1	7.80182e-62	0.105286	0.758	0.522	1.28839e-57	mouse	unique	FALSE	FALSE
ATP6V0E2	9.29785e-62	0.116493	0.977	0.902	1.53545e-57	mouse	unique	FALSE	FALSE
SUCO	1.28839e-61	0.0994096	0.736	0.502	2.12764e-57	mouse	shared	FALSE	FALSE
ZDHHC9	1.35087e-61	0.0952933	0.65	0.419	2.23082e-57	mouse	unique	FALSE	FALSE
SAMD10	2.59189e-61	0.0960876	0.711	0.468	4.28024e-57	mouse	shared	FALSE	FALSE
SSNA1	2.90728e-61	0.135021	0.91	0.729	4.80108e-57	mouse	shared	FALSE	FALSE
MRPL27	3.00154e-61	0.128426	0.897	0.7	4.95674e-57	mouse	shared	FALSE	FALSE
SESN1	3.36398e-61	0.056346	0.332	0.175	5.55528e-57	mouse	shared	FALSE	FALSE
NDUFB6	3.87591e-61	0.0815308	0.936	0.82	6.40068e-57	mouse	shared	FALSE	FALSE
RCC2	3.8876e-61	0.0880186	0.725	0.473	6.41998e-57	mouse	unique	FALSE	FALSE
CCDC115	3.89319e-61	0.0839491	0.563	0.352	6.42922e-57	mouse	unique	FALSE	FALSE
DCTPP1	4.97521e-61	0.0934514	0.669	0.436	8.21606e-57	mouse	shared	FALSE	FALSE
TRIAP1	9.93263e-61	0.119431	0.83	0.618	1.64027e-56	mouse	shared	FALSE	FALSE
FXYD4	1.00206e-60	0.0485399	0.161	0.062	1.65479e-56	mouse	unique	FALSE	FALSE
CFAP57	4.54324e-60	0.0499154	0.153	0.058	7.5027e-56	mouse	unique	FALSE	FALSE
LAMTOR3	5.36469e-60	0.127137	0.742	0.53	8.85925e-56	mouse	shared	FALSE	FALSE
SERTM1	7.08597e-60	0.0112918	0.273	0.128	1.17018e-55	mouse	unique	FALSE	FALSE
RTN4RL1	7.60601e-60	0.0654972	0.787	0.489	1.25606e-55	mouse	shared	FALSE	FALSE
ZDHHC3	7.68873e-60	0.118126	0.8	0.578	1.26972e-55	mouse	unique	FALSE	FALSE
TPK1	7.75419e-60	0.0440341	0.177	0.072	1.28053e-55	mouse	unique	FALSE	FALSE
SRI	9.65723e-60	0.134765	0.963	0.84	1.5948e-55	mouse	unique	FALSE	FALSE
RGS17	1.36211e-59	0.0580312	0.867	0.645	2.24939e-55	mouse	shared	FALSE	FALSE
SLC35F5	1.57801e-59	0.0622995	0.501	0.295	2.60592e-55	mouse	unique	FALSE	FALSE
ZSWIM6	2.09641e-59	0.0805139	0.646	0.415	3.46201e-55	mouse	shared	FALSE	FALSE
CENPV	2.32177e-59	0.0809959	0.593	0.373	3.83417e-55	mouse	unique	FALSE	FALSE
APPL2	2.56546e-59	0.0575477	0.337	0.181	4.23661e-55	mouse	unique	FALSE	FALSE
MZT2B	2.64228e-59	0.0562736	0.554	0.325	4.36347e-55	mouse	unique	FALSE	FALSE
MFSD6	2.64334e-59	0.0972938	0.882	0.669	4.36521e-55	mouse	unique	FALSE	FALSE
LYPLAL1	3.34086e-59	0.0567488	0.266	0.131	5.5171e-55	mouse	unique	FALSE	FALSE
BRINP2	3.5296e-59	0.0464254	0.419	0.236	5.82878e-55	mouse	unique	FALSE	FALSE
RCAN1	3.58644e-59	0.0644816	0.745	0.479	5.92265e-55	mouse	unique	FALSE	FALSE
CHST14	4.19386e-59	0.040968	0.171	0.069	6.92574e-55	mouse	unique	FALSE	FALSE
RFC5	4.93349e-59	0.0397012	0.175	0.072	8.14716e-55	mouse	unique	FALSE	FALSE
VCPKMT	5.71191e-59	0.0586631	0.437	0.252	9.43264e-55	mouse	unique	FALSE	FALSE
LUZP2	5.82866e-59	0.126048	0.912	0.706	9.62545e-55	mouse	shared	FALSE	FALSE
MPV17L2	8.35965e-59	0.096323	0.571	0.365	1.38051e-54	mouse	unique	FALSE	FALSE
NDUFA3	9.87679e-59	0.122513	0.869	0.706	1.63105e-54	mouse	shared	FALSE	FALSE
SNX21	1.26295e-58	0.124442	0.927	0.767	2.08564e-54	mouse	unique	FALSE	FALSE
NFU1	2.22786e-58	0.126895	0.767	0.546	3.67909e-54	mouse	shared	FALSE	FALSE
SMIM8	2.42467e-58	0.10366	0.732	0.505	4.00411e-54	mouse	unique	FALSE	FALSE
PIN4	5.92202e-58	0.130024	0.822	0.633	9.77963e-54	mouse	shared	FALSE	FALSE
CD109	1.20175e-57	0.029647	0.119	0.038	1.98457e-53	mouse	shared	FALSE	FALSE
TRO	1.54751e-57	0.0944118	0.733	0.501	2.55556e-53	mouse	unique	FALSE	FALSE
NDUFB11	1.97205e-57	0.130196	0.968	0.893	3.25665e-53	mouse	unique	FALSE	FALSE
MRPS18B	2.24264e-57	0.0607536	0.439	0.254	3.70349e-53	mouse	unique	FALSE	FALSE
PPCS	3.02126e-57	0.0663376	0.462	0.273	4.98931e-53	mouse	shared	FALSE	FALSE
SNRPE	3.36153e-57	0.125418	0.935	0.811	5.55122e-53	mouse	shared	FALSE	FALSE
KLHDC8B	5.38987e-57	0.0462013	0.646	0.402	8.90083e-53	mouse	shared	FALSE	FALSE
MDK	6.65236e-57	0.0294516	0.188	0.08	1.09857e-52	mouse	shared	FALSE	FALSE
DPH6	9.97625e-57	0.063513	0.482	0.289	1.64748e-52	mouse	unique	FALSE	FALSE
STK4	1.01006e-56	0.057687	0.46	0.268	1.66801e-52	mouse	shared	FALSE	FALSE
LYRM1	1.03729e-56	0.0651061	0.468	0.28	1.71298e-52	mouse	shared	FALSE	FALSE
MRPS12	1.05979e-56	0.133726	0.932	0.803	1.75014e-52	mouse	shared	FALSE	FALSE
ATP8A1	1.3916e-56	0.0912171	0.98	0.843	2.29809e-52	mouse	unique	FALSE	FALSE
DOCK4	2.03443e-56	0.0436968	0.16	0.065	3.35966e-52	mouse	unique	FALSE	FALSE
SDF2L1	2.2821e-56	0.0640222	0.488	0.296	3.76867e-52	mouse	shared	FALSE	FALSE
NAA38	2.56345e-56	0.131178	0.917	0.769	4.23328e-52	mouse	shared	FALSE	FALSE
ZMAT5	2.80731e-56	0.0942432	0.657	0.434	4.636e-52	mouse	shared	FALSE	FALSE
SH3BGRL	3.11492e-56	0.113633	0.847	0.623	5.14398e-52	mouse	unique	FALSE	FALSE
TIMM17B	4.64074e-56	0.0773658	0.554	0.351	7.66371e-52	mouse	shared	FALSE	FALSE
PKD1L2	4.87214e-56	0.0363661	0.106	0.034	8.04585e-52	mouse	unique	FALSE	FALSE
GRM7	5.43792e-56	0.0351686	0.693	0.423	8.98018e-52	mouse	shared	FALSE	FALSE
ATF5	5.46017e-56	0.0703405	0.803	0.553	9.01693e-52	mouse	unique	FALSE	FALSE
CCDC126	6.09277e-56	0.0429322	0.304	0.159	1.00616e-51	mouse	unique	FALSE	FALSE
NUDT6	7.16846e-56	0.0444783	0.231	0.111	1.1838e-51	mouse	shared	FALSE	FALSE
BPHL	7.38164e-56	0.0479695	0.396	0.224	1.219e-51	mouse	unique	FALSE	FALSE
CFAP206	8.24454e-56	0.043872	0.134	0.05	1.3615e-51	mouse	unique	FALSE	FALSE
PTPN9	8.25943e-56	0.0942589	0.815	0.576	1.36396e-51	mouse	unique	FALSE	FALSE
NAGPA	9.67034e-56	0.0400155	0.179	0.076	1.59696e-51	mouse	unique	FALSE	FALSE
PDIA3	1.17109e-55	0.0889863	0.617	0.392	1.93395e-51	mouse	shared	FALSE	FALSE
SMCO4	1.5149e-55	0.040725	0.263	0.128	2.50171e-51	mouse	unique	FALSE	FALSE
MORC4	2.51986e-55	0.0271632	0.134	0.048	4.1613e-51	mouse	shared	FALSE	FALSE
CHMP5	2.61897e-55	0.150801	0.925	0.776	4.32496e-51	mouse	shared	FALSE	FALSE
TVP23C-CDRT4	2.67496e-55	0.0501055	0.556	0.335	4.41744e-51	mouse	unique	FALSE	FALSE
B9D1	2.83151e-55	0.0397168	0.275	0.141	4.67596e-51	mouse	unique	FALSE	FALSE
HOXA5	3.0356e-55	0.0432786	0.333	0.18	5.01299e-51	mouse	unique	FALSE	FALSE
STMN3	3.38279e-55	0.14796	0.998	0.993	5.58634e-51	mouse	unique	FALSE	FALSE
HAUS1	4.4523e-55	0.0558383	0.334	0.185	7.35252e-51	mouse	shared	FALSE	FALSE
TAF13	4.92142e-55	0.120295	0.887	0.712	8.12723e-51	mouse	unique	FALSE	FALSE
MAP3K1	5.39845e-55	0.0671228	0.479	0.291	8.915e-51	mouse	unique	FALSE	FALSE
LSM12	8.34426e-55	0.108068	0.718	0.502	1.37797e-50	mouse	unique	FALSE	FALSE
NDUFV1	1.02005e-54	0.083336	0.766	0.528	1.6845e-50	mouse	unique	FALSE	FALSE
PTTG2	1.13551e-54	0.0957103	0.569	0.366	1.87518e-50	mouse	unique	FALSE	FALSE
GGA2	1.28046e-54	0.0423372	0.768	0.512	2.11455e-50	mouse	unique	FALSE	FALSE
SNRNP48	1.84158e-54	0.0668672	0.541	0.339	3.04118e-50	mouse	unique	FALSE	FALSE
DOK1	2.0991e-54	0.0442568	0.325	0.174	3.46645e-50	mouse	shared	FALSE	FALSE
MRPL47	2.26981e-54	0.0483416	0.268	0.139	3.74836e-50	mouse	shared	FALSE	FALSE
HAUS4	2.3535e-54	0.0923974	0.42	0.248	3.88656e-50	mouse	unique	FALSE	FALSE
WDR81	2.6055e-54	0.0416724	0.248	0.121	4.30272e-50	mouse	unique	FALSE	FALSE
DDHD2	3.78232e-54	0.128026	0.818	0.635	6.24613e-50	mouse	unique	FALSE	FALSE
SNAPC5	3.92818e-54	0.117117	0.855	0.649	6.487e-50	mouse	unique	FALSE	FALSE
PDK1	4.12559e-54	0.0409742	0.434	0.246	6.81299e-50	mouse	unique	FALSE	FALSE
AMIGO1	6.05605e-54	0.0631753	0.753	0.501	1.0001e-49	mouse	unique	FALSE	FALSE
PITPNM1	6.52665e-54	0.0467322	0.366	0.205	1.07781e-49	mouse	shared	FALSE	FALSE
MRPL35	8.84385e-54	0.102189	0.734	0.499	1.46047e-49	mouse	unique	FALSE	FALSE
FUBP3	9.8653e-54	0.0747976	0.631	0.409	1.62916e-49	mouse	unique	FALSE	FALSE
RBM11	9.90908e-54	0.0741251	0.62	0.403	1.63638e-49	mouse	unique	FALSE	FALSE
ALG11	1.01458e-53	0.0576529	0.511	0.314	1.67547e-49	mouse	unique	FALSE	FALSE
MANBAL	1.39637e-53	0.109171	0.81	0.589	2.30597e-49	mouse	shared	FALSE	FALSE
SUPT3H	1.88822e-53	0.0530054	0.32	0.175	3.1182e-49	mouse	unique	FALSE	FALSE
EXOSC4	2.2594e-53	0.0699329	0.587	0.374	3.73117e-49	mouse	unique	FALSE	FALSE
CORO1B	2.35075e-53	0.0575499	0.36	0.203	3.88203e-49	mouse	shared	FALSE	FALSE
VKORC1	2.5281e-53	0.0564472	0.458	0.277	4.17491e-49	mouse	shared	FALSE	FALSE
AACS	3.34794e-53	0.0993322	0.788	0.565	5.52879e-49	mouse	unique	FALSE	FALSE
ANKRD39	3.87727e-53	0.0543658	0.531	0.328	6.40292e-49	mouse	shared	FALSE	FALSE
ANKRD50	3.94689e-53	0.0865051	0.695	0.465	6.5179e-49	mouse	unique	FALSE	FALSE
MAGT1	4.2237e-53	0.0840996	0.701	0.475	6.97502e-49	mouse	unique	FALSE	FALSE
LMO4	4.23532e-53	0.0318057	0.388	0.217	6.99421e-49	mouse	unique	FALSE	FALSE
NFRKB	4.7124e-53	0.0463966	0.307	0.163	7.78206e-49	mouse	shared	FALSE	FALSE
CCDC50	6.80826e-53	0.0788789	0.663	0.438	1.12432e-48	mouse	shared	FALSE	FALSE
BBX	7.78254e-53	0.030667	0.739	0.49	1.28521e-48	mouse	unique	FALSE	FALSE
LSM2	1.01714e-52	0.0696573	0.626	0.407	1.67971e-48	mouse	shared	FALSE	FALSE
NDUFAF2	1.17339e-52	0.060882	0.576	0.367	1.93773e-48	mouse	shared	FALSE	FALSE
NIPAL3	1.65867e-52	0.122927	0.968	0.879	2.73913e-48	mouse	shared	FALSE	FALSE
STX8	1.70051e-52	0.055451	0.467	0.281	2.80823e-48	mouse	shared	FALSE	FALSE
DPY19L1	2.24195e-52	0.00266574	0.334	0.175	3.70235e-48	mouse	unique	FALSE	FALSE
FDFT1	2.53501e-52	0.128876	0.907	0.75	4.18632e-48	mouse	unique	FALSE	FALSE
CCDC58	3.5505e-52	0.0571599	0.393	0.23	5.8633e-48	mouse	shared	FALSE	FALSE
SH3GLB1	4.42203e-52	0.16359	0.926	0.773	7.30254e-48	mouse	shared	FALSE	FALSE
CCDC172	5.51843e-52	0.0217051	0.127	0.046	9.11314e-48	mouse	unique	FALSE	FALSE
ZFAND3	7.15593e-52	0.118597	0.889	0.716	1.18173e-47	mouse	shared	FALSE	FALSE
SPRN	8.74242e-52	0.0564839	0.578	0.36	1.44372e-47	mouse	shared	FALSE	FALSE
SRC	9.01323e-52	0.0560141	0.459	0.275	1.48844e-47	mouse	unique	FALSE	FALSE
CPOX	1.01685e-51	0.0539527	0.624	0.397	1.67923e-47	mouse	unique	FALSE	FALSE
RGL1	1.19808e-51	0.0423103	0.384	0.217	1.97851e-47	mouse	unique	FALSE	FALSE
TRAPPC2	1.65458e-51	0.121999	0.939	0.819	2.73238e-47	mouse	unique	FALSE	FALSE
TBCC	1.80595e-51	0.0780201	0.654	0.43	2.98234e-47	mouse	shared	FALSE	FALSE
MFSD9	2.01253e-51	0.0344276	0.215	0.102	3.32349e-47	mouse	unique	FALSE	FALSE
SLC35A1	2.10161e-51	0.0452066	0.363	0.207	3.4706e-47	mouse	shared	FALSE	FALSE
TMTC2	2.11848e-51	0.0504185	0.317	0.175	3.49845e-47	mouse	shared	FALSE	FALSE
MRPL11	2.35063e-51	0.105204	0.732	0.526	3.88183e-47	mouse	shared	FALSE	FALSE
MRPS7	2.38287e-51	0.101429	0.771	0.544	3.93507e-47	mouse	unique	FALSE	FALSE
TNIK	2.43081e-51	0.0383643	0.532	0.322	4.01423e-47	mouse	shared	FALSE	FALSE
TMOD1	2.86147e-51	0.107099	0.895	0.679	4.72543e-47	mouse	unique	FALSE	FALSE
ZFAND6	4.01887e-51	0.131303	0.934	0.791	6.63676e-47	mouse	shared	FALSE	FALSE
MRI1	4.40144e-51	0.0428615	0.359	0.202	7.26854e-47	mouse	unique	FALSE	FALSE
NDUFB7	4.43879e-51	0.115662	0.949	0.867	7.33022e-47	mouse	shared	FALSE	FALSE
TMEM150C	4.81253e-51	0.0624168	0.661	0.434	7.94742e-47	mouse	unique	FALSE	FALSE
TRAPPC9	5.13642e-51	0.0770397	0.586	0.378	8.48229e-47	mouse	unique	FALSE	FALSE
C15orf65	5.45076e-51	0.03952	0.271	0.142	9.00139e-47	mouse	shared	FALSE	FALSE
POU2F2	5.59477e-51	0.0337991	0.259	0.131	9.2392e-47	mouse	unique	FALSE	FALSE
C12orf29	6.44929e-51	0.0560688	0.369	0.213	1.06504e-46	mouse	unique	FALSE	FALSE
AKR1E2	6.56615e-51	0.0438885	0.276	0.145	1.08433e-46	mouse	shared	FALSE	FALSE
MFHAS1	6.86961e-51	0.107643	0.821	0.607	1.13445e-46	mouse	shared	FALSE	FALSE
GPR160	6.92243e-51	0.0256365	0.178	0.076	1.14317e-46	mouse	shared	FALSE	FALSE
RSBN1L	7.53509e-51	0.0759602	0.665	0.45	1.24434e-46	mouse	shared	FALSE	FALSE
TAF9B	7.76641e-51	0.051028	0.491	0.299	1.28254e-46	mouse	unique	FALSE	FALSE
RASGEF1B	7.81295e-51	0.0266404	0.155	0.064	1.29023e-46	mouse	unique	FALSE	FALSE
GYG1	9.6009e-51	0.0315749	0.801	0.563	1.58549e-46	mouse	unique	FALSE	FALSE
ZFHX4	9.66715e-51	0.0464603	0.523	0.317	1.59643e-46	mouse	shared	FALSE	FALSE
GGA3	9.8741e-51	0.0467186	0.524	0.319	1.63061e-46	mouse	shared	FALSE	FALSE
SMC2	1.07756e-50	0.0409938	0.261	0.134	1.77949e-46	mouse	unique	FALSE	FALSE
DPF3	1.10246e-50	0.0273342	0.116	0.041	1.82059e-46	mouse	unique	FALSE	FALSE
UPF3B	1.13462e-50	0.059606	0.596	0.388	1.87372e-46	mouse	unique	FALSE	FALSE
PRDX2	1.30798e-50	0.202133	0.972	0.883	2.16e-46	mouse	shared	FALSE	FALSE
CATSPER2	1.60815e-50	0.0317271	0.106	0.036	2.6557e-46	mouse	unique	FALSE	FALSE
COL23A1	1.91717e-50	0.0178926	0.14	0.054	3.16601e-46	mouse	unique	FALSE	FALSE
PLEKHF2	1.99657e-50	0.0458949	0.341	0.19	3.29714e-46	mouse	shared	FALSE	FALSE
PFDN4	2.90325e-50	0.1043	0.904	0.753	4.79443e-46	mouse	shared	FALSE	FALSE
RRAGD	3.60895e-50	0.0808122	0.726	0.499	5.95982e-46	mouse	unique	FALSE	FALSE
SF3B5	5.37568e-50	0.123954	0.8	0.62	8.8774e-46	mouse	shared	FALSE	FALSE
DEGS1	6.06687e-50	0.0859001	0.945	0.773	1.00188e-45	mouse	unique	FALSE	FALSE
ATRAID	7.10744e-50	0.0551108	0.56	0.358	1.17372e-45	mouse	shared	FALSE	FALSE
PANX1	7.2078e-50	0.0638434	0.711	0.489	1.1903e-45	mouse	unique	FALSE	FALSE
LRTOMT	7.26934e-50	0.0431146	0.28	0.15	1.20046e-45	mouse	unique	FALSE	FALSE
SYP	8.18154e-50	0.0404491	0.89	0.642	1.3511e-45	mouse	unique	FALSE	FALSE
RGS19	9.92894e-50	0.0300534	0.318	0.173	1.63966e-45	mouse	unique	FALSE	FALSE
TMEM14A	1.31861e-49	0.104728	0.771	0.561	2.17756e-45	mouse	shared	FALSE	FALSE
MRPS14	1.49692e-49	0.115598	0.864	0.701	2.47201e-45	mouse	shared	FALSE	FALSE
SLC12A2	2.28587e-49	0.0934009	0.843	0.629	3.77488e-45	mouse	shared	FALSE	FALSE
LRRN3	2.4569e-49	0.0311745	0.198	0.091	4.05732e-45	mouse	unique	FALSE	FALSE
PIGF	2.68435e-49	0.0447573	0.307	0.17	4.43294e-45	mouse	unique	FALSE	FALSE
EIF1AD	3.13343e-49	0.100477	0.804	0.588	5.17455e-45	mouse	shared	FALSE	FALSE
MOCS2	3.36289e-49	0.111802	0.856	0.689	5.55347e-45	mouse	unique	FALSE	FALSE
ARAF	3.43751e-49	0.103592	0.966	0.908	5.6767e-45	mouse	unique	FALSE	FALSE
FIG4	3.7689e-49	0.0416643	0.363	0.206	6.22396e-45	mouse	unique	FALSE	FALSE
TMOD2	4.04699e-49	0.110873	0.985	0.92	6.6832e-45	mouse	shared	FALSE	FALSE
ALAS1	4.12548e-49	0.0343909	0.2	0.093	6.81282e-45	mouse	unique	FALSE	FALSE
WDR35	4.4379e-49	0.0403896	0.268	0.141	7.32875e-45	mouse	unique	FALSE	FALSE
DTYMK	4.76024e-49	0.0830402	0.7	0.47	7.86106e-45	mouse	shared	FALSE	FALSE
UBALD1	6.32981e-49	0.102596	0.748	0.54	1.0453e-44	mouse	shared	FALSE	FALSE
NKAIN2	7.32865e-49	0.0313154	0.237	0.118	1.21025e-44	mouse	shared	FALSE	FALSE
FKBP2	8.31561e-49	0.124776	0.942	0.839	1.37324e-44	mouse	unique	FALSE	FALSE
RRAS	8.71042e-49	0.119264	0.752	0.548	1.43844e-44	mouse	unique	FALSE	FALSE
LACTB	1.4965e-48	0.0482756	0.304	0.17	2.47132e-44	mouse	shared	FALSE	FALSE
SAE1	1.781e-48	0.0435475	0.714	0.469	2.94115e-44	mouse	unique	FALSE	FALSE
HSD17B12	2.01242e-48	0.0865728	0.732	0.51	3.32331e-44	mouse	unique	FALSE	FALSE
SNRPF	2.03402e-48	0.114512	0.939	0.83	3.35898e-44	mouse	shared	FALSE	FALSE
CHAC2	2.95913e-48	0.0581651	0.443	0.27	4.88671e-44	mouse	shared	FALSE	FALSE
DUSP11	3.75282e-48	0.0601844	0.621	0.404	6.1974e-44	mouse	unique	FALSE	FALSE
CST3	3.77019e-48	0.089561	0.977	0.914	6.2261e-44	mouse	unique	FALSE	FALSE
ARIH1	4.07659e-48	0.10533	0.809	0.602	6.73209e-44	mouse	shared	FALSE	FALSE
C1D	4.17082e-48	0.0927561	0.991	0.95	6.8877e-44	mouse	shared	FALSE	FALSE
RORA	4.29561e-48	0.0237078	0.363	0.208	7.09377e-44	mouse	unique	FALSE	FALSE
EHD1	4.83942e-48	0.0439103	0.409	0.243	7.99182e-44	mouse	unique	FALSE	FALSE
NLGN3	5.62849e-48	0.0723781	0.715	0.492	9.29489e-44	mouse	unique	FALSE	FALSE
CORO7-PAM16	6.53911e-48	0.0545898	0.546	0.342	1.07987e-43	mouse	unique	FALSE	FALSE
FAM114A2	7.46612e-48	0.0822771	0.735	0.508	1.23295e-43	mouse	unique	FALSE	FALSE
SLC4A11	9.06969e-48	0.0260672	0.228	0.11	1.49777e-43	mouse	unique	FALSE	FALSE
UAP1L1	1.18039e-47	0.0317299	0.157	0.068	1.9493e-43	mouse	unique	FALSE	FALSE
NAA20	1.467e-47	0.0881186	0.661	0.447	2.4226e-43	mouse	shared	FALSE	FALSE
IL7	1.46783e-47	0.0343213	0.119	0.045	2.42398e-43	mouse	unique	FALSE	FALSE
EVI5L	1.57367e-47	0.0669572	0.573	0.369	2.59876e-43	mouse	unique	FALSE	FALSE
MRPL22	1.6679e-47	0.0555565	0.466	0.283	2.75436e-43	mouse	shared	FALSE	FALSE
KIAA1958	1.71774e-47	0.0357629	0.159	0.069	2.83668e-43	mouse	shared	FALSE	FALSE
TMEM65	1.73232e-47	0.0993828	0.943	0.787	2.86075e-43	mouse	shared	FALSE	FALSE
ABRACL	2.20464e-47	0.0486661	0.568	0.364	3.64075e-43	mouse	shared	FALSE	FALSE
TMEM199	2.46913e-47	0.0750144	0.59	0.392	4.07752e-43	mouse	unique	FALSE	FALSE
SHKBP1	5.55314e-47	0.032152	0.178	0.081	9.17046e-43	mouse	unique	FALSE	FALSE
NDUFA13	5.80056e-47	0.0920354	0.989	0.972	9.57905e-43	mouse	shared	FALSE	FALSE
TMSB10	5.93385e-47	0.109965	1	0.989	9.79915e-43	mouse	shared	FALSE	FALSE
RYBP	5.96666e-47	0.0491009	0.511	0.318	9.85334e-43	mouse	unique	FALSE	FALSE
METTL1	6.74922e-47	0.0495076	0.428	0.257	1.11457e-42	mouse	unique	FALSE	FALSE
STK19	7.65794e-47	0.0608306	0.628	0.414	1.26463e-42	mouse	unique	FALSE	FALSE
MRPL13	7.72354e-47	0.0817158	0.728	0.503	1.27547e-42	mouse	shared	FALSE	FALSE
CDK7	7.95832e-47	0.0605143	0.57	0.366	1.31424e-42	mouse	shared	FALSE	FALSE
UQCRQ	1.04119e-46	0.0630917	0.996	0.988	1.71942e-42	mouse	shared	FALSE	FALSE
SLC25A38	1.06353e-46	0.0711747	0.546	0.358	1.75631e-42	mouse	unique	FALSE	FALSE
TUSC2	1.22106e-46	0.113374	0.967	0.891	2.01646e-42	mouse	unique	FALSE	FALSE
GALNT18	1.395e-46	0.0422987	0.337	0.193	2.3037e-42	mouse	shared	FALSE	FALSE
ZFAND1	1.409e-46	0.0606989	0.56	0.358	2.32683e-42	mouse	unique	FALSE	FALSE
GOLGA7	1.45213e-46	0.100502	0.879	0.688	2.39804e-42	mouse	unique	FALSE	FALSE
NRG3	1.49891e-46	0.0186759	0.374	0.212	2.4753e-42	mouse	shared	FALSE	FALSE
CAPN10	1.60294e-46	0.0612236	0.636	0.42	2.6471e-42	mouse	unique	FALSE	FALSE
ACAD9	1.65989e-46	0.0369953	0.228	0.115	2.74114e-42	mouse	unique	FALSE	FALSE
SDSL	1.90095e-46	0.0401643	0.237	0.124	3.13922e-42	mouse	shared	FALSE	FALSE
PEMT	2.25255e-46	0.0387302	0.323	0.182	3.71986e-42	mouse	shared	FALSE	FALSE
TSGA10	2.35407e-46	0.0491596	0.461	0.283	3.88751e-42	mouse	unique	FALSE	FALSE
ACAA2	2.41758e-46	0.0526394	0.432	0.264	3.99239e-42	mouse	unique	FALSE	FALSE
PTRHD1	2.65452e-46	0.0858101	0.733	0.523	4.38367e-42	mouse	shared	FALSE	FALSE
LSM10	2.88522e-46	0.0626869	0.569	0.369	4.76466e-42	mouse	shared	FALSE	FALSE
MTERF4	4.49322e-46	0.0316419	0.225	0.114	7.42011e-42	mouse	unique	FALSE	FALSE
TMEM128	4.882e-46	0.0668626	0.683	0.469	8.06213e-42	mouse	shared	FALSE	FALSE
TRIM56	5.68047e-46	0.0219391	0.438	0.254	9.38073e-42	mouse	shared	FALSE	FALSE
HECW1	1.23545e-45	0.104109	0.916	0.741	2.04022e-41	mouse	unique	FALSE	FALSE
MMP24OS	1.30136e-45	0.0433374	0.707	0.488	2.14906e-41	mouse	unique	FALSE	FALSE
GUCD1	1.84793e-45	0.0454495	0.504	0.314	3.05168e-41	mouse	unique	FALSE	FALSE
NEO1	2.01816e-45	0.0360252	0.291	0.159	3.33279e-41	mouse	unique	FALSE	FALSE
MPG	2.10966e-45	0.0295869	0.393	0.229	3.48389e-41	mouse	unique	FALSE	FALSE
GAMT	2.6098e-45	0.0905004	0.607	0.415	4.30982e-41	mouse	unique	FALSE	FALSE
DISP1	2.61094e-45	0.0322856	0.112	0.042	4.31171e-41	mouse	unique	FALSE	FALSE
GFER	2.62035e-45	0.0522565	0.484	0.305	4.32724e-41	mouse	shared	FALSE	FALSE
PRELID1	3.3596e-45	0.11385	0.973	0.923	5.54804e-41	mouse	unique	FALSE	FALSE
BAZ1A	3.80918e-45	0.0220575	0.161	0.071	6.29047e-41	mouse	unique	FALSE	FALSE
CDKL1	4.63133e-45	0.0328911	0.107	0.04	7.64818e-41	mouse	unique	FALSE	FALSE
LEKR1	4.92944e-45	0.0212984	0.235	0.119	8.14048e-41	mouse	unique	FALSE	FALSE
LETMD1	5.60731e-45	0.0450278	0.524	0.33	9.25991e-41	mouse	unique	FALSE	FALSE
TAF12	5.73508e-45	0.039285	0.404	0.242	9.47092e-41	mouse	shared	FALSE	FALSE
ACOT13	6.575e-45	0.111501	0.817	0.633	1.0858e-40	mouse	unique	FALSE	FALSE
CDKN1B	6.70509e-45	0.0477804	0.395	0.234	1.10728e-40	mouse	shared	FALSE	FALSE
DGKH	6.88493e-45	0.011539	0.685	0.424	1.13698e-40	mouse	shared	FALSE	FALSE
PSMG2	7.63191e-45	0.0515779	0.287	0.162	1.26033e-40	mouse	shared	FALSE	FALSE
SEL1L3	1.02273e-44	0.0249424	0.284	0.157	1.68894e-40	mouse	unique	FALSE	FALSE
XPA	1.12127e-44	0.0612584	0.556	0.367	1.85166e-40	mouse	unique	FALSE	FALSE
ADD2	1.12214e-44	0.111395	0.941	0.829	1.85311e-40	mouse	unique	FALSE	FALSE
PGAM1	1.1334e-44	0.121137	0.894	0.829	1.8717e-40	mouse	shared	FALSE	FALSE
IPMK	1.25408e-44	0.0574367	0.54	0.346	2.07099e-40	mouse	unique	FALSE	FALSE
MYH9	1.52592e-44	0.0707769	0.665	0.455	2.5199e-40	mouse	shared	FALSE	FALSE
SLC45A3	1.87141e-44	0.0306943	0.443	0.261	3.09045e-40	mouse	unique	FALSE	FALSE
[truncated: 4,770 more rows]

## Sheet: NP2
gene	p_val	avg_logFC	pct.1	pct.2	p_val_adj	species	marker_type	over_limit	both_over_limit	mean_gene_log2FC
[truncated: 7,769 more rows]

[truncated: 4 more sheets: NP3, PEP1, PEP2, TrpM8]
