# Supplementary material for: Single cell transcriptomics of primate sensory neurons identifies cell types associated with chronic pain
Source: Nat Commun. 2021 Mar 8;12:1510. doi: 10.1038/s41467-021-21725-z (PMC7940623; doi:10.1038/s41467-021-21725-z)
Supplement: Supplementary file 6 — Supplementary Data 4 [file 41467_2021_21725_MOESM6_ESM.xlsx]

## Sheet: human_gene_families_long_format
Family name	Approved symbol
G protein-coupled receptors	S1PR2
G protein-coupled receptors	S1PR1
G protein-coupled receptors	CELSR3
G protein-coupled receptors	CELSR2
G protein-coupled receptors	CELSR1
G protein-coupled receptors	EDNRB
G protein-coupled receptors	EDNRA
G protein-coupled receptors	OR2Z1
G protein-coupled receptors	OR2Y1
G protein-coupled receptors	OR2X1P
G protein-coupled receptors	OR2W6P
G protein-coupled receptors	OR2W5
G protein-coupled receptors	OR2W4P
G protein-coupled receptors	OR2W3
G protein-coupled receptors	OR2W2P
G protein-coupled receptors	OR2W1
G protein-coupled receptors	OR2V2
G protein-coupled receptors	OR2V1
G protein-coupled receptors	OR2U2P
G protein-coupled receptors	OR2U1P
G protein-coupled receptors	OR2T8
G protein-coupled receptors	OR2T7
G protein-coupled receptors	OR2T6
G protein-coupled receptors	OR2T5
G protein-coupled receptors	OR2T4
G protein-coupled receptors	OR2T35
G protein-coupled receptors	OR2T34
G protein-coupled receptors	OR2T33
G protein-coupled receptors	OR2T32P
G protein-coupled receptors	OR2T3
G protein-coupled receptors	OR2T29
G protein-coupled receptors	OR2T27
G protein-coupled receptors	OR2T2
G protein-coupled receptors	OR2T12
G protein-coupled receptors	OR2T11
G protein-coupled receptors	OR2T10
G protein-coupled receptors	OR2T1
G protein-coupled receptors	OR2S2
G protein-coupled receptors	OR2S1P
G protein-coupled receptors	OR2R1P
G protein-coupled receptors	OR2Q1P
G protein-coupled receptors	OR2P1P
G protein-coupled receptors	OR2N1P
G protein-coupled receptors	OR2M7
G protein-coupled receptors	OR2M5
G protein-coupled receptors	OR2M4
G protein-coupled receptors	OR2M3
G protein-coupled receptors	OR2M2
G protein-coupled receptors	OR2M1P
G protein-coupled receptors	OR2L9P
G protein-coupled receptors	OR2L8
G protein-coupled receptors	OR2L6P
G protein-coupled receptors	OR2L5
G protein-coupled receptors	OR2L3
G protein-coupled receptors	OR2L2
G protein-coupled receptors	OR2L1P
G protein-coupled receptors	OR2L13
G protein-coupled receptors	OR2K2
G protein-coupled receptors	OR2J4P
G protein-coupled receptors	OR2J3
G protein-coupled receptors	OR2J2
G protein-coupled receptors	OR2J1
G protein-coupled receptors	OR2I1P
G protein-coupled receptors	OR2H5P
G protein-coupled receptors	OR2H4P
G protein-coupled receptors	OR2H2
G protein-coupled receptors	OR2H1
G protein-coupled receptors	OR2G6
G protein-coupled receptors	OR2G3
G protein-coupled receptors	OR2G2
G protein-coupled receptors	OR2G1P
G protein-coupled receptors	OR2F2
G protein-coupled receptors	OR2F1
G protein-coupled receptors	OR2E1P
G protein-coupled receptors	OR2D3
G protein-coupled receptors	OR2D2
G protein-coupled receptors	OR2C3
G protein-coupled receptors	OR2C1
G protein-coupled receptors	OR2BH1P
G protein-coupled receptors	OR2B8P
G protein-coupled receptors	OR2B7P
G protein-coupled receptors	OR2B6
G protein-coupled receptors	OR2B4P
G protein-coupled receptors	OR2B3
G protein-coupled receptors	OR2B2
G protein-coupled receptors	OR2B11
G protein-coupled receptors	OR2AT4
G protein-coupled receptors	OR2AT2P
G protein-coupled receptors	OR2AT1P
G protein-coupled receptors	OR2AS2P
G protein-coupled receptors	OR2AS1P
G protein-coupled receptors	OR2AQ1P
G protein-coupled receptors	OR2AP1
G protein-coupled receptors	OR2AO1P
G protein-coupled receptors	OR2AM1P
G protein-coupled receptors	OR2AL1P
G protein-coupled receptors	OR2AK2
G protein-coupled receptors	OR2AJ1
G protein-coupled receptors	OR2AI1P
G protein-coupled receptors	OR2AH1P
G protein-coupled receptors	OR2AG2
G protein-coupled receptors	OR2AG1
G protein-coupled receptors	OR2AF1P
G protein-coupled receptors	OR2AE1
G protein-coupled receptors	OR2AD1P
G protein-coupled receptors	OR2A9P
G protein-coupled receptors	OR2A7
G protein-coupled receptors	OR2A5
G protein-coupled receptors	OR2A42
G protein-coupled receptors	OR2A41P
G protein-coupled receptors	OR2A4
G protein-coupled receptors	OR2A3P
G protein-coupled receptors	OR2A25
G protein-coupled receptors	OR2A20P
G protein-coupled receptors	OR2A2
G protein-coupled receptors	OR2A15P
G protein-coupled receptors	OR2A14
G protein-coupled receptors	OR2A13P
G protein-coupled receptors	OR2A12
G protein-coupled receptors	OR2A1
G protein-coupled receptors	OR4X7P
G protein-coupled receptors	OR4X2
G protein-coupled receptors	OR4X1
G protein-coupled receptors	OR4W1P
G protein-coupled receptors	OR4V1P
G protein-coupled receptors	OR4U1P
G protein-coupled receptors	OR4T1P
G protein-coupled receptors	OR4S2
G protein-coupled receptors	OR4S1
G protein-coupled receptors	OR4R3P
G protein-coupled receptors	OR4R2P
G protein-coupled receptors	OR4R1P
G protein-coupled receptors	OR4Q3
G protein-coupled receptors	OR4Q2
G protein-coupled receptors	OR4Q1P
G protein-coupled receptors	OR4P4
G protein-coupled receptors	OR4P1P
G protein-coupled receptors	OR4N5
G protein-coupled receptors	OR4N4
G protein-coupled receptors	OR4N3P
G protein-coupled receptors	OR4N2
G protein-coupled receptors	OR4N1P
G protein-coupled receptors	OR4M2
G protein-coupled receptors	OR4M1
G protein-coupled receptors	OR4L1
G protein-coupled receptors	OR4K8P
G protein-coupled receptors	OR4K7P
G protein-coupled receptors	OR4K6P
G protein-coupled receptors	OR4K5
G protein-coupled receptors	OR4K4P
G protein-coupled receptors	OR4K3
G protein-coupled receptors	OR4K2
G protein-coupled receptors	OR4K17
G protein-coupled receptors	OR4K16P
G protein-coupled receptors	OR4K15
G protein-coupled receptors	OR4K14
G protein-coupled receptors	OR4K13
G protein-coupled receptors	OR4K12P
G protein-coupled receptors	OR4K11P
G protein-coupled receptors	OR4K1
G protein-coupled receptors	OR4H6P
G protein-coupled receptors	OR4H12P
G protein-coupled receptors	OR4G6P
G protein-coupled receptors	OR4G4P
G protein-coupled receptors	OR4G3P
G protein-coupled receptors	OR4G2P
G protein-coupled receptors	OR4G1P
G protein-coupled receptors	OR4G11P
G protein-coupled receptors	OR4F8P
G protein-coupled receptors	OR4F7P
G protein-coupled receptors	OR4F6
G protein-coupled receptors	OR4F5
G protein-coupled receptors	OR4F4
G protein-coupled receptors	OR4F3
G protein-coupled receptors	OR4F2P
G protein-coupled receptors	OR4F29
G protein-coupled receptors	OR4F28P
G protein-coupled receptors	OR4F21
G protein-coupled receptors	OR4F1P
G protein-coupled receptors	OR4F17
G protein-coupled receptors	OR4F16
G protein-coupled receptors	OR4F15
G protein-coupled receptors	OR4F14P
G protein-coupled receptors	OR4F13P
G protein-coupled receptors	OR4E2
G protein-coupled receptors	OR4E1
G protein-coupled receptors	OR4D9
G protein-coupled receptors	OR4D8P
G protein-coupled receptors	OR4D7P
G protein-coupled receptors	OR4D6
G protein-coupled receptors	OR4D5
G protein-coupled receptors	OR4D2
G protein-coupled receptors	OR4D11
G protein-coupled receptors	OR4D10
G protein-coupled receptors	OR4D1
G protein-coupled receptors	OR4C9P
G protein-coupled receptors	OR4C7P
G protein-coupled receptors	OR4C6
G protein-coupled receptors	OR4C50P
G protein-coupled receptors	OR4C5
G protein-coupled receptors	OR4C4P
G protein-coupled receptors	OR4C49P
G protein-coupled receptors	OR4C48P
G protein-coupled receptors	OR4C46
G protein-coupled receptors	OR4C45
G protein-coupled receptors	OR4C3
G protein-coupled receptors	OR4C2P
G protein-coupled receptors	OR4C1P
G protein-coupled receptors	OR4C16
G protein-coupled receptors	OR4C15
G protein-coupled receptors	OR4C14P
G protein-coupled receptors	OR4C13
G protein-coupled receptors	OR4C12
G protein-coupled receptors	OR4C11
G protein-coupled receptors	OR4C10P
G protein-coupled receptors	OR4B2P
G protein-coupled receptors	OR4B1
G protein-coupled receptors	OR4A9P
G protein-coupled receptors	OR4A8
G protein-coupled receptors	OR4A7P
G protein-coupled receptors	OR4A6P
G protein-coupled receptors	OR4A50P
G protein-coupled receptors	OR4A5
G protein-coupled receptors	OR4A4P
G protein-coupled receptors	OR4A49P
G protein-coupled receptors	OR4A48P
G protein-coupled receptors	OR4A47
G protein-coupled receptors	OR4A46P
G protein-coupled receptors	OR4A45P
G protein-coupled receptors	OR4A44P
G protein-coupled receptors	OR4A43P
G protein-coupled receptors	OR4A42P
G protein-coupled receptors	OR4A41P
G protein-coupled receptors	OR4A40P
G protein-coupled receptors	OR4A3P
G protein-coupled receptors	OR4A2P
G protein-coupled receptors	OR4A21P
G protein-coupled receptors	OR4A1P
G protein-coupled receptors	OR4A19P
G protein-coupled receptors	OR4A18P
G protein-coupled receptors	OR4A17P
G protein-coupled receptors	OR4A16
G protein-coupled receptors	OR4A15
G protein-coupled receptors	OR4A14P
G protein-coupled receptors	OR4A13P
G protein-coupled receptors	OR4A12P
G protein-coupled receptors	OR4A11P
G protein-coupled receptors	OR4A10P
G protein-coupled receptors	OR9S24P
G protein-coupled receptors	OR9R1P
G protein-coupled receptors	OR9Q2
G protein-coupled receptors	OR9Q1
G protein-coupled receptors	OR9P1P
G protein-coupled receptors	OR9N1P
G protein-coupled receptors	OR9M1P
G protein-coupled receptors	OR9L1P
G protein-coupled receptors	OR9K2
G protein-coupled receptors	OR9K1P
G protein-coupled receptors	OR9I3P
G protein-coupled receptors	OR9I2P
G protein-coupled receptors	OR9I1
G protein-coupled receptors	OR9H1P
G protein-coupled receptors	OR9G9
G protein-coupled receptors	OR9G4
G protein-coupled receptors	OR9G3P
G protein-coupled receptors	OR9G2P
G protein-coupled receptors	OR9G1
G protein-coupled receptors	OR9A4
G protein-coupled receptors	OR9A3P
G protein-coupled receptors	OR9A2
G protein-coupled receptors	OR9A1P
G protein-coupled receptors	NTSR2
G protein-coupled receptors	NTSR1
G protein-coupled receptors	TACR3
G protein-coupled receptors	TACR2
G protein-coupled receptors	TACR1
G protein-coupled receptors	OPRM1
G protein-coupled receptors	OPRL1
G protein-coupled receptors	OPRK1
G protein-coupled receptors	OPRD1
G protein-coupled receptors	OR10Z1
G protein-coupled receptors	OR10Y1P
G protein-coupled receptors	OR10X1
G protein-coupled receptors	OR10W1
G protein-coupled receptors	OR10V7P
G protein-coupled receptors	OR10V3P
G protein-coupled receptors	OR10V2P
G protein-coupled receptors	OR10V1
G protein-coupled receptors	OR10U1P
G protein-coupled receptors	OR10T2
G protein-coupled receptors	OR10T1P
G protein-coupled receptors	OR10S1
G protein-coupled receptors	OR10R3P
G protein-coupled receptors	OR10R2
G protein-coupled receptors	OR10R1P
G protein-coupled receptors	OR10Q2P
G protein-coupled receptors	OR10Q1
G protein-coupled receptors	OR10P1
G protein-coupled receptors	OR10N1P
G protein-coupled receptors	OR10K2
G protein-coupled receptors	OR10K1
G protein-coupled receptors	OR10J9P
G protein-coupled receptors	OR10J8P
G protein-coupled receptors	OR10J7P
G protein-coupled receptors	OR10J6P
G protein-coupled receptors	OR10J5
G protein-coupled receptors	OR10J4
G protein-coupled receptors	OR10J3
G protein-coupled receptors	OR10J2P
G protein-coupled receptors	OR10J1
G protein-coupled receptors	OR10H5
G protein-coupled receptors	OR10H4
G protein-coupled receptors	OR10H3
G protein-coupled receptors	OR10H2
G protein-coupled receptors	OR10H1
G protein-coupled receptors	OR10G9
G protein-coupled receptors	OR10G8
G protein-coupled receptors	OR10G7
G protein-coupled receptors	OR10G6
G protein-coupled receptors	OR10G5P
G protein-coupled receptors	OR10G4
G protein-coupled receptors	OR10G3
G protein-coupled receptors	OR10G2
G protein-coupled receptors	OR10G1P
G protein-coupled receptors	OR10D5P
G protein-coupled receptors	OR10D4P
G protein-coupled receptors	OR10D3
G protein-coupled receptors	OR10D1P
G protein-coupled receptors	OR10C1
G protein-coupled receptors	OR10B1P
G protein-coupled receptors	OR10AK1P
G protein-coupled receptors	OR10AH1P
G protein-coupled receptors	OR10AG1
G protein-coupled receptors	OR10AF1P
G protein-coupled receptors	OR10AE3P
G protein-coupled receptors	OR10AE1P
G protein-coupled receptors	OR10AD1
G protein-coupled receptors	OR10AC1
G protein-coupled receptors	OR10AB1P
G protein-coupled receptors	OR10AA1P
G protein-coupled receptors	OR10A7
G protein-coupled receptors	OR10A6
G protein-coupled receptors	OR10A5
G protein-coupled receptors	OR10A4
G protein-coupled receptors	OR10A3
G protein-coupled receptors	OR10A2
G protein-coupled receptors	CCKBR
G protein-coupled receptors	CCKAR
G protein-coupled receptors	PTAFR
G protein-coupled receptors	CXCR6
G protein-coupled receptors	CXCR5
G protein-coupled receptors	CXCR4
G protein-coupled receptors	CXCR3
G protein-coupled receptors	CXCR2
G protein-coupled receptors	CXCR1
G protein-coupled receptors	FFAR4
G protein-coupled receptors	FFAR3
G protein-coupled receptors	FFAR2
G protein-coupled receptors	FFAR1
G protein-coupled receptors	GALR3
G protein-coupled receptors	GALR2
G protein-coupled receptors	GALR1
G protein-coupled receptors	OR6Y1
G protein-coupled receptors	OR6X1
G protein-coupled receptors	OR6W1P
G protein-coupled receptors	OR6V1
G protein-coupled receptors	OR6U2P
G protein-coupled receptors	OR6T1
G protein-coupled receptors	OR6S1
G protein-coupled receptors	OR6R2P
G protein-coupled receptors	OR6R1P
G protein-coupled receptors	OR6Q1
G protein-coupled receptors	OR6P1
G protein-coupled receptors	OR6N2
G protein-coupled receptors	OR6N1
G protein-coupled receptors	OR6M3P
G protein-coupled receptors	OR6M2P
G protein-coupled receptors	OR6M1
G protein-coupled receptors	OR6L2P
G protein-coupled receptors	OR6L1P
G protein-coupled receptors	OR6K6
G protein-coupled receptors	OR6K5P
G protein-coupled receptors	OR6K4P
G protein-coupled receptors	OR6K3
G protein-coupled receptors	OR6K2
G protein-coupled receptors	OR6K1P
G protein-coupled receptors	OR6J1
G protein-coupled receptors	OR6F1
G protein-coupled receptors	OR6E1P
G protein-coupled receptors	OR6D1P
G protein-coupled receptors	OR6C7P
G protein-coupled receptors	OR6C76
G protein-coupled receptors	OR6C75
G protein-coupled receptors	OR6C74
G protein-coupled receptors	OR6C73P
G protein-coupled receptors	OR6C72P
G protein-coupled receptors	OR6C71P
G protein-coupled receptors	OR6C70
G protein-coupled receptors	OR6C69P
G protein-coupled receptors	OR6C68
G protein-coupled receptors	OR6C66P
G protein-coupled receptors	OR6C65
G protein-coupled receptors	OR6C64P
G protein-coupled receptors	OR6C6
G protein-coupled receptors	OR6C5P
G protein-coupled receptors	OR6C4
G protein-coupled receptors	OR6C3
G protein-coupled receptors	OR6C2
G protein-coupled receptors	OR6C1
G protein-coupled receptors	OR6B3
G protein-coupled receptors	OR6B2
G protein-coupled receptors	OR6B1
G protein-coupled receptors	OR6A2
G protein-coupled receptors	HRH4
G protein-coupled receptors	HRH3
G protein-coupled receptors	HRH2
G protein-coupled receptors	HRH1
G protein-coupled receptors	OR52Z1
G protein-coupled receptors	OR52Y1P
G protein-coupled receptors	OR52X1P
G protein-coupled receptors	OR52W1
G protein-coupled receptors	OR52V1P
G protein-coupled receptors	OR52U1P
G protein-coupled receptors	OR52T1P
G protein-coupled receptors	OR52S1P
G protein-coupled receptors	OR52R1
G protein-coupled receptors	OR52Q1P
G protein-coupled receptors	OR52P2P
G protein-coupled receptors	OR52P1P
G protein-coupled receptors	OR52N5
G protein-coupled receptors	OR52N4
G protein-coupled receptors	OR52N3P
G protein-coupled receptors	OR52N2
G protein-coupled receptors	OR52N1
G protein-coupled receptors	OR52M2P
G protein-coupled receptors	OR52M1
G protein-coupled receptors	OR52L2P
G protein-coupled receptors	OR52L1
G protein-coupled receptors	OR52K3P
G protein-coupled receptors	OR52K2
G protein-coupled receptors	OR52K1
G protein-coupled receptors	OR52J3
G protein-coupled receptors	OR52J2P
G protein-coupled receptors	OR52J1P
G protein-coupled receptors	OR52I2
G protein-coupled receptors	OR52I1
G protein-coupled receptors	OR52H2P
G protein-coupled receptors	OR52H1
G protein-coupled receptors	OR52E8
G protein-coupled receptors	OR52E7P
G protein-coupled receptors	OR52E6
G protein-coupled receptors	OR52E5
G protein-coupled receptors	OR52E4
G protein-coupled receptors	OR52E3P
G protein-coupled receptors	OR52E2
G protein-coupled receptors	OR52E1
G protein-coupled receptors	OR52D1
G protein-coupled receptors	OR52B6
G protein-coupled receptors	OR52B5P
G protein-coupled receptors	OR52B4
G protein-coupled receptors	OR52B3P
G protein-coupled receptors	OR52B2
G protein-coupled receptors	OR52B1P
G protein-coupled receptors	OR52A5
G protein-coupled receptors	OR52A4P
G protein-coupled receptors	OR52A1
G protein-coupled receptors	OR51V1
G protein-coupled receptors	OR51T1
G protein-coupled receptors	OR51S1
G protein-coupled receptors	OR51R1P
G protein-coupled receptors	OR51Q1
G protein-coupled receptors	OR51P1P
G protein-coupled receptors	OR51N1P
G protein-coupled receptors	OR51M1
G protein-coupled receptors	OR51L1
G protein-coupled receptors	OR51K1P
G protein-coupled receptors	OR51J1
G protein-coupled receptors	OR51I2
G protein-coupled receptors	OR51I1
G protein-coupled receptors	OR51H2P
G protein-coupled receptors	OR51H1
G protein-coupled receptors	OR51G2
G protein-coupled receptors	OR51G1
G protein-coupled receptors	OR51F5P
G protein-coupled receptors	OR51F4P
G protein-coupled receptors	OR51F3P
G protein-coupled receptors	OR51F2
G protein-coupled receptors	OR51F1
G protein-coupled receptors	OR51E2
G protein-coupled receptors	OR51E1
G protein-coupled receptors	OR51D1
G protein-coupled receptors	OR51C4P
G protein-coupled receptors	OR51C1P
G protein-coupled receptors	OR51B8P
G protein-coupled receptors	OR51B6
G protein-coupled receptors	OR51B5
G protein-coupled receptors	OR51B4
G protein-coupled receptors	OR51B3P
G protein-coupled receptors	OR51B2
G protein-coupled receptors	OR51AB1P
G protein-coupled receptors	OR51A9P
G protein-coupled receptors	OR51A8P
G protein-coupled receptors	OR51A7
G protein-coupled receptors	OR51A6P
G protein-coupled receptors	OR51A5P
G protein-coupled receptors	OR51A4
G protein-coupled receptors	OR51A3P
G protein-coupled receptors	OR51A2
G protein-coupled receptors	OR51A1P
G protein-coupled receptors	OR51A10P
G protein-coupled receptors	CX3CR1
G protein-coupled receptors	ADGRD2
G protein-coupled receptors	ADGRD1
G protein-coupled receptors	ADRB3
G protein-coupled receptors	ADRB2
G protein-coupled receptors	ADRB1
G protein-coupled receptors	ADRA2C
G protein-coupled receptors	ADRA2B
G protein-coupled receptors	ADRA2A
G protein-coupled receptors	ADRA1D
G protein-coupled receptors	ADRA1B
G protein-coupled receptors	ADRA1A
G protein-coupled receptors	CNR2
G protein-coupled receptors	CNR1
G protein-coupled receptors	SSTR5
G protein-coupled receptors	SSTR4
G protein-coupled receptors	SSTR3
G protein-coupled receptors	SSTR2
G protein-coupled receptors	SSTR1
G protein-coupled receptors	ADGRE5
G protein-coupled receptors	ADGRE4P
G protein-coupled receptors	ADGRE3
G protein-coupled receptors	ADGRE2
G protein-coupled receptors	ADGRE1
G protein-coupled receptors	TAAR9
G protein-coupled receptors	TAAR8
G protein-coupled receptors	TAAR7P
G protein-coupled receptors	TAAR6
G protein-coupled receptors	TAAR5
G protein-coupled receptors	TAAR4P
G protein-coupled receptors	TAAR3P
G protein-coupled receptors	TAAR2
G protein-coupled receptors	TAAR1
G protein-coupled receptors	ADGRF5
G protein-coupled receptors	ADGRF4
G protein-coupled receptors	ADGRF3
G protein-coupled receptors	ADGRF2
G protein-coupled receptors	ADGRF1
G protein-coupled receptors	OR56B4
G protein-coupled receptors	OR56B3P
G protein-coupled receptors	OR56B2P
G protein-coupled receptors	OR56B1
G protein-coupled receptors	OR56A7P
G protein-coupled receptors	OR56A5
G protein-coupled receptors	OR56A4
G protein-coupled receptors	OR56A3
G protein-coupled receptors	OR56A1
G protein-coupled receptors	ADGRV1
G protein-coupled receptors	XCR1
G protein-coupled receptors	LPAR6
G protein-coupled receptors	LPAR5
G protein-coupled receptors	LPAR4
G protein-coupled receptors	LPAR3
G protein-coupled receptors	LPAR2
G protein-coupled receptors	LPAR1
G protein-coupled receptors	OXER1
G protein-coupled receptors	LTB4R2
G protein-coupled receptors	LTB4R
G protein-coupled receptors	CYSLTR2
G protein-coupled receptors	CYSLTR1
G protein-coupled receptors	P2RY6
G protein-coupled receptors	P2RY4
G protein-coupled receptors	P2RY2
G protein-coupled receptors	P2RY14
G protein-coupled receptors	P2RY13
G protein-coupled receptors	P2RY12
G protein-coupled receptors	P2RY11
G protein-coupled receptors	P2RY1
G protein-coupled receptors	OR11J7P
G protein-coupled receptors	OR11J6P
G protein-coupled receptors	OR11Q1P
G protein-coupled receptors	OR11P1P
G protein-coupled receptors	OR11N1P
G protein-coupled receptors	OR11M1P
G protein-coupled receptors	OR11L1
G protein-coupled receptors	OR11K2P
G protein-coupled receptors	OR11K1P
G protein-coupled receptors	OR11J5P
G protein-coupled receptors	OR11J2P
G protein-coupled receptors	OR11J1P
G protein-coupled receptors	OR11I1P
G protein-coupled receptors	OR11H7
G protein-coupled receptors	OR11H6
G protein-coupled receptors	OR11H5P
G protein-coupled receptors	OR11H4
G protein-coupled receptors	OR11H3P
G protein-coupled receptors	OR11H2
G protein-coupled receptors	OR11H13P
G protein-coupled receptors	OR11H12
G protein-coupled receptors	OR11H1
G protein-coupled receptors	OR11G2
G protein-coupled receptors	OR11G1P
G protein-coupled receptors	OR11A1
G protein-coupled receptors	TBXA2R
G protein-coupled receptors	PTGIR
G protein-coupled receptors	PTGFR
G protein-coupled receptors	PTGER4
G protein-coupled receptors	PTGER3
G protein-coupled receptors	PTGER2
G protein-coupled receptors	PTGER1
G protein-coupled receptors	PTGDR2
G protein-coupled receptors	PTGDR
G protein-coupled receptors	BDKRB2
G protein-coupled receptors	BDKRB1
G protein-coupled receptors	HTR5BP
G protein-coupled receptors	HTR7
G protein-coupled receptors	HTR6
G protein-coupled receptors	HTR5A
G protein-coupled receptors	HTR4
G protein-coupled receptors	HTR2C
G protein-coupled receptors	HTR2B
G protein-coupled receptors	HTR2A
G protein-coupled receptors	HTR1F
G protein-coupled receptors	HTR1E
G protein-coupled receptors	HTR1D
G protein-coupled receptors	HTR1B
G protein-coupled receptors	HTR1A
G protein-coupled receptors	PITPNM3
G protein-coupled receptors	CCRL2
G protein-coupled receptors	ACKR4
G protein-coupled receptors	ACKR3
G protein-coupled receptors	ACKR2
G protein-coupled receptors	ACKR1
G protein-coupled receptors	NPY4R2
G protein-coupled receptors	NPY6R
G protein-coupled receptors	NPY5R
G protein-coupled receptors	NPY4R
G protein-coupled receptors	NPY2R
G protein-coupled receptors	NPY1R
G protein-coupled receptors	NPSR1
G protein-coupled receptors	NPFFR2
G protein-coupled receptors	NPFFR1
G protein-coupled receptors	NPBWR2
G protein-coupled receptors	NPBWR1
G protein-coupled receptors	ADGRB3
G protein-coupled receptors	ADGRB2
G protein-coupled receptors	ADGRB1
G protein-coupled receptors	OR14L1P
G protein-coupled receptors	OR14K1
G protein-coupled receptors	OR14J1
G protein-coupled receptors	OR14I1
G protein-coupled receptors	OR14C36
G protein-coupled receptors	OR14A2
G protein-coupled receptors	OR14A16
G protein-coupled receptors	ADORA3
G protein-coupled receptors	ADORA2B
G protein-coupled receptors	ADORA2A
G protein-coupled receptors	ADORA1
G protein-coupled receptors	OR1X5P
G protein-coupled receptors	OR1X1P
G protein-coupled receptors	OR1S2
G protein-coupled receptors	OR1S1
G protein-coupled receptors	OR1R1P
G protein-coupled receptors	OR1Q1
G protein-coupled receptors	OR1P1
G protein-coupled receptors	OR1N2
G protein-coupled receptors	OR1N1
G protein-coupled receptors	OR1M4P
G protein-coupled receptors	OR1M1
G protein-coupled receptors	OR1L8
G protein-coupled receptors	OR1L6
G protein-coupled receptors	OR1L4
G protein-coupled receptors	OR1L3
G protein-coupled receptors	OR1L1
G protein-coupled receptors	OR1K1
G protein-coupled receptors	OR1J4
G protein-coupled receptors	OR1J2
G protein-coupled receptors	OR1J1
G protein-coupled receptors	OR1I1
G protein-coupled receptors	OR1H1P
G protein-coupled receptors	OR1G1
G protein-coupled receptors	OR1F2P
G protein-coupled receptors	OR1F12
G protein-coupled receptors	OR1F1
G protein-coupled receptors	OR1E3
G protein-coupled receptors	OR1E2
G protein-coupled receptors	OR1E1
G protein-coupled receptors	OR1D5
G protein-coupled receptors	OR1D4
G protein-coupled receptors	OR1D3P
G protein-coupled receptors	OR1D2
G protein-coupled receptors	OR1C1
G protein-coupled receptors	OR1B1
G protein-coupled receptors	OR1AC1P
G protein-coupled receptors	OR1AB1P
G protein-coupled receptors	OR1AA1P
G protein-coupled receptors	OR1A2
G protein-coupled receptors	OR1A1
G protein-coupled receptors	GNRHR2
G protein-coupled receptors	GNRHR
G protein-coupled receptors	OR5W2
G protein-coupled receptors	OR5W1P
G protein-coupled receptors	OR5V1
G protein-coupled receptors	OR5T3
G protein-coupled receptors	OR5T2
G protein-coupled receptors	OR5T1
G protein-coupled receptors	OR5S1P
G protein-coupled receptors	OR5R1
G protein-coupled receptors	OR5P4P
G protein-coupled receptors	OR5P3
G protein-coupled receptors	OR5P2
G protein-coupled receptors	OR5P1P
G protein-coupled receptors	OR5M9
G protein-coupled receptors	OR5M8
G protein-coupled receptors	OR5M7P
G protein-coupled receptors	OR5M6P
G protein-coupled receptors	OR5M5P
G protein-coupled receptors	OR5M4P
G protein-coupled receptors	OR5M3
G protein-coupled receptors	OR5M2P
G protein-coupled receptors	OR5M14P
G protein-coupled receptors	OR5M13P
G protein-coupled receptors	OR5M12P
G protein-coupled receptors	OR5M11
G protein-coupled receptors	OR5M10
G protein-coupled receptors	OR5M1
G protein-coupled receptors	OR5L2
G protein-coupled receptors	OR5L1
G protein-coupled receptors	OR5K4
G protein-coupled receptors	OR5K3
G protein-coupled receptors	OR5K2
G protein-coupled receptors	OR5K1
G protein-coupled receptors	OR5J7P
G protein-coupled receptors	OR5J2
G protein-coupled receptors	OR5J1P
G protein-coupled receptors	OR5I1
G protein-coupled receptors	OR5H8
G protein-coupled receptors	OR5H7P
G protein-coupled receptors	OR5H6
G protein-coupled receptors	OR5H5P
G protein-coupled receptors	OR5H4P
G protein-coupled receptors	OR5H3P
G protein-coupled receptors	OR5H2
G protein-coupled receptors	OR5H15
G protein-coupled receptors	OR5H14
G protein-coupled receptors	OR5H1
G protein-coupled receptors	OR5G5P
G protein-coupled receptors	OR5G4P
G protein-coupled receptors	OR5G3
G protein-coupled receptors	OR5G1P
G protein-coupled receptors	OR5F2P
G protein-coupled receptors	OR5F1
G protein-coupled receptors	OR5E1P
G protein-coupled receptors	OR5D3P
G protein-coupled receptors	OR5D2P
G protein-coupled receptors	OR5D18
G protein-coupled receptors	OR5D17P
G protein-coupled receptors	OR5D16
G protein-coupled receptors	OR5D15P
G protein-coupled receptors	OR5D14
G protein-coupled receptors	OR5D13
G protein-coupled receptors	OR5C1
G protein-coupled receptors	OR5BT1P
G protein-coupled receptors	OR5BS1P
G protein-coupled receptors	OR5BR1P
G protein-coupled receptors	OR5BQ1P
G protein-coupled receptors	OR5BP1P
G protein-coupled receptors	OR5BN2P
G protein-coupled receptors	OR5BN1P
G protein-coupled receptors	OR5BM1P
G protein-coupled receptors	OR5BL1P
G protein-coupled receptors	OR5BK1P
G protein-coupled receptors	OR5BJ1P
G protein-coupled receptors	OR5BH1P
G protein-coupled receptors	OR5BE1P
G protein-coupled receptors	OR5BD1P
G protein-coupled receptors	OR5BC1P
G protein-coupled receptors	OR5BB1P
G protein-coupled receptors	OR5BA1P
G protein-coupled receptors	OR5B3
G protein-coupled receptors	OR5B21
G protein-coupled receptors	OR5B2
G protein-coupled receptors	OR5B1P
G protein-coupled receptors	OR5B19P
G protein-coupled receptors	OR5B17
G protein-coupled receptors	OR5B15P
G protein-coupled receptors	OR5B12
G protein-coupled receptors	OR5B10P
G protein-coupled receptors	OR5AZ1P
G protein-coupled receptors	OR5AW1P
G protein-coupled receptors	OR5AU1
G protein-coupled receptors	OR5AS1
G protein-coupled receptors	OR5AR1
G protein-coupled receptors	OR5AQ1P
G protein-coupled receptors	OR5AP2
G protein-coupled receptors	OR5AP1P
G protein-coupled receptors	OR5AO1P
G protein-coupled receptors	OR5AN2P
G protein-coupled receptors	OR5AN1
G protein-coupled receptors	OR5AM1P
G protein-coupled receptors	OR5AL2P
G protein-coupled receptors	OR5AL1
G protein-coupled receptors	OR5AK4P
G protein-coupled receptors	OR5AK3P
G protein-coupled receptors	OR5AK2
G protein-coupled receptors	OR5AK1P
G protein-coupled receptors	OR5AH1P
G protein-coupled receptors	OR5AC4P
G protein-coupled receptors	OR5AC2
G protein-coupled receptors	OR5AC1
G protein-coupled receptors	OR5A2
G protein-coupled receptors	OR5A1
G protein-coupled receptors	HCRTR2
G protein-coupled receptors	HCRTR1
G protein-coupled receptors	ADGRG7
G protein-coupled receptors	ADGRG6
G protein-coupled receptors	ADGRG5
G protein-coupled receptors	ADGRG4
G protein-coupled receptors	ADGRG3
G protein-coupled receptors	ADGRG2
G protein-coupled receptors	ADGRG1
G protein-coupled receptors	HCAR3
G protein-coupled receptors	HCAR2
G protein-coupled receptors	HCAR1
G protein-coupled receptors	PTH2R
G protein-coupled receptors	PTH1R
G protein-coupled receptors	OXGR1
G protein-coupled receptors	GPBAR1
G protein-coupled receptors	ADCYAP1R1
G protein-coupled receptors	VIPR2
G protein-coupled receptors	VIPR1
G protein-coupled receptors	GPER1
G protein-coupled receptors	SUCNR1
G protein-coupled receptors	CMKLR1
G protein-coupled receptors	TRHR
G protein-coupled receptors	QRFPR
G protein-coupled receptors	PRLHR
G protein-coupled receptors	MLNR
G protein-coupled receptors	KISS1R
G protein-coupled receptors	GHSR
G protein-coupled receptors	APLNR
G protein-coupled receptors	SCTR
G protein-coupled receptors	GLP2R
G protein-coupled receptors	GLP1R
G protein-coupled receptors	GIPR
G protein-coupled receptors	GHRHR
G protein-coupled receptors	GCGR
G protein-coupled receptors	P2RY10
G protein-coupled receptors	P2RY8
G protein-coupled receptors	MRGPRX4
G protein-coupled receptors	MRGPRX3
G protein-coupled receptors	MRGPRX2
G protein-coupled receptors	MRGPRX1
G protein-coupled receptors	MRGPRG
G protein-coupled receptors	MRGPRF
G protein-coupled receptors	MRGPRE
G protein-coupled receptors	MRGPRD
G protein-coupled receptors	MAS1L
G protein-coupled receptors	MAS1
G protein-coupled receptors	LGR6
G protein-coupled receptors	LGR5
G protein-coupled receptors	LGR4
G protein-coupled receptors	GPR88
G protein-coupled receptors	GPR87
G protein-coupled receptors	GPR85
G protein-coupled receptors	GPR84
G protein-coupled receptors	GPR83
G protein-coupled receptors	GPR82
G protein-coupled receptors	GPR79
G protein-coupled receptors	GPR78
G protein-coupled receptors	GPR75
G protein-coupled receptors	GPR68
G protein-coupled receptors	GPR65
G protein-coupled receptors	GPR63
G protein-coupled receptors	GPR62
G protein-coupled receptors	GPR61
G protein-coupled receptors	GPR6
G protein-coupled receptors	GPR55
G protein-coupled receptors	GPR52
G protein-coupled receptors	GPR50
G protein-coupled receptors	GPR45
G protein-coupled receptors	GPR42
G protein-coupled receptors	GPR4
G protein-coupled receptors	GPR39
G protein-coupled receptors	GPR37L1
G protein-coupled receptors	GPR37
G protein-coupled receptors	GPR35
G protein-coupled receptors	GPR34
G protein-coupled receptors	GPR33
G protein-coupled receptors	GPR32
G protein-coupled receptors	GPR31
G protein-coupled receptors	GPR3
G protein-coupled receptors	GPR27
G protein-coupled receptors	GPR26
G protein-coupled receptors	GPR25
G protein-coupled receptors	GPR22
G protein-coupled receptors	GPR21
G protein-coupled receptors	GPR20
G protein-coupled receptors	GPR19
G protein-coupled receptors	GPR183
G protein-coupled receptors	GPR182
G protein-coupled receptors	GPR18
G protein-coupled receptors	GPR176
G protein-coupled receptors	GPR174
G protein-coupled receptors	GPR173
G protein-coupled receptors	GPR171
G protein-coupled receptors	GPR17
G protein-coupled receptors	GPR162
G protein-coupled receptors	GPR161
G protein-coupled receptors	GPR160
G protein-coupled receptors	GPR153
G protein-coupled receptors	GPR152
G protein-coupled receptors	GPR151
G protein-coupled receptors	GPR150
G protein-coupled receptors	GPR15
G protein-coupled receptors	GPR149
G protein-coupled receptors	GPR148
G protein-coupled receptors	GPR146
G protein-coupled receptors	GPR142
G protein-coupled receptors	GPR141
G protein-coupled receptors	GPR139
G protein-coupled receptors	GPR135
G protein-coupled receptors	GPR132
G protein-coupled receptors	GPR12
G protein-coupled receptors	GPR119
G protein-coupled receptors	GPR101
G protein-coupled receptors	GPR1
G protein-coupled receptors	FPR3
G protein-coupled receptors	FPR2
G protein-coupled receptors	FPR1
G protein-coupled receptors	TAS2R9
G protein-coupled receptors	TAS2R8
G protein-coupled receptors	TAS2R7
G protein-coupled receptors	TAS2R6P
G protein-coupled receptors	TAS2R68P
G protein-coupled receptors	TAS2R67P
G protein-coupled receptors	TAS2R64P
G protein-coupled receptors	TAS2R63P
G protein-coupled receptors	TAS2R62P
G protein-coupled receptors	TAS2R60
G protein-coupled receptors	TAS2R50
G protein-coupled receptors	TAS2R5
G protein-coupled receptors	TAS2R46
G protein-coupled receptors	TAS2R45
G protein-coupled receptors	TAS2R43
G protein-coupled receptors	TAS2R42
G protein-coupled receptors	TAS2R41
G protein-coupled receptors	TAS2R40
G protein-coupled receptors	TAS2R4
G protein-coupled receptors	TAS2R39
G protein-coupled receptors	TAS2R38
G protein-coupled receptors	TAS2R37
G protein-coupled receptors	TAS2R36
G protein-coupled receptors	TAS2R33
G protein-coupled receptors	TAS2R31
G protein-coupled receptors	TAS2R30
G protein-coupled receptors	TAS2R3
G protein-coupled receptors	TAS2R2P
G protein-coupled receptors	TAS2R22
G protein-coupled receptors	TAS2R20
G protein-coupled receptors	TAS2R19
G protein-coupled receptors	TAS2R18P
G protein-coupled receptors	TAS2R16
G protein-coupled receptors	TAS2R15P
G protein-coupled receptors	TAS2R14
G protein-coupled receptors	TAS2R13
G protein-coupled receptors	TAS2R12P
G protein-coupled receptors	TAS2R10
G protein-coupled receptors	TAS2R1
G protein-coupled receptors	MTNR1B
G protein-coupled receptors	MTNR1A
G protein-coupled receptors	RXFP4
G protein-coupled receptors	RXFP3
G protein-coupled receptors	RXFP2
G protein-coupled receptors	RXFP1
G protein-coupled receptors	F2RL3
G protein-coupled receptors	F2RL2
G protein-coupled receptors	F2RL1
G protein-coupled receptors	F2R
G protein-coupled receptors	GPRC6A
G protein-coupled receptors	CASR
G protein-coupled receptors	GRM8
G protein-coupled receptors	GRM7
G protein-coupled receptors	GRM6
G protein-coupled receptors	GRM5
G protein-coupled receptors	GRM4
G protein-coupled receptors	GRM3
G protein-coupled receptors	GRM2
G protein-coupled receptors	GRM1
G protein-coupled receptors	GPRC5D
G protein-coupled receptors	GPRC5C
G protein-coupled receptors	GPRC5B
G protein-coupled receptors	GPRC5A
G protein-coupled receptors	GPR179
G protein-coupled receptors	GPR158
G protein-coupled receptors	GPR156
G protein-coupled receptors	TSHR
G protein-coupled receptors	LHCGR
G protein-coupled receptors	FSHR
G protein-coupled receptors	CRHR2
G protein-coupled receptors	CRHR1
G protein-coupled receptors	TAS1R3
G protein-coupled receptors	TAS1R2
G protein-coupled receptors	TAS1R1
G protein-coupled receptors	PROKR2
G protein-coupled receptors	PROKR1
G protein-coupled receptors	GABBR2
G protein-coupled receptors	GABBR1
G protein-coupled receptors	RRH
G protein-coupled receptors	RHO
G protein-coupled receptors	RGR
G protein-coupled receptors	OPN5
G protein-coupled receptors	OPN4
G protein-coupled receptors	OPN3
G protein-coupled receptors	OPN1SW
G protein-coupled receptors	OPN1MW3
G protein-coupled receptors	OPN1MW2
G protein-coupled receptors	OPN1MW
G protein-coupled receptors	OPN1LW
G protein-coupled receptors	CALCRL
G protein-coupled receptors	CALCR
G protein-coupled receptors	C5AR2
G protein-coupled receptors	C5AR1
G protein-coupled receptors	C3AR1
G protein-coupled receptors	GPR157
G protein-coupled receptors	TPRA1
G protein-coupled receptors	GPR143
G protein-coupled receptors	GPR137
G protein-coupled receptors	GPR108
G protein-coupled receptors	GPR107
G protein-coupled receptors	VN2R9P
G protein-coupled receptors	VN2R7P
G protein-coupled receptors	VN2R6P
G protein-coupled receptors	VN2R3P
G protein-coupled receptors	VN2R2P
G protein-coupled receptors	VN2R21P
G protein-coupled receptors	VN2R20P
G protein-coupled receptors	VN2R1P
G protein-coupled receptors	VN2R19P
G protein-coupled receptors	VN2R18P
G protein-coupled receptors	VN2R17P
G protein-coupled receptors	VN2R16P
G protein-coupled receptors	VN2R15P
G protein-coupled receptors	VN2R14P
G protein-coupled receptors	VN2R13P
G protein-coupled receptors	VN2R12P
G protein-coupled receptors	VN2R11P
G protein-coupled receptors	VN2R10P
G protein-coupled receptors	VN1R9P
G protein-coupled receptors	VN1R99P
G protein-coupled receptors	VN1R98P
G protein-coupled receptors	VN1R97P
G protein-coupled receptors	VN1R96P
G protein-coupled receptors	VN1R95P
G protein-coupled receptors	VN1R94P
G protein-coupled receptors	VN1R93P
G protein-coupled receptors	VN1R92P
G protein-coupled receptors	VN1R91P
G protein-coupled receptors	VN1R90P
G protein-coupled receptors	VN1R8P
G protein-coupled receptors	VN1R89P
G protein-coupled receptors	VN1R88P
G protein-coupled receptors	VN1R87P
G protein-coupled receptors	VN1R86P
G protein-coupled receptors	VN1R85P
G protein-coupled receptors	VN1R84P
G protein-coupled receptors	VN1R83P
G protein-coupled receptors	VN1R82P
G protein-coupled receptors	VN1R81P
G protein-coupled receptors	VN1R80P
G protein-coupled receptors	VN1R7P
G protein-coupled receptors	VN1R79P
G protein-coupled receptors	VN1R78P
G protein-coupled receptors	VN1R77P
G protein-coupled receptors	VN1R76P
G protein-coupled receptors	VN1R75P
G protein-coupled receptors	VN1R74P
G protein-coupled receptors	VN1R73P
G protein-coupled receptors	VN1R72P
G protein-coupled receptors	VN1R71P
G protein-coupled receptors	VN1R70P
G protein-coupled receptors	VN1R6P
G protein-coupled receptors	VN1R69P
G protein-coupled receptors	VN1R68P
G protein-coupled receptors	VN1R67P
G protein-coupled receptors	VN1R66P
G protein-coupled receptors	VN1R65P
G protein-coupled receptors	VN1R64P
G protein-coupled receptors	VN1R63P
G protein-coupled receptors	VN1R62P
G protein-coupled receptors	VN1R61P
G protein-coupled receptors	VN1R60P
G protein-coupled receptors	VN1R59P
G protein-coupled receptors	VN1R58P
G protein-coupled receptors	VN1R57P
G protein-coupled receptors	VN1R56P
G protein-coupled receptors	VN1R55P
G protein-coupled receptors	VN1R54P
G protein-coupled receptors	VN1R53P
G protein-coupled receptors	VN1R52P
G protein-coupled receptors	VN1R51P
G protein-coupled receptors	VN1R5
G protein-coupled receptors	VN1R49P
G protein-coupled receptors	VN1R48P
G protein-coupled receptors	VN1R47P
G protein-coupled receptors	VN1R46P
G protein-coupled receptors	VN1R45P
G protein-coupled receptors	VN1R44P
G protein-coupled receptors	VN1R43P
G protein-coupled receptors	VN1R42P
G protein-coupled receptors	VN1R41P
G protein-coupled receptors	VN1R40P
G protein-coupled receptors	VN1R4
G protein-coupled receptors	VN1R39P
G protein-coupled receptors	VN1R38P
G protein-coupled receptors	VN1R37P
G protein-coupled receptors	VN1R36P
G protein-coupled receptors	VN1R35P
G protein-coupled receptors	VN1R34P
G protein-coupled receptors	VN1R33P
G protein-coupled receptors	VN1R32P
G protein-coupled receptors	VN1R31P
G protein-coupled receptors	VN1R30P
G protein-coupled receptors	VN1R3
G protein-coupled receptors	VN1R29P
G protein-coupled receptors	VN1R28P
G protein-coupled receptors	VN1R27P
G protein-coupled receptors	VN1R26P
G protein-coupled receptors	VN1R25P
G protein-coupled receptors	VN1R24P
G protein-coupled receptors	VN1R23P
G protein-coupled receptors	VN1R22P
G protein-coupled receptors	VN1R21P
G protein-coupled receptors	VN1R20P
G protein-coupled receptors	VN1R2
G protein-coupled receptors	VN1R19P
G protein-coupled receptors	VN1R18P
G protein-coupled receptors	VN1R17P
G protein-coupled receptors	VN1R16P
G protein-coupled receptors	VN1R15P
G protein-coupled receptors	VN1R14P
G protein-coupled receptors	VN1R13P
G protein-coupled receptors	VN1R12P
G protein-coupled receptors	VN1R11P
G protein-coupled receptors	VN1R112P
G protein-coupled receptors	VN1R111P
G protein-coupled receptors	VN1R110P
G protein-coupled receptors	VN1R10P
G protein-coupled receptors	VN1R109P
G protein-coupled receptors	VN1R108P
G protein-coupled receptors	VN1R107P
G protein-coupled receptors	VN1R106P
G protein-coupled receptors	VN1R105P
G protein-coupled receptors	VN1R104P
G protein-coupled receptors	VN1R103P
G protein-coupled receptors	VN1R102P
G protein-coupled receptors	VN1R101P
G protein-coupled receptors	VN1R100P
G protein-coupled receptors	VN1R1
G protein-coupled receptors	SMO
G protein-coupled receptors	FZD9
G protein-coupled receptors	FZD8
G protein-coupled receptors	FZD7
G protein-coupled receptors	FZD6
G protein-coupled receptors	FZD5
G protein-coupled receptors	FZD4
G protein-coupled receptors	FZD3
G protein-coupled receptors	FZD2
G protein-coupled receptors	FZD10
G protein-coupled receptors	FZD1
Zinc fingers 3CxxC-type	ZCCHC24
Zinc fingers 3CxxC-type	ZAR1L
Zinc fingers 3CxxC-type	ZAR1
Zinc fingers 3CxxC-type	RTP5
Zinc fingers 3CxxC-type	RTP4
Zinc fingers 3CxxC-type	RTP3
Zinc fingers 3CxxC-type	RTP2
Zinc fingers 3CxxC-type	RTP1
Zinc fingers CXXC-type	TET3
Zinc fingers CXXC-type	TET1
Zinc fingers CXXC-type	MBD1
Zinc fingers CXXC-type	KMT2B
Zinc fingers CXXC-type	KMT2A
Zinc fingers CXXC-type	KDM2B
Zinc fingers CXXC-type	KDM2A
Zinc fingers CXXC-type	FBXL19
Zinc fingers CXXC-type	DNMT1
Zinc fingers CXXC-type	CXXC5
Zinc fingers CXXC-type	CXXC4
Zinc fingers CXXC-type	CXXC1
Zinc fingers GRF-type	ZGRF1
Zinc fingers GRF-type	ZCCHC4
Zinc fingers GRF-type	TTF2
Zinc fingers GRF-type	TOP3A
Zinc fingers GRF-type	NEIL3
Zinc fingers GRF-type	ERI2
Zinc fingers GRF-type	APEX2
Aminoacyl tRNA synthetases, Class II	TARS2
Aminoacyl tRNA synthetases, Class II	TARS1
Aminoacyl tRNA synthetases, Class II	SARS2
Aminoacyl tRNA synthetases, Class II	SARS1
Aminoacyl tRNA synthetases, Class II	PARS2
Aminoacyl tRNA synthetases, Class II	NARS2
Aminoacyl tRNA synthetases, Class II	NARS1
Aminoacyl tRNA synthetases, Class II	KARS1
Aminoacyl tRNA synthetases, Class II	HARS2
Aminoacyl tRNA synthetases, Class II	HARS1
Aminoacyl tRNA synthetases, Class II	GARS1
Aminoacyl tRNA synthetases, Class II	FARSB
Aminoacyl tRNA synthetases, Class II	FARSA
Aminoacyl tRNA synthetases, Class II	FARS2
Aminoacyl tRNA synthetases, Class II	EPRS1
Aminoacyl tRNA synthetases, Class II	DARS2
Aminoacyl tRNA synthetases, Class II	DARS1
Aminoacyl tRNA synthetases, Class II	AARS2
Aminoacyl tRNA synthetases, Class II	AARS1
Aminoacyl tRNA synthetases, Class I	YARS2
Aminoacyl tRNA synthetases, Class I	YARS1
Aminoacyl tRNA synthetases, Class I	WARS2
Aminoacyl tRNA synthetases, Class I	WARS1
Aminoacyl tRNA synthetases, Class I	VARS2
Aminoacyl tRNA synthetases, Class I	VARS1
Aminoacyl tRNA synthetases, Class I	RARS2
Aminoacyl tRNA synthetases, Class I	RARS1
Aminoacyl tRNA synthetases, Class I	QARS1
Aminoacyl tRNA synthetases, Class I	2020-03-02
Aminoacyl tRNA synthetases, Class I	2020-03-01
Aminoacyl tRNA synthetases, Class I	LARS2
Aminoacyl tRNA synthetases, Class I	LARS1
Aminoacyl tRNA synthetases, Class I	IARS2
Aminoacyl tRNA synthetases, Class I	IARS1
Aminoacyl tRNA synthetases, Class I	EPRS1
Aminoacyl tRNA synthetases, Class I	EARS2
Aminoacyl tRNA synthetases, Class I	CARS2
Aminoacyl tRNA synthetases, Class I	CARS1
Aminoacyl tRNA synthetases	TARS2
Aminoacyl tRNA synthetases	TARS1
Aminoacyl tRNA synthetases	SARS2
Aminoacyl tRNA synthetases	SARS1
Aminoacyl tRNA synthetases	PARS2
Aminoacyl tRNA synthetases	NARS2
Aminoacyl tRNA synthetases	NARS1
Aminoacyl tRNA synthetases	KARS1
Aminoacyl tRNA synthetases	HARS2
Aminoacyl tRNA synthetases	HARS1
Aminoacyl tRNA synthetases	GARS1
Aminoacyl tRNA synthetases	FARSB
Aminoacyl tRNA synthetases	FARSA
Aminoacyl tRNA synthetases	FARS2
Aminoacyl tRNA synthetases	DARS2
Aminoacyl tRNA synthetases	DARS1
Aminoacyl tRNA synthetases	AARS2
Aminoacyl tRNA synthetases	AARS1
Aminoacyl tRNA synthetases	YARS2
Aminoacyl tRNA synthetases	YARS1
Aminoacyl tRNA synthetases	WARS2
Aminoacyl tRNA synthetases	WARS1
Aminoacyl tRNA synthetases	VARS2
Aminoacyl tRNA synthetases	VARS1
Aminoacyl tRNA synthetases	RARS2
Aminoacyl tRNA synthetases	RARS1
Aminoacyl tRNA synthetases	QARS1
Aminoacyl tRNA synthetases	2020-03-02
Aminoacyl tRNA synthetases	2020-03-01
Aminoacyl tRNA synthetases	LARS2
Aminoacyl tRNA synthetases	LARS1
Aminoacyl tRNA synthetases	IARS2
Aminoacyl tRNA synthetases	IARS1
Aminoacyl tRNA synthetases	EPRS1
Aminoacyl tRNA synthetases	EARS2
Aminoacyl tRNA synthetases	CARS2
Aminoacyl tRNA synthetases	CARS1
Y box binding proteins	YBX3
Y box binding proteins	YBX2
Y box binding proteins	YBX1
Yip1 domain containing	YIPF7
Yip1 domain containing	YIPF6
Yip1 domain containing	YIPF5
Yip1 domain containing	YIPF4
Yip1 domain containing	YIPF3
Yip1 domain containing	YIPF2
Yip1 domain containing	YIPF1
Aminopeptidases	XPNPEP3
Aminopeptidases	XPNPEP2
Aminopeptidases	XPNPEP1
Aminopeptidases	RNPEP
Aminopeptidases	NPEPPS
Aminopeptidases	NPEPL1
Aminopeptidases	METAP2
Aminopeptidases	METAP1D
Aminopeptidases	METAP1
Aminopeptidases	LVRN
Aminopeptidases	LNPEP
Aminopeptidases	LAP3
Aminopeptidases	ERAP2
Aminopeptidases	ERAP1
Aminopeptidases	ENPEP
Aminopeptidases	DNPEP
Aminopeptidases	ANPEP
Ubiquitin conjugating enzymes E2	UBE2N
Ubiquitin conjugating enzymes E2	UBE2M
Ubiquitin conjugating enzymes E2	UBE2L6
Ubiquitin conjugating enzymes E2	UBE2L5
Ubiquitin conjugating enzymes E2	UBE2L4
Ubiquitin conjugating enzymes E2	UBE2L3
Ubiquitin conjugating enzymes E2	UBE2L2
Ubiquitin conjugating enzymes E2	UBE2L1
Ubiquitin conjugating enzymes E2	UBE2K
Ubiquitin conjugating enzymes E2	UBE2J2
Ubiquitin conjugating enzymes E2	UBE2J1
Ubiquitin conjugating enzymes E2	UBE2I
Ubiquitin conjugating enzymes E2	UBE2H
Ubiquitin conjugating enzymes E2	UBE2G2
Ubiquitin conjugating enzymes E2	UBE2G1
Ubiquitin conjugating enzymes E2	UBE2F
Ubiquitin conjugating enzymes E2	UBE2E4P
Ubiquitin conjugating enzymes E2	UBE2E3
Ubiquitin conjugating enzymes E2	UBE2E2
Ubiquitin conjugating enzymes E2	UBE2E1
Ubiquitin conjugating enzymes E2	UBE2D4
Ubiquitin conjugating enzymes E2	UBE2D3
Ubiquitin conjugating enzymes E2	UBE2D2
Ubiquitin conjugating enzymes E2	UBE2D1
Ubiquitin conjugating enzymes E2	UBE2C
Ubiquitin conjugating enzymes E2	UBE2B
Ubiquitin conjugating enzymes E2	UBE2A
Ubiquitin conjugating enzymes E2	CDC34
Ubiquitin conjugating enzymes E2	BIRC6
Ubiquitin conjugating enzymes E2	AKTIP
Ubiquitin conjugating enzymes E2	UBE2Z
Ubiquitin conjugating enzymes E2	UBE2W
Ubiquitin conjugating enzymes E2	UBE2V2
Ubiquitin conjugating enzymes E2	UBE2V1
Ubiquitin conjugating enzymes E2	UBE2U
Ubiquitin conjugating enzymes E2	UBE2T
Ubiquitin conjugating enzymes E2	UBE2S
Ubiquitin conjugating enzymes E2	UBE2R2
Ubiquitin conjugating enzymes E2	UBE2Q2
Ubiquitin conjugating enzymes E2	UBE2Q1
Ubiquitin conjugating enzymes E2	UBE2NL
Ubiquitin like modifier activating enzymes	UBA7
Ubiquitin like modifier activating enzymes	UBA6
Ubiquitin like modifier activating enzymes	UBA5
Ubiquitin like modifier activating enzymes	UBA3
Ubiquitin like modifier activating enzymes	UBA2
Ubiquitin like modifier activating enzymes	UBA1
Ubiquitin like modifier activating enzymes	SAE1
Ubiquitin like modifier activating enzymes	NAE1
Ubiquitin like modifier activating enzymes	MOCS3
Ubiquitin like modifier activating enzymes	ATG7
Zinc fingers CW-type	ZCWPW2
Zinc fingers CW-type	ZCWPW1
Zinc fingers CW-type	MORC4
Zinc fingers CW-type	MORC3
Zinc fingers CW-type	MORC2
Zinc fingers CW-type	MORC1
Zinc fingers CW-type	KDM1B
Zinc fingers PARP-type	LIG3
Zinc fingers PARP-type	PARP1
Zinc fingers ZZ-type	CREBBP
Zinc fingers ZZ-type	HERC2
Zinc fingers ZZ-type	NBR1
Zinc fingers ZZ-type	DRP2
Zinc fingers ZZ-type	TADA2B
Zinc fingers ZZ-type	EP300
Zinc fingers ZZ-type	DMD
Zinc fingers ZZ-type	UTRN
Zinc fingers ZZ-type	SQSTM1
Zinc fingers ZZ-type	DYTN
Zinc fingers ZZ-type	DTNA
Zinc fingers ZZ-type	DTNB
Zinc fingers ZZ-type	ZZZ3
Zinc fingers ZZ-type	ZZEF1
Zinc fingers ZZ-type	ZSWIM2
Zinc fingers ZZ-type	MIB2
Zinc fingers ZZ-type	MIB1
Zinc fingers ZZ-type	KCMF1
Zinc fingers SWIM-type	ZSWIM9
Zinc fingers SWIM-type	ZSWIM8
Zinc fingers SWIM-type	ZSWIM7
Zinc fingers SWIM-type	ZSWIM6
Zinc fingers SWIM-type	ZSWIM5
Zinc fingers SWIM-type	ZSWIM4
Zinc fingers SWIM-type	ZSWIM3
Zinc fingers SWIM-type	ZSWIM2
Zinc fingers SWIM-type	ZSWIM1
Zinc fingers SWIM-type	MAP3K1
Zinc fingers RANBP2-type	ZRANB3
Zinc fingers RANBP2-type	ZRANB2
Zinc fingers RANBP2-type	ZRANB1
Zinc fingers RANBP2-type	YAF2
Zinc fingers RANBP2-type	TEX13A
Zinc fingers RANBP2-type	TAF15
Zinc fingers RANBP2-type	TAB3
Zinc fingers RANBP2-type	TAB2
Zinc fingers RANBP2-type	SHARPIN
Zinc fingers RANBP2-type	RYBP
Zinc fingers RANBP2-type	RNF31
Zinc fingers RANBP2-type	RBM5
Zinc fingers RANBP2-type	RBM10
Zinc fingers RANBP2-type	RBCK1
Zinc fingers RANBP2-type	RANBP2
Zinc fingers RANBP2-type	NUP153
Zinc fingers RANBP2-type	NEIL3
Zinc fingers RANBP2-type	MDM2
Zinc fingers RANBP2-type	FUS
Zinc fingers RANBP2-type	EWSR1
Zinc fingers RANBP2-type	CAPN15
PHD finger proteins	FBXL19
PHD finger proteins	UHRF1
PHD finger proteins	NSD3
PHD finger proteins	KDM2B
PHD finger proteins	KDM2A
PHD finger proteins	ZMYND11
PHD finger proteins	BRD1
PHD finger proteins	NFX1
PHD finger proteins	KMT2B
PHD finger proteins	SHPRH
PHD finger proteins	BRPF3
PHD finger proteins	BRPF1
PHD finger proteins	SP110
PHD finger proteins	ZMYND8
PHD finger proteins	NSD2
PHD finger proteins	UHRF2
PHD finger proteins	TRIM66
PHD finger proteins	TRIM33
PHD finger proteins	TRIM28
PHD finger proteins	TRIM24
PHD finger proteins	TCF19
PHD finger proteins	TAF3
PHD finger proteins	SP140L
PHD finger proteins	SP140
PHD finger proteins	SP100
PHD finger proteins	RSF1
PHD finger proteins	PYGO2
PHD finger proteins	PYGO1
PHD finger proteins	PHRF1
PHD finger proteins	PHF8
PHD finger proteins	PHF7
PHD finger proteins	PHF6
PHD finger proteins	PHF5A
PHD finger proteins	PHF3
PHD finger proteins	PHF24
PHD finger proteins	PHF23
PHD finger proteins	PHF21B
PHD finger proteins	PHF21A
PHD finger proteins	PHF20L1
PHD finger proteins	PHF20
PHD finger proteins	PHF2
PHD finger proteins	PHF19
PHD finger proteins	PHF14
PHD finger proteins	PHF13
PHD finger proteins	PHF12
PHD finger proteins	PHF11
PHD finger proteins	PHF10
PHD finger proteins	PHF1
PHD finger proteins	NSD1
PHD finger proteins	MTF2
PHD finger proteins	MLLT6
PHD finger proteins	MLLT10
PHD finger proteins	KMT2E
PHD finger proteins	KMT2D
PHD finger proteins	KMT2C
PHD finger proteins	KMT2A
PHD finger proteins	KDM7A
PHD finger proteins	KDM5D
PHD finger proteins	KDM5C
PHD finger proteins	KDM5B
PHD finger proteins	KDM5A
PHD finger proteins	KAT6B
PHD finger proteins	KAT6A
PHD finger proteins	JADE3
PHD finger proteins	JADE2
PHD finger proteins	JADE1
PHD finger proteins	INTS12
PHD finger proteins	ING5
PHD finger proteins	ING4
PHD finger proteins	ING3
PHD finger proteins	ING2
PHD finger proteins	ING1
PHD finger proteins	G2E3
PHD finger proteins	FANCL
PHD finger proteins	DPF3
PHD finger proteins	DPF2
PHD finger proteins	DPF1
PHD finger proteins	DIDO1
PHD finger proteins	CXXC1
PHD finger proteins	CHD5
PHD finger proteins	CHD4
PHD finger proteins	CHD3
PHD finger proteins	BPTF
PHD finger proteins	BAZ2B
PHD finger proteins	BAZ2A
PHD finger proteins	BAZ1B
PHD finger proteins	BAZ1A
PHD finger proteins	ASH2L
PHD finger proteins	ASH1L
PHD finger proteins	AIRE
Zinc fingers MYND-type	ZMYND8
Zinc fingers MYND-type	ZMYND19
Zinc fingers MYND-type	ZMYND15
Zinc fingers MYND-type	ZMYND12
Zinc fingers MYND-type	ZMYND11
Zinc fingers MYND-type	ZMYND10
Zinc fingers MYND-type	USP19
Zinc fingers MYND-type	SMYD5
Zinc fingers MYND-type	SMYD4
Zinc fingers MYND-type	SMYD3
Zinc fingers MYND-type	SMYD2
Zinc fingers MYND-type	SMYD1
Zinc fingers MYND-type	RUNX1T1
Zinc fingers MYND-type	PDCD2
Zinc fingers MYND-type	MSS51
Zinc fingers MYND-type	EGLN1
Zinc fingers MYND-type	DEAF1
Zinc fingers MYND-type	CBFA2T3
Zinc fingers MYND-type	CBFA2T2
Zinc fingers MYND-type	ANKMY2
Zinc fingers MYND-type	ANKMY1
Zinc fingers MYM-type	ZMYM6
Zinc fingers MYM-type	ZMYM5
Zinc fingers MYM-type	ZMYM4
Zinc fingers MYM-type	ZMYM3
Zinc fingers MYM-type	ZMYM2
Zinc fingers MYM-type	ZMYM1
Zinc fingers MIZ-type	ZMIZ2
Zinc fingers MIZ-type	ZMIZ1
Zinc fingers MIZ-type	PIAS4
Zinc fingers MIZ-type	PIAS3
Zinc fingers MIZ-type	PIAS2
Zinc fingers MIZ-type	PIAS1
Zinc fingers MIZ-type	NSMCE2
Zinc fingers matrin-type	ZMAT5
Zinc fingers matrin-type	ZMAT4
Zinc fingers matrin-type	ZMAT3
Zinc fingers matrin-type	ZMAT2
Zinc fingers matrin-type	ZMAT1
Zinc fingers HIT-type	ZNHIT6
Zinc fingers HIT-type	ZNHIT3
Zinc fingers HIT-type	ZNHIT2
Zinc fingers HIT-type	ZNHIT1
Zinc fingers HIT-type	INO80B
Zinc fingers HIT-type	DDX59
GATA zinc finger domain containing	ZGLP1
GATA zinc finger domain containing	TRPS1
GATA zinc finger domain containing	RERE
GATA zinc finger domain containing	MTA3
GATA zinc finger domain containing	MTA2
GATA zinc finger domain containing	MTA1
GATA zinc finger domain containing	GATAD2B
GATA zinc finger domain containing	GATAD2A
GATA zinc finger domain containing	GATAD1
GATA zinc finger domain containing	GATA6
GATA zinc finger domain containing	GATA5
GATA zinc finger domain containing	GATA4
GATA zinc finger domain containing	GATA3
GATA zinc finger domain containing	GATA2
GATA zinc finger domain containing	GATA1
Zinc fingers FYVE-type	ZFYVE9
Zinc fingers FYVE-type	ZFYVE28
Zinc fingers FYVE-type	ZFYVE27
Zinc fingers FYVE-type	ZFYVE26
Zinc fingers FYVE-type	ZFYVE21
Zinc fingers FYVE-type	ZFYVE19
Zinc fingers FYVE-type	ZFYVE16
Zinc fingers FYVE-type	ZFYVE1
Zinc fingers FYVE-type	WDFY3
Zinc fingers FYVE-type	WDFY2
Zinc fingers FYVE-type	WDFY1
Zinc fingers FYVE-type	RUFY4
Zinc fingers FYVE-type	RUFY3
Zinc fingers FYVE-type	RUFY2
Zinc fingers FYVE-type	RUFY1
Zinc fingers FYVE-type	RBSN
Zinc fingers FYVE-type	PLEKHF2
Zinc fingers FYVE-type	PLEKHF1
Zinc fingers FYVE-type	PIKFYVE
Zinc fingers FYVE-type	MTMR4
Zinc fingers FYVE-type	MTMR3
Zinc fingers FYVE-type	HGS
Zinc fingers FYVE-type	FYCO1
Zinc fingers FYVE-type	FGD6
Zinc fingers FYVE-type	FGD5
Zinc fingers FYVE-type	FGD4
Zinc fingers FYVE-type	FGD3
Zinc fingers FYVE-type	FGD2
Zinc fingers FYVE-type	FGD1
Zinc fingers FYVE-type	EEA1
Zinc fingers FYVE-type	ANKFY1
Zinc fingers DHHC-type	ZDHHC9
Zinc fingers DHHC-type	ZDHHC8
Zinc fingers DHHC-type	ZDHHC7
Zinc fingers DHHC-type	ZDHHC6
Zinc fingers DHHC-type	ZDHHC5
Zinc fingers DHHC-type	ZDHHC4
Zinc fingers DHHC-type	ZDHHC3
Zinc fingers DHHC-type	ZDHHC24
Zinc fingers DHHC-type	ZDHHC23
Zinc fingers DHHC-type	ZDHHC22
Zinc fingers DHHC-type	ZDHHC21
Zinc fingers DHHC-type	ZDHHC20
Zinc fingers DHHC-type	ZDHHC2
Zinc fingers DHHC-type	ZDHHC19
Zinc fingers DHHC-type	ZDHHC18
Zinc fingers DHHC-type	ZDHHC17
Zinc fingers DHHC-type	ZDHHC16
Zinc fingers DHHC-type	ZDHHC15
Zinc fingers DHHC-type	ZDHHC14
Zinc fingers DHHC-type	ZDHHC13
Zinc fingers DHHC-type	ZDHHC12
Zinc fingers DHHC-type	ZDHHC11B
Zinc fingers DHHC-type	ZDHHC11
Zinc fingers DHHC-type	ZDHHC1
Zinc fingers DBF-type	ZDBF2
Zinc fingers DBF-type	DBF4B
Zinc fingers DBF-type	DBF4
Zinc fingers CCHC-type	ZCRB1
Zinc fingers CCHC-type	ZCCHC9
Zinc fingers CCHC-type	ZCCHC8
Zinc fingers CCHC-type	ZCCHC7
Zinc fingers CCHC-type	ZCCHC4
Zinc fingers CCHC-type	ZCCHC3
Zinc fingers CCHC-type	ZCCHC24
Zinc fingers CCHC-type	ZCCHC2
Zinc fingers CCHC-type	ZCCHC18
Zinc fingers CCHC-type	ZCCHC17
Zinc fingers CCHC-type	ZCCHC14
Zinc fingers CCHC-type	ZCCHC13
Zinc fingers CCHC-type	ZCCHC12
Zinc fingers CCHC-type	ZCCHC10
Zinc fingers CCHC-type	TUT7
Zinc fingers CCHC-type	TUT4
Zinc fingers CCHC-type	SRSF7
Zinc fingers CCHC-type	SF1
Zinc fingers CCHC-type	RTL4
Zinc fingers CCHC-type	RTL3
Zinc fingers CCHC-type	RBM4B
Zinc fingers CCHC-type	RBM4
Zinc fingers CCHC-type	LIN28A
Zinc fingers CCHC-type	CNBP
Zinc fingers CCCH-type	ZC3HAV1L
Zinc fingers CCCH-type	ZRSR2
Zinc fingers CCCH-type	ZMAT5
Zinc fingers CCCH-type	ZGPAT
Zinc fingers CCCH-type	ZFP36L2
Zinc fingers CCCH-type	ZFP36L1
Zinc fingers CCCH-type	ZFP36
Zinc fingers CCCH-type	ZC3HAV1
Zinc fingers CCCH-type	ZC3H8
Zinc fingers CCCH-type	ZC3H7B
Zinc fingers CCCH-type	ZC3H7A
Zinc fingers CCCH-type	ZC3H6
Zinc fingers CCCH-type	ZC3H4
Zinc fingers CCCH-type	ZC3H3
Zinc fingers CCCH-type	ZC3H18
Zinc fingers CCCH-type	ZC3H15
Zinc fingers CCCH-type	ZC3H14
Zinc fingers CCCH-type	ZC3H13
Zinc fingers CCCH-type	ZC3H12D
Zinc fingers CCCH-type	ZC3H12C
Zinc fingers CCCH-type	ZC3H12B
Zinc fingers CCCH-type	ZC3H12A
Zinc fingers CCCH-type	ZC3H11B
Zinc fingers CCCH-type	ZC3H11A
Zinc fingers CCCH-type	ZC3H10
Zinc fingers CCCH-type	UNKL
Zinc fingers CCCH-type	UNK
Zinc fingers CCCH-type	RC3H2
Zinc fingers CCCH-type	RC3H1
Zinc fingers CCCH-type	RBM27
Zinc fingers CCCH-type	RBM26
Zinc fingers CCCH-type	RBM22
Zinc fingers CCCH-type	PRR3
Zinc fingers CCCH-type	PARP12
Zinc fingers CCCH-type	MBNL3
Zinc fingers CCCH-type	MBNL2
Zinc fingers CCCH-type	MBNL1
Zinc fingers CCCH-type	HELZ
Nuclear hormone receptors	VDR
Nuclear hormone receptors	THRB
Nuclear hormone receptors	THRA
Nuclear hormone receptors	RXRG
Nuclear hormone receptors	RXRB
Nuclear hormone receptors	RXRA
Nuclear hormone receptors	RORC
Nuclear hormone receptors	RORB
Nuclear hormone receptors	RORA
Nuclear hormone receptors	RARG
Nuclear hormone receptors	RARB
Nuclear hormone receptors	RARA
Nuclear hormone receptors	PPARG
Nuclear hormone receptors	PPARD
Nuclear hormone receptors	PPARA
Nuclear hormone receptors	PGR
Nuclear hormone receptors	NR6A1
Nuclear hormone receptors	NR5A2
Nuclear hormone receptors	NR5A1
Nuclear hormone receptors	NR4A3
Nuclear hormone receptors	NR4A2
Nuclear hormone receptors	NR4A1
Nuclear hormone receptors	NR3C2
Nuclear hormone receptors	NR3C1
Nuclear hormone receptors	NR2F6
Nuclear hormone receptors	NR2F2
Nuclear hormone receptors	NR2F1
Nuclear hormone receptors	NR2E3
Nuclear hormone receptors	NR2E1
Nuclear hormone receptors	NR2C2
Nuclear hormone receptors	NR2C1
Nuclear hormone receptors	NR1I3
Nuclear hormone receptors	NR1I2
Nuclear hormone receptors	NR1H5P
Nuclear hormone receptors	NR1H4
Nuclear hormone receptors	NR1H3
Nuclear hormone receptors	NR1H2
Nuclear hormone receptors	NR1D2
Nuclear hormone receptors	NR1D1
Nuclear hormone receptors	NR0B2
Nuclear hormone receptors	NR0B1
Nuclear hormone receptors	HNF4G
Nuclear hormone receptors	HNF4A
Nuclear hormone receptors	ESRRG
Nuclear hormone receptors	ESRRB
Nuclear hormone receptors	ESRRA
Nuclear hormone receptors	ESR2
Nuclear hormone receptors	ESR1
Nuclear hormone receptors	AR
Zinc fingers C2HC-type	ZFPM2
Zinc fingers C2HC-type	ZFPM1
Zinc fingers C2HC-type	ZC2HC1C
Zinc fingers C2HC-type	ZC2HC1B
Zinc fingers C2HC-type	ZC2HC1A
Zinc fingers C2HC-type	NANOS3
Zinc fingers C2HC-type	NANOS2
Zinc fingers C2HC-type	NANOS1
Zinc fingers C2HC-type	LYAR
Zinc fingers C2HC-type	L3MBTL1
Zinc fingers C2HC-type	KAT8
Zinc fingers C2HC-type	KAT7
Zinc fingers C2HC-type	KAT6B
Zinc fingers C2HC-type	KAT6A
Zinc fingers C2HC-type	KAT5
Zinc fingers C2HC-type	IKBKG
THAP domain containing	THAP9
THAP domain containing	THAP8
THAP domain containing	THAP7
THAP domain containing	THAP6
THAP domain containing	THAP5
THAP domain containing	THAP4
THAP domain containing	THAP3
THAP domain containing	THAP2
THAP domain containing	THAP11
THAP domain containing	THAP10
THAP domain containing	THAP1
THAP domain containing	THAP12
Zinc fingers BED-type	ZBED6
Zinc fingers BED-type	ZBED5
Zinc fingers BED-type	ZBED4
Zinc fingers BED-type	ZBED3
Zinc fingers BED-type	ZBED2
Zinc fingers BED-type	ZBED1
Zinc fingers AN1-type	ZFAND6
Zinc fingers AN1-type	ZFAND5
Zinc fingers AN1-type	ZFAND4
Zinc fingers AN1-type	ZFAND3
Zinc fingers AN1-type	ZFAND2B
Zinc fingers AN1-type	ZFAND2A
Zinc fingers AN1-type	ZFAND1
Zinc fingers AN1-type	IGHMBP2
Polycomb group ring fingers	PCGF7P
Polycomb group ring fingers	PCGF6
Polycomb group ring fingers	PCGF5
Polycomb group ring fingers	PCGF3
Polycomb group ring fingers	PCGF2
Polycomb group ring fingers	PCGF1
Polycomb group ring fingers	BMI1
Membrane associated ring-CH-type fingers	MARCHF9
Membrane associated ring-CH-type fingers	MARCHF8
Membrane associated ring-CH-type fingers	MARCHF7
Membrane associated ring-CH-type fingers	MARCHF6
Membrane associated ring-CH-type fingers	MARCHF5
Membrane associated ring-CH-type fingers	MARCHF4
Membrane associated ring-CH-type fingers	MARCHF3
Membrane associated ring-CH-type fingers	MARCHF2
Membrane associated ring-CH-type fingers	MARCHF11
Membrane associated ring-CH-type fingers	MARCHF10
Membrane associated ring-CH-type fingers	MARCHF1
Tripartite motif containing	TRIM9
Tripartite motif containing	TRIM8
Tripartite motif containing	TRIM77
Tripartite motif containing	TRIM75P
Tripartite motif containing	TRIM74
Tripartite motif containing	TRIM73
Tripartite motif containing	TRIM72
Tripartite motif containing	TRIM71
Tripartite motif containing	TRIM7
Tripartite motif containing	TRIM69
Tripartite motif containing	TRIM68
Tripartite motif containing	TRIM67
Tripartite motif containing	TRIM66
Tripartite motif containing	TRIM65
Tripartite motif containing	TRIM64FP
Tripartite motif containing	TRIM64EP
Tripartite motif containing	TRIM64DP
Tripartite motif containing	TRIM64C
Tripartite motif containing	TRIM64B
Tripartite motif containing	TRIM64
Tripartite motif containing	TRIM63
Tripartite motif containing	TRIM62
Tripartite motif containing	TRIM61
Tripartite motif containing	TRIM60
Tripartite motif containing	TRIM6
Tripartite motif containing	TRIM59
Tripartite motif containing	TRIM58
Tripartite motif containing	TRIM56
Tripartite motif containing	TRIM55
Tripartite motif containing	TRIM54
Tripartite motif containing	TRIM53CP
Tripartite motif containing	TRIM53BP
Tripartite motif containing	TRIM53AP
Tripartite motif containing	TRIM52
Tripartite motif containing	TRIM51JP
Tripartite motif containing	TRIM51HP
Tripartite motif containing	TRIM51GP
Tripartite motif containing	TRIM51FP
Tripartite motif containing	TRIM51EP
Tripartite motif containing	TRIM51DP
Tripartite motif containing	TRIM51CP
Tripartite motif containing	TRIM51BP
Tripartite motif containing	TRIM51
Tripartite motif containing	TRIM50
Tripartite motif containing	TRIM5
Tripartite motif containing	TRIM49D2
Tripartite motif containing	TRIM49D1
Tripartite motif containing	TRIM49C
Tripartite motif containing	TRIM49B
Tripartite motif containing	TRIM49
Tripartite motif containing	TRIM48
Tripartite motif containing	TRIM47
Tripartite motif containing	TRIM46
Tripartite motif containing	TRIM45
Tripartite motif containing	TRIM44
Tripartite motif containing	TRIM43CP
Tripartite motif containing	TRIM43B
Tripartite motif containing	TRIM43
Tripartite motif containing	TRIM42
Tripartite motif containing	TRIM41
Tripartite motif containing	TRIM40
Tripartite motif containing	TRIM4
Tripartite motif containing	TRIM39
Tripartite motif containing	TRIM38
Tripartite motif containing	TRIM37
Tripartite motif containing	TRIM36
Tripartite motif containing	TRIM35
Tripartite motif containing	TRIM34
Tripartite motif containing	TRIM33
Tripartite motif containing	TRIM32
Tripartite motif containing	TRIM31
Tripartite motif containing	TRIM3
Tripartite motif containing	TRIM29
Tripartite motif containing	TRIM28
Tripartite motif containing	TRIM27
Tripartite motif containing	TRIM26BP
Tripartite motif containing	TRIM26
Tripartite motif containing	TRIM25
Tripartite motif containing	TRIM24
Tripartite motif containing	TRIM23
Tripartite motif containing	TRIM22
Tripartite motif containing	TRIM21
Tripartite motif containing	TRIM2
Tripartite motif containing	TRIM17
Tripartite motif containing	TRIM16
Tripartite motif containing	TRIM15
Tripartite motif containing	TRIM14
Tripartite motif containing	TRIM13
Tripartite motif containing	TRIM11
Tripartite motif containing	TRIM10
Tripartite motif containing	PML
Tripartite motif containing	MID2
Tripartite motif containing	MID1
Tripartite motif containing	MEFV
Tripartite motif containing	CMYA5
Ring finger proteins	RNF227
Ring finger proteins	ZSWIM2
Ring finger proteins	ZNRF4
Ring finger proteins	ZNRF3
Ring finger proteins	ZNRF2
Ring finger proteins	ZNRF1
Ring finger proteins	CBLL2
Ring finger proteins	XIAP
Ring finger proteins	VPS8
Ring finger proteins	VPS41
Ring finger proteins	VPS11
Ring finger proteins	UNKL
Ring finger proteins	UHRF2
Ring finger proteins	UHRF1
Ring finger proteins	UBOX5
Ring finger proteins	TTC3
Ring finger proteins	TRIML1
Ring finger proteins	TRIM9
Ring finger proteins	TRIM8
Ring finger proteins	TRIM77
Ring finger proteins	TRIM75P
Ring finger proteins	TRIM74
Ring finger proteins	TRIM73
Ring finger proteins	TRIM72
Ring finger proteins	TRIM71
Ring finger proteins	TRIM7
Ring finger proteins	TRIM69
Ring finger proteins	TRIM68
Ring finger proteins	TRIM67
Ring finger proteins	TRIM65
Ring finger proteins	TRIM64C
Ring finger proteins	TRIM64B
Ring finger proteins	TRIM64
Ring finger proteins	TRIM63
Ring finger proteins	TRIM62
Ring finger proteins	TRIM61
Ring finger proteins	TRIM60
Ring finger proteins	TRIM6
Ring finger proteins	TRIM59
Ring finger proteins	TRIM58
Ring finger proteins	TRIM56
Ring finger proteins	TRIM55
Ring finger proteins	TRIM54
Ring finger proteins	TRIM52
Ring finger proteins	TRIM51
Ring finger proteins	TRIM50
Ring finger proteins	TRIM5
Ring finger proteins	TRIM49D2
Ring finger proteins	TRIM49D1
Ring finger proteins	TRIM49C
Ring finger proteins	TRIM49B
Ring finger proteins	TRIM49
Ring finger proteins	TRIM48
Ring finger proteins	TRIM47
Ring finger proteins	TRIM46
Ring finger proteins	TRIM45
Ring finger proteins	TRIM44
Ring finger proteins	TRIM43B
Ring finger proteins	TRIM43
Ring finger proteins	TRIM42
Ring finger proteins	TRIM41
Ring finger proteins	TRIM40
Ring finger proteins	TRIM4
Ring finger proteins	TRIM39
Ring finger proteins	TRIM38
Ring finger proteins	TRIM37
Ring finger proteins	TRIM36
Ring finger proteins	TRIM35
Ring finger proteins	TRIM34
Ring finger proteins	TRIM33
Ring finger proteins	TRIM32
Ring finger proteins	TRIM31
Ring finger proteins	TRIM3
Ring finger proteins	TRIM28
Ring finger proteins	TRIM27
Ring finger proteins	TRIM26
Ring finger proteins	TRIM25
Ring finger proteins	TRIM24
Ring finger proteins	TRIM23
Ring finger proteins	TRIM22
Ring finger proteins	TRIM21
Ring finger proteins	TRIM2
Ring finger proteins	TRIM17
Ring finger proteins	TRIM15
Ring finger proteins	TRIM13
Ring finger proteins	TRIM11
Ring finger proteins	TRIM10
Ring finger proteins	TRAIP
Ring finger proteins	TRAF7
Ring finger proteins	TRAF6
Ring finger proteins	TRAF5
Ring finger proteins	TRAF4
Ring finger proteins	TRAF3
Ring finger proteins	TRAF2
Ring finger proteins	TOPORS
Ring finger proteins	SYVN1
Ring finger proteins	SIAH2
Ring finger proteins	SIAH1
Ring finger proteins	SHPRH
Ring finger proteins	SH3RF3
Ring finger proteins	SH3RF2
Ring finger proteins	SH3RF1
Ring finger proteins	SCAF11
Ring finger proteins	RSPRY1
Ring finger proteins	RNFT2
Ring finger proteins	RNFT1
Ring finger proteins	RNF8
Ring finger proteins	RNF7
Ring finger proteins	RNF6
Ring finger proteins	RNF5
Ring finger proteins	RNF44
Ring finger proteins	RNF43
Ring finger proteins	RNF41
Ring finger proteins	RNF40
Ring finger proteins	RNF4
Ring finger proteins	RNF39
Ring finger proteins	RNF38
[truncated: 44,939 more rows]
