# Supplementary material for: Single cell transcriptomics of primate sensory neurons identifies cell types associated with chronic pain
Source: Nat Commun. 2021 Mar 8;12:1510. doi: 10.1038/s41467-021-21725-z (PMC7940623; doi:10.1038/s41467-021-21725-z)
Supplement: Supplementary file 7 — Supplementary Data 5 [file 41467_2021_21725_MOESM7_ESM.xlsx]

## Sheet: MN_gene_families_Macaque_WG
Family	NP1	NP2	NP3	PEP1	C-LTMR	TrpM8Low	TrpM8high	PEP2	A-LTMR	Average_score	nGene	nGene_expressed	percentage_family_expressed	genes_in_family
Ion.channels	0.915751	0.96198	0.951918	0.979984	0.995915	0.965827	0.961215	0.988394	0.995453	0.975086	328	322	98.1707	SCN4B , SCN3B , SCN2B , SCN1B , GRIA4 , GRIA3 , GRIA2 , GRIA1 , GRID2 , GRID1 , ANO9 , ANO8 , ANO7 , ANO6 , ANO5 , ANO4 , ANO3 , ANO2 , ANO10 , ANO1 , CACNA1S , CACNA1I , CACNA1H , CACNA1G , CACNA1F , CACNA1E , CACNA1D , CACNA1C , CACNA1B , CACNA1A , GRIN3B , GRIN3A , GRIN2D , GRIN2C , GRIN2B , GRIN2A , GRIN1 , CACNA2D4 , CACNA2D3 , CACNA2D2 , CACNA2D1 , CACNG8 , CACNG7 , CACNG6 , CACNG5 , CACNG4…
Ion.channels.by.gating.mechanism	0.908175	0.964682	0.957846	0.975387	0.995508	0.970697	0.96703	0.96989	0.995849	0.974611	236	233	98.7288	GRIK5 , GRIK4 , GRIK3 , GRIK2 , GRIK1 , CACNG8 , CACNG7 , CACNG6 , CACNG5 , CACNG4 , CACNG3 , CACNG2 , CACNG1 , GRIN3B , GRIN3A , GRIN2D , GRIN2C , GRIN2B , GRIN2A , GRIN1 , SCN4B , SCN3B , SCN2B , SCN1B , SCN11A , SCN10A , SCN9A , SCN8A , SCN5A , SCN4A , SCN3A , SCN2A , SCN1A , GRID2 , GRID1 , GRIA4 , GRIA3 , GRIA2 , GRIA1 , CACNA2D4 , CACNA2D3 , CACNA2D2 , CACNA2D1 , CACNA1S , CACNA1I , CACNA1H…
CD.molecules	0.895558	0.909135	0.980902	0.94088	0.972591	0.929907	0.902418	0.905756	0.847413	0.923625	394	361	91.6244	VPREB1 , VCAM1 , TSPAN7 , TREM1 , TNFSF8 , TNFSF4 , TNFSF14 , TNFSF13B , TNFSF13 , TNFSF11 , TNFSF10 , TNFRSF9 , TNFRSF8 , TNFRSF4 , TNFRSF21 , TNFRSF1B , TNFRSF1A , TNFRSF18 , TNFRSF17 , TNFRSF14 , TNFRSF13C , TNFRSF13B , TNFRSF12A , TNFRSF11A , TNFRSF10D , TNFRSF10C , TNFRSF10B , TNFRSF10A , TLR9 , TLR8 , TLR6 , TLR4 , TLR3 , TLR2 , TLR10 , TLR1 , THY1 , THBD , TFRC , TEK , SPN , SLC7A5 , SLC4A…
MicroRNA.protein.coding.host.genes	0.895545	0.862878	0.964977	0.973313	0.986306	0.977003	0.943926	0.960971	0.975641	0.955627	845	820	97.0414	ZYX , ZSCAN22 , ZRANB2 , ZNRF2 , ZNF766 , ZNF710 , ZNF653 , ZNF385B , ZNF207 , ZNF141 , ZNF107 , ZFR , ZFPM1 , ZDHHC14 , ZCRB1 , ZC3H12A , ZBTB20 , YPEL2 , XXYLT1 , XKR6 , WWP2 , WNT9A , WLS , WDR91 , WDR82 , WDR46 , WDR44 , WDR26 , WDR1 , VWA8 , VWA5B2 , VTI1A , VPS39 , VGLL1 , VAV3 , USP20 , USP15 , UNC119B , UMPS , ULK3 , UHRF1 , UGT8 , UGCG , UCKL1 , UCK2 , UBTF , UBAC2 , UBA7 , TWISTNB , TUF…
MicroRNA.host.genes	0.894134	0.862793	0.964869	0.972301	0.985879	0.97636	0.940168	0.959125	0.975436	0.954616	920	874	95	ZYX , ZSCAN22 , ZRANB2 , ZNRF2 , ZNF766 , ZNF710 , ZNF653 , ZNF385B , ZNF207 , ZNF141 , ZNF107 , ZFR , ZFPM1 , ZDHHC14 , ZCRB1 , ZC3H12A , ZBTB20 , YPEL2 , XXYLT1 , XKR6 , WWP2 , WNT9A , WLS , WDR91 , WDR82 , WDR46 , WDR44 , WDR26 , WDR1 , VWA8 , VWA5B2 , VTI1A , VPS39 , VGLL1 , VAV3 , USP20 , USP15 , UNC119B , UMPS , ULK3 , UHRF1 , UGT8 , UGCG , UCKL1 , UCK2 , UBTF , UBAC2 , UBA7 , TWISTNB , TUF…
Immunoglobulin.superfamily.domain.containing	0.876412	0.850692	0.957656	0.981743	0.991192	0.964955	0.960635	0.947548	0.985944	0.955045	493	440	89.2495	LILRB5 , LILRB4 , LILRB3 , LILRB2 , LILRB1 , LILRA6 , LILRA5 , LILRA4 , LILRA3 , LILRA2 , LILRA1 , SIGLEC31P , SIGLEC30P , SIGLEC29P , SIGLEC28P , SIGLEC27P , SIGLEC26P , SIGLEC25P , SIGLEC24P , SIGLEC22P , SIGLEC21P , SIGLEC20P , SIGLEC18P , SIGLEC17P , PSG7 , PSG10P , KIR3DX1 , KIR3DS1 , KIR3DP1 , KIR3DL3 , KIR3DL2 , KIR3DL1 , KIR2DS5 , KIR2DS4 , KIR2DS3 , KIR2DS2 , KIR2DS1 , KIR2DP1 , KIR2DL5B…
V.set.domain.containing	0.86727	0.828811	0.918918	0.949	0.974708	0.924193	0.886386	0.92675	0.94941	0.919772	163	151	92.638	VTCN1 , VSTM5 , VSTM4 , VSTM2L , VSTM2B , VSTM2A , VSIG8 , VSIG4 , VSIG2 , VSIG10 , VSIG1 , VPREB3 , VPREB1 , VCAN , TREML4 , TREML2 , TREML1 , TREM2 , TREM1 , TIMD4 , TIGIT , SLAMF9 , SLAMF7 , SLAMF6 , SIRPG , SIRPD , SIRPB2 , SIRPB1 , SIRPA , SIGLEC9 , SIGLEC8 , SIGLEC7 , SIGLEC6 , SIGLEC5 , SIGLEC16 , SIGLEC15 , SIGLEC14 , SIGLEC12 , SIGLEC11 , SIGLEC10 , SIGLEC1 , SEMA3D , SCN4B , SCN3B , SCN…
Purinergic.receptors	0.867111	0.893809	0.730062	0.880571	0.948921	0.765976	0.585963	0.664097	0.710445	0.772481	15	15	100	P2RX7 , P2RX6 , P2RX5 , P2RX4 , P2RX3 , P2RX2 , P2RX1 , P2RY6 , P2RY4 , P2RY2 , P2RY14 , P2RY13 , P2RY12 , P2RY11 , P2RY1 ,
Ion.channels.by.channel.type	0.864913	0.914588	0.911467	0.97024	0.991934	0.943188	0.931743	0.991703	0.994637	0.956187	218	215	98.6239	ITPR2 , ITPR1 , VDAC3 , VDAC2 , VDAC1 , MIP , AQP9 , AQP8 , AQP7 , AQP6 , AQP5 , AQP4 , AQP3 , AQP2 , AQP12B , AQP12A , AQP11 , AQP10 , AQP1 , SCNN1G , SCNN1D , SCNN1B , SCNN1A , CFTR , RYR3 , RYR2 , RYR1 , KCNK9 , KCNK7 , KCNK6 , KCNK5 , KCNK4 , KCNK3 , KCNK2 , KCNK18 , KCNK17 , KCNK16 , KCNK15 , KCNK13 , KCNK12 , KCNK10 , KCNK1 , ASIC5 , ASIC4 , ASIC3 , ASIC2 , ASIC1 , LRRC8E , LRRC8D , LRRC8C …
Potassium.channels	0.86264	0.896981	0.890958	0.926688	0.987058	0.876556	0.893102	0.934495	0.990906	0.924593	79	78	98.7342	KCNJ9 , KCNJ8 , KCNJ6 , KCNJ5 , KCNJ4 , KCNJ3 , KCNJ2 , KCNJ18 , KCNJ16 , KCNJ15 , KCNJ14 , KCNJ13 , KCNJ12 , KCNJ11 , KCNJ10 , KCNJ1 , KCNT2 , KCNT1 , KCNK9 , KCNK7 , KCNK6 , KCNK5 , KCNK4 , KCNK3 , KCNK2 , KCNK18 , KCNK17 , KCNK16 , KCNK15 , KCNK13 , KCNK12 , KCNK10 , KCNK1 , KCNV2 , KCNV1 , KCNS3 , KCNS2 , KCNS1 , KCNQ5 , KCNQ4 , KCNQ3 , KCNQ2 , KCNQ1 , KCNH8 , KCNH7 , KCNH6 , KCNH5 , KCNH4 , …
Voltage.gated.ion.channels	0.862584	0.948397	0.922554	0.969234	0.991817	0.957434	0.964401	0.966389	0.996352	0.964572	148	147	99.3243	CACNG8 , CACNG7 , CACNG6 , CACNG5 , CACNG4 , CACNG3 , CACNG2 , CACNG1 , SCN4B , SCN3B , SCN2B , SCN1B , CACNA1S , CACNA1I , CACNA1H , CACNA1G , CACNA1F , CACNA1E , CACNA1D , CACNA1C , CACNA1B , CACNA1A , CACNA2D4 , CACNA2D3 , CACNA2D2 , CACNA2D1 , CACNB4 , CACNB3 , CACNB2 , CACNB1 , SCN11A , SCN10A , SCN9A , SCN8A , SCN5A , SCN4A , SCN3A , SCN2A , SCN1A , KCNK9 , KCNK7 , KCNK6 , KCNK5 , KCNK4 , K…
Ligand.gated.ion.channels	0.858757	0.908655	0.911831	0.900422	0.932827	0.900972	0.86524	0.96791	0.906227	0.91176	78	76	97.4359	GRIK5 , GRIK4 , GRIK3 , GRIK2 , GRIK1 , GRIA4 , GRIA3 , GRIA2 , GRIA1 , GRIN3B , GRIN3A , GRIN2D , GRIN2C , GRIN2B , GRIN2A , GRIN1 , GRID2 , GRID1 , GLRB , GLRA4 , GLRA3 , GLRA2 , GLRA1 , GABRR3 , GABRR2 , GABRR1 , GABRQ , GABRP , GABRG3 , GABRG2 , GABRG1 , GABRE , GABRD , GABRB3 , GABRB2 , GABRB1 , GABRA6 , GABRA5 , GABRA4 , GABRA3 , GABRA2 , GABRA1 , CFTR , RYR3 , RYR2 , RYR1 , ITPR3 , ITPR2 ,…
Zinc.fingers	0.853729	0.761582	0.946068	0.936809	0.97594	0.938564	0.894553	0.883736	0.871083	0.901042	1524	1437	94.2913	LPP , TRIP6 , ZYX , LIMS4 , LIMS2 , LMX1B , LMX1A , LHX9 , LHX8 , LHX6 , LHX5 , LHX4 , LHX3 , LHX2 , LHX1 , ISL2 , ISL1 , WTIP , LIMD1 , AJUBA , ST18 , MYT1L , MYT1 , ZCRB1 , ZCCHC9 , ZCCHC8 , ZCCHC7 , ZCCHC3 , ZCCHC2 , ZCCHC18 , ZCCHC17 , ZCCHC14 , ZCCHC13 , ZCCHC12 , ZCCHC10 , TUT7 , TUT4 , SRSF7 , SF1 , RTL4 , RTL3 , RBM4B , RBM4 , LIN28A , ZBED6 , ZBED5 , ZBED4 , ZBED3 , ZBED2 , ZBED1 , NSD3 …
EF.hand.domain.containing	0.853059	0.831967	0.964336	0.966979	0.990763	0.94113	0.967315	0.964351	0.986944	0.951723	231	224	96.9697	SPOCK3 , SPOCK2 , SPOCK1 , FSTL1 , SMOC2 , SMOC1 , SPARCL1 , SPARC , ACTN4 , ACTN3 , ACTN2 , ACTN1 , ZZEF1 , VSNL1 , USP32 , TNNC2 , TNNC1 , TESC , TCHH , TBC1D9B , TBC1D9 , TBC1D8B , SWAP70 , SRI , SPTAN1 , SPTA1 , SPATA21 , SLC25A25 , SLC25A24 , SLC25A23 , SLC25A13 , SLC25A12 , SELENON , SDF4 , SCGN , S100Z , S100P , S100G , S100B , S100A9 , S100A8 , S100A7L2 , S100A7A , S100A7 , S100A6 , S100A…
Cell.adhesion.molecules	0.852778	0.852008	0.940124	0.974158	0.993052	0.935863	0.983888	0.918362	0.98618	0.947954	310	267	86.129	ITGBL1 , ITGB8 , ITGB7 , ITGB6 , ITGB5 , ITGB4 , ITGB3 , ITGB2 , ITGB1 , NLGN4Y , NLGN4X , NLGN3 , NLGN2 , NLGN1 , NRXN3 , NRXN2 , NRXN1 , CEACAMP9 , CEACAMP8 , CEACAMP7 , CEACAMP6 , CEACAMP5 , CEACAMP4 , CEACAMP3 , CEACAMP2 , CEACAMP11 , CEACAMP10 , CEACAMP1 , CEACAM8 , CEACAM7 , CEACAM6 , CEACAM5 , CEACAM4 , CEACAM3 , CEACAM22P , CEACAM21 , CEACAM20 , CEACAM19 , CEACAM18 , CEACAM16 , CEACAM1 , …
G.protein.coupled.receptors	0.84828	0.834196	0.963716	0.971001	0.981921	0.921915	0.961826	0.882048	0.921831	0.929807	1412	694	49.1501	S1PR2 , S1PR1 , CELSR3 , CELSR2 , CELSR1 , EDNRB , EDNRA , OR2Z1 , OR2Y1 , OR2X1P , OR2W6P , OR2W5 , OR2W4P , OR2W3 , OR2W2P , OR2W1 , OR2V2 , OR2V1 , OR2U2P , OR2U1P , OR2T8 , OR2T7 , OR2T6 , OR2T5 , OR2T4 , OR2T35 , OR2T34 , OR2T33 , OR2T32P , OR2T3 , OR2T29 , OR2T27 , OR2T2 , OR2T12 , OR2T11 , OR2T10 , OR2T1 , OR2S2 , OR2S1P , OR2R1P , OR2Q1P , OR2P1P , OR2N1P , OR2M7 , OR2M5 , OR2M4 , OR2M3 ,…
Ig.like.cell.adhesion.molecule.family	0.847198	0.771845	0.882147	0.960448	0.980303	0.88925	0.974265	0.765327	0.960321	0.897988	119	102	85.7143	CNTN6 , CNTN5 , CNTN4 , CNTN3 , CNTN2 , CNTN1 , CRTAM , CADM4 , CADM3 , CADM2 , CADM1 , PVR , NECTIN4 , NECTIN3 , NECTIN2 , NECTIN1 , SIGLEC9 , SIGLEC8 , SIGLEC7 , SIGLEC6 , SIGLEC5 , SIGLEC31P , SIGLEC30P , SIGLEC29P , SIGLEC28P , SIGLEC27P , SIGLEC26P , SIGLEC25P , SIGLEC24P , SIGLEC22P , SIGLEC21P , SIGLEC20P , SIGLEC18P , SIGLEC17P , SIGLEC16 , SIGLEC15 , SIGLEC14 , SIGLEC12 , SIGLEC11 , SIGL…
PDZ.domain.containing	0.841893	0.800796	0.966179	0.904426	0.931037	0.914062	0.951657	0.678725	0.916166	0.882881	152	149	98.0263	USH1C , TJP3 , TJP2 , TJP1 , TIAM2 , TIAM1 , TAX1BP3 , SYNPO2L , SYNPO2 , SYNJ2BP , STXBP4 , SNX27 , SNTG2 , SNTG1 , SNTB2 , SNTB1 , SNTA1 , SLC9A3R2 , SLC9A3R1 , SIPA1L3 , SIPA1L2 , SIPA1L1 , SIPA1 , SHROOM4 , SHROOM3 , SHROOM2 , SHANK3 , SHANK2 , SHANK1 , SDCBP2 , SDCBP , SCRIB , RIMS2 , RIMS1 , RHPN2 , RHPN1 , RGS3 , RGS12 , RAPGEF6 , RAPGEF2 , RADIL , PTPN4 , PTPN3 , PTPN13 , PSMD9 , PRX , PR…
G.protein.coupled.receptors..Class.A.rhodopsin.like	0.832691	0.84691	0.967623	0.968462	0.982344	0.8971	0.944924	0.847256	0.925069	0.922461	1157	584	50.4754	OR9S24P , OR9R1P , OR9Q2 , OR9Q1 , OR9P1P , OR9N1P , OR9M1P , OR9L1P , OR9K2 , OR9K1P , OR9I3P , OR9I2P , OR9I1 , OR9H1P , OR9G9 , OR9G4 , OR9G3P , OR9G2P , OR9G1 , OR9A4 , OR9A3P , OR9A2 , OR9A1P , ADRB3 , ADRB2 , ADRB1 , ADRA2C , ADRA2B , ADRA2A , ADRA1D , ADRA1B , ADRA1A , OR4X7P , OR4X2 , OR4X1 , OR4W1P , OR4V1P , OR4U1P , OR4T1P , OR4S2 , OR4S1 , OR4R3P , OR4R2P , OR4R1P , OR4Q3 , OR4Q2 , OR…
Ras.small.GTPases.superfamily	0.823282	0.796635	0.87778	0.89964	0.940551	0.914864	0.782895	0.828968	0.98446	0.878224	163	157	96.319	RRAD , GEM , REM2 , REM1 , RRAGD , RRAGC , RRAGB , RRAGA , RABL6 , RABL3 , RABL2B , RABL2A , IFT22 , RHOT2 , RHOT1 , RAN , RND3 , RND2 , RND1 , RHOV , RHOU , RHOQ , RHOJ , RHOH , RHOG , RHOF , RHOD , RHOC , RHOB , RHOA , RHOBTB2 , RHOBTB1 , RAC3 , RAC2 , RAC1 , CDC42 , RRAS2 , RRAS , RIT2 , RIT1 , RHEBL1 , RHEB , RERGL , RERG , RASL12 , RASL11B , RASL11A , RASL10B , RASL10A , RASD2 , RAP2C , RAP2…
Fibronectin.type.III.domain.containing	0.822965	0.798201	0.958738	0.948265	0.974896	0.912301	0.952791	0.871656	0.807927	0.903097	160	159	99.375	TNXB , TNR , TNN , TNC , MYOM3 , MYOM2 , MYOM1 , MYBPHL , MYBPH , MYBPC3 , MYBPC2 , MYBPC1 , EPHB6 , EPHB4 , EPHB3 , EPHB2 , EPHB1 , EPHA8 , EPHA7 , EPHA6 , EPHA5 , EPHA4 , EPHA3 , EPHA2 , EPHA10 , EPHA1 , CNTN6 , CNTN5 , CNTN4 , CNTN3 , CNTN2 , CNTN1 , VWA1 , USH2A , TYRO3 , TTN , TSPOAP1 , TRIM9 , TRIM67 , TRIM42 , TRIM36 , TIE1 , TEK , SORL1 , SNED1 , SDK2 , SDK1 , ROS1 , ROBO4 , ROBO3 , ROBO2…
Selenoproteins	0.820708	0.738027	0.848422	0.91247	0.855798	0.840369	0.794	0.881676	0.71714	0.823487	25	25	100	SELENOF , SELENOK , SELENOM , SELENOO , SELENOT , SELENOV , TXNRD3 , TXNRD2 , TXNRD1 , SEPHS2 , SELENOW , SELENOS , SELENOP , SELENON , SELENOI , SELENOH , MSRB1 , GPX6 , GPX4 , GPX3 , GPX2 , GPX1 , DIO3 , DIO2 , DIO1 ,
Blood.group.antigens	0.819204	0.924203	0.800604	0.896307	0.746625	0.76491	0.525688	0.992032	0.695955	0.79329	41	35	85.3659	CD59 , GBGT1 , CD99 , A4GALT , XK , XG , SMIM1 , SLC4A1 , SLC29A1 , SLC14A1 , SEMA7A , RHD , RHCE , RHAG , KEL , ICAM4 , GYPE , GYPC , GYPB , GYPA , GCNT2 , FUT3 , FUT1 , ERMAP , CR1 , CD55 , CD44 , CD151 , C4B , C4A , BSG , BCAM , B3GALNT1 , ART4 , AQP3 , AQP1 , ACKR1 , ACHE , ABO , ABCG2 , ABCB6 ,
Purinergic.receptors.P2X	0.817066	0.533012	0.611742	0.714619	0.606977	0.729417	0.585094	0.643627	0.582835	0.625915	7	7	100	P2RX7 , P2RX6 , P2RX5 , P2RX4 , P2RX3 , P2RX2 , P2RX1 ,
G.protein.coupled.receptors..Class.A.orphans	0.812599	0.809404	0.870183	0.8959	0.80311	0.786003	0.8585	0.67136	0.815399	0.813732	80	76	95	P2RY10 , P2RY8 , MRGPRX4 , MRGPRX3 , MRGPRX2 , MRGPRX1 , MRGPRG , MRGPRF , MRGPRE , MRGPRD , MAS1L , MAS1 , LGR6 , LGR5 , LGR4 , GPR88 , GPR87 , GPR85 , GPR84 , GPR83 , GPR82 , GPR79 , GPR78 , GPR75 , GPR68 , GPR65 , GPR63 , GPR62 , GPR61 , GPR6 , GPR55 , GPR52 , GPR50 , GPR45 , GPR42 , GPR4 , GPR39 , GPR37L1 , GPR37 , GPR35 , GPR34 , GPR33 , GPR32 , GPR31 , GPR3 , GPR27 , GPR26 , GPR25 , GPR22 ,…
Armadillo.like.helical.domain.containing	0.810414	0.823027	0.904258	0.936621	0.903816	0.935433	0.80621	0.903921	0.832335	0.880702	334	326	97.6048	XPOT , XPO7 , XPO6 , XPO5 , XPO4 , XPO1 , CSE1L , MROH9 , MROH8 , MROH7 , MROH6 , MROH5 , MROH4P , MROH3P , MROH2B , MROH2A , MROH1 , MRO , THADA , SPAG6 , RAP1GDS1 , PKP4 , PKP3 , PKP2 , PKP1 , KPNB1 , KPNA7 , KPNA6 , KPNA5 , KPNA4 , KPNA3 , KPNA2 , KPNA1 , JUP , GPRASP2 , GPRASP1 , CTNND2 , CTNND1 , CTNNB1 , BHLHB9 , ARMCX6 , ARMCX5 , ARMCX4 , ARMCX3 , ARMCX2 , ARMCX1 , ARMC9 , ARMC8 , ARMC7 , …
Sulfotransferases	0.80643	0.751904	0.885237	0.848055	0.901197	0.826847	0.771545	0.556908	0.833731	0.796928	51	45	88.2353	SULT6B1 , SULT4A1 , SULT2B1 , SULT2A1 , SULT1E1 , SULT1D1P , SULT1C4 , SULT1C3 , SULT1C2 , SULT1B1 , SULT1A4 , SULT1A3 , SULT1A2 , SULT1A1 , UST , TPST2 , TPST1 , NDST4 , NDST3 , NDST2 , NDST1 , HS6ST3 , HS6ST2 , HS6ST1 , HS3ST6 , HS3ST5 , HS3ST4 , HS3ST3B1 , HS3ST3A1 , HS3ST2 , HS3ST1 , HS2ST1 , GAL3ST4 , GAL3ST3 , GAL3ST2 , GAL3ST1 , CHST9 , CHST8 , CHST7 , CHST6 , CHST5 , CHST4 , CHST3 , CHST2…
Sulfotransferases..membrane.bound	0.80495	0.758568	0.876177	0.838433	0.894649	0.778882	0.745643	0.561667	0.840367	0.786798	37	35	94.5946	UST , TPST2 , TPST1 , NDST4 , NDST3 , NDST2 , NDST1 , HS6ST3 , HS6ST2 , HS6ST1 , HS3ST6 , HS3ST5 , HS3ST4 , HS3ST3B1 , HS3ST3A1 , HS3ST2 , HS3ST1 , HS2ST1 , GAL3ST4 , GAL3ST3 , GAL3ST2 , GAL3ST1 , CHST9 , CHST8 , CHST7 , CHST6 , CHST5 , CHST4 , CHST3 , CHST2 , CHST15 , CHST14 , CHST13 , CHST12 , CHST11 , CHST10 , CHST1 ,
Solute.carriers	0.80094	0.794602	0.929623	0.950863	0.980596	0.895205	0.909899	0.808727	0.938483	0.901	423	407	96.2175	SPNS3 , SPNS2 , SPNS1 , XPR1 , UCP3 , UCP2 , UCP1 , TUSC3 , SLCO6A1 , SLCO5A1 , SLCO4C1 , SLCO4A1 , SLCO3A1 , SLCO2B1 , SLCO2A1 , SLCO1C1 , SLCO1B7 , SLCO1B3 , SLCO1B1 , SLCO1A2 , SLC9C2 , SLC9C1 , SLC9B2 , SLC9B1 , SLC9A9 , SLC9A8 , SLC9A7 , SLC9A6 , SLC9A5 , SLC9A4 , SLC9A3 , SLC9A2 , SLC9A1 , SLC8B1 , SLC8A3 , SLC8A2 , SLC8A1 , SLC7A9 , SLC7A8 , SLC7A7 , SLC7A6 , SLC7A5 , SLC7A4 , SLC7A3 , SLC…
Glycosyltransferases	0.79693	0.878462	0.866184	0.90158	0.912613	0.880326	0.801371	0.904313	0.937173	0.885253	212	190	89.6226	UGCG , ALG14 , ALG13 , ALG10B , ALG10 , ALG8 , ALG6 , POMGNT2 , POMGNT1 , EOGT , OGT , STT3B , STT3A , POGLUT3 , POGLUT2 , POGLUT1 , A4GNT , A4GALT , UGT8 , UGT3A2 , UGT3A1 , UGT2B7 , UGT2B4 , UGT2B29P , UGT2B28 , UGT2B27P , UGT2B26P , UGT2B25P , UGT2B24P , UGT2B17 , UGT2B15 , UGT2B11 , UGT2B10 , UGT2A3 , UGT2A2 , UGT2A1 , UGT1A9 , UGT1A8 , UGT1A7 , UGT1A6 , UGT1A5 , UGT1A4 , UGT1A3 , UGT1A2P , U…
Potassium.voltage.gated.channels	0.796552	0.859218	0.855467	0.872324	0.975353	0.864212	0.811974	0.944126	0.984963	0.895955	40	40	100	KCNV2 , KCNV1 , KCNS3 , KCNS2 , KCNS1 , KCNQ5 , KCNQ4 , KCNQ3 , KCNQ2 , KCNQ1 , KCNH8 , KCNH7 , KCNH6 , KCNH5 , KCNH4 , KCNH3 , KCNH2 , KCNH1 , KCNG4 , KCNG3 , KCNG2 , KCNG1 , KCNF1 , KCND3 , KCND2 , KCND1 , KCNC4 , KCNC3 , KCNC2 , KCNC1 , KCNB2 , KCNB1 , KCNA7 , KCNA6 , KCNA5 , KCNA4 , KCNA3 , KCNA2 , KCNA10 , KCNA1 ,
Ankyrin.repeat.domain.containing	0.796528	0.901894	0.887834	0.96252	0.957799	0.847378	0.819317	0.828816	0.979499	0.898132	244	221	90.5738	POTEB3 , POTEM , POTEKP , POTEJ , POTEI , POTEH , POTEG , POTEF , POTEE , POTED , POTEC , POTEB2 , POTEB , POTEA , KANK4 , KANK3 , KANK2 , KANK1 , NOTCH4 , NOTCH3 , NOTCH2 , NOTCH1 , ZDHHC17 , ZDHHC13 , USH1G , UACA , TRPV6 , TRPV5 , TRPV4 , TRPV3 , TRPV2 , TRPV1 , TRPC4 , TRPA1 , TRANK1 , TP53BP2 , TONSL , TNKS2 , TNKS , TANC2 , TANC1 , SOWAHD , SOWAHC , SOWAHB , SOWAHA , SNCAIP , SLF1 , SHANK3 …
Proteoglycans	0.794827	0.773146	0.691908	0.653729	0.90961	0.629763	0.572028	0.767275	0.698399	0.711982	38	38	100	COL15A1 , COL12A1 , COL9A3 , COL9A2 , COL9A1 , VCAN , NCAN , BCAN , ACAN , PRELP , PODN , OMD , OGN , LUM , KERA , FMOD , EPYC , DCN , CHAD , BGN , ASPN , GPC6 , GPC5 , GPC4 , GPC3 , GPC2 , GPC1 , SDC4 , SDC3 , SDC2 , SDC1 , TGFBR3 , SRGN , SMC3 , HSPG2 , CSPG4 , CD44 , AGRN ,
LIM.domain.containing	0.790829	0.739833	0.886868	0.876277	0.920485	0.909666	0.794268	0.722586	0.69128	0.817658	73	72	98.6301	LPP , TRIP6 , ZYX , LMX1B , LMX1A , LHX9 , LHX8 , LHX6 , LHX5 , LHX4 , LHX3 , LHX2 , LHX1 , ISL2 , ISL1 , LIMS4 , LIMS2 , WTIP , LIMD1 , AJUBA , ZNF185 , XIRP2 , TGFB1I1 , TES , SCEL , PXN , PRICKLE4 , PRICKLE3 , PRICKLE2 , PRICKLE1 , PDLIM7 , PDLIM5 , PDLIM4 , PDLIM3 , PDLIM2 , PDLIM1 , NRAP , NEBL , MICALL2 , MICALL1 , MICAL3 , MICAL2 , MICAL1 , LPXN , LMO7 , LMO4 , LMO3 , LMO2 , LMO1 , LMCD1 ,…
I.set.domain.containing	0.787747	0.734827	0.911166	0.966745	0.986756	0.916928	0.916209	0.755798	0.973621	0.895256	161	160	99.3789	NTM , NRG2 , NRG1 , NRCAM , NPTN , NFASC , NEXN , NEO1 , NEGR1 , NCAM2 , NCAM1 , MYPN , MYOT , MYOM3 , MYOM2 , MYOM1 , MYLK , MYBPHL , MYBPH , MYBPC3 , MYBPC2 , MYBPC1 , MXRA5 , MUSK , MFAP3L , MFAP3 , MERTK , MDGA2 , MDGA1 , MAG , LSAMP , LRRN3 , LRRN2 , LRRN1 , LRRC4C , LRRC4B , LRRC4 , LRRC24 , LRIT3 , LRIT2 , LRIT1 , LRIG3 , LRIG2 , LRIG1 , LRFN5 , LRFN4 , LRFN3 , LRFN2 , LRFN1 , LINGO4 , LIN…
Phosphatases	0.787686	0.717174	0.904754	0.952651	0.928287	0.878584	0.885208	0.828259	0.734118	0.85363	223	214	95.9641	PTPDC1 , CDKN3 , CDC14B , CDC14A , STYXL1 , DUSP9 , DUSP8 , DUSP7 , DUSP6 , DUSP5 , DUSP4 , DUSP2 , DUSP16 , DUSP10 , DUSP1 , PTP4A3 , PTP4A2 , PTP4A1 , SSH3 , SSH2 , SSH1 , TPTE2 , TPTE , TNS2 , TNS1 , STYX , RNGTT , EPM2A , DUSP3 , DUSP28 , DUSP26 , DUSP23 , DUSP22 , DUSP21 , DUSP19 , DUSP18 , DUSP15 , DUSP14 , DUSP13 , DUSP12 , DUSP11 , DUPD1 , TIMM50 , UBLCP1 , CTDSPL2 , CTDSPL , CTDSP2 , CTD…
C2.domain.containing	0.783417	0.778628	0.943584	0.961403	0.969003	0.978324	0.964434	0.923962	0.973379	0.93659	168	165	98.2143	EHBP1L1 , FAM102B , FAM102A , EHBP1 , DOCK11 , DOCK10 , DOCK9 , DOCK8 , DOCK7 , DOCK6 , DOCK5 , DOCK4 , DOCK3 , DOCK2 , DOCK1 , B9D2 , B9D1 , MKS1 , PKN3 , PKN2 , PKN1 , PRKCQ , PRKCH , PRKCG , PRKCE , PRKCD , PRKCB , PRKCA , WWP2 , WWP1 , WWC2 , WWC1 , UNC13D , UNC13C , UNC13B , UNC13A , PLCZ1 , PLCL2 , PLCL1 , PLCH1 , PLCG2 , PLCG1 , PLCE1 , PLCD4 , PLCD3 , PLCD1 , PLCB4 , PLCB3 , PLCB2 , PLCB1…
Lipid.like.receptors	0.782183	0.730788	0.965608	0.830351	0.814585	0.607477	0.667966	0.714553	0.796454	0.765973	33	33	100	FFAR4 , FFAR3 , FFAR2 , FFAR1 , PTAFR , TBXA2R , PTGIR , PTGFR , PTGER4 , PTGER3 , PTGER2 , PTGER1 , PTGDR2 , PTGDR , S1PR5 , S1PR4 , S1PR3 , S1PR2 , S1PR1 , LPAR6 , LPAR5 , LPAR4 , LPAR3 , LPAR2 , LPAR1 , OXER1 , LTB4R2 , LTB4R , FPR2 , CYSLTR2 , CYSLTR1 , CNR2 , CNR1 ,
Granins	0.77744	0.73147	0.869718	0.964679	0.859012	0.825768	0.832082	0.746836	0.605841	0.804426	8	8	100	GNAS , VGF , SCG5 , SCG3 , SCG2 , PCSK1N , CHGB , CHGA ,
Nectins.and.nectin.like.molecules	0.773677	0.61757	0.721156	0.915264	0.792937	0.639776	0.769327	0.394085	0.658498	0.688577	10	9	90	CRTAM , CADM4 , CADM3 , CADM2 , CADM1 , PVR , NECTIN4 , NECTIN3 , NECTIN2 , NECTIN1 ,
Sterile.alpha.motif.domain.containing	0.772451	0.799435	0.844856	0.909489	0.794587	0.830644	0.846239	0.639766	0.599686	0.783088	88	88	100	ZCCHC14 , WDSUB1 , USH1G , TNKS2 , TNKS , STIM2 , STIM1 , SHANK3 , SHANK2 , SHANK1 , SGMS1 , SFMBT2 , SFMBT1 , SEC23IP , SCML4 , SCML2 , SCML1 , SCMH1 , SASH3 , SASH1 , SARM1 , SAMSN1 , SAMHD1 , SAMD9L , SAMD9 , SAMD8 , SAMD7 , SAMD5 , SAMD4B , SAMD4A , SAMD3 , SAMD15 , SAMD14 , SAMD13 , SAMD12 , SAMD11 , SAMD10 , SAMD1 , PPP1R9A , PPFIBP2 , PPFIBP1 , PPFIA4 , PPFIA3 , PPFIA2 , PPFIA1 , PHC3 , PH…
Protein.phosphatases	0.770359	0.723009	0.894515	0.952168	0.904549	0.817937	0.847967	0.830528	0.711223	0.835237	136	132	97.0588	STYXL1 , DUSP9 , DUSP8 , DUSP7 , DUSP6 , DUSP5 , DUSP4 , DUSP2 , DUSP16 , DUSP10 , DUSP1 , PTP4A3 , PTP4A2 , PTP4A1 , PTPDC1 , CDKN3 , CDC14B , CDC14A , SSH3 , SSH2 , SSH1 , TPTE2 , TPTE , TNS2 , TNS1 , PTEN , STYX , RNGTT , PTPMT1 , EPM2A , DUSP3 , DUSP28 , DUSP26 , DUSP23 , DUSP22 , DUSP21 , DUSP19 , DUSP18 , DUSP15 , DUSP14 , DUSP13 , DUSP12 , DUSP11 , DUPD1 , PTPN9 , PTPN7 , PTPN6 , PTPN5 , P…
Rho.family.GTPases	0.761834	0.697408	0.755522	0.774762	0.641294	0.720709	0.696944	0.490269	0.560798	0.667213	20	20	100	RND3 , RND2 , RND1 , RHOV , RHOU , RHOQ , RHOJ , RHOH , RHOG , RHOF , RHOD , RHOC , RHOB , RHOA , RHOBTB2 , RHOBTB1 , RAC3 , RAC2 , RAC1 , CDC42 ,
Pleckstrin.homology.domain.containing	0.760066	0.744271	0.887017	0.924308	0.968435	0.884462	0.916707	0.860248	0.888547	0.884249	206	201	97.5728	ASAP3 , ASAP2 , ASAP1 , APPL2 , APPL1 , AGAP9 , AGAP6 , AGAP5 , AGAP4 , AGAP3 , AGAP2 , AGAP11 , AGAP1 , ACAP3 , ACAP2 , ACAP1 , VEPH1 , VAV3 , VAV2 , VAV1 , TRIOBP , TIAM2 , TIAM1 , TEC , SWAP70 , SPTBN4 , SPTBN2 , SPTBN1 , SPTB , SPATA13 , SOS2 , SOS1 , SNTB1 , SKAP2 , SKAP1 , SH3BP2 , SH2B3 , SH2B2 , SH2B1 , SBF2 , SBF1 , RTKN2 , RTKN , ROCK2 , ROCK1 , RASGRF2 , RASGRF1 , RASAL2 , RASAL1 , RAS…
BTB.domain.containing	0.759328	0.714154	0.886071	0.905806	0.88824	0.852381	0.751605	0.825561	0.772202	0.824503	134	134	100	ZNF131 , ZBTB9 , ZBTB8B , ZBTB8A , ZBTB7C , ZBTB7B , ZBTB7A , ZBTB6 , ZBTB5 , ZBTB49 , ZBTB48 , ZBTB47 , ZBTB46 , ZBTB45 , ZBTB44 , ZBTB43 , ZBTB42 , ZBTB41 , ZBTB40 , ZBTB4 , ZBTB39 , ZBTB38 , ZBTB37 , ZBTB34 , ZBTB33 , ZBTB32 , ZBTB3 , ZBTB26 , ZBTB25 , ZBTB24 , ZBTB22 , ZBTB21 , ZBTB20 , ZBTB2 , ZBTB18 , ZBTB17 , ZBTB16 , ZBTB14 , ZBTB12 , ZBTB11 , ZBTB10 , ZBTB1 , TNFAIP1 , SPOPL , SPOP , SLX…
Non.coding.RNAs	0.75809	0.656828	0.824852	0.733878	0.859434	0.836883	0.596964	0.638153	0.819931	0.745865	3789	2486	65.611	MIR3688-1 , MIR3687-2 , MIR3686 , MIR3685 , MIR3684 , MIR3683 , MIR3682 , MIR3681 , MIR3679 , MIR3678 , MIR3677 , MIR3675 , MIR3674 , MIR3672 , MIR3671 , MIR367 , MIR3668 , MIR3667 , MIR3666 , MIR3665 , MIR3664 , MIR3663 , MIR3662 , MIR3661 , MIR3660 , MIR3659 , MIR3658 , MIR3657 , MIR3655 , MIR3654 , MIR3652 , MIR3651 , MIR3650 , MIR3649 , MIR3646 , MIR3622B , MIR3622A , MIR3621 , MIR3620 , MIR3…
Phospholipases	0.757412	0.688422	0.837389	0.786574	0.887389	0.789489	0.879402	0.70011	0.904952	0.809216	42	41	97.619	PLD6 , PLD5 , PLD4 , PLD3 , PLD2 , PLD1 , PLCZ1 , PLCH2 , PLCH1 , PLCG2 , PLCG1 , PLCE1 , PLCD4 , PLCD3 , PLCD1 , PLCB4 , PLCB3 , PLCB2 , PLCB1 , PLB1 , PLA2G7 , PLA2G6 , PLA2G5 , PLA2G4F , PLA2G4E , PLA2G4D , PLA2G4C , PLA2G4B , PLA2G4A , PLA2G3 , PLA2G2F , PLA2G2E , PLA2G2D , PLA2G2C , PLA2G2A , PLA2G1B , PLAAT3 , PLA2G15 , PLA2G12B , PLA2G12A , PLA2G10 , PLA1A ,
Long.non.coding.RNAs..published.	0.757404	0.639507	0.756743	0.710596	0.825541	0.737273	0.715637	0.408275	0.841688	0.704407	445	287	64.4944	MAP3K20-AS1 , MALINC1 , MALAT1 , MAFTRR , MAFG-DT , MACORIS , MACC1-AS1 , LUNAR1 , LUCAT1 , LUARIS , LUADT1 , LSINCT5 , LRP1-AS , LOXL1-AS1 , LNCTAM34A , LNCSRLR , LNCPRESS2 , LNCPRESS1 , LNCOG , LNCOC1 , LNCNEF , LNC-LBCS , LNCARSR , LNCAROD , LINP1 , LINC-ROR , LINC-PINT , LINCMD1 , LINCADL , LINC01844 , LINC01614 , LINC01567 , LINC01561 , LINC01535 , LINC01513 , LINC01510 , LINC01234 , LINC011…
Calcium.channels	0.754498	0.753518	0.879442	0.868773	0.901724	0.845008	0.661914	0.850606	0.848215	0.82615	41	41	100	CACNA1S , CACNA1I , CACNA1H , CACNA1G , CACNA1F , CACNA1E , CACNA1D , CACNA1C , CACNA1B , CACNA1A , CACNG8 , CACNG7 , CACNG6 , CACNG5 , CACNG4 , CACNG3 , CACNG2 , CACNG1 , CACNA2D4 , CACNA2D3 , CACNA2D2 , CACNA2D1 , CACNB4 , CACNB3 , CACNB2 , CACNB1 , TPCN2 , TPCN1 , CATSPERG , CATSPERD , CATSPERB , CATSPER4 , CATSPER3 , CATSPER2 , CATSPER1 , ITPR3 , ITPR2 , ITPR1 , RYR3 , RYR2 , RYR1 ,
Receptor.ligands	0.754262	0.800292	0.957709	0.959566	0.966935	0.898857	0.989874	0.879869	0.814621	0.908465	389	354	91.0026	TGFB3 , TGFB2 , TGFB1 , EDN3 , EDN2 , EDN1 , TAC4 , TAC3 , TAC1 , INHBE , INHBC , INHBB , INHBA , INHA , BMP8B , BMP8A , BMP7 , BMP6 , BMP5 , BMP4 , BMP3 , BMP2 , BMP15 , BMP10 , BMP1 , NODAL , MSTN , LEFTY2 , LEFTY1 , GDF9 , GDF7 , GDF6 , GDF5 , GDF3 , GDF2 , GDF15 , GDF11 , GDF10 , GDF1 , GH2 , GH1 , CSHL1 , CSH2 , CSH1 , VIP , UCN3 , UCN2 , UCN , SST , SCT , RLN3 , RLN2 , RLN1 , PYY , PRLH , P…
C2.set.domain.containing	0.753941	0.67483	0.747317	0.908805	0.970514	0.692189	0.846224	0.58064	0.905439	0.790745	40	38	95	VCAM1 , TMEM25 , SIGLEC16 , SIGLEC12 , SIGLEC11 , SIGLEC10 , SIGLEC1 , NECTIN4 , NECTIN3 , NECTIN2 , NECTIN1 , PVR , NPHS1 , MCAM , MAG , KIRREL3 , KIRREL2 , KIRREL1 , ICOSLG , CRTAM , CD80 , CD4 , CD276 , CD274 , CD22 , CD200R1L , CD200R1 , CD2 , CADM4 , CADM3 , CADM2 , CADM1 , BTNL2 , BTN3A1 , BTN2A2 , BTN2A1 , BTN1A1 , BCAM , ALCAM , AGER ,
Polypeptide.N.acetylgalactosaminyltransferases	0.750893	0.84162	0.74193	0.716991	0.745136	0.533576	0.607672	0.65348	0.48901	0.666177	20	19	95	GALNT17 , GALNTL6 , GALNTL5 , GALNT9 , GALNT8 , GALNT7 , GALNT6 , GALNT5 , GALNT4 , GALNT3 , GALNT2 , GALNT18 , GALNT16 , GALNT15 , GALNT14 , GALNT13 , GALNT12 , GALNT11 , GALNT10 , GALNT1 ,
Receptor.kinases	0.748142	0.729831	0.69173	0.927902	0.836685	0.880672	0.84161	0.873445	0.928796	0.838834	77	74	96.1039	TGFBR1 , BMPR1B , BMPR1A , ACVRL1 , ACVR1C , ACVR1B , ACVR1 , ERBB4 , ERBB3 , ERBB2 , EGFR , TGFBR2 , BMPR2 , AMHR2 , ACVR2B , ACVR2A , EPHB6 , EPHB4 , EPHB3 , EPHB2 , EPHB1 , EPHA8 , EPHA7 , EPHA6 , EPHA5 , EPHA4 , EPHA3 , EPHA2 , EPHA10 , EPHA1 , NPR2 , NPR1 , GUCY2GP , GUCY2F , GUCY2EP , GUCY2D , GUCY2C , TYRO3 , TIE1 , TEK , STYK1 , RYK , ROS1 , ROR2 , ROR1 , RET , PTK7 , PDGFRB , PDGFRA , NT…
FERM.domain.containing	0.747045	0.711906	0.841256	0.901267	0.932204	0.822814	0.789026	0.903329	0.862922	0.845591	50	50	100	PTPN4 , PTPN3 , PTPN21 , PTPN14 , PTPN13 , PTK2B , PTK2 , PLEKHH3 , PLEKHH2 , PLEKHH1 , MYO7B , MYO7A , MYO15B , MYO15A , MYO10 , MYLIP , KRIT1 , JAK2 , JAK1 , FRMPD4 , FRMPD3 , FRMPD2 , FRMPD1 , FERMT3 , FERMT2 , FERMT1 , FARP2 , FARP1 , EPB41L5 , EPB41L4B , EPB41L4A , EPB41L3 , EPB41L2 , EPB41L1 , NF2 , TYK2 , TLN2 , TLN1 , EPB41 , MSN , RDX , EZR , FRMD8 , FRMD7 , FRMD6 , FRMD5 , FRMD4B , FRMD…
Zinc.fingers.C2H2.type	0.746488	0.66158	0.932772	0.918368	0.958369	0.826834	0.829191	0.818889	0.785298	0.841412	720	656	91.1111	ZXDC , ZXDB , ZXDA , ZUP1 , ZSCAN9 , ZSCAN5DP , ZSCAN5C , ZSCAN5B , ZSCAN5A , ZSCAN4 , ZSCAN32 , ZSCAN31 , ZSCAN30 , ZSCAN29 , ZSCAN26 , ZSCAN25 , ZSCAN23 , ZSCAN22 , ZSCAN21 , ZSCAN20 , ZSCAN2 , ZSCAN18 , ZSCAN16 , ZSCAN12 , ZSCAN10 , ZSCAN1 , ZNF99 , ZNF98 , ZNF93 , ZNF92 , ZNF91 , ZNF90 , ZNF891 , ZNF888 , ZNF883 , ZNF880 , ZNF879 , ZNF878 , ZNF865 , ZNF862 , ZNF860 , ZNF853 , ZNF852 , ZNF850 …
Receptor.tyrosine.kinases	0.742277	0.751618	0.72323	0.932385	0.829752	0.863712	0.828413	0.878857	0.901494	0.838683	58	57	98.2759	EPHB6 , EPHB4 , EPHB3 , EPHB2 , EPHB1 , EPHA8 , EPHA7 , EPHA6 , EPHA5 , EPHA4 , EPHA3 , EPHA2 , EPHA10 , EPHA1 , ERBB4 , ERBB3 , ERBB2 , EGFR , TYRO3 , TIE1 , TEK , STYK1 , RYK , ROS1 , ROR2 , ROR1 , RET , PTK7 , PDGFRB , PDGFRA , NTRK3 , NTRK2 , NTRK1 , MUSK , MST1R , MET , MERTK , LTK , LMTK3 , LMTK2 , KIT , KDR , INSRR , INSR , IGF1R , FLT4 , FLT3 , FLT1 , FGFR4 , FGFR3 , FGFR2 , FGFR1 , DDR2 …
Protein.phosphatase.1.regulatory.subunits	0.740286	0.766922	0.866162	0.928847	0.961226	0.912986	0.83662	0.912561	0.970077	0.894425	181	178	98.3425	ZFYVE16 , ZCCHC9 , YLPM1 , WWC1 , WNK1 , WDR81 , WBP11 , VPS54 , VDR , URI1 , UBN1 , TSKS , TSC2 , TRPC5 , TRPC4AP , TRIM42 , TRIM28 , TRA2B , TP53BP2 , TNS1 , TMEM225 , TMEM132D , TMEM132C , SYTL2 , STAU1 , SRSF10 , SPZ1 , SPRED1 , SPOCD1 , SPATA2 , SMARCB1 , SLC9A1 , SLC7A14 , SLC12A2 , SH3RF2 , SH3GLB1 , SH2D4A , SFPQ , SFI1 , SACS , RYR1 , RRP1B , RPL5 , RPGRIP1L , RIMBP2 , RBM26 , RB1CC1 , P…
Kelch.like	0.7392	0.615315	0.794037	0.786772	0.720906	0.686895	0.643421	0.73674	0.800877	0.72312	42	42	100	KLHL9 , KLHL8 , KLHL7 , KLHL6 , KLHL5 , KLHL42 , KLHL41 , KLHL40 , KLHL4 , KLHL38 , KLHL36 , KLHL35 , KLHL34 , KLHL33 , KLHL32 , KLHL31 , KLHL30 , KLHL3 , KLHL29 , KLHL28 , KLHL26 , KLHL25 , KLHL24 , KLHL23 , KLHL22 , KLHL21 , KLHL20 , KLHL2 , KLHL18 , KLHL17 , KLHL15 , KLHL14 , KLHL13 , KLHL12 , KLHL11 , KLHL10 , KLHL1 , KEAP1 , IVNS1ABP , IPP , GAN , ENC1 ,
Potassium.two.pore.domain.channel.subfamily.K	0.738876	0.741487	0.486364	0.700706	0.658711	0.538514	0.73869	0.427396	0.841769	0.641705	15	15	100	KCNK9 , KCNK7 , KCNK6 , KCNK5 , KCNK4 , KCNK3 , KCNK2 , KCNK18 , KCNK17 , KCNK16 , KCNK15 , KCNK13 , KCNK12 , KCNK10 , KCNK1 ,
A.kinase.anchoring.proteins	0.735297	0.672212	0.863538	0.872228	0.901527	0.807152	0.85315	0.783234	0.771384	0.815553	31	29	93.5484	C2orf88 , WASF1 , SYNM , SPHKAP , RAB32 , NF2 , NBEA , MYRIP , MYO7A , MAP2 , EZR , CMYA5 , CBFA2T3 , ARFGEF2 , AKAP9 , AKAP8 , AKAP7 , AKAP6 , AKAP5 , AKAP4 , AKAP3 , AKAP2 , AKAP17BP , AKAP17A , AKAP14 , AKAP13 , AKAP12 , AKAP11 , AKAP10 , AKAP1 , ACBD3 ,
Myosins	0.734153	0.732219	0.77709	0.826636	0.881653	0.803791	0.663128	0.708215	0.730574	0.765413	40	40	100	MYO19 , MYO16 , MYO10 , MYO7B , MYO7A , MYO5C , MYO5B , MYO5A , MYO3B , MYO3A , MYO18B , MYO18A , MYO15B , MYO15A , MYO9B , MYO9A , MYO6 , MYO1H , MYO1G , MYO1F , MYO1E , MYO1D , MYO1C , MYO1B , MYO1A , MYH9 , MYH8 , MYH7B , MYH7 , MYH6 , MYH4 , MYH3 , MYH2 , MYH16 , MYH15 , MYH14 , MYH13 , MYH11 , MYH10 , MYH1 ,
Ring.finger.proteins	0.732373	0.745326	0.896579	0.868649	0.933311	0.875589	0.820924	0.751008	0.734083	0.828184	304	289	95.0658	RNF227 , ZSWIM2 , ZNRF4 , ZNRF3 , ZNRF2 , ZNRF1 , CBLL2 , XIAP , VPS8 , VPS41 , VPS11 , UNKL , UHRF2 , UHRF1 , UBOX5 , TTC3 , TRIML1 , TRIM9 , TRIM8 , TRIM77 , TRIM75P , TRIM74 , TRIM73 , TRIM72 , TRIM71 , TRIM7 , TRIM69 , TRIM68 , TRIM67 , TRIM65 , TRIM64C , TRIM64B , TRIM64 , TRIM63 , TRIM62 , TRIM61 , TRIM60 , TRIM6 , TRIM59 , TRIM58 , TRIM56 , TRIM55 , TRIM54 , TRIM52 , TRIM51 , TRIM50 , TRIM…
Progestin.and.adipoQ.receptor.family	0.732066	0.781286	0.778425	0.836301	0.716685	0.627609	0.613617	0.712876	0.510735	0.697192	11	11	100	PAQR9 , PAQR8 , PAQR7 , PAQR6 , PAQR5 , PAQR4 , PAQR3 , MMD2 , MMD , ADIPOR2 , ADIPOR1 ,
Serine.threonine.phosphatases	0.732026	0.631795	0.770002	0.914507	0.777111	0.78602	0.772626	0.86767	0.734022	0.781719	41	41	100	TIMM50 , UBLCP1 , CTDSPL2 , CTDSPL , CTDSP2 , CTDSP1 , CTDP1 , CTDNEP1 , PPP6C , PPP5C , PPP4C , PPP3CC , PPP3CB , PPP3CA , PPP2CB , PPP2CA , PPP1CC , PPP1CB , PPP1CA , PPEF2 , PPEF1 , PPTC7 , PPM1N , PPM1M , PPM1L , PPM1K , PPM1J , PPM1H , PPM1G , PPM1F , PPM1E , PPM1D , PPM1B , PPM1A , PHLPP2 , PHLPP1 , PDP2 , PDP1 , ILKAP , PGAM5 , SSU72 ,
Neuropeptides	0.731193	0.768078	0.957186	0.957518	0.900593	0.889301	0.976412	0.810019	0.779814	0.879865	70	68	97.1429	EDN3 , EDN2 , EDN1 , TAC4 , TAC3 , TAC1 , VIP , UTS2 , UCN3 , UCN2 , UCN , TRH , SST , SCT , RLN3 , RLN2 , RLN1 , PYY , PTHLH , PRLH , PRL , PPY , POMC , PNOC , PMCH , PENK , PDYN , OXT , NTS , NPY , NPW , NPVF , NPS , NPPC , NPPB , NPPA , NPFF , NPB , NMU , NMS , MLN , LEP , KNG1 , KISS1 , INS , IGF2 , IGF1 , IAPP , HCRT , GRP , GNRH2 , GNRH1 , GIP , GHRL , GHRH , GAST , GALP , GAL , CRH , CHGA …
Sushi.domain.containing	0.730804	0.791847	0.763308	0.796612	0.92284	0.87934	0.865924	0.919211	0.893202	0.854035	57	54	94.7368	SUSD2 , GABBR1 , C1RL , SEZ6L , CFHR5 , PAPPA2 , CSMD1 , SUSD3 , BCAN , SUSD6 , CFHR4 , SNED1 , CSMD2 , CSMD3 , PAMR1 , SEZ6L2 , SUSD1 , SUSD4 , FBLN7 , SEZ6 , SVEP1 , CR1L , IL15RA , PAPPA , CFHR1 , CFHR3 , SRPX , MASP1 , CFHR2 , C4BPB , CR2 , CR1 , SELE , ACAN , SELP , CD46 , SELL , C6 , VCAN , C7 , C1S , CFH , CD55 , TPO , C2 , F13B , C4BPA , APOH , IL2RA , CFB , HPR , HP , C1R , SRPX2 , SUSD5…
C2.domain.containing.phospholipases	0.730615	0.667994	0.832728	0.730044	0.857713	0.628112	0.887442	0.565448	0.864007	0.754186	19	19	100	PLCZ1 , PLCL2 , PLCL1 , PLCH1 , PLCG2 , PLCG1 , PLCE1 , PLCD4 , PLCD3 , PLCD1 , PLCB4 , PLCB3 , PLCB2 , PLCB1 , PLA2G4F , PLA2G4E , PLA2G4D , PLA2G4B , PLA2G4A ,
AH.BAR.superfamily	0.728897	0.748594	0.870639	0.853458	0.914367	0.839789	0.764839	0.77671	0.946375	0.839346	82	76	92.6829	PICK1 , ICA1L , ICA1 , ARFIP2 , ARFIP1 , SH3GLB2 , SH3GLB1 , SH3GL3 , SH3GL2 , SH3GL1 , BIN3 , BIN2 , BIN1 , AMPH , ARHGAP42 , SH3BP1 , OPHN1 , GMIP , ARHGAP44 , ARHGAP29 , ARHGAP26 , ARHGAP17 , ARHGAP10 , ASAP3 , ASAP2 , ASAP1 , APPL2 , APPL1 , AGAP9 , AGAP6 , AGAP5 , AGAP4 , AGAP3 , AGAP2 , AGAP11 , AGAP1 , ACAP3 , ACAP2 , ACAP1 , SNX33 , SNX32 , SNX30 , SNX9 , SNX8 , SNX7 , SNX6 , SNX5 , SNX4 …
Minor.histocompatibility.antigens	0.728376	0.676803	0.721859	0.829142	0.83396	0.69065	0.82372	0.714838	0.56633	0.732163	51	49	96.0784	TMSB4Y , USP9Y , UTY , KDM5D , DDX3Y , RPS4Y1 , ZNF419 , WNK1 , UGT2B17 , TYMP , TRIP10 , TRIM42 , TRIM22 , TOR3A , SWAP70 , SSR1 , SP110 , SON , SLC1A5 , SLC19A1 , PTK2B , PRCP , PKN3 , PI4K2B , PDCD11 , P2RX5 , NUP133 , MYO1G , MTHFD1 , MR1 , LY75 , RESF1 , PUM3 , HMSD , HMHB1 , ARHGAP45 , HEATR1 , GEMIN4 , ERBB2 , ERAP1 , EBI3 , DPH1 , CTSH , CENPM , CD19 , C19orf48 , BCL2A1 , BCAT2 , ARHGDIB …
IPT.domain.containing	0.727592	0.751303	0.692275	0.806956	0.753869	0.710121	0.783674	0.6579	0.772935	0.741129	31	31	100	RELB , RELA , REL , RBPJ , PLXND1 , PLXNC1 , PLXNB3 , PLXNB2 , PLXNB1 , PLXNA4 , PLXNA3 , PLXNA2 , PLXNA1 , PKHD1L1 , PKHD1 , NFKB2 , NFKB1 , NFATC4 , NFATC3 , NFATC2 , NFATC1 , NFAT5 , MST1R , MET , EXOC2 , EBF4 , EBF3 , EBF2 , EBF1 , CAMTA2 , CAMTA1 ,
Phosphatidylinositol.transfer.proteins	0.724924	0.557459	0.727142	0.780268	0.872321	0.657016	0.670871	0.677092	0.81827	0.720055	6	6	100	PITPNM3 , PITPNM2 , PITPNM1 , PITPNC1 , PITPNB , PITPNA ,
Calmodulin.dependent.protein.kinases	0.724574	0.720939	0.880523	0.864685	0.855916	0.855629	0.676696	0.758299	0.699049	0.788967	11	11	100	PNCK , EEF2K , CAMKV , CAMK4 , CAMK2G , CAMK2D , CAMK2B , CAMK2A , CAMK1G , CAMK1D , CAMK1 ,
Basic.helix.loop.helix.proteins	0.723746	0.677364	0.717107	0.800813	0.782537	0.764007	0.594126	0.558152	0.513181	0.675911	110	110	100	USF2 , USF1 , TWIST2 , TWIST1 , TFEC , TFEB , TFE3 , TFAP4 , TCFL5 , TCF4 , TCF3 , TCF24 , TCF23 , TCF21 , TCF15 , TCF12 , TAL2 , TAL1 , SREBF2 , SREBF1 , SOHLH2 , SOHLH1 , SIM2 , SIM1 , SCX , PTF1A , OLIG3 , OLIG2 , OLIG1 , NPAS4 , NPAS3 , NPAS2 , NPAS1 , NHLH2 , NHLH1 , NEUROG3 , NEUROG2 , NEUROG1 , NEUROD6 , NEUROD4 , NEUROD2 , NEUROD1 , NCOA3 , NCOA2 , NCOA1 , MYOG , MYOD1 , MYF6 , MYF5 , MYC…
Rho.guanine.nucleotide.exchange.factors	0.723415	0.700987	0.81064	0.906725	0.859872	0.803549	0.851666	0.673198	0.618974	0.778201	84	81	96.4286	DOCK11 , DOCK10 , DOCK9 , DOCK8 , DOCK7 , DOCK6 , DOCK5 , DOCK4 , DOCK3 , DOCK2 , DOCK1 , PLEKHG7 , PLEKHG6 , PLEKHG5 , VAV3 , VAV2 , VAV1 , TRIO , TIAM2 , TIAM1 , SPATA13 , SOS2 , SOS1 , RASGRF2 , RASGRF1 , PREX2 , PREX1 , PLEKHG4B , PLEKHG4 , PLEKHG3 , PLEKHG2 , PLEKHG1 , OBSCN , NGEF , NET1 , MCF2L2 , MCF2L , MCF2 , KALRN , ITSN2 , ITSN1 , FGD6 , FGD5 , FGD4 , FGD3 , FGD2 , FGD1 , FARP2 , FARP…
Annexins	0.721861	0.551934	0.939177	0.925263	0.666377	0.874942	0.846009	0.687385	0.861672	0.794095	13	13	100	ANXA9 , ANXA8L1 , ANXA8 , ANXA7 , ANXA6 , ANXA5 , ANXA4 , ANXA3 , ANXA2 , ANXA13 , ANXA11 , ANXA10 , ANXA1 ,
Major.cadherins	0.721471	0.757364	0.80691	0.885708	0.925159	0.716509	0.717957	0.809416	0.584629	0.775457	32	32	100	DSG4 , DSG3 , DSG2 , DSG1 , DSC3 , DSC2 , DSC1 , CDH24 , CDH22 , CDH20 , CDH19 , CDH18 , CDH12 , CDH11 , CDH10 , CDH9 , CDH8 , CDH7 , CDH6 , CDH5 , CELSR3 , CELSR2 , CELSR1 , CDH17 , CDH16 , CDH15 , CDH4 , CDH3 , CDH2 , CDH1 , CDH26 , CDH13 ,
Heat.shock.proteins	0.719995	0.616525	0.862324	0.801384	0.886599	0.893107	0.831049	0.885512	0.830733	0.825904	97	91	93.8144	CLPB , TCP1 , MKKS , HSPE1 , HSPD1 , CCT8 , CCT7 , CCT6B , CCT6A , CCT5 , CCT4 , CCT3 , CCT2 , BBS12 , BBS10 , TRAP1 , HSP90B1 , HSP90AB1 , HSP90AA3P , HSP90AA1 , ODF1 , HSPB9 , HSPB8 , HSPB7 , HSPB6 , HSPB3 , HSPB2 , HSPB11 , HSPB1 , CRYAB , CRYAA , SEC63 , SACS , HSCB , GAK , DNAJC9 , DNAJC8 , DNAJC7 , DNAJC6 , DNAJC5G , DNAJC5B , DNAJC5 , DNAJC4 , DNAJC30 , DNAJC3 , DNAJC28 , DNAJC27 , DNAJC25…
Potassium.voltage.gated.channel.regulatory.subunits	0.718769	0.687095	0.809438	0.873953	0.783028	0.813829	0.851831	0.920752	0.917271	0.83215	15	15	100	DPP10 , DPP6 , KCNIP4 , KCNIP3 , KCNIP2 , KCNIP1 , KCNE5 , KCNE4 , KCNE3 , KCNE2 , KCNE1B , KCNE1 , KCNAB3 , KCNAB2 , KCNAB1 ,
AGC.family.kinases	0.718542	0.646693	0.86771	0.78817	0.937165	0.80405	0.896955	0.785581	0.927816	0.831767	58	58	100	AKT3 , AKT2 , AKT1 , STK38L , STK38 , STK32C , STK32B , STK32A , RPS6KL1 , RPS6KC1 , RPS6KB2 , RPS6KB1 , RPS6KA6 , RPS6KA5 , RPS6KA4 , RPS6KA3 , RPS6KA2 , RPS6KA1 , ROCK2 , ROCK1 , PRKY , PRKX , PRKG2 , PRKG1 , PRKCZ , PRKCQ , PRKCI , PRKCH , PRKCE , PRKCD , PRKCB , PRKCA , PRKACG , PRKACB , PRKACA , PKN3 , PKN2 , PKN1 , PDPK1 , MASTL , MAST4 , MAST3 , MAST2 , MAST1 , LATS2 , LATS1 , GRK7 , GRK6 …
RAB..member.RAS.oncogene.GTPases	0.718106	0.720869	0.747154	0.832797	0.89784	0.792968	0.695184	0.759213	0.932393	0.797302	65	62	95.3846	IFT27 , RASEF , RAB9B , RAB9A , RAB8B , RAB8A , RAB7B , RAB7A , RAB6C , RAB6B , RAB6A , RAB5C , RAB5B , RAB5A , RAB4B , RAB4A , RAB44 , RAB43 , RAB42 , RAB41 , RAB40C , RAB40B , RAB40A , RAB3D , RAB3C , RAB3B , RAB3A , RAB39B , RAB39A , RAB38 , RAB37 , RAB36 , RAB35 , RAB34 , RAB33B , RAB33A , RAB32 , RAB31 , RAB30 , RAB2B , RAB2A , RAB29 , RAB28 , RAB27B , RAB27A , RAB26 , RAB25 , RAB24 , RAB23 …
Glutamate.receptors	0.71658	0.695082	0.811986	0.828683	0.837446	0.737144	0.790003	0.792678	0.832712	0.790717	26	26	100	GRIA4 , GRIA3 , GRIA2 , GRIA1 , GRID2 , GRID1 , GRIK5 , GRIK4 , GRIK3 , GRIK2 , GRIK1 , GRIN3B , GRIN3A , GRIN2D , GRIN2C , GRIN2B , GRIN2A , GRIN1 , GRM8 , GRM7 , GRM6 , GRM5 , GRM4 , GRM3 , GRM2 , GRM1 ,
SH2.domain.containing	0.715958	0.663473	0.896571	0.926682	0.873996	0.745524	0.768875	0.858977	0.961314	0.836926	101	100	99.0099	ZAP70 , YES1 , VAV3 , VAV2 , VAV1 , TXK , TNS4 , TNS3 , TNS1 , TNS2 , TEC , SYK , SUPT6H , STAT6 , STAT5B , STAT5A , STAT4 , STAT3 , STAT2 , STAT1 , STAP1 , SRMS , SRC , SOCS7 , SOCS6 , SOCS5 , SOCS4 , SOCS3 , SOCS2 , SOCS1 , SLA2 , SLA , SHF , SHE , SHD , SHC4 , SHC3 , SHC2 , SHC1 , SHB , SH3BP2 , SH2D7 , SH2D6 , SH2D4B , SH2D4A , SH2D3C , SH2D3A , SH2D2A , SH2D1B , SH2D1A , SH2B3 , SH2B2 , SH2B…
Rho.GTPase.activating.proteins	0.715567	0.639009	0.746825	0.869953	0.900047	0.739577	0.728543	0.842094	0.807156	0.78415	50	47	94	ARHGAP42 , SRGAP3 , SRGAP2 , SRGAP1 , SH3BP1 , OPHN1 , GMIP , ARHGAP45 , ARHGAP44 , ARHGAP4 , ARHGAP29 , ARHGAP26 , ARHGAP17 , ARHGAP10 , TAGAP , STARD8 , STARD13 , FAM13B , FAM13A , DLC1 , CHN2 , CHN1 , ARHGAP9 , ARHGAP8 , ARHGAP6 , ARHGAP5 , ARHGAP40 , ARHGAP39 , ARHGAP36 , ARHGAP35 , ARHGAP33 , ARHGAP32 , ARHGAP31 , ARHGAP30 , ARHGAP28 , ARHGAP27 , ARHGAP25 , ARHGAP24 , ARHGAP23 , ARHGAP22 , A…
Class.I.classical.Cys.based.phosphatases	0.715517	0.734624	0.867845	0.924295	0.871866	0.850688	0.807023	0.74695	0.630332	0.804203	83	80	96.3855	SSH3 , SSH2 , SSH1 , STYXL1 , DUSP9 , DUSP8 , DUSP7 , DUSP6 , DUSP5 , DUSP4 , DUSP2 , DUSP16 , DUSP10 , DUSP1 , PTP4A3 , PTP4A2 , PTP4A1 , PTPDC1 , CDKN3 , CDC14B , CDC14A , TPTE2 , TPTE , TNS2 , TNS1 , PTEN , STYX , RNGTT , PTPMT1 , EPM2A , DUSP3 , DUSP28 , DUSP26 , DUSP23 , DUSP22 , DUSP21 , DUSP19 , DUSP18 , DUSP15 , DUSP14 , DUSP13 , DUSP12 , DUSP11 , DUPD1 , PTPN9 , PTPN7 , PTPN6 , PTPN5 , P…
Homeoboxes	0.710671	0.675959	0.892562	0.918108	0.933567	0.858898	0.796215	0.762207	0.8716	0.83864	344	233	67.7326	PDX1 , MNX1 , MEOX2 , MEOX1 , HOXD9 , HOXD8 , HOXD4 , HOXD3 , HOXD13 , HOXD12 , HOXD11 , HOXD10 , HOXD1 , HOXC9 , HOXC8 , HOXC6 , HOXC5 , HOXC4 , HOXC13 , HOXC12 , HOXC11 , HOXC10 , HOXB9 , HOXB8 , HOXB7 , HOXB6 , HOXB5 , HOXB4 , HOXB3 , HOXB2 , HOXB13 , HOXB1 , HOXA9 , HOXA7 , HOXA6 , HOXA5 , HOXA4 , HOXA3 , HOXA2 , HOXA13 , HOXA11 , HOXA10 , HOXA1 , GSX2 , GSX1 , GBX2 , GBX1 , EVX2 , EVX1 , CDX…
Dbl.family.Rho.GEFs	0.709743	0.674169	0.782447	0.851784	0.867511	0.781777	0.818164	0.62321	0.549273	0.743542	73	70	95.8904	PLEKHG7 , PLEKHG6 , PLEKHG5 , VAV3 , VAV2 , VAV1 , TRIO , TIAM2 , TIAM1 , SPATA13 , SOS2 , SOS1 , RASGRF2 , RASGRF1 , PREX2 , PREX1 , PLEKHG4B , PLEKHG4 , PLEKHG3 , PLEKHG2 , PLEKHG1 , OBSCN , NGEF , NET1 , MCF2L2 , MCF2L , MCF2 , KALRN , ITSN2 , ITSN1 , FGD6 , FGD5 , FGD4 , FGD3 , FGD2 , FGD1 , FARP2 , FARP1 , ECT2L , ECT2 , DNMBP , BCR , ARHGEF9 , ARHGEF7 , ARHGEF6 , ARHGEF5 , ARHGEF40 , ARHGEF…
Phosphodiesterases	0.708761	0.675784	0.781353	0.756333	0.880784	0.582517	0.752215	0.673687	0.574314	0.709623	24	23	95.8333	PDE9A , PDE8B , PDE8A , PDE7B , PDE7A , PDE6H , PDE6G , PDE6D , PDE6C , PDE6B , PDE6A , PDE5A , PDE4D , PDE4C , PDE4B , PDE4A , PDE3B , PDE3A , PDE2A , PDE1C , PDE1B , PDE1A , PDE11A , PDE10A ,
Calcium.voltage.gated.channel.subunits	0.707433	0.744367	0.882612	0.858121	0.873431	0.780701	0.699814	0.7176	0.762956	0.78995	26	26	100	CACNA2D4 , CACNA2D3 , CACNA2D2 , CACNA2D1 , CACNA1S , CACNA1I , CACNA1H , CACNA1G , CACNA1F , CACNA1E , CACNA1D , CACNA1C , CACNA1B , CACNA1A , CACNB4 , CACNB3 , CACNB2 , CACNB1 , CACNG8 , CACNG7 , CACNG6 , CACNG5 , CACNG4 , CACNG3 , CACNG2 , CACNG1 ,
Cadherins	0.706309	0.810386	0.866247	0.936537	0.973387	0.882572	0.835879	0.900668	0.986196	0.898984	125	114	91.2	CDH24 , CDH22 , CDH20 , CDH19 , CDH18 , CDH12 , CDH11 , CDH10 , CDH9 , CDH8 , CDH7 , CDH6 , CDH5 , CELSR3 , CELSR2 , CELSR1 , PCDHGCT , PCDHGC5 , PCDHGC4 , PCDHGC3 , PCDHGB9P , PCDHGB8P , PCDHGB7 , PCDHGB6 , PCDHGB5 , PCDHGB4 , PCDHGB3 , PCDHGB2 , PCDHGB1 , PCDHGA9 , PCDHGA8 , PCDHGA7 , PCDHGA6 , PCDHGA5 , PCDHGA4 , PCDHGA3 , PCDHGA2 , PCDHGA12 , PCDHGA11 , PCDHGA10 , PCDHGA1 , PCDHG@ , PCDHB@ , …
Plexins	0.704766	0.727665	0.644787	0.725596	0.72699	0.633857	0.737678	0.614722	0.830643	0.705242	9	9	100	PLXND1 , PLXNC1 , PLXNB3 , PLXNB2 , PLXNB1 , PLXNA4 , PLXNA3 , PLXNA2 , PLXNA1 ,
Tetraspanins	0.703201	0.800418	0.76289	0.905685	0.818456	0.88772	0.65419	0.691456	0.623545	0.768045	33	32	96.9697	UPK1B , UPK1A , TSPAN9 , TSPAN8 , TSPAN7 , TSPAN6 , TSPAN5 , TSPAN4 , TSPAN33 , TSPAN32 , TSPAN31 , TSPAN3 , TSPAN2 , TSPAN19 , TSPAN18 , TSPAN17 , TSPAN16 , TSPAN15 , TSPAN14 , TSPAN13 , TSPAN12 , TSPAN11 , TSPAN10 , TSPAN1 , ROM1 , PRPH2 , CD9 , CD82 , CD81 , CD63 , CD53 , CD37 , CD151 ,
SPARC.family	0.702819	0.618515	0.822705	0.752241	0.928643	0.716596	0.838507	0.813855	0.921966	0.801629	8	8	100	SPOCK3 , SPOCK2 , SPOCK1 , FSTL1 , SMOC2 , SMOC1 , SPARCL1 , SPARC ,
WD.repeat.domain.containing	0.702159	0.794303	0.860172	0.921193	0.915193	0.805501	0.755797	0.709115	0.664817	0.803261	274	266	97.0803	RIC1 , PAN2 , PALB2 , HPS5 , EIF2A , ZNF106 , NWD2 , NOL10 , MIOS , KCTD3 , EDC4 , WSB2 , WSB1 , WRAP73 , WRAP53 , WIPI2 , WIPI1 , WDTC1 , WDSUB1 , RMC1 , WDR97 , WDR95P , WDR93 , WDR92 , WDR91 , WDR90 , WDR89 , WDR88 , WDR87 , WDR86 , WDR83 , WDR82 , WDR81 , WDR78 , WDR77 , WDR76 , WDR75 , WDR74 , WDR73 , WDR72 , WDR70 , WDR7 , WDR66 , WDR64 , WDR63 , WDR62 , WDR61 , WDR60 , WDR6 , WDR5B , WDR59…
General.transcription.factors	0.701608	0.540112	0.76789	0.700953	0.609111	0.775991	0.681797	0.652028	0.606402	0.666785	43	39	90.6977	CCNH , MNAT1 , CDK7 , BDP1 , TAF9 , TAF8 , TAF7 , TAF6 , TAF5 , TAF4 , TAF3 , TAF2 , TAF13 , TAF12 , TAF11 , TAF10 , TAF1 , GTF2F2 , GTF2F1 , GTF2A1L , GTF2A2 , GTF2A1 , GTF3C6 , GTF3C4 , GTF3C5 , GTF3C3 , GTF3C2 , GTF3C1 , GTF2E2 , GTF2E1 , GTF2H5 , GTF2H3 , GTF2H2 , GTF2H4 , GTF2H1 , ERCC3 , ERCC2 , TCEA1 , TBP , GTF3A , GTF2I , GTF2B , BRF1 ,
Coiled.coil.helix.coiled.coil.helix.domain.containing.proteins	0.699138	0.507467	0.70463	0.681941	0.74137	0.66683	0.504254	0.647689	0.511866	0.620756	9	9	100	COA4 , CHCHD7 , CHCHD6 , CHCHD5 , CHCHD4 , CHCHD3 , CHCHD2 , CHCHD10 , CHCHD1 ,
Proprotein.convertase.subtilisin.kexin.family	0.697535	0.81816	0.879149	0.658691	0.773197	0.671369	0.722629	0.819891	0.674656	0.752218	9	9	100	MBTPS1 , FURIN , PCSK9 , PCSK7 , PCSK6 , PCSK5 , PCSK4 , PCSK2 , PCSK1 ,
RAS.type.GTPase.family	0.697508	0.711278	0.775701	0.816166	0.801315	0.837332	0.719837	0.728807	0.848554	0.779874	35	35	100	RRAD , GEM , REM2 , REM1 , RRAS2 , RRAS , RIT2 , RIT1 , RHEBL1 , RHEB , RERGL , RERG , RASL12 , RASL11B , RASL11A , RASL10B , RASL10A , RASD2 , RAP2C , RAP2B , RAP2A , RAP1B , RAP1A , RALB , RALA , NRAS , NKIRAS2 , NKIRAS1 , MRAS , KRAS , HRAS , ERAS , DIRAS3 , DIRAS2 , DIRAS1 ,
ATPases	0.694211	0.788642	0.855273	0.879417	0.926872	0.88064	0.869338	0.786545	0.930344	0.864634	142	135	95.0704	ATP12A , ATP4B , ATP4A , ATP1B3 , ATP1B2 , ATP1B1 , ATP1A4 , ATP1A3 , ATP1A2 , ATP1A1 , ATP11C , ATP11B , ATP11A , ATP10D , ATP10B , ATP10A , ATP9B , ATP9A , ATP8B5P , ATP8B4 , ATP8B3 , ATP8B2 , ATP8B1 , ATP8A2 , ATP8A1 , ATP2C2 , ATP2C1 , ATP2B4 , ATP2B3 , ATP2B2 , ATP2B1 , ATP2A3 , ATP2A2 , ATP2A1 , TOR4A , TOR3A , TOR2A , TOR1B , TOR1A , ATP13A5 , ATP13A4 , ATP13A3 , ATP13A2 , ATP13A1 , ATP7B …
Immunoglobulin.like.domain.containing	0.694143	0.742732	0.781223	0.943423	0.877049	0.862763	0.73342	0.915125	0.586056	0.805224	171	137	80.117	LILRB5 , LILRB4 , LILRB3 , LILRB2 , LILRB1 , LILRA6 , LILRA5 , LILRA4 , LILRA3 , LILRA2 , LILRA1 , EMB , BSG , NPTN , PSG9 , PSG8 , PSG7 , PSG6 , PSG5 , PSG4 , PSG3 , PSG2 , PSG11 , PSG10P , PSG1 , SIGLEC9 , SIGLEC8 , SIGLEC7 , SIGLEC6 , SIGLEC5 , SIGLEC31P , SIGLEC30P , SIGLEC29P , SIGLEC28P , SIGLEC27P , SIGLEC26P , SIGLEC25P , SIGLEC24P , SIGLEC22P , SIGLEC21P , SIGLEC20P , SIGLEC18P , SIGLEC1…
Regulators.of.G.protein.signaling	0.693604	0.690429	0.823976	0.819105	0.869184	0.663352	0.598338	0.621081	0.794168	0.734954	21	19	90.4762	RGS9 , RGS8 , RGS7 , RGS6 , RGS5 , RGS4 , RGS3 , RGS22 , RGS21 , RGS20 , RGS2 , RGS19 , RGS18 , RGS17 , RGS16 , RGS14 , RGS13 , RGS12 , RGS11 , RGS10 , RGS1 ,
Lipid.phosphatases	0.693109	0.619894	0.719801	0.803508	0.791927	0.810214	0.759065	0.603591	0.721124	0.72864	45	45	100	PLPP7 , PLPP6 , PLPP5 , PLPP4 , PLPP3 , PLPP2 , PLPP1 , SYNJ2 , SYNJ1 , SACM1L , PTPMT1 , PTEN , PIP4P2 , PIP4P1 , OCRL , MTMR8 , MTMR7 , MTMR6 , MTMR4 , MTMR3 , MTMR2 , MTMR14 , MTMR1 , MTM1 , MINPP1 , INPPL1 , INPP5K , INPP5J , INPP5F , INPP5E , INPP5D , INPP5B , INPP5A , INPP4B , INPP1 , IMPA2 , IMPA1 , FIG4 , BPNT1 , SGPP2 , SGPP1 , LPIN3 , LPIN2 , LPIN1 , DOLPP1 ,
Chromatin.modifying.enzymes	0.69233	0.59369	0.679881	0.837126	0.678544	0.723314	0.385706	0.670115	0.799808	0.671023	80	77	96.25	KAT8 , KAT7 , KAT6B , KAT6A , KAT5 , MECOM , PRDM16 , PRDM8 , PRDM6 , PRDM9 , NSD3 , NSD2 , SUV39H2 , SUV39H1 , SMYD3 , SMYD2 , SMYD1 , SETDB2 , SETDB1 , SETD7 , SETD2 , SETD1B , SETD1A , PRDM2 , NSD1 , KMT5C , KMT5B , KMT5A , KMT2E , KMT2D , KMT2C , KMT2B , KMT2A , EZH2 , EZH1 , EHMT2 , EHMT1 , DOT1L , ASH1L , ESCO2 , ESCO1 , ATAT1 , MCM3AP , KAT14 , TAF1 , NCOA3 , NCOA2 , NCOA1 , KAT2B , KAT2A …
Phosphoinositide.phosphatases	0.691986	0.601726	0.671675	0.792115	0.761591	0.794518	0.760617	0.562578	0.732338	0.709645	32	32	100	SYNJ2 , SYNJ1 , SACM1L , PTPMT1 , PTEN , PIP4P2 , PIP4P1 , OCRL , MTMR8 , MTMR7 , MTMR6 , MTMR4 , MTMR3 , MTMR2 , MTMR14 , MTMR1 , MTM1 , MINPP1 , INPPL1 , INPP5K , INPP5J , INPP5F , INPP5E , INPP5D , INPP5B , INPP5A , INPP4B , INPP1 , IMPA2 , IMPA1 , FIG4 , BPNT1 ,
Zinc.fingers.DHHC.type	0.691726	0.522381	0.712318	0.730187	0.768463	0.689353	0.660667	0.75594	0.778126	0.702179	24	24	100	ZDHHC9 , ZDHHC8 , ZDHHC7 , ZDHHC6 , ZDHHC5 , ZDHHC4 , ZDHHC3 , ZDHHC24 , ZDHHC23 , ZDHHC22 , ZDHHC21 , ZDHHC20 , ZDHHC2 , ZDHHC19 , ZDHHC18 , ZDHHC17 , ZDHHC16 , ZDHHC15 , ZDHHC14 , ZDHHC13 , ZDHHC12 , ZDHHC11B , ZDHHC11 , ZDHHC1 ,
P2Y.receptors	0.690882	0.703407	0.489293	0.692943	0.927599	0.440029	0.296779	0.236054	0.549094	0.5419	8	8	100	P2RY6 , P2RY4 , P2RY2 , P2RY14 , P2RY13 , P2RY12 , P2RY11 , P2RY1 ,
RNA.binding.motif.containing	0.690403	0.632503	0.758531	0.891133	0.881414	0.845249	0.695204	0.671194	0.682852	0.75726	213	201	94.3662	ZRSR2 , ZRSR2P1 , ZNF638 , ZCRB1 , UHMK1 , U2SURP , U2AF2 , U2AF1L4 , U2AF1 , TUT1 , TRNAU1AP , TRA2B , TRA2A , TIAL1 , TIA1 , TDRD10 , TARDBP , TAF15 , SYNCRIP , SSB , SRSF9 , SRSF7 , SRSF6 , SRSF5 , SRSF4 , SRSF3 , SRSF2 , SRSF12 , SRSF11 , SRSF10 , SRSF1 , SREK1 , SPEN , SNRPB2 , SNRPA , SNRNP70 , SNRNP35 , SLTM , SLIRP , SFPQ , SF3B4 , SETD1B , SETD1A , SCAF8 , SCAF4 , SART3 , SAFB2 , SAFB , …
Sodium.voltage.gated.channels	0.68965	0.663193	0.824133	0.84732	0.788078	0.745219	0.936941	0.953207	0.964123	0.840277	13	13	100	SCN11A , SCN10A , SCN9A , SCN8A , SCN5A , SCN4A , SCN3A , SCN2A , SCN1A , SCN4B , SCN3B , SCN2B , SCN1B ,
Lysine.methyltransferases	0.689052	0.596051	0.679166	0.828291	0.610528	0.744118	0.545206	0.702257	0.78147	0.685886	34	33	97.0588	MECOM , PRDM16 , PRDM8 , PRDM6 , PRDM9 , NSD3 , NSD2 , SUV39H2 , SUV39H1 , SMYD3 , SMYD2 , SMYD1 , SETDB2 , SETDB1 , SETD7 , SETD2 , SETD1B , SETD1A , PRDM2 , NSD1 , KMT5C , KMT5B , KMT5A , KMT2E , KMT2D , KMT2C , KMT2B , KMT2A , EZH2 , EZH1 , EHMT2 , EHMT1 , DOT1L , ASH1L ,
Crumbs.complex	0.688066	0.713682	0.781936	0.732352	0.553876	0.570699	0.694784	0.49197	0.461082	0.625047	9	9	100	PATJ , MPP5 , MPDZ , LIN7C , LIN7B , LIN7A , CRB3 , CRB2 , CRB1 ,
NADH.ubiquinone.oxidoreductase.supernumerary.subunits	0.687573	0.597126	0.802103	0.819514	0.775516	0.659657	0.794709	0.714875	0.835487	0.749873	30	30	100	NDUFS6 , NDUFS5 , NDUFS4 , NDUFV3 , NDUFC2 , NDUFC1 , NDUFB9 , NDUFB8 , NDUFB7 , NDUFB6 , NDUFB5 , NDUFB4 , NDUFB3 , NDUFB2 , NDUFB11 , NDUFB10 , NDUFB1 , NDUFAB1 , NDUFA9 , NDUFA8 , NDUFA7 , NDUFA6 , NDUFA5 , NDUFA3 , NDUFA2 , NDUFA13 , NDUFA12 , NDUFA11 , NDUFA10 , NDUFA1 ,
Mitochondrial.respiratory.chain.complexes	0.687478	0.652226	0.807524	0.835669	0.917126	0.795992	0.87084	0.792707	0.929902	0.825248	97	80	82.4742	MT-ND6 , MT-ND5 , MT-ND4L , MT-ND4 , MT-ND3 , MT-ND2 , MT-ND1 , NDUFS8 , NDUFS7 , NDUFV2 , NDUFS3 , NDUFS2 , NDUFV1 , NDUFS1 , NDUFS6 , NDUFS5 , NDUFS4 , NDUFV3 , NDUFC2 , NDUFC1 , NDUFB9 , NDUFB8 , NDUFB7 , NDUFB6 , NDUFB5 , NDUFB4 , NDUFB3 , NDUFB2 , NDUFB11 , NDUFB10 , NDUFB1 , NDUFAB1 , NDUFA9 , NDUFA8 , NDUFA7 , NDUFA6 , NDUFA5 , NDUFA3 , NDUFA2 , NDUFA13 , NDUFA12 , NDUFA11 , NDUFA10 , NDUF…
Actin.related.protein.2.3.complex.subunits	0.687193	0.568932	0.737938	0.769565	0.784841	0.727638	0.728679	0.566701	0.679374	0.695459	9	8	88.8889	ACTR3 , ACTR2 , ARPC5L , ARPC5 , ARPC4 , ARPC3 , ARPC2 , ARPC1B , ARPC1A ,
Nucleotide.like.receptors	0.687091	0.70292	0.491902	0.693839	0.929312	0.432422	0.316703	0.235842	0.548249	0.543899	12	11	91.6667	P2RY6 , P2RY4 , P2RY2 , P2RY14 , P2RY13 , P2RY12 , P2RY11 , P2RY1 , ADORA3 , ADORA2B , ADORA2A , ADORA1 ,
Protein.phosphatases..Mg2..Mn2..dependent	0.684235	0.655654	0.72029	0.872173	0.719325	0.515688	0.601294	0.658761	0.592371	0.666944	18	18	100	PPTC7 , PPM1N , PPM1M , PPM1L , PPM1K , PPM1J , PPM1H , PPM1G , PPM1F , PPM1E , PPM1D , PPM1B , PPM1A , PHLPP2 , PHLPP1 , PDP2 , PDP1 , ILKAP ,
G.protein.coupled.receptors..Class.C.metabotropic.glutamate.pheromone	0.684124	0.699166	0.676316	0.736572	0.884885	0.646423	0.761865	0.858775	0.665826	0.741229	19	19	100	GPRC5D , GPRC5C , GPRC5B , GPRC5A , GPR179 , GPR158 , GPR156 , GRM8 , GRM7 , GRM6 , GRM5 , GRM4 , GRM3 , GRM2 , GRM1 , GABBR2 , GABBR1 , GPRC6A , CASR ,
Septins	0.683043	0.78	0.748743	0.731434	0.660399	0.794183	0.599968	0.70509	0.389954	0.676221	13	13	100	SEPTIN9 , SEPTIN8 , SEPTIN7 , SEPTIN6 , SEPTIN5 , SEPTIN4 , SEPTIN3 , SEPTIN2 , SEPTIN14 , SEPTIN12 , SEPTIN11 , SEPTIN10 , SEPTIN1 ,
N.BAR.domain.containing	0.68248	0.604271	0.746225	0.753886	0.66113	0.719944	0.571671	0.728271	0.866583	0.706498	12	11	91.6667	SH3GLB2 , SH3GLB1 , SH3GL3 , SH3GL2 , SH3GL1 , SH3BP1 , BIN3 , BIN2 , BIN1 , ARHGAP44 , ARHGAP17 , AMPH ,
RNA.polymerase.subunits	0.681479	0.669184	0.748883	0.827097	0.773632	0.830563	0.686557	0.729173	0.679965	0.743132	29	27	93.1034	POLR3K , POLR3H , POLR3G , POLR3F , POLR3E , POLR3D , POLR3C , POLR3B , POLR3A , POLR2M , POLR2L , POLR2K , POLR2J3 , POLR2J2 , POLR2J , POLR2I , POLR2H , POLR2G , POLR2F , POLR2E , POLR2D , POLR2C , POLR2B , POLR2A , POLR1E , POLR1D , POLR1C , POLR1B , POLR1A ,
Dual.specificity.phosphatases	0.681167	0.648929	0.697814	0.882327	0.80396	0.7813	0.506607	0.595095	0.548805	0.683105	44	43	97.7273	PTPDC1 , CDKN3 , CDC14B , CDC14A , SSH3 , SSH2 , SSH1 , TPTE2 , TPTE , TNS2 , TNS1 , PTEN , PTP4A3 , PTP4A2 , PTP4A1 , STYX , RNGTT , PTPMT1 , EPM2A , DUSP3 , DUSP28 , DUSP26 , DUSP23 , DUSP22 , DUSP21 , DUSP19 , DUSP18 , DUSP15 , DUSP14 , DUSP13 , DUSP12 , DUSP11 , DUPD1 , STYXL1 , DUSP9 , DUSP8 , DUSP7 , DUSP6 , DUSP5 , DUSP4 , DUSP2 , DUSP16 , DUSP10 , DUSP1 ,
Roco.domain.containing	0.680326	0.651146	0.630078	0.704002	0.696741	0.57528	0.65058	0.72149	0.678711	0.663503	4	4	100	MFHAS1 , LRRK2 , LRRK1 , DAPK1 ,
Mitogen.activated.protein.kinase.cascade	0.678987	0.65123	0.814522	0.806868	0.728078	0.734046	0.743745	0.759515	0.620451	0.732307	60	60	100	RPS6KA6 , RPS6KA5 , RPS6KA4 , RPS6KA3 , RPS6KA2 , RPS6KA1 , MKNK2 , MKNK1 , MAPKAPK5 , MAPKAPK3 , MAPKAPK2 , TAOK3 , TAOK2 , TAOK1 , RAF1 , MAP3K9 , MAP3K8 , MAP3K7 , MAP3K6 , MAP3K5 , MAP3K4 , MAP3K3 , MAP3K21 , MAP3K20 , MAP3K2 , MAP3K19 , MAP3K15 , MAP3K14 , MAP3K13 , MAP3K12 , MAP3K11 , MAP3K10 , MAP3K1 , BRAF , ARAF , MAPK9 , MAPK8 , MAPK7 , MAPK6 , MAPK4 , MAPK3 , MAPK15 , MAPK14 , MAPK13 ,…
MARVEL.domain.containing	0.678741	0.738879	0.820683	0.786795	0.838281	0.800484	0.682121	0.660969	0.712654	0.755108	28	27	96.4286	SYNGR4 , SYNGR3 , SYNGR2 , SYNGR1 , CMTM8 , CMTM7 , CMTM6 , CMTM5 , CMTM4 , CMTM3 , CMTM2 , CMTM1 , PLP2 , PLLP , OCLN , MYADML2 , MYADML , MYADM , MARVELD3 , MARVELD2 , MARVELD1 , SYPL2 , SYPL1 , SYP , SYNPR , MALL , MAL2 , MAL ,
P.type.ATPases	0.676486	0.760056	0.760128	0.82327	0.910768	0.756153	0.838459	0.799431	0.941045	0.823664	41	40	97.561	ATP7B , ATP7A , ATP11C , ATP11B , ATP11A , ATP10D , ATP10B , ATP10A , ATP9B , ATP9A , ATP8B5P , ATP8B4 , ATP8B3 , ATP8B2 , ATP8B1 , ATP8A2 , ATP8A1 , ATP1B3 , ATP1B2 , ATP1B1 , ATP1A4 , ATP1A3 , ATP1A2 , ATP1A1 , ATP13A5 , ATP13A4 , ATP13A3 , ATP13A2 , ATP13A1 , ATP12A , ATP4B , ATP4A , ATP2C2 , ATP2C1 , ATP2B4 , ATP2B3 , ATP2B2 , ATP2B1 , ATP2A3 , ATP2A2 , ATP2A1 ,
Serine.proteases	0.676162	0.649739	0.660335	0.871738	0.749631	0.869543	0.80714	0.757948	0.858171	0.778031	63	57	90.4762	TPSG1 , TMPRSS9 , TMPRSS7 , TMPRSS6 , TMPRSS5 , TMPRSS4 , TMPRSS3 , TMPRSS2 , TMPRSS15 , TMPRSS13 , TMPRSS12 , TMPRSS11F , TMPRSS11E , TMPRSS11D , TMPRSS11CP , TMPRSS11B , TMPRSS11A , STEAP1 , ST14 , PRSS8 , PRSS58 , PRSS57 , PRSS56 , PRSS55 , PRSS54 , PRSS53 , PRSS50 , PRSS48 , PRSS47 , PRSS46P , PRSS45P , PRSS44P , PRSS43P , PRSS42P , PRSS41 , PRSS38 , PRSS37 , PRSS36 , PRSS35 , PRSS33 , PRSS30…
Glutamate.ionotropic.receptors	0.675671	0.654271	0.777887	0.80891	0.732002	0.689471	0.761396	0.702585	0.757543	0.735508	18	18	100	GRIA4 , GRIA3 , GRIA2 , GRIA1 , GRIK5 , GRIK4 , GRIK3 , GRIK2 , GRIK1 , GRID2 , GRID1 , GRIN3B , GRIN3A , GRIN2D , GRIN2C , GRIN2B , GRIN2A , GRIN1 ,
Copines	0.675064	0.693494	0.76084	0.802197	0.871917	0.866848	0.791052	0.96478	0.968894	0.840003	9	9	100	CPNE9 , CPNE8 , CPNE7 , CPNE6 , CPNE5 , CPNE4 , CPNE3 , CPNE2 , CPNE1 ,
Glycoside.hydrolases	0.674904	0.692262	0.758798	0.733061	0.746338	0.721468	0.782085	0.670982	0.665124	0.721265	92	87	94.5652	EDEM3 , EDEM2 , EDEM1 , MAN1C1 , MAN1B1 , MAN1A2 , MAN1A1 , MANEAL , MANEA , MAN2C1 , MAN2B2 , MAN2B1 , MAN2A2 , MAN2A1 , SPACA5B , SPACA5 , LALBA , SPACA3 , LYZL6 , LYZL4 , LYZL2 , LYZL1 , LYZ , LYG2 , LYG1 , MANBAL , MANBA , FUCA2 , FUCA1 , GLB1L3 , GLB1L2 , GLB1L , GLB1 , NAGA , GLA , GBA3 , LCT , KLB , KL , LCTL , HPSE2 , HPSE , NEU4 , NEU3 , NEU2 , NEU1 , GBE1 , AGL , SLC3A2 , SLC3A1 , AMYP1…
Fibroblast.growth.factor.family	0.674728	0.650025	0.839166	0.757978	0.886857	0.769452	0.801705	0.78651	0.839592	0.791411	22	22	100	FGF9 , FGF8 , FGF7 , FGF6 , FGF5 , FGF4 , FGF3 , FGF23 , FGF22 , FGF21 , FGF20 , FGF2 , FGF19 , FGF18 , FGF17 , FGF16 , FGF14 , FGF13 , FGF12 , FGF11 , FGF10 , FGF1 ,
GRAM.domain.containing	0.67401	0.619545	0.642579	0.775971	0.725281	0.769792	0.663923	0.593209	0.683071	0.684171	28	28	100	SBF2 , SBF1 , MTMR9 , MTMR8 , MTMR7 , MTMR6 , MTMR4 , MTMR3 , MTMR2 , MTMR14 , MTMR12 , MTMR11 , MTMR10 , MTMR1 , MTM1 , WBP2NL , WBP2 , TBC1D9B , TBC1D9 , TBC1D8B , TBC1D8 , NSMAF , GRAMD4 , GRAMD2B , GRAMD2A , GRAMD1C , GRAMD1B , GRAMD1A ,
SET.domain.containing	0.672447	0.586592	0.659408	0.824076	0.634366	0.702979	0.525673	0.704968	0.926944	0.695626	52	51	98.0769	ZNF408 , MECOM , PRDM9 , PRDM8 , PRDM7 , PRDM6 , PRDM5 , PRDM4 , PRDM2 , PRDM16 , PRDM15 , PRDM14 , PRDM13 , PRDM12 , PRDM11 , PRDM10 , PRDM1 , ASH1L , SMYD2 , SMYD1 , SMYD3 , NSD3 , NSD2 , EHMT2 , EHMT1 , EZH2 , EZH1 , SETDB2 , SETD7 , SETD2 , SETDB1 , SETD1B , SETD1A , KMT5C , KMT5A , KMT2E , KMT2D , KMT2C , KMT2B , KMT2A , ZFPM2 , ZFPM1 , SUV39H2 , SUV39H1 , SMYD5 , SMYD4 , SETMAR , SETD9 , SE…
Peroxiredoxins	0.672091	0.62332	0.786068	0.676087	0.790641	0.811788	0.780706	0.719897	0.626106	0.726827	6	6	100	PRDX6 , PRDX5 , PRDX4 , PRDX3 , PRDX2 , PRDX1 ,
Proteasome	0.67138	0.629678	0.750008	0.808467	0.699078	0.727948	0.753944	0.711427	0.524375	0.700616	43	43	100	PSMF1 , PSME4 , PSME3 , PSME2 , PSME1 , PSMD9 , PSMD8 , PSMD7 , PSMD6 , PSMD5 , PSMD4 , PSMD3 , PSMD2 , PSMD14 , PSMD13 , PSMD12 , PSMD11 , PSMD10 , PSMD1 , PSMC6 , PSMC5 , PSMC4 , PSMC3 , PSMC2 , PSMC1 , PSMB9 , PSMB8 , PSMB7 , PSMB6 , PSMB5 , PSMB4 , PSMB3 , PSMB2 , PSMB10 , PSMB1 , PSMA8 , PSMA7 , PSMA6 , PSMA5 , PSMA4 , PSMA3 , PSMA2 , PSMA1 ,
Calycin.structural.superfamily	0.671052	0.60059	0.752421	0.739665	0.895079	0.835969	0.881962	0.82252	0.841715	0.79624	35	32	91.4286	RBP4 , PTGDS , PAEP , ORM2 , ORM1 , OBP2B , OBP2A , LCN9 , LCN8 , LCN6 , LCN2 , LCN15 , LCN12 , LCN10 , LCN1 , C8G , APOM , APOD , AMBP , RBP7 , RBP5 , RBP2 , RBP1 , PMP2 , FABP9 , FABP7 , FABP6 , FABP5 , FABP4 , FABP3 , FABP2 , FABP12 , FABP1 , CRABP2 , CRABP1 ,
Diacylglycerol.kinases	0.670219	0.670658	0.800767	0.893127	0.795893	0.786973	0.712936	0.911092	0.548253	0.764962	10	10	100	DGKZ , DGKQ , DGKK , DGKI , DGKH , DGKG , DGKE , DGKD , DGKB , DGKA ,
Deubiquinating.enzymes	0.669937	0.599227	0.678008	0.748586	0.774908	0.622685	0.620948	0.419819	0.638344	0.637816	87	82	94.2529	ZUP1 , BAP1 , UCHL5 , UCHL3 , UCHL1 , JOSD2 , JOSD1 , ATXN3L , ATXN3 , USPL1 , USP9Y , USP9X , USP8 , USP7 , USP6 , USP54 , USP53 , USP51 , USP50 , USP5 , USP49 , USP48 , USP47 , USP46 , USP45 , USP44 , USP43 , USP42 , USP41 , USP40 , USP4 , USP39 , USP38 , USP37 , USP36 , USP35 , USP34 , USP33 , USP32 , USP31 , USP30 , USP3 , USP29 , USP28 , USP27X , USP26 , USP25 , USP24 , USP22 , USP21 , USP20…
Mitochondrial.complex.I..NADH.ubiquinone.oxidoreductase.subunits	0.669407	0.603699	0.805589	0.816181	0.770892	0.708024	0.815282	0.726823	0.767514	0.751751	44	37	84.0909	NDUFS6 , NDUFS5 , NDUFS4 , NDUFV3 , NDUFC2 , NDUFC1 , NDUFB9 , NDUFB8 , NDUFB7 , NDUFB6 , NDUFB5 , NDUFB4 , NDUFB3 , NDUFB2 , NDUFB11 , NDUFB10 , NDUFB1 , NDUFAB1 , NDUFA9 , NDUFA8 , NDUFA7 , NDUFA6 , NDUFA5 , NDUFA3 , NDUFA2 , NDUFA13 , NDUFA12 , NDUFA11 , NDUFA10 , NDUFA1 , MT-ND6 , MT-ND5 , MT-ND4L , MT-ND4 , MT-ND3 , MT-ND2 , MT-ND1 , NDUFS8 , NDUFS7 , NDUFV2 , NDUFS3 , NDUFS2 , NDUFV1 , NDUF…
Myosins..class.I	0.668721	0.626973	0.624704	0.5235	0.695533	0.418248	0.416136	0.228497	0.55236	0.510744	8	8	100	MYO1H , MYO1G , MYO1F , MYO1E , MYO1D , MYO1C , MYO1B , MYO1A ,
interferon.induced.transmembrane.protein.domain.containing	0.66767	0.609655	0.73356	0.88063	0.576167	0.765691	0.83133	0.690849	0.544137	0.704002	17	12	70.5882	IFITM10 , IFITM9P , IFITM8P , IFITM5 , IFITM4P , IFITM3 , IFITM2 , IFITM1 , TRARG1 , TMEM91 , TMEM233 , SYNDIG1L , SYNDIG1 , PRRT2 , PRRT1B , PRRT1 , PMIS2 ,
Myosin.heavy.chains	0.667345	0.720703	0.565918	0.70371	0.773057	0.560864	0.562726	0.595366	0.772781	0.65689	15	15	100	MYH9 , MYH8 , MYH7B , MYH7 , MYH6 , MYH4 , MYH3 , MYH2 , MYH16 , MYH15 , MYH14 , MYH13 , MYH11 , MYH10 , MYH1 ,
Tetraspan.vesicle.membrane.proteins	0.664569	0.619948	0.704098	0.76388	0.791374	0.874415	0.792056	0.679549	0.881189	0.763314	13	12	92.3077	SYPL2 , SYPL1 , SYP , SYNPR , SYNGR4 , SYNGR3 , SYNGR2 , SYNGR1 , SCAMP5 , SCAMP4 , SCAMP3 , SCAMP2 , SCAMP1 ,
Synaptotagmins	0.662952	0.54586	0.833105	0.895039	0.655078	0.925213	0.819193	0.653729	0.641008	0.746028	17	17	100	SYT9 , SYT8 , SYT7 , SYT6 , SYT5 , SYT4 , SYT3 , SYT2 , SYT17 , SYT16 , SYT15 , SYT14 , SYT13 , SYT12 , SYT11 , SYT10 , SYT1 ,
C2.domain.containing.protein.kinases	0.661177	0.616972	0.74534	0.672112	0.883129	0.644074	0.745274	0.744948	0.807929	0.732472	10	10	100	PKN3 , PKN2 , PKN1 , PRKCQ , PRKCH , PRKCG , PRKCE , PRKCD , PRKCB , PRKCA ,
Mitochondrial.complex.IV..cytochrome.c.oxidase.subunits	0.66015	0.525567	0.505536	0.746602	0.591257	0.582407	0.700624	0.708639	0.398267	0.594863	19	15	78.9474	MT-CO3 , MT-CO2 , MT-CO1 , COX8C , COX8A , COX7C , COX7B2 , COX7B , COX7A2 , COX7A1 , COX6C , COX6B2 , COX6B1 , COX6A2 , COX6A1 , COX5B , COX5A , COX4I2 , COX4I1 ,
Sec7.family	0.659715	0.578758	0.721769	0.677276	0.862416	0.771328	0.72859	0.857497	0.792901	0.748817	16	16	100	PSD4 , PSD3 , PSD2 , PSD , ARFGEF3 , ARFGEF2 , ARFGEF1 , CYTH4 , CYTH3 , CYTH2 , CYTH1 , IQSEC3 , IQSEC2 , IQSEC1 , FBXO8 , GBF1 ,
Adaptor.related.protein.complexes	0.659384	0.668285	0.758946	0.757603	0.7657	0.637265	0.791886	0.64295	0.797353	0.727499	28	28	100	AP5Z1 , AP5S1 , AP5M1 , AP5B1 , AP4S1 , AP4M1 , AP4E1 , AP4B1 , AP3S2 , AP3S1 , AP3M2 , AP3M1 , AP3D1 , AP3B2 , AP3B1 , AP2S1 , AP2M1 , AP2B1 , AP2A2 , AP2A1 , AP1S3 , AP1S2 , AP1S1 , AP1M2 , AP1M1 , AP1G2 , AP1G1 , AP1B1 ,
Aldo.keto.reductases	0.659011	0.63213	0.824095	0.842726	0.760565	0.822388	0.838284	0.824036	0.764235	0.788557	19	16	84.2105	AKR1C8P , AKR1C7P , AKR1C6P , AKR1C5P , KCNAB3 , KCNAB2 , KCNAB1 , AKR7A3 , AKR7A2 , AKR1E2 , AKR1D1 , AKR1C4 , AKR1C3 , AKR1C2 , AKR1C1 , AKR1B15 , AKR1B10 , AKR1B1 , AKR1A1 ,
ATPases.Ca2..transporting	0.657662	0.677848	0.654559	0.808039	0.908947	0.694668	0.818151	0.675623	0.943938	0.772722	9	9	100	ATP2C2 , ATP2C1 , ATP2B4 , ATP2B3 , ATP2B2 , ATP2B1 , ATP2A3 , ATP2A2 , ATP2A1 ,
Armadillo.repeat.containing	0.65743	0.614315	0.802535	0.789554	0.717244	0.70172	0.460631	0.609592	0.430789	0.640798	43	42	97.6744	THADA , SPAG6 , RAP1GDS1 , PKP4 , PKP3 , PKP2 , PKP1 , KPNB1 , KPNA7 , KPNA6 , KPNA5 , KPNA4 , KPNA3 , KPNA2 , KPNA1 , JUP , GPRASP2 , GPRASP1 , CTNND2 , CTNND1 , CTNNB1 , BHLHB9 , ARVCF , ARMCX6 , ARMCX5 , ARMCX4 , ARMCX3 , ARMCX2 , ARMCX1 , ARMC9 , ARMC8 , ARMC7 , ARMC6 , ARMC5 , ARMC4 , ARMC3 , ARMC2 , ARMC12 , ARMC10 , ARMC1 , APC2 , APC , ANKAR ,
Semaphorins	0.657249	0.682976	0.878808	0.759147	0.82923	0.742578	0.645198	0.808007	0.725076	0.758877	20	20	100	SEMA7A , SEMA6D , SEMA6C , SEMA6B , SEMA6A , SEMA5B , SEMA5A , SEMA4G , SEMA4F , SEMA4D , SEMA4C , SEMA4B , SEMA4A , SEMA3G , SEMA3F , SEMA3E , SEMA3D , SEMA3C , SEMA3B , SEMA3A ,
Chloride.channels	0.657056	0.685576	0.686912	0.812604	0.820811	0.64275	0.708586	0.620276	0.626652	0.700521	36	36	100	BEST4 , BEST3 , BEST2 , BEST1 , ANO9 , ANO8 , ANO7 , ANO6 , ANO5 , ANO4 , ANO3 , ANO2 , ANO10 , ANO1 , LRRC8E , LRRC8D , LRRC8C , LRRC8B , LRRC8A , CFTR , CLIC6 , CLIC5 , CLIC4 , CLIC3 , CLIC2 , CLIC1 , BSND , CLCNKB , CLCNKA , CLCN7 , CLCN6 , CLCN5 , CLCN4 , CLCN3 , CLCN2 , CLCN1 ,
Protein.phosphatase.catalytic.subunits	0.656627	0.580574	0.683654	0.779232	0.703863	0.860135	0.831849	0.769126	0.705699	0.739266	13	13	100	PPP6C , PPP5C , PPP4C , PPP3CC , PPP3CB , PPP3CA , PPP2CB , PPP2CA , PPP1CC , PPP1CB , PPP1CA , PPEF2 , PPEF1 ,
Transmembrane.BAX.inhibitor.motif.containing	0.656233	0.600804	0.672991	0.765644	0.751239	0.800057	0.573664	0.54929	0.661528	0.671902	7	7	100	GRINA , GHITM , FAIM2 , TMBIM7P , TMBIM6 , TMBIM4 , TMBIM1 ,
M14.carboxypeptidases	0.656017	0.646191	0.679117	0.773939	0.692442	0.623679	0.640715	0.66879	0.551837	0.659589	28	28	100	SCPEP1 , PRCP , CPZ , CPXM2 , CPXM1 , CPVL , CPQ , CPO , CPN2 , CPN1 , CPM , CPE , CPD , CPB2 , CPB1 , CPA6 , CPA5 , CPA4 , CPA3 , CPA2 , CPA1 , AGTPBP1 , AGBL5 , AGBL4 , AGBL3 , AGBL2 , AGBL1 , AEBP1 ,
Mitogen.activated.protein.kinases	0.654819	0.599478	0.733077	0.713551	0.684925	0.720015	0.702587	0.355776	0.481879	0.623911	13	13	100	MAPK9 , MAPK8 , MAPK7 , MAPK6 , MAPK4 , MAPK3 , MAPK15 , MAPK14 , MAPK13 , MAPK12 , MAPK11 , MAPK10 , MAPK1 ,
Transient.receptor.potential.cation.channels	0.654734	0.874777	0.768702	0.833327	0.82444	0.654873	0.921113	0.511025	0.618048	0.750788	28	27	96.4286	TRPV6 , TRPV5 , TRPV4 , TRPV3 , TRPV2 , TRPV1 , TRPM8 , TRPM7 , TRPM6 , TRPM5 , TRPM4 , TRPM3 , TRPM2 , TRPM1 , TRPC7 , TRPC6 , TRPC5 , TRPC4 , TRPC3 , TRPC2 , TRPC1 , TRPA1 , PKD2L2 , PKD2L1 , PKD2 , MCOLN3 , MCOLN2 , MCOLN1 ,
StAR.related.lipid.transfer.domain.containing	0.653789	0.574246	0.64756	0.71402	0.694738	0.547345	0.625444	0.803077	0.38393	0.623795	15	14	93.3333	STARD9 , STARD8 , STARD7 , STARD6 , STARD5 , STARD4 , STARD3 , STARD13 , STARD10 , STAR , PCTP , DLC1 , CERT1 , ACOT12 , ACOT11 ,
Sodium.voltage.gated.channel.alpha.subunits	0.653655	0.672896	0.613489	0.868425	0.72816	0.646739	0.899813	0.896518	0.924669	0.781339	9	9	100	SCN11A , SCN10A , SCN9A , SCN8A , SCN5A , SCN4A , SCN3A , SCN2A , SCN1A ,
SNAREs	0.651773	0.601567	0.639289	0.768286	0.708719	0.835207	0.673311	0.748986	0.465093	0.680057	39	37	94.8718	STX8 , STX7 , STX6 , STX5 , STX4 , STX3 , STX2 , STX1B , STX1A , STX19 , STX18 , STX17 , STX16 , STX12 , STX11 , STX10 , VAMP9P , VAMP8 , VAMP7 , VAMP5 , VAMP4 , VAMP3 , VAMP2 , VAMP1 , USE1 , YKT6 , VTI1B , VTI1A , SNAP29 , SNAP25 , SNAP23 , SEC22C , SEC22B , SEC22A , GOSR2 , GOSR1 , BNIP1 , BET1L , BET1 ,
Fatty.acid.binding.protein.family	0.651662	0.571576	0.599932	0.675558	0.863668	0.741545	0.854123	0.66106	0.815119	0.722823	16	16	100	RBP7 , RBP5 , RBP2 , RBP1 , PMP2 , FABP9 , FABP7 , FABP6 , FABP5 , FABP4 , FABP3 , FABP2 , FABP12 , FABP1 , CRABP2 , CRABP1 ,
Type.II.classical.cadherins	0.651163	0.655773	0.673983	0.532743	0.893632	0.489453	0.64373	0.635637	0.69513	0.65251	13	13	100	CDH24 , CDH22 , CDH20 , CDH19 , CDH18 , CDH12 , CDH11 , CDH10 , CDH9 , CDH8 , CDH7 , CDH6 , CDH5 ,
Protein.tyrosine.phosphatases.receptor.type	0.650955	0.714033	0.824304	0.817447	0.788407	0.780291	0.846955	0.752672	0.624586	0.768587	21	20	95.2381	PTPRZ1 , PTPRVP , PTPRU , PTPRT , PTPRS , PTPRR , PTPRQ , PTPRO , PTPRN2 , PTPRN , PTPRM , PTPRK , PTPRJ , PTPRH , PTPRG , PTPRF , PTPRE , PTPRD , PTPRC , PTPRB , PTPRA ,
Sulfatases	0.650566	0.650517	0.710424	0.710042	0.890137	0.543901	0.821208	0.550177	0.659449	0.691982	18	17	94.4444	SULF2 , SULF1 , STS , SGSH , IDS , GNS , GALNS , ARSK , ARSJ , ARSI , ARSH , ARSG , ARSF , ARSL , ARSD , ARSC2 , ARSB , ARSA ,
Zinc.fingers.FYVE.type	0.649559	0.564006	0.649414	0.737618	0.595035	0.63422	0.574572	0.451323	0.408251	0.576805	31	31	100	ZFYVE9 , ZFYVE28 , ZFYVE27 , ZFYVE26 , ZFYVE21 , ZFYVE19 , ZFYVE16 , ZFYVE1 , WDFY3 , WDFY2 , WDFY1 , RUFY4 , RUFY3 , RUFY2 , RUFY1 , RBSN , PLEKHF2 , PLEKHF1 , PIKFYVE , MTMR4 , MTMR3 , HGS , FYCO1 , FGD6 , FGD5 , FGD4 , FGD3 , FGD2 , FGD1 , EEA1 , ANKFY1 ,
Eukaryotic.translation.initiation.factor.3	0.648779	0.63853	0.660986	0.803682	0.684652	0.657727	0.618557	0.671085	0.424545	0.644971	13	13	100	EIF3M , EIF3L , EIF3K , EIF3J , EIF3I , EIF3H , EIF3G , EIF3F , EIF3E , EIF3D , EIF3C , EIF3B , EIF3A ,
Complement.system	0.648572	0.756303	0.673863	0.725822	0.89694	0.761849	0.760964	0.830318	0.76026	0.77079	56	51	91.0714	CD93 , C3AR1 , C5AR1 , ITGAX , ITGB2 , ITGAM , SERPING1 , CFI , CD59 , CSMD3 , CSMD2 , CSMD1 , VTN , VSIG4 , F2 , ELANE , CR2 , CR1 , CLU , CFHR5 , CFHR4 , CFHR3 , CFHR2 , CFHR1 , CFH , CD55 , CD46 , C4BPB , C4BPA , MBL2 , MASP2 , MASP1 , FCN3 , FCN2 , FCN1 , COLEC11 , COLEC10 , CFP , CFD , CFB , C9 , C8G , C8B , C8A , C7 , C6 , C5 , C4B , C4A , C3 , C2 , C1S , C1R , C1QC , C1QB , C1QA ,
Non.receptor.tyrosine.kinases	0.646811	0.618318	0.771185	0.701607	0.804425	0.591396	0.73633	0.522739	0.566997	0.664124	32	32	100	SRMS , PTK6 , PTK2B , PTK2 , TNK2 , TNK1 , ZAP70 , SYK , FER , FES , TYK2 , JAK3 , JAK2 , JAK1 , ABL2 , ABL1 , MATK , CSK , TXK , BTK , ITK , BMX , TEC , SRC , FRK , LYN , BLK , HCK , LCK , FGR , FYN , YES1 ,
Protein.coats	0.64656	0.667838	0.763626	0.771928	0.725534	0.670529	0.698358	0.747101	0.754947	0.724983	48	48	100	AP3S2 , AP3S1 , AP3M2 , AP3M1 , AP3D1 , AP3B2 , AP3B1 , AP2S1 , AP2M1 , AP2B1 , AP2A2 , AP2A1 , AP1S3 , AP1S2 , AP1S1 , AP1M2 , AP1M1 , AP1G2 , AP1G1 , AP1B1 , AP5Z1 , AP5S1 , AP5M1 , AP5B1 , AP4S1 , AP4M1 , AP4E1 , AP4B1 , ARCN1 , COPZ2 , COPZ1 , COPG2 , COPG1 , COPE , COPB2 , COPB1 , COPA , SEC31B , SEC31A , SEC13 , SEC24D , SEC24C , SEC24B , SEC24A , SEC23B , SEC23A , SAR1B , SAR1A ,
Small.nucleolar.RNA.protein.coding.host.genes	0.646298	0.623699	0.779814	0.815697	0.874409	0.779947	0.58092	0.777853	0.740411	0.746594	145	142	97.931	ZNF157 , ZBED3 , WDR43 , VPS13D , USP34 , URB1 , UBAP2L , UBAP2 , TSR1 , TRO , TPT1 , TOMM20 , TNPO2 , TIPIN , TIMM23B , TIMM23 , TCP1 , TBRG4 , TAF1D , SRGAP2B , SRGAP2 , SRCAP , SNX5 , SNRPB , SMARCC1 , SLC47A1 , SLC25A3 , SF3B3 , RPSA , RPS8 , RPS3A , RPS3 , RPS20 , RPS2 , RPS13 , RPS12 , RPS11 , RPLP2 , RPL7A , RPL5 , RPL4 , RPL39 , RPL37A , RPL37 , RPL32 , RPL30 , RPL3 , RPL27A , RPL23A , RP…
Long.pentraxins	0.646142	0.67431	0.605365	0.817843	0.718778	0.514139	0.680492	0.590821	0.262116	0.607983	5	5	100	NPTXR , PTX4 , PTX3 , NPTX2 , NPTX1 ,
Myotubularins	0.64604	0.636861	0.642273	0.742864	0.679819	0.676211	0.674182	0.639326	0.626324	0.664733	15	15	100	SBF2 , SBF1 , MTMR9 , MTMR8 , MTMR7 , MTMR6 , MTMR4 , MTMR3 , MTMR2 , MTMR14 , MTMR12 , MTMR11 , MTMR10 , MTMR1 , MTM1 ,
Tetratricopeptide.repeat.domain.containing	0.645855	0.707013	0.72874	0.730895	0.861968	0.729527	0.622813	0.708283	0.599432	0.711084	115	104	90.4348	ZC3H7B , ZC3H7A , WDTC1 , UTY , TTC9C , TTC9B , TTC9 , TTC8 , TTC7B , TTC7A , TTC6 , TTC5 , TTC4 , TTC39C , TTC39B , TTC39A , TTC38 , TTC37 , TTC36 , TTC34 , TTC33 , TTC32 , TTC31 , TTC30B , TTC30A , TTC3 , TTC29 , TTC28 , TTC27 , TTC26 , TTC25 , TTC24 , TTC23 , TTC22 , TTC21B , TTC21A , TTC19 , TTC17 , TTC16 , TTC14 , TTC13 , TTC12 , TTC1 , TRAPPC12 , TRANK1 , TOMM70 , TOMM34 , TMTC4 , TMTC3 , T…
PHD.finger.proteins	0.645413	0.588969	0.71351	0.770766	0.717645	0.763137	0.494502	0.64652	0.73212	0.678396	90	89	98.8889	FBXL19 , UHRF1 , NSD3 , KDM2B , KDM2A , ZMYND11 , BRD1 , NFX1 , KMT2B , SHPRH , BRPF3 , BRPF1 , SP110 , ZMYND8 , NSD2 , UHRF2 , TRIM66 , TRIM33 , TRIM28 , TRIM24 , TCF19 , TAF3 , SP140L , SP140 , SP100 , RSF1 , PYGO2 , PYGO1 , PHRF1 , PHF8 , PHF7 , PHF6 , PHF5A , PHF3 , PHF24 , PHF23 , PHF21B , PHF21A , PHF20L1 , PHF20 , PHF2 , PHF19 , PHF14 , PHF13 , PHF12 , PHF11 , PHF10 , PHF1 , NSD1 , MTF2 , …
Zinc.fingers.MYND.type	0.645341	0.605172	0.695434	0.719628	0.671667	0.590204	0.408119	0.525558	0.807165	0.627868	21	21	100	ZMYND8 , ZMYND19 , ZMYND15 , ZMYND12 , ZMYND11 , ZMYND10 , USP19 , SMYD5 , SMYD4 , SMYD3 , SMYD2 , SMYD1 , RUNX1T1 , PDCD2 , MSS51 , EGLN1 , DEAF1 , CBFA2T3 , CBFA2T2 , ANKMY2 , ANKMY1 ,
Pentraxins	0.645111	0.677631	0.607232	0.817073	0.718438	0.508969	0.678679	0.598382	0.261857	0.608533	8	7	87.5	NPTXR , PTX4 , PTX3 , NPTX2 , NPTX1 , MPTX1 , CRP , APCS ,
SCF.complex	0.645052	0.641717	0.718409	0.754505	0.724722	0.748426	0.602905	0.68657	0.758549	0.704475	74	71	95.9459	FBXW9 , FBXW8 , FBXW7 , FBXW5 , FBXW4 , FBXW2 , FBXW12 , FBXW11 , FBXW10 , CDRT1 , BTRC , FBXO9 , FBXO8 , FBXO7 , FBXO6 , FBXO5 , FBXO48 , FBXO47 , FBXO46 , FBXO45 , FBXO44 , FBXO43 , FBXO42 , FBXO41 , FBXO40 , FBXO4 , FBXO39 , FBXO38 , FBXO36 , FBXO34 , FBXO33 , FBXO32 , FBXO31 , FBXO30 , FBXO3 , FBXO28 , FBXO27 , FBXO25 , FBXO24 , FBXO22 , FBXO21 , FBXO2 , FBH1 , FBXO17 , FBXO16 , FBXO15 , FBXO…
Death.associated.protein.kinases	0.644188	0.608659	0.62187	0.653328	0.5537	0.470785	0.472881	0.485191	0.265488	0.516488	5	5	100	STK17B , STK17A , DAPK3 , DAPK2 , DAPK1 ,
Aminopeptidases	0.643925	0.625488	0.641414	0.585121	0.639311	0.566058	0.648074	0.616255	0.616487	0.617276	17	17	100	XPNPEP3 , XPNPEP2 , XPNPEP1 , RNPEP , NPEPPS , NPEPL1 , METAP2 , METAP1D , METAP1 , LVRN , LNPEP , LAP3 , ERAP2 , ERAP1 , ENPEP , DNPEP , ANPEP ,
Receptor..G.protein.coupled..activity.modifying.proteins	0.643411	0.643164	0.562668	0.393538	0.246047	0.322215	0.429444	0.14738	0.267567	0.376503	3	3	100	RAMP3 , RAMP2 , RAMP1 ,
Gag.like.LTR.retrotransposon.derived.genes	0.6432	0.642872	0.757145	0.778472	0.663213	0.613319	0.62624	0.589258	0.524779	0.649412	86	78	90.6977	ZCCHC18 , ZCCHC12 , PNMA8C , PNMA8B , PNMA8A , PNMA6F , PNMA6E , PNMA6B , PNMA6A , PNMA5 , PNMA3 , PNMA2 , PNMA1 , MOAP1 , RTL10 , RTL9 , RTL8C , RTL8B , RTL8A , RTL6 , RTL5 , RTL4 , RTL3 , RTL1 , PEG10 , LDOC1 , ZBED9 , ZSCAN9 , ZSCAN5DP , ZSCAN5C , ZSCAN5B , ZSCAN5A , ZSCAN4 , ZSCAN32 , ZSCAN31 , ZSCAN30 , ZSCAN29 , ZSCAN26 , ZSCAN25 , ZSCAN23 , ZSCAN22 , ZSCAN21 , ZSCAN20 , ZSCAN2 , ZSCAN18 , …
F.boxes.other	0.642879	0.640564	0.710099	0.749938	0.698193	0.815535	0.569792	0.744692	0.714354	0.705396	39	39	100	FBXO9 , FBXO8 , FBXO7 , FBXO6 , FBXO5 , FBXO48 , FBXO47 , FBXO46 , FBXO45 , FBXO44 , FBXO43 , FBXO42 , FBXO41 , FBXO40 , FBXO4 , FBXO39 , FBXO38 , FBXO36 , FBXO34 , FBXO33 , FBXO32 , FBXO31 , FBXO30 , FBXO3 , FBXO28 , FBXO27 , FBXO25 , FBXO24 , FBXO22 , FBXO21 , FBXO2 , FBH1 , FBXO17 , FBXO16 , FBXO15 , FBXO11 , FBXO10 , ECT2L , CCNF ,
ANTP.class.homeoboxes	0.642863	0.64132	0.80789	0.786692	0.785259	0.63496	0.761963	0.648276	0.661153	0.715939	119	99	83.1933	VENTXP7 , VENTXP6 , VENTXP5 , VENTXP4 , VENTXP3 , VENTXP2 , VENTXP1 , VENTX , VAX2 , VAX1 , TLX3 , TLX2 , TLX1 , NOTO , NKX6-3 , NKX6-2 , NKX6-1 , NKX3-2 , NKX3-1 , NKX2-8 , NKX2-6 , NKX2-5 , NKX2-4 , NKX2-3 , NKX2-2 , NKX2-1 , NKX1-2 , NKX1-1 , NANOGP9 , NANOGP8 , NANOGP7 , NANOGP6 , NANOGP5 , NANOGP4 , NANOGP3 , NANOGP2 , NANOGP11 , NANOGP10 , NANOGP1 , NANOG , MSX2P1 , MSX2 , MSX1 , LBX2 , LBX…
Sodium.voltage.gated.channel.beta.subunits	0.642606	0.498881	0.792442	0.769309	0.658567	0.630084	0.653713	0.752771	0.675113	0.67886	4	4	100	SCN4B , SCN3B , SCN2B , SCN1B ,
F.boxes	0.642409	0.664874	0.708081	0.758485	0.726213	0.739626	0.591945	0.698981	0.697581	0.698223	71	68	95.7746	FBXO9 , FBXO8 , FBXO7 , FBXO6 , FBXO5 , FBXO48 , FBXO47 , FBXO46 , FBXO45 , FBXO44 , FBXO43 , FBXO42 , FBXO41 , FBXO40 , FBXO4 , FBXO39 , FBXO38 , FBXO36 , FBXO34 , FBXO33 , FBXO32 , FBXO31 , FBXO30 , FBXO3 , FBXO28 , FBXO27 , FBXO25 , FBXO24 , FBXO22 , FBXO21 , FBXO2 , FBH1 , FBXO17 , FBXO16 , FBXO15 , FBXO11 , FBXO10 , ECT2L , CCNF , FBXW9 , FBXW8 , FBXW7 , FBXW5 , FBXW4 , FBXW2 , FBXW12 , FBXW…
Nuclear.hormone.receptors	0.641709	0.639996	0.722516	0.802437	0.720664	0.641107	0.789434	0.398776	0.852375	0.695913	49	47	95.9184	VDR , THRB , THRA , RXRG , RXRB , RXRA , RORC , RORB , RORA , RARG , RARB , RARA , PPARG , PPARD , PPARA , PGR , NR6A1 , NR5A2 , NR5A1 , NR4A3 , NR4A2 , NR4A1 , NR3C2 , NR3C1 , NR2F6 , NR2F2 , NR2F1 , NR2E3 , NR2E1 , NR2C2 , NR2C1 , NR1I3 , NR1I2 , NR1H5P , NR1H4 , NR1H3 , NR1H2 , NR1D2 , NR1D1 , NR0B2 , NR0B1 , HNF4G , HNF4A , ESRRG , ESRRB , ESRRA , ESR2 , ESR1 , AR ,
Interleukin.receptors	0.640308	0.579953	0.838471	0.761538	0.687504	0.699876	0.639882	0.741656	0.611122	0.695	42	42	100	IL9R , IL7R , IL6ST , IL6R , IL5RA , IL4R , IL3RA , IL31RA , IL2RG , IL2RB , IL2RA , IL27RA , IL22RA2 , IL22RA1 , IL21R , IL20RB , IL20RA , IL1RN , IL1RL2 , IL1RL1 , IL1RAPL2 , IL1RAPL1 , IL1RAP , IL1R2 , IL1R1 , IL18RAP , IL18R1 , IL17RE , IL17RD , IL17RC , IL17RB , IL17RA , IL15RA , IL13RA2 , IL13RA1 , IL12RB2 , IL12RB1 , IL11RA , IL10RB , IL10RA , CXCR2 , CXCR1 ,
BCL2.family	0.639668	0.597414	0.751379	0.821184	0.66378	0.657648	0.559752	0.556196	0.612767	0.652515	25	24	96	PMAIP1 , HRK , RTL10 , BNIP3 , BNIP1 , BMF , BIK , BID , BCL2L11 , BBC3 , BAD , BNIP2 , MCL1 , BOK , BCL2L2 , BCL2L15 , BCL2L14 , BCL2L13 , BCL2L12 , BCL2L10 , BCL2L1 , BCL2A1 , BCL2 , BAX , BAK1 ,
Sialyltransferases	0.639341	0.724909	0.698993	0.782165	0.855723	0.762781	0.836333	0.737456	0.900744	0.787388	20	20	100	ST8SIA6 , ST8SIA5 , ST8SIA4 , ST8SIA3 , ST8SIA2 , ST8SIA1 , ST6GALNAC6 , ST6GALNAC5 , ST6GALNAC4 , ST6GALNAC3 , ST6GALNAC2 , ST6GALNAC1 , ST6GAL2 , ST6GAL1 , ST3GAL6 , ST3GAL5 , ST3GAL4 , ST3GAL3 , ST3GAL2 , ST3GAL1 ,
ETS.transcription.factor.family	0.639114	0.694917	0.786401	0.743098	0.700854	0.508473	0.618023	0.457867	0.71717	0.65335	28	28	100	SPIC , GABPA , ETV2 , ETV3L , SPIB , SPI1 , SPDEF , FEV , ETV1 , ETV5 , ETV3 , ETV4 , ETV7 , ETS2 , ERF , ELK4 , ELK3 , ELF4 , ELF2 , ELF5 , EHF , FLI1 , ETV6 , ETS1 , ERG , ELK1 , ELF3 , ELF1 ,
Tetraspan.junctional.complex.superfamily	0.637978	0.764759	0.75718	0.8462	0.880014	0.756295	0.607804	0.677085	0.881639	0.771372	87	85	97.7011	SYPL2 , SYPL1 , SYP , SYNPR , SCAMP5 , SCAMP4 , SCAMP3 , SCAMP2 , SCAMP1 , SYNGR4 , SYNGR3 , SYNGR2 , SYNGR1 , CACNG8 , CACNG7 , CACNG6 , CACNG5 , CACNG4 , CACNG3 , CACNG2 , CACNG1 , LHFPL6 , LHFPL5 , LHFPL4 , LHFPL3 , LHFPL2 , LHFPL1 , CALHM6 , CALHM5 , CALHM4 , CALHM3 , CALHM2 , CALHM1 , PANX3 , PANX2 , PANX1 , CLRN3 , CLRN2 , CLRN1 , CLDN9 , CLDN8 , CLDN7 , CLDN6 , CLDN5 , CLDN4 , CLDN3 , CLDN…
Short.chain.dehydrogenase.reductase.superfamily	0.637959	0.656894	0.812266	0.837751	0.950613	0.816182	0.72018	0.700961	0.419597	0.739305	76	73	96.0526	WWOX , UXS1 , TSTA3 , TGDS , TDH , SPR , SDR9C7 , SDR42E2 , SDR42E1 , SDR39U1 , SDR16C6P , SDR16C5 , RDH8 , RDH5 , RDH16 , RDH14 , RDH13 , RDH12 , RDH11 , RDH10 , QDPR , PECR , NSDHL , NMRAL1 , NDUFA9 , MAT2B , KDSR , HTATIP2 , HSDL2 , HSDL1 , HSD3B7 , HSD3B2 , HSD3B1 , HSD17B8 , HSD17B7 , HSD17B6 , HSD17B4 , HSD17B3 , HSD17B2 , HSD17B14 , HSD17B13 , HSD17B12 , HSD17B11 , HSD17B10 , HSD17B1 , HSD…
Calcium.voltage.gated.channel.auxiliary.alpha2delta.subunits	0.636603	0.595129	0.638064	0.615044	0.632229	0.646014	0.609377	0.362432	0.487952	0.57328	4	4	100	CACNA2D4 , CACNA2D3 , CACNA2D2 , CACNA2D1 ,
Low.density.lipoprotein.receptors	0.636559	0.593921	0.624307	0.644829	0.696857	0.576262	0.650569	0.499819	0.772442	0.632376	13	13	100	VLDLR , LRP8 , LRP6 , LRP5 , LRP4 , LRP3 , LRP2 , LRP1B , LRP12 , LRP11 , LRP10 , LRP1 , LDLR ,
Aminoacyl.tRNA.synthetases	0.636119	0.602461	0.693477	0.715722	0.720441	0.668334	0.446832	0.650976	0.634384	0.641578	37	34	91.8919	TARS2 , TARS1 , SARS2 , SARS1 , PARS2 , NARS2 , NARS1 , KARS1 , HARS2 , HARS1 , GARS1 , FARSB , FARSA , FARS2 , DARS2 , DARS1 , AARS2 , AARS1 , YARS2 , YARS1 , WARS2 , WARS1 , VARS2 , VARS1 , RARS2 , RARS1 , QARS1 , 02-mar , 01-mar , LARS2 , LARS1 , IARS2 , IARS1 , EPRS1 , EARS2 , CARS2 , CARS1 ,
C2.tensin.type.domain.containing	0.635876	0.614239	0.617603	0.830968	0.634313	0.623956	0.508163	0.728462	0.466367	0.628009	8	7	87.5	TPTE2 , TPTE , TNS3 , TNS2 , TNS1 , PTEN , GAK , DNAJC6 ,
Potassium.inwardly.rectifying.channel.subfamily.J	0.635687	0.632042	0.626471	0.590871	0.896979	0.603103	0.588876	0.500558	0.782815	0.652714	16	15	93.75	KCNJ9 , KCNJ8 , KCNJ6 , KCNJ5 , KCNJ4 , KCNJ3 , KCNJ2 , KCNJ18 , KCNJ16 , KCNJ15 , KCNJ14 , KCNJ13 , KCNJ12 , KCNJ11 , KCNJ10 , KCNJ1 ,
Pyrin.domain.containing	0.63564	0.656501	0.536292	0.418111	0.456901	0.402141	0.323578	0.487305	0.649811	0.49133	26	23	88.4615	AIM2 , PYHIN5P , PYHIN1 , PYDC2 , PYDC1 , PYCARD , NLRP9P1 , NLRP9 , NLRP8 , NLRP7 , NLRP6 , NLRP5 , NLRP4 , NLRP3P1 , NLRP3 , NLRP2B , NLRP2 , NLRP14 , NLRP13 , NLRP12 , NLRP11 , NLRP10 , NLRP1 , MNDA , MEFV , IFI16 ,
Small.heat.shock.proteins	0.634828	0.567077	0.527301	0.536677	0.679954	0.80941	0.789401	0.762149	0.743443	0.676926	11	10	90.9091	ODF1 , HSPB9 , HSPB8 , HSPB7 , HSPB6 , HSPB3 , HSPB2 , HSPB11 , HSPB1 , CRYAB , CRYAA ,
Pyrin.and.HIN.domain.family	0.634791	0.652558	0.49595	0.424468	0.45712	0.378385	0.296602	0.5094	0.662642	0.484641	5	4	80	PYHIN5P , PYHIN1 , MNDA , IFI16 , AIM2 ,
Oxysterol.binding.proteins	0.634658	0.587188	0.607429	0.856848	0.895557	0.737453	0.797933	0.331878	0.877379	0.711458	12	12	100	OSBPL9 , OSBPL8 , OSBPL7 , OSBPL6 , OSBPL5 , OSBPL3 , OSBPL2 , OSBPL1A , OSBPL11 , OSBPL10 , OSBP2 , OSBP ,
Lysophosphatidic.acid.receptors	0.633942	0.48437	0.232367	0.424226	0.545978	0.334152	0.216931	0.261118	0.454268	0.369176	6	6	100	LPAR6 , LPAR5 , LPAR4 , LPAR3 , LPAR2 , LPAR1 ,
Cyclins	0.63345	0.570455	0.55429	0.687292	0.636	0.7055	0.54989	0.712461	0.654587	0.633809	30	29	96.6667	CCNQ , CCNYL3 , CCNYL2 , CCNYL1 , CCNY , CCNT2 , CCNT1 , CCNO , CCNL2 , CCNL1 , CCNK , CCNJL , CCNJ , CCNI2 , CCNI , CCNH , CCNG2 , CCNG1 , CCNF , CCNE2 , CCNE1 , CCND3 , CCND2 , CCND1 , CCNC , CCNB3 , CCNB2 , CCNB1 , CCNA2 , CCNA1 ,
Transcription.elongation.factor.A.like.family	0.633419	0.57754	0.442815	0.759253	0.599083	0.472147	0.526484	0.524466	0.574349	0.559517	9	8	88.8889	TCEAL9 , TCEAL8 , TCEAL7 , TCEAL6 , TCEAL5 , TCEAL4 , TCEAL3 , TCEAL2 , TCEAL1 ,
Ribosomal.proteins	0.632228	0.631173	0.774292	0.82065	0.931135	0.63954	0.642534	0.837158	0.505156	0.722705	163	154	94.4785	RPS21 , RPS20 , RPS2 , RPS19 , RPS18 , RPS17 , RPS16 , RPS15A , RPS15 , RPS14 , RPS13 , RPS12 , RPS11 , RPS10 , FAU , RPS28 , RPS9 , RPS8 , RPS7 , RPS6 , RPS5 , RPS4Y2 , RPS4Y1 , RPS4X , RPS3A , RPS3 , RPS29 , RPS27L , RPS27A , RPS27 , RPS26 , RPS25 , RPS24 , RPS23 , UBA52 , RPLP2 , RPLP1 , RPLP0 , RPL9 , RPL8 , RPL7L1 , RPL7A , RPL7 , RPL6 , RPL5 , RPL41 , RPL4 , RPL3L , RPL39L , RPL39 , RPL38 ,…
Sodium.channels	0.632181	0.686897	0.82312	0.810445	0.880073	0.724827	0.925229	0.908658	0.928401	0.835956	23	23	100	SCN11A , SCN10A , SCN9A , SCN8A , SCN5A , SCN4A , SCN3A , SCN2A , SCN1A , SCN4B , SCN3B , SCN2B , SCN1B , ASIC5 , ASIC4 , ASIC3 , ASIC2 , ASIC1 , NALCN , SCNN1G , SCNN1D , SCNN1B , SCNN1A ,
RAB11.binding.domain.containing	0.630767	0.620463	0.63673	0.645042	0.863012	0.752102	0.451871	0.693479	0.772607	0.679413	5	5	100	RAB11FIP5 , RAB11FIP4 , RAB11FIP3 , RAB11FIP2 , RAB11FIP1 ,
Complement.system.regulators.and.receptors	0.630194	0.776705	0.65126	0.722933	0.885074	0.752261	0.746786	0.780168	0.749494	0.758085	29	27	93.1034	CD93 , C3AR1 , C5AR1 , ITGAX , ITGB2 , ITGAM , SERPING1 , CFI , CD59 , CSMD3 , CSMD2 , CSMD1 , VTN , VSIG4 , F2 , ELANE , CR2 , CR1 , CLU , CFHR5 , CFHR4 , CFHR3 , CFHR2 , CFHR1 , CFH , CD55 , CD46 , C4BPB , C4BPA ,
Protein.disulfide.isomerases	0.629925	0.574925	0.729751	0.781059	0.69423	0.563355	0.574936	0.588306	0.653774	0.645042	21	21	100	TXNDC5 , TXNDC12 , TMX4 , TMX3 , TMX2 , TMX1 , PDILT , PDIA6 , PDIA5 , PDIA4 , PDIA3 , PDIA2 , P4HB , ERP44 , ERP29 , ERP27 , DNAJC10 , CASQ2 , CASQ1 , AGR3 , AGR2 ,
X14.3.3.phospho.serine.phospho.threonine.binding.proteins	0.628863	0.504755	0.579904	0.617827	0.69115	0.539405	0.686352	0.481482	0.637782	0.592332	7	7	100	SFN , YWHAZ , YWHAQ , YWHAH , YWHAG , YWHAE , YWHAB ,
Adaptor.related.protein.complex.1	0.628766	0.682623	0.711771	0.742302	0.739374	0.625409	0.688716	0.71524	0.672945	0.697298	8	8	100	AP1S3 , AP1S2 , AP1S1 , AP1M2 , AP1M1 , AP1G2 , AP1G1 , AP1B1 ,
Membrane.associated.ring.CH.type.fingers	0.628622	0.515014	0.617848	0.604096	0.761316	0.42696	0.510831	0.455527	0.47123	0.545353	11	11	100	MARCHF9 , MARCHF8 , MARCHF7 , MARCHF6 , MARCHF5 , MARCHF4 , MARCHF3 , MARCHF2 , MARCHF11 , MARCHF10 , MARCHF1 ,
Cadherin.related	0.628256	0.580373	0.578725	0.827055	0.924216	0.714651	0.504698	0.440343	0.938633	0.688587	17	16	94.1176	RET , PCDH15 , FAT4 , FAT3 , FAT2 , FAT1 , DCHS2 , DCHS1 , CLSTN3 , CLSTN2 , CLSTN1 , CDHR5 , CDHR4 , CDHR3 , CDHR2 , CDHR1 , CDH23 ,
Membrane.bound.O.acyltransferases	0.627989	0.656397	0.726675	0.682596	0.723007	0.396715	0.725027	0.548611	0.751166	0.651274	8	8	100	PORCN , MBOAT7 , MBOAT4 , MBOAT2 , MBOAT1 , LPCAT3 , HHATL , HHAT ,
ZF.class.homeoboxes.and.pseudogenes	0.627808	0.636884	0.669445	0.843133	0.838916	0.72282	0.531067	0.703471	0.596861	0.692825	15	13	86.6667	ZHX3 , ZHX2 , ZHX1 , ZFHX4 , ZFHX3 , ZFHX2 , ZEB2P1 , ZEB2 , ZEB1 , TSHZ3 , TSHZ2 , TSHZ1 , HOMEZ , ADNP2 , ADNP ,
Dynactin.subunits	0.627721	0.561718	0.511554	0.679023	0.511877	0.683924	0.61988	0.536378	0.705347	0.601213	6	6	100	DCTN6 , DCTN5 , DCTN4 , DCTN3 , DCTN2 , DCTN1 ,
Membrane.associated.guanylate.kinases	0.624407	0.679691	0.790271	0.667959	0.78267	0.651425	0.671794	0.567181	0.569353	0.672543	26	26	100	CACNB4 , CACNB3 , CACNB2 , CACNB1 , TJP3 , TJP2 , TJP1 , MPP7 , MPP6 , MPP5 , MPP4 , MPP3 , MPP2 , MPP1 , MAGI3 , MAGI2 , MAGI1 , DLG5 , DLG4 , DLG3 , DLG2 , DLG1 , CASK , CARD14 , CARD11 , CARD10 ,
Tudor.domain.containing	0.624067	0.626173	0.794548	0.752287	0.652325	0.522516	0.558207	0.56964	0.451401	0.615887	37	36	97.2973	SPIN4 , SPIN3 , SPIN2B , SPIN2A , SPIN1 , UHRF2 , UHRF1 , TP53BP1 , SGF29 , TDRKH , TDRD9 , TDRD7 , TDRD6 , TDRD5 , TDRD3 , TDRD15 , TDRD12 , TDRD10 , TDRD1 , STK31 , SND1 , SMNDC1 , SMN2 , SMN1 , SETDB1 , RNF17 , PHF20L1 , PHF20 , PHF19 , PHF1 , MTF2 , LBR , KDM4C , KDM4B , KDM4A , ALG13 , AKAP1 ,
Doublecortin.superfamily	0.623514	0.48726	0.638033	0.63457	0.537544	0.499873	0.741833	0.535712	0.381165	0.556999	10	10	100	RP1L1 , RP1 , DCX , DCLK3 , DCLK2 , DCLK1 , DCDC2C , DCDC2B , DCDC2 , DCDC1 ,
TIM23.complex	0.623132	0.561907	0.558766	0.722995	0.689202	0.741405	0.439277	0.500185	0.757934	0.621459	12	11	91.6667	GRPEL1 , TIMM44 , TIMM23B , TIMM23 , TIMM21 , TIMM17B , TIMM17A , PAM16 , HSPA1L , HSPA1B , HSPA1A , DNAJC19 ,
PR.SET.domain.family	0.622889	0.591206	0.56833	0.691939	0.584047	0.540861	0.656984	0.57743	0.736052	0.618356	17	17	100	ZNF408 , MECOM , PRDM9 , PRDM8 , PRDM7 , PRDM6 , PRDM5 , PRDM4 , PRDM2 , PRDM16 , PRDM15 , PRDM14 , PRDM13 , PRDM12 , PRDM11 , PRDM10 , PRDM1 ,
DOCK.family.Rho.GEFs	0.622757	0.659478	0.706214	0.826359	0.476138	0.499425	0.642678	0.737318	0.576619	0.640529	11	11	100	DOCK11 , DOCK10 , DOCK9 , DOCK8 , DOCK7 , DOCK6 , DOCK5 , DOCK4 , DOCK3 , DOCK2 , DOCK1 ,
Syntaxins	0.622135	0.519141	0.533965	0.636408	0.715638	0.658669	0.777275	0.788724	0.341026	0.621356	16	15	93.75	STX8 , STX7 , STX6 , STX5 , STX4 , STX3 , STX2 , STX1B , STX1A , STX19 , STX18 , STX17 , STX16 , STX12 , STX11 , STX10 ,
Basic.leucine.zipper.proteins	0.621649	0.553286	0.817644	0.764909	0.722073	0.716828	0.557219	0.620582	0.561241	0.664223	52	51	98.0769	CREB3L4 , CREB3L3 , CREB3L2 , CREB3L1 , CREB3 , TEF , HLF , DBP , XBP1 , NRL , NFIL3 , NFE2L3 , NFE2L2 , NFE2L1 , NFE2 , MAFK , MAFG , MAFF , MAFB , MAFA , MAF , JUND , JUNB , JUN , JDP2 , FOSL2 , FOSL1 , FOSB , FOS , CREM , CREBZF , CREBL2 , CREB5 , CREB1 , CEBPG , CEBPE , CEBPD , CEBPB , CEBPA , BATF3 , BATF2 , BATF , BACH2 , BACH1 , ATF7 , ATF6B , ATF6 , ATF5 , ATF4 , ATF3 , ATF2 , ATF1 ,
UNC13.homologs	0.621159	0.722032	0.636137	0.676597	0.678906	0.510586	0.645114	0.564708	0.557672	0.623969	5	5	100	BAIAP3 , UNC13D , UNC13C , UNC13B , UNC13A ,
Heterotrimeric.G.proteins	0.620788	0.748306	0.867534	0.739422	0.899876	0.795761	0.8094	0.556613	0.581648	0.74982	32	31	96.875	GNA15 , GNA14 , GNA11 , GNAQ , GNAT2 , GNAZ , GNAT1 , GNAO1 , GNAT3 , GNAI3 , GNAI2 , GNAI1 , GNAL , GNAS , GNB5 , GNB4 , GNB3 , GNB2 , GNB1 , GNGT2 , GNGT1 , GNG8 , GNG7 , GNG5 , GNG4 , GNG3 , GNG2 , GNG14 , GNG13 , GNG12 , GNG11 , GNG10 ,
Death.effector.domain.containing	0.62055	0.511386	0.580576	0.590962	0.512478	0.460751	0.416622	0.336261	0.551486	0.495065	7	7	100	PEA15 , CFLAR , CASP10 , CASP8 , FADD , DEDD2 , DEDD ,
Mitochondrial.ribosomal.proteins	0.619585	0.679989	0.726847	0.825557	0.821559	0.661773	0.721374	0.575366	0.429154	0.680202	78	73	93.5897	MRPS9 , MRPS7 , MRPS6 , MRPS5 , MRPS36 , MRPS35 , MRPS34 , MRPS33 , MRPS31 , MRPS30 , MRPS28 , MRPS27 , MRPS26 , MRPS25 , MRPS24 , MRPS23 , MRPS22 , MRPS21 , MRPS2 , MRPS18C , MRPS18B , MRPS18A , MRPS17 , MRPS16 , MRPS15 , MRPS14 , MRPS12 , MRPS11 , MRPS10 , MRPL9 , MRPL57 , MRPL55 , MRPL54 , MRPL53 , MRPL52 , MRPL51 , MRPL50 , MRPL49 , MRPL48 , MRPL47 , MRPL46 , MRPL45 , MRPL44 , MRPL43 , MRPL42…
Seven.beta.strand.methyltransferase.motif.containing	0.618807	0.619924	0.730859	0.726228	0.585243	0.649391	0.567457	0.589168	0.588211	0.63206	124	119	95.9677	TRMT9B , TRMT61B , TRMT61A , TRMT6 , TRMT5 , TRMT2B , TRMT2A , TRMT1L , TRMT13 , TRMT12 , TRMT112 , TRMT11 , TRMT10C , TRMT10B , TRMT10A , TRMT1 , ALKBH8 , METTL27 , VCPKMT , TRMT44 , RRNAD1 , NTMT1 , METTL9 , METTL8 , METTL7B , METTL7A , METTL6 , METTL5 , METTL4 , METTL3 , METTL2B , METTL2A , METTL26 , METTL25 , METTL23 , METTL22 , METTL21C , METTL21A , METTL18 , METTL17 , METTL16 , METTL15 , ME…
Translocase.of.outer.mitochondrial.membrane.complex	0.618287	0.458095	0.612883	0.738357	0.55261	0.698435	0.65007	0.318908	0.599273	0.578579	7	7	100	TOMM70 , TOMM40 , TOMM22 , TOMM20 , TOMM7 , TOMM6 , TOMM5 ,
SIBLING.family	0.616787	0.430935	0.544398	0.378378	0.51238	0.393343	0.333323	0.41945	0.627828	0.455004	5	5	100	SPP1 , MEPE , IBSP , DMP1 , DSPP ,
Aminoacyl.tRNA.synthetases..Class.I	0.61587	0.636415	0.644643	0.661755	0.721498	0.625623	0.435244	0.371444	0.543645	0.580033	19	16	84.2105	YARS2 , YARS1 , WARS2 , WARS1 , VARS2 , VARS1 , RARS2 , RARS1 , QARS1 , 02-mar , 01-mar , LARS2 , LARS1 , IARS2 , IARS1 , EPRS1 , EARS2 , CARS2 , CARS1 ,
Cytochrome.P450s	0.615553	0.605702	0.842771	0.779832	0.717018	0.547445	0.548038	0.676104	0.649335	0.670781	113	53	46.9027	CYP51A1P3 , CYP51A1P2 , CYP51A1P1 , CYP51A1 , CYP46A4P , CYP46A1 , CYP39A1 , CYP27C1 , CYP27B1 , CYP27A1 , CYP26C1 , CYP26B1 , CYP26A1 , CYP24A1 , CYP21A2 , CYP21A1P , CYP20A1 , CYP19A1 , CYP17A1 , CYP11B2 , CYP11B1 , CYP11A1 , PTGIS , CYP8B1 , CYP7B1 , CYP7A1 , TBXAS1 , CYP4Z2P , CYP4Z1 , CYP4X1 , CYP4V2 , CYP4F9P , CYP4F8 , CYP4F62P , CYP4F61P , CYP4F60P , CYP4F59P , CYP4F45P , CYP4F44P , CYP4F…
Trinucleotide.repeat.containing	0.615521	0.570388	0.637259	0.643833	0.760743	0.531667	0.487845	0.545749	0.439882	0.577171	25	25	100	ZNF384 , TOX3 , TNRC6C , TNRC6B , TNRC6A , TNRC18 , TNRC17 , PAXIP1 , NUMBL , NCOR2 , NCOA3 , MED15 , MED12 , MAML3 , MAGI1 , KMT2D , JPH3 , GIGYF2 , FOXP2 , EP400 , CNPY3 , CELF3 , CASK , BHLHE22 , ATXN2 ,
Small.nucleolar.RNA.host.genes	0.615099	0.615877	0.784753	0.823914	0.878325	0.781459	0.544919	0.750023	0.770717	0.743748	181	163	90.0552	SNHG32 , ZFAS1 , SNHG9 , SNHG8 , SNHG7 , SNHG6 , SNHG5 , SNHG4 , SNHG31 , SNHG30 , SNHG3 , SNHG29 , SNHG28 , SNHG27 , SNHG26 , SNHG25 , SNHG22 , SNHG21 , SNHG20 , SNHG19 , SNHG18 , SNHG17 , SNHG16 , SNHG15 , SNHG14 , SNHG12 , SNHG11 , SNHG10 , SNHG1 , RPL32P3 , MEG8 , GAS5 , EPB41L4A-AS1 , DANCR , CCT6P3 , CCT6P1 , ZNF157 , ZBED3 , WDR43 , VPS13D , USP34 , URB1 , UBAP2L , UBAP2 , TSR1 , TRO , TPT…
YIP.family	0.61444	0.580662	0.596135	0.719157	0.712196	0.645071	0.650592	0.546958	0.554777	0.625693	18	18	100	YIPF7 , YIPF6 , YIPF5 , YIPF4 , YIPF3 , YIPF2 , YIPF1 , REEP6 , REEP5 , REEP4 , REEP3 , REEP2 , REEP1 , YIF1B , YIF1A , RABAC1 , PRAF2 , ARL6IP5 ,
Acyl.CoA.dehydrogenase.family	0.614423	0.545665	0.648371	0.559668	0.633145	0.57006	0.491478	0.557733	0.643753	0.581234	11	11	100	GCDH , IVD , ACADVL , ACADSB , ACADS , ACADM , ACADL , ACAD9 , ACAD8 , ACAD11 , ACAD10 ,
IgLON.cell.adhesion.molecules	0.614394	0.66808	0.704149	0.835812	0.445806	0.729625	0.772993	0.665153	0.706096	0.690964	5	4	80	IGLON5 , NEGR1 , LSAMP , NTM , OPCML ,
Adaptor.related.protein.complex.3	0.614328	0.574101	0.657947	0.594563	0.538194	0.457217	0.657829	0.541605	0.760218	0.597709	7	7	100	AP3S2 , AP3S1 , AP3M2 , AP3M1 , AP3D1 , AP3B2 , AP3B1 ,
Leukotriene.receptors	0.613605	0.555387	0.448195	0.442086	0.350181	0.327871	0.391509	0.5	0.391939	0.425896	6	6	100	OXER1 , LTB4R2 , LTB4R , FPR2 , CYSLTR2 , CYSLTR1 ,
Tweety.family	0.613209	0.520619	0.556073	0.436116	0.354373	0.363571	0.40533	0.495897	0.484643	0.452078	3	3	100	TTYH3 , TTYH2 , TTYH1 ,
Mannosyl.glycoprotein.N.acetylglucosaminyltransferases	0.612923	0.621116	0.62761	0.564832	0.695278	0.625798	0.484305	0.706819	0.586116	0.613984	11	11	100	MGAT4FP , MGAT4EP , MGAT5B , MGAT5 , MGAT4D , MGAT4C , MGAT4B , MGAT4A , MGAT3 , MGAT2 , MGAT1 ,
Wnt.enhanceosome.complex	0.612782	0.696245	0.74474	0.812414	0.75156	0.815017	0.656843	0.835484	0.824117	0.767052	18	18	100	LEF1 , TLE4 , TLE3 , TLE2 , TLE1 , TCF7L2 , TCF7L1 , TCF7 , SSBP4 , SSBP3 , SSBP2 , PYGO2 , PYGO1 , LDB2 , LDB1 , CTNNB1 , BCL9L , BCL9 ,
Thioredoxin.domain.containing	0.612158	0.594806	0.731523	0.780006	0.693415	0.629527	0.580085	0.521328	0.643799	0.646811	17	17	100	TXNDC9 , TXNDC8 , TXNDC5 , TXNDC2 , TXNDC17 , TXNDC16 , TXNDC15 , TXNDC12 , TXNDC11 , TMX4 , TMX3 , TMX2 , TMX1 , PDIA6 , NME9 , NME8 , ERP44 ,
Beta.gamma.crystallins	0.612151	0.604302	0.5502	0.352226	0.537095	0.456807	0.584551	0.339068	0.679161	0.512926	18	15	83.3333	CRYBG2 , CRYBG1 , CRYBG3 , CRYGS , CRYGN , CRYGGP , CRYGFP , CRYGEP , CRYGD , CRYGC , CRYGB , CRYGA , CRYBB3 , CRYBB2 , CRYBB1 , CRYBA4 , CRYBA2 , CRYBA1 ,
POU.class.homeoboxes.and.pseudogenes	0.611866	0.583997	0.564078	0.74616	0.65164	0.754495	0.443756	0.683832	0.664609	0.636571	23	16	69.5652	POU6F2 , POU6F1 , POU5F2 , POU5F1P7 , POU5F1P6 , POU5F1P5 , POU5F1P4 , POU5F1P3 , POU5F1P2 , POU5F1B , POU5F1 , POU4F3 , POU4F2 , POU4F1 , POU3F4 , POU3F3 , POU3F2 , POU3F1 , POU2F3 , POU2F2 , POU2F1 , POU1F1 , HDX ,
DNAJ..HSP40..heat.shock.proteins	0.611709	0.596215	0.784726	0.739256	0.750799	0.65331	0.558929	0.5581	0.74913	0.673808	49	48	97.9592	SEC63 , SACS , HSCB , GAK , DNAJC9 , DNAJC8 , DNAJC7 , DNAJC6 , DNAJC5G , DNAJC5B , DNAJC5 , DNAJC4 , DNAJC30 , DNAJC3 , DNAJC28 , DNAJC27 , DNAJC25 , DNAJC24 , DNAJC22 , DNAJC21 , DNAJC2 , DNAJC19 , DNAJC18 , DNAJC17 , DNAJC16 , DNAJC15 , DNAJC14 , DNAJC13 , DNAJC12 , DNAJC11 , DNAJC10 , DNAJC1 , DNAJB9 , DNAJB8 , DNAJB7 , DNAJB6 , DNAJB5 , DNAJB4 , DNAJB3 , DNAJB2 , DNAJB14 , DNAJB13 , DNAJB12 …
Mitochondrial.complex.V..ATP.synthase.subunits	0.610938	0.624023	0.669114	0.735486	0.933968	0.768781	0.742398	0.590702	0.86386	0.741042	20	17	85	MT-ATP8 , MT-ATP6 , ATP5PO , ATP5PF , ATP5PD , ATP5PB , ATP5MPL , ATP5MG , ATP5MF , ATP5ME , ATP5MD , ATP5MC3 , ATP5MC2 , ATP5MC1 , ATP5IF1 , ATP5F1E , ATP5F1D , ATP5F1C , ATP5F1B , ATP5F1A ,
La.ribonucleoproteins	0.610756	0.487602	0.740705	0.584054	0.670405	0.43612	0.51284	0.394286	0.486049	0.539008	7	7	100	SSB , LARP7 , LARP6 , LARP4B , LARP4 , LARP1B , LARP1 ,
HECT.domain.containing	0.61017	0.586215	0.78229	0.653779	0.694038	0.665106	0.76187	0.625399	0.689429	0.682266	28	28	100	HERC6 , HERC5 , HERC4 , HERC3 , HERC2 , HERC1 , TRIP12 , WWP2 , WWP1 , UBR5 , UBE3C , UBE3B , UBE3A , SMURF2 , SMURF1 , NEDD4L , NEDD4 , ITCH , HUWE1 , HECW2 , HECW1 , HECTD4 , HECTD3 , HECTD2 , HECTD1 , HACE1 , G2E3 , AREL1 ,
Helicases	0.60997	0.603452	0.784964	0.690934	0.705659	0.755525	0.587473	0.622093	0.581967	0.666508	109	108	99.0826	EIF4A3 , EIF4A2 , EIF4A1 , DDX60 , DDX6 , DDX59 , DDX58 , DDX56 , DDX55 , DDX54 , DDX53 , DDX52 , DDX51 , DDX50 , DDX5 , DDX49 , DDX47 , DDX46 , DDX43 , DDX42 , DDX41 , DDX4 , DDX3Y , DDX3X , DDX39B , DDX39A , DDX31 , DDX28 , DDX27 , DDX25 , DDX24 , DDX23 , DDX21 , DDX20 , DDX19B , DDX19A , DDX18 , DDX17 , DDX12P , DDX10 , DDX1 , DHX58 , DHX9 , DHX8 , DHX57 , DHX40 , DHX38 , DHX37 , DHX36 , DHX35…
Ubiquitin.specific.peptidases	0.609415	0.602992	0.606433	0.700803	0.731706	0.537826	0.566089	0.525722	0.631283	0.612857	56	52	92.8571	USPL1 , USP9Y , USP9X , USP8 , USP7 , USP6 , USP54 , USP53 , USP51 , USP50 , USP5 , USP49 , USP48 , USP47 , USP46 , USP45 , USP44 , USP43 , USP42 , USP41 , USP40 , USP4 , USP39 , USP38 , USP37 , USP36 , USP35 , USP34 , USP33 , USP32 , USP31 , USP30 , USP3 , USP29 , USP28 , USP27X , USP26 , USP25 , USP24 , USP22 , USP21 , USP20 , USP2 , USP19 , USP18 , USP17L2 , USP16 , USP15 , USP14 , USP13 , USP…
Adenylate.kinases	0.608842	0.610861	0.774219	0.611841	0.836562	0.705775	0.843952	0.606617	0.874574	0.73305	9	9	100	AK9 , AK8 , AK7 , AK6 , AK5 , AK4 , AK3 , AK2 , AK1 ,
Gamma.aminobutyric.acid..GABA..receptors	0.608831	0.689377	0.774116	0.719663	0.85214	0.754047	0.86625	0.736387	0.806394	0.774797	21	21	100	GABRR3 , GABRR2 , GABRR1 , GABRQ , GABRP , GABRG3 , GABRG2 , GABRG1 , GABRE , GABRD , GABRB3 , GABRB2 , GABRB1 , GABRA6 , GABRA5 , GABRA4 , GABRA3 , GABRA2 , GABRA1 , GABBR2 , GABBR1 ,
MAGE.family	0.608788	0.591966	0.63221	0.672344	0.724656	0.584424	0.391162	0.559754	0.318906	0.559428	40	29	72.5	TRO , NSMCE3 , NDN , MAGEL2 , MAGEH1 , MAGEF1 , MAGEE2 , MAGEE1 , MAGED4B , MAGED4 , MAGED2 , MAGED1 , MAGEC3 , MAGEC2 , MAGEC1 , MAGEB6 , MAGEB5 , MAGEB4 , MAGEB3 , MAGEB2 , MAGEB18 , MAGEB17 , MAGEB16 , MAGEB10 , MAGEB1 , MAGEA9B , MAGEA9 , MAGEA8 , MAGEA7P , MAGEA6 , MAGEA5 , MAGEA4 , MAGEA3 , MAGEA2B , MAGEA2 , MAGEA13P , MAGEA12 , MAGEA11 , MAGEA10 , MAGEA1 ,
Myb.SANT.domain.containing	0.60876	0.596381	0.691526	0.71543	0.701322	0.667847	0.63354	0.605781	0.444521	0.632044	53	50	94.3396	MSANTD4 , MSANTD3 , MSANTD2 , MSANTD1 , ZZZ3 , ZSCAN20 , ZNF541 , ZKSCAN2 , TTF1 , TRERF1 , TERF2 , TERF1 , TADA2B , TADA2A , SNAPC4 , SMARCC2 , SMARCC1 , SMARCA5 , SMARCA1 , RERE , RCOR3 , RCOR2 , RCOR1 , NCOR2 , NCOR1 , MYSM1 , MYPOP , MYBL2 , MYBL1 , MYB , MTA3 , MTA2 , MTA1 , MIS18BP1 , MIER3 , MIER2 , MIER1 , GON4L , EZH2 , EZH1 , EP400 , MIDEAS , DNAJC2 , DNAJC1 , DMTF1 , DMAP1 , CRAMP1 , C…
Lipases	0.608722	0.630429	0.558684	0.669141	0.511835	0.628539	0.652065	0.680176	0.461606	0.599059	22	21	95.4545	LIPN , LIPM , LIPK , LIPJ , LIPI , LIPF , LIPA , DAGLB , DAGLA , MGLL , LIPH , LPL , PNPLA3 , PNPLA2 , PNLIPRP3 , PNLIPRP2 , PNLIP , LIPE , LIPG , LIPC , CEL , AADAC ,
Transforming.growth.factor.beta.superfamily	0.608318	0.63634	0.697024	0.766208	0.533146	0.453344	0.491893	0.596026	0.32707	0.562631	34	34	100	BMP8B , BMP8A , BMP7 , BMP6 , BMP5 , BMP4 , BMP3 , BMP2 , BMP15 , BMP10 , BMP1 , INHBE , INHBC , INHBB , INHBA , INHA , TGFB3 , TGFB2 , TGFB1 , NODAL , MSTN , LEFTY2 , LEFTY1 , GDF9 , GDF7 , GDF6 , GDF5 , GDF3 , GDF2 , GDF15 , GDF11 , GDF10 , GDF1 , AMH ,
Aminoacyl.tRNA.synthetases..Class.II	0.607765	0.532545	0.673394	0.653919	0.555783	0.63476	0.478177	0.683884	0.566566	0.597379	19	19	100	TARS2 , TARS1 , SARS2 , SARS1 , PARS2 , NARS2 , NARS1 , KARS1 , HARS2 , HARS1 , GARS1 , FARSB , FARSA , FARS2 , EPRS1 , DARS2 , DARS1 , AARS2 , AARS1 ,
Transposable.element.derived.genes	0.607212	0.659096	0.770538	0.804908	0.663656	0.611294	0.614956	0.586669	0.607747	0.664858	121	102	84.2975	ZCCHC18 , ZCCHC12 , PNMA8C , PNMA8B , PNMA8A , PNMA6F , PNMA6E , PNMA6B , PNMA6A , PNMA5 , PNMA3 , PNMA2 , PNMA1 , MOAP1 , ZBED9 , ZSCAN9 , ZSCAN5DP , ZSCAN5C , ZSCAN5B , ZSCAN5A , ZSCAN4 , ZSCAN32 , ZSCAN31 , ZSCAN30 , ZSCAN29 , ZSCAN26 , ZSCAN25 , ZSCAN23 , ZSCAN22 , ZSCAN21 , ZSCAN20 , ZSCAN2 , ZSCAN18 , ZSCAN16 , ZSCAN12 , ZSCAN10 , ZSCAN1 , ZNF75D , ZNF500 , ZNF496 , ZNF483 , ZNF449 , ZNF446…
Anoctamins	0.607211	0.624256	0.628678	0.735925	0.71293	0.599343	0.689115	0.652717	0.803461	0.680803	10	10	100	ANO9 , ANO8 , ANO7 , ANO6 , ANO5 , ANO4 , ANO3 , ANO2 , ANO10 , ANO1 ,
Regulatory.factor.X.family	0.60616	0.493239	0.491437	0.525623	0.388891	0.435845	0.37199	0.482051	0.429393	0.452309	8	8	100	RFX8 , RFX7 , RFX6 , RFX5 , RFX4 , RFX3 , RFX2 , RFX1 ,
Chloride.calcium.activated.channels	0.605693	0.614667	0.629334	0.726592	0.694468	0.591521	0.674526	0.6458	0.798497	0.671926	14	14	100	BEST4 , BEST3 , BEST2 , BEST1 , ANO9 , ANO8 , ANO7 , ANO6 , ANO5 , ANO4 , ANO3 , ANO2 , ANO10 , ANO1 ,
Spliceosomal.C.complex	0.604165	0.558708	0.637052	0.747446	0.665062	0.703825	0.763124	0.599822	0.567607	0.655331	79	76	96.2025	PHF5A , SF3B6 , SF3B5 , SF3B4 , SF3B3 , SF3B2 , SF3B1 , SNRPN , SNRPG , SNRPF , SNRPE , SNRPD3 , SNRPD2 , SNRPD1 , SNRPB , MAGOHB , RBM8A , MAGOH , EIF4A3 , CASC3 , SNRPB2 , SNRPA1 , SF3A3 , SF3A2 , SF3A1 , RNU2-1 , SRRM2 , HNRNPC , ZNF830 , XAB2 , WDR83 , SYF2 , SNW1 , SNRNP40 , SNRNP200 , SLU7 , SDE2 , SAP18 , RNU6-1 , RNU5A-1 , RNF113A , RBM22 , PRPF8 , PRPF19 , PRPF18 , PPWD1 , PPIL3 , PPIL1 …
AAA.ATPases	0.603619	0.55513	0.685107	0.676035	0.637297	0.636664	0.669988	0.450426	0.667679	0.622291	58	55	94.8276	TOR4A , TOR3A , TOR2A , TOR1B , TOR1A , MDN1 , YME1L1 , WRNIP1 , VPS4B , VPS4A , VCP , TRIP13 , SPG7 , SPATA5L1 , SPATA5 , SPAST , RUVBL2 , RUVBL1 , RFC5 , RFC4 , RFC3 , RFC2 , RFC1 , PSMC6 , PSMC5 , PSMC4 , PSMC3 , PSMC2 , PSMC1 , PEX6 , PEX1 , ORC4 , ORC1 , NVL , NSF , LONP2 , LONP1 , KATNAL2 , KATNAL1 , KATNA1 , IQCA1 , FIGNL2 , FIGNL1 , FIGN , CLPX , CLPP , CLPB , CHTF18 , BCS1L , ATAD5 , ATA…
Potassium.calcium.activated.channels	0.603588	0.656343	0.515953	0.43655	0.390114	0.462701	0.368752	0.629228	0.387598	0.480905	6	6	100	KCNU1 , KCNN4 , KCNN3 , KCNN2 , KCNN1 , KCNMA1 ,
Major.spliceosome	0.603318	0.5904	0.699227	0.774278	0.759648	0.679137	0.801018	0.664318	0.614081	0.697763	145	140	96.5517	SNRPN , SNRPG , SNRPF , SNRPE , SNRPD3 , SNRPD2 , SNRPD1 , SNRPB , SNU13 , PRPF31 , PPIH , PRPF3 , PRPF4 , RNU4-1 , TXNL4A , PRPF6 , DDX23 , CD2BP2 , PHF5A , SF3B6 , SF3B5 , SF3B4 , SF3B3 , SF3B2 , SF3B1 , NAA38 , LSM8 , LSM7 , LSM6 , LSM5 , LSM4 , LSM3 , LSM2 , LSM14B , LSM14A , LSM12 , LSM11 , LSM10 , LSM1 , SNRPC , SNRPA , SNRNP70 , RNU1-1 , MAGOHB , CASC3 , SNRPB2 , SNRPA1 , SF3A3 , SF3A2 , S…
Type.I.classical.cadherins	0.603264	0.602908	0.671901	0.638519	0.706483	0.477211	0.345099	0.656511	0.462019	0.570081	5	5	100	CDH15 , CDH4 , CDH3 , CDH2 , CDH1 ,
HOXL.subclass.homeoboxes	0.603228	0.614845	0.806257	0.66451	0.765616	0.550041	0.571048	0.510934	0.661862	0.643139	52	50	96.1538	PDX1 , MNX1 , MEOX2 , MEOX1 , HOXD9 , HOXD8 , HOXD4 , HOXD3 , HOXD13 , HOXD12 , HOXD11 , HOXD10 , HOXD1 , HOXC9 , HOXC8 , HOXC6 , HOXC5 , HOXC4 , HOXC13 , HOXC12 , HOXC11 , HOXC10 , HOXB9 , HOXB8 , HOXB7 , HOXB6 , HOXB5 , HOXB4 , HOXB3 , HOXB2 , HOXB13 , HOXB1 , HOXA9 , HOXA7 , HOXA6 , HOXA5 , HOXA4 , HOXA3 , HOXA2 , HOXA13 , HOXA11 , HOXA10 , HOXA1 , GSX2 , GSX1 , GBX2 , GBX1 , EVX2 , EVX1 , CDX…
S100.calcium.binding.proteins	0.603063	0.574468	0.875997	0.570229	0.968069	0.64558	0.641149	0.560297	0.956471	0.724032	24	18	75	S100Z , S100P , S100G , S100B , S100A9 , S100A8 , S100A7P2 , S100A7P1 , S100A7L2 , S100A7A , S100A7 , S100A6 , S100A5 , S100A4 , S100A3 , S100A2 , S100A16 , S100A15A , S100A14 , S100A13 , S100A12 , S100A11 , S100A10 , S100A1 ,
NKL.subclass.homeoboxes.and.pseudogenes	0.602929	0.618312	0.578245	0.630079	0.598278	0.38987	0.485929	0.501009	0.375503	0.522153	67	49	73.1343	VENTXP7 , VENTXP6 , VENTXP5 , VENTXP4 , VENTXP3 , VENTXP2 , VENTXP1 , VENTX , VAX2 , VAX1 , TLX3 , TLX2 , TLX1 , NOTO , NKX6-3 , NKX6-2 , NKX6-1 , NKX3-2 , NKX3-1 , NKX2-8 , NKX2-6 , NKX2-5 , NKX2-4 , NKX2-3 , NKX2-2 , NKX2-1 , NKX1-2 , NKX1-1 , NANOGP9 , NANOGP8 , NANOGP7 , NANOGP6 , NANOGP5 , NANOGP4 , NANOGP3 , NANOGP2 , NANOGP11 , NANOGP10 , NANOGP1 , NANOG , MSX2P1 , MSX2 , MSX1 , LBX2 , LBX…
Oligosaccharyltransferase.complex.subunits	0.602685	0.595616	0.7352	0.787226	0.677606	0.783642	0.669128	0.549365	0.743704	0.692686	12	12	100	TUSC3 , STT3B , STT3A , RPN2 , RPN1 , OSTC , OST4 , MLEC , MAGT1 , KRTCAP2 , DDOST , DAD1 ,
Keratins	0.602574	0.587908	0.548383	0.773637	0.587026	0.668376	0.659479	0.602902	0.483626	0.613917	55	53	96.3636	KRT222 , KRT86 , KRT85 , KRT84 , KRT83 , KRT82 , KRT81 , KRT80 , KRT8 , KRT79 , KRT78 , KRT77 , KRT76 , KRT75 , KRT74 , KRT73 , KRT72 , KRT71 , KRT7 , KRT6C , KRT6B , KRT6A , KRT5 , KRT4 , KRT3 , KRT2 , KRT1 , KRT9 , KRT40 , KRT39 , KRT38 , KRT37 , KRT36 , KRT35 , KRT34 , KRT33B , KRT33A , KRT32 , KRT31 , KRT28 , KRT27 , KRT26 , KRT25 , KRT24 , KRT23 , KRT20 , KRT19 , KRT18 , KRT17 , KRT16 , KRT1…
Desmosomal.cadherins	0.602312	0.438702	0.432206	0.377714	0.715573	0.465061	0.392006	0.465156	0.5	0.473302	7	7	100	DSG4 , DSG3 , DSG2 , DSG1 , DSC3 , DSC2 , DSC1 ,
Transmembrane.and.coiled.coil.domain.containing	0.602237	0.63767	0.690102	0.668791	0.624403	0.38171	0.298096	0.544112	0.584055	0.553617	3	3	100	TMCC1 , TMCC3 , TMCC2 ,
MADS.box.family	0.602157	0.491303	0.55049	0.542579	0.564877	0.376336	0.447429	0.547156	0.731265	0.531429	5	4	80	MEF2D , MEF2C , MEF2B , MEF2A , SRF ,
Fatty.acid.hydroxylase.domain.containing	0.601839	0.639898	0.513348	0.667868	0.53151	0.457762	0.6266	0.489892	0.64211	0.571124	6	6	100	SC5D , MSMO1 , FAXDC2 , FA2H , CH25H , AGMO ,
Glutathione.S.transferases	0.601778	0.587335	0.653695	0.707106	0.885383	0.725105	0.669958	0.707973	0.824583	0.720142	26	21	80.7692	GSTT4 , HPGDS , GSTZ1 , GSTT2B , GSTT2 , GSTT1 , GSTP1 , GSTO3P , GSTO2 , GSTO1 , GSTM5 , GSTM4 , GSTM3 , GSTM2 , GSTM1 , GSTK1 , GSTA7P , GSTA6P , GSTA5 , GSTA4 , GSTA3 , GSTA2 , GSTA1 , MGST3 , MGST2 , MGST1 ,
F.BAR.domain.containing	0.601664	0.705993	0.780685	0.730317	0.772473	0.713908	0.731971	0.577943	0.558025	0.696414	23	22	95.6522	TRIP10 , SRGAP3 , SRGAP2C , SRGAP2B , SRGAP2 , SRGAP1 , PSTPIP2 , PSTPIP1 , PACSIN3 , PACSIN2 , PACSIN1 , NOSTRIN , GAS7 , FNBP1L , FNBP1 , FES , FER , FCHSD2 , FCHSD1 , FCHO2 , FCHO1 , ARHGAP45 , ARHGAP4 ,
Nudix.hydrolase.family	0.601658	0.5837	0.663394	0.700864	0.555345	0.698972	0.664981	0.568538	0.740289	0.64701	24	23	95.8333	TRPM2 , NUDT9 , NUDT8 , NUDT7 , NUDT6 , NUDT5 , NUDT4 , NUDT3 , NUDT22 , NUDT21 , NUDT2 , NUDT19 , NUDT18 , NUDT17 , NUDT16L1 , NUDT16 , NUDT15 , NUDT14 , NUDT13 , NUDT12 , NUDT11 , NUDT10 , NUDT1 , DCP2 ,
Cilia.and.flagella.associated	0.601425	0.635669	0.742979	0.754718	0.63668	0.675805	0.554871	0.473005	0.684021	0.644718	59	58	98.3051	CFAP300 , CFAP299 , CFAP298 , WDR5 , UBA1 , PTRH2 , PPP4R4 , PPP1R11 , PPIP5K2 , NPHP3 , NME7 , MMAB , LRTOMT , LRGUK , ITPR2 , IQCG , IQCD , IFT46 , FBXL13 , ENKUR , EFHB , EFCAB2 , EDF1 , DRC7 , DRC3 , DLEC1 , CLUAP1 , CFAP99 , CFAP97 , CFAP77 , CFAP74 , CFAP73 , CFAP70 , CFAP69 , CFAP65 , CFAP61 , CFAP58 , CFAP57 , CFAP54 , CFAP53 , CFAP52 , CFAP47 , CFAP46 , CFAP45 , CFAP44 , CFAP43 , CFAP36 …
SCAN.domain.containing	0.6012	0.5754	0.707745	0.756067	0.584468	0.555513	0.36677	0.509738	0.484701	0.56755	58	53	91.3793	ZBED9 , ZSCAN9 , ZSCAN5DP , ZSCAN5C , ZSCAN5B , ZSCAN5A , ZSCAN4 , ZSCAN32 , ZSCAN31 , ZSCAN30 , ZSCAN29 , ZSCAN26 , ZSCAN25 , ZSCAN23 , ZSCAN22 , ZSCAN21 , ZSCAN20 , ZSCAN2 , ZSCAN18 , ZSCAN16 , ZSCAN12 , ZSCAN10 , ZSCAN1 , ZNF75D , ZNF500 , ZNF496 , ZNF483 , ZNF449 , ZNF446 , ZNF445 , ZNF444 , ZNF397 , ZNF396 , ZNF394 , ZNF287 , ZNF274 , ZNF263 , ZNF24 , ZNF232 , ZNF215 , ZNF213 , ZNF202 , ZNF1…
Epidermal.differentiation.complex	0.600693	0.571513	0.856413	0.564996	0.958096	0.649066	0.654442	0.569853	0.95801	0.722799	72	58	80.5556	HRNR , RPTN , TCHHL1 , TCHH , FLG2 , FLG , S100Z , S100P , S100G , S100B , S100A9 , S100A8 , S100A7P2 , S100A7P1 , S100A7L2 , S100A7A , S100A7 , S100A6 , S100A5 , S100A4 , S100A3 , S100A2 , S100A16 , S100A15A , S100A14 , S100A13 , S100A12 , S100A11 , S100A10 , S100A1 , C1orf68 , SMCP , LINC00302 , LCEP4 , LCEP3 , LCEP2 , LCEP1 , LCE6A , LCE5A , LCE4A , LCE3E , LCE3D , LCE3C , LCE3B , LCE3A , LCE2…
TLC.domain.containing	0.600325	0.609311	0.64758	0.699231	0.760534	0.735982	0.670139	0.511266	0.825112	0.682395	16	16	100	CERS1 , CERS6 , CERS5 , CERS4 , CERS3 , CERS2 , TRAM2 , TRAM1L1 , TRAM1 , TLCD5 , TLCD4 , TLCD3B , TLCD3A , TLCD2 , TLCD1 , CLN8 ,
Spliceosomal.B.complex	0.600324	0.576386	0.691939	0.756757	0.688595	0.652671	0.849999	0.589602	0.609964	0.676989	82	77	93.9024	NAA38 , LSM8 , LSM7 , LSM6 , LSM5 , LSM4 , LSM3 , LSM2 , LSM14B , LSM14A , LSM12 , LSM11 , LSM10 , LSM1 , TXNL4A , SNRNP40 , SNRNP200 , RNU5A-1 , PRPF8 , PRPF6 , EFTUD2 , DDX23 , CD2BP2 , PHF5A , SF3B6 , SF3B5 , SF3B4 , SF3B3 , SF3B2 , SF3B1 , SNRPN , SNRPG , SNRPF , SNRPE , SNRPD3 , SNRPD2 , SNRPD1 , SNRPB , SNU13 , PRPF31 , PPIH , PRPF3 , PRPF4 , RNU6-1 , RNU4-1 , PRPF19 , PLRG1 , CWC15 , CTNNB…
Intermediate.filaments.Type.IV	0.600146	0.752362	0.648905	0.778783	0.766452	0.97736	0.932526	0.967692	0.950444	0.846816	6	6	100	SYNM , NES , NEFM , NEFL , NEFH , INA ,
ESCRT.complexes	0.60013	0.61275	0.685346	0.68867	0.725295	0.607157	0.642691	0.53378	0.480909	0.622075	30	30	100	IST1 , CHMP7 , CHMP5 , CHMP1B , CHMP1A , VTA1 , VPS4B , VPS4A , CHMP6 , CHMP4C , CHMP4B , CHMP4A , CHMP3 , CHMP2B , CHMP2A , STAM2 , STAM , HGS , UBAP1 , MVB12B , MVB12A , VPS28 , VPS37D , VPS37C , VPS37B , VPS37A , TSG101 , VPS36 , SNF8 , VPS25 ,
NuRD.complex	0.600122	0.645039	0.541728	0.669402	0.727751	0.623169	0.612926	0.517557	0.742851	0.635053	12	12	100	RBBP7 , RBBP4 , MBD3 , MBD2 , MTA3 , MTA2 , MTA1 , CHD5 , CHD3 , CHD4 , HDAC2 , HDAC1 ,
Mannosidases.type.alpha	0.600071	0.642658	0.68846	0.717474	0.591081	0.519271	0.649672	0.674924	0.425343	0.61361	14	14	100	EDEM3 , EDEM2 , EDEM1 , MAN1C1 , MAN1B1 , MAN1A2 , MAN1A1 , MANEAL , MANEA , MAN2C1 , MAN2B2 , MAN2B1 , MAN2A2 , MAN2A1 ,
Exonucleases	0.600034	0.512119	0.677026	0.64366	0.551375	0.583851	0.59755	0.629725	0.502587	0.587236	16	16	100	WRN , TREX2 , TREX1 , PAN2 , REXO4 , REXO2 , REXO1 , MGME1 , ISG20L2 , ISG20 , EXO5 , EXO1 , ERI3 , ERI2 , ERI1 , AEN ,
Myocyte.enhancer.factor.2.proteins	0.599249	0.490241	0.554423	0.530969	0.568688	0.386325	0.426351	0.54561	0.733868	0.529559	4	3	75	MEF2D , MEF2C , MEF2B , MEF2A ,
Mannosidases	0.599131	0.639913	0.679223	0.726172	0.584388	0.526864	0.684012	0.650749	0.419852	0.613897	16	16	100	MANEAL , MANEA , MAN2C1 , MAN2B2 , MAN2B1 , MAN2A2 , MAN2A1 , EDEM3 , EDEM2 , EDEM1 , MAN1C1 , MAN1B1 , MAN1A2 , MAN1A1 , MANBAL , MANBA ,
AH.BAR.family.Rho.GTPase.activating.proteins	0.59717	0.66511	0.602589	0.571956	0.804166	0.558808	0.644598	0.644254	0.688464	0.647493	14	13	92.8571	ARHGAP42 , SRGAP3 , SRGAP2 , SRGAP1 , SH3BP1 , OPHN1 , GMIP , ARHGAP45 , ARHGAP44 , ARHGAP4 , ARHGAP29 , ARHGAP26 , ARHGAP17 , ARHGAP10 ,
Cystatin.superfamily	0.59688	0.510382	0.634969	0.478504	0.625968	0.800348	0.480449	0.630095	0.624738	0.598182	22	17	77.2727	HRG , FETUB , AHSG , KNG1 , CSTB , CSTA , CST9LP1 , CST9LP2 , CST9L , CSTL1 , CST13P , CST12P , CST11 , CST9 , CST8 , CST7 , CST6 , CST5 , CST4 , CST3 , CST2 , CST1 ,
Carbonic.anhydrases	0.596538	0.707705	0.808618	0.598987	0.664768	0.472505	0.583963	0.331723	0.740459	0.613591	18	15	83.3333	CA9 , CA8 , CA7 , CA6 , CA5B , CA5A , CA4 , CA3 , CA2 , CA15P3 , CA15P2 , CA15P1 , CA14 , CA13 , CA12 , CA11 , CA10 , CA1 ,
DNA.helicases	0.596513	0.573426	0.773599	0.698582	0.5348	0.65511	0.547741	0.575452	0.413406	0.596514	31	31	100	MCMDC2 , MCM9 , MCM8 , MCM7 , MCM6 , MCM5 , MCM4 , MCM3 , MCM2 , WRN , BLM , RECQL5 , RECQL4 , RECQL , FBH1 , XRCC6 , RUVBL2 , RUVBL1 , RTEL1 , PIF1 , NCL , INO80 , HELLS , ERCC3 , ERCC2 , DDX11 , CHD7 , CHD2 , TWNK , BRIP1 , ASCC3 ,
G.protein.subunits.alpha	0.596497	0.751636	0.858439	0.739037	0.900083	0.79487	0.782203	0.554822	0.706019	0.760889	14	14	100	GNAT2 , GNAZ , GNAT1 , GNAO1 , GNAT3 , GNAI3 , GNAI2 , GNAI1 , GNAL , GNAS , GNA15 , GNA14 , GNA11 , GNAQ ,
Ephrins	0.596486	0.534651	0.602335	0.563788	0.779481	0.436107	0.396529	0.539	0.700162	0.569007	8	8	100	EFNB3 , EFNB2 , EFNB1 , EFNA5 , EFNA4 , EFNA3 , EFNA2 , EFNA1 ,
Alkylation.repair.homologs	0.596415	0.576082	0.625269	0.67569	0.491871	0.46291	0.443987	0.623124	0.370731	0.533708	9	9	100	FTO , ALKBH8 , ALKBH7 , ALKBH6 , ALKBH5 , ALKBH4 , ALKBH3 , ALKBH2 , ALKBH1 ,
ATPase.phospholipid.transporting	0.595448	0.692068	0.685416	0.636241	0.5853	0.558637	0.710803	0.503164	0.622413	0.624255	15	14	93.3333	ATP11C , ATP11B , ATP11A , ATP10D , ATP10B , ATP10A , ATP9B , ATP9A , ATP8B5P , ATP8B4 , ATP8B3 , ATP8B2 , ATP8B1 , ATP8A2 , ATP8A1 ,
tRNA.splicing.ligase.complex	0.595422	0.59298	0.63714	0.65105	0.585573	0.538184	0.653078	0.52	0.279478	0.557185	7	7	100	FAM98A , ZBTB8OS , RTCB , FAM98B , DDX1 , C2orf49 , RTRAF ,
Calcium.voltage.gated.channel.auxiliary.beta.subunits	0.595117	0.640424	0.683064	0.597624	0.636672	0.423252	0.659942	0.628214	0.505056	0.596781	4	4	100	CACNB4 , CACNB3 , CACNB2 , CACNB1 ,
Spliceosomal.P.complex	0.59482	0.570102	0.661657	0.726168	0.692883	0.681216	0.756134	0.597401	0.514351	0.649989	76	73	96.0526	SNRPN , SNRPG , SNRPF , SNRPE , SNRPD3 , SNRPD2 , SNRPD1 , SNRPB , PHF5A , SF3B6 , SF3B5 , SF3B4 , SF3B3 , SF3B2 , SF3B1 , PRPF19 , PLRG1 , CWC15 , CTNNBL1 , CDC5L , BCAS2 , SNRPB2 , SNRPA1 , SF3A3 , SF3A2 , SF3A1 , RNU2-1 , ZNF830 , XAB2 , WDR83 , SYF2 , SRRM2 , SNW1 , SNRNP40 , SNRNP200 , SNIP1 , SLU7 , SDE2 , RNU6-1 , RNU5A-1 , RNF113A , RBM8A , RBM22 , PRPF8 , PPWD1 , PPIL3 , PPIL1 , PPIG , P…
Calcium.voltage.gated.channel.alpha1.subunits	0.593827	0.618066	0.772007	0.768419	0.688983	0.59902	0.467485	0.678705	0.749106	0.667724	10	10	100	CACNA1S , CACNA1I , CACNA1H , CACNA1G , CACNA1F , CACNA1E , CACNA1D , CACNA1C , CACNA1B , CACNA1A ,
Porins	0.593629	0.556103	0.613496	0.818166	0.575044	0.621208	0.664038	0.95349	0.823802	0.703168	17	16	94.1176	VDAC3 , VDAC2 , VDAC1 , MIP , AQP9 , AQP8 , AQP7 , AQP6 , AQP5 , AQP4 , AQP3 , AQP2 , AQP12B , AQP12A , AQP11 , AQP10 , AQP1 ,
Clathrin.coatomer.adaptor..adaptin.like..N.terminal.domain.containing	0.593233	0.622759	0.661856	0.729781	0.654487	0.639987	0.681893	0.713897	0.670852	0.671939	14	14	100	COPG2 , COPG1 , COPB1 , AP4E1 , AP4B1 , AP3D1 , AP3B2 , AP3B1 , AP2B1 , AP2A2 , AP2A1 , AP1G2 , AP1G1 , AP1B1 ,
X1.acylglycerol.3.phosphate.O.acyltransferases	0.59282	0.566386	0.679541	0.639664	0.692158	0.584405	0.588865	0.455385	0.701939	0.613543	11	11	100	GPAT3 , LPCAT2 , LPCAT1 , LCLAT1 , LPCAT4 , GPAT4 , AGPAT5 , AGPAT4 , AGPAT3 , AGPAT2 , AGPAT1 ,
Spliceosomal.Bact.complex	0.592562	0.561394	0.629816	0.733212	0.627338	0.641024	0.771928	0.560494	0.509247	0.629307	56	53	94.6429	PHF5A , SF3B6 , SF3B5 , SF3B4 , SF3B3 , SF3B2 , SF3B1 , SNRPN , SNRPG , SNRPF , SNRPE , SNRPD3 , SNRPD2 , SNRPD1 , SNRPB , PRPF19 , PLRG1 , CWC15 , CTNNBL1 , CDC5L , BCAS2 , SNRPB2 , SNRPA1 , SF3A3 , SF3A2 , SF3A1 , RNU2-1 , ZNF830 , XAB2 , SNW1 , SNRNP40 , SNRNP200 , SAP18 , RNU6-1 , RNU5A-1 , RNF113A , RBM22 , PRPF8 , PRCC , PPIL2 , PPIL1 , PPIE , ISY1 , GPKOW , GPATCH1 , EIF4A3 , EFTUD2 , DHX1…
CKLF.like.MARVEL.transmembrane.domain.containing	0.59227	0.69813	0.567038	0.575578	0.527427	0.412443	0.407878	0.613434	0.520473	0.5403	8	7	87.5	CMTM8 , CMTM7 , CMTM6 , CMTM5 , CMTM4 , CMTM3 , CMTM2 , CMTM1 ,
ELMO.domain.containing	0.591859	0.606972	0.628339	0.740571	0.647092	0.544454	0.698845	0.610714	0.384266	0.607657	6	6	100	ELMO3 , ELMO2 , ELMO1 , ELMOD3 , ELMOD2 , ELMOD1 ,
Mitogen.activated.protein.kinase.kinase.kinases	0.591755	0.641547	0.669743	0.749335	0.618393	0.57411	0.604495	0.781412	0.416814	0.631981	24	24	100	TAOK3 , TAOK2 , TAOK1 , RAF1 , MAP3K9 , MAP3K8 , MAP3K7 , MAP3K6 , MAP3K5 , MAP3K4 , MAP3K3 , MAP3K21 , MAP3K20 , MAP3K2 , MAP3K19 , MAP3K15 , MAP3K14 , MAP3K13 , MAP3K12 , MAP3K11 , MAP3K10 , MAP3K1 , BRAF , ARAF ,
Zinc.fingers.CCCH.type	0.591111	0.497885	0.586743	0.594569	0.669111	0.654637	0.442919	0.574968	0.675678	0.587064	38	36	94.7368	ZC3HAV1L , ZRSR2 , ZMAT5 , ZGPAT , ZFP36L2 , ZFP36L1 , ZFP36 , ZC3HAV1 , ZC3H8 , ZC3H7B , ZC3H7A , ZC3H6 , ZC3H4 , ZC3H3 , ZC3H18 , ZC3H15 , ZC3H14 , ZC3H13 , ZC3H12D , ZC3H12C , ZC3H12B , ZC3H12A , ZC3H11B , ZC3H11A , ZC3H10 , UNKL , UNK , RC3H2 , RC3H1 , RBM27 , RBM26 , RBM22 , PRR3 , PARP12 , MBNL3 , MBNL2 , MBNL1 , HELZ ,
DNA.polymerases	0.590689	0.569913	0.704935	0.664681	0.579439	0.54235	0.677513	0.676336	0.590254	0.625678	25	25	100	PRIMPOL , REV3L , REV1 , POLQ , POLN , POLM , POLL , POLK , POLI , POLH , POLG2 , POLG , POLE4 , POLE3 , POLE2 , POLE , POLD4 , POLD3 , POLD2 , POLD1 , POLB , POLA2 , POLA1 , MAD2L2 , DNTT ,
Gamma.aminobutyric.acid.type.A.receptor.subunits	0.589633	0.674537	0.767655	0.652203	0.828508	0.640126	0.826248	0.700946	0.810772	0.737625	19	19	100	GABRR3 , GABRR2 , GABRR1 , GABRQ , GABRP , GABRG3 , GABRG2 , GABRG1 , GABRE , GABRD , GABRB3 , GABRB2 , GABRB1 , GABRA6 , GABRA5 , GABRA4 , GABRA3 , GABRA2 , GABRA1 ,
Mitochondrial.respiratory.chain.complex.assembly.factors	0.588792	0.641256	0.798846	0.741789	0.785185	0.73846	0.698666	0.636621	0.823128	0.732994	65	63	96.9231	TIMMDC1 , TMEM126B , ECSIT , ACAD9 , COA8 , UQCC3 , UQCC2 , UQCC1 , TTC19 , TMEM70 , TMEM186 , TMEM177 , TACO1 , SURF1 , SMIM20 , SDHAF4 , SDHAF3 , SDHAF2 , SDHAF1 , SCO2 , SCO1 , PNKD , PET117 , PET100 , OXA1L , NUBPL , NDUFAF8 , NDUFAF7 , NDUFAF6 , NDUFAF5 , NDUFAF4 , NDUFAF3 , NDUFAF1 , LYRM7 , LRPPRC , HIGD2A , HIGD1A , HCCS , FOXRED1 , FDXR , FDX2 , DMAC2 , DMAC1 , COX7A2L , COX20 , COX19 , …
Heat.shock.70kDa.proteins	0.588548	0.589348	0.769044	0.723974	0.717379	0.548692	0.755594	0.660314	0.86776	0.704013	17	16	94.1176	HYOU1 , HSPH1 , HSPA9 , HSPA8 , HSPA7 , HSPA6 , HSPA5 , HSPA4L , HSPA4 , HSPA2 , HSPA1L , HSPA1B , HSPA1A , HSPA14 , HSPA13 , HSPA12B , HSPA12A ,
Fatty.acid.desaturases	0.588488	0.709407	0.677149	0.798283	0.615824	0.665659	0.681544	0.39787	0.794884	0.667577	8	8	100	SCD5 , SCD , FADS6 , FADS3 , FADS2 , FADS1 , DEGS2 , DEGS1 ,
Integrins	0.588392	0.628771	0.559155	0.600296	0.451585	0.814251	0.635859	0.843779	0.583986	0.63971	27	27	100	ITGBL1 , ITGB8 , ITGB7 , ITGB6 , ITGB5 , ITGB4 , ITGB3 , ITGB2 , ITGB1 , ITGAX , ITGAV , ITGAM , ITGAL , ITGAE , ITGAD , ITGA9 , ITGA8 , ITGA7 , ITGA6 , ITGA5 , ITGA4 , ITGA3 , ITGA2B , ITGA2 , ITGA11 , ITGA10 , ITGA1 ,
Mitochondrial.intermembrane.space.bridging.complex	0.58813	0.509205	0.566102	0.631805	0.716321	0.575946	0.520326	0.718296	0.613123	0.606391	11	11	100	MTX3 , MTX2 , MTX1 , SAMM50 , MICOS13 , MICOS10 , IMMT , CHCHD6 , CHCHD3 , APOOL , APOO ,
DENN.domain.containing	0.588123	0.576427	0.652645	0.668444	0.522494	0.688517	0.679613	0.568165	0.662553	0.627357	28	28	100	DENND2B , SMCR8 , SBF2 , SBF1 , NPR3 , NPR2 , MADD , FNIP2 , FNIP1 , FLCN , DENND6B , DENND6A , DENND5B , DENND5A , DENND4C , DENND4B , DENND4A , DENND3 , DENND2D , DENND2C , DENND2A , DENND1C , DENND1B , DENND1A , DENND11 , DENND10 , C9orf72 , AVL9 ,
OTU.domain.containing	0.587236	0.574722	0.647811	0.649812	0.6318	0.511618	0.587954	0.42905	0.566775	0.574943	17	17	100	ZRANB1 , YOD1 , VCPIP1 , TNFAIP3 , OTULIN , OTUD7B , OTUD7A , OTUD6B , OTUD6A , OTUD5 , OTUD4 , OTUD3 , OTUD1 , OTUB2 , OTUB1 , OTULINL , ALG13 ,
Mitochondrial.contact.site.and.cristae.organizing.system.subunits	0.586993	0.504588	0.48001	0.592158	0.728044	0.611865	0.488709	0.631193	0.618464	0.581879	7	7	100	MICOS13 , MICOS10 , IMMT , CHCHD6 , CHCHD3 , APOOL , APOO ,
V.type.ATPases	0.586512	0.75483	0.757567	0.833857	0.700888	0.83489	0.73463	0.709514	0.632166	0.744793	23	23	100	TCIRG1 , ATP6V1H , ATP6V1G3 , ATP6V1G2 , ATP6V1G1 , ATP6V1F , ATP6V1E2 , ATP6V1E1 , ATP6V1D , ATP6V1C2 , ATP6V1C1 , ATP6V1B2 , ATP6V1B1 , ATP6V1A , ATP6V0E2 , ATP6V0E1 , ATP6V0D2 , ATP6V0D1 , ATP6V0C , ATP6V0B , ATP6V0A4 , ATP6V0A2 , ATP6V0A1 ,
PTEN.protein.phosphatases	0.586315	0.610013	0.537427	0.71191	0.559094	0.630396	0.476055	0.699909	0.500006	0.590601	5	4	80	TPTE2 , TPTE , TNS2 , TNS1 , PTEN ,
Glutaredoxin.domain.containing	0.586102	0.561331	0.581968	0.604998	0.673923	0.627404	0.436541	0.561937	0.364909	0.551626	9	9	100	PTGES2 , TXNRD1 , TXNRD3 , GRXCR2 , GRXCR1 , GLRX5 , GLRX3 , GLRX2 , GLRX ,
Glutamate.metabotropic.receptors	0.585932	0.608539	0.615379	0.588219	0.68218	0.598964	0.728506	0.580387	0.551381	0.619195	8	8	100	GRM8 , GRM7 , GRM6 , GRM5 , GRM4 , GRM3 , GRM2 , GRM1 ,
MicroRNAs	0.585858	0.582335	0.663923	0.667259	0.758459	0.773988	0.46487	0.62724	0.674542	0.651577	1912	1659	86.7678	MIR1303 , MIR1301 , MIR1299 , MIR1298 , MIR1297 , MIR1296 , MIR1295B , MIR1295A , MIR1294 , MIR1293 , MIR1292 , MIR1291 , MIR1290 , MIR1288 , MIR1287 , MIR1286 , MIR1284 , MIR1282 , MIR1281 , MIR1279 , MIR1278 , MIR1277 , MIR1276 , MIR1275 , MIR1273H , MIR1273C , MIR1272 , MIR1271 , MIR1270 , MIR127 , MIR1269B , MIR1269A , MIR1268B , MIR1268A , MIR1267 , MIR1266 , MIR1265 , MIR1263 , MIR1262 , MI…
Catenins	0.5857	0.587056	0.717912	0.724332	0.679307	0.743281	0.529009	0.875969	0.643505	0.687547	12	12	100	ARVCF , PKP4 , CTNND2 , CTNND1 , PKP3 , PKP2 , PKP1 , CTNNA3 , CTNNA2 , CTNNA1 , JUP , CTNNB1 ,
Intraflagellar.transport.complexes	0.58546	0.596024	0.742065	0.676696	0.661023	0.571655	0.77249	0.57126	0.549798	0.642627	32	31	96.875	TRAF3IP1 , IFT80 , IFT57 , IFT20 , IFT172 , CLUAP1 , TTC30B , TTC30A , TTC26 , IFT88 , IFT81 , IFT74 , IFT52 , IFT46 , IFT27 , IFT22 , HSPB11 , TTC8 , BBS9 , BBS7 , BBS5 , BBS4 , BBS2 , BBS1 , BBIP1 , WDR35 , WDR19 , TTC21B , TTC21A , IFT43 , IFT140 , IFT122 ,
Cyclin.dependent.kinases	0.585337	0.62788	0.684596	0.723247	0.691931	0.628295	0.623556	0.443297	0.564796	0.62345	26	25	96.1538	CDKL5 , CDKL4 , CDKL3 , CDKL2 , CDKL1 , CDK9 , CDK8 , CDK7 , CDK6 , CDK5 , CDK4 , CDK3 , CDK20 , CDK2 , CDK19 , CDK18 , CDK17 , CDK16 , CDK15 , CDK14 , CDK13 , CDK12 , CDK11B , CDK11A , CDK10 , CDK1 ,
BEN.domain.containing	0.584753	0.593963	0.735993	0.621836	0.545112	0.572723	0.475621	0.435728	0.645325	0.578288	9	9	100	NACC2 , NACC1 , BEND7 , BEND6 , BEND5 , BEND4 , BEND3 , BEND2 , BANP ,
Poly.ADP.ribose..polymerases	0.583906	0.570285	0.585266	0.527673	0.741788	0.570473	0.663506	0.392702	0.615123	0.583352	17	17	100	ZC3HAV1 , TNKS2 , TNKS , TIPARP , PARP9 , PARP8 , PARP6 , PARP4 , PARP3 , PARP2 , PARP16 , PARP15 , PARP14 , PARP12 , PARP11 , PARP10 , PARP1 ,
TALE.class.homeoboxes.and.pseudogenes	0.583652	0.583212	0.714479	0.693476	0.644851	0.527002	0.616797	0.555559	0.658168	0.624193	27	17	62.963	TGIF2P1 , TGIF2LY , TGIF2LX , TGIF2 , TGIF1P1 , TGIF1 , PKNOX2 , PKNOX1 , PBX4 , PBX3 , PBX2P1 , PBX2 , PBX1 , MKX , MEIS3P2 , MEIS3P1 , MEIS3 , MEIS2 , MEIS1 , IRX6 , IRX5 , IRX4P1 , IRX4 , IRX3 , IRX2 , IRX1P1 , IRX1 ,
Beta.gamma.crystallin.domain.containing	0.58361	0.481213	0.449761	0.41815	0.483888	0.456186	0.464791	0.5	0.683216	0.49215	3	3	100	CRYBG2 , CRYBG1 , CRYBG3 ,
RNA.helicases	0.583572	0.581082	0.696856	0.596299	0.706517	0.671996	0.542571	0.589472	0.625322	0.626264	80	79	98.75	DHX58 , DHX9 , DHX8 , DHX57 , DHX40 , DHX38 , DHX37 , DHX36 , DHX35 , DHX34 , DHX33 , DHX32 , DHX30 , DHX29 , DHX16 , DHX15 , EIF4A3 , EIF4A2 , EIF4A1 , DDX60 , DDX6 , DDX59 , DDX58 , DDX56 , DDX55 , DDX54 , DDX53 , DDX52 , DDX51 , DDX50 , DDX5 , DDX49 , DDX47 , DDX46 , DDX43 , DDX42 , DDX41 , DDX4 , DDX3Y , DDX3X , DDX39B , DDX39A , DDX31 , DDX28 , DDX27 , DDX25 , DDX24 , DDX23 , DDX21 , DDX20 ,…
Soluble.glutathione.S.transferases	0.582967	0.591281	0.648424	0.684889	0.881522	0.679252	0.638965	0.579136	0.825628	0.691137	23	18	78.2609	GSTT4 , HPGDS , GSTZ1 , GSTT2B , GSTT2 , GSTT1 , GSTP1 , GSTO3P , GSTO2 , GSTO1 , GSTM5 , GSTM4 , GSTM3 , GSTM2 , GSTM1 , GSTK1 , GSTA7P , GSTA6P , GSTA5 , GSTA4 , GSTA3 , GSTA2 , GSTA1 ,
Early.B.cell.factors	0.582631	0.66371	0.629047	0.688253	0.515461	0.56661	0.539258	0.652914	0.421717	0.584621	4	4	100	EBF4 , EBF3 , EBF2 , EBF1 ,
tri.snRP.complex	0.58258	0.555432	0.632467	0.706103	0.542685	0.664134	0.506518	0.700703	0.721185	0.628653	40	38	95	SNRPN , SNRPG , SNRPF , SNRPE , SNRPD3 , SNRPD2 , SNRPD1 , SNRPB , NAA38 , LSM8 , LSM7 , LSM6 , LSM5 , LSM4 , LSM3 , LSM2 , LSM14B , LSM14A , LSM12 , LSM11 , LSM10 , LSM1 , SNU13 , PRPF31 , PPIH , PRPF3 , PRPF4 , RNU6-1 , RNU4-1 , TXNL4A , SNRNP40 , SNRNP200 , RNU5A-1 , PRPF8 , PRPF6 , EFTUD2 , DDX23 , CD2BP2 , USP39 , SART1 ,
TAFA.chemokine.like.family	0.582268	0.589976	0.548261	0.550851	0.74776	0.66983	0.53247	0.444349	0.732096	0.601949	5	5	100	TAFA5 , TAFA4 , TAFA3 , TAFA2 , TAFA1 ,
Sorting.nexins	0.58196	0.615971	0.698164	0.690709	0.729197	0.713488	0.689056	0.534375	0.752553	0.677939	29	28	96.5517	SNX9 , SNX8 , SNX7 , SNX6 , SNX5 , SNX4 , SNX32 , SNX31 , SNX30 , SNX3 , SNX29 , SNX27 , SNX25 , SNX24 , SNX22 , SNX21 , SNX20 , SNX2 , SNX19 , SNX18 , SNX17 , SNX16 , SNX15 , SNX14 , SNX13 , SNX12 , SNX11 , SNX10 , SNX1 ,
Transcription.factor.Dp.family	0.581868	0.515334	0.524631	0.437068	0.457501	0.379131	0.481239	0.473922	0.38426	0.456636	3	3	100	TFDP3 , TFDP2 , TFDP1 ,
Beta.3.glycosyltransferases	0.581731	0.618385	0.67759	0.712573	0.637793	0.516935	0.56187	0.533592	0.491325	0.593758	24	24	100	RFNG , MFNG , LFNG , CHSY3 , CHSY1 , CHPF2 , CHPF , C1GALT1 , B3GNT9 , B3GNT8 , B3GNT7 , B3GNT6 , B3GNT5 , B3GNT4 , B3GNT3 , B3GNT2 , B3GLCT , B3GALT6 , B3GALT5 , B3GALT4 , B3GALT2 , B3GALT1 , B3GALNT2 , B3GALNT1 ,
L.ribosomal.proteins	0.58159	0.526369	0.656149	0.695896	0.631551	0.588878	0.425632	0.814685	0.68936	0.628565	51	49	96.0784	UBA52 , RPLP2 , RPLP1 , RPLP0 , RPL9 , RPL8 , RPL7L1 , RPL7A , RPL7 , RPL6 , RPL5 , RPL41 , RPL4 , RPL3L , RPL39L , RPL39 , RPL38 , RPL37A , RPL37 , RPL36AL , RPL36A , RPL36 , RPL35A , RPL35 , RPL34 , RPL32 , RPL31 , RPL30 , RPL3 , RPL29 , RPL28 , RPL27A , RPL27 , RPL26L1 , RPL26 , RPL24 , RPL23A , RPL23 , RPL22 , RPL21 , RPL19 , RPL18A , RPL17 , RPL15 , RPL14 , RPL13A , RPL12 , RPL11 , RPL10L , …
BCH.domain.containing	0.581458	0.537477	0.608145	0.545578	0.519383	0.622545	0.472501	0.490286	0.686582	0.560312	7	7	100	GDAP2 , ARHGAP1 , ARHGAP8 , PRUNE2 , BNIPL , BNIP2 , ATCAY ,
BAF.complex	0.581259	0.583608	0.709776	0.787499	0.68326	0.76341	0.46045	0.653128	0.365413	0.625818	26	26	100	SS18L1 , SS18 , SMARCE1 , SMARCD3 , SMARCD2 , SMARCD1 , SMARCC2 , SMARCC1 , SMARCB1 , SMARCA4 , SMARCA2 , PHF10 , DPF3 , DPF2 , DPF1 , BRD9 , BCL7C , BCL7B , BCL7A , BCL11B , BCL11A , ARID1B , ARID1A , ACTL6B , ACTL6A , ACTB ,
Dyneins..cytoplasmic	0.580978	0.719141	0.616576	0.770249	0.554589	0.8126	0.625831	0.717419	0.727526	0.692992	13	13	100	DYNLT1 , DYNLRB2 , DYNLRB1 , DYNLL2 , DYNLL1 , DYNC2LI1 , DYNC2H1 , DYNC1LI2 , DYNC1LI1 , DYNC1I2 , DYNC1I1 , DYNC1H1 , DYNLT3 ,
Protein.phosphatase.4.regulatory.subunits	0.580453	0.476354	0.515649	0.556636	0.567154	0.337473	0.48279	0.32706	0.421598	0.460589	3	3	100	PPP4R4 , PPP4R2 , PPP4R1 ,
Super.elongation.complex	0.580169	0.585071	0.619307	0.588044	0.610531	0.594687	0.444895	0.611298	0.632724	0.58582	18	17	94.4444	MEPCE , LARP7 , RN7SK , HEXIM2 , HEXIM1 , CDK9 , CCNT2 , CCNT1 , CCNK , MLLT1 , MLLT3 , ELL3 , ELL2 , ELL , AFF4 , AFF3 , AFF2 , AFF1 ,
ESCRT.I	0.580117	0.591476	0.642594	0.518642	0.663983	0.540638	0.544959	0.603165	0.62276	0.591027	9	9	100	UBAP1 , MVB12B , MVB12A , VPS28 , VPS37D , VPS37C , VPS37B , VPS37A , TSG101 ,
Zinc.fingers.C2H2C.type	0.57956	0.581792	0.615981	0.490457	0.481741	0.407078	0.549264	0.531756	0.234709	0.486597	3	3	100	ST18 , MYT1L , MYT1 ,
NineTeen.complex	0.579516	0.581254	0.630155	0.692546	0.490933	0.392187	0.769011	0.427063	0.635773	0.577365	6	6	100	PRPF19 , PLRG1 , CWC15 , CTNNBL1 , CDC5L , BCAS2 ,
Wiskott.Aldrich.Syndrome.protein.family	0.578502	0.534717	0.629723	0.674871	0.644187	0.603659	0.510975	0.4198	0.50701	0.565618	16	8	50	WHAMM , JMY , WASL , WASH7P , WASH6P , WASH5P , WASH4P , WASH3P , WASH2P , WASHC1 , WASF5P , WASF4P , WASF3 , WASF2 , WASF1 , WAS ,
CCC.complex	0.578383	0.544906	0.558083	0.582266	0.591646	0.587663	0.518237	0.248484	0.628301	0.532448	10	10	100	COMMD1 , COMMD9 , COMMD8 , COMMD7 , COMMD6 , COMMD4 , COMMD3 , COMMD10 , CCDC93 , CCDC22 ,
F2R.receptors	0.578307	0.613276	0.397404	0.306115	0.395031	0.413144	0.414598	0.63796	0.546107	0.465454	4	4	100	F2RL3 , F2RL2 , F2RL1 , F2R ,
Aldehyde.dehydrogenases	0.578155	0.540775	0.677622	0.57489	0.676576	0.617426	0.570984	0.472463	0.417862	0.568575	19	19	100	ALDH9A1 , ALDH8A1 , ALDH7A1 , ALDH6A1 , ALDH5A1 , ALDH4A1 , ALDH3B2 , ALDH3B1 , ALDH3A2 , ALDH3A1 , ALDH2 , ALDH1L2 , ALDH1L1 , ALDH1B1 , ALDH1A3 , ALDH1A2 , ALDH1A1 , ALDH18A1 , ALDH16A1 ,
Protocadherins	0.578094	0.721902	0.770822	0.850548	0.736556	0.820459	0.803639	0.808422	0.957074	0.808678	76	66	86.8421	PCDH9 , PCDH8 , PCDH7 , PCDH20 , PCDH19 , PCDH18 , PCDH17 , PCDH12 , PCDH11Y , PCDH11X , PCDH10 , PCDH1 , PCDHGCT , PCDHGC5 , PCDHGC4 , PCDHGC3 , PCDHGB9P , PCDHGB8P , PCDHGB7 , PCDHGB6 , PCDHGB5 , PCDHGB4 , PCDHGB3 , PCDHGB2 , PCDHGB1 , PCDHGA9 , PCDHGA8 , PCDHGA7 , PCDHGA6 , PCDHGA5 , PCDHGA4 , PCDHGA3 , PCDHGA2 , PCDHGA12 , PCDHGA11 , PCDHGA10 , PCDHGA1 , PCDHG@ , PCDHB@ , PCDHB9 , PCDHB8 , PC…
G.protein.subunits.beta	0.578026	0.634055	0.46075	0.528607	0.574115	0.471957	0.393004	0.399655	0.399434	0.482697	5	5	100	GNB5 , GNB4 , GNB3 , GNB2 , GNB1 ,
Secretory.carrier.membrane.proteins	0.577955	0.614246	0.625656	0.645956	0.573228	0.737149	0.464247	0.59126	0.825206	0.634619	5	4	80	SCAMP5 , SCAMP4 , SCAMP3 , SCAMP2 , SCAMP1 ,
SCAR.WAVE.complex	0.577847	0.561759	0.582491	0.661505	0.637512	0.649952	0.64336	0.497698	0.538415	0.596586	6	6	100	CYFIP2 , WASF1 , NCKAP1 , CYFIP1 , BRK1 , ABI2 ,
DEAD.box.helicases	0.577788	0.544621	0.692295	0.548775	0.681623	0.693276	0.484846	0.637186	0.736533	0.627394	42	41	97.619	EIF4A3 , EIF4A2 , EIF4A1 , DDX60 , DDX6 , DDX59 , DDX58 , DDX56 , DDX55 , DDX54 , DDX53 , DDX52 , DDX51 , DDX50 , DDX5 , DDX49 , DDX47 , DDX46 , DDX43 , DDX42 , DDX41 , DDX4 , DDX3Y , DDX3X , DDX39B , DDX39A , DDX31 , DDX28 , DDX27 , DDX25 , DDX24 , DDX23 , DDX21 , DDX20 , DDX19B , DDX19A , DDX18 , DDX17 , DDX12P , DDX11 , DDX10 , DDX1 ,
Coronins	0.577701	0.740906	0.649928	0.837039	0.773424	0.627797	0.729319	0.711875	0.781016	0.731413	7	6	85.7143	CORO7 , CORO6 , CORO2B , CORO2A , CORO1C , CORO1B , CORO1A ,
Phospholipid.phosphatase.superfamily	0.57769	0.558215	0.578741	0.583588	0.641536	0.609829	0.411013	0.605513	0.538623	0.565882	12	12	100	PLPP7 , PLPP6 , PLPP5 , PLPP4 , PLPP3 , PLPP2 , PLPP1 , PLPPR5 , PLPPR4 , PLPPR3 , PLPPR2 , PLPPR1 ,
Dyneins	0.57757	0.602439	0.692531	0.72752	0.562628	0.756212	0.672592	0.620379	0.642157	0.659557	31	31	100	DYNLT1 , DYNLRB2 , DYNLRB1 , DYNLL2 , DYNLL1 , DYNC2LI1 , DYNC2H1 , DYNC1LI2 , DYNC1LI1 , DYNC1I2 , DYNC1I1 , DYNC1H1 , DYNLT3 , DNALI1 , DNAL4 , DNAL1 , DNAI2 , DNAI1 , DNAH9 , DNAH8 , DNAH7 , DNAH6 , DNAH5 , DNAH3 , DNAH2 , DNAH17 , DNAH14 , DNAH12 , DNAH11 , DNAH10 , DNAH1 ,
Protein.tyrosine.phosphatases.non.receptor.type	0.577262	0.627833	0.710811	0.697338	0.635491	0.593292	0.402866	0.609334	0.5299	0.600858	18	17	94.4444	PTPN9 , PTPN7 , PTPN6 , PTPN5 , PTPN4 , PTPN3 , PTPN23 , PTPN22 , PTPN21 , PTPN20CP , PTPN20 , PTPN2 , PTPN18 , PTPN14 , PTPN13 , PTPN12 , PTPN11 , PTPN1 ,
Receptor.serine.threonine.kinase.family	0.57712	0.528296	0.600267	0.619722	0.633255	0.608374	0.652655	0.48617	0.799536	0.616034	12	12	100	TGFBR2 , BMPR2 , AMHR2 , ACVR2B , ACVR2A , TGFBR1 , BMPR1B , BMPR1A , ACVRL1 , ACVR1C , ACVR1B , ACVR1 ,
COMM.domain.containing	0.576733	0.577093	0.571633	0.594777	0.599571	0.595672	0.495666	0.257237	0.738146	0.553724	10	10	100	COMMD10 , COMMD9 , COMMD8 , COMMD7 , COMMD6 , COMMD5 , COMMD4 , COMMD3 , COMMD2 , COMMD1 ,
Tripartite.motif.containing	0.576542	0.649858	0.725359	0.684091	0.802422	0.685036	0.647859	0.618797	0.62853	0.680244	95	75	78.9474	TRIM9 , TRIM8 , TRIM77 , TRIM75P , TRIM74 , TRIM73 , TRIM72 , TRIM71 , TRIM7 , TRIM69 , TRIM68 , TRIM67 , TRIM66 , TRIM65 , TRIM64FP , TRIM64EP , TRIM64DP , TRIM64C , TRIM64B , TRIM64 , TRIM63 , TRIM62 , TRIM61 , TRIM60 , TRIM6 , TRIM59 , TRIM58 , TRIM56 , TRIM55 , TRIM54 , TRIM53CP , TRIM53BP , TRIM53AP , TRIM52 , TRIM51JP , TRIM51HP , TRIM51GP , TRIM51FP , TRIM51EP , TRIM51DP , TRIM51CP , TRIM5…
Lysine.acetyltransferases	0.576321	0.521227	0.590597	0.656265	0.58142	0.566191	0.399092	0.567863	0.528331	0.551373	22	21	95.4545	KAT8 , KAT7 , KAT6B , KAT6A , KAT5 , ESCO2 , ESCO1 , ATAT1 , MCM3AP , KAT14 , TAF1 , NCOA3 , NCOA2 , NCOA1 , KAT2B , KAT2A , HAT1 , GTF3C4 , EP300 , ELP3 , CREBBP , CLOCK ,
KCTD.family	0.576284	0.571687	0.538478	0.710135	0.601242	0.72174	0.634458	0.548264	0.634602	0.620076	21	20	95.2381	KCTD9 , KCTD8 , KCTD7 , KCTD6 , KCTD5 , KCTD4 , KCTD3 , KCTD21 , KCTD20 , KCTD2 , KCTD19 , KCTD18 , KCTD17 , KCTD16 , KCTD15 , KCTD14 , KCTD13 , KCTD12 , KCTD11 , KCTD10 , KCTD1 ,
IFT.B.complex	0.576142	0.607431	0.74589	0.669014	0.669427	0.583103	0.772135	0.612453	0.580241	0.654962	17	16	94.1176	TRAF3IP1 , IFT80 , IFT57 , IFT20 , IFT172 , CLUAP1 , TTC30B , TTC30A , TTC26 , IFT88 , IFT81 , IFT74 , IFT52 , IFT46 , IFT27 , IFT22 , HSPB11 ,
SPOUT.methyltransferase.domain.containing	0.575993	0.569945	0.604337	0.537861	0.496623	0.444963	0.463864	0.405035	0.480022	0.500331	8	8	100	TRMT10C , TRMT10B , TRMT10A , TARBP1 , MRM3 , MRM1 , EMG1 , SPOUT1 ,
LIM.zinc.finger.domain.containing	0.575749	0.578236	0.493814	0.461642	0.470523	0.455237	0.424264	0.333088	0.400211	0.452127	4	3	75	LIMS4 , LIMS3 , LIMS2 , LIMS1 ,
Zinc.fingers.RANBP2.type	0.575559	0.549011	0.621034	0.60562	0.615917	0.561539	0.61301	0.548874	0.381575	0.562072	21	21	100	ZRANB3 , ZRANB2 , ZRANB1 , YAF2 , TEX13A , TAF15 , TAB3 , TAB2 , SHARPIN , RYBP , RNF31 , RBM5 , RBM10 , RBCK1 , RANBP2 , NUP153 , NEIL3 , MDM2 , FUS , EWSR1 , CAPN15 ,
Caspase.recruitment.domain.containing	0.575347	0.545196	0.582058	0.610565	0.58927	0.571695	0.678312	0.643747	0.520479	0.592665	32	30	93.75	QRICH1 , RIPK2 , PYCARD , NOL3 , NOD2 , NOD1 , NLRP1 , NLRC4 , MAVS , IFIH1 , DDX58 , CRADD , CASP9 , CASP5 , CASP4 , CASP2 , CASP12 , CASP1 , CARD9 , CARD8 , CARD6 , CARD19 , CARD18 , CARD17 , CARD16 , CARD14 , CARD11 , CARD10 , BIRC3 , BIRC2 , BCL10 , APAF1 ,
Paraneoplastic.Ma.antigens	0.575335	0.653874	0.618593	0.658559	0.707171	0.597051	0.687092	0.494894	0.47792	0.611894	14	12	85.7143	ZCCHC18 , ZCCHC12 , PNMA8C , PNMA8B , PNMA8A , PNMA6F , PNMA6E , PNMA6B , PNMA6A , PNMA5 , PNMA3 , PNMA2 , PNMA1 , MOAP1 ,
Kinesins	0.575299	0.596555	0.662803	0.72406	0.747639	0.695934	0.594938	0.718797	0.601605	0.667791	46	43	93.4783	STARD9 , KIFC3 , KIFC2 , KIFC1 , KIF9 , KIF7 , KIF6 , KIF5C , KIF5B , KIF5A , KIF4CP , KIF4B , KIF4A , KIF3C , KIF3B , KIF3A , KIF2C , KIF2B , KIF2A , KIF28P , KIF27 , KIF26B , KIF26A , KIF25 , KIF24 , KIF23 , KIF22 , KIF21B , KIF21A , KIF20B , KIF20A , KIF1C , KIF1B , KIF1A , KIF19 , KIF18B , KIF18A , KIF17 , KIF16B , KIF15 , KIF14 , KIF13B , KIF13A , KIF12 , KIF11 , CENPE ,
MAP.kinase.phosphatases	0.57525	0.531651	0.54548	0.562149	0.660618	0.359378	0.443905	0.396832	0.535904	0.50449	11	11	100	STYXL1 , DUSP9 , DUSP8 , DUSP7 , DUSP6 , DUSP5 , DUSP4 , DUSP2 , DUSP16 , DUSP10 , DUSP1 ,
WASH.complex	0.57523	0.509212	0.641165	0.606619	0.569293	0.578441	0.568209	0.444035	0.632646	0.568702	6	6	100	WASHC5 , WASHC4 , WASHC3 , WASHC2C , WASHC2A , WASHC1 ,
Synaptogyrins	0.57517	0.513612	0.63076	0.6173	0.755422	0.741013	0.56299	0.600696	0.669774	0.636446	4	4	100	SYNGR4 , SYNGR3 , SYNGR2 , SYNGR1 ,
SAGA.complex	0.575165	0.554444	0.620413	0.654866	0.577614	0.418108	0.343192	0.417692	0.395964	0.497787	17	17	100	KAT2B , KAT2A , SGF29 , TADA3 , ENY2 , ATXN7L3 , ATXN7 , USP22 , TADA2B , TADA1 , TAF12 , TAF10 , TAF6L , SUPT20H , SUPT3H , SUPT7L , TRRAP ,
Retrotransposon.Gag.like	0.574834	0.561151	0.630106	0.612844	0.55266	0.567984	0.561093	0.591386	0.780861	0.607261	12	11	91.6667	RTL10 , RTL9 , RTL8C , RTL8B , RTL8A , RTL6 , RTL5 , RTL4 , RTL3 , RTL1 , PEG10 , LDOC1 ,
SMAD.family	0.574808	0.572959	0.583397	0.652874	0.624907	0.471569	0.661962	0.627249	0.632895	0.603476	8	8	100	SMAD9 , SMAD7 , SMAD6 , SMAD5 , SMAD4 , SMAD3 , SMAD2 , SMAD1 ,
COP9.signalosome	0.574672	0.562	0.569591	0.602405	0.674441	0.574875	0.456053	0.50859	0.369472	0.539678	9	9	100	GPS1 , COPS8 , COPS7B , COPS7A , COPS6 , COPS5 , COPS4 , COPS3 , COPS2 ,
Serpin.peptidase.inhibitors	0.574529	0.751876	0.653309	0.738701	0.801351	0.659137	0.745439	0.652333	0.797752	0.724987	37	35	94.5946	SERPINI2 , SERPINI1 , SERPINH1 , SERPING1 , SERPINF2 , SERPINF1 , SERPINE3 , SERPINE2 , SERPINE1 , SERPIND1 , SERPINC1 , SERPINB9 , SERPINB8 , SERPINB7 , SERPINB6 , SERPINB5 , SERPINB4 , SERPINB3 , SERPINB2 , SERPINB13 , SERPINB12 , SERPINB11 , SERPINB10 , SERPINB1 , SERPINA9 , SERPINA7 , SERPINA6 , SERPINA5 , SERPINA4 , SERPINA3 , SERPINA2 , SERPINA13P , SERPINA12 , SERPINA11 , SERPINA10 , SERPI…
Secreted.frizzled.related.proteins	0.574216	0.598156	0.563288	0.389127	0.369671	0.237141	0.480976	0.440979	0.630307	0.463706	5	5	100	SFRP5 , SFRP4 , SFRP2 , SFRP1 , FRZB ,
Spectrins	0.574036	0.570178	0.575	0.626431	0.624528	0.705366	0.518993	0.560552	0.692851	0.609237	7	7	100	SPTBN5 , SPTBN4 , SPTBN2 , SPTBN1 , SPTB , SPTAN1 , SPTA1 ,
Transmembrane.and.tetratricopeptide.repeat.containing	0.573618	0.516403	0.584412	0.615702	0.573885	0.541589	0.561182	0.640244	0.466854	0.562534	4	4	100	TMTC4 , TMTC3 , TMTC2 , TMTC1 ,
Pentatricopeptide.repeat.containing	0.572844	0.511222	0.622554	0.604283	0.617483	0.543344	0.520844	0.403027	0.490117	0.539109	7	7	100	PRORP , PTCD3 , PTCD2 , PTCD1 , MRPS27 , POLRMT , LRPPRC ,
Glutamate.ionotropic.receptor.kainate.type.subunits	0.572814	0.621682	0.672129	0.575666	0.550523	0.464529	0.696777	0.589891	0.30787	0.559883	5	5	100	GRIK5 , GRIK4 , GRIK3 , GRIK2 , GRIK1 ,
Mannosidases.alpha.class.1	0.572109	0.609682	0.613316	0.644324	0.506546	0.424148	0.635691	0.576713	0.437347	0.555971	7	7	100	EDEM3 , EDEM2 , EDEM1 , MAN1C1 , MAN1B1 , MAN1A2 , MAN1A1 ,
G.protein.coupled.receptors..Class.B.secretin.like	0.571824	0.527873	0.614913	0.567116	0.825376	0.482679	0.620085	0.552067	0.686056	0.609521	48	46	95.8333	ADGRG7 , ADGRG6 , ADGRG5 , ADGRG4 , ADGRG3 , ADGRG2 , ADGRG1 , ADGRF5 , ADGRF4 , ADGRF3 , ADGRF2 , ADGRF1 , ADGRE5 , ADGRE4P , ADGRE3 , ADGRE2 , ADGRE1 , ADGRA2 , ADGRA1 , ADGRA3 , ADGRB3 , ADGRB2 , ADGRB1 , ADGRD2 , ADGRD1 , ADGRL4 , ADGRL3 , ADGRL2 , ADGRL1 , CELSR3 , CELSR2 , CELSR1 , ADGRV1 , SCTR , GLP2R , GLP1R , GIPR , GHRHR , GCGR , PTH2R , PTH1R , CRHR2 , CRHR1 , CALCRL , CALCR , ADCYAP1…
Ataxins	0.571778	0.504135	0.593268	0.574008	0.497008	0.535297	0.516668	0.45891	0.526144	0.52568	6	5	83.3333	ATXN8 , ATXN7 , ATXN3 , ATXN2 , ATXN10 , ATXN1 ,
Histone.deacetylase.superfamily	0.571614	0.617167	0.665898	0.596583	0.710501	0.474516	0.64685	0.470417	0.800102	0.622754	18	18	100	HDAC10 , HDAC6 , HDAC9 , HDAC7 , HDAC5 , HDAC4 , HDAC11 , HDAC8 , HDAC3 , HDAC2 , HDAC1 , SIRT7 , SIRT6 , SIRT5 , SIRT4 , SIRT3 , SIRT2 , SIRT1 ,
I.BAR.domain.containing	0.57143	0.564807	0.74188	0.493824	0.499524	0.382494	0.604387	0.508628	0.785971	0.572689	5	5	100	MTSS2 , MTSS1 , BAIAP2L2 , BAIAP2L1 , BAIAP2 ,
Methyltransferase.like	0.5714	0.51477	0.627652	0.592463	0.529805	0.60365	0.473994	0.663722	0.498444	0.563063	33	31	93.9394	METTL27 , VCPKMT , TRMT44 , RRNAD1 , NTMT1 , METTL9 , METTL8 , METTL7B , METTL7A , METTL6 , METTL5 , METTL4 , METTL3 , METTL2B , METTL2A , METTL26 , METTL25 , METTL23 , METTL22 , METTL21C , METTL21A , METTL18 , METTL17 , METTL16 , METTL15 , METTL14 , EEF1AKNMT , CSKMT , METTL11B , METTL1 , ETFBKMT , EEF1AKMT3 , EEF1AKMT2 ,
Myosin.light.chains	0.570833	0.610668	0.538619	0.65422	0.508379	0.764808	0.58115	0.718818	0.714515	0.636397	14	13	92.8571	MYLPF , MYL9 , MYL8P , MYL7 , MYL6B , MYL6 , MYL5 , MYL4 , MYL3 , MYL2 , MYL12B , MYL12A , MYL10 , MYL1 ,
Yippee.like.family	0.570781	0.589536	0.657911	0.604954	0.599371	0.52693	0.528483	0.665942	0.640637	0.601721	5	5	100	YPEL5 , YPEL4 , YPEL3 , YPEL2 , YPEL1 ,
TIR.domain.containing	0.57077	0.574704	0.584553	0.561266	0.458655	0.612868	0.598438	0.522147	0.442384	0.544377	25	24	96	TLR9 , TLR8 , TLR7 , TLR6 , TLR5 , TLR4 , TLR3 , TLR2 , TLR10 , TLR1 , TIRAP , TICAM2 , TICAM1 , SIGIRR , SARM1 , MYD88 , IL1RL2 , IL1RL1 , IL1RAPL2 , IL1RAPL1 , IL1RAP , IL1R1 , IL18RAP , IL18R1 , IL17RD ,
PX.BAR.domain.containing	0.570599	0.571086	0.637116	0.613329	0.623174	0.518187	0.617727	0.575935	0.559094	0.589456	12	12	100	SNX33 , SNX32 , SNX30 , SNX9 , SNX8 , SNX7 , SNX6 , SNX5 , SNX4 , SNX2 , SNX18 , SNX1 ,
ER.membrane.protein.complex.subunits	0.570266	0.581997	0.614353	0.696607	0.670701	0.640863	0.507462	0.632661	0.515772	0.607552	10	10	100	MMGT1 , EMC9 , EMC8 , EMC7 , EMC6 , EMC4 , EMC3 , EMC2 , EMC10 , EMC1 ,
Zinc.fingers.MIZ.type	0.570246	0.574239	0.526511	0.591367	0.563007	0.45525	0.594034	0.605539	0.518047	0.553499	7	7	100	ZMIZ2 , ZMIZ1 , PIAS4 , PIAS3 , PIAS2 , PIAS1 , NSMCE2 ,
ArfGAPs	0.569749	0.661335	0.559932	0.65127	0.826117	0.697035	0.709628	0.755419	0.806614	0.708419	33	25	75.7576	AGAP14P , AGAP13P , AGAP12P , AGAP10P , SMAP2 , SMAP1 , GIT2 , GIT1 , ASAP3 , ASAP2 , ASAP1 , ARFGAP3 , ARFGAP2 , ARFGAP1 , ARAP3 , ARAP2 , ARAP1 , AGFG2 , AGFG1 , AGAP9 , AGAP7P , AGAP6 , AGAP5 , AGAP4 , AGAP3 , AGAP2 , AGAP11 , AGAP1 , ADAP2 , ADAP1 , ACAP3 , ACAP2 , ACAP1 ,
Adhesion.G.protein.coupled.receptors	0.569727	0.523746	0.589371	0.564477	0.828455	0.454549	0.620662	0.56895	0.687588	0.604725	33	31	93.9394	ADGRV1 , ADGRL4 , ADGRL3 , ADGRL2 , ADGRL1 , ADGRG7 , ADGRG6 , ADGRG5 , ADGRG4 , ADGRG3 , ADGRG2 , ADGRG1 , ADGRF5 , ADGRF4 , ADGRF3 , ADGRF2 , ADGRF1 , ADGRE5 , ADGRE4P , ADGRE3 , ADGRE2 , ADGRE1 , ADGRD2 , ADGRD1 , CELSR3 , CELSR2 , CELSR1 , ADGRB3 , ADGRB2 , ADGRB1 , ADGRA2 , ADGRA1 , ADGRA3 ,
Neurotrophins	0.569345	0.436205	0.433534	0.57844	0.380509	0.433203	0.44845	0.459291	0.440061	0.451212	7	4	57.1429	NTF6G , NTF6B , NTF6A , NTF4 , NTF3 , NGF , BDNF ,
Yip1.domain.containing	0.569295	0.539602	0.568369	0.583458	0.588702	0.50041	0.631701	0.480156	0.369778	0.532772	7	7	100	YIPF7 , YIPF6 , YIPF5 , YIPF4 , YIPF3 , YIPF2 , YIPF1 ,
IQSEC.ArfGEF.family	0.569193	0.542836	0.552696	0.643151	0.809374	0.647199	0.407975	0.832053	0.792766	0.653506	3	3	100	IQSEC3 , IQSEC2 , IQSEC1 ,
SMC5.6.protein.complex	0.568782	0.508758	0.519833	0.610844	0.522873	0.438489	0.543849	0.438961	0.493296	0.509613	6	6	100	SMC6 , SMC5 , NSMCE4A , NSMCE3 , NSMCE2 , NSMCE1 ,
Na..K..transporting.ATPase.interacting	0.568412	0.672355	0.602536	0.490517	0.429816	0.487286	0.474264	0.485562	0.495072	0.517176	4	4	100	NKAIN4 , NKAIN3 , NKAIN2 , NKAIN1 ,
Kruppel.like.factors	0.568254	0.604364	0.829618	0.688978	0.556684	0.70546	0.628915	0.617679	0.582586	0.651785	18	18	100	KLF18 , KLF9 , KLF8 , KLF7 , KLF6 , KLF5 , KLF4 , KLF3 , KLF2 , KLF17 , KLF16 , KLF15 , KLF14 , KLF13 , KLF12 , KLF11 , KLF10 , KLF1 ,
Sugar.phosphatases	0.56812	0.548532	0.761974	0.721925	0.675109	0.564425	0.592086	0.558232	0.411864	0.604268	15	14	93.3333	PFKFB4 , PFKFB3 , PFKFB2 , PFKFB1 , FBP2 , FBP1 , G6PC3 , G6PC2 , G6PC , BPGM , PGAM4 , PGAM2 , PGAM1 , ADPRM , TIGAR ,
Arachidonate.lipoxygenases	0.568117	0.654933	0.494426	0.335104	0.258404	0.358445	0.281947	0.462601	0.308678	0.394317	6	6	100	ALOXE3 , ALOX5 , ALOX15B , ALOX15 , ALOX12B , ALOX12 ,
Volume.regulated.anion.channel.subunits	0.567556	0.633991	0.723617	0.663637	0.706287	0.484715	0.57243	0.298953	0.492659	0.572036	5	5	100	LRRC8E , LRRC8D , LRRC8C , LRRC8B , LRRC8A ,
Minor.spliceosome	0.56732	0.560395	0.592715	0.692618	0.640079	0.655174	0.478115	0.378972	0.505332	0.562925	38	36	94.7368	SNRPN , SNRPG , SNRPF , SNRPE , SNRPD3 , SNRPD2 , SNRPD1 , SNRPB , PHF5A , SF3B6 , SF3B5 , SF3B4 , SF3B3 , SF3B2 , SF3B1 , TXNL4A , SNRNP40 , SNRNP200 , RNU5A-1 , PRPF8 , PRPF6 , EFTUD2 , DDX23 , CD2BP2 , RNU12 , ZRSR2 , ZMAT5 , ZCRB1 , YBX1 , SNRNP48 , SNRNP35 , SNRNP25 , RNU11 , RNPC3 , PDCD7 , DHX15 , RNU4ATAC , RNU6ATAC ,
C1q.domain.containing	0.567098	0.568845	0.736772	0.567014	0.54364	0.588322	0.569927	0.440733	0.954824	0.62126	33	33	100	OTOL1 , ERFE , C1QTNF9B , C1QTNF9 , C1QTNF8 , C1QTNF7 , C1QTNF6 , C1QTNF5 , C1QTNF4 , C1QTNF3 , C1QTNF2 , C1QTNF12 , C1QTNF1 , C1QL4 , C1QL3 , C1QL2 , C1QL1 , ADIPOQ , MMRN2 , MMRN1 , EMILIN2 , EMILIN1 , COL8A2 , COL8A1 , COL10A1 , CAPRIN2 , CBLN4 , CBLN3 , CBLN2 , CBLN1 , C1QC , C1QB , C1QA ,
Zinc.fingers.ZZ.type	0.56671	0.631725	0.76148	0.70102	0.664585	0.622562	0.628339	0.559029	0.631417	0.65002	18	18	100	CREBBP , HERC2 , NBR1 , DRP2 , TADA2B , EP300 , DMD , UTRN , SQSTM1 , DYTN , DTNA , DTNB , ZZZ3 , ZZEF1 , ZSWIM2 , MIB2 , MIB1 , KCMF1 ,
Heterogeneous.nuclear.ribonucleoproteins	0.566621	0.517685	0.661357	0.603846	0.566398	0.498013	0.589467	0.505439	0.35196	0.536771	26	26	100	SYNCRIP , RBMX , PTBP2 , PTBP1 , PCBP2 , PCBP1 , HNRNPU , HNRNPR , HNRNPM , HNRNPLL , HNRNPL , HNRNPK , HNRNPH3 , HNRNPH2 , HNRNPH1 , HNRNPF , HNRNPDL , HNRNPD , HNRNPC , HNRNPAB , HNRNPA3 , HNRNPA2B1 , HNRNPA1L2 , HNRNPA1 , HNRNPA0 , FUS ,
BCL2.homology.region.3..BH3..only	0.566416	0.584581	0.643383	0.798495	0.634531	0.574683	0.478082	0.537193	0.529659	0.597576	11	10	90.9091	PMAIP1 , HRK , RTL10 , BNIP3 , BNIP1 , BMF , BIK , BID , BCL2L11 , BBC3 , BAD ,
Integrin.alpha.subunits	0.566312	0.646678	0.531529	0.52101	0.467015	0.76406	0.455291	0.830489	0.642754	0.607353	18	18	100	ITGAX , ITGAV , ITGAM , ITGAL , ITGAE , ITGAD , ITGA9 , ITGA8 , ITGA7 , ITGA6 , ITGA5 , ITGA4 , ITGA3 , ITGA2B , ITGA2 , ITGA11 , ITGA10 , ITGA1 ,
Nucleoporins	0.566303	0.527817	0.70313	0.669202	0.471761	0.600759	0.656282	0.361996	0.469629	0.557572	30	29	96.6667	TPR , SEH1L , SEC13 , RANBP2 , RAE1 , POM121 , NUP98 , NUP93 , NUP88 , NUP85 , NUP62 , NUP58 , NUP54 , NUP50 , NUP43 , NUP37 , NUP35 , NUP214 , NUP210 , NUP205 , NUP188 , NUP160 , NUP155 , NUP153 , NUP133 , NUP107 , NDC1 , GLE1 , AHCTF1 , AAAS ,
Bromodomain.containing	0.566189	0.552921	0.701307	0.709016	0.645816	0.603456	0.43608	0.628518	0.448641	0.590719	42	41	97.619	BRDT , BRD4 , BRD3 , BRD2 , PBRM1 , ZMYND8 , ZMYND11 , TRIM66 , TRIM33 , TRIM28 , TRIM24 , TAF1L , TAF1 , SP140L , SP140 , SP110 , SP100 , SMARCA4 , SMARCA2 , PHIP , KMT2A , KAT2B , KAT2A , EP300 , CREBBP , CECR2 , BRWD3 , BRWD1 , BRPF3 , BRPF1 , BRD9 , BRD8 , BRD7 , BRD1 , BPTF , BAZ2B , BAZ2A , BAZ1B , BAZ1A , ATAD2B , ATAD2 , ASH1L ,
Calpains	0.56592	0.631051	0.649543	0.772246	0.692742	0.527446	0.518654	0.632844	0.681608	0.638267	15	15	100	CAPN9 , CAPN8 , CAPN7 , CAPN6 , CAPN5 , CAPN3 , CAPN2 , CAPN15 , CAPN14 , CAPN13 , CAPN12 , CAPN11 , CAPN10 , CAPN1 , ADGB ,
Histones	0.565745	0.750765	0.799276	0.710257	0.753216	0.68458	0.693986	0.503326	0.828302	0.715464	107	84	78.5047	H4C9 , H4C8 , H4C7 , H4C6 , H4C5 , H4C4 , H4C3 , H4C2 , H4C15 , H4C14 , H4C13 , H4C12 , H4C11 , H4C10P , H4C1 , H4-16 , H3C9P , H3C8 , H3C7 , H3C6 , H3C5P , H3C4 , H3C3 , H3C2 , H3C15 , H3C14 , H3C13 , H3C12 , H3C11 , H3C10 , H3C1 , H3-5 , H3-4 , H3-3B , H3-3A , H3-2 , H2BW4P , H2BW3P , H2BW2 , H2BW1 , H2BU2P , H2BU1 , H2BS1 , H2BC9 , H2BC8 , H2BC7 , H2BC6 , H2BC5 , H2BC4 , H2BC3 , H2BC2P , H2BC2…
Synaptophysins	0.565636	0.534705	0.563544	0.574358	0.523447	0.699732	0.66466	0.561716	0.630327	0.594061	4	4	100	SYPL2 , SYPL1 , SYP , SYNPR ,
Glutamine.amidotransferase.like.class.1.domain.containing	0.565336	0.588113	0.661129	0.609352	0.604065	0.510461	0.586508	0.500661	0.570332	0.578828	10	9	90	GATD3B , TCAF2 , PFAS , PARK7 , GMPS , GATD3A , GATD1 , DDOST , CTPS1 , CAD ,
PRD.class.homeoboxes.and.pseudogenes	0.564688	0.516421	0.553253	0.610922	0.536928	0.55045	0.739779	0.481667	0.813277	0.600337	122	52	42.623	DUX4L52 , DUX4L51 , DUX4L50 , DUX4L44 , DUX4L45 , DUX4L46 , DUX4L47 , DUX4L48 , DUX4L49 , DUX4L43 , DUX4L42 , DUX4L41 , DUX4L40 , DUX4L37 , DUX4L36 , DUX4L35 , DUX4L34 , DUX4L33 , DUX4L32 , DUX4L31 , DUX4L29 , DUX4L28 , DUX4L27 , DUX4L26 , DUX4L25 , DUX4L24 , DUX4L23 , DUX4L22 , DUX4L21 , DUX4L20 , VSX2 , VSX1 , UNCX , TPRXL , TPRX2P , TPRX1P1 , TPRX1 , SHOX2 , SHOX , SEBOX , RHOXF2B , RHOXF2 , R…
SNAG.transcriptional.repressors	0.564649	0.587175	0.424133	0.580473	0.327906	0.419367	0.332639	0.504102	0.458056	0.454231	10	10	100	SCRT2 , SCRT1 , OVOL1 , INSM2 , INSM1 , GFI1B , GFI1 , SNAI3 , SNAI2 , SNAI1 ,
Ubiquitin.conjugating.enzymes.E2	0.564562	0.59067	0.743049	0.728482	0.653974	0.656475	0.395409	0.730244	0.559269	0.632197	41	37	90.2439	UBE2N , UBE2M , UBE2L6 , UBE2L5 , UBE2L4 , UBE2L3 , UBE2L2 , UBE2L1 , UBE2K , UBE2J2 , UBE2J1 , UBE2I , UBE2H , UBE2G2 , UBE2G1 , UBE2F , UBE2E4P , UBE2E3 , UBE2E2 , UBE2E1 , UBE2D4 , UBE2D3 , UBE2D2 , UBE2D1 , UBE2C , UBE2B , UBE2A , CDC34 , BIRC6 , AKTIP , UBE2Z , UBE2W , UBE2V2 , UBE2V1 , UBE2U , UBE2T , UBE2S , UBE2R2 , UBE2Q2 , UBE2Q1 , UBE2NL ,
GOLD.domain.containing	0.564534	0.610094	0.717239	0.665165	0.476682	0.597591	0.561278	0.363908	0.424196	0.552019	19	19	100	TMED9 , TMED7 , TMED6 , TMED5 , TMED4 , TMED3 , TMED2 , TMED11P , TMED10 , TMED1 , SEC14L6 , SEC14L5 , SEC14L4 , SEC14L3 , SEC14L2 , SEC14L1 , TMED8 , FYCO1 , ABCD3 ,
TOG.domain.containing	0.564496	0.592452	0.601939	0.666483	0.509793	0.553415	0.499756	0.675788	0.376235	0.559483	10	10	100	TOGARAM2 , TOGARAM1 , CEP104 , GCN1 , DNAAF5 , IPO4 , IPO5 , CKAP5 , CLASP1 , CLASP2 ,
Metzincin.metallopeptidases	0.564351	0.602733	0.734915	0.669259	0.775775	0.819926	0.631017	0.753752	0.903973	0.736419	78	73	93.5897	PAPPA2 , PAPPA , TLL2 , TLL1 , MEP1B , MEP1A , ASTL , BMP1 , MMP9 , MMP8 , MMP7 , MMP3 , MMP28 , MMP27 , MMP26 , MMP25 , MMP24 , MMP23B , MMP23A , MMP21 , MMP20 , MMP2 , MMP19 , MMP17 , MMP16 , MMP15 , MMP14 , MMP13 , MMP12 , MMP11 , MMP10 , MMP1 , ADAMTS9 , ADAMTS8 , ADAMTS7 , ADAMTS6 , ADAMTS5 , ADAMTS4 , ADAMTS3 , ADAMTS20 , ADAMTS2 , ADAMTS19 , ADAMTS18 , ADAMTS17 , ADAMTS16 , ADAMTS15 , ADAM…
CBM.complex	0.564199	0.504606	0.456856	0.458728	0.434299	0.399301	0.414145	0.413205	0.408954	0.436262	3	3	100	BCL10 , MALT1 , CARD11 ,
ESCRT.III	0.564083	0.573862	0.653717	0.625279	0.561065	0.518034	0.621175	0.47284	0.394346	0.55254	12	12	100	IST1 , CHMP7 , CHMP5 , CHMP1B , CHMP1A , CHMP6 , CHMP4C , CHMP4B , CHMP4A , CHMP3 , CHMP2B , CHMP2A ,
M1.metallopeptidases	0.564077	0.568795	0.657889	0.616709	0.543825	0.49915	0.636645	0.497192	0.690087	0.588786	13	13	100	TAF2 , TRHDE , RNPEPL1 , RNPEP , NPEPPS , LVRN , LTA4H , LNPEP , ERAP2 , ERAP1 , ENPEP , AOPEP , ANPEP ,
Galectins	0.564059	0.64502	0.574255	0.80794	0.569187	0.403467	0.484898	0.612468	0.51418	0.576427	15	12	80	LGALS9C , LGALS9B , LGALS9 , LGALS8 , LGALS7B , LGALS7 , LGALS4 , LGALS3 , LGALS2 , LGALS16 , LGALS14 , LGALS13 , LGALS12 , LGALS1 , CLC ,
Mitogen.activated.protein.kinase.kinase.kinase.kinases	0.563633	0.476937	0.540097	0.59626	0.527914	0.516835	0.512065	0.44062	0.574539	0.523158	5	5	100	MAP4K5 , MAP4K4 , MAP4K3 , MAP4K2 , MAP4K1 ,
Abhydrolase.domain.containing	0.562407	0.554404	0.64151	0.658976	0.691849	0.561827	0.487821	0.615302	0.504722	0.589551	26	25	96.1538	SPG21 , PPME1 , EPHX4 , EPHX3 , EPHX2 , ABHD8 , ABHD6 , ABHD5 , ABHD4 , ABHD3 , ABHD2 , ABHD18 , ABHD17C , ABHD17B , ABHD17A , ABHD16B , ABHD16A , ABHD15 , ABHD14B , ABHD14A , ABHD13 , ABHD12B , ABHD12 , ABHD11 , ABHD10 , ABHD1 ,
Golgins	0.562404	0.665832	0.618898	0.654302	0.754292	0.548043	0.509018	0.602427	0.521985	0.60935	52	19	36.5385	GOLGA8VP , GOLGA8UP , GOLGA8T , GOLGA8S , GOLGA8R , GOLGA8Q , GOLGA8O , GOLGA8N , GOLGA8M , GOLGA8K , GOLGA8J , GOLGA8IP , GOLGA8H , GOLGA8G , GOLGA8F , GOLGA8EP , GOLGA8DP , GOLGA8CP , GOLGA8B , GOLGA8A , GOLGA6L9 , GOLGA6L7 , GOLGA6L6 , GOLGA6L5P , GOLGA6L4 , GOLGA6L3 , GOLGA6L22 , GOLGA6L2 , GOLGA6L19 , GOLGA6L17P , GOLGA6L16P , GOLGA6L14P , GOLGA6L13P , GOLGA6L12P , GOLGA6L11P , GOLGA6L10 , G…
Pseudouridine.synthases	0.562362	0.566571	0.657727	0.596961	0.572397	0.445843	0.547671	0.500103	0.472102	0.544922	13	13	100	TRUB2 , TRUB1 , RPUSD4 , RPUSD3 , RPUSD2 , RPUSD1 , PUSL1 , PUS7L , PUS7 , PUS3 , PUS10 , PUS1 , DKC1 ,
Interferon.receptors	0.562245	0.637689	0.709585	0.705338	0.533081	0.557108	0.38737	0.386559	0.443423	0.545019	5	5	100	IFNAR2 , IFNAR1 , IFNLR1 , IFNGR2 , IFNGR1 ,
Mediator.complex	0.562228	0.525918	0.586085	0.58937	0.631856	0.607261	0.54822	0.552697	0.397883	0.554911	33	33	100	MED9 , MED8 , MED7 , MED6 , MED4 , MED31 , MED30 , MED29 , MED28 , MED27 , MED26 , MED25 , MED24 , MED23 , MED22 , MED21 , MED20 , MED19 , MED18 , MED17 , MED16 , MED15 , MED14 , MED13L , MED13 , MED12L , MED12 , MED11 , MED10 , MED1 , CDK8 , CDK19 , CCNC ,
Plakins	0.562195	0.531945	0.615957	0.544718	0.730147	0.616915	0.535232	0.496031	0.590105	0.582631	8	7	87.5	EPPK1 , PLEC , MACF1 , EVPLL , EVPL , DSP , DST , PPL ,
SET.complex	0.562109	0.525559	0.618949	0.61746	0.451077	0.569639	0.372653	0.63935	0.633397	0.55351	6	5	83.3333	ANP32A , HMGB2 , NME1 , TREX1 , APEX1 , SET ,
R.spondins	0.56209	0.529967	0.363864	0.421785	0.601417	0.416551	0.314757	0.380564	0.368697	0.4247	4	4	100	RSPO4 , RSPO3 , RSPO2 , RSPO1 ,
LYR.motif.containing	0.561911	0.590253	0.652491	0.687565	0.610632	0.564213	0.639705	0.500395	0.74707	0.624041	10	10	100	SDHAF3 , SDHAF1 , NDUFB9 , NDUFA6 , LYRM9 , LYRM7 , ETFRF1 , LYRM4 , LYRM2 , LYRM1 ,
G.protein.subunits.alpha..group.i	0.561594	0.66673	0.723863	0.682847	0.783459	0.543315	0.599481	0.525544	0.711003	0.65453	8	8	100	GNAT2 , GNAZ , GNAT1 , GNAO1 , GNAT3 , GNAI3 , GNAI2 , GNAI1 ,
Charged.multivesicular.body.proteins	0.561522	0.567075	0.646379	0.622695	0.552106	0.522696	0.632912	0.513318	0.367802	0.553123	11	11	100	CHMP7 , CHMP6 , CHMP5 , CHMP4C , CHMP4B , CHMP4A , CHMP3 , CHMP2B , CHMP2A , CHMP1B , CHMP1A ,
DASH.family	0.561403	0.531831	0.524372	0.458074	0.503326	0.611384	0.78146	0.902204	0.763622	0.634534	7	7	100	DPP7 , FAP , DPP10 , DPP9 , DPP8 , DPP6 , DPP4 ,
Ubiquitin.protein.ligase.E3.component.n.recognins	0.56135	0.560528	0.523375	0.561383	0.489846	0.493207	0.358635	0.410555	0.507833	0.48817	7	7	100	UBR7 , UBR5 , UBR4 , UBR3 , UBR2 , UBR1 , FBXO11 ,
COPII.coat.complex	0.560971	0.567408	0.624434	0.548142	0.455769	0.494298	0.45257	0.516852	0.336038	0.499439	11	11	100	SEC31B , SEC31A , SEC13 , SEC24D , SEC24C , SEC24B , SEC24A , SEC23B , SEC23A , SAR1B , SAR1A ,
Tubulins	0.560922	0.608468	0.682386	0.595701	0.633151	0.653823	0.485038	0.453148	0.676396	0.598514	27	23	85.1852	TUBB8B , TUBG2 , TUBG1 , TUBE1 , TUBD1 , TUBB8 , TUBB7P , TUBB6 , TUBB4B , TUBB4A , TUBB3 , TUBB2B , TUBB2A , TUBB1 , TUBB , TUBAL3 , TUBA8 , TUBA4B , TUBA4A , TUBA3GP , TUBA3FP , TUBA3E , TUBA3D , TUBA3C , TUBA1C , TUBA1B , TUBA1A ,
Lysosome.associated.membrane.proteins	0.559911	0.532262	0.648212	0.528543	0.586625	0.442221	0.505891	0.408774	0.69157	0.543012	5	5	100	LAMP5 , LAMP3 , LAMP2 , LAMP1 , CD68 ,
Amine.receptors	0.559654	0.650931	0.777725	0.751662	0.648974	0.699668	0.586185	0.715343	0.554321	0.673101	45	42	93.3333	TAAR9 , TAAR8 , TAAR7P , TAAR6 , TAAR5 , TAAR4P , TAAR3P , TAAR2 , TAAR1 , HRH4 , HRH3 , HRH2 , HRH1 , DRD5 , DRD4 , DRD3 , DRD2 , DRD1 , CHRM5 , CHRM4 , CHRM3 , CHRM2 , CHRM1 , HTR5BP , HTR7 , HTR6 , HTR5A , HTR4 , HTR2C , HTR2B , HTR2A , HTR1F , HTR1E , HTR1D , HTR1B , HTR1A , ADRB3 , ADRB2 , ADRB1 , ADRA2C , ADRA2B , ADRA2A , ADRA1D , ADRA1B , ADRA1A ,
C.type.lectin.domain.containing	0.559503	0.695984	0.71613	0.73127	0.727717	0.608293	0.525142	0.521172	0.673536	0.649905	86	82	95.3488	VCAN , THBD , SFTPD , SFTPA2 , SFTPA1 , SELP , SELL , SELE , REG4 , REG3G , REG3A , REG1B , REG1A , PRG3 , PRG2 , PLA2R1 , PKD1L3 , PKD1L2 , PKD1 , OLR1 , NCAN , MRC2 , MRC1 , MBL1P , LY75 , LAYN , KLRK1 , KLRG2 , KLRG1 , KLRF2 , KLRF1 , KLRD1 , KLRC3 , KLRC2 , KLRC1 , KLRB1 , FREM1 , FCER2 , DGCR2 , COLEC12 , COLEC11 , COLEC10 , CLEC9A , CLEC7A , CLEC6A , CLEC5A , CLEC4G , CLEC4F , CLEC4E , CLEC…
F.box.and.WD.repeat.domain.containing	0.559312	0.579274	0.616986	0.590568	0.545937	0.441695	0.59485	0.441782	0.39039	0.525185	11	9	81.8182	FBXW9 , FBXW8 , FBXW7 , FBXW5 , FBXW4 , FBXW2 , FBXW12 , FBXW11 , FBXW10 , CDRT1 , BTRC ,
Isocitrate.dehydrogenases	0.55928	0.572579	0.603864	0.609452	0.623698	0.600107	0.531835	0.48368	0.52012	0.568167	5	5	100	IDH3G , IDH3B , IDH3A , IDH2 , IDH1 ,
X5.hydroxytryptamine.receptors	0.559115	0.574896	0.680048	0.681988	0.7356	0.746278	0.486946	0.578396	0.280391	0.595568	18	15	83.3333	HTR3E , HTR3D , HTR3C , HTR3B , HTR3A , HTR5BP , HTR7 , HTR6 , HTR5A , HTR4 , HTR2C , HTR2B , HTR2A , HTR1F , HTR1E , HTR1D , HTR1B , HTR1A ,
Biogenesis.of.lysosomal.organelles.complex.1.subunits	0.558133	0.527221	0.634861	0.58497	0.49049	0.557861	0.514118	0.560483	0.303772	0.521722	8	8	100	SNAPIN , DTNBP1 , BLOC1S6 , BLOC1S5 , BLOC1S4 , BLOC1S3 , BLOC1S2 , BLOC1S1 ,
Protein.arginine.methyltransferases	0.557823	0.510733	0.568155	0.508615	0.444875	0.508576	0.488857	0.371082	0.417672	0.47732	9	9	100	PRMT9 , PRMT8 , PRMT7 , PRMT6 , PRMT5 , PRMT3 , PRMT2 , PRMT1 , CARM1 ,
H2A.histones	0.557721	0.628448	0.689752	0.58642	0.650326	0.66165	0.576788	0.421402	0.708503	0.615411	31	25	80.6452	MACROH2A2 , MACROH2A1 , H2AZ2 , H2AZ1 , H2AX , H2AW , H2AJ , H2AC9P , H2AC8 , H2AC7 , H2AC6 , H2AC5P , H2AC4 , H2AC3P , H2AC2P , H2AC21 , H2AC20 , H2AC19 , H2AC18 , H2AC17 , H2AC16 , H2AC15 , H2AC14 , H2AC13 , H2AC12 , H2AC11 , H2AC10P , H2AC1 , H2AB3 , H2AB2 , H2AB1 ,
Laminin.subunits	0.557655	0.582053	0.656772	0.539331	0.59074	0.546404	0.547937	0.724669	0.509739	0.587206	12	12	100	LAMC3 , LAMC2 , LAMC1 , LAMB4 , LAMB3 , LAMB2 , LAMB1 , LAMA5 , LAMA4 , LAMA3 , LAMA2 , LAMA1 ,
LGI.family	0.557543	0.603586	0.561913	0.53909	0.600707	0.615071	0.390964	0.615109	0.5937	0.565018	4	4	100	LGI4 , LGI3 , LGI2 , LGI1 ,
Type.2.receptor.serine.threonine.kinases	0.557517	0.574924	0.555845	0.626444	0.532429	0.557207	0.626974	0.55142	0.691876	0.58964	5	5	100	TGFBR2 , BMPR2 , AMHR2 , ACVR2B , ACVR2A ,
Exostosin.glycosyltransferase.family	0.55739	0.53809	0.667139	0.595723	0.590578	0.649021	0.55833	0.450995	0.524789	0.571833	5	5	100	EXTL3 , EXTL2 , EXTL1 , EXT2 , EXT1 ,
Keratins..type.II	0.557199	0.556206	0.527375	0.749008	0.438268	0.669569	0.621068	0.624338	0.600385	0.598277	27	27	100	KRT222 , KRT86 , KRT85 , KRT84 , KRT83 , KRT82 , KRT81 , KRT80 , KRT8 , KRT79 , KRT78 , KRT77 , KRT76 , KRT75 , KRT74 , KRT73 , KRT72 , KRT71 , KRT7 , KRT6C , KRT6B , KRT6A , KRT5 , KRT4 , KRT3 , KRT2 , KRT1 ,
U5.small.nuclear.ribonucleoprotein	0.55715	0.517824	0.612488	0.655696	0.566849	0.571347	0.403595	0.567005	0.475572	0.546297	17	15	88.2353	SNRPN , SNRPG , SNRPF , SNRPE , SNRPD3 , SNRPD2 , SNRPD1 , SNRPB , TXNL4A , SNRNP40 , SNRNP200 , RNU5A-1 , PRPF8 , PRPF6 , EFTUD2 , DDX23 , CD2BP2 ,
Type.1.receptor.serine.threonine.kinases	0.556714	0.510758	0.579066	0.547286	0.5702	0.380489	0.500198	0.584539	0.523094	0.524454	7	7	100	TGFBR1 , BMPR1B , BMPR1A , ACVRL1 , ACVR1C , ACVR1B , ACVR1 ,
Adenylate.cyclases	0.556676	0.636564	0.74517	0.859404	0.661445	0.509225	0.79608	0.657849	0.806818	0.709069	10	10	100	ADCY9 , ADCY8 , ADCY7 , ADCY6 , ADCY5 , ADCY4 , ADCY3 , ADCY2 , ADCY10 , ADCY1 ,
HAD.Asp.based.protein.phosphatases	0.556098	0.515821	0.63188	0.558622	0.470459	0.57033	0.471216	0.640053	0.465574	0.540494	14	13	92.8571	TIMM50 , UBLCP1 , CTDSPL2 , CTDSPL , CTDSP2 , CTDSP1 , CTDP1 , CTDNEP1 , EYA4 , EYA3 , EYA2 , EYA1 , MDP1 , PDXP ,
Non.clustered.protocadherins	0.555975	0.48899	0.777306	0.855501	0.627057	0.822608	0.787717	0.846968	0.954902	0.770131	12	12	100	PCDH9 , PCDH8 , PCDH7 , PCDH20 , PCDH19 , PCDH18 , PCDH17 , PCDH12 , PCDH11Y , PCDH11X , PCDH10 , PCDH1 ,
Delta.catenins	0.555849	0.557828	0.599306	0.657856	0.58919	0.586264	0.412193	0.551429	0.569043	0.565389	7	7	100	ARVCF , PKP4 , CTNND2 , CTNND1 , PKP3 , PKP2 , PKP1 ,
Runt.related.transcription.factors	0.555804	0.470191	0.549993	0.536498	0.558808	0.231002	0.47716	0.301424	0.329249	0.431791	3	3	100	RUNX3 , RUNX2 , RUNX1 ,
Paf1.RNA.polymerase.II.complex	0.555706	0.49274	0.568457	0.552283	0.664867	0.505375	0.532621	0.587413	0.406329	0.538761	6	6	100	WDR61 , RTF1 , CDC73 , CTR9 , LEO1 , PAF1 ,
Jak.family.tyrosine.kinases	0.555323	0.5652	0.594199	0.583171	0.544904	0.437316	0.495749	0.464041	0.418604	0.512898	4	4	100	TYK2 , JAK3 , JAK2 , JAK1 ,
RNA.pseudouridylate.synthase.domain.containing	0.555066	0.54025	0.495407	0.48331	0.457595	0.395684	0.499521	0.53764	0.404653	0.476758	4	4	100	RPUSD4 , RPUSD3 , RPUSD2 , RPUSD1 ,
Thioesterase.superfamily	0.554584	0.544275	0.706513	0.675763	0.684712	0.674324	0.57608	0.498326	0.591921	0.618989	14	13	92.8571	ACOT9 , ACOT8 , ACOT7 , ACOT6 , ACOT4 , ACOT2 , ACOT13 , ACOT12 , ACOT11 , ACOT1 , THEM7P , THEM6 , THEM5 , THEM4 ,
Glucosaminyl..N.acetyl..transferases.xylosyltransferases	0.554243	0.64464	0.583881	0.55762	0.571209	0.529867	0.587257	0.36793	0.528627	0.546379	7	7	100	XYLT2 , XYLT1 , GCNT7 , GCNT4 , GCNT3 , GCNT2 , GCNT1 ,
Forkhead.boxes	0.554228	0.604205	0.704408	0.639969	0.636274	0.358745	0.615765	0.434999	0.539475	0.56673	49	48	97.9592	FOXD4L6 , FOXD4L5 , FOXD4L4 , FOXD4L3 , FOXD4L1 , FOXS1 , FOXR2 , FOXR1 , FOXQ1 , FOXP4 , FOXP3 , FOXP2 , FOXP1 , FOXO6 , FOXO4 , FOXO3 , FOXO1 , FOXN4 , FOXN3 , FOXN2 , FOXN1 , FOXM1 , FOXL2 , FOXL1 , FOXK2 , FOXK1 , FOXJ3 , FOXJ2 , FOXJ1 , FOXI3 , FOXI2 , FOXI1 , FOXH1 , FOXG1 , FOXF2 , FOXF1 , FOXE3 , FOXE1 , FOXD4 , FOXD3 , FOXD2 , FOXD1 , FOXC2 , FOXC1 , FOXB2 , FOXB1 , FOXA3 , FOXA2 , FOXA1…
Metallothioneins	0.553919	0.702478	0.851485	0.677158	0.785154	0.58885	0.725882	0.639593	0.784026	0.719328	19	12	63.1579	MT4 , MT3 , MT2A , MT1X , MT1P3 , MT1P1 , MT1M , MT1L , MT1JP , MT1IP , MT1HL1 , MT1H , MT1G , MT1F , MT1E , MT1DP , MT1CP , MT1B , MT1A ,
BAR.PH.domain.containing	0.553796	0.66223	0.561305	0.634064	0.788721	0.631442	0.509115	0.733639	0.7271	0.655952	16	12	75	ASAP3 , ASAP2 , ASAP1 , APPL2 , APPL1 , AGAP9 , AGAP6 , AGAP5 , AGAP4 , AGAP3 , AGAP2 , AGAP11 , AGAP1 , ACAP3 , ACAP2 , ACAP1 ,
Synaptotagmin.like.tandem.C2.proteins	0.553369	0.576993	0.630147	0.64526	0.728887	0.685966	0.467335	0.627145	0.707619	0.633669	10	10	100	TC2N , SYTL5 , SYTL4 , SYTL3 , SYTL2 , SYTL1 , RPH3A , DOC2GP , DOC2B , DOC2A ,
Zinc.fingers.AN1.type	0.553353	0.553987	0.723322	0.687878	0.57752	0.672455	0.583634	0.586248	0.669036	0.63176	8	8	100	ZFAND6 , ZFAND5 , ZFAND4 , ZFAND3 , ZFAND2B , ZFAND2A , ZFAND1 , IGHMBP2 ,
P.TEFb.complex.subunits	0.553119	0.546478	0.613234	0.534931	0.56932	0.438684	0.379503	0.529755	0.390617	0.500315	9	9	100	MEPCE , LARP7 , RN7SK , HEXIM2 , HEXIM1 , CDK9 , CCNT2 , CCNT1 , CCNK ,
Fermitins	0.552813	0.572278	0.571105	0.498207	0.453178	0.392338	0.4775	0.227144	0.487564	0.459914	3	3	100	FERMT3 , FERMT2 , FERMT1 ,
Tropomyosins	0.552721	0.544707	0.579474	0.459314	0.495352	0.532994	0.512891	0.472673	0.487702	0.510639	4	4	100	TPM4 , TPM3 , TPM2 , TPM1 ,
Iron.sulfur.assembly.components	0.552664	0.658928	0.689323	0.691216	0.686562	0.744309	0.477846	0.666983	0.572851	0.648502	21	21	100	NUBP2 , NUBP1 , NDOR1 , MMS19 , CIAPIN1 , CIAO3 , CIAO2B , CIAO2A , CIAO1 , NUBPL , NFU1 , NFS1 , LYRM4 , ISCU , ISCA2 , ISCA1 , IBA57 , GLRX5 , FXN , FDXR , BOLA3 ,
G.patch.domain.containing	0.552476	0.553644	0.620666	0.60676	0.469777	0.486732	0.554915	0.547979	0.424884	0.53317	22	22	100	ZGPAT , TFIP11 , SUGP2 , SUGP1 , SON , RBM6 , RBM5 , RBM17 , RBM10 , PINX1 , NKRF , GPKOW , GPATCH8 , GPATCH4 , GPATCH3 , GPATCH2 , GPATCH11 , GPATCH1 , GPANK1 , CMTR1 , CHERP , AGGF1 ,
Scavenger.receptors	0.552259	0.562536	0.528445	0.611408	0.537111	0.632058	0.571823	0.483819	0.586084	0.56416	27	27	100	STAB2 , STAB1 , SSC5D , SSC4D , SCARF2 , SCARF1 , SCARB2 , SCARB1 , SCARA5 , SCARA3 , OLR1 , MSR1 , MRC1 , MEGF10 , MARCO , LY75 , CXCL16 , COLEC12 , CLEC7A , CD68 , CD36 , CD209 , CD207 , CD163L1 , CD163 , CD14 , AGER ,
Chaperonins	0.552094	0.5816	0.67076	0.630533	0.603034	0.577786	0.394387	0.378512	0.535372	0.546498	15	13	86.6667	CLPB , TCP1 , MKKS , HSPE1 , HSPD1 , CCT8 , CCT7 , CCT6B , CCT6A , CCT5 , CCT4 , CCT3 , CCT2 , BBS12 , BBS10 ,
NSL.histone.acetyltransferase.complex	0.55203	0.535484	0.575627	0.538366	0.523969	0.488462	0.292737	0.462418	0.634458	0.50644	9	9	100	OGT , HCFC1 , MCRS1 , WDR5 , PHF20 , KAT8 , KANSL3 , KANSL2 , KANSL1 ,
Contactins	0.552005	0.635031	0.583979	0.524935	0.784438	0.721668	0.617684	0.573268	0.631552	0.634069	6	6	100	CNTN6 , CNTN5 , CNTN4 , CNTN3 , CNTN2 , CNTN1 ,
Cyclophilin.peptidylprolyl.isomerases	0.551747	0.646463	0.605023	0.674088	0.6518	0.660406	0.478453	0.437182	0.651699	0.600639	19	18	94.7368	PTPA , LRR1 , RANBP2 , PPWD1 , PPIL6 , PPIL4 , PPIL3 , PPIL2 , PPIL1 , PPIH , PPIG , PPIF , PPIE , PPID , PPIC , PPIB , PPIA , NKTR , CWC27 ,
Junctophilins	0.551625	0.552911	0.537565	0.560062	0.476658	0.416444	0.39862	0.495255	0.552853	0.498796	4	4	100	JPH4 , JPH3 , JPH2 , JPH1 ,
Transmembrane.p24.trafficking.proteins	0.551282	0.51722	0.670295	0.567847	0.453857	0.552285	0.64352	0.361598	0.342141	0.513595	10	10	100	TMED9 , TMED7 , TMED6 , TMED5 , TMED4 , TMED3 , TMED2 , TMED11P , TMED10 , TMED1 ,
NTC.associated.proteins	0.551213	0.535158	0.597831	0.618575	0.504269	0.583253	0.578684	0.574414	0.456226	0.556051	16	16	100	GPKOW , SLU7 , SNW1 , DHX40 , CDC40 , RNF113A , SRRM2 , CCDC130 , CWC27 , CWC25 , CWC22 , CWC15 , BUD31 , BUD13 , PLRG1 , RBM22 ,
Scavenger.receptor.cysteine.rich.domain.containing	0.551107	0.546683	0.544262	0.713785	0.565235	0.537623	0.489878	0.637654	0.652881	0.586	28	26	92.8571	SCART1 , HPN , CORIN , TMPRSS5 , TMPRSS4 , TMPRSS3 , TMPRSS2 , TMPRSS15 , TMPRSS13 , SSC5D , SSC4D , SCARA5 , PRSS12 , PGBD1 , MSR1 , MARCO , LOXL4 , LOXL3 , LOXL2 , LGALS3BP , HHIPL1 , DMBT1 , CFI , CD6 , CD5L , CD5 , CD163L1 , CD163 ,
MRH.domain.containing	0.55098	0.516913	0.571273	0.536947	0.50809	0.344519	0.42282	0.393802	0.679902	0.496783	6	6	100	PRKCSH , OS9 , M6PR , IGF2R , GNPTG , ERLEC1 ,
Shelterin.complex	0.550258	0.496133	0.655966	0.634972	0.547945	0.644137	0.617093	0.461605	0.571167	0.578627	6	6	100	TINF2 , ACD , POT1 , TERF2IP , TERF2 , TERF1 ,
BTG.Tob.family	0.550061	0.500104	0.666007	0.60002	0.572438	0.433099	0.591129	0.469971	0.592897	0.553208	6	6	100	TOB2 , TOB1 , BTG4 , BTG3 , BTG2 , BTG1 ,
ADAM.metallopeptidase.domain.containing	0.550033	0.558309	0.638584	0.631218	0.752498	0.632384	0.62643	0.547067	0.86825	0.656843	27	23	85.1852	ADAM9 , ADAM8 , ADAM7 , ADAM6 , ADAM5 , ADAM3B , ADAM3A , ADAM33 , ADAM32 , ADAM30 , ADAM29 , ADAM28 , ADAM24P , ADAM23 , ADAM22 , ADAM21 , ADAM20 , ADAM2 , ADAM1B , ADAM1A , ADAM19 , ADAM18 , ADAM17 , ADAM15 , ADAM12 , ADAM11 , ADAM10 ,
Shisa.family.members	0.549952	0.672702	0.552231	0.602345	0.536936	0.478717	0.533606	0.580872	0.466478	0.552986	8	8	100	SHISA9 , SHISA8 , SHISA7 , SHISA6 , SHISA5 , SHISA4 , SHISA3 , SHISA2 ,
Phospholipid.phosphatases	0.549894	0.542275	0.551414	0.546862	0.663251	0.512809	0.404642	0.553936	0.607659	0.547856	7	7	100	PLPP7 , PLPP6 , PLPP5 , PLPP4 , PLPP3 , PLPP2 , PLPP1 ,
AT.rich.interaction.domain.containing	0.54951	0.529312	0.639285	0.687592	0.574668	0.608197	0.645744	0.529639	0.35488	0.571165	15	15	100	KDM5D , KDM5C , KDM5B , KDM5A , JARID2 , ARID5B , ARID5A , ARID4B , ARID4A , ARID3C , ARID3B , ARID3A , ARID2 , ARID1B , ARID1A ,
Lipocalins	0.549498	0.53012	0.5701	0.477192	0.429221	0.333884	0.562138	0.448628	0.349736	0.462628	19	16	84.2105	RBP4 , PTGDS , PAEP , ORM2 , ORM1 , OBP2B , OBP2A , LCN9 , LCN8 , LCN6 , LCN2 , LCN15 , LCN12 , LCN10 , LCN1 , C8G , APOM , APOD , AMBP ,
IFT.B2.complex	0.549423	0.603586	0.729279	0.638879	0.519292	0.408619	0.764533	0.566039	0.594006	0.603029	6	5	83.3333	TRAF3IP1 , IFT80 , IFT57 , IFT20 , IFT172 , CLUAP1 ,
HAD.Asp.based.phosphatases	0.54917	0.491002	0.701352	0.578952	0.530161	0.683986	0.604263	0.491326	0.536829	0.577234	28	26	92.8571	LPIN3 , LPIN2 , LPIN1 , EYA4 , EYA3 , EYA2 , EYA1 , TIMM50 , UBLCP1 , CTDSPL2 , CTDSPL , CTDSP2 , CTDSP1 , CTDP1 , CTDNEP1 , MDP1 , PDXP , PUDP , PSPH , PNKP , PMM2 , PMM1 , PHOSPHO2 , PHOSPHO1 , NANP , LHPP , EPHX2 , ENOPH1 ,
Tubulin.polymerization.promoting.proteins	0.549006	0.648929	0.620535	0.687944	0.669067	0.503298	0.539877	0.618633	0.470409	0.594836	3	3	100	TPPP3 , TPPP2 , TPPP ,
Mitogen.activated.protein.kinase.kinases	0.548887	0.482399	0.634437	0.592948	0.533717	0.463136	0.499516	0.569451	0.615516	0.54889	7	7	100	MAP2K7 , MAP2K6 , MAP2K5 , MAP2K4 , MAP2K3 , MAP2K2 , MAP2K1 ,
Heat.shock.90kDa.proteins	0.548506	0.553337	0.618547	0.706073	0.574321	0.502107	0.71971	0.668801	0.617974	0.620109	5	4	80	TRAP1 , HSP90B1 , HSP90AB1 , HSP90AA3P , HSP90AA1 ,
Receptor.accessory.proteins	0.548431	0.61791	0.567113	0.569568	0.48726	0.57211	0.584988	0.528354	0.452372	0.547459	6	6	100	REEP6 , REEP5 , REEP4 , REEP3 , REEP2 , REEP1 ,
Protein.tyrosine.phosphatase.4A.family	0.548423	0.5171	0.589121	0.590432	0.56461	0.387288	0.499408	0.465302	0.609747	0.527876	3	3	100	PTP4A3 , PTP4A2 , PTP4A1 ,
MTOR.complex.1	0.548296	0.534748	0.571327	0.549282	0.490665	0.507818	0.572115	0.536582	0.490225	0.531595	4	4	100	RPTOR , MTOR , MLST8 , AKT1S1 ,
Ubiquilin.family	0.548086	0.524886	0.605724	0.591679	0.409307	0.519271	0.453818	0.463941	0.427378	0.499501	5	5	100	UBQLNL , UBQLN4 , UBQLN3 , UBQLN2 , UBQLN1 ,
Basigin.family	0.548016	0.508107	0.589274	0.588222	0.531042	0.343568	0.338889	0.398682	0.577176	0.48437	3	3	100	EMB , BSG , NPTN ,
Autophagy.related	0.547762	0.574613	0.664941	0.699561	0.656782	0.814331	0.51226	0.5826	0.592836	0.637241	33	32	96.9697	WIPI2 , WIPI1 , ULK2 , ULK1 , SNX4 , SNX30 , RB1CC1 , MAP1LC3C , MAP1LC3B2 , MAP1LC3B , MAP1LC3A , GABARAPL2 , GABARAPL1 , GABARAP , BECN1 , ATG9B , ATG9A , ATG7 , ATG5 , ATG4D , ATG4C , ATG4B , ATG4A , ATG3 , ATG2B , ATG2A , ATG16L2 , ATG16L1 , ATG14 , ATG13 , ATG12 , ATG101 , ATG10 ,
ATPase.Na..K..transporting.subunits	0.54737	0.606559	0.67774	0.676055	0.751332	0.791719	0.596213	0.803205	0.565401	0.683528	7	7	100	ATP1B3 , ATP1B2 , ATP1B1 , ATP1A4 , ATP1A3 , ATP1A2 , ATP1A1 ,
ATP.binding.cassette.transporters	0.547343	0.53664	0.723459	0.660214	0.532929	0.599984	0.578208	0.391835	0.655932	0.5849	51	49	96.0784	ABCF3 , ABCF2 , ABCF1 , ABCD4 , ABCD3 , ABCD2 , ABCD1 , TAP2 , TAP1 , ABCB9 , ABCB8 , ABCB7 , ABCB6 , ABCB5 , ABCB4 , ABCB11 , ABCB10 , ABCB1 , ABCG8 , ABCG5 , ABCG4 , ABCG2 , ABCG1 , ABCE1 , CFTR , ABCC9 , ABCC8 , ABCC6 , ABCC5 , ABCC4 , ABCC3 , ABCC2 , ABCC13 , ABCC12 , ABCC11 , ABCC10 , ABCC1 , ABCA9 , ABCA8 , ABCA7 , ABCA6 , ABCA5 , ABCA4 , ABCA3 , ABCA2 , ABCA17P , ABCA13 , ABCA12 , ABCA11P …
Glycosyl.transferases.group.1.domain.containing	0.547116	0.528746	0.590576	0.590322	0.526275	0.437031	0.397222	0.47014	0.556506	0.512102	10	10	100	PIGA , GYS2 , GYS1 , GTDC1 , GLT1D1 , ALG2 , ALG1L2 , ALG1L , ALG11 , ALG1 ,
Mitochondrial.iron.sulfur.assembly.components	0.546957	0.561928	0.690309	0.673807	0.727245	0.717369	0.518029	0.504925	0.551581	0.618149	12	12	100	NUBPL , NFU1 , NFS1 , LYRM4 , ISCU , ISCA2 , ISCA1 , IBA57 , GLRX5 , FXN , FDXR , BOLA3 ,
ATAC.complex	0.54676	0.52345	0.603664	0.592722	0.580721	0.481173	0.316776	0.593047	0.391744	0.510412	13	12	92.3077	KAT2B , KAT2A , POLE3 , MBIP , YEATS2 , SGF29 , DR1 , WDR5 , HCFC1 , KAT14 , ZZZ3 , TADA3 , TADA2A ,
Brain.expressed.X.linked.family	0.546556	0.526128	0.634093	0.522472	0.586233	0.582706	0.452116	0.348407	0.509683	0.52023	5	5	100	BEX5 , BEX4 , BEX3 , BEX2 , BEX1 ,
PBAF.complex	0.546372	0.535817	0.604324	0.59255	0.557356	0.490645	0.513809	0.529859	0.223202	0.505945	15	15	100	ACTL6B , ACTL6A , ACTB , ARID2 , PBRM1 , SMARCD3 , SMARCD2 , SMARCD1 , SMARCC2 , SMARCC1 , SMARCB1 , SMARCE1 , PHF10 , BRD7 , SMARCA4 ,
KEOPS.complex	0.546192	0.548908	0.58559	0.53873	0.446382	0.56898	0.43176	0.484096	0.516295	0.515093	5	5	100	GON7 , TP53RK , LAGE3 , TPRKB , OSGEP ,
ESCRT.IV	0.546031	0.509631	0.591213	0.527498	0.555339	0.41172	0.555232	0.431256	0.483435	0.508166	3	3	100	VTA1 , VPS4B , VPS4A ,
ESCRT.II	0.545934	0.528093	0.521512	0.660112	0.628568	0.493486	0.477043	0.544954	0.631273	0.56063	3	3	100	VPS36 , SNF8 , VPS25 ,
ENAH.VASPs	0.545894	0.574149	0.628763	0.578252	0.650294	0.523745	0.595696	0.503541	0.384127	0.554821	3	3	100	EVL , VASP , ENAH ,
Contactin.associated.protein.family	0.545864	0.652755	0.788252	0.648944	0.76933	0.546294	0.552044	0.450374	0.537617	0.618201	7	5	71.4286	CNTNAP5 , CNTNAP4 , CNTNAP3C , CNTNAP3B , CNTNAP3 , CNTNAP2 , CNTNAP1 ,
Guided.entry.of.tail.anchored.proteins.associated.factors	0.545483	0.519989	0.534774	0.584725	0.521718	0.493503	0.512025	0.453631	0.576906	0.524659	7	7	100	BAG6 , UBL4A , GET4 , SGTA , GET3 , GET1 , CAMLG ,
Guided.entry.of.tail.anchored.proteins.complex.subunits	0.545357	0.545671	0.438648	0.570688	0.498995	0.561216	0.584264	0.382218	0.626656	0.526045	3	3	100	GET3 , GET1 , CAMLG ,
CERS.class.homeoboxes	0.544997	0.55278	0.599	0.64921	0.709146	0.474014	0.577485	0.435517	0.641724	0.57986	6	6	100	CERS1 , CERS6 , CERS5 , CERS4 , CERS3 , CERS2 ,
RAB.like.GTPases	0.544963	0.532727	0.546064	0.569724	0.500155	0.449582	0.394317	0.510983	0.431108	0.491832	5	5	100	RABL6 , RABL3 , RABL2B , RABL2A , IFT22 ,
Gelsolin.villins	0.544897	0.576592	0.627691	0.648419	0.645869	0.707796	0.680262	0.74962	0.472311	0.63857	8	8	100	SCIN , FLII , SVIL , AVIL , VILL , VIL1 , GSN , CAPG ,
General.transcription.factor.IID.complex.subunits	0.544894	0.521402	0.589379	0.593579	0.515484	0.578782	0.586846	0.56668	0.568467	0.565077	14	13	92.8571	TBP , TAF9 , TAF8 , TAF7 , TAF6 , TAF5 , TAF4 , TAF3 , TAF2 , TAF13 , TAF12 , TAF11 , TAF10 , TAF1 ,
Spectrin.repeat.containing.nuclear.envelope.family	0.544827	0.489729	0.598704	0.413726	0.520787	0.358544	0.520493	0.5	0.345248	0.468404	4	3	75	SYNE4 , SYNE3 , SYNE2 , SYNE1 ,
VPS9.domain.containing	0.54475	0.578532	0.561659	0.501048	0.523241	0.461547	0.471663	0.460031	0.585285	0.517876	10	10	100	VPS9D1 , RINL , RIN3 , RIN2 , RIN1 , RABGEF1 , ANKRD27 , GAPVD1 , ALS2CL , ALS2 ,
Tubulin.tyrosine.ligase.family	0.5447	0.482887	0.58874	0.500731	0.623359	0.608987	0.372622	0.355407	0.565713	0.512306	14	14	100	TTL , TTLL9 , TTLL8 , TTLL7 , TTLL6 , TTLL5 , TTLL4 , TTLL3 , TTLL2 , TTLL13P , TTLL12 , TTLL11 , TTLL10 , TTLL1 ,
Integrator.complex	0.54437	0.524299	0.55308	0.553781	0.617783	0.58396	0.514179	0.461428	0.612411	0.552615	15	15	100	INTS6L , INTS14 , INTS9 , INTS8 , INTS7 , INTS6 , INTS5 , INTS4 , INTS3 , INTS2 , INTS12 , INTS10 , INTS1 , INTS11 , INTS13 ,
Neurexins	0.544286	0.718518	0.899344	0.710624	0.825797	0.676693	0.721624	0.347142	0.460366	0.670014	10	8	80	CNTNAP5 , CNTNAP4 , CNTNAP3C , CNTNAP3B , CNTNAP3 , CNTNAP2 , CNTNAP1 , NRXN3 , NRXN2 , NRXN1 ,
Atypical.dual.specificity.phosphatases	0.543994	0.63114	0.718927	0.576907	0.701807	0.511282	0.435432	0.354016	0.605512	0.566878	18	18	100	STYX , RNGTT , PTPMT1 , EPM2A , DUSP3 , DUSP28 , DUSP26 , DUSP23 , DUSP22 , DUSP21 , DUSP19 , DUSP18 , DUSP15 , DUSP14 , DUSP13 , DUSP12 , DUSP11 , DUPD1 ,
Zinc.fingers.C2HC.type	0.543786	0.581529	0.603658	0.527549	0.488786	0.491512	0.452256	0.50601	0.399926	0.506403	16	16	100	ZFPM2 , ZFPM1 , ZC2HC1C , ZC2HC1B , ZC2HC1A , NANOS3 , NANOS2 , NANOS1 , LYAR , L3MBTL1 , KAT8 , KAT7 , KAT6B , KAT6A , KAT5 , IKBKG ,
ADAMTS.like	0.54377	0.683885	0.455326	0.310359	0.641169	0.308652	0.401163	0.453993	0.295929	0.443809	7	7	100	PAPLN , THSD4 , ADAMTSL5 , ADAMTSL4 , ADAMTSL3 , ADAMTSL2 , ADAMTSL1 ,
Mitochondrial.sorting.and.assembly.machinery.complex	0.543753	0.51816	0.562971	0.5405	0.611214	0.403391	0.64629	0.67367	0.501782	0.557247	4	4	100	MTX3 , MTX2 , MTX1 , SAMM50 ,
Hemoglobin.subunits	0.543629	0.583333	0.466082	0.40496	0.426743	0.31698	0.547753	0.571926	0.459119	0.472112	10	9	90	HBZ , HBQ1 , HBM , HBG2 , HBG1 , HBE1 , HBD , HBB , HBA2 , HBA1 ,
SRY.box.transcription.factors	0.543346	0.527076	0.65583	0.568261	0.564637	0.350499	0.35598	0.459282	0.347815	0.478672	20	18	90	SRY , SOX9 , SOX8 , SOX7 , SOX6 , SOX5 , SOX4 , SOX30 , SOX3 , SOX21 , SOX2 , SOX18 , SOX17 , SOX15 , SOX14 , SOX13 , SOX12 , SOX11 , SOX10 , SOX1 ,
ESCRT.0	0.542972	0.529379	0.567478	0.533906	0.435875	0.389227	0.404913	0.465591	0.487016	0.476673	3	3	100	STAM2 , STAM , HGS ,
Metaxins	0.542839	0.514359	0.573192	0.566625	0.574069	0.402407	0.519994	0.648719	0.575148	0.546814	3	3	100	MTX3 , MTX2 , MTX1 ,
LIM.class.homeoboxes	0.542327	0.536331	0.575348	0.607556	0.642356	0.620386	0.551423	0.4106	0.370461	0.539308	12	12	100	LMX1B , LMX1A , LHX9 , LHX8 , LHX6 , LHX5 , LHX4 , LHX3 , LHX2 , LHX1 , ISL2 , ISL1 ,
Transforming.growth.factor.beta.family	0.542128	0.479479	0.474326	0.48112	0.481792	0.482276	0.506059	0.5	0.5	0.488132	3	3	100	TGFB3 , TGFB2 , TGFB1 ,
Mitochondrial.complex.III..ubiquinol.cytochrome.c.reductase.complex.subunits	0.541909	0.56318	0.608022	0.615852	0.713713	0.652625	0.524272	0.454407	0.669464	0.600192	10	9	90	UQCRQ , UQCRH , UQCRFS1 , UQCRC2 , UQCRC1 , UQCRB , UQCR11 , UQCR10 , MT-CYB , CYC1 ,
Free.fatty.acid.receptors	0.541561	0.522012	0.501938	0.450762	0.439458	0.452171	0.452493	0.4523	0.452716	0.465481	4	4	100	FFAR4 , FFAR3 , FFAR2 , FFAR1 ,
WIPI.family	0.541414	0.535624	0.612015	0.639131	0.576404	0.455072	0.45274	0.614344	0.37803	0.53292	4	4	100	WDR45B , WDR45 , WIPI2 , WIPI1 ,
Histamine.receptors	0.541172	0.62384	0.78814	0.489101	0.369847	0.38665	0.306187	0.566316	0.310924	0.480125	4	4	100	HRH4 , HRH3 , HRH2 , HRH1 ,
AF4.FMR2.family	0.540693	0.548644	0.581393	0.568401	0.551403	0.511203	0.477799	0.453337	0.639365	0.541443	4	4	100	AFF4 , AFF3 , AFF2 , AFF1 ,
G.protein.subunits.alpha..group.q	0.54054	0.572905	0.731921	0.46645	0.83683	0.685435	0.729884	0.415454	0.534422	0.621663	4	4	100	GNA15 , GNA14 , GNA11 , GNAQ ,
WTAP.complex	0.540462	0.503436	0.551158	0.567064	0.549055	0.498387	0.274465	0.395841	0.513544	0.481619	7	7	100	THRAP3 , BCLAF1 , RBM15 , VIRMA , CBLL1 , ZC3H13 , WTAP ,
CDGSH.iron.sulfur.domain.containing	0.540088	0.458497	0.585294	0.487042	0.616452	0.538243	0.42768	0.412684	0.628821	0.519339	3	3	100	CISD3 , CISD2 , CISD1 ,
Cathepsins	0.539885	0.574146	0.573242	0.468938	0.588483	0.580515	0.338786	0.560554	0.636105	0.540096	15	14	93.3333	CTSZ , CTSW , CTSV , CTSS , CTSO , CTSL , CTSK , CTSH , CTSG , CTSF , CTSE , CTSD , CTSC , CTSB , CTSA ,
Rhomboid.family	0.539538	0.542253	0.599816	0.584028	0.550853	0.443981	0.565139	0.528669	0.365035	0.522472	14	14	100	DERL3 , DERL2 , DERL1 , UBAC2 , TMEM115 , PARL , RHBDL3 , RHBDL2 , RHBDL1 , RHBDF2 , RHBDF1 , RHBDD3 , RHBDD2 , RHBDD1 ,
Protein.phosphatase.6.regulatory.subunits	0.539441	0.574951	0.563273	0.611777	0.579151	0.519588	0.526217	0.576968	0.715549	0.583434	6	6	100	PPP6R3 , PPP6R2 , PPP6R1 , ANKRD52 , ANKRD44 , ANKRD28 ,
DEAH.box.helicases	0.539344	0.514524	0.561516	0.591459	0.596643	0.50736	0.52635	0.485212	0.581447	0.545564	16	16	100	DHX58 , DHX9 , DHX8 , DHX57 , DHX40 , DHX38 , DHX37 , DHX36 , DHX35 , DHX34 , DHX33 , DHX32 , DHX30 , DHX29 , DHX16 , DHX15 ,
Clustered.protocadherins	0.539171	0.548975	0.584899	0.53582	0.529645	0.468624	0.448167	0.441655	0.572244	0.516254	64	54	84.375	PCDHGCT , PCDHGC5 , PCDHGC4 , PCDHGC3 , PCDHGB9P , PCDHGB8P , PCDHGB7 , PCDHGB6 , PCDHGB5 , PCDHGB4 , PCDHGB3 , PCDHGB2 , PCDHGB1 , PCDHGA9 , PCDHGA8 , PCDHGA7 , PCDHGA6 , PCDHGA5 , PCDHGA4 , PCDHGA3 , PCDHGA2 , PCDHGA12 , PCDHGA11 , PCDHGA10 , PCDHGA1 , PCDHG@ , PCDHB@ , PCDHB9 , PCDHB8 , PCDHB7 , PCDHB6 , PCDHB5 , PCDHB4 , PCDHB3 , PCDHB2 , PCDHB19P , PCDHB18P , PCDHB17P , PCDHB16 , PCDHB15 , P…
CTD.family.phosphatases	0.538938	0.49406	0.610991	0.553197	0.504135	0.512085	0.451143	0.618809	0.550786	0.536901	8	8	100	TIMM50 , UBLCP1 , CTDSPL2 , CTDSPL , CTDSP2 , CTDSP1 , CTDP1 , CTDNEP1 ,
Ectonucleoside.triphosphate.diphosphohydrolase.family	0.538918	0.620974	0.530777	0.685731	0.678331	0.651616	0.754981	0.597616	0.604482	0.640563	8	8	100	ENTPD8 , ENTPD7 , ENTPD6 , ENTPD5 , ENTPD4 , ENTPD3 , ENTPD2 , ENTPD1 ,
Macro.domain.containing	0.538458	0.565093	0.630635	0.608834	0.643777	0.555764	0.473873	0.578868	0.733492	0.598792	10	10	100	MACROH2A2 , MACROH2A1 , GDAP2 , PARP15 , PARP14 , PARP9 , CHD1L , OARD1 , MACROD2 , MACROD1 ,
Histidine.triad.superfamily	0.538407	0.560385	0.582739	0.626412	0.649539	0.648364	0.561185	0.583067	0.438675	0.581296	7	6	85.7143	HINT3 , HINT2 , HINT1 , GALT , FHIT , DCPS , APTX ,
CCM.adhesion.complex	0.538125	0.48754	0.525181	0.507829	0.573422	0.50147	0.475326	0.512617	0.306133	0.48619	3	3	100	PDCD10 , KRIT1 , CCM2 ,
Neuregulins	0.538032	0.568718	0.497722	0.544565	0.531627	0.510886	0.532034	0.594453	0.806436	0.573305	4	4	100	NRG4 , NRG3 , NRG2 , NRG1 ,
PIK3C3.complex.subunits	0.537898	0.492038	0.609206	0.584827	0.601555	0.487176	0.447825	0.435333	0.661459	0.539927	8	8	100	RUBCNL , UVRAG , RUBCN , PIK3R4 , PIK3C3 , NRBF2 , BECN1 , ATG14 ,
Neuroligins	0.537879	0.486679	0.578764	0.53034	0.729303	0.448782	0.520303	0.515163	0.462983	0.53404	5	5	100	NLGN4Y , NLGN4X , NLGN3 , NLGN2 , NLGN1 ,
Prostaglandin.receptors	0.537808	0.673254	0.639193	0.723529	0.500203	0.463257	0.432568	0.497983	0.614722	0.568089	9	9	100	TBXA2R , PTGIR , PTGFR , PTGER4 , PTGER3 , PTGER2 , PTGER1 , PTGDR2 , PTGDR ,
Nucleotide.excision.repair	0.537587	0.549883	0.671424	0.590288	0.588451	0.572837	0.465584	0.683596	0.447512	0.571197	28	26	92.8571	XPC , XPA , POLH , ERCC8 , ERCC6 , ERCC5 , ERCC4 , ERCC3 , ERCC2 , ERCC1 , LIG1 , MNAT1 , MMS19 , XAB2 , RPA4 , RPA3 , RPA2 , RPA1 , RAD23B , RAD23A , GTF2H5 , GTF2H4 , GTF2H3 , GTF2H2 , GTF2H1 , DDB2 , DDB1 , CETN2 ,
Intermediate.filaments.Type.III	0.537536	0.523889	0.512793	0.426334	0.645117	0.734447	0.645145	0.270594	0.494373	0.531586	5	5	100	VIM , SYNC , PRPH , GFAP , DES ,
UBX.domain.containing	0.537087	0.575867	0.541929	0.584632	0.569725	0.526097	0.64636	0.6801	0.643949	0.596083	13	13	100	UBXN8 , UBXN7 , UBXN6 , UBXN4 , UBXN2B , UBXN2A , UBXN11 , UBXN10 , UBXN1 , NSFL1C , FAF2 , FAF1 , ASPSCR1 ,
Beta.4.glycosyltransferases	0.536925	0.592306	0.558995	0.587021	0.655086	0.43048	0.608826	0.675748	0.429147	0.567201	17	17	100	CSGALNACT2 , CSGALNACT1 , CHSY3 , CHSY1 , CHPF2 , CHPF , B4GALT7 , B4GALT6 , B4GALT5 , B4GALT4 , B4GALT3 , B4GALT2 , B4GALT1 , B4GALNT4 , B4GALNT3 , B4GALNT2 , B4GALNT1 ,
Exportins	0.536901	0.556224	0.688045	0.570835	0.456125	0.505021	0.438776	0.456738	0.402617	0.509298	7	7	100	XPOT , XPO7 , XPO6 , XPO5 , XPO4 , XPO1 , CSE1L ,
RBR.E3.ubiquitin.ligases	0.536692	0.592437	0.623447	0.534543	0.557292	0.657677	0.725303	0.389877	0.539871	0.577556	14	14	100	RNF217 , RNF19B , RNF31 , RNF216 , RNF19A , RNF144B , RNF144A , RNF14 , RBCK1 , PRKN , CUL9 , ARIH2 , ARIH1 , ANKIB1 ,
Iron..II..and.2.oxoglutarate.dependent.oxygenases	0.536318	0.54453	0.549512	0.607518	0.606313	0.593944	0.488304	0.521378	0.499161	0.551333	30	28	93.3333	UTY , PHF8 , PHF2 , KDM8 , KDM7A , KDM6B , KDM6A , KDM5D , KDM5C , KDM5B , KDM5A , KDM4F , KDM4E , KDM4D , KDM4C , KDM4B , KDM4A , KDM3B , KDM3A , KDM2B , KDM2A , KDM1B , KDM1A , JMJD1C , HSPBAP1 , RIOX2 , RIOX1 , JMJD7 , JMJD6 , JARID2 ,
SRCAP.complex	0.536274	0.525647	0.642443	0.522957	0.586669	0.54823	0.510723	0.49831	0.433628	0.533576	9	9	100	ZNHIT1 , YEATS4 , DMAP1 , RUVBL2 , RUVBL1 , ACTR6 , ACTL6A , VPS72 , SRCAP ,
INO80.complex	0.536185	0.546152	0.601817	0.570291	0.544837	0.504341	0.537456	0.669084	0.4945	0.55856	15	15	100	YY1 , UCHL5 , TFPT , RUVBL2 , RUVBL1 , NFRKB , MCRS1 , INO80E , INO80D , INO80C , INO80B , INO80 , ACTR8 , ACTR5 , ACTL6A ,
CTLH.complex	0.536058	0.551789	0.604047	0.562172	0.49973	0.467184	0.375639	0.447728	0.407461	0.489469	7	6	85.7143	SWSAP1 , RMND5A , RANBP9 , MKLN1 , MAEA , GID8 , ARMC8 ,
General.transcription.factor.IIIC.complex.subunits	0.53584	0.58954	0.632387	0.567517	0.613159	0.459602	0.634905	0.49888	0.521724	0.564714	6	6	100	GTF3C6 , GTF3C4 , GTF3C5 , GTF3C3 , GTF3C2 , GTF3C1 ,
Small.nucleolar.RNAs	0.535785	0.551009	0.637609	0.53262	0.550427	0.767601	0.400502	0.723162	0.680842	0.605471	564	496	87.9433	SNORA80D , SNORA80C , SNORA79B , SNORA77B , SNORA75B , SNORA74D , SNORA74C-2 , SNORA74C-1 , SNORA70J , SNORA70I , SNORA70H , SNORA68B , SNORA63E , SNORA63D , SNORA63C , SNORA63B , SNORA58B , SNORA50D , SNORA50B , SNORA48B , SNORA41B , SNORA40C , SNORA40B , SNORA35B , SNORA31B , SNORA30B , SNORA25B , SNORA24B , SNORA22C , SNORA22B , SNORA21B , SNORA20B , SNORA15B-2 , SNORA15B-1 , SNORA11G , SNORA1…
Tumor.necrosis.factor.receptor.superfamily	0.53555	0.588484	0.750347	0.690906	0.74217	0.684294	0.414659	0.496564	0.471533	0.60487	29	27	93.1034	TNFRSF9 , TNFRSF8 , TNFRSF6B , TNFRSF4 , TNFRSF25 , TNFRSF21 , TNFRSF1B , TNFRSF1A , TNFRSF19 , TNFRSF18 , TNFRSF17 , TNFRSF14 , TNFRSF13C , TNFRSF13B , TNFRSF12A , TNFRSF11B , TNFRSF11A , TNFRSF10D , TNFRSF10C , TNFRSF10B , TNFRSF10A , RELT , NGFR , LTBR , FAS , EDAR , EDA2R , CD40 , CD27 ,
p120.catenin.family	0.535148	0.516234	0.544303	0.567345	0.609965	0.542642	0.37797	0.586975	0.614745	0.545022	4	4	100	ARVCF , PKP4 , CTNND2 , CTNND1 ,
N.alpha.acetyltransferase.subunits	0.534921	0.513092	0.60435	0.541607	0.564841	0.50388	0.51166	0.582823	0.486951	0.538651	13	12	92.3077	NAA80 , NAA60 , NAA50 , NAA40 , NAA38 , NAA35 , NAA30 , NAA25 , NAA20 , NAA16 , NAA15 , NAA11 , NAA10 ,
AH.domain.containing	0.534848	0.500879	0.522596	0.572096	0.604381	0.418224	0.447696	0.508955	0.464693	0.50494	5	5	100	PICK1 , ICA1L , ICA1 , ARFIP2 , ARFIP1 ,
EMSY.complex	0.534527	0.523038	0.586584	0.531998	0.566737	0.596437	0.440888	0.405255	0.453446	0.513048	12	12	100	SIN3B , SIN3A , RBBP7 , RBBP4 , PHF12 , MORF4L2 , MORF4L1 , KDM5A , HDAC2 , HDAC1 , GATAD1 , EMSY ,
PRELI.domain.containing	0.534503	0.538843	0.585991	0.548568	0.530854	0.52378	0.437236	0.458596	0.509625	0.516687	6	6	100	SEC14L5 , SEC14L1 , PRELID3B , PRELID3A , PRELID2 , PRELID1 ,
PWWP.domain.containing	0.534456	0.522972	0.626539	0.672463	0.560647	0.553594	0.370046	0.497462	0.445348	0.531134	22	22	100	BRD1 , HDGFL1 , GLYR1 , PWWP3B , PWWP3A , ZMYND11 , ZMYND8 , MSH6 , ZCWPW2 , ZCWPW1 , NSD1 , NSD3 , NSD2 , MBD5 , DNMT3B , DNMT3A , PWWP2B , PWWP2A , PSIP1 , HDGF , BRPF3 , BRPF1 ,
WNK.lysine.deficient.protein.kinases	0.534328	0.523944	0.528387	0.589919	0.538476	0.499637	0.44796	0.436836	0.425328	0.498811	4	4	100	WNK4 , WNK3 , WNK2 , WNK1 ,
DDB1.and.CUL4.associated.factors	0.534322	0.594169	0.69454	0.59653	0.617769	0.337508	0.406418	0.391666	0.402203	0.5051	18	18	100	WDTC1 , DCAF1 , PHIP , DTL , DCAF8 , DCAF7 , DCAF6 , DCAF5 , DCAF4 , DCAF17 , DCAF16 , DCAF15 , DCAF13 , DCAF12 , DCAF11 , DCAF10 , BRWD1 , AMBRA1 ,
C2.and.WW.domain.containing	0.53412	0.544858	0.525442	0.502564	0.605628	0.41269	0.542212	0.467731	0.572324	0.521681	4	4	100	WWP2 , WWP1 , WWC2 , WWC1 ,
Peptidylprolyl.isomerases	0.533731	0.653446	0.633643	0.668367	0.674142	0.748969	0.590888	0.437657	0.536886	0.618	39	35	89.7436	FKBPL , AIPL1 , AIP , FKBP15 , FKBP14 , FKBP11 , FKBP10 , FKBP9 , FKBP8 , FKBP7 , FKBP6 , FKBP5 , FKBP4 , FKBP3 , FKBP2 , FKBP1C , FKBP1B , FKBP1A , PTPA , LRR1 , RANBP2 , PPWD1 , PPIL6 , PPIL4 , PPIL3 , PPIL2 , PPIL1 , PPIH , PPIG , PPIF , PPIE , PPID , PPIC , PPIB , PPIA , NKTR , CWC27 , PIN4 , PIN1 ,
C2.and.RasGAP.domain.containing	0.53372	0.575919	0.562877	0.531889	0.624313	0.413183	0.595359	0.449059	0.750877	0.562934	10	10	100	SYNGAP1 , DAB2IP , RASAL3 , RASAL2 , RASAL1 , RASA4B , RASA4 , RASA3 , RASA2 , RASA1 ,
BBSome	0.533562	0.517626	0.519865	0.545396	0.518811	0.42844	0.395027	0.337211	0.416765	0.459893	8	8	100	TTC8 , BBS9 , BBS7 , BBS5 , BBS4 , BBS2 , BBS1 , BBIP1 ,
Guanylate.cyclases	0.533118	0.640558	0.610313	0.563071	0.618068	0.492232	0.525024	0.559275	0.501852	0.563799	11	9	81.8182	NPR2 , NPR1 , GUCY2GP , GUCY2F , GUCY2EP , GUCY2D , GUCY2C , GUCY1B1 , GUCY1B2 , GUCY1A1 , GUCY1A2 ,
SURF.complex	0.533099	0.508967	0.492636	0.606063	0.557927	0.553709	0.658799	0.475954	0.638453	0.561564	8	8	100	SMG9 , SMG8 , SMG1 , DHX34 , UPF1 , GSPT2 , GSPT1 , ETF1 ,
Arrestins	0.533086	0.602433	0.595539	0.584054	0.497219	0.634261	0.586764	0.663966	0.507638	0.583984	10	10	100	TXNIP , ARRDC5 , ARRDC4 , ARRDC3 , ARRDC2 , ARRDC1 , ARRB2 , ARRB1 , SAG , ARR3 ,
CUT.class.homeoboxes.and.pseudogenes	0.533033	0.497206	0.626703	0.510365	0.652925	0.567697	0.603037	0.360706	0.693485	0.564016	9	7	77.7778	SATB2 , SATB1 , ONECUT3 , ONECUT2 , ONECUT1 , CUX2P2 , CUX2P1 , CUX2 , CUX1 ,
LSm.proteins	0.532967	0.541397	0.511383	0.571488	0.522454	0.587989	0.484282	0.698717	0.795416	0.589141	14	14	100	NAA38 , LSM8 , LSM7 , LSM6 , LSM5 , LSM4 , LSM3 , LSM2 , LSM14B , LSM14A , LSM12 , LSM11 , LSM10 , LSM1 ,
BLOC.1.related.complex.subunits	0.532795	0.540466	0.56086	0.555665	0.501062	0.61467	0.570509	0.523731	0.556707	0.552959	8	8	100	BORCS8 , SNAPIN , KXD1 , BORCS7 , BORCS6 , BORCS5 , BLOC1S2 , BLOC1S1 ,
Aquaporins	0.532727	0.538185	0.634251	0.777583	0.484527	0.469909	0.519311	0.901034	0.298627	0.577928	14	13	92.8571	MIP , AQP9 , AQP8 , AQP7 , AQP6 , AQP5 , AQP4 , AQP3 , AQP2 , AQP12B , AQP12A , AQP11 , AQP10 , AQP1 ,
PTF1.complex	0.53272	0.516759	0.525064	0.487127	0.42671	0.3559	0.410339	0.342754	0.470797	0.441931	3	3	100	RBPJL , RBPJ , PTF1A ,
Ras.association.domain.family	0.53262	0.625506	0.66684	0.676648	0.668222	0.546075	0.734715	0.63487	0.574993	0.640984	10	10	100	RASSF9 , RASSF8 , RASSF7 , RASSF6 , RASSF5 , RASSF4 , RASSF3 , RASSF2 , RASSF10 , RASSF1 ,
Y.box.binding.proteins	0.532572	0.473072	0.518457	0.491684	0.487495	0.477101	0.5	0.5	0.5	0.493476	3	3	100	YBX3 , YBX2 , YBX1 ,
ARF.GTPase.family	0.532491	0.606639	0.760438	0.649825	0.695851	0.691047	0.629578	0.752112	0.741479	0.690871	31	28	90.3226	TRIM23 , SAR1B , SAR1A , ARL9 , ARL8B , ARL8A , ARL6 , ARL5C , ARL5B , ARL5A , ARL4D , ARL4C , ARL4A , ARL3 , ARL2 , ARL17B , ARL17A , ARL16 , ARL15 , ARL14 , ARL13B , ARL13A , ARL11 , ARL10 , ARL1 , ARFRP1 , ARF6 , ARF5 , ARF4 , ARF3 , ARF1 ,
Golgi.associated.kinase.family	0.532338	0.602269	0.65875	0.517818	0.536968	0.427086	0.418528	0.57386	0.47893	0.526776	6	6	100	GASK1B , GASK1A , FJX1 , FAM20C , FAM20B , FAM20A ,
Prefoldin.subunits	0.532163	0.50029	0.586565	0.5832	0.501542	0.541151	0.670322	0.377148	0.505058	0.533159	8	8	100	UXT , URI1 , VBP1 , PFDN6 , PFDN5 , PFDN4 , PFDN2 , PFDN1 ,
Actinins	0.531841	0.516893	0.701613	0.487359	0.481922	0.500864	0.549804	0.303946	0.417869	0.495034	4	4	100	ACTN4 , ACTN3 , ACTN2 , ACTN1 ,
S.ribosomal.proteins	0.531813	0.511433	0.693826	0.628694	0.66241	0.68498	0.459603	0.771299	0.623263	0.629438	34	32	94.1176	RPS21 , RPS20 , RPS2 , RPS19 , RPS18 , RPS17 , RPS16 , RPS15A , RPS15 , RPS14 , RPS13 , RPS12 , RPS11 , RPS10 , FAU , RPS28 , RPS9 , RPS8 , RPS7 , RPS6 , RPS5 , RPS4Y2 , RPS4Y1 , RPS4X , RPS3A , RPS3 , RPS29 , RPS27L , RPS27A , RPS27 , RPS26 , RPS25 , RPS24 , RPS23 ,
Zinc.fingers.CXXC.type	0.531788	0.637275	0.580375	0.738536	0.687916	0.659494	0.493777	0.47157	0.574041	0.605373	12	12	100	TET3 , TET1 , MBD1 , KMT2B , KMT2A , KDM2B , KDM2A , FBXL19 , DNMT1 , CXXC5 , CXXC4 , CXXC1 ,
Elongin.complex	0.531688	0.514589	0.541714	0.534793	0.574835	0.619918	0.529299	0.387556	0.612091	0.539349	8	6	75	ELOC , ELOB , ELOA3D , ELOA3C , ELOA3B , ELOA3 , ELOA2 , ELOA ,
Immunophilins	0.531679	0.652952	0.635681	0.661339	0.671534	0.743672	0.564449	0.40153	0.543826	0.609373	37	33	89.1892	FKBPL , AIPL1 , AIP , FKBP15 , FKBP14 , FKBP11 , FKBP10 , FKBP9 , FKBP8 , FKBP7 , FKBP6 , FKBP5 , FKBP4 , FKBP3 , FKBP2 , FKBP1C , FKBP1B , FKBP1A , PTPA , LRR1 , RANBP2 , PPWD1 , PPIL6 , PPIL4 , PPIL3 , PPIL2 , PPIL1 , PPIH , PPIG , PPIF , PPIE , PPID , PPIC , PPIB , PPIA , NKTR , CWC27 ,
Erythrocyte.membrane.protein.band.4.1	0.531588	0.506215	0.58862	0.593458	0.675753	0.566883	0.644738	0.624512	0.461096	0.582659	4	4	100	EPB41L3 , EPB41L2 , EPB41L1 , EPB41 ,
Chromobox.family	0.531358	0.487218	0.588047	0.608051	0.55266	0.512462	0.408848	0.487053	0.52472	0.521132	8	8	100	CBX8 , CBX7 , CBX6 , CBX5 , CBX4 , CBX3 , CBX2 , CBX1 ,
Amylases.alpha	0.531312	0.521795	0.574936	0.489781	0.530411	0.558244	0.675569	0.641711	0.466241	0.557336	10	6	60	GBE1 , AGL , SLC3A2 , SLC3A1 , AMYP1 , AMY2B , AMY2A , AMY1C , AMY1B , AMY1A ,
Histone.deacetylases..class.I	0.531295	0.525397	0.555147	0.511512	0.463872	0.420354	0.472027	0.398509	0.424512	0.471416	4	4	100	HDAC8 , HDAC3 , HDAC2 , HDAC1 ,
Golgi.associated..gamma.adaptin.ear.containing..ARF.binding.proteins	0.53118	0.514166	0.560971	0.576091	0.474884	0.523497	0.421538	0.407784	0.484839	0.495471	3	3	100	GGA3 , GGA2 , GGA1 ,
Acyl.CoA.synthetase.family	0.531105	0.630091	0.565381	0.622968	0.725495	0.705511	0.540271	0.532766	0.407371	0.591232	27	25	92.5926	ACSM6 , SLC27A6 , SLC27A5 , SLC27A4 , SLC27A3 , SLC27A2 , SLC27A1 , ACSS3 , ACSS2 , ACSS1 , ACSM5 , ACSM4 , ACSM3 , ACSM2B , ACSM2A , ACSM1 , ACSL6 , ACSL5 , ACSL4 , ACSL3 , ACSL1 , ACSF3 , ACSF2 , ACSBG2 , ACSBG1 , AASDH , AACS ,
Spliceosomal.A.complex	0.531026	0.5604	0.5753	0.687222	0.627368	0.656546	0.708741	0.473623	0.619828	0.613628	44	42	95.4545	SNRPN , SNRPG , SNRPF , SNRPE , SNRPD3 , SNRPD2 , SNRPD1 , SNRPB , PHF5A , SF3B6 , SF3B5 , SF3B4 , SF3B3 , SF3B2 , SF3B1 , SNRPB2 , SNRPA1 , SF3A3 , SF3A2 , SF3A1 , RNU2-1 , SNRPC , SNRPA , SNRNP70 , RNU1-1 , HNRNPAB , HNRNPA1 , RBM10 , RBM5 , SUGP1 , CCAR1 , RBM25 , THRAP3 , PRPF40A , SF1 , U2SURP , U2AF2 , U2AF1 , SMNDC1 , RBM17 , PUF60 , DHX15 , DDX46 , CHERP ,
Protein.phosphatase.2.regulatory.subunits	0.530816	0.566814	0.717068	0.543369	0.584583	0.650526	0.619593	0.471036	0.488835	0.580228	15	15	100	STRN4 , STRN3 , STRN , PPP2R5E , PPP2R5D , PPP2R5C , PPP2R5B , PPP2R5A , PPP2R3C , PPP2R3B , PPP2R3A , PPP2R2D , PPP2R2C , PPP2R2B , PPP2R2A ,
Polycomb.repressive.complex.2	0.530579	0.530894	0.604025	0.53786	0.570862	0.43408	0.540845	0.322355	0.371591	0.489064	6	6	100	RBBP7 , RBBP4 , SUZ12 , EZH2 , EZH1 , EED ,
Pseudoautosomal.regions	0.530411	0.529198	0.493295	0.630351	0.489533	0.458494	0.401253	0.461695	0.492717	0.494567	35	19	54.2857	WASIR1 , WASH6P , VAMP7 , TRPC6P , ELOCP24 , SPRY3 , IL9R , DPH3P2 , DDX11L16 , AMD1P2 , ZBED1 , XG , SLC25A6 , SHOX , PPP2R3B , PLCXD1 , P2RY8 , MIR6089 , MIR3690 , LINC00685 , LINC00106 , LINC00102 , IL3RA , GTPBP6 , FABP5P13 , DHRSX-IT1 , DHRSX , CSF2RA , CRLF2 , CD99P1 , CD99 , ASMTL-AS1 , ASMTL , ASMT , AKAP17A ,
X7TM.orphan.receptors	0.530267	0.506146	0.542082	0.540366	0.493404	0.420269	0.489695	0.464418	0.447197	0.487947	6	6	100	GPR157 , TPRA1 , GPR143 , GPR137 , GPR108 , GPR107 ,
Importins	0.530126	0.542446	0.688141	0.616832	0.566496	0.539524	0.419002	0.50504	0.500882	0.547295	18	18	100	TNPO3 , TNPO2 , TNPO1 , KPNB1 , KPNA7 , KPNA6 , KPNA5 , KPNA4 , KPNA3 , KPNA2 , KPNA1 , IPO9 , IPO8 , IPO7 , IPO5 , IPO4 , IPO13 , IPO11 ,
Deoxyribonucleoside.kinases	0.530092	0.548766	0.532309	0.511521	0.465303	0.520049	0.645043	0.395098	0.566044	0.523016	4	4	100	DGUOK , DCK , TK2 , TK1 ,
Golgi.associated.retrograde.protein..GARP..complex	0.530023	0.529851	0.510897	0.537028	0.574756	0.473479	0.492666	0.484379	0.493016	0.512009	4	4	100	VPS54 , VPS53 , VPS52 , VPS51 ,
U11.U12.di.snRNP	0.529981	0.556322	0.529766	0.650603	0.630458	0.653542	0.510667	0.379052	0.529746	0.555019	27	27	100	SNRPN , SNRPG , SNRPF , SNRPE , SNRPD3 , SNRPD2 , SNRPD1 , SNRPB , PHF5A , SF3B6 , SF3B5 , SF3B4 , SF3B3 , SF3B2 , SF3B1 , RNU12 , ZRSR2 , ZMAT5 , ZCRB1 , YBX1 , SNRNP48 , SNRNP35 , SNRNP25 , RNU11 , RNPC3 , PDCD7 , DHX15 ,
Acyl.CoA.thioesterases	0.529782	0.502884	0.683864	0.619777	0.647367	0.624091	0.532948	0.467106	0.586314	0.583044	10	10	100	ACOT9 , ACOT8 , ACOT7 , ACOT6 , ACOT4 , ACOT2 , ACOT13 , ACOT12 , ACOT11 , ACOT1 ,
DNA.transposon.derived.genes	0.529697	0.549594	0.556566	0.568256	0.479501	0.439778	0.505131	0.569191	0.576355	0.530546	21	20	95.2381	SETMAR , POGK , POGZ , TIGD7 , TIGD6 , TIGD5 , TIGD4 , TIGD3 , TIGD2 , TIGD1 , HARBI1 , ZBED6 , RAG1 , PGBD5 , PGBD4 , PGBD3 , PGBD2 , PGBD1 , JRKL , JRK , CENPB ,
Src.family.tyrosine.kinases	0.52964	0.572188	0.407204	0.433132	0.566904	0.445961	0.33499	0.518818	0.387232	0.458304	9	9	100	SRC , FRK , LYN , BLK , HCK , LCK , FGR , FYN , YES1 ,
THAP.domain.containing	0.529634	0.551251	0.567837	0.588997	0.570459	0.381129	0.438351	0.577459	0.45019	0.515709	12	12	100	THAP9 , THAP8 , THAP7 , THAP6 , THAP5 , THAP4 , THAP3 , THAP2 , THAP11 , THAP10 , THAP1 , THAP12 ,
Adaptor.related.protein.complex.2	0.529457	0.49712	0.578865	0.56209	0.617072	0.522555	0.360204	0.379255	0.510958	0.503515	5	5	100	AP2S1 , AP2M1 , AP2B1 , AP2A2 , AP2A1 ,
Exosome.complex	0.529294	0.469345	0.501861	0.545239	0.571811	0.474573	0.585841	0.448846	0.553335	0.518856	12	12	100	EXOSC9 , EXOSC8 , EXOSC7 , EXOSC6 , EXOSC5 , EXOSC4 , EXOSC3 , EXOSC2 , EXOSC10 , EXOSC1 , DIS3L , DIS3 ,
Myosins..class.V	0.52889	0.526507	0.532206	0.566583	0.513201	0.44789	0.487179	0.501514	0.624242	0.524915	3	3	100	MYO5C , MYO5B , MYO5A ,
Sirtuins	0.528753	0.523884	0.538256	0.5455	0.579833	0.428739	0.378624	0.508902	0.600852	0.513074	7	7	100	SIRT7 , SIRT6 , SIRT5 , SIRT4 , SIRT3 , SIRT2 , SIRT1 ,
Zinc.fingers.HIT.type	0.528741	0.541712	0.615668	0.548642	0.478095	0.37576	0.40784	0.375979	0.636724	0.497552	6	6	100	ZNHIT6 , ZNHIT3 , ZNHIT2 , ZNHIT1 , INO80B , DDX59 ,
Serine.and.arginine.rich.splicing.factors	0.528554	0.526561	0.514616	0.593587	0.567383	0.481175	0.403456	0.426689	0.458464	0.496491	12	12	100	SRSF9 , SRSF8 , SRSF7 , SRSF6 , SRSF5 , SRSF4 , SRSF3 , SRSF2 , SRSF12 , SRSF11 , SRSF10 , SRSF1 ,
DECID.complex	0.528508	0.499276	0.511585	0.606824	0.609593	0.516897	0.686034	0.495266	0.688745	0.576777	10	10	100	MAGOHB , RBM8A , MAGOH , EIF4A3 , CASC3 , UPF3B , UPF2 , UPF1 , SMG1 , DHX34 ,
GINS.complex	0.528315	0.489194	0.570401	0.46101	0.551947	0.408704	0.476482	0.430893	0.574653	0.49541	4	4	100	GINS4 , GINS3 , GINS2 , GINS1 ,
Pantothenate.kinases	0.528283	0.541855	0.623367	0.562819	0.550447	0.471927	0.434128	0.496146	0.543854	0.528068	4	4	100	PANK4 , PANK3 , PANK2 , PANK1 ,
High.mobility.group	0.528226	0.547765	0.703703	0.625008	0.646075	0.582719	0.596474	0.601813	0.708521	0.62651	15	15	100	HMGXB4 , HMGXB3 , HMG20B , HMG20A , HMGN5 , HMGN4 , HMGN3 , HMGN2 , HMGN1 , HMGB4 , HMGB3 , HMGB2 , HMGB1 , HMGA2 , HMGA1 ,
C1.set.domain.containing	0.5282	0.476158	0.553362	0.45249	0.661035	0.649476	0.658706	0.628969	0.726942	0.600892	42	31	73.8095	TAPBPL , TAPBP , SIRPG , SIRPB1 , SIRPA , NCR3LG1 , MR1 , MICB , MICA , IGLL5 , IGLL1 , HLA-G , HLA-F , HLA-E , HLA-DRB5 , HLA-DRB4 , HLA-DRB3 , HLA-DRB1 , HLA-DRA , HLA-DQB2 , HLA-DQB1 , HLA-DQA2 , HLA-DQA1 , HLA-DPB1 , HLA-DPA1 , HLA-DOB , HLA-DOA , HLA-DMB , HLA-DMA , HLA-C , HLA-B , HLA-A , HHLA2 , HFE , FCGRT , CD1E , CD1D , CD1C , CD1B , CD1A , B2M , AZGP1 ,
X5.hydroxytryptamine.receptors..ionotropic	0.527914	0.537864	0.672929	0.508603	0.617763	0.549071	0.454899	0.548591	0.375523	0.533155	5	3	60	HTR3E , HTR3D , HTR3C , HTR3B , HTR3A ,
Caveolins	0.527885	0.545688	0.513755	0.504806	0.473576	0.304226	0.425609	0.380678	0.47433	0.452834	3	3	100	CAV3 , CAV2 , CAV1 ,
C3.and.PZP.like..alpha.2.macroglobulin.domain.containing	0.527565	0.510915	0.532318	0.459988	0.494168	0.431208	0.45394	0.415183	0.476463	0.471773	9	7	77.7778	CD109 , C5 , C4B , C4A , C3 , PZP , A2M , A2ML1 , CPAMD8 ,
BAG.cochaperones	0.527448	0.536629	0.744025	0.595273	0.58768	0.586061	0.532762	0.721673	0.620504	0.615576	6	6	100	BAG6 , BAG5 , BAG4 , BAG3 , BAG2 , BAG1 ,
GBAF.complex	0.527146	0.538492	0.611306	0.522117	0.58526	0.567222	0.537032	0.478006	0.400785	0.530028	13	13	100	SMARCD3 , SMARCD2 , SMARCD1 , SMARCC1 , ACTL6B , ACTL6A , ACTB , SMARCA4 , SMARCA2 , SS18 , BRD9 , BICRAL , BICRA ,
TLE.family	0.527104	0.687159	0.717173	0.74841	0.70031	0.6047	0.567337	0.589143	0.595234	0.651183	7	7	100	TLE5 , TLE7 , TLE6 , TLE4 , TLE3 , TLE2 , TLE1 ,
Microsomal.glutathione.S.transferases	0.527015	0.52573	0.525764	0.567676	0.575527	0.610889	0.551929	0.661171	0.559835	0.572315	3	3	100	MGST3 , MGST2 , MGST1 ,
KN.motif.and.ankyrin.repeat.domain.containing	0.526982	0.555534	0.523496	0.433964	0.518489	0.461352	0.445344	0.552105	0.548027	0.504789	4	4	100	KANK4 , KANK3 , KANK2 , KANK1 ,
F.box.and.leucine.rich.repeat.proteins	0.526778	0.55185	0.582194	0.499567	0.527304	0.409033	0.444441	0.501234	0.520712	0.504542	21	20	95.2381	SKP2 , KDM2B , KDM2A , FBXL8 , FBXL7 , FBXL6 , FBXL5 , FBXL4 , FBXL3 , FBXL22 , FBXL21P , FBXL20 , FBXL2 , FBXL19 , FBXL18 , FBXL17 , FBXL16 , FBXL15 , FBXL14 , FBXL13 , FBXL12 ,
Glutamate.ionotropic.receptor.AMPA.type.subunits	0.52665	0.574991	0.723034	0.721845	0.63856	0.592327	0.63049	0.636635	0.678146	0.649503	4	4	100	GRIA4 , GRIA3 , GRIA2 , GRIA1 ,
BEACH.domain.containing	0.526608	0.495452	0.526335	0.537218	0.576511	0.465004	0.600739	0.285084	0.431907	0.489781	9	9	100	WDR81 , NSMAF , WDFY4 , WDFY3 , LRBA , NBEAL2 , NBEAL1 , NBEA , LYST ,
NURF.complex	0.526564	0.493025	0.597791	0.637785	0.536627	0.524828	0.462612	0.654339	0.331103	0.529764	4	4	100	SMARCA1 , RBBP7 , RBBP4 , BPTF ,
Phosphatidylinositol.glycan.anchor.biosynthesis	0.526552	0.540613	0.632125	0.530197	0.544093	0.42105	0.414398	0.467487	0.358243	0.488526	21	21	100	PIGZ , PIGY , PIGX , PIGW , PIGV , PIGU , PIGT , PIGS , PIGQ , PIGP , PIGO , PIGN , PIGM , PIGL , PIGK , PIGH , PIGG , PIGF , PIGC , PIGB , PIGA ,
ATP.binding.cassette.subfamily.G	0.526363	0.544305	0.582448	0.452819	0.580504	0.454941	0.576596	0.613719	0.432236	0.529696	5	5	100	ABCG8 , ABCG5 , ABCG4 , ABCG2 , ABCG1 ,
NT.C2.domain.containing	0.526362	0.51759	0.618532	0.475312	0.45438	0.482946	0.531629	0.367769	0.636062	0.510528	4	4	100	EHBP1L1 , FAM102B , FAM102A , EHBP1 ,
STRIPAK.complex	0.526352	0.585237	0.614541	0.727044	0.71252	0.697906	0.448739	0.603196	0.814805	0.650498	20	20	100	PPP2R1B , PPP2CB , STRN4 , STRN3 , STRN , STRIP2 , STRIP1 , STK26 , STK25 , STK24 , SLMAP , SIKE1 , PPP2R1A , PPP2CA , PDCD10 , MOB4 , MINK1 , FGFR1OP2 , CTTNBP2NL , CTTNBP2 ,
Cholinergic.receptors	0.526255	0.802493	0.68884	0.686722	0.537318	0.65636	0.575184	0.877606	0.785945	0.701308	21	21	100	CHRM5 , CHRM4 , CHRM3 , CHRM2 , CHRM1 , CHRNG , CHRNE , CHRND , CHRNB4 , CHRNB3 , CHRNB2 , CHRNB1 , CHRNA9 , CHRNA7 , CHRNA6 , CHRNA5 , CHRNA4 , CHRNA3 , CHRNA2 , CHRNA10 , CHRNA1 ,
Canonical.high.mobility.group	0.526201	0.534204	0.688968	0.632839	0.63926	0.506471	0.560404	0.55947	0.636817	0.594804	11	11	100	HMGN5 , HMGN4 , HMGN3 , HMGN2 , HMGN1 , HMGB4 , HMGB3 , HMGB2 , HMGB1 , HMGA2 , HMGA1 ,
BRCA1.A.complex	0.526037	0.535997	0.514988	0.552986	0.479383	0.446167	0.628505	0.532974	0.390399	0.510175	6	6	100	UIMC1 , ABRAXAS1 , BABAM2 , BRCC3 , BRCA1 , BABAM1 ,
Clathrin.subunits	0.525999	0.500839	0.52509	0.543435	0.459719	0.397819	0.524081	0.463993	0.490216	0.488149	4	4	100	CLTCL1 , CLTC , CLTB , CLTA ,
Spliceosomal.E.complex	0.525986	0.518034	0.616543	0.609832	0.491884	0.593887	0.507912	0.569244	0.546999	0.556792	16	15	93.75	SNRPN , SNRPG , SNRPF , SNRPE , SNRPD3 , SNRPD2 , SNRPD1 , SNRPB , SNRPC , SNRPA , SNRNP70 , RNU1-1 , DDX39B , U2AF2 , U2AF1 , SF1 ,
FA.complementation.groups	0.525943	0.593476	0.544474	0.62085	0.717715	0.519646	0.648716	0.483062	0.463279	0.573902	22	22	100	RFWD3 , XRCC2 , UBE2T , SLX4 , RAD51C , RAD51 , PALB2 , MAD2L2 , FANCM , FANCL , FANCI , FANCG , FANCF , FANCE , FANCD2 , FANCC , FANCB , FANCA , ERCC4 , BRIP1 , BRCA2 , BRCA1 ,
BRISC.complex	0.525793	0.518977	0.527243	0.536808	0.512183	0.452459	0.573625	0.363974	0.40244	0.485964	4	4	100	BABAM2 , BABAM1 , ABRAXAS2 , BRCC3 ,
Ragulator.complex	0.525776	0.525752	0.540972	0.497805	0.547649	0.664798	0.633586	0.678694	0.741664	0.603865	5	5	100	LAMTOR5 , LAMTOR4 , LAMTOR3 , LAMTOR2 , LAMTOR1 ,
Mitochondrial.complex.I.assembly.complex	0.525766	0.535243	0.590827	0.521776	0.567308	0.553281	0.409776	0.553427	0.582128	0.539221	5	5	100	TIMMDC1 , TMEM126B , ECSIT , ACAD9 , NDUFAF1 ,
B.WICH.chromatin.remodelling.complex.subunits	0.525754	0.530165	0.567172	0.571204	0.520977	0.368473	0.49275	0.558727	0.622412	0.528985	8	8	100	DDX21 , SMARCA5 , SF3B1 , MYO1C , MYBBP1A , ERCC6 , DEK , BAZ1B ,
Vesicle.associated.membrane.proteins	0.525443	0.565352	0.630401	0.666785	0.599062	0.819276	0.486162	0.743982	0.576515	0.635942	8	7	87.5	VAMP9P , VAMP8 , VAMP7 , VAMP5 , VAMP4 , VAMP3 , VAMP2 , VAMP1 ,
Signal.recognition.particle	0.525268	0.523227	0.644311	0.535988	0.51229	0.671471	0.5023	0.503429	0.650169	0.567898	9	9	100	RN7SL3 , RN7SL2 , RN7SL1 , SRP72 , SRP68 , SRP54 , SRP19 , SRP14 , SRP9 ,
SIN3.histone.deacetylase.complex.subunits	0.525204	0.547907	0.56507	0.553175	0.574989	0.484784	0.499486	0.429529	0.483855	0.517349	9	9	100	SUDS3 , SIN3B , SIN3A , SAP30 , SAP18 , RBBP7 , RBBP4 , HDAC2 , HDAC1 ,
Cation.channels.sperm.associated	0.525069	0.511209	0.45714	0.429969	0.626595	0.443922	0.516322	0.5	0.427052	0.489026	7	7	100	CATSPERG , CATSPERD , CATSPERB , CATSPER4 , CATSPER3 , CATSPER2 , CATSPER1 ,
Ubiquitin.like.modifier.activating.enzymes	0.524972	0.564479	0.548977	0.645706	0.479661	0.569868	0.594619	0.413211	0.528559	0.543135	10	10	100	UBA7 , UBA6 , UBA5 , UBA3 , UBA2 , UBA1 , SAE1 , NAE1 , MOCS3 , ATG7 ,
Prickle.planar.cell.polarity.proteins	0.524793	0.52749	0.580707	0.474536	0.562662	0.410778	0.551986	0.464047	0.400067	0.496534	4	4	100	PRICKLE4 , PRICKLE3 , PRICKLE2 , PRICKLE1 ,
Zinc.fingers.CCHC.type	0.524715	0.587372	0.572598	0.592008	0.531822	0.548862	0.629739	0.373645	0.334999	0.521381	24	23	95.8333	ZCRB1 , ZCCHC9 , ZCCHC8 , ZCCHC7 , ZCCHC4 , ZCCHC3 , ZCCHC24 , ZCCHC2 , ZCCHC18 , ZCCHC17 , ZCCHC14 , ZCCHC13 , ZCCHC12 , ZCCHC10 , TUT7 , TUT4 , SRSF7 , SF1 , RTL4 , RTL3 , RBM4B , RBM4 , LIN28A , CNBP ,
MAPK.activated.protein.kinases	0.524449	0.531456	0.69939	0.604769	0.627253	0.580838	0.56485	0.658609	0.617082	0.610531	11	11	100	RPS6KA6 , RPS6KA5 , RPS6KA4 , RPS6KA3 , RPS6KA2 , RPS6KA1 , MKNK2 , MKNK1 , MAPKAPK5 , MAPKAPK3 , MAPKAPK2 ,
Mucins	0.524382	0.512455	0.522929	0.490494	0.430405	0.458428	0.464747	0.536888	0.485494	0.48773	21	18	85.7143	OVGP1 , MUC8 , MUC7 , MUC6 , MUC5B , MUC5AC , MUC4 , MUC3B , MUC3A , MUC22 , MUC21 , MUC20 , MUC2 , MUC19 , MUC17 , MUC16 , MUC15 , MUC13 , MUC12 , MUC1 , EMCN ,
Glycosyltransferase.family.8	0.524341	0.631029	0.642606	0.694354	0.571715	0.565724	0.497865	0.507607	0.809974	0.615109	10	10	100	XXYLT1 , RXYLT1 , LARGE2 , LARGE1 , GYG2 , GYG1 , GXYLT2 , GXYLT1 , GLT8D2 , GLT8D1 ,
Actin.related.proteins	0.524281	0.504748	0.605378	0.558444	0.563119	0.531101	0.440753	0.426566	0.58075	0.526357	20	19	95	ACTL10 , ACTL9 , ACTL8 , ACTL7B , ACTL7A , ACTRT3 , ACTRT2 , ACTRT1 , ACTR8 , ACTR6 , ACTR5 , ACTR3C , ACTR3B , ACTR3 , ACTR2 , ACTR1B , ACTR1A , ACTR10 , ACTL6B , ACTL6A ,
Peroxins	0.524154	0.53001	0.593437	0.542154	0.566758	0.551623	0.551425	0.46704	0.700247	0.562837	16	16	100	PEX7 , PEX6 , PEX5 , PEX3 , PEX26 , PEX2 , PEX19 , PEX16 , PEX14 , PEX13 , PEX12 , PEX11G , PEX11B , PEX11A , PEX10 , PEX1 ,
Microtubule.associated.protein.RP.EB.family	0.524086	0.504794	0.448458	0.529352	0.562411	0.433599	0.600616	0.564626	0.525589	0.521181	3	3	100	MAPRE3 , MAPRE2 , MAPRE1 ,
Anaphase.promoting.complex	0.524077	0.57806	0.671659	0.651486	0.560361	0.499787	0.546581	0.498236	0.662579	0.583594	14	14	100	CDC27 , CDC26 , CDC23 , CDC16 , ANAPC7 , ANAPC5 , ANAPC4 , ANAPC2 , ANAPC16 , ANAPC15 , ANAPC13 , ANAPC11 , ANAPC10 , ANAPC1 ,
Homer.scaffold.proteins	0.523929	0.548814	0.429137	0.475386	0.467762	0.38686	0.455077	0.427694	0.417474	0.451025	3	3	100	HOMER3 , HOMER2 , HOMER1 ,
Perilipins	0.52391	0.534983	0.559509	0.454505	0.462255	0.413162	0.473118	0.434878	0.43818	0.471324	5	5	100	PLIN5 , PLIN4 , PLIN3 , PLIN2 , PLIN1 ,
Golgin.related	0.523824	0.507743	0.5163	0.39649	0.676538	0.416499	0.399704	0.415925	0.512208	0.480176	41	8	19.5122	GOLGA8VP , GOLGA8UP , GOLGA8T , GOLGA8S , GOLGA8R , GOLGA8Q , GOLGA8O , GOLGA8N , GOLGA8M , GOLGA8K , GOLGA8J , GOLGA8IP , GOLGA8H , GOLGA8G , GOLGA8F , GOLGA8EP , GOLGA8DP , GOLGA8CP , GOLGA8B , GOLGA8A , GOLGA6L9 , GOLGA6L7 , GOLGA6L6 , GOLGA6L5P , GOLGA6L4 , GOLGA6L3 , GOLGA6L22 , GOLGA6L2 , GOLGA6L19 , GOLGA6L17P , GOLGA6L16P , GOLGA6L14P , GOLGA6L13P , GOLGA6L12P , GOLGA6L11P , GOLGA6L10 , G…
Nucleoredoxin.family	0.523818	0.57859	0.601019	0.393786	0.521976	0.371652	0.466734	0.672614	0.475475	0.510231	3	3	100	NXNL2 , NXNL1 , NXN ,
MJD.deubiquinating.enzymes	0.523517	0.502453	0.520676	0.522987	0.522995	0.40166	0.46899	0.546743	0.446891	0.491674	4	4	100	JOSD2 , JOSD1 , ATXN3L , ATXN3 ,
Pumilio.homology.domain.containing	0.523501	0.568724	0.569507	0.567766	0.564046	0.483823	0.47624	0.350586	0.485414	0.508263	3	3	100	PUM3 , PUM2 , PUM1 ,
H2B.histones	0.523481	0.680132	0.399179	0.532529	0.5049	0.461982	0.269207	0.566572	0.574842	0.498668	28	20	71.4286	H2BW4P , H2BW3P , H2BW2 , H2BW1 , H2BU2P , H2BU1 , H2BS1 , H2BC9 , H2BC8 , H2BC7 , H2BC6 , H2BC5 , H2BC4 , H2BC3 , H2BC2P , H2BC21 , H2BC20P , H2BC19P , H2BC18 , H2BC17 , H2BC16P , H2BC15 , H2BC14 , H2BC13 , H2BC12 , H2BC11 , H2BC10 , H2BC1 ,
Calcium.homeostasis.modulators	0.523422	0.470049	0.473299	0.498235	0.518382	0.552546	0.557601	0.466123	0.466123	0.500295	6	6	100	CALHM6 , CALHM5 , CALHM4 , CALHM3 , CALHM2 , CALHM1 ,
Latent.transforming.growth.factor.beta.binding.proteins	0.523299	0.446915	0.529302	0.544404	0.510446	0.444972	0.515152	0.442878	0.484184	0.489782	4	4	100	LTBP4 , LTBP3 , LTBP2 , LTBP1 ,
Torsins	0.523167	0.525295	0.570819	0.565276	0.457475	0.380921	0.555248	0.334602	0.363455	0.469136	5	5	100	TOR4A , TOR3A , TOR2A , TOR1B , TOR1A ,
Complement.system.activation.components	0.523017	0.604979	0.613768	0.473023	0.393686	0.342721	0.349732	0.361771	0.383193	0.440359	27	24	88.8889	MBL2 , MASP2 , MASP1 , FCN3 , FCN2 , FCN1 , COLEC11 , COLEC10 , CFP , CFD , CFB , C9 , C8G , C8B , C8A , C7 , C6 , C5 , C4B , C4A , C3 , C2 , C1S , C1R , C1QC , C1QB , C1QA ,
Retriever.complex	0.522978	0.520731	0.482732	0.490555	0.505721	0.545611	0.482097	0.610824	0.462599	0.512609	3	3	100	VPS29 , VPS35L , VPS26C ,
Transcription.and.export.complex.2	0.522951	0.500062	0.541823	0.538871	0.475208	0.422688	0.449181	0.6389	0.485576	0.506539	5	4	80	MCM3AP , SEM1 , ENY2 , CETN2 , PCID2 ,
MTOR.complex.2	0.522841	0.512469	0.575946	0.578538	0.565298	0.460554	0.612021	0.433715	0.534075	0.534077	5	5	100	MAPKAP1 , PRR5 , MLST8 , RICTOR , MTOR ,
Parvins	0.522795	0.557655	0.567039	0.608602	0.473382	0.521236	0.42027	0.563052	0.579323	0.53632	3	3	100	PARVG , PARVB , PARVA ,
Peptide.receptors	0.522641	0.603954	0.75452	0.870119	0.937628	0.5448	0.880042	0.775997	0.864616	0.778959	60	57	95	OXTR , AVPR2 , AVPR1B , AVPR1A , NTSR2 , NTSR1 , NMUR2 , NMUR1 , MCHR2 , MCHR1 , HCRTR2 , HCRTR1 , GNRHR2 , GNRHR , EDNRB , EDNRA , CCKBR , CCKAR , AGTR2 , AGTR1 , BDKRB2 , BDKRB1 , OPRM1 , OPRL1 , OPRK1 , OPRD1 , NPY4R2 , NPY6R , NPY5R , NPY4R , NPY2R , NPY1R , NPSR1 , NPFFR2 , NPFFR1 , NPBWR2 , NPBWR1 , MC5R , MC4R , MC3R , MC2R , MC1R , GALR3 , GALR2 , GALR1 , TACR3 , TACR2 , TACR1 , SSTR5 , S…
LIMK.TESK.kinase.family	0.522383	0.498253	0.478235	0.50018	0.497155	0.534377	0.486337	0.495362	0.473638	0.495442	4	4	100	TESK2 , TESK1 , LIMK2 , LIMK1 ,
Chemokine.ligands	0.522352	0.533295	0.495786	0.437326	0.544283	0.448454	0.578489	0.468144	0.518105	0.502985	45	40	88.8889	XCL2 , XCL1 , CXCL9 , CXCL8 , CXCL6 , CXCL5 , CXCL3 , CXCL2 , CXCL17 , CXCL16 , CXCL14 , CXCL13 , CXCL12 , CXCL11 , CXCL10 , CXCL1 , CX3CL1 , CCL8 , CCL7 , CCL5 , CCL4L2 , CCL4L1 , CCL4 , CCL3L3 , CCL3L1 , CCL3 , CCL28 , CCL27 , CCL26 , CCL25 , CCL24 , CCL23 , CCL22 , CCL21 , CCL20 , CCL2 , CCL19 , CCL18 , CCL17 , CCL16 , CCL15 , CCL14 , CCL13 , CCL11 , CCL1 ,
Spindlin.family	0.522128	0.559506	0.597973	0.537712	0.571083	0.423259	0.54111	0.427447	0.33175	0.49873	5	5	100	SPIN4 , SPIN3 , SPIN2B , SPIN2A , SPIN1 ,
Paraoxonases	0.521951	0.538905	0.614164	0.476522	0.488302	0.350656	0.573059	0.497356	0.511184	0.506269	3	3	100	PON3 , PON2 , PON1 ,
Topoisomerases	0.521917	0.54685	0.581652	0.584866	0.553472	0.435283	0.498286	0.433812	0.444217	0.509805	6	6	100	TOP3B , TOP3A , TOP2B , TOP2A , TOP1MT , TOP1 ,
Exocyst.complex	0.521864	0.560581	0.594845	0.542972	0.541619	0.435585	0.572002	0.57351	0.778051	0.574896	9	9	100	EXOC8 , EXOC7 , EXOC6B , EXOC6 , EXOC5 , EXOC4 , EXOC3 , EXOC2 , EXOC1 ,
Cytohesins	0.521773	0.599619	0.574528	0.551101	0.511872	0.466458	0.479316	0.351232	0.435711	0.49623	4	4	100	CYTH4 , CYTH3 , CYTH2 , CYTH1 ,
Structural.maintenance.of.chromosomes.proteins	0.521678	0.544969	0.57131	0.525784	0.571194	0.543441	0.352869	0.460709	0.38126	0.493942	7	7	100	SMC6 , SMC5 , SMC4 , SMC3 , SMC2 , SMC1B , SMC1A ,
Caspases	0.521604	0.549113	0.514118	0.547758	0.532719	0.483447	0.435577	0.575946	0.461304	0.512498	13	13	100	CASP7 , CASP9 , CASP8 , CASP6 , CASP5 , CASP4 , CASP3 , CASP2 , CASP16P , CASP14 , CASP12 , CASP10 , CASP1 ,
Membrane.associated.progesterone.receptor.family	0.521586	0.504713	0.592692	0.597366	0.589595	0.428853	0.603553	0.560449	0.61893	0.562019	4	4	100	NENF , CYB5D2 , PGRMC2 , PGRMC1 ,
DNA.glycosylases	0.52155	0.554949	0.516887	0.552086	0.507166	0.408351	0.538343	0.412577	0.475292	0.495706	11	11	100	UNG , SMUG1 , MBD4 , TDG , OGG1 , MUTYH , MPG , NTHL1 , NEIL3 , NEIL2 , NEIL1 ,
MicroRNA.non.coding.host.genes	0.521392	0.53868	0.617217	0.598666	0.594055	0.368098	0.549901	0.546394	0.627368	0.555047	75	54	72	MIR223HG , PVT1 , MIRLET7BHG , MIRLET7A1HG , MIR99AHG , MIR9-3HG , MIR924HG , MIR762HG , MIR7515HG , MIR7-3HG , MIR670HG , MIR663AHG , MIR646HG , MIR600HG , MIR583HG , MIR570HG , MIR5689HG , MIR548XHG , MIR548A1HG , MIR503HG , MIR497HG , MIR4713HG , MIR4697HG , MIR4527HG , MIR4500HG , MIR4458HG , MIR4453HG , MIR4435-2HG , MIR4432HG , MIR4422HG , MIR4307HG , MIR4300HG , MIR4290HG , MIR3976HG , MIR…
IFT.B1.complex	0.521214	0.573186	0.633053	0.593406	0.641243	0.588066	0.459586	0.474035	0.605275	0.570981	11	11	100	TTC30B , TTC30A , TTC26 , IFT88 , IFT81 , IFT74 , IFT52 , IFT46 , IFT27 , IFT22 , HSPB11 ,
Bisphosphoglycerate.phosphatases	0.521024	0.485373	0.519937	0.540282	0.542277	0.512403	0.53931	0.469125	0.384492	0.49915	4	3	75	BPGM , PGAM4 , PGAM2 , PGAM1 ,
Cullins	0.520969	0.528008	0.4634	0.53451	0.603556	0.413623	0.553118	0.450956	0.476818	0.502999	8	8	100	CUL9 , CUL7 , CUL5 , CUL4B , CUL4A , CUL3 , CUL2 , CUL1 ,
Chromatin.accessibility.complex	0.520915	0.530494	0.479339	0.51754	0.531562	0.43888	0.401844	0.579715	0.368637	0.481001	4	4	100	SMARCA5 , BAZ1A , POLE3 , CHRAC1 ,
GET4.GET5.transmembrane.domain.recognition.complex.subunits	0.520894	0.509278	0.536395	0.574728	0.500642	0.469078	0.396239	0.476825	0.563819	0.503375	5	5	100	BAG6 , UBL4A , GET4 , SGTA , GET3 ,
DAN.family	0.520858	0.552499	0.66658	0.393164	0.418146	0.42147	0.49102	0.505745	0.468814	0.48968	7	6	85.7143	SOSTDC1 , SOST , NBL1 , GREM2 , GREM1 , DAND5 , CER1 ,
Extended.synaptotagmins	0.520619	0.53633	0.52076	0.540374	0.57071	0.455171	0.591266	0.457838	0.381818	0.506783	3	3	100	ESYT3 , ESYT2 , ESYT1 ,
Repulsive.guidance.molecule.family	0.520607	0.571657	0.616782	0.529677	0.586753	0.422232	0.546605	0.444689	0.433685	0.51901	3	3	100	RGMB , RGMA , HJV ,
M16.metallopeptidases	0.520526	0.507399	0.571762	0.543873	0.618579	0.554014	0.644477	0.53003	0.505116	0.559406	7	7	100	UQCRC2 , UQCRC1 , PMPCB , PMPCA , PITRM1 , NRDC , IDE ,
N.acetyltransferases	0.520375	0.526123	0.645528	0.550845	0.598285	0.563795	0.511778	0.63657	0.721058	0.594248	27	23	85.1852	KAT14 , SATL1 , SAT2 , SAT1 , GNPNAT1 , NAGS , AANAT , ELP3 , KAT2B , KAT2A , NAT16 , NAT14 , NAT10 , NAT9 , NAT8L , NAT8 , NAA80 , NAA60 , NAA50 , NAA40 , NAA30 , NAA20 , NAA11 , NAA10 , NATP , NAT2 , NAT1 ,
COPI.coat.complex	0.520349	0.516343	0.609283	0.587645	0.528092	0.569878	0.492125	0.579618	0.49226	0.546906	9	9	100	ARCN1 , COPZ2 , COPZ1 , COPG2 , COPG1 , COPE , COPB2 , COPB1 , COPA ,
BRICHOS.domain.containing	0.520305	0.563161	0.653178	0.578351	0.549378	0.576265	0.663783	0.630162	0.63166	0.605742	9	9	100	TNMD , SFTPC , CNMD , ITM2C , ITM2B , ITM2A , GKN2 , GKN1 , BRICD5 ,
CCAAT.enhancer.binding.proteins	0.520258	0.488006	0.671334	0.554252	0.574598	0.46402	0.551234	0.591443	0.388813	0.535462	6	6	100	CEBPZ , CEBPG , CEBPE , CEBPD , CEBPB , CEBPA ,
Cohesin.complex	0.520147	0.531707	0.581462	0.544967	0.490571	0.491141	0.519712	0.479572	0.475812	0.514368	8	8	100	STAG3 , STAG2 , STAG1 , REC8 , RAD21 , SMC3 , SMC1B , SMC1A ,
WBP1.VOPP1.family	0.519863	0.512618	0.598007	0.605004	0.434236	0.435736	0.394023	0.495824	0.571636	0.505885	3	3	100	WBP1L , WBP1 , VOPP1 ,
Cholinergic.receptors.muscarinic	0.519717	0.488173	0.467411	0.5842	0.417788	0.547296	0.466513	0.50703	0.540589	0.502375	5	5	100	CHRM5 , CHRM4 , CHRM3 , CHRM2 , CHRM1 ,
ATP.binding.cassette.subfamily.C	0.519686	0.583133	0.623628	0.654432	0.581528	0.461463	0.418963	0.388416	0.480015	0.523947	13	13	100	CFTR , ABCC9 , ABCC8 , ABCC6 , ABCC5 , ABCC4 , ABCC3 , ABCC2 , ABCC13 , ABCC12 , ABCC11 , ABCC10 , ABCC1 ,
GCN5.related.N.acetyltransferases	0.519657	0.526397	0.645312	0.55114	0.599858	0.56658	0.521525	0.636172	0.728337	0.596915	24	21	87.5	KAT14 , SATL1 , SAT2 , SAT1 , GNPNAT1 , NAGS , AANAT , ELP3 , KAT2B , KAT2A , NAT16 , NAT14 , NAT10 , NAT9 , NAT8L , NAT8 , NAA80 , NAA60 , NAA50 , NAA40 , NAA30 , NAA20 , NAA11 , NAA10 ,
tRNA.methyltransferases	0.51956	0.512464	0.56015	0.524135	0.46498	0.447502	0.458154	0.552463	0.667588	0.523429	18	17	94.4444	TRMT9B , TRMT61B , TRMT61A , TRMT6 , TRMT5 , TRMT44 , TRMT2B , TRMT2A , TRMT1L , TRMT13 , TRMT12 , TRMT112 , TRMT11 , TRMT10C , TRMT10B , TRMT10A , TRMT1 , ALKBH8 ,
Patatin.like.phospholipase.domain.containing	0.519539	0.58782	0.511116	0.613006	0.455922	0.445475	0.4292	0.393418	0.617967	0.506741	10	9	90	PNPLA8 , PNPLA7 , PNPLA6 , PNPLA5 , PNPLA4 , PNPLA3 , PNPLA2 , PNPLA10P , PNPLA1 , PLA2G6 ,
Elongator.acetyltransferase.complex	0.519479	0.522571	0.564507	0.540237	0.577997	0.459765	0.475936	0.541272	0.44703	0.516165	6	6	100	ELP1 , ELP6 , ELP5 , ELP4 , ELP3 , ELP2 ,
NDC80.kinetochore.complex	0.519339	0.485035	0.530718	0.511984	0.458162	0.471793	0.444706	0.514529	0.529707	0.493329	4	4	100	NUF2 , SPC25 , SPC24 , NDC80 ,
Protein.phosphatase.2.modulatory.subunits	0.519169	0.557432	0.610374	0.554299	0.503907	0.503513	0.521318	0.424725	0.47731	0.51911	5	5	100	TIPRL , PPME1 , LCMT1 , IGBP1 , PTPA ,
G.protein.coupled.receptors..Class.F.frizzled	0.519134	0.500636	0.515844	0.592285	0.573706	0.476237	0.566994	0.430392	0.382228	0.50479	11	11	100	SMO , FZD9 , FZD8 , FZD7 , FZD6 , FZD5 , FZD4 , FZD3 , FZD2 , FZD10 , FZD1 ,
Cytosolic.iron.sulfur.assembly.components	0.519118	0.618322	0.557208	0.601818	0.551437	0.621555	0.344386	0.63012	0.56688	0.561466	9	9	100	NUBP2 , NUBP1 , NDOR1 , MMS19 , CIAPIN1 , CIAO3 , CIAO2B , CIAO2A , CIAO1 ,
Death.inducing.signaling.complex	0.519085	0.492302	0.681732	0.516023	0.442123	0.438194	0.394993	0.49731	0.425019	0.485962	6	6	100	CFLAR , CASP10 , CASP8 , FADD , FASLG , FAS ,
Classical.arrestins	0.518853	0.548877	0.572026	0.548286	0.432199	0.506324	0.53378	0.702796	0.451175	0.536933	4	4	100	ARRB2 , ARRB1 , SAG , ARR3 ,
Phosphoglycerate.mutases	0.518737	0.487319	0.533449	0.544617	0.543043	0.510954	0.508097	0.510046	0.399998	0.50469	5	4	80	PGAM5 , PGAM4 , PGAM2 , PGAM1 , BPGM ,
Zyxin.family	0.518375	0.605052	0.543097	0.454578	0.464034	0.395779	0.395364	0.466965	0.429244	0.469264	3	3	100	LPP , TRIP6 , ZYX ,
Exon.junction.complex	0.518171	0.487668	0.481918	0.590231	0.50538	0.519249	0.535163	0.599876	0.612378	0.541483	5	5	100	MAGOHB , RBM8A , MAGOH , EIF4A3 , CASC3 ,
N.terminal.EF.hand.calcium.binding.proteins	0.518041	0.502449	0.653151	0.483937	0.705141	0.486789	0.641689	0.625311	0.600802	0.587409	3	3	100	NECAB3 , NECAB2 , NECAB1 ,
Glycosyltransferase.family.6	0.517934	0.497012	0.449434	0.507543	0.496017	0.460698	0.432771	0.423254	0.524662	0.473924	4	4	100	GLT6D1 , GBGT1 , ABO , A3GALT2 ,
Butyrophilins	0.517706	0.531359	0.603985	0.555976	0.482998	0.379228	0.491379	0.659227	0.539306	0.530432	15	11	73.3333	SKINT1L , MOG , ERMAP , BTNL9 , BTNL8 , BTNL3 , BTNL2 , BTNL10 , BTN3A3 , BTN3A2 , BTN3A1 , BTN2A3P , BTN2A2 , BTN2A1 , BTN1A1 ,
Zinc.fingers.CW.type	0.517655	0.550556	0.60243	0.497071	0.519165	0.504119	0.475522	0.463793	0.40758	0.50253	7	7	100	ZCWPW2 , ZCWPW1 , MORC4 , MORC3 , MORC2 , MORC1 , KDM1B ,
UPF1.like.RNA.helicases	0.517644	0.531839	0.526207	0.491288	0.541168	0.468082	0.520166	0.466072	0.450533	0.499419	11	11	100	ZGRF1 , HELZ2 , HELZ , DNA2 , MOV10 , MOV10L1 , IGHMBP2 , UPF1 , ZNFX1 , AQR , SETX ,
MAX.dimerization.proteins	0.517629	0.502758	0.557814	0.457105	0.48842	0.459683	0.42974	0.452524	0.30581	0.456732	7	7	100	MXI1 , MXD4 , MXD3 , MXD1 , MNT , MLX , MGA ,
MBT.domain.containing	0.517625	0.533008	0.601621	0.518067	0.613927	0.398126	0.521996	0.460519	0.397716	0.505623	9	9	100	SFMBT2 , SFMBT1 , SCML2 , SCMH1 , MBTD1 , L3MBTL4 , L3MBTL3 , L3MBTL2 , L3MBTL1 ,
R2TP.complex	0.517536	0.518715	0.589268	0.550143	0.524659	0.468328	0.503196	0.482847	0.591516	0.528584	4	4	100	PIH1D1 , RPAP3 , RUVBL2 , RUVBL1 ,
ATP.binding.cassette.subfamily.A	0.517487	0.511756	0.58998	0.544915	0.467879	0.463492	0.567461	0.537454	0.612017	0.536869	14	13	92.8571	ABCA9 , ABCA8 , ABCA7 , ABCA6 , ABCA5 , ABCA4 , ABCA3 , ABCA2 , ABCA17P , ABCA13 , ABCA12 , ABCA11P , ABCA10 , ABCA1 ,
SINE.class.homeoboxes	0.517453	0.564601	0.493409	0.564837	0.448055	0.485196	0.370966	0.457254	0.283996	0.458539	6	6	100	SIX6 , SIX5 , SIX4 , SIX3 , SIX2 , SIX1 ,
Myosin.light.chain.kinase.family	0.517445	0.40206	0.550665	0.62342	0.683037	0.571015	0.549756	0.706246	0.526918	0.57664	7	7	100	TTN , SPEG , OBSCN , MYLK4 , MYLK3 , MYLK2 , MYLK ,
Alpha.catenins	0.517049	0.499129	0.699548	0.552994	0.590548	0.480906	0.395288	0.577489	0.40861	0.525564	3	3	100	CTNNA3 , CTNNA2 , CTNNA1 ,
LRAT.domain.containing.family	0.517019	0.551441	0.493723	0.501125	0.563	0.39066	0.59003	0.520597	0.425142	0.504465	8	8	100	PLAAT5 , PLAAT4 , PLAAT3 , PLAAT2 , PLAAT1 , LRAT , LRATD2 , LRATD1 ,
X5..nucleotidases	0.516919	0.503843	0.561087	0.524921	0.567381	0.450248	0.588541	0.476697	0.585289	0.532251	7	6	85.7143	NT5E , NT5M , NT5C3A , NT5C2 , NT5C1B , NT5C1A , NT5C ,
Paralemmins	0.516906	0.512283	0.513852	0.53115	0.61181	0.465735	0.453611	0.550959	0.611459	0.531357	4	3	75	PALMD , PALM3 , PALM2 , PALM ,
HAD.Asp.based.non.protein.phosphatases	0.516805	0.487693	0.650277	0.578786	0.564005	0.498352	0.707484	0.346473	0.512265	0.543167	14	13	92.8571	LPIN3 , LPIN2 , LPIN1 , PUDP , PSPH , PNKP , PMM2 , PMM1 , PHOSPHO2 , PHOSPHO1 , NANP , LHPP , EPHX2 , ENOPH1 ,
ATP.binding.cassette.subfamily.D	0.516804	0.504072	0.55894	0.474967	0.472366	0.479979	0.559982	0.465496	0.487391	0.500399	4	4	100	ABCD4 , ABCD3 , ABCD2 , ABCD1 ,
Lysine.demethylases	0.516682	0.533517	0.578155	0.571119	0.569286	0.58291	0.45292	0.478887	0.585638	0.544054	24	23	95.8333	UTY , PHF8 , PHF2 , KDM8 , KDM7A , KDM6B , KDM6A , KDM5D , KDM5C , KDM5B , KDM5A , KDM4F , KDM4E , KDM4D , KDM4C , KDM4B , KDM4A , KDM3B , KDM3A , KDM2B , KDM2A , KDM1B , KDM1A , JMJD1C ,
U1.small.nuclear.ribonucleoprotein	0.516166	0.502218	0.586021	0.604624	0.453709	0.640339	0.482172	0.49309	0.491025	0.53165	12	11	91.6667	SNRPN , SNRPG , SNRPF , SNRPE , SNRPD3 , SNRPD2 , SNRPD1 , SNRPB , SNRPC , SNRPA , SNRNP70 , RNU1-1 ,
ARFGEF.family	0.515902	0.488862	0.578893	0.466542	0.591834	0.388885	0.5684	0.516965	0.379113	0.497437	3	3	100	ARFGEF3 , ARFGEF2 , ARFGEF1 ,
Plakophilins	0.515775	0.528834	0.507804	0.39239	0.636415	0.429613	0.431785	0.477255	0.481227	0.485665	3	3	100	PKP3 , PKP2 , PKP1 ,
Trafficking.protein.particle.complex	0.515633	0.520757	0.518621	0.546427	0.539265	0.60695	0.588204	0.546439	0.54511	0.551472	14	13	92.8571	TRAPPC2L , TRAPPC13 , TRAPPC9 , TRAPPC8 , TRAPPC6B , TRAPPC6A , TRAPPC5 , TRAPPC4 , TRAPPC3 , TRAPPC2 , TRAPPC12 , TRAPPC11 , TRAPPC10 , TRAPPC1 ,
Superoxide.dismutases	0.515627	0.497137	0.555946	0.480727	0.585669	0.536601	0.465284	0.428084	0.471304	0.502594	3	3	100	SOD3 , SOD2 , SOD1 ,
U.box.domain.containing	0.51538	0.491966	0.627574	0.5893	0.452951	0.540598	0.431384	0.497438	0.581418	0.526579	7	7	100	WDSUB1 , UBOX5 , UBE4B , UBE4A , STUB1 , PRPF19 , PPIL2 ,
Dolichyl.D.mannosyl.phosphate.dependent.mannosyltransferases	0.515289	0.538531	0.562849	0.542574	0.501748	0.571579	0.545893	0.392961	0.682784	0.542365	9	9	100	POMT2 , POMT1 , PIGZ , PIGV , PIGM , PIGB , ALG12 , ALG9 , ALG3 ,
Cytochrome.b561	0.514984	0.550895	0.621188	0.636051	0.485891	0.391061	0.495161	0.454812	0.231042	0.483263	5	4	80	CYBRD1 , CYB561D2 , CYB561D1 , CYB561A3 , CYB561 ,
Alcohol.dehydrogenases	0.514809	0.593769	0.534269	0.543957	0.532869	0.401897	0.450141	0.552457	0.370702	0.497508	8	7	87.5	ADHFE1 , ADH7 , ADH6 , ADH5 , ADH4 , ADH1C , ADH1B , ADH1A ,
NDRG.family	0.514647	0.494531	0.521955	0.48718	0.561175	0.429772	0.668249	0.44253	0.40603	0.501428	4	4	100	NDRG4 , NDRG3 , NDRG2 , NDRG1 ,
Glycosylphosphatidylinositol.transamidase.complex	0.514622	0.518267	0.618528	0.520716	0.512456	0.412737	0.586092	0.414055	0.433717	0.502071	5	5	100	GPAA1 , PIGU , PIGT , PIGS , PIGK ,
NCoR.SMRT.transcriptional.repression.complex.subunits	0.514362	0.65426	0.579666	0.669995	0.65428	0.496139	0.506277	0.569573	0.537897	0.583511	6	6	100	TBL1XR1 , TBL1X , NCOR2 , NCOR1 , HDAC3 , GPS2 ,
Intermediate.filaments	0.514249	0.607618	0.674986	0.822392	0.695209	0.869007	0.780644	0.657815	0.685193	0.724108	73	71	97.2603	KRT9 , KRT40 , KRT39 , KRT38 , KRT37 , KRT36 , KRT35 , KRT34 , KRT33B , KRT33A , KRT32 , KRT31 , KRT28 , KRT27 , KRT26 , KRT25 , KRT24 , KRT23 , KRT20 , KRT19 , KRT18 , KRT17 , KRT16 , KRT15 , KRT14 , KRT13 , KRT12 , KRT10 , KRT222 , KRT86 , KRT85 , KRT84 , KRT83 , KRT82 , KRT81 , KRT80 , KRT8 , KRT79 , KRT78 , KRT77 , KRT76 , KRT75 , KRT74 , KRT73 , KRT72 , KRT71 , KRT7 , KRT6C , KRT6B , KRT6A ,…
Prenyltransferase.alpha.subunit.repeat.containing	0.514068	0.531783	0.529735	0.499331	0.568332	0.473664	0.333253	0.460875	0.494096	0.486384	3	3	100	RABGGTA , PTAR1 , FNTA ,
Voltage.dependent.anion.channels	0.513678	0.472448	0.59092	0.56854	0.635099	0.588684	0.528609	0.676987	0.631435	0.58659	3	3	100	VDAC3 , VDAC2 , VDAC1 ,
Tropomodulins	0.513509	0.547453	0.526819	0.492827	0.5767	0.518076	0.568888	0.422674	0.485179	0.517327	4	4	100	TMOD4 , TMOD3 , TMOD2 , TMOD1 ,
Argonaute.PIWI.family	0.513183	0.506234	0.596321	0.563131	0.490894	0.431766	0.554201	0.559185	0.579544	0.53516	8	8	100	PIWIL4 , PIWIL3 , PIWIL2 , PIWIL1 , AGO4 , AGO3 , AGO2 , AGO1 ,
Fucosyltransferases	0.513026	0.542968	0.506503	0.568274	0.491779	0.506767	0.516515	0.501208	0.483498	0.514689	13	10	76.9231	POFUT2 , POFUT1 , FUT9 , FUT8 , FUT7 , FUT6 , FUT5 , FUT4 , FUT3 , FUT2 , FUT11 , FUT10 , FUT1 ,
Stathmins	0.513023	0.474543	0.555928	0.502508	0.514474	0.581427	0.416679	0.55753	0.463193	0.508285	4	4	100	STMN4 , STMN3 , STMN2 , STMN1 ,
Methyl.CpG.binding.domain.containing	0.51275	0.52019	0.598584	0.559983	0.503266	0.470997	0.499562	0.239872	0.549202	0.492707	11	9	81.8182	BAZ2B , BAZ2A , SETDB2 , SETDB1 , MECP2 , MBD6 , MBD5 , MBD4 , MBD3 , MBD2 , MBD1 ,
KMN.network	0.512514	0.551557	0.599201	0.561831	0.509441	0.326433	0.394592	0.467957	0.446701	0.482214	10	10	100	ZWINT , KNL1 , NUF2 , SPC25 , SPC24 , NDC80 , PMF1 , NSL1 , MIS12 , DSN1 ,
Heparin.binding.growth.factor.family	0.512505	0.508132	0.589623	0.573045	0.49669	0.343879	0.448164	0.394835	0.338915	0.46166	3	3	100	PSIP1 , HDGFL1 , HDGF ,
Family.with.sequence.similarity.83	0.512449	0.485181	0.516482	0.476176	0.541446	0.474868	0.513698	0.5	0.478203	0.498257	8	8	100	FAM83H , FAM83G , FAM83F , FAM83E , FAM83D , FAM83C , FAM83B , FAM83A ,
Small.nucleolar.RNAs..H.ACA.box	0.512117	0.501357	0.555209	0.594806	0.550647	0.491984	0.342848	0.535047	0.462313	0.504276	182	152	83.5165	SNORA80D , SNORA80C , SNORA79B , SNORA77B , SNORA75B , SNORA74D , SNORA74C-2 , SNORA74C-1 , SNORA70J , SNORA70I , SNORA70H , SNORA68B , SNORA63E , SNORA63D , SNORA63C , SNORA63B , SNORA58B , SNORA50D , SNORA50B , SNORA48B , SNORA41B , SNORA40C , SNORA40B , SNORA35B , SNORA31B , SNORA30B , SNORA25B , SNORA24B , SNORA22C , SNORA22B , SNORA21B , SNORA20B , SNORA15B-2 , SNORA15B-1 , SNORA11G , SNORA1…
G.protein.subunits.gamma	0.512058	0.583378	0.523137	0.576576	0.528677	0.653289	0.71986	0.596068	0.389288	0.571284	13	12	92.3077	GNGT2 , GNGT1 , GNG8 , GNG7 , GNG5 , GNG4 , GNG3 , GNG2 , GNG14 , GNG13 , GNG12 , GNG11 , GNG10 ,
Cavins	0.511941	0.538448	0.561294	0.535601	0.611389	0.512752	0.260507	0.31454	0.590167	0.490587	4	4	100	CAVIN2 , CAVIN1 , CAVIN3 , CAVIN4 ,
U2.small.nuclear.ribonucleoprotein	0.511898	0.529978	0.483699	0.63687	0.590487	0.646997	0.607143	0.446629	0.54644	0.56103	21	20	95.2381	SNRPN , SNRPG , SNRPF , SNRPE , SNRPD3 , SNRPD2 , SNRPD1 , SNRPB , PHF5A , SF3B6 , SF3B5 , SF3B4 , SF3B3 , SF3B2 , SF3B1 , SNRPB2 , SNRPA1 , SF3A3 , SF3A2 , SF3A1 , RNU2-1 ,
General.transcription.factor.IIH.complex.subunits	0.511529	0.510089	0.59344	0.525908	0.561212	0.530878	0.553523	0.614123	0.567918	0.557136	10	9	90	CCNH , MNAT1 , CDK7 , GTF2H5 , GTF2H3 , GTF2H2 , GTF2H4 , GTF2H1 , ERCC3 , ERCC2 ,
Tissue.inhibitor.of.metallopeptidases	0.511007	0.507823	0.489067	0.551199	0.522197	0.489226	0.509745	0.62598	0.361544	0.507097	4	4	100	TIMP4 , TIMP3 , TIMP2 , TIMP1 ,
Ferlin.family	0.510993	0.515302	0.493513	0.484665	0.598862	0.490628	0.534238	0.486585	0.576787	0.522572	6	6	100	OTOF , MYOF , FER1L6 , FER1L5 , FER1L4 , DYSF ,
Small.nucleolar.RNAs..C.D.box	0.510927	0.555728	0.66016	0.477515	0.544779	0.76255	0.35832	0.700765	0.63738	0.58715	355	318	89.5775	SNORD99 , SNORD98 , SNORD97 , SNORD96B , SNORD96A , SNORD95 , SNORD94 , SNORD93 , SNORD92 , SNORD91B , SNORD91A , SNORD90 , SNORD9 , SNORD89 , SNORD88C , SNORD88B , SNORD88A , SNORD87 , SNORD86 , SNORD84 , SNORD83B , SNORD83A , SNORD82 , SNORD81 , SNORD80 , SNORD8 , SNORD79 , SNORD78 , SNORD77B , SNORD77 , SNORD76 , SNORD75 , SNORD74B , SNORD74 , SNORD73B , SNORD73A , SNORD72 , SNORD71 , SNORD70B…
NudC.family	0.510592	0.544328	0.550417	0.611574	0.483164	0.543367	0.500103	0.41812	0.69039	0.542683	4	4	100	NUDCD3 , NUDCD2 , NUDCD1 , NUDC ,
MOB.kinase.activators	0.510521	0.52136	0.5527	0.55855	0.561976	0.403568	0.604813	0.681325	0.430943	0.539405	7	7	100	MOB4 , MOB3C , MOB3B , MOB3A , MOB2 , MOB1B , MOB1A ,
NOP2.Sun.RNA.methyltransferase.family	0.510414	0.519012	0.515381	0.513918	0.515635	0.377186	0.461375	0.463474	0.400394	0.470797	7	7	100	NSUN7 , NSUN6 , NSUN5 , NSUN4 , NSUN3 , NSUN2 , NOP2 ,
Purinosome	0.510024	0.516994	0.633322	0.554914	0.520184	0.527938	0.383012	0.390299	0.566087	0.511594	6	5	83.3333	ATIC , ADSL , PAICS , PFAS , PPAT , GART ,
phospholipase.A.and.acyltransferase.family	0.509815	0.530197	0.501697	0.452187	0.53958	0.375681	0.569448	0.563766	0.441913	0.496809	5	5	100	PLAAT5 , PLAAT4 , PLAAT3 , PLAAT2 , PLAAT1 ,
CCR4.NOT.transcription.complex	0.509725	0.569665	0.671609	0.589795	0.690626	0.45805	0.536518	0.611181	0.582771	0.588777	12	12	100	TNKS1BP1 , CNOT9 , CNOT8 , CNOT7 , CNOT6L , CNOT6 , CNOT4 , CNOT3 , CNOT2 , CNOT11 , CNOT10 , CNOT1 ,
Gap.junction.proteins	0.509647	0.465248	0.512507	0.458159	0.6521	0.486403	0.531757	0.466678	0.477498	0.506294	22	21	95.4545	GJE1 , GJD4 , GJD3 , GJD2 , GJC3 , GJC2 , GJC1 , GJB7 , GJB6 , GJB5 , GJB4 , GJB3 , GJB2 , GJB1 , GJA9 , GJA8 , GJA6P , GJA5 , GJA4 , GJA3 , GJA10 , GJA1 ,
MKS.complex	0.509616	0.55878	0.499762	0.579898	0.505077	0.50766	0.537631	0.413093	0.557895	0.519975	9	9	100	CC2D2A , CEP290 , B9D2 , B9D1 , MKS1 , TMEM67 , TMEM231 , TCTN2 , TCTN1 ,
Tachykinin.precursors	0.509312	0.512531	0.509623	0.512412	0.478988	0.339016	0.470779	0.481238	0.325049	0.453705	3	3	100	TAC4 , TAC3 , TAC1 ,
SF3b.complex	0.509163	0.587219	0.502932	0.61417	0.539076	0.58506	0.5642	0.308845	0.647403	0.543613	7	7	100	PHF5A , SF3B6 , SF3B5 , SF3B4 , SF3B3 , SF3B2 , SF3B1 ,
BRCA1.B.complex	0.509096	0.522294	0.498625	0.484425	0.494024	0.47728	0.42175	0.514832	0.43365	0.48086	4	4	100	BRIP1 , TOPBP1 , BRCA1 , BARD1 ,
MYST.type.domain.containing.lysine.acetyltransferases	0.509065	0.522577	0.579711	0.537771	0.551851	0.454671	0.466101	0.415463	0.473636	0.500223	5	5	100	KAT8 , KAT7 , KAT6B , KAT6A , KAT5 ,
Enolases	0.508965	0.558299	0.529839	0.58064	0.570957	0.495839	0.662492	0.472517	0.439604	0.538773	4	4	100	ENO4 , ENO3 , ENO2 , ENO1 ,
LY6.PLAUR.domain.containing	0.508925	0.491798	0.618534	0.556402	0.638363	0.62556	0.475279	0.704774	0.453302	0.570502	35	33	94.2857	SLURP2 , TEX101 , SPACA4 , SLURP1 , PSCA , PLAUR , PINLYP , PATE4 , PATE3 , PATE2 , PATE1 , LYPD8 , LYPD6B , LYPD6 , LYPD5 , LYPD4 , LYPD3 , LYPD2 , LYPD1 , LYNX1 , LY6L , LY6K , LY6H , LY6G6F , LY6G6E , LY6G6D , LY6G6C , LY6G5C , LY6G5B , LY6E , LY6D , GPIHBP1 , GML , CD59 , CD177 ,
Membrane.spanning.4.domains	0.508675	0.486365	0.490515	0.709462	0.72248	0.621487	0.606334	0.723027	0.735306	0.636872	18	18	100	TMEM176B , TMEM176A , MS4A8 , MS4A7 , MS4A6E , MS4A6A , MS4A5 , MS4A4E , MS4A4A , MS4A3 , MS4A2 , MS4A18 , MS4A15 , MS4A14 , MS4A13 , MS4A12 , MS4A10 , MS4A1 ,
Adrenoceptors	0.508504	0.494453	0.483465	0.519754	0.546611	0.520944	0.43333	0.583391	0.618877	0.525103	9	9	100	ADRB3 , ADRB2 , ADRB1 , ADRA2C , ADRA2B , ADRA2A , ADRA1D , ADRA1B , ADRA1A ,
GATOR.complex	0.508486	0.503325	0.553226	0.557907	0.430666	0.47926	0.390276	0.556339	0.351398	0.4778	8	8	100	SEC13 , SEH1L , WDR59 , WDR24 , MIOS , NPRL3 , NPRL2 , DEPDC5 ,
Adenosine.deaminase.family	0.508444	0.497605	0.595257	0.589082	0.518825	0.525075	0.570123	0.500379	0.468936	0.53316	14	14	100	ADAD2 , ADAD1 , ADARB2 , ADARB1 , ADAR , ADAT3 , ADAT2 , ADAT1 , ADA2 , AMPD3 , AMPD2 , AMPD1 , ADAL , ADA ,
WRAD.complex	0.508444	0.497784	0.593849	0.530844	0.421454	0.504943	0.412485	0.430325	0.439863	0.478943	4	4	100	DPY30 , RBBP5 , ASH2L , WDR5 ,
Endosome.associated.recycling.protein..EARP..complex	0.508374	0.523924	0.477288	0.491467	0.489573	0.502266	0.553798	0.550253	0.477279	0.508231	4	4	100	VPS50 , VPS53 , VPS52 , VPS51 ,
ATPase.orphan.transporters	0.508306	0.477969	0.582787	0.551563	0.552398	0.425516	0.394394	0.50449	0.469427	0.494818	5	5	100	ATP13A5 , ATP13A4 , ATP13A3 , ATP13A2 , ATP13A1 ,
EMAP.like	0.50812	0.68961	0.604178	0.579782	0.4684	0.49033	0.515305	0.50436	0.618222	0.558773	6	6	100	EML6 , EML5 , EML4 , EML3 , EML2 , EML1 ,
C.C.motif.chemokine.receptors	0.508104	0.505364	0.53878	0.492611	0.470676	0.5	0.472372	0.5	0.5	0.497475	10	10	100	CCR9 , CCR8 , CCR7 , CCR6 , CCR5 , CCR4 , CCR3 , CCR2 , CCR10 , CCR1 ,
WWC.family	0.508079	0.525185	0.506454	0.487642	0.508673	0.43244	0.500866	0.506887	0.454713	0.490358	3	3	100	WWC3 , WWC2 , WWC1 ,
Profilins	0.508015	0.514485	0.50526	0.495972	0.481816	0.421769	0.467203	0.472914	0.39735	0.469596	5	3	60	PFN5P , PFN4 , PFN3 , PFN2 , PFN1 ,
CAMSAP.family	0.50758	0.536746	0.571467	0.473594	0.516162	0.4194	0.520292	0.439836	0.33724	0.476842	3	3	100	CAMSAP3 , CAMSAP2 , CAMSAP1 ,
Kleisins	0.507106	0.493542	0.517712	0.481836	0.520926	0.434749	0.412832	0.381141	0.438102	0.460105	4	4	100	NCAPH , RAD21 , REC8 , RAD21L1 ,
Atlastins	0.506986	0.530635	0.535335	0.478557	0.548947	0.432905	0.587893	0.586693	0.446632	0.51845	3	3	100	ATL3 , ATL2 , ATL1 ,
Sodium.channels.epithelial	0.506978	0.502733	0.507901	0.465206	0.562424	0.5	0.5	0.47226	0.5	0.501315	4	4	100	SCNN1G , SCNN1D , SCNN1B , SCNN1A ,
Myogenic.regulatory.family	0.506944	0.519979	0.491808	0.475136	0.491667	0.5	0.5	0.492334	0.5	0.496365	4	4	100	MYOG , MYOD1 , MYF6 , MYF5 ,
TNF.receptor.associated.factors	0.506943	0.543168	0.54297	0.529612	0.498542	0.416998	0.39719	0.485036	0.440311	0.481728	7	7	100	TRAF7 , TRAF6 , TRAF5 , TRAF4 , TRAF3 , TRAF2 , TRAF1 ,
IZUMO.family	0.506593	0.541273	0.574171	0.444595	0.447343	0.413021	0.448113	0.438192	0.457008	0.470464	4	4	100	IZUMO4 , IZUMO3 , IZUMO2 , IZUMO1 ,
Cytochrome.P450.family.2	0.506543	0.555548	0.63486	0.560095	0.691645	0.447462	0.520021	0.480333	0.635441	0.565676	36	16	44.4444	CYP2E1 , CYP2F1 , CYP2F2P , CYP2G1P , CYP2G2P , CYP2J2 , CYP2R1 , CYP2S1 , CYP2T1P , CYP2T3P , CYP2U1 , CYP2W1 , CYP2D8P , CYP2D7 , CYP2D6 , CYP2C9 , CYP2C8 , CYP2C64P , CYP2C63P , CYP2C61P , CYP2C60P , CYP2C59P , CYP2C58P , CYP2C56P , CYP2C23P , CYP2C19 , CYP2C18 , CYP2C115P , CYP2B7P , CYP2B6 , CYP2AC1P , CYP2AB1P , CYP2A7P1 , CYP2A7 , CYP2A6 , CYP2A13 ,
Myosin.phosphatase.targeting.family	0.506355	0.515092	0.5322	0.559681	0.465514	0.48517	0.50022	0.500561	0.429316	0.498469	5	5	100	PPP1R16B , PPP1R16A , PPP1R12C , PPP1R12B , PPP1R12A ,
HECT.and.RLD.domain.containing.E3.ubiquitin.protein.ligases	0.506309	0.534295	0.517581	0.497029	0.58578	0.443658	0.466621	0.498062	0.384139	0.490895	6	6	100	HERC6 , HERC5 , HERC4 , HERC3 , HERC2 , HERC1 ,
Killer.cell.lectin.like.receptors	0.506278	0.497319	0.4963	0.493335	0.500006	0.5	0.496524	0.5	0.5	0.497936	12	10	83.3333	KLRK1 , KLRG2 , KLRG1 , KLRF2 , KLRF1 , KLRD1 , KLRC4 , KLRC3 , KLRC2 , KLRC1 , KLRB1 , KLRA1P ,
Myosin.binding.proteins	0.506237	0.485013	0.51773	0.510342	0.495464	0.467132	0.533835	0.449802	0.568779	0.503512	8	8	100	MYOM3 , MYOM2 , MYOM1 , MYBPHL , MYBPH , MYBPC3 , MYBPC2 , MYBPC1 ,
NME.NM23.family	0.506183	0.537225	0.499784	0.517793	0.51787	0.372612	0.382578	0.421455	0.438338	0.460957	9	6	66.6667	NME9 , NME8 , NME7 , NME6 , NME5 , NME4 , NME3 , NME2 , NME1 ,
Glycoprotein.hormone.receptors	0.506038	0.500621	0.498084	0.497994	0.5	0.5	0.5	0.5	0.5	0.499587	3	3	100	TSHR , LHCGR , FSHR ,
Keratins..type.I	0.506032	0.548322	0.552218	0.454949	0.541034	0.400592	0.445939	0.438581	0.459356	0.480124	28	26	92.8571	KRT9 , KRT40 , KRT39 , KRT38 , KRT37 , KRT36 , KRT35 , KRT34 , KRT33B , KRT33A , KRT32 , KRT31 , KRT28 , KRT27 , KRT26 , KRT25 , KRT24 , KRT23 , KRT20 , KRT19 , KRT18 , KRT17 , KRT16 , KRT15 , KRT14 , KRT13 , KRT12 , KRT10 ,
SNAP.complex	0.505986	0.532239	0.564504	0.551226	0.605027	0.432249	0.597989	0.492775	0.337951	0.514245	5	5	100	SNAPC5 , SNAPC4 , SNAPC3 , SNAPC1 , SNAPC2 ,
Zinc.fingers.SWIM.type	0.505716	0.507469	0.521328	0.527408	0.584383	0.47872	0.394037	0.438992	0.582939	0.50441	10	10	100	ZSWIM9 , ZSWIM8 , ZSWIM7 , ZSWIM6 , ZSWIM5 , ZSWIM4 , ZSWIM3 , ZSWIM2 , ZSWIM1 , MAP3K1 ,
ASAP.complex	0.505711	0.532508	0.535619	0.513422	0.517749	0.432175	0.416446	0.576183	0.508396	0.504062	3	3	100	SAP18 , ACIN1 , RNPS1 ,
Transglutaminases	0.505703	0.495541	0.505053	0.494892	0.49139	0.52522	0.5	0.547598	0.493818	0.506689	9	9	100	TGM7 , TGM6 , TGM5 , TGM4 , TGM3 , TGM2 , TGM1 , F13A1 , EPB42 ,
GATA.zinc.finger.domain.containing	0.505665	0.571706	0.561507	0.55547	0.508926	0.483205	0.42551	0.506096	0.312251	0.490584	15	15	100	ZGLP1 , TRPS1 , RERE , MTA3 , MTA2 , MTA1 , GATAD2B , GATAD2A , GATAD1 , GATA6 , GATA5 , GATA4 , GATA3 , GATA2 , GATA1 ,
Gemins	0.505578	0.538647	0.578997	0.571133	0.474983	0.3812	0.358413	0.595108	0.38638	0.485608	7	6	85.7143	DDX20 , GEMIN8 , GEMIN7 , GEMIN6 , GEMIN5 , GEMIN4 , GEMIN2 ,
Aldolases	0.50535	0.513917	0.615437	0.672084	0.615252	0.668596	0.61888	0.49337	0.509453	0.588374	3	3	100	ALDOB , ALDOC , ALDOA ,
Ubiquitin.C.terminal.hydrolases	0.505349	0.54935	0.596092	0.550709	0.555846	0.700975	0.497962	0.418009	0.618636	0.560948	4	4	100	BAP1 , UCHL5 , UCHL3 , UCHL1 ,
SLIT.and.NTRK.like.family	0.505206	0.465156	0.6504	0.761327	0.643216	0.685763	0.666073	0.615258	0.655644	0.642855	6	6	100	SLITRK6 , SLITRK5 , SLITRK4 , SLITRK3 , SLITRK2 , SLITRK1 ,
Schlafen.family	0.504991	0.513721	0.559927	0.523665	0.413186	0.440125	0.414964	0.471798	0.460855	0.47478	7	7	100	SLFNL1 , SLFN5 , SLFN14 , SLFN13 , SLFN12L , SLFN12 , SLFN11 ,
GATOR2.subcomplex	0.504908	0.499938	0.550136	0.566049	0.434723	0.457025	0.455542	0.506451	0.503226	0.496636	5	5	100	SEC13 , SEH1L , WDR59 , WDR24 , MIOS ,
Small.Cajal.body.specific.RNAs	0.504895	0.503319	0.507207	0.490454	0.485003	0.492351	0.485353	0.48541	0.5	0.493637	27	26	96.2963	SCARNA9L , SCARNA9 , SCARNA8 , SCARNA7 , SCARNA6 , SCARNA5 , SCARNA4 , SCARNA3 , SCARNA28 , SCARNA27 , SCARNA26B , SCARNA26A , SCARNA23 , SCARNA22 , SCARNA21 , SCARNA20 , SCARNA2 , SCARNA18 , SCARNA17 , SCARNA16 , SCARNA15 , SCARNA14 , SCARNA13 , SCARNA12 , SCARNA11 , SCARNA10 , SCARNA1 ,
Peptidoglycan.recognition.proteins	0.504864	0.510238	0.5	0.493435	0.493653	0.5	0.493935	0.493911	0.5	0.498147	4	4	100	PGLYRP4 , PGLYRP3 , PGLYRP2 , PGLYRP1 ,
Adaptor.related.protein.complex.5	0.504744	0.509626	0.502889	0.499004	0.511417	0.47292	0.468948	0.501835	0.441903	0.488568	4	4	100	AP5Z1 , AP5S1 , AP5M1 , AP5B1 ,
U4.U6.small.nuclear.ribonucleoprotein	0.504626	0.504439	0.531283	0.562974	0.541156	0.617356	0.45515	0.586841	0.468036	0.533404	15	15	100	SNRPN , SNRPG , SNRPF , SNRPE , SNRPD3 , SNRPD2 , SNRPD1 , SNRPB , SNU13 , PRPF31 , PPIH , PRPF3 , PRPF4 , RNU6-1 , RNU4-1 ,
Sm.spliceosomal.proteins	0.504556	0.483401	0.505059	0.581596	0.502988	0.621329	0.462833	0.492245	0.464596	0.514256	8	8	100	SNRPN , SNRPG , SNRPF , SNRPE , SNRPD3 , SNRPD2 , SNRPD1 , SNRPB ,
M10.matrix.metallopeptidases	0.504427	0.546436	0.587886	0.594686	0.585836	0.758111	0.406625	0.590286	0.679324	0.593649	24	23	95.8333	MMP9 , MMP8 , MMP7 , MMP3 , MMP28 , MMP27 , MMP26 , MMP25 , MMP24 , MMP23B , MMP23A , MMP21 , MMP20 , MMP2 , MMP19 , MMP17 , MMP16 , MMP15 , MMP14 , MMP13 , MMP12 , MMP11 , MMP10 , MMP1 ,
Ripoptosome	0.504184	0.492481	0.530214	0.524019	0.490068	0.451594	0.389608	0.46762	0.409248	0.469356	4	4	100	CFLAR , RIPK1 , FADD , CASP8 ,
Cytoplasmic.ribosomal.RNAs	0.504052	0.504718	0.499254	0.47946	0.514102	0.468429	0.469182	0.504202	0.479419	0.489846	62	18	29.0323	RNA18S5 , RNA18S4 , RNA18S3 , RNA18S2 , RNA18S1 , RNA5-8S5 , RNA5-8S4 , RNA5-8S3 , RNA5-8S2 , RNA5-8S1 , RNA28S5 , RNA28S4 , RNA28S3 , RNA28S2 , RNA28S1 , RNA45S5 , RNA45S4 , RNA45S3 , RNA45S2 , RNA45S1 , RNA45SN5 , RNA45SN4 , RNA45SN3 , RNA45SN2 , RNA45SN1 , RNA28SN5 , RNA28SN4 , RNA28SN3 , RNA28SN2 , RNA28SN1 , RNA18SN5 , RNA18SN4 , RNA18SN3 , RNA18SN2 , RNA18SN1 , RNA5-8SN5 , RNA5-8SN4 , RNA5-…
Ribosomal.RNAs	0.504052	0.504718	0.499254	0.47946	0.514102	0.468429	0.469182	0.504202	0.479419	0.489846	64	18	28.125	RNA28S5 , RNA28S4 , RNA28S3 , RNA28S2 , RNA28S1 , RNA18S5 , RNA18S4 , RNA18S3 , RNA18S2 , RNA18S1 , RNA5-8S5 , RNA5-8S4 , RNA5-8S3 , RNA5-8S2 , RNA5-8S1 , RNA45S5 , RNA45S4 , RNA45S3 , RNA45S2 , RNA45S1 , RNA45SN5 , RNA45SN4 , RNA45SN3 , RNA45SN2 , RNA45SN1 , RNA28SN5 , RNA28SN4 , RNA28SN3 , RNA28SN2 , RNA28SN1 , RNA18SN5 , RNA18SN4 , RNA18SN3 , RNA18SN2 , RNA18SN1 , RNA5-8SN5 , RNA5-8SN4 , RNA5-…
Guanylate.cyclases..soluble	0.50398	0.612082	0.606111	0.506805	0.637049	0.505723	0.412356	0.457257	0.45335	0.523842	4	4	100	GUCY1B1 , GUCY1B2 , GUCY1A1 , GUCY1A2 ,
Taste.1.receptors	0.503774	0.50197	0.49547	0.487587	0.501944	0.490841	0.49007	0.5	0.490946	0.494853	3	3	100	TAS1R3 , TAS1R2 , TAS1R1 ,
ANP32.acidic.nuclear.phosphoproteins	0.50345	0.530849	0.548764	0.582979	0.432841	0.530221	0.442877	0.558706	0.428937	0.507022	5	4	80	ANP32E , ANP32D , ANP32C , ANP32B , ANP32A ,
FKBP.prolyl.isomerases	0.503422	0.569886	0.613739	0.541333	0.629628	0.674834	0.646117	0.423729	0.623366	0.590329	18	15	83.3333	FKBPL , AIPL1 , AIP , FKBP15 , FKBP14 , FKBP11 , FKBP10 , FKBP9 , FKBP8 , FKBP7 , FKBP6 , FKBP5 , FKBP4 , FKBP3 , FKBP2 , FKBP1C , FKBP1B , FKBP1A ,
ESCRT.III.associated.factors	0.503244	0.544818	0.514202	0.516878	0.518242	0.451864	0.45965	0.481631	0.328089	0.476922	5	5	100	IST1 , CHMP7 , CHMP5 , CHMP1B , CHMP1A ,
KICSTOR.complex	0.503219	0.497654	0.551974	0.471979	0.532283	0.429047	0.475485	0.515469	0.38452	0.482301	4	3	75	SZT2 , C12orf66 , ITFG2 , KPTN ,
Small.nuclear.RNAs	0.502989	0.500232	0.495772	0.495988	0.496121	0.5	0.5	0.5	0.5	0.498514	50	20	40	RNVU1-34 , RNVU1-8 , RNVU1-7 , RNVU1-6 , RNVU1-4 , RNVU1-33 , RNVU1-32 , RNVU1-31 , RNVU1-30 , RNVU1-3 , RNVU1-2A , RNVU1-29 , RNVU1-28 , RNVU1-27 , RNVU1-26 , RNVU1-25 , RNVU1-24 , RNVU1-23 , RNVU1-22 , RNVU1-21 , RNVU1-20 , RNVU1-2 , RNVU1-19 , RNVU1-18 , RNVU1-17 , RNVU1-15 , RNVU1-14 , RNVU1-1 , RNU7-1 , RNU6ATAC , RNU6-9 , RNU6-8 , RNU6-7 , RNU6-2 , RNU6-1 , RNU5F-1 , RNU5E-1 , RNU5D-1 , RNU…
SMN.complex	0.502858	0.545775	0.58573	0.580741	0.566757	0.516291	0.595043	0.624368	0.577628	0.574042	10	8	80	DDX20 , GEMIN8 , GEMIN7 , GEMIN6 , GEMIN5 , GEMIN4 , GEMIN2 , STRAP , SMN2 , SMN1 ,
SWC.tripartite.complex	0.502639	0.490173	0.561436	0.558716	0.506993	0.45455	0.511502	0.385962	0.313719	0.472881	3	3	100	SMCR8 , WDR41 , C9orf72 ,
Clarins	0.502385	0.499133	0.5	0.5	0.5	0.5	0.499255	0.5	0.5	0.499799	3	3	100	CLRN3 , CLRN2 , CLRN1 ,
RISC.loading.complex	0.502319	0.514612	0.557452	0.524382	0.512365	0.427764	0.415726	0.520355	0.457398	0.491257	3	3	100	AGO2 , TARBP2 , DICER1 ,
Actins	0.502296	0.54611	0.580871	0.603656	0.560418	0.560199	0.572979	0.651236	0.606316	0.585223	7	7	100	ACTBL2 , ACTG2 , ACTG1 , ACTC1 , ACTB , ACTA2 , ACTA1 ,
Tim17.family	0.502254	0.52849	0.545158	0.610706	0.651171	0.600329	0.628642	0.418967	0.480113	0.557947	9	9	100	PXMP4 , ROMO1 , TMEM135 , NDUFA11 , TIMMDC1 , TIMM23 , TIMM22 , TIMM17B , TIMM17A ,
Endoribonucleases	0.502246	0.631199	0.621484	0.690335	0.623825	0.735503	0.651811	0.683051	0.640495	0.659713	20	20	100	TSNAX , SWT1 , SMG6 , RNASEL , PPP1R8 , NOB1 , G3BP1 , FCF1 , ERN1 , ENDOU , ELAC2 , ELAC1 , DROSHA , DIS3 , DICER1 , CPSF3 , APEX1 , ANG , ALDOC , AGO2 ,
UTPa.subcomplex	0.502202	0.562417	0.547498	0.532455	0.536226	0.455964	0.509105	0.444221	0.584431	0.521539	6	6	100	WDR75 , UTP15 , HEATR1 , NOL11 , WDR43 , UTP4 ,
oxoglutarate.dehydrogenase.family	0.502047	0.492261	0.532215	0.567815	0.606073	0.541497	0.572871	0.530116	0.733065	0.571989	3	3	100	DHTKD1 , OGDHL , OGDH ,
Pseudoautosomal.region.1	0.502016	0.51477	0.500548	0.613661	0.499607	0.455621	0.378562	0.554833	0.509477	0.503385	25	16	64	ZBED1 , XG , SLC25A6 , SHOX , PPP2R3B , PLCXD1 , P2RY8 , MIR6089 , MIR3690 , LINC00685 , LINC00106 , LINC00102 , IL3RA , GTPBP6 , FABP5P13 , DHRSX-IT1 , DHRSX , CSF2RA , CRLF2 , CD99P1 , CD99 , ASMTL-AS1 , ASMTL , ASMT , AKAP17A ,
OOSP.family	0.501857	0.499456	0.494979	0.497265	0.494892	0.5	0.5	0.5	0.5	0.498324	6	4	66.6667	PLAC1 , OOSP4B , OOSP4A , OOSP3 , OOSP2 , OOSP1 ,
Collectins	0.50174	0.496394	0.504279	0.512622	0.473353	0.47846	0.515567	0.478518	0.478706	0.492237	10	8	80	SFTPD , SFTPA3P , SFTPA2 , SFTPA1 , MBL3P , MBL2 , MBL1P , COLEC12 , COLEC11 , COLEC10 ,
Calcium.channel.auxiliary.gamma.subunits	0.50171	0.658257	0.616993	0.719795	0.45943	0.446489	0.34598	0.698783	0.361167	0.538362	8	8	100	CACNG8 , CACNG7 , CACNG6 , CACNG5 , CACNG4 , CACNG3 , CACNG2 , CACNG1 ,
Olfactory.receptors..family.10	0.501572	0.499133	0.5	0.499077	0.499194	0.5	0.5	0.5	0.5	0.499675	66	30	45.4545	OR10Z1 , OR10Y1P , OR10X1 , OR10W1 , OR10V7P , OR10V3P , OR10V2P , OR10V1 , OR10U1P , OR10T2 , OR10T1P , OR10S1 , OR10R3P , OR10R2 , OR10R1P , OR10Q2P , OR10Q1 , OR10P1 , OR10N1P , OR10K2 , OR10K1 , OR10J9P , OR10J8P , OR10J7P , OR10J6P , OR10J5 , OR10J4 , OR10J3 , OR10J2P , OR10J1 , OR10H5 , OR10H4 , OR10H3 , OR10H2 , OR10H1 , OR10G9 , OR10G8 , OR10G7 , OR10G6 , OR10G5P , OR10G4 , OR10G3 , OR10G…
Diphthamide.biosynthesis.pathway.genes	0.501451	0.526133	0.636717	0.514553	0.57332	0.429059	0.384128	0.417306	0.638682	0.514987	7	7	100	DPH7 , DPH6 , DPH5 , DPH3 , DPH2 , DPH1 , DNAJC24 ,
RecQ.like.helicases	0.501097	0.516824	0.540366	0.521987	0.478434	0.423128	0.477684	0.463869	0.330908	0.46915	5	5	100	WRN , BLM , RECQL5 , RECQL4 , RECQL ,
LEM.domain.containing	0.501015	0.542117	0.574502	0.541723	0.510722	0.548286	0.468885	0.599775	0.545824	0.541479	7	7	100	ANKLE2 , ANKLE1 , EMD , TMPO , LEMD3 , LEMD2 , LEMD1 ,
Olfactory.receptors..family.5	0.500952	0.500086	0.498084	0.498155	0.498387	0.498134	0.5	0.5	0.5	0.499106	112	35	31.25	OR5W2 , OR5W1P , OR5V1 , OR5T3 , OR5T2 , OR5T1 , OR5S1P , OR5R1 , OR5P4P , OR5P3 , OR5P2 , OR5P1P , OR5M9 , OR5M8 , OR5M7P , OR5M6P , OR5M5P , OR5M4P , OR5M3 , OR5M2P , OR5M14P , OR5M13P , OR5M12P , OR5M11 , OR5M10 , OR5M1 , OR5L2 , OR5L1 , OR5K4 , OR5K3 , OR5K2 , OR5K1 , OR5J7P , OR5J2 , OR5J1P , OR5I1 , OR5H8 , OR5H7P , OR5H6 , OR5H5P , OR5H4P , OR5H3P , OR5H2 , OR5H15 , OR5H14 , OR5H1 , OR5G5P…
XAGE.family	0.500912	0.499422	0.499471	0.5	0.5	0.5	0.5	0.5	0.5	0.499862	5	5	100	XAGE5 , XAGE3 , XAGE2 , XAGE1B , XAGE1A ,
Adhesion.G.protein.coupled.receptors..subfamily.L	0.500908	0.502217	0.573558	0.499432	0.563149	0.36129	0.299151	0.50952	0.675356	0.497959	4	3	75	ADGRL4 , ADGRL3 , ADGRL2 , ADGRL1 ,
Zona.pellucida.glycoproteins	0.500806	0.49933	0.49815	0.497994	0.502511	0.498134	0.5	0.5	0.5	0.499515	4	4	100	ZP4 , ZP3 , ZP2 , ZP1 ,
Ajuba.family	0.500785	0.50395	0.489199	0.49137	0.506507	0.5	0.495531	0.5	0.5	0.49832	3	3	100	WTIP , LIMD1 , AJUBA ,
Keratin.associated.proteins	0.500761	0.499133	0.499207	0.5	0.509591	0.517789	0.5	0.5	0.5	0.503215	112	58	51.7857	KRTAP9-9 , KRTAP9-8 , KRTAP9-7 , KRTAP9-6 , KRTAP9-4 , KRTAP9-3 , KRTAP9-2 , KRTAP9-11P , KRTAP9-10P , KRTAP9-1 , KRTAP8-3P , KRTAP8-2P , KRTAP8-1 , KRTAP7-1 , KRTAP6-3 , KRTAP6-2 , KRTAP6-1 , KRTAP5-9 , KRTAP5-8 , KRTAP5-7 , KRTAP5-6 , KRTAP5-5 , KRTAP5-4 , KRTAP5-3 , KRTAP5-2 , KRTAP5-14P , KRTAP5-13P , KRTAP5-11 , KRTAP5-10 , KRTAP5-1 , KRTAP4-9 , KRTAP4-8 , KRTAP4-7 , KRTAP4-6 , KRTAP4-5 , KR…
Dishevelled.segment.polarity.proteins	0.500741	0.563143	0.582113	0.51333	0.493719	0.402885	0.503266	0.3798	0.519899	0.494769	4	4	100	DVL3 , DVL2 , DVL1 , DIXDC1 ,
PATE.family	0.500718	0.500173	0.512158	0.506204	0.493709	0.485161	0.5	0.48541	0.48541	0.496028	4	4	100	PATE4 , PATE3 , PATE2 , PATE1 ,
ORAI.calcium.release.activated.calcium.modulators	0.500673	0.556666	0.482226	0.498688	0.411571	0.475485	0.438207	0.486885	0.450458	0.475023	3	3	100	ORAI3 , ORAI2 , ORAI1 ,
Olfactory.receptors..family.4	0.500658	0.5	0.499736	0.5	0.5	0.5	0.5	0.5	0.5	0.499967	128	36	28.125	OR4X7P , OR4X2 , OR4X1 , OR4W1P , OR4V1P , OR4U1P , OR4T1P , OR4S2 , OR4S1 , OR4R3P , OR4R2P , OR4R1P , OR4Q3 , OR4Q2 , OR4Q1P , OR4P4 , OR4P1P , OR4N5 , OR4N4 , OR4N3P , OR4N2 , OR4N1P , OR4M2 , OR4M1 , OR4L1 , OR4K8P , OR4K7P , OR4K6P , OR4K5 , OR4K4P , OR4K3 , OR4K2 , OR4K17 , OR4K16P , OR4K15 , OR4K14 , OR4K13 , OR4K12P , OR4K11P , OR4K1 , OR4H6P , OR4H12P , OR4G6P , OR4G4P , OR4G3P , OR4G2P …
Axonemal.dynein.assembly.factors	0.500603	0.552113	0.588708	0.48697	0.485865	0.452346	0.500785	0.485327	0.43534	0.498432	7	7	100	ZMYND10 , PIH1D3 , DNAAF5 , DNAAF4 , DNAAF3 , DNAAF2 , DNAAF1 ,
Myozenins	0.500501	0.499317	0.497387	0.50058	0.5	0.498491	0.5	0.5	0.5	0.499472	3	3	100	MYOZ3 , MYOZ2 , MYOZ1 ,
Cytochrome.P450.family.4	0.500414	0.531219	0.497347	0.443443	0.520061	0.496535	0.432796	0.55132	0.45277	0.490687	38	10	26.3158	CYP4Z2P , CYP4Z1 , CYP4X1 , CYP4V2 , CYP4F9P , CYP4F8 , CYP4F62P , CYP4F61P , CYP4F60P , CYP4F59P , CYP4F45P , CYP4F44P , CYP4F36P , CYP4F35P , CYP4F34P , CYP4F33P , CYP4F32P , CYP4F31P , CYP4F30P , CYP4F3 , CYP4F29P , CYP4F27P , CYP4F26P , CYP4F25P , CYP4F24P , CYP4F23P , CYP4F22 , CYP4F2 , CYP4F12 , CYP4F11 , CYP4F10P , CYP4B1 , CYP4A44P , CYP4A43P , CYP4A27P , CYP4A26P , CYP4A22 , CYP4A11 ,
MicroRNA.MIR30.family	0.500376	0.499711	0.5	0.5	0.5	0.5	0.5	0.5	0.5	0.499964	6	6	100	MIR30E , MIR30D , MIR30C2 , MIR30C1 , MIR30B , MIR30A ,
PAGE.family	0.500326	0.498019	0.497425	0.50274	0.499133	0.492455	0.5	0.497801	0.5	0.498447	6	6	100	PAGE5 , PAGE4 , PAGE3 , PAGE2B , PAGE2 , PAGE1 ,
Cystatins..type.4	0.500326	0.50451	0.490222	0.485809	0.523916	0.510421	0.489724	0.5	0.555767	0.507546	3	3	100	HRG , FETUB , AHSG ,
Transcribed.pseudogenes.with.published.function	0.500252	0.4986	0.494227	0.501033	0.489785	0.51375	0.490566	0.595208	0.5	0.510396	22	6	27.2727	PDPK2P , ZNF300P1 , WFDC21P , VIM2P , TUSC2P1 , TMPOP2 , SUMO1P3 , SMUG1P1 , SBDSP1 , PTENP1 , MYLKP1 , MT1JP , MT1DP , KRASP1 , HMGA1P8 , FTH1P3 , FER1L4 , BRAFP1 , ARHGAP27P1 , APOC1P1 , AOC4P , ABCC6P1 ,
CREB3.transcription.factor.family	0.500028	0.521139	0.584852	0.4917	0.527554	0.40931	0.425527	0.558042	0.553605	0.508966	5	5	100	CREB3L4 , CREB3L3 , CREB3L2 , CREB3L1 , CREB3 ,
Relaxin.family.peptide.receptors	0.5	0.499133	0.5	0.5	0.5	0.5	0.610961	0.5	0.5	0.513762	4	4	100	RXFP4 , RXFP3 , RXFP2 , RXFP1 ,
Bombesin.receptors	0.5	0.502136	0.5	0.5	0.5	0.5	0.5	0.5	0.5	0.500267	3	3	100	NMBR , GRPR , BRS3 ,
X5S.ribosomal.RNAs	0.5	0.5	0.5	0.5	0.5	0.5	0.5	0.5	0.5	0.5	17	17	100	RNA5S9 , RNA5S8 , RNA5S7 , RNA5S6 , RNA5S5 , RNA5S4 , RNA5S3 , RNA5S2 , RNA5S17 , RNA5S16 , RNA5S15 , RNA5S14 , RNA5S13 , RNA5S12 , RNA5S11 , RNA5S10 , RNA5S1 ,
Adhesion.G.protein.coupled.receptors..subfamily.E	0.5	0.5	0.5	0.5	0.5	0.5	0.5	0.5	0.5	0.5	5	4	80	ADGRE5 , ADGRE4P , ADGRE3 , ADGRE2 , ADGRE1 ,
Arylacetamide.deacetylase.family	0.5	0.5	0.5	0.5	0.5	0.5	0.5	0.5	0.5	0.5	4	4	100	AADACL4 , AADACL3 , AADACL2 , AADAC ,
Chloride.channel.accessory	0.5	0.5	0.5	0.5	0.5	0.5	0.5	0.5	0.5	0.5	4	4	100	CLCA4 , CLCA3P , CLCA2 , CLCA1 ,
Chymotrypsin.like.elastases	0.5	0.5	0.5	0.5	0.5	0.5	0.5	0.5	0.5	0.5	5	4	80	CELA3B , CELA3A , CELA2B , CELA2A , CELA1 ,
Complement.component.GPCRs	0.5	0.5	0.5	0.5	0.5	0.5	0.5	0.5	0.5	0.5	3	3	100	C5AR2 , C5AR1 , C3AR1 ,
CT.antigen.family.47	0.5	0.5	0.5	0.5	0.5	0.5	0.5	0.5	0.5	0.5	13	8	61.5385	CT47B1 , CT47A9 , CT47A8 , CT47A7 , CT47A6 , CT47A5 , CT47A4 , CT47A3 , CT47A2 , CT47A12 , CT47A11 , CT47A10 , CT47A1 ,
Defensins..alpha	0.5	0.5	0.5	0.5	0.5	0.5	0.5	0.5	0.5	0.5	12	6	50	DEFA9P , DEFA8P , DEFA7P , DEFA6 , DEFA5 , DEFA4 , DEFA3 , DEFA1B , DEFA1A3 , DEFA11P , DEFA10P , DEFA1 ,
Formyl.peptide.receptors	0.5	0.5	0.5	0.5	0.5	0.5	0.5	0.5	0.5	0.5	3	3	100	FPR3 , FPR2 , FPR1 ,
Histatins.and.statherin	0.5	0.5	0.5	0.5	0.5	0.5	0.5	0.5	0.5	0.5	3	3	100	STATH , HTN3 , HTN1 ,
Inhibitory.leukocyte.immunoglobulin.like.receptors	0.5	0.5	0.5	0.5	0.5	0.5	0.5	0.5	0.5	0.5	5	5	100	LILRB5 , LILRB4 , LILRB3 , LILRB2 , LILRB1 ,
Killer.cell.immunoglobulin.like.receptors	0.5	0.5	0.5	0.5	0.5	0.5	0.5	0.5	0.5	0.5	18	6	33.3333	KIR3DX1 , KIR3DS1 , KIR3DP1 , KIR3DL3 , KIR3DL2 , KIR3DL1 , KIR2DS5 , KIR2DS4 , KIR2DS3 , KIR2DS2 , KIR2DS1 , KIR2DP1 , KIR2DL5B , KIR2DL5A , KIR2DL4 , KIR2DL3 , KIR2DL2 , KIR2DL1 ,
MicroRNA.MIR1.206.family	0.5	0.5	0.5	0.5	0.5	0.5	0.5	0.5	0.5	0.5	3	3	100	MIR206 , MIR1-2 , MIR1-1 ,
MicroRNA.MIR10.100.family	0.5	0.5	0.5	0.5	0.5	0.5	0.5	0.5	0.5	0.5	8	6	75	MIR99B , MIR99A , MIR125B2 , MIR125B1 , MIR125A , MIR10B , MIR10A , MIR100 ,
MicroRNA.MIR103.107.family	0.5	0.5	0.5	0.5	0.5	0.5	0.5	0.5	0.5	0.5	5	5	100	MIR107 , MIR103B2 , MIR103B1 , MIR103A2 , MIR103A1 ,
MicroRNA.MIR1184.family	0.5	0.5	0.5	0.5	0.5	0.5	0.5	0.5	0.5	0.5	3	3	100	MIR1184-3 , MIR1184-2 , MIR1184-1 ,
MicroRNA.MIR124.family	0.5	0.5	0.5	0.5	0.5	0.5	0.5	0.5	0.5	0.5	3	3	100	MIR124-3 , MIR124-2 , MIR124-1 ,
MicroRNA.MIR1255.family	0.5	0.5	0.5	0.5	0.5	0.5	0.5	0.5	0.5	0.5	3	3	100	MIR1255B2 , MIR1255B1 , MIR1255A ,
MicroRNA.MIR130.family	0.5	0.5	0.5	0.5	0.5	0.5	0.5	0.5	0.5	0.5	5	5	100	MIR454 , MIR301B , MIR301A , MIR130B , MIR130A ,
MicroRNA.MIR1302.family	0.5	0.5	0.5	0.5	0.5	0.5	0.5	0.5	0.5	0.5	11	11	100	MIR1302-9 , MIR1302-8 , MIR1302-7 , MIR1302-6 , MIR1302-5 , MIR1302-4 , MIR1302-3 , MIR1302-2 , MIR1302-11 , MIR1302-10 , MIR1302-1 ,
MicroRNA.MIR133.family	0.5	0.5	0.5	0.5	0.5	0.5	0.5	0.5	0.5	0.5	3	3	100	MIR133B , MIR133A2 , MIR133A1 ,
MicroRNA.MIR135.family	0.5	0.5	0.5	0.5	0.5	0.5	0.5	0.5	0.5	0.5	3	3	100	MIR135B , MIR135A2 , MIR135A1 ,
MicroRNA.MIR141.200.family	0.5	0.5	0.5	0.5	0.5	0.5	0.5	0.5	0.5	0.5	5	5	100	MIR429 , MIR200C , MIR200B , MIR200A , MIR141 ,
MicroRNA.MIR148.152.family	0.5	0.5	0.5	0.5	0.5	0.5	0.5	0.5	0.5	0.5	3	3	100	MIR152 , MIR148B , MIR148A ,
MicroRNA.MIR15.16.family	0.5	0.5	0.5	0.5	0.5	0.5	0.5	0.5	0.5	0.5	9	8	88.8889	MIR646 , MIR503 , MIR424 , MIR497 , MIR195 , MIR16-2 , MIR16-1 , MIR15B , MIR15A ,
MicroRNA.MIR154.family	0.5	0.5	0.5	0.5	0.5	0.5	0.5	0.5	0.5	0.5	18	18	100	MIR1185-2 , MIR1185-1 , MIR656 , MIR655 , MIR539 , MIR496 , MIR494 , MIR487B , MIR487A , MIR410 , MIR409 , MIR323B , MIR323A , MIR382 , MIR381 , MIR377 , MIR369 , MIR154 ,
MicroRNA.MIR181.family	0.5	0.5	0.5	0.5	0.5	0.5	0.5	0.5	0.5	0.5	6	6	100	MIR181D , MIR181C , MIR181B2 , MIR181B1 , MIR181A2 , MIR181A1 ,
MicroRNA.MIR188.532.family	0.5	0.5	0.5	0.5	0.5	0.5	0.5	0.5	0.5	0.5	3	3	100	MIR660 , MIR532 , MIR188 ,
MicroRNA.MIR19.family	0.5	0.5	0.5	0.5	0.5	0.5	0.5	0.5	0.5	0.5	3	3	100	MIR19B2 , MIR19B1 , MIR19A ,
MicroRNA.MIR1972.family	0.5	0.5	0.5	0.5	0.5	0.5	0.5	0.5	0.5	0.5	3	3	100	MIR5708 , MIR1972-2 , MIR1972-1 ,
MicroRNA.MIR199.family	0.5	0.5	0.5	0.5	0.5	0.5	0.5	0.5	0.5	0.5	3	3	100	MIR199B , MIR199A2 , MIR199A1 ,
MicroRNA.MIR219.family	0.5	0.5	0.5	0.5	0.5	0.5	0.5	0.5	0.5	0.5	3	3	100	MIR219B , MIR219A2 , MIR219A1 ,
MicroRNA.MIR26.family	0.5	0.5	0.5	0.5	0.5	0.5	0.5	0.5	0.5	0.5	3	3	100	MIR26B , MIR26A2 , MIR26A1 ,
MicroRNA.MIR28.151.family	0.5	0.5	0.5	0.5	0.5	0.5	0.5	0.5	0.5	0.5	3	3	100	MIR151B , MIR151A , MIR28 ,
MicroRNA.MIR302.family	0.5	0.5	0.5	0.5	0.5	0.5	0.5	0.5	0.5	0.5	5	5	100	MIR302F , MIR302D , MIR302C , MIR302B , MIR302A ,
MicroRNA.MIR3156.family	0.5	0.5	0.5	0.5	0.5	0.5	0.5	0.5	0.5	0.5	3	3	100	MIR3156-3 , MIR3156-2 , MIR3156-1 ,
MicroRNA.MIR3180.family	0.5	0.5	0.5	0.5	0.5	0.5	0.5	0.5	0.5	0.5	5	4	80	MIR3180-5 , MIR3180-4 , MIR3180-3 , MIR3180-2 , MIR3180-1 ,
MicroRNA.MIR329.family	0.5	0.5	0.5	0.5	0.5	0.5	0.5	0.5	0.5	0.5	4	4	100	MIR543 , MIR495 , MIR329-2 , MIR329-1 ,
MicroRNA.MIR34.449.family	0.5	0.5	0.5	0.5	0.5	0.5	0.5	0.5	0.5	0.5	6	6	100	MIR449C , MIR449B , MIR449A , MIR34C , MIR34B , MIR34A ,
MicroRNA.MIR3670.family	0.5	0.5	0.5	0.5	0.5	0.5	0.5	0.5	0.5	0.5	4	4	100	MIR3670-4 , MIR3670-3 , MIR3670-2 , MIR3670-1 ,
MicroRNA.MIR371.family	0.5	0.5	0.5	0.5	0.5	0.5	0.5	0.5	0.5	0.5	4	4	100	MIR373 , MIR372 , MIR371B , MIR371A ,
MicroRNA.MIR374.family	0.5	0.5	0.5	0.5	0.5	0.5	0.5	0.5	0.5	0.5	3	3	100	MIR374C , MIR374B , MIR374A ,
MicroRNA.MIR376.family	0.5	0.5	0.5	0.5	0.5	0.5	0.5	0.5	0.5	0.5	4	4	100	MIR376C , MIR376B , MIR376A2 , MIR376A1 ,
MicroRNA.MIR378.family	0.5	0.5	0.5	0.5	0.5	0.5	0.5	0.5	0.5	0.5	5	5	100	MIR378E , MIR378D2 , MIR378D1 , MIR378B , MIR378A ,
MicroRNA.MIR379.family	0.5	0.5	0.5	0.5	0.5	0.5	0.5	0.5	0.5	0.5	5	5	100	MIR1197 , MIR758 , MIR411 , MIR380 , MIR379 ,
MicroRNA.MIR450.family	0.5	0.5	0.5	0.5	0.5	0.5	0.5	0.5	0.5	0.5	3	3	100	MIR450B , MIR450A2 , MIR450A1 ,
MicroRNA.MIR500.family	0.5	0.5	0.5	0.5	0.5	0.5	0.5	0.5	0.5	0.5	5	5	100	MIR502 , MIR501 , MIR500B , MIR500A , MIR362 ,
MicroRNA.MIR506.family	0.5	0.5	0.5	0.5	0.5	0.5	0.5	0.5	0.5	0.5	18	14	77.7778	MIR508 , MIR514B , MIR514A3 , MIR514A2 , MIR514A1 , MIR513C , MIR513B , MIR513A2 , MIR513A1 , MIR512-2 , MIR512-1 , MIR511 , MIR510 , MIR509-3 , MIR509-2 , MIR509-1 , MIR507 , MIR506 ,
MicroRNA.MIR515.family	0.5	0.5	0.5	0.5	0.5	0.5	0.5	0.5	0.5	0.5	42	39	92.8571	MIR520C , MIR520B , MIR520A , MIR519E , MIR519D , MIR519C , MIR519B , MIR519A2 , MIR519A1 , MIR518F , MIR518E , MIR518D , MIR518C , MIR518B , MIR518A2 , MIR518A1 , MIR517C , MIR517B , MIR517A , MIR516B2 , MIR516B1 , MIR516A2 , MIR516A1 , MIR515-2 , MIR515-1 , MIR1283-2 , MIR1283-1 , MIR520G , MIR527 , MIR526B , MIR526A2 , MIR526A1 , MIR525 , MIR524 , MIR523 , MIR522 , MIR521-2 , MIR521-1 , MIR520…
MicroRNA.MIR548.family	0.5	0.5	0.5	0.5	0.5	0.5	0.5	0.5	0.5	0.5	72	54	75	MIR548K , MIR603 , MIR579 , MIR570 , MIR548Z , MIR548Y , MIR548X2 , MIR548X , MIR548W , MIR548V , MIR548U , MIR548T , MIR548S , MIR548Q , MIR548P , MIR548O2 , MIR548N , MIR548M , MIR548J , MIR548I4 , MIR548I3 , MIR548I2 , MIR548I1 , MIR548H5 , MIR548H4 , MIR548H3 , MIR548H2 , MIR548H1 , MIR548G , MIR548F5 , MIR548F4 , MIR548F3 , MIR548F2 , MIR548F1 , MIR548E , MIR548D2 , MIR548D1 , MIR548C , MIR5…
MicroRNA.MIR550.family	0.5	0.5	0.5	0.5	0.5	0.5	0.5	0.5	0.5	0.5	5	5	100	MIR550B2 , MIR550B1 , MIR550A3 , MIR550A2 , MIR550A1 ,
MicroRNA.MIR888.family	0.5	0.5	0.5	0.5	0.5	0.5	0.5	0.5	0.5	0.5	5	5	100	MIR890 , MIR888 , MIR892C , MIR892B , MIR892A ,
MicroRNA.MIR95.family	0.5	0.5	0.5	0.5	0.5	0.5	0.5	0.5	0.5	0.5	4	4	100	MIR1264 , MIR545 , MIR421 , MIR95 ,
Olfactory.receptors..family.11	0.5	0.5	0.5	0.5	0.5	0.5	0.5	0.5	0.5	0.5	25	5	20	OR11J7P , OR11J6P , OR11Q1P , OR11P1P , OR11N1P , OR11M1P , OR11L1 , OR11K2P , OR11K1P , OR11J5P , OR11J2P , OR11J1P , OR11I1P , OR11H7 , OR11H6 , OR11H5P , OR11H4 , OR11H3P , OR11H2 , OR11H13P , OR11H12 , OR11H1 , OR11G2 , OR11G1P , OR11A1 ,
Olfactory.receptors..family.12	0.5	0.5	0.5	0.5	0.5	0.5	0.5	0.5	0.5	0.5	3	3	100	OR12D3 , OR12D2 , OR12D1 ,
Olfactory.receptors..family.13	0.5	0.5	0.5	0.5	0.5	0.5	0.5	0.5	0.5	0.5	23	11	47.8261	OR13Z3P , OR13Z2P , OR13Z1P , OR13K1P , OR13J1 , OR13I1P , OR13H1 , OR13G1 , OR13F1 , OR13E1P , OR13D3P , OR13D2P , OR13D1 , OR13C9 , OR13C8 , OR13C7 , OR13C6P , OR13C5 , OR13C4 , OR13C3 , OR13C2 , OR13C1P , OR13A1 ,
Olfactory.receptors..family.14	0.5	0.5	0.5	0.5	0.5	0.5	0.5	0.5	0.5	0.5	7	4	57.1429	OR14L1P , OR14K1 , OR14J1 , OR14I1 , OR14C36 , OR14A2 , OR14A16 ,
Olfactory.receptors..family.52	0.5	0.5	0.5	0.5	0.5	0.5	0.5	0.5	0.5	0.5	49	21	42.8571	OR52Z1 , OR52Y1P , OR52X1P , OR52W1 , OR52V1P , OR52U1P , OR52T1P , OR52S1P , OR52R1 , OR52Q1P , OR52P2P , OR52P1P , OR52N5 , OR52N4 , OR52N3P , OR52N2 , OR52N1 , OR52M2P , OR52M1 , OR52L2P , OR52L1 , OR52K3P , OR52K2 , OR52K1 , OR52J3 , OR52J2P , OR52J1P , OR52I2 , OR52I1 , OR52H2P , OR52H1 , OR52E8 , OR52E7P , OR52E6 , OR52E5 , OR52E4 , OR52E3P , OR52E2 , OR52E1 , OR52D1 , OR52B6 , OR52B5P , OR…
Olfactory.receptors..family.56	0.5	0.5	0.5	0.5	0.5	0.5	0.5	0.5	0.5	0.5	9	3	33.3333	OR56B4 , OR56B3P , OR56B2P , OR56B1 , OR56A7P , OR56A5 , OR56A4 , OR56A3 , OR56A1 ,
Olfactory.receptors..family.7	0.5	0.5	0.5	0.5	0.5	0.5	0.5	0.5	0.5	0.5	114	8	7.01754	OR7E103P , OR7M1P , OR7L1P , OR7K1P , OR7H2P , OR7H1P , OR7G3 , OR7G2 , OR7G15P , OR7G1 , OR7E99P , OR7E97P , OR7E96P , OR7E94P , OR7E93P , OR7E91P , OR7E90P , OR7E8P , OR7E89P , OR7E87P , OR7E86P , OR7E85P , OR7E84P , OR7E83P , OR7E7P , OR7E66P , OR7E62P , OR7E5P , OR7E59P , OR7E55P , OR7E53P , OR7E4P , OR7E47P , OR7E46P , OR7E43P , OR7E41P , OR7E39P , OR7E38P , OR7E37P , OR7E36P , OR7E35P , OR7…
Olfactory.receptors..family.8	0.5	0.5	0.5	0.5	0.5	0.5	0.5	0.5	0.5	0.5	49	13	26.5306	OR8X1P , OR8V1P , OR8U9 , OR8U8 , OR8U1 , OR8T1P , OR8S21P , OR8S1 , OR8R1P , OR8Q1P , OR8L1P , OR8K5 , OR8K4P , OR8K3 , OR8K2P , OR8K1 , OR8J3 , OR8J2 , OR8J1 , OR8I4P , OR8I2 , OR8I1P , OR8H3 , OR8H2 , OR8H1 , OR8G7P , OR8G5 , OR8G3P , OR8G2P , OR8G1 , OR8F1P , OR8D4 , OR8D2 , OR8D1 , OR8C1P , OR8B9P , OR8B8 , OR8B7P , OR8B6P , OR8B5P , OR8B4 , OR8B3 , OR8B2 , OR8B1P , OR8B12 , OR8B10P , OR8A3P…
Olfactory.receptors..family.9	0.5	0.5	0.5	0.5	0.5	0.5	0.5	0.5	0.5	0.5	23	7	30.4348	OR9S24P , OR9R1P , OR9Q2 , OR9Q1 , OR9P1P , OR9N1P , OR9M1P , OR9L1P , OR9K2 , OR9K1P , OR9I3P , OR9I2P , OR9I1 , OR9H1P , OR9G9 , OR9G4 , OR9G3P , OR9G2P , OR9G1 , OR9A4 , OR9A3P , OR9A2 , OR9A1P ,
Pregnancy.specific.glycoproteins	0.5	0.5	0.5	0.5	0.5	0.5	0.5	0.5	0.5	0.5	11	7	63.6364	PSG9 , PSG8 , PSG7 , PSG6 , PSG5 , PSG4 , PSG3 , PSG2 , PSG11 , PSG10P , PSG1 ,
RNAs..Ro60.associated.Y	0.5	0.5	0.5	0.5	0.5	0.5	0.5	0.5	0.5	0.5	4	4	100	RNY5 , RNY4 , RNY3 , RNY1 ,
Selectins	0.5	0.5	0.5	0.5	0.5	0.5	0.5	0.5	0.5	0.5	3	3	100	SELP , SELL , SELE ,
SPANX.family	0.5	0.5	0.5	0.5	0.5	0.5	0.5	0.5	0.5	0.5	10	3	30	SPANXN5 , SPANXN4 , SPANXN3 , SPANXN2 , SPANXN1 , SPANXD , SPANXC , SPANXB1 , SPANXA2 , SPANXA1 ,
SSX.family	0.5	0.5	0.5	0.5	0.5	0.5	0.5	0.5	0.5	0.5	11	6	54.5455	SSX9P , SSX8P , SSX7 , SSX6P , SSX5 , SSX4B , SSX4 , SSX3 , SSX2B , SSX2 , SSX1 ,
Trace.amine.receptors	0.5	0.5	0.5	0.5	0.5	0.5	0.5	0.5	0.5	0.5	9	7	77.7778	TAAR9 , TAAR8 , TAAR7P , TAAR6 , TAAR5 , TAAR4P , TAAR3P , TAAR2 , TAAR1 ,
PRAME.family	0.5	0.5	0.499736	0.5	0.499824	0.5	0.5	0.5	0.5	0.499945	24	12	50	PRAMENP , PRAMEF9 , PRAMEF8 , PRAMEF7 , PRAMEF6 , PRAMEF5 , PRAMEF4 , PRAMEF27 , PRAMEF26 , PRAMEF25 , PRAMEF22 , PRAMEF20 , PRAMEF2 , PRAMEF19 , PRAMEF18 , PRAMEF17 , PRAMEF15 , PRAMEF14 , PRAMEF13 , PRAMEF12 , PRAMEF11 , PRAMEF10 , PRAMEF1 , PRAME ,
Cytochrome.P450.family.26	0.5	0.499711	0.5	0.499692	0.5	0.499491	0.5	0.5	0.5	0.499862	3	3	100	CYP26C1 , CYP26B1 , CYP26A1 ,
CT.antigen.family.45	0.5	0.499711	0.499129	0.5	0.5	0.5	0.5	0.499753	0.5	0.499824	11	3	27.2727	CT45A10 , CT45A11P , CT45B1P , CT45A9 , CT45A8 , CT45A7 , CT45A6 , CT45A5 , CT45A3 , CT45A2 , CT45A1 ,
Haloacid.dehalogenase.like.hydrolase.domain.containing	0.499985	0.502031	0.548877	0.481959	0.53467	0.485586	0.532528	0.495063	0.42596	0.500834	7	5	71.4286	HDHD5 , PUDPP1 , PUDP , NANP , LHPP , HDHD3 , HDHD2 ,
Subcortical.maternal.complex	0.499942	0.5	0.5	0.506361	0.511673	0.5	0.5	0.5	0.5	0.502254	4	4	100	KHDC3L , NLRP5 , OOEP , TLE6 ,
Bestrophins	0.49977	0.493659	0.500406	0.497739	0.524272	0.488431	0.48858	0.489682	0.489772	0.496567	4	4	100	BEST4 , BEST3 , BEST2 , BEST1 ,
Pepsinogens	0.499717	0.5	0.5	0.5	0.5	0.499748	0.5	0.5	0.5	0.499969	4	4	100	PGC , PGA5 , PGA4 , PGA3 ,
Olfactory.receptors..family.1	0.499717	0.5	0.5	0.5	0.499731	0.5	0.5	0.5	0.5	0.499966	40	22	55	OR1X5P , OR1X1P , OR1S2 , OR1S1 , OR1R1P , OR1Q1 , OR1P1 , OR1N2 , OR1N1 , OR1M4P , OR1M1 , OR1L8 , OR1L6 , OR1L4 , OR1L3 , OR1L1 , OR1K1 , OR1J4 , OR1J2 , OR1J1 , OR1I1 , OR1H1P , OR1G1 , OR1F2P , OR1F12 , OR1F1 , OR1E3 , OR1E2 , OR1E1 , OR1D5 , OR1D4 , OR1D3P , OR1D2 , OR1C1 , OR1B1 , OR1AC1P , OR1AB1P , OR1AA1P , OR1A2 , OR1A1 ,
MicroRNA.MIR17.family	0.499717	0.499711	0.5	0.5	0.5	0.5	0.5	0.5	0.5	0.499964	8	8	100	MIR106B , MIR106A , MIR93 , MIR20B , MIR20A , MIR18B , MIR18A , MIR17 ,
Pseudoautosomal.region.2	0.499711	0.495839	0.546492	0.519305	0.536823	0.312167	0.483619	0.443766	0.321572	0.457448	10	3	30	WASIR1 , WASH6P , VAMP7 , TRPC6P , ELOCP24 , SPRY3 , IL9R , DPH3P2 , DDX11L16 , AMD1P2 ,
GATOR1.subcomplex	0.499617	0.485316	0.548185	0.478097	0.537984	0.492599	0.464253	0.504728	0.451699	0.495358	3	3	100	NPRL3 , NPRL2 , DEPDC5 ,
MicroRNA.MIR25.92.family	0.499546	0.5	0.5	0.5	0.499824	0.5	0.5	0.5	0.5	0.499978	5	5	100	MIR92B , MIR92A2 , MIR92A1 , MIR363 , MIR25 ,
Growth.hormone.family	0.499546	0.5	0.5	0.5	0.499647	0.5	0.5	0.5	0.5	0.499956	6	5	83.3333	GH2 , GH1 , CSHL1 , CSH2 , CSH1 , PRL ,
MicroRNA.MIR320.family	0.499546	0.5	0.5	0.5	0.499647	0.5	0.5	0.5	0.5	0.499956	8	8	100	MIR320E , MIR320D2 , MIR320D1 , MIR320C2 , MIR320C1 , MIR320B2 , MIR320B1 , MIR320A ,
Cytochrome.P450.family.11	0.499546	0.499711	0.499652	0.5	0.5	0.5	0.5	0.5	0.5	0.49992	3	3	100	CYP11B2 , CYP11B1 , CYP11A1 ,
Activating.leukocyte.immunoglobulin.like.receptors	0.499546	0.499711	0.499736	0.498724	0.5	0.5	0.5	0.5	0.5	0.499771	6	5	83.3333	LILRA6 , LILRA5 , LILRA4 , LILRA3 , LILRA2 , LILRA1 ,
Vasoactive.intestinal.peptide.receptor.family	0.499434	0.5	0.499652	0.499635	0.509644	0.529377	0.5	0.499662	0.5	0.504746	3	3	100	ADCYAP1R1 , VIPR2 , VIPR1 ,
Cysteine.rich.secretory.protein.family	0.499434	0.499422	0.5	0.5	0.5	0.5	0.5	0.5	0.5	0.499928	3	3	100	CRISP3 , CRISP2 , CRISP1 ,
Serine.peptidase.inhibitors..Kazal.type	0.499434	0.498844	0.5	0.499635	0.5	0.5	0.499007	0.5	0.499665	0.499644	10	10	100	SPINK9 , SPINK8 , SPINK7 , SPINK6 , SPINK5 , SPINK4 , SPINK2 , SPINK14 , SPINK13 , SPINK1 ,
Sulfotransferases..cytosolic	0.499412	0.520004	0.523142	0.493103	0.488477	0.423446	0.56195	0.515255	0.490651	0.502004	14	10	71.4286	SULT6B1 , SULT4A1 , SULT2B1 , SULT2A1 , SULT1E1 , SULT1D1P , SULT1C4 , SULT1C3 , SULT1C2 , SULT1B1 , SULT1A4 , SULT1A3 , SULT1A2 , SULT1A1 ,
MicroRNA.MIR196.family	0.49941	0.498723	0.499314	0.498931	0.515943	0.5	0.5	0.5	0.5	0.501614	3	3	100	MIR196B , MIR196A2 , MIR196A1 ,
Olfactory.receptors..family.6	0.499158	0.500998	0.499471	0.499385	0.5	0.5	0.5	0.5	0.5	0.499982	51	27	52.9412	OR6Y1 , OR6X1 , OR6W1P , OR6V1 , OR6U2P , OR6T1 , OR6S1 , OR6R2P , OR6R1P , OR6Q1 , OR6P1 , OR6N2 , OR6N1 , OR6M3P , OR6M2P , OR6M1 , OR6L2P , OR6L1P , OR6K6 , OR6K5P , OR6K4P , OR6K3 , OR6K2 , OR6K1P , OR6J1 , OR6F1 , OR6E1P , OR6D1P , OR6C7P , OR6C76 , OR6C75 , OR6C74 , OR6C73P , OR6C72P , OR6C71P , OR6C70 , OR6C69P , OR6C68 , OR6C66P , OR6C65 , OR6C64P , OR6C6 , OR6C5P , OR6C4 , OR6C3 , OR6C2 …
Peptidyl.arginine.deiminases	0.499151	0.502036	0.511507	0.499453	0.5	0.5	0.5	0.5	0.5	0.501624	5	5	100	PADI6 , PADI4 , PADI3 , PADI2 , PADI1 ,
Alkaline.phosphatases	0.499151	0.499236	0.513444	0.5	0.5	0.5	0.5	0.5	0.5	0.501585	4	3	75	ALPG , ALPP , ALPL , ALPI ,
TCF.LEF.transcription.factor.family	0.499111	0.512082	0.508006	0.495988	0.492204	0.5	0.5	0.5	0.5	0.501035	4	4	100	LEF1 , TCF7L2 , TCF7L1 , TCF7 ,
MicroRNA.MIR9.family	0.499093	0.503028	0.5	0.499385	0.5	0.5	0.5	0.5	0.5	0.500302	3	3	100	MIR9-3 , MIR9-2 , MIR9-1 ,
Late.cornified.envelope.proteins	0.499093	0.499422	0.5	0.5	0.499295	0.5	0.5	0.5	0.5	0.49984	28	22	78.5714	C1orf68 , SMCP , LINC00302 , LCEP4 , LCEP3 , LCEP2 , LCEP1 , LCE6A , LCE5A , LCE4A , LCE3E , LCE3D , LCE3C , LCE3B , LCE3A , LCE2D , LCE2C , LCE2B , LCE2A , LCE1F , LCE1E , LCE1D , LCE1C , LCE1B , LCE1A , KPRP , CRNN , CRCT1 ,
MicroRNA.MIR29.family	0.499093	0.499422	0.499303	0.499271	0.5	0.5	0.5	0.5	0.5	0.499749	4	4	100	MIR29C , MIR29B2 , MIR29B1 , MIR29A ,
Leukocyte.immunoglobulin.like.receptors	0.499093	0.499422	0.499471	0.498724	0.5	0.5	0.5	0.5	0.5	0.499702	11	10	90.9091	LILRB5 , LILRB4 , LILRB3 , LILRB2 , LILRB1 , LILRA6 , LILRA5 , LILRA4 , LILRA3 , LILRA2 , LILRA1 ,
Galanin.receptors	0.498898	0.496566	0.5	0.504147	0.498766	0.5	0.498821	0.5	0.5	0.499787	3	3	100	GALR3 , GALR2 , GALR1 ,
Variant.U1.small.nuclear.RNAs	0.498807	0.498844	0.498943	0.497994	0.498061	0.5	0.5	0.5	0.5	0.49923	28	6	21.4286	RNVU1-34 , RNVU1-8 , RNVU1-7 , RNVU1-6 , RNVU1-4 , RNVU1-33 , RNVU1-32 , RNVU1-31 , RNVU1-30 , RNVU1-3 , RNVU1-2A , RNVU1-29 , RNVU1-28 , RNVU1-27 , RNVU1-26 , RNVU1-25 , RNVU1-24 , RNVU1-23 , RNVU1-22 , RNVU1-21 , RNVU1-20 , RNVU1-2 , RNVU1-19 , RNVU1-18 , RNVU1-17 , RNVU1-15 , RNVU1-14 , RNVU1-1 ,
Small.leucine.rich.repeat.proteoglycans	0.498791	0.49319	0.507918	0.502243	0.511431	0.50698	0.489724	0.488131	0.5	0.499952	12	12	100	PRELP , PODN , OMD , OGN , LUM , KERA , FMOD , EPYC , DCN , CHAD , BGN , ASPN ,
Taste.receptors	0.498744	0.500264	0.506427	0.498304	0.501629	0.485753	0.524018	0.5	0.485915	0.500289	42	27	64.2857	TAS1R3 , TAS1R2 , TAS1R1 , TAS2R9 , TAS2R8 , TAS2R7 , TAS2R6P , TAS2R68P , TAS2R67P , TAS2R64P , TAS2R63P , TAS2R62P , TAS2R60 , TAS2R50 , TAS2R5 , TAS2R46 , TAS2R45 , TAS2R43 , TAS2R42 , TAS2R41 , TAS2R40 , TAS2R4 , TAS2R39 , TAS2R38 , TAS2R37 , TAS2R36 , TAS2R33 , TAS2R31 , TAS2R30 , TAS2R3 , TAS2R2P , TAS2R22 , TAS2R20 , TAS2R19 , TAS2R18P , TAS2R16 , TAS2R15P , TAS2R14 , TAS2R13 , TAS2R12P , …
Transmembrane.9.superfamily.members	0.498667	0.587017	0.614787	0.557515	0.576897	0.579369	0.631602	0.504392	0.644162	0.586968	4	4	100	TM9SF4 , TM9SF3 , TM9SF2 , TM9SF1 ,
Chloride.intracellular.channels	0.498659	0.495077	0.518317	0.572497	0.576736	0.539731	0.41955	0.528802	0.443056	0.511721	6	6	100	CLIC6 , CLIC5 , CLIC4 , CLIC3 , CLIC2 , CLIC1 ,
MicroRNA.MIRLET7.family	0.498639	0.5	0.5	0.499818	0.5	0.49983	0.5	0.5	0.5	0.499956	12	12	100	MIRLET7I , MIRLET7G , MIRLET7F2 , MIRLET7F1 , MIRLET7E , MIRLET7D , MIRLET7C , MIRLET7B , MIRLET7A3 , MIRLET7A2 , MIRLET7A1 , MIR98 ,
Polycomb.group.ring.fingers	0.498605	0.625219	0.519013	0.534602	0.539643	0.397411	0.562843	0.500168	0.325766	0.500583	7	6	85.7143	PCGF7P , PCGF6 , PCGF5 , PCGF3 , PCGF2 , PCGF1 , BMI1 ,
RGK.type.GTPase.family	0.498555	0.498243	0.515161	0.49757	0.503644	0.5	0.5	0.5	0.65973	0.521793	4	4	100	RRAD , GEM , REM2 , REM1 ,
Tektins	0.498551	0.491586	0.500761	0.503917	0.508404	0.541002	0.515839	0.534477	0.5	0.511998	5	5	100	TEKT5 , TEKT4 , TEKT3 , TEKT2 , TEKT1 ,
Small.nucleolar.RNA.non.coding.host.genes	0.498454	0.546165	0.639717	0.644403	0.603298	0.554261	0.585125	0.411848	0.681473	0.583286	36	21	58.3333	SNHG32 , ZFAS1 , SNHG9 , SNHG8 , SNHG7 , SNHG6 , SNHG5 , SNHG4 , SNHG31 , SNHG30 , SNHG3 , SNHG29 , SNHG28 , SNHG27 , SNHG26 , SNHG25 , SNHG22 , SNHG21 , SNHG20 , SNHG19 , SNHG18 , SNHG17 , SNHG16 , SNHG15 , SNHG14 , SNHG12 , SNHG11 , SNHG10 , SNHG1 , RPL32P3 , MEG8 , GAS5 , EPB41L4A-AS1 , DANCR , CCT6P3 , CCT6P1 ,
Depalmitoylases	0.498446	0.593931	0.598877	0.571651	0.525543	0.535072	0.570206	0.489328	0.580411	0.558127	6	6	100	ABHD17C , ABHD17B , ABHD17A , LYPLA2 , LYPLA1 , PPT1 ,
Tec.family.tyrosine.kinases	0.498301	0.498844	0.5	0.5	0.498942	0.498994	0.5	0.5	0.499011	0.499474	5	5	100	TXK , BTK , ITK , BMX , TEC ,
CORVET.complex	0.498221	0.576822	0.606651	0.522118	0.511157	0.415401	0.53064	0.268518	0.546789	0.497262	6	6	100	VPS11 , VPS33A , VPS16 , VPS18 , TGFBRAP1 , VPS8 ,
Small.proline.rich.proteins	0.498185	0.498844	0.498943	0.498906	0.498942	0.498982	0.5	0.5	0.5	0.499327	40	33	82.5	C1orf68 , SMCP , LINC00302 , LCEP4 , LCEP3 , LCEP2 , LCEP1 , LCE6A , LCE5A , LCE4A , LCE3E , LCE3D , LCE3C , LCE3B , LCE3A , LCE2D , LCE2C , LCE2B , LCE2A , LCE1F , LCE1E , LCE1D , LCE1C , LCE1B , LCE1A , KPRP , CRNN , CRCT1 , SPRR5 , SPRR4 , SPRR3 , SPRR2G , SPRR2F , SPRR2E , SPRR2D , SPRR2C , SPRR2B , SPRR2A , SPRR1B , SPRR1A ,
Wnt.family	0.498174	0.592968	0.607613	0.545433	0.524445	0.544212	0.608526	0.635646	0.610459	0.583663	19	19	100	WNT9B , WNT9A , WNT8B , WNT8A , WNT7B , WNT7A , WNT6 , WNT5B , WNT5A , WNT4 , WNT3A , WNT3 , WNT2B , WNT2 , WNT16 , WNT11 , WNT10B , WNT10A , WNT1 ,
Adhesion.G.protein.coupled.receptors..subfamily.F	0.497965	0.498059	0.499342	0.494908	0.53033	0.456031	0.480337	0.559075	0.491777	0.501232	5	5	100	ADGRF5 , ADGRF4 , ADGRF3 , ADGRF2 , ADGRF1 ,
Cholinergic.receptors.nicotinic.subunits	0.497958	0.795866	0.680249	0.665087	0.520996	0.628429	0.578188	0.854593	0.797994	0.690175	16	16	100	CHRNG , CHRNE , CHRND , CHRNB4 , CHRNB3 , CHRNB2 , CHRNB1 , CHRNA9 , CHRNA7 , CHRNA6 , CHRNA5 , CHRNA4 , CHRNA3 , CHRNA2 , CHRNA10 , CHRNA1 ,
M13.metallopeptidases	0.497865	0.454047	0.580513	0.653604	0.563307	0.623827	0.515468	0.526504	0.550467	0.558467	7	7	100	PHEX , KEL , MMEL1 , ECEL1 , ECE2 , ECE1 , MME ,
S100.fused.type.protein.family	0.497791	0.500698	0.4963	0.497447	0.497532	0.497626	0.536415	0.5	0.5	0.503252	7	7	100	HRNR , RPTN , CRNN , TCHHL1 , TCHH , FLG2 , FLG ,
MSL.histone.acetyltransferase.complex	0.497778	0.539369	0.576287	0.548734	0.481152	0.419461	0.374918	0.547275	0.624811	0.514001	4	4	100	KAT8 , MSL3 , MSL2 , MSL1 ,
Glycoprotein.hormone.subunits	0.497762	0.558858	0.549287	0.416105	0.516791	0.464673	0.668998	0.479702	0.479879	0.516787	12	7	58.3333	CGB8 , CGB7 , CGB5 , CGB3 , CGB2 , CGB1 , TSHB , LHB , GPHB5 , GPHA2 , FSHB , CGA ,
Hyaluronidases	0.49765	0.660406	0.636294	0.491619	0.474223	0.377149	0.525719	0.33554	0.402655	0.48795	8	7	87.5	SPAM1 , HYAL6P , HYAL4 , HYAL3 , HYAL2 , HYAL1 , CEMIP2 , CEMIP ,
POTE.ankyrin.domain.containing	0.497587	0.501913	0.504288	0.494967	0.50137	0.5	0.494609	0.550227	0.5	0.505922	14	6	42.8571	POTEB3 , POTEM , POTEKP , POTEJ , POTEI , POTEH , POTEG , POTEF , POTEE , POTED , POTEC , POTEB2 , POTEB , POTEA ,
AKT.kinases	0.497527	0.539744	0.605483	0.468177	0.497278	0.445272	0.485236	0.461153	0.722722	0.528133	3	3	100	AKT3 , AKT2 , AKT1 ,
TIM22.complex	0.497489	0.504078	0.545948	0.456505	0.574595	0.407236	0.512996	0.381567	0.424978	0.475988	5	5	100	TIMM10B , TIMM10 , TIMM9 , TIMM22 , TIMM29 ,
Angiopoietin.like.family	0.497467	0.518284	0.519358	0.470958	0.498913	0.458753	0.608884	0.503165	0.5	0.509789	8	8	100	ANGPTL8 , ANGPTL7 , ANGPTL6 , ANGPTL5 , ANGPTL4 , ANGPTL3 , ANGPTL2 , ANGPTL1 ,
Matrilins	0.497405	0.527422	0.656539	0.459019	0.4829	0.477725	0.456705	0.462923	0.456908	0.497518	4	4	100	MATN4 , MATN3 , MATN2 , MATN1 ,
USH2.complex	0.497356	0.506329	0.51238	0.496248	0.49532	0.489777	0.482143	0.48207	0.529994	0.499283	4	4	100	USH2A , PDZD7 , WHRN , ADGRV1 ,
NBPF.members	0.497321	0.507405	0.499717	0.497378	0.490004	0.484905	0.541465	0.48541	0.5	0.500786	23	7	30.4348	NBPF9 , NBPF8 , NBPF7 , NBPF6 , NBPF5P , NBPF4 , NBPF3 , NBPF2P , NBPF26 , NBPF25P , NBPF22P , NBPF21P , NBPF20 , NBPF19 , NBPF18P , NBPF17P , NBPF15 , NBPF14 , NBPF13P , NBPF12 , NBPF11 , NBPF10 , NBPF1 ,
Glycosyltransferase.family.90	0.497221	0.5674	0.625945	0.516609	0.556881	0.414699	0.432031	0.587333	0.410442	0.513918	3	3	100	POGLUT3 , POGLUT2 , POGLUT1 ,
Constitutive.centromere.associated.network	0.497095	0.547112	0.545706	0.577018	0.583709	0.436593	0.420654	0.571819	0.405004	0.510952	17	16	94.1176	ITGB3BP , CENPX , CENPS , CENPW , CENPT , CENPU , CENPQ , CENPP , CENPO , CENPM , CENPK , CENPI , CENPH , CENPN , CENPL , CENPC , CENPA ,
I.kappa.B.kinases	0.49703	0.517316	0.54264	0.622678	0.433164	0.415219	0.397273	0.488276	0.45393	0.483812	4	4	100	TBK1 , IKBKE , IKBKB , CHUK ,
Maestro.heat.like.repeat.containing	0.496978	0.550097	0.477777	0.464374	0.513661	0.477168	0.540895	0.534072	0.51559	0.509204	11	9	81.8182	MROH9 , MROH8 , MROH7 , MROH6 , MROH5 , MROH4P , MROH3P , MROH2B , MROH2A , MROH1 , MRO ,
SAM.and.SH3.domain.containing	0.496864	0.502675	0.490751	0.505235	0.490591	0.516433	0.526516	0.554234	0.5	0.510804	3	3	100	SASH3 , SASH1 , SAMSN1 ,
Receptor.transporter.proteins	0.496824	0.5	0.5	0.507912	0.498118	0.498813	0.5	0.5	0.5	0.500605	5	5	100	RTP5 , RTP4 , RTP3 , RTP2 , RTP1 ,
VPS.C.complexes	0.496643	0.551871	0.626139	0.505536	0.497937	0.53445	0.436196	0.304097	0.543136	0.49992	8	8	100	VPS39 , VPS41 , VPS11 , VPS33A , VPS16 , VPS18 , TGFBRAP1 , VPS8 ,
Phosphatase.and.actin.regulators	0.496583	0.461274	0.808443	0.521998	0.703878	0.566672	0.510283	0.472945	0.641072	0.585821	4	4	100	PHACTR4 , PHACTR3 , PHACTR2 , PHACTR1 ,
Adhesion.G.protein.coupled.receptors..subfamily.C	0.496562	0.508347	0.548548	0.561513	0.498919	0.449851	0.406441	0.531197	0.502236	0.500881	3	3	100	CELSR3 , CELSR2 , CELSR1 ,
CELSR.cadherins	0.496562	0.508347	0.548548	0.561513	0.498919	0.449851	0.406441	0.531197	0.502236	0.500881	3	3	100	CELSR3 , CELSR2 , CELSR1 ,
NADH.ubiquinone.oxidoreductase.core.subunits	0.496483	0.530757	0.618906	0.547607	0.581864	0.602825	0.588175	0.543621	0.283127	0.53711	14	7	50	MT-ND6 , MT-ND5 , MT-ND4L , MT-ND4 , MT-ND3 , MT-ND2 , MT-ND1 , NDUFS8 , NDUFS7 , NDUFV2 , NDUFS3 , NDUFS2 , NDUFV1 , NDUFS1 ,
Adhesion.G.protein.coupled.receptors..subfamily.B	0.496443	0.482901	0.587225	0.475208	0.543839	0.472138	0.506578	0.556674	0.515743	0.517538	3	3	100	ADGRB3 , ADGRB2 , ADGRB1 ,
Glucagon.receptor.family	0.49637	0.504183	0.5	0.503257	0.497532	0.497988	0.5	0.5	0.5	0.50037	6	6	100	SCTR , GLP2R , GLP1R , GIPR , GHRHR , GCGR ,
Chloride.voltage.gated.channels	0.496239	0.589608	0.523414	0.585597	0.553245	0.404634	0.476001	0.430142	0.552423	0.514383	10	10	100	BSND , CLCNKB , CLCNKA , CLCN7 , CLCN6 , CLCN5 , CLCN4 , CLCN3 , CLCN2 , CLCN1 ,
Acid.phosphatases	0.496111	0.542745	0.555683	0.548558	0.552156	0.48954	0.44295	0.474303	0.506578	0.514064	8	7	87.5	ACP7 , PXYLP1 , ACP3 , ACP6 , ACP5 , ACP4 , ACP2 , ACP1 ,
GPN.loop.GTPases	0.496024	0.591479	0.578464	0.504612	0.454597	0.526884	0.438848	0.606733	0.44021	0.517728	3	3	100	GPN3 , GPN2 , GPN1 ,
MRN.complex	0.495994	0.502652	0.621844	0.59506	0.54519	0.371808	0.55153	0.506879	0.399067	0.511754	4	4	100	WDCP , RAD50 , NBN , MRE11 ,
Speedy.RINGO.cell.cycle.regulator.family	0.495993	0.499345	0.516224	0.504577	0.497179	0.5	0.5	0.5	0.5	0.502166	25	5	20	SPDYE22P , SPDYE21 , SPDYE20P , SPDYE19P , SPDYE18 , SPDYE17 , SPDYE16 , SPDYE15 , SPDYE14 , SPDYE13 , SPDYE12P , SPDYE11 , SPDYE10P , SPDYE9 , SPDYE8 , SPDYE7P , SPDYE6 , SPDYE5 , SPDYE4 , SPDYE3 , SPDYE2B , SPDYE2 , SPDYE1 , SPDYC , SPDYA ,
Interferons	0.495911	0.489752	0.502507	0.514048	0.502767	0.504879	0.585692	0.5	0.488872	0.511065	33	17	51.5152	IL6 , IFNWP9 , IFNWP5 , IFNWP4 , IFNWP2 , IFNWP19 , IFNWP18 , IFNWP15 , IFNW1 , IFNNP1 , IFNL3 , IFNL2 , IFNL1 , IFNK , IFNG , IFNB1 , IFNA8 , IFNA7 , IFNA6 , IFNA5 , IFNA4 , IFNA22P , IFNA21 , IFNA20P , IFNA2 , IFNA17 , IFNA16 , IFNA14 , IFNA13 , IFNA12P , IFNA11P , IFNA10 , IFNA1 ,
Zinc.fingers.3CxxC.type	0.495903	0.494655	0.50638	0.501364	0.524872	0.49559	0.49562	0.5	0.5	0.50231	8	8	100	ZCCHC24 , ZAR1L , ZAR1 , RTP5 , RTP4 , RTP3 , RTP2 , RTP1 ,
Toll.like.receptors	0.495844	0.500861	0.507633	0.50794	0.49328	0.493712	0.5	0.5	0.495305	0.499841	10	9	90	TLR9 , TLR8 , TLR7 , TLR6 , TLR5 , TLR4 , TLR3 , TLR2 , TLR10 , TLR1 ,
Paired.boxes	0.495722	0.499238	0.499129	0.507329	0.499118	0.5	0.5	0.497527	0.5	0.500293	9	9	100	PAX9 , PAX8 , PAX7 , PAX6 , PAX5 , PAX4 , PAX3 , PAX2 , PAX1 ,
Taste.2.receptors	0.495617	0.497769	0.510191	0.509631	0.499184	0.494573	0.494609	0.5	0.5	0.500745	39	24	61.5385	TAS2R9 , TAS2R8 , TAS2R7 , TAS2R6P , TAS2R68P , TAS2R67P , TAS2R64P , TAS2R63P , TAS2R62P , TAS2R60 , TAS2R50 , TAS2R5 , TAS2R46 , TAS2R45 , TAS2R43 , TAS2R42 , TAS2R41 , TAS2R40 , TAS2R4 , TAS2R39 , TAS2R38 , TAS2R37 , TAS2R36 , TAS2R33 , TAS2R31 , TAS2R30 , TAS2R3 , TAS2R2P , TAS2R22 , TAS2R20 , TAS2R19 , TAS2R18P , TAS2R16 , TAS2R15P , TAS2R14 , TAS2R13 , TAS2R12P , TAS2R10 , TAS2R1 ,
H.ACA.ribonucleoprotein.complex	0.495614	0.540448	0.518363	0.540585	0.452008	0.675512	0.53762	0.277609	0.682696	0.528105	4	4	100	DKC1 , NOP10 , NHP2 , GAR1 ,
Leucine.zipper.tumor.suppressor.family	0.495583	0.500333	0.530424	0.514824	0.535543	0.431378	0.56017	0.489665	0.529157	0.511437	4	4	100	N4BP3 , LZTS3 , LZTS2 , LZTS1 ,
Glycogen.phosphorylases	0.49547	0.439179	0.605103	0.627095	0.609825	0.479004	0.442607	0.585518	0.661188	0.55619	3	3	100	PYGM , PYGL , PYGB ,
Desumoylases	0.495385	0.515829	0.585035	0.556458	0.552399	0.424053	0.485767	0.41238	0.525394	0.507164	10	10	100	USPL1 , DESI2 , DESI1 , SENP8 , SENP7 , SENP6 , SENP5 , SENP3 , SENP2 , SENP1 ,
Ras.related.GTP.binding.proteins	0.495323	0.569882	0.586166	0.525536	0.59645	0.500075	0.507601	0.586164	0.425623	0.537187	4	4	100	RRAGD , RRAGC , RRAGB , RRAGA ,
Arginine.vasopressin.and.oxytocin.receptors	0.495248	0.496532	0.503408	0.517264	0.5	0.5	0.5	0.5	0.5	0.50215	4	4	100	OXTR , AVPR2 , AVPR1B , AVPR1A ,
Granule.associated.serine.proteases.of.immune.defence	0.495195	0.498899	0.545047	0.498317	0.495697	0.5	0.492552	0.5	0.5	0.503814	12	12	100	CFD , ELANE , PRTN3 , PRSS57 , GZMM , GZMK , GZMH , GZMB , GZMA , CTSG , CMA1 , AZU1 ,
Carboxylesterases	0.494858	0.497817	0.521267	0.500524	0.50287	0.494467	0.494538	0.5	0.5	0.501435	5	3	60	CES5A , CES4A , CES3 , CES2 , CES1 ,
Flavin.containing.monooxygenases	0.494811	0.503763	0.513113	0.496816	0.507758	0.493461	0.493545	0.547808	0.5	0.507033	11	6	54.5455	FMO9P , FMO8P , FMO7P , FMO6P , FMO5 , FMO4 , FMO3 , FMO2 , FMO11P , FMO10P , FMO1 ,
Melanocortin.receptors	0.494657	0.495665	0.496167	0.502241	0.496121	0.496227	0.496294	0.496279	0.5	0.497374	5	5	100	MC5R , MC4R , MC3R , MC2R , MC1R ,
Somatostatin.receptors	0.494621	0.5	0.507232	0.554211	0.494082	0.496777	0.530737	0.5	0.5	0.51038	5	5	100	SSTR5 , SSTR4 , SSTR3 , SSTR2 , SSTR1 ,
Tenascins	0.494603	0.470861	0.51515	0.55036	0.520191	0.466208	0.520847	0.476756	0.5	0.502547	4	4	100	TNXB , TNR , TNN , TNC ,
IgCAM.CXADR.related.subfamily	0.494577	0.464445	0.543136	0.524707	0.505986	0.489457	0.600345	0.471146	0.598289	0.524689	8	8	100	VSIG2 , VSIG8 , VSIG1 , IGSF11 , GPA33 , ESAM , CXADR , CLMP ,
MicroRNA.MIR7.family	0.49456	0.495078	0.508841	0.513069	0.501289	0.493725	0.492552	0.5	0.5	0.500569	3	3	100	MIR7-3 , MIR7-2 , MIR7-1 ,
XK.related.family	0.494438	0.577414	0.510177	0.532694	0.499165	0.417926	0.6021	0.55765	0.516629	0.526719	11	11	100	XKRY2 , XKRY , XKRX , XKR9 , XKR8 , XKR7 , XKR6 , XKR5 , XKR4 , XKR3 , XK ,
Dopamine.receptors	0.494297	0.508884	0.49547	0.498438	0.494624	0.5	0.632952	0.5	0.5	0.516296	5	5	100	DRD5 , DRD4 , DRD3 , DRD2 , DRD1 ,
B7.family	0.494287	0.482103	0.590637	0.538984	0.436435	0.541412	0.54857	0.47476	0.558206	0.521388	10	10	100	HHLA2 , VSIR , NCR3LG1 , VTCN1 , CD276 , PDCD1LG2 , CD274 , ICOSLG , CD86 , CD80 ,
Lipins	0.49418	0.512241	0.553682	0.554531	0.452623	0.466327	0.415933	0.357482	0.456913	0.471216	3	3	100	LPIN3 , LPIN2 , LPIN1 ,
Glycoside.hydrolase.family.1	0.494137	0.49808	0.511127	0.513101	0.484554	0.484909	0.5	0.485163	0.5	0.497117	5	5	100	GBA3 , LCT , KLB , KL , LCTL ,
THO.complex	0.493941	0.566526	0.540177	0.546935	0.490496	0.416002	0.523643	0.320228	0.53241	0.492052	7	6	85.7143	THOC7 , THOC6 , THOC5 , THOC3 , THOC2 , THOC1 , ALYREF ,
Alpha.arrestins	0.493895	0.588027	0.589037	0.468789	0.553213	0.328967	0.58439	0.45396	0.419063	0.498181	6	6	100	TXNIP , ARRDC5 , ARRDC4 , ARRDC3 , ARRDC2 , ARRDC1 ,
RZZ.complex	0.493696	0.49592	0.582848	0.535627	0.460004	0.468613	0.412115	0.494564	0.453473	0.487895	3	3	100	ZWILCH , ZW10 , KNTC1 ,
Checkpoint.clamp.complex	0.493685	0.533997	0.491531	0.53197	0.473648	0.445252	0.466761	0.445218	0.393528	0.472738	3	3	100	HUS1 , RAD1 , RAD9A ,
Integrin.beta.subunits	0.493672	0.528003	0.510999	0.51534	0.49747	0.419133	0.452937	0.491236	0.498107	0.489153	9	9	100	ITGBL1 , ITGB8 , ITGB7 , ITGB6 , ITGB5 , ITGB4 , ITGB3 , ITGB2 , ITGB1 ,
Beta.1.3.glucuronyltransferases	0.493589	0.538131	0.589519	0.438604	0.598937	0.410917	0.50551	0.403338	0.46337	0.493541	3	3	100	B3GAT3 , B3GAT2 , B3GAT1 ,
Chemokine.receptors	0.493565	0.536071	0.665281	0.469389	0.692197	0.526075	0.316867	0.361137	0.54661	0.514203	24	24	100	CX3CR1 , CCR9 , CCR8 , CCR7 , CCR6 , CCR5 , CCR4 , CCR3 , CCR2 , CCR10 , CCR1 , PITPNM3 , CCRL2 , ACKR4 , ACKR3 , ACKR2 , ACKR1 , CXCR6 , CXCR5 , CXCR4 , CXCR3 , CXCR2 , CXCR1 , XCR1 ,
UDP.glucuronosyltransferases	0.493545	0.503523	0.502046	0.510799	0.5	0.493964	0.496799	0.494065	0.494065	0.499408	32	15	46.875	UGT8 , UGT3A2 , UGT3A1 , UGT2B7 , UGT2B4 , UGT2B29P , UGT2B28 , UGT2B27P , UGT2B26P , UGT2B25P , UGT2B24P , UGT2B17 , UGT2B15 , UGT2B11 , UGT2B10 , UGT2A3 , UGT2A2 , UGT2A1 , UGT1A9 , UGT1A8 , UGT1A7 , UGT1A6 , UGT1A5 , UGT1A4 , UGT1A3 , UGT1A2P , UGT1A13P , UGT1A12P , UGT1A11P , UGT1A10 , UGT1A1 , UGT1A ,
Phospholipid.phosphatase.related	0.493455	0.513246	0.533507	0.541362	0.576675	0.476105	0.495199	0.469672	0.555257	0.520128	5	5	100	PLPPR5 , PLPPR4 , PLPPR3 , PLPPR2 , PLPPR1 ,
Glycosyltransferase.family.2	0.493375	0.49999	0.52096	0.479867	0.512346	0.409389	0.354468	0.503934	0.401413	0.460296	6	6	100	HAS3 , HAS2 , HAS1 , DPM1 , B3GNTL1 , ALG5 ,
Interferon.regulatory.factors	0.493304	0.531462	0.435181	0.559173	0.504587	0.395887	0.642666	0.292804	0.648335	0.501262	9	9	100	IRF9 , IRF8 , IRF7 , IRF6 , IRF5 , IRF4 , IRF3 , IRF2 , IRF1 ,
Syndecans	0.493284	0.513082	0.523473	0.486559	0.486953	0.50852	0.490318	0.490356	0.487592	0.498357	4	4	100	SDC4 , SDC3 , SDC2 , SDC1 ,
TACC.family	0.492953	0.570985	0.559914	0.52007	0.670106	0.574832	0.521829	0.625687	0.581138	0.57807	3	3	100	TACC3 , TACC2 , TACC1 ,
E2F.transcription.factors	0.492928	0.520318	0.540521	0.537554	0.506694	0.544038	0.482111	0.584309	0.49284	0.526048	8	8	100	E2F8 , E2F7 , E2F6 , E2F5 , E2F4 , E2F3 , E2F2 , E2F1 ,
Envelope.ERV.derived.genes	0.492856	0.461205	0.439632	0.632435	0.415796	0.518199	0.527189	0.431874	0.614451	0.505098	14	4	28.5714	ERVK-32 , ERVH-10 , ERVH-9 , ERVH-8 , ERVV-2 , ERVV-1 , ERVMER34-1 , ERV3-1 , ERVS71-1 , ERVPABLB-1 , ERVK-21 , ERVK-19 , ERVK-8 , ERVFC1-1 ,
Sialic.acid.binding.Ig.like.lectins	0.492843	0.499	0.543574	0.510522	0.497566	0.5	0.5	0.493323	0.5	0.505498	28	13	46.4286	SIGLEC9 , SIGLEC8 , SIGLEC7 , SIGLEC6 , SIGLEC5 , SIGLEC31P , SIGLEC30P , SIGLEC29P , SIGLEC28P , SIGLEC27P , SIGLEC26P , SIGLEC25P , SIGLEC24P , SIGLEC22P , SIGLEC21P , SIGLEC20P , SIGLEC18P , SIGLEC17P , SIGLEC16 , SIGLEC15 , SIGLEC14 , SIGLEC12 , SIGLEC11 , SIGLEC10 , SIGLEC1 , MAG , CD33 , CD22 ,
HNF.class.homeoboxes	0.492811	0.522978	0.514698	0.503893	0.48378	0.434442	0.365839	0.509311	0.493241	0.478523	3	3	100	HNF1B , HNF1A , HMBOX1 ,
EYA.transcriptional.coactivator.and.phosphatases	0.492747	0.514787	0.508307	0.516344	0.481373	0.46613	0.477665	0.473124	0.455776	0.486688	4	4	100	EYA4 , EYA3 , EYA2 , EYA1 ,
Bromodomain.containing..BET	0.492276	0.492008	0.660394	0.503596	0.45467	0.375394	0.528175	0.363437	0.389301	0.470872	4	4	100	BRDT , BRD4 , BRD3 , BRD2 ,
RAF.family	0.492194	0.5884	0.696972	0.584681	0.571648	0.463858	0.483428	0.600806	0.399068	0.548607	5	5	100	KSR2 , KSR1 , RAF1 , BRAF , ARAF ,
PI4KA.lipid.kinase.complex	0.491987	0.539157	0.565204	0.54462	0.566362	0.381317	0.527844	0.609595	0.35481	0.511114	5	5	100	FAM126B , FAM126A , TTC7B , TTC7A , PI4KA ,
Galactosidases.beta	0.491869	0.494796	0.524309	0.50422	0.495932	0.516582	0.486842	0.486894	0.486894	0.499559	4	4	100	GLB1L3 , GLB1L2 , GLB1L , GLB1 ,
Defensins	0.491852	0.498222	0.499283	0.493403	0.541659	0.532931	0.5	0.494807	0.494807	0.506889	69	39	56.5217	DEFB4B , DEFB4A , DEFB136 , DEFB135 , DEFB134 , DEFB133 , DEFB132 , DEFB131E , DEFB131D , DEFB131C , DEFB131B , DEFB131A , DEFB130D , DEFB130C , DEFB130B , DEFB130A , DEFB129 , DEFB128 , DEFB127 , DEFB126 , DEFB125 , DEFB124 , DEFB123 , DEFB122 , DEFB121 , DEFB119 , DEFB118 , DEFB117 , DEFB116 , DEFB115 , DEFB114 , DEFB113 , DEFB112 , DEFB110 , DEFB109F , DEFB109E , DEFB109D , DEFB109C , DEFB109B…
Defensins..beta	0.491852	0.498222	0.499283	0.493403	0.541659	0.532931	0.5	0.494807	0.494807	0.506889	57	33	57.8947	DEFB4B , DEFB4A , DEFB136 , DEFB135 , DEFB134 , DEFB133 , DEFB132 , DEFB131E , DEFB131D , DEFB131C , DEFB131B , DEFB131A , DEFB130D , DEFB130C , DEFB130B , DEFB130A , DEFB129 , DEFB128 , DEFB127 , DEFB126 , DEFB125 , DEFB124 , DEFB123 , DEFB122 , DEFB121 , DEFB119 , DEFB118 , DEFB117 , DEFB116 , DEFB115 , DEFB114 , DEFB113 , DEFB112 , DEFB110 , DEFB109F , DEFB109E , DEFB109D , DEFB109C , DEFB109B…
MutS.homologs	0.491812	0.513095	0.647342	0.555834	0.500082	0.410535	0.468053	0.492998	0.52877	0.514589	5	5	100	MSH6 , MSH5 , MSH4 , MSH3 , MSH2 ,
Olfactory.receptors..family.51	0.49179	0.496821	0.534001	0.500169	0.5	0.494233	0.5	0.5	0.5	0.503153	44	21	47.7273	OR51V1 , OR51T1 , OR51S1 , OR51R1P , OR51Q1 , OR51P1P , OR51N1P , OR51M1 , OR51L1 , OR51K1P , OR51J1 , OR51I2 , OR51I1 , OR51H2P , OR51H1 , OR51G2 , OR51G1 , OR51F5P , OR51F4P , OR51F3P , OR51F2 , OR51F1 , OR51E2 , OR51E1 , OR51D1 , OR51C4P , OR51C1P , OR51B8P , OR51B6 , OR51B5 , OR51B4 , OR51B3P , OR51B2 , OR51AB1P , OR51A9P , OR51A8P , OR51A7 , OR51A6P , OR51A5P , OR51A4 , OR51A3P , OR51A2 , OR…
Notch.receptors	0.491547	0.504625	0.507638	0.507582	0.496717	0.5	0.494441	0.494418	0.5	0.500678	4	3	75	NOTCH4 , NOTCH3 , NOTCH2 , NOTCH1 ,
Components.of.oligomeric.golgi.complex	0.491516	0.487439	0.518304	0.531324	0.511648	0.54378	0.469217	0.376003	0.359292	0.474626	8	8	100	COG8 , COG7 , COG6 , COG5 , COG4 , COG3 , COG2 , COG1 ,
EMI.domain.containing	0.491359	0.492081	0.522915	0.507292	0.514686	0.51507	0.48905	0.488625	0.548951	0.509834	7	7	100	MMRN2 , MMRN1 , EMILIN3 , EMILIN2 , EMILIN1 , EMID1 , COL26A1 ,
Class.III.Cys.based.CDC25.phosphatases	0.491337	0.518917	0.540744	0.529325	0.516947	0.484582	0.339936	0.487084	0.561174	0.497339	3	3	100	CDC25C , CDC25B , CDC25A ,
Mitochondrial.RNase.P.complex	0.491241	0.540327	0.578065	0.508541	0.470626	0.417159	0.418552	0.408199	0.45855	0.475003	3	3	100	TRMT10C , PRORP , HSD17B10 ,
Troponin.complex.subunits	0.491091	0.601143	0.667908	0.351769	0.578487	0.373023	0.43004	0.361771	0.398589	0.470341	8	8	100	TNNT3 , TNNT2 , TNNT1 , TNNI3 , TNNI2 , TNNI1 , TNNC2 , TNNC1 ,
YEATS.domain.containing	0.491057	0.49852	0.57023	0.564531	0.605589	0.479833	0.437325	0.549301	0.444041	0.518671	4	4	100	YEATS4 , YEATS2 , MLLT3 , MLLT1 ,
Cyclic.nucleotide.gated.channels	0.490643	0.55968	0.587408	0.549702	0.694505	0.514899	0.6018	0.567096	0.65829	0.591672	10	10	100	HCN4 , HCN3 , HCN2 , HCN1 , CNGB3 , CNGB1 , CNGA4 , CNGA3 , CNGA2 , CNGA1 ,
H3.histones	0.490577	0.641147	0.66286	0.615878	0.623823	0.404916	0.405615	0.584301	0.493192	0.553967	20	15	75	H3C9P , H3C8 , H3C7 , H3C6 , H3C5P , H3C4 , H3C3 , H3C2 , H3C15 , H3C14 , H3C13 , H3C12 , H3C11 , H3C10 , H3C1 , H3-5 , H3-4 , H3-3B , H3-3A , H3-2 ,
TMEM8.family	0.49046	0.522192	0.476294	0.503036	0.481116	0.475922	0.473888	0.526276	0.540565	0.499911	3	3	100	TMEM88 , PGAP6 , MYMK ,
Opsin.receptors	0.490423	0.484386	0.493385	0.535637	0.487385	0.499048	0.558984	0.473951	0.535955	0.508591	11	9	81.8182	RRH , RHO , RGR , OPN5 , OPN4 , OPN3 , OPN1SW , OPN1MW3 , OPN1MW2 , OPN1MW , OPN1LW ,
Signal.regulatory.proteins	0.490374	0.485044	0.494077	0.489142	0.668246	0.5	0.580911	0.5	0.494299	0.526465	6	5	83.3333	SIRPG , SIRPD , SIRPB3P , SIRPB2 , SIRPB1 , SIRPA ,
RELT.family	0.490292	0.548338	0.579462	0.4838	0.444157	0.532052	0.539278	0.52724	0.464756	0.514885	3	3	100	RELT , RELL2 , RELL1 ,
Sideroflexins	0.49025	0.584141	0.554106	0.546618	0.617118	0.3965	0.455976	0.389374	0.596852	0.517586	5	5	100	SFXN5 , SFXN4 , SFXN3 , SFXN2 , SFXN1 ,
Chromosomal.passenger.complex	0.490186	0.522946	0.523803	0.498207	0.502317	0.489826	0.5	0.482243	0.517249	0.504574	4	4	100	CDCA8 , AURKB , BIRC5 , INCENP ,
Adenosine.deaminases.acting.on.RNA	0.490179	0.515414	0.611096	0.581279	0.484821	0.469209	0.488149	0.495636	0.552214	0.524727	8	8	100	ADAD2 , ADAD1 , ADARB2 , ADARB1 , ADAR , ADAT3 , ADAT2 , ADAT1 ,
Atypical.chemokine.receptors	0.490056	0.538289	0.502839	0.470866	0.598896	0.525743	0.364038	0.384092	0.574658	0.494928	6	6	100	PITPNM3 , CCRL2 , ACKR4 , ACKR3 , ACKR2 , ACKR1 ,
Inhibin.subunits	0.490009	0.497465	0.538081	0.50289	0.494711	0.508791	0.493049	0.493076	0.5	0.503508	5	5	100	INHBE , INHBC , INHBB , INHBA , INHA ,
Glutamyl.tRNA.amidotransferase.subunits	0.489907	0.545328	0.504938	0.521243	0.636236	0.287494	0.453386	0.474861	0.356823	0.472539	3	3	100	QRSL1 , GATC , GATB ,
M3.metallopeptidases	0.48985	0.520748	0.511988	0.494409	0.527305	0.371185	0.265602	0.509649	0.468662	0.458694	3	3	100	MIPEP , NLN , THOP1 ,
SUMO.specific.peptidases	0.489687	0.516365	0.589132	0.545364	0.471974	0.461516	0.453889	0.449256	0.551339	0.504854	7	7	100	SENP8 , SENP7 , SENP6 , SENP5 , SENP3 , SENP2 , SENP1 ,
Claudins	0.489671	0.676221	0.583183	0.553759	0.48802	0.380241	0.393475	0.4721	0.461369	0.501046	23	23	100	CLDN9 , CLDN8 , CLDN7 , CLDN6 , CLDN5 , CLDN4 , CLDN3 , CLDN25 , CLDN24 , CLDN23 , CLDN22 , CLDN20 , CLDN2 , CLDN19 , CLDN18 , CLDN17 , CLDN16 , CLDN15 , CLDN14 , CLDN12 , CLDN11 , CLDN10 , CLDN1 ,
Dolichyl.phosphate.mannosyltransferase.subunits	0.48963	0.563582	0.4811	0.590125	0.470764	0.528052	0.38801	0.516011	0.411791	0.493679	3	3	100	DPM3 , DPM2 , DPM1 ,
Fibrillins	0.48961	0.491124	0.491339	0.519129	0.511655	0.528337	0.49562	0.495602	0.488872	0.50271	3	3	100	FBN3 , FBN2 , FBN1 ,
UTPb.subcomplex	0.489573	0.567424	0.553857	0.546535	0.484918	0.442951	0.394731	0.40685	0.419565	0.477104	6	6	100	TBL3 , UTP18 , WDR36 , WDR3 , UTP6 , PWP2 ,
Zinc.fingers.matrin.type	0.489362	0.569077	0.644033	0.58194	0.594738	0.490343	0.523921	0.405225	0.485563	0.536855	5	5	100	ZMAT5 , ZMAT4 , ZMAT3 , ZMAT2 , ZMAT1 ,
Erb.b2.receptor.tyrosine.kinases	0.48926	0.49919	0.508998	0.493435	0.576783	0.5	0.493935	0.544852	0.5	0.514649	4	4	100	ERBB4 , ERBB3 , ERBB2 , EGFR ,
ATPase.H..K..transporting	0.489114	0.502498	0.491924	0.511426	0.529704	0.486771	0.532755	0.490851	0.490851	0.504597	3	3	100	ATP12A , ATP4B , ATP4A ,
Adaptor.related.protein.complex.4	0.488986	0.51704	0.530996	0.512443	0.512972	0.469903	0.433261	0.436734	0.42057	0.47924	4	4	100	AP4S1 , AP4M1 , AP4E1 , AP4B1 ,
MPP10.subcomplex	0.488838	0.49828	0.591177	0.547097	0.556159	0.400444	0.369969	0.591791	0.427476	0.497799	3	3	100	IMP4 , IMP3 , MPHOSPH10 ,
FASTK.mitochondrial.RNA.binding.family	0.488829	0.487729	0.532451	0.511824	0.533458	0.458272	0.465253	0.390243	0.497406	0.484579	6	6	100	TBRG4 , FASTKD5 , FASTKD3 , FASTKD2 , FASTKD1 , FASTK ,
X7SK.snRNP.complex	0.48867	0.51596	0.619805	0.563105	0.489543	0.451731	0.468949	0.35415	0.408353	0.48395	3	3	100	MEPCE , LARP7 , RN7SK ,
Inositol.1.4.5.triphosphate.receptors	0.488652	0.486355	0.509333	0.548527	0.470067	0.539116	0.508815	0.529666	0.473843	0.508215	3	3	100	ITPR3 , ITPR2 , ITPR1 ,
Adenosine.receptors	0.48838	0.493498	0.501776	0.504172	0.547055	0.494718	0.494786	0.5	0.5	0.504501	4	3	75	ADORA3 , ADORA2B , ADORA2A , ADORA1 ,
Pyruvate.dehydrogenase.complex	0.488068	0.56945	0.583586	0.543314	0.722216	0.511266	0.380844	0.707373	0.351977	0.546253	5	5	100	DLAT , DLD , PDHX , PDHB , PDHA1 ,
Gamma.glutamyltransferases	0.48798	0.483128	0.520392	0.542855	0.483252	0.484587	0.508146	0.613459	0.543093	0.522364	13	6	46.1538	GGTLC5P , GGTLC4P , GGTLC3 , GGTLC2 , GGTLC1 , GGT8P , GGT7 , GGT6 , GGT5 , GGT4P , GGT3P , GGT2 , GGT1 ,
Suppressors.of.cytokine.signaling	0.487699	0.509734	0.557097	0.586022	0.501558	0.413746	0.518482	0.458059	0.757984	0.537835	8	8	100	SOCS7 , SOCS6 , SOCS5 , SOCS4 , SOCS3 , SOCS2 , SOCS1 , CISH ,
Secretoglobins	0.487564	0.531008	0.632505	0.48149	0.430217	0.446248	0.429432	0.629465	0.433602	0.501746	17	7	41.1765	SCGB1C2 , SCGB3A2 , SCGB3A1 , SCGB2B3P , SCGB2B2 , SCGB2B1P , SCGB2A2 , SCGB2A1 , SCGB1D5P , SCGB1D4 , SCGB1D2 , SCGB1D1 , SCGB1C1 , SCGB1B3P , SCGB1B2P , SCGB1B1P , SCGB1A1 ,
GTPases..IMAP	0.487458	0.496177	0.495993	0.498001	0.559313	0.493712	0.5	0.5	0.493818	0.504627	8	6	75	GIMAP8 , GIMAP7 , GIMAP6 , GIMAP5 , GIMAP4 , GIMAP3P , GIMAP2 , GIMAP1 ,
Origin.recognition.complex	0.487322	0.511212	0.528398	0.451568	0.467499	0.476654	0.46408	0.609233	0.322792	0.478929	6	6	100	ORC6 , ORC5 , ORC4 , ORC3 , ORC2 , ORC1 ,
Phosphatidylinositol.3.kinase.subunits	0.487205	0.518578	0.578233	0.52997	0.547813	0.540245	0.502927	0.330937	0.468688	0.502174	8	8	100	PIK3CG , PIK3CD , PIK3CB , PIK3CA , PIK3C3 , PIK3C2G , PIK3C2B , PIK3C2A ,
BPI.fold.containing	0.487137	0.536338	0.48852	0.476062	0.522321	0.470488	0.5	0.470568	0.483432	0.493466	16	14	87.5	PLTP , LBP , CETP , BPIFC , BPIFB9P , BPIFB6 , BPIFB5P , BPIFB4 , BPIFB3 , BPIFB2 , BPIFB1 , BPIFA4P , BPIFA3 , BPIFA2 , BPIFA1 , BPI ,
Activating.signal.cointegrator.1.complex	0.487067	0.507483	0.654191	0.526776	0.573212	0.412277	0.500481	0.413614	0.72084	0.538609	4	4	100	TRIP4 , ASCC3 , ASCC2 , ASCC1 ,
Baculoviral.IAP.repeat.containing	0.486988	0.532825	0.506971	0.510734	0.541178	0.462557	0.507713	0.392636	0.55009	0.500588	8	8	100	XIAP , NAIP , BIRC8 , BIRC7 , BIRC6 , BIRC5 , BIRC3 , BIRC2 ,
m6A.methyltransferase.complex	0.486905	0.498295	0.568833	0.500535	0.556842	0.439586	0.462928	0.443865	0.579647	0.506316	4	4	100	VIRMA , WTAP , METTL14 , METTL3 ,
Olfactory.receptors..family.2	0.486452	0.510452	0.530647	0.501513	0.504794	0.473894	0.5	0.478239	0.47619	0.496966	113	58	51.3274	OR2Z1 , OR2Y1 , OR2X1P , OR2W6P , OR2W5 , OR2W4P , OR2W3 , OR2W2P , OR2W1 , OR2V2 , OR2V1 , OR2U2P , OR2U1P , OR2T8 , OR2T7 , OR2T6 , OR2T5 , OR2T4 , OR2T35 , OR2T34 , OR2T33 , OR2T32P , OR2T3 , OR2T29 , OR2T27 , OR2T2 , OR2T12 , OR2T11 , OR2T10 , OR2T1 , OR2S2 , OR2S1P , OR2R1P , OR2Q1P , OR2P1P , OR2N1P , OR2M7 , OR2M5 , OR2M4 , OR2M3 , OR2M2 , OR2M1P , OR2L9P , OR2L8 , OR2L6P , OR2L5 , OR2L3 ,…
Pleckstrin.and.Sec7.domain.containing	0.486399	0.52659	0.645863	0.555576	0.588965	0.5086	0.470641	0.671959	0.467729	0.55449	4	4	100	PSD4 , PSD3 , PSD2 , PSD ,
Glycerol.3.phosphate.acyltransferases	0.486211	0.569181	0.538678	0.513207	0.486117	0.360987	0.474506	0.570215	0.660283	0.521647	4	4	100	GPAM , GPAT4 , GPAT3 , GPAT2 ,
Xeroderma.pigmentosum.complementation.groups	0.48613	0.540188	0.622692	0.607673	0.603485	0.492711	0.515216	0.326384	0.411402	0.514969	8	7	87.5	DDB2 , XPC , XPA , POLH , ERCC5 , ERCC4 , ERCC3 , ERCC2 ,
NLR.family	0.486014	0.525691	0.546381	0.507709	0.560924	0.460283	0.455739	0.551068	0.406094	0.501736	25	23	92	NOD2 , NOD1 , NLRX1 , NLRP9P1 , NLRP9 , NLRP8 , NLRP7 , NLRP6 , NLRP5 , NLRP4 , NLRP3P1 , NLRP3 , NLRP2B , NLRP2 , NLRP14 , NLRP13 , NLRP12 , NLRP11 , NLRP10 , NLRP1 , NLRC5 , NLRC4 , NLRC3 , NAIP , CIITA ,
Steroid.5.alpha.reductase.family	0.485963	0.524908	0.480001	0.538864	0.546781	0.570505	0.495655	0.5387	0.414402	0.513727	5	5	100	TECRL , TECR , SRD5A3 , SRD5A2 , SRD5A1 ,
Condensin.subunits	0.485742	0.550893	0.565933	0.566192	0.532475	0.401784	0.256613	0.637608	0.386613	0.487264	8	8	100	NCAPG2 , NCAPD3 , NCAPH2 , SMC4 , SMC2 , NCAPH , NCAPG , NCAPD2 ,
Tachykinin.receptors	0.485693	0.495452	0.495243	0.497778	0.512044	0.5	0.869963	0.5	0.614053	0.560567	3	3	100	TACR3 , TACR2 , TACR1 ,
Negative.elongation.factor.complex.members	0.48569	0.51242	0.596493	0.538141	0.545223	0.488464	0.471868	0.324213	0.452503	0.491166	4	4	100	NELFE , NELFCD , NELFB , NELFA ,
Glucose.6.phosphatases..catalytic	0.485686	0.530307	0.486542	0.489196	0.509262	0.453693	0.530478	0.444522	0.546183	0.498773	3	3	100	G6PC3 , G6PC2 , G6PC ,
Alkaline.ceramidases	0.485672	0.488353	0.498495	0.536173	0.511713	0.426384	0.506818	0.487794	0.48012	0.491981	3	3	100	ACER3 , ACER2 , ACER1 ,
tRNA.splicing.endonuclease.subunits	0.485498	0.515717	0.539092	0.542093	0.510594	0.418783	0.462476	0.456713	0.330949	0.472052	4	4	100	TSEN54 , TSEN34 , TSEN2 , TSEN15 ,
SMG1.complex	0.485375	0.489749	0.554898	0.541357	0.593409	0.48134	0.551426	0.450992	0.574281	0.529682	3	3	100	SMG9 , SMG8 , SMG1 ,
Helix.turn.helix.CENPB.type.domain.containing	0.485351	0.548157	0.556901	0.514378	0.499045	0.451492	0.454324	0.473347	0.583439	0.510135	13	13	100	TIGD2 , TIGD5 , TIGD4 , TIGD7 , TIGD6 , TIGD1 , TIGD3 , POGZ , POGK , JRK , JRKL , CENPB , CENPBD1 ,
BAG6.complex	0.485306	0.512678	0.532428	0.508735	0.515366	0.458488	0.372009	0.460651	0.520189	0.485068	3	3	100	UBL4A , GET4 , BAG6 ,
Zinc.fingers.MYM.type	0.485304	0.503338	0.530201	0.508217	0.571806	0.431964	0.464251	0.397079	0.586634	0.499186	6	6	100	ZMYM6 , ZMYM5 , ZMYM4 , ZMYM3 , ZMYM2 , ZMYM1 ,
Olfactory.receptors	0.485231	0.515693	0.564846	0.495468	0.491079	0.472822	0.46996	0.470079	0.460597	0.492568	864	306	35.4167	OR56B4 , OR56B3P , OR56B2P , OR56B1 , OR56A7P , OR56A5 , OR56A4 , OR56A3 , OR56A1 , OR55B1P , OR52Z1 , OR52Y1P , OR52X1P , OR52W1 , OR52V1P , OR52U1P , OR52T1P , OR52S1P , OR52R1 , OR52Q1P , OR52P2P , OR52P1P , OR52N5 , OR52N4 , OR52N3P , OR52N2 , OR52N1 , OR52M2P , OR52M1 , OR52L2P , OR52L1 , OR52K3P , OR52K2 , OR52K1 , OR52J3 , OR52J2P , OR52J1P , OR52I2 , OR52I1 , OR52H2P , OR52H1 , OR52E8 , O…
BAR.and.Dbl.domain.containing	0.485064	0.492187	0.504483	0.551239	0.557561	0.551913	0.500268	0.426063	0.44602	0.503717	3	3	100	ARHGEF38 , ARHGEF37 , DNMBP ,
NF.kappa.B.complex.subunits	0.485008	0.526483	0.532664	0.507969	0.49646	0.424773	0.422542	0.449482	0.466779	0.478394	5	5	100	RELB , RELA , REL , NFKB2 , NFKB1 ,
Guanylate.binding.proteins	0.484913	0.560307	0.65587	0.506605	0.384533	0.398449	0.46378	0.463633	0.46395	0.487141	7	5	71.4286	GBP7 , GBP6 , GBP5 , GBP4 , GBP3 , GBP2 , GBP1 ,
Tumor.necrosis.factor.superfamily	0.484495	0.557966	0.475448	0.563488	0.471751	0.485125	0.413578	0.476167	0.413984	0.482188	18	15	83.3333	TNFSF9 , TNFSF8 , TNFSF4 , TNFSF18 , TNFSF15 , TNFSF14 , TNFSF13B , TNFSF13 , TNFSF12 , TNFSF11 , TNFSF10 , TNF , LTB , LTA , FASLG , EDA , CD70 , CD40LG ,
Nuclear.exosome.targeting.complex	0.484361	0.495873	0.56483	0.575094	0.472954	0.413663	0.474766	0.513926	0.487282	0.499799	3	3	100	RBM7 , ZCCHC8 , MTREX ,
Linear.ubiquitin.chain.assembly.complex	0.484321	0.538931	0.503946	0.543653	0.489024	0.443065	0.538782	0.358879	0.52151	0.492224	3	3	100	RNF31 , RBCK1 , SHARPIN ,
Engulfment.and.cell.motility.proteins	0.484217	0.53938	0.54797	0.695061	0.532288	0.567401	0.476055	0.631923	0.535716	0.565724	3	3	100	ELMO3 , ELMO2 , ELMO1 ,
Glycerol.kinases	0.483998	0.505888	0.583994	0.48133	0.536627	0.471693	0.546598	0.512057	0.588394	0.528323	6	4	66.6667	GK6P , GK5 , GK4P , GK3P , GK2 , GK ,
GDNF.family.ligands	0.483831	0.485405	0.566034	0.525834	0.5	0.488682	0.5	0.5	0.488872	0.506854	4	4	100	NRTN , GDNF , PSPN , ARTN ,
HOPS.complex	0.483769	0.558736	0.619946	0.49387	0.469995	0.557648	0.447912	0.265761	0.557326	0.496399	6	6	100	VPS11 , VPS33A , VPS16 , VPS18 , VPS39 , VPS41 ,
Sad1.and.UNC84.domain.containing	0.483579	0.515394	0.555882	0.540127	0.459409	0.409057	0.509576	0.496504	0.659573	0.518191	5	5	100	SPAG4 , SUN5 , SUN3 , SUN2 , SUN1 ,
ADAM.metallopeptidases.with.thrombospondin.type.1.motif	0.483452	0.472119	0.622714	0.510864	0.61389	0.488223	0.453155	0.447082	0.569989	0.522254	19	19	100	ADAMTS9 , ADAMTS8 , ADAMTS7 , ADAMTS6 , ADAMTS5 , ADAMTS4 , ADAMTS3 , ADAMTS20 , ADAMTS2 , ADAMTS19 , ADAMTS18 , ADAMTS17 , ADAMTS16 , ADAMTS15 , ADAMTS14 , ADAMTS13 , ADAMTS12 , ADAMTS10 , ADAMTS1 ,
Astacins	0.48338	0.528328	0.533016	0.493701	0.480657	0.499015	0.474926	0.5	0.5	0.501205	6	6	100	TLL2 , TLL1 , MEP1B , MEP1A , ASTL , BMP1 ,
PAR.bZIP.family	0.483352	0.508646	0.609084	0.5042	0.513321	0.434099	0.536894	0.456886	0.563446	0.515822	3	3	100	TEF , HLF , DBP ,
MicroRNA.MIR1244.family	0.483184	0.453106	0.600738	0.584436	0.490126	0.400189	0.553809	0.496172	0.497421	0.5095	4	4	100	MIR1244-4 , MIR1244-3 , MIR1244-2 , MIR1244-1 ,
Chitinases	0.483169	0.551405	0.555295	0.508274	0.516044	0.422471	0.439248	0.51557	0.366469	0.484347	7	7	100	OVGP1 , CTBS , CHIT1 , CHID1 , CHIA , CHI3L2 , CHI3L1 ,
ATP.binding.cassette.subfamily.B	0.483087	0.533559	0.661545	0.554002	0.585406	0.479371	0.415562	0.282398	0.412625	0.490559	11	11	100	TAP2 , TAP1 , ABCB9 , ABCB8 , ABCB7 , ABCB6 , ABCB5 , ABCB4 , ABCB11 , ABCB10 , ABCB1 ,
Hexosaminidases	0.483035	0.57251	0.616083	0.504431	0.623929	0.415255	0.608833	0.485903	0.234979	0.50774	4	4	100	OGA , HEXD , HEXB , HEXA ,
NRZ.tethering.complex	0.482967	0.493719	0.542455	0.613158	0.522401	0.388181	0.43018	0.540509	0.451643	0.497781	3	3	100	ZW10 , RINT1 , NBAS ,
Filamins	0.482572	0.476107	0.537099	0.56552	0.497792	0.468114	0.492646	0.450544	0.495946	0.497971	3	3	100	FLNC , FLNB , FLNA ,
SF3a.complex	0.482461	0.529702	0.564023	0.513712	0.476218	0.37651	0.516478	0.363634	0.484477	0.478094	3	3	100	SF3A3 , SF3A2 , SF3A1 ,
Pellino.E3.ubiquitin.protein.ligases	0.482174	0.455875	0.591146	0.586981	0.506059	0.570971	0.556883	0.538722	0.604844	0.551435	3	3	100	PELI3 , PELI2 , PELI1 ,
Histone.deacetylases..class.II	0.482134	0.606372	0.655718	0.527059	0.618796	0.376355	0.62002	0.512449	0.759622	0.584549	6	6	100	HDAC10 , HDAC6 , HDAC9 , HDAC7 , HDAC5 , HDAC4 ,
MAB21.family	0.481945	0.500714	0.55746	0.520584	0.510258	0.493733	0.523354	0.450049	0.706986	0.532892	4	4	100	MAB21L4 , MAB21L3 , MAB21L2 , MAB21L1 ,
Lysozymes..c.type	0.481817	0.47342	0.632151	0.538959	0.460238	0.583983	0.5	0.548688	0.475272	0.526589	9	9	100	SPACA5B , SPACA5 , LALBA , SPACA3 , LYZL6 , LYZL4 , LYZL2 , LYZL1 , LYZ ,
X5FMC.ribosome.biogenesis.complex	0.48164	0.516724	0.563846	0.528923	0.537456	0.524089	0.466377	0.466681	0.44593	0.506253	6	6	100	SENP3 , WDR18 , NOL9 , LAS1L , TEX10 , PELP1 ,
CTAGE.family	0.481616	0.517989	0.596301	0.609987	0.430951	0.473158	0.447074	0.550291	0.467975	0.511716	16	10	62.5	MIA3 , MIA2 , CTAGE9 , CTAGE8 , CTAGE7P , CTAGE6 , CTAGE4 , CTAGE3P , CTAGE16P , CTAGE15 , CTAGE14P , CTAGE13P , CTAGE12P , CTAGE11P , CTAGE10P , CTAGE1 ,
Lysozymes	0.481538	0.473155	0.632005	0.538814	0.463315	0.583868	0.5	0.548548	0.475272	0.526872	11	11	100	SPACA5B , SPACA5 , LALBA , SPACA3 , LYZL6 , LYZL4 , LYZL2 , LYZL1 , LYZ , LYG2 , LYG1 ,
Ski2.like.RNA.helicases	0.481522	0.505957	0.584327	0.555692	0.563744	0.395135	0.47895	0.502362	0.462128	0.506037	4	4	100	DDX60L , DDX60 , MTREX , SKIV2L ,
MINDY.deubiquitinases	0.481303	0.554263	0.531615	0.497158	0.560914	0.406815	0.428142	0.552325	0.531912	0.507893	5	4	80	MINDY4B , MINDY4 , MINDY3 , MINDY2 , MINDY1 ,
Neuropeptide.receptors	0.481298	0.403031	0.53507	0.682427	0.47535	0.484546	0.557679	0.793167	0.461919	0.549149	11	9	81.8182	NPY4R2 , NPY6R , NPY5R , NPY4R , NPY2R , NPY1R , NPSR1 , NPFFR2 , NPFFR1 , NPBWR2 , NPBWR1 ,
Non.canonical.high.mobility.group	0.481138	0.555157	0.542442	0.508132	0.523842	0.471341	0.548512	0.471486	0.539921	0.520104	4	4	100	HMGXB4 , HMGXB3 , HMG20B , HMG20A ,
Terminal.nucleotidyltransferases	0.481138	0.508993	0.644601	0.614146	0.577827	0.537051	0.498595	0.524519	0.549813	0.556943	11	11	100	TUT7 , TUT4 , TUT1 , TENT5D , TENT5C , TENT5B , TENT5A , TENT4B , TENT4A , TENT2 , MTPAP ,
Cleavage.stimulation.factor.subunits	0.48075	0.545471	0.617594	0.501498	0.511767	0.317373	0.450625	0.393749	0.463509	0.475198	4	4	100	CSTF3 , CSTF2T , CSTF2 , CSTF1 ,
Bone.morphogenetic.proteins	0.480599	0.588443	0.567851	0.66247	0.455086	0.431141	0.41998	0.425845	0.420355	0.496397	11	11	100	BMP8B , BMP8A , BMP7 , BMP6 , BMP5 , BMP4 , BMP3 , BMP2 , BMP15 , BMP10 , BMP1 ,
ERCC.excision.repair.associated	0.480484	0.561505	0.642252	0.607945	0.568378	0.467815	0.567075	0.415779	0.423903	0.531831	7	7	100	ERCC8 , ERCC6 , ERCC5 , ERCC4 , ERCC3 , ERCC2 , ERCC1 ,
Regulating.synaptic.membrane.exocytosis.family	0.480277	0.626459	0.546927	0.535347	0.720565	0.628393	0.624593	0.443885	0.435043	0.570151	4	3	75	RIMS4 , RIMS3 , RIMS2 , RIMS1 ,
BRCA1.C.complex	0.480178	0.495754	0.618623	0.599847	0.537417	0.396511	0.502773	0.539665	0.384335	0.509365	5	5	100	BRCA1 , RBBP8 , RAD50 , NBN , MRE11 ,
Condensin.I.subunits	0.479889	0.52521	0.600471	0.566336	0.509215	0.498994	0.345391	0.643682	0.44664	0.516992	5	5	100	SMC4 , SMC2 , NCAPH , NCAPG , NCAPD2 ,
SKI.transcriptional.corepressors	0.479671	0.49173	0.59086	0.547008	0.458217	0.439105	0.501049	0.495561	0.708739	0.529034	4	4	100	SKOR2 , SKOR1 , SKIL , SKI ,
MIS12.kinetochore.complex	0.479625	0.532476	0.582361	0.541422	0.515133	0.361668	0.51234	0.522275	0.530939	0.512327	4	4	100	PMF1 , NSL1 , MIS12 , DSN1 ,
Apolipoproteins	0.479549	0.57465	0.603906	0.541568	0.608017	0.519389	0.566259	0.517911	0.526784	0.55731	21	19	90.4762	APOO , APOM , APOL6 , APOL5 , APOL4 , APOL3 , APOL2 , APOL1 , APOH , APOF , APOE , APOD , APOC4 , APOC3 , APOC2 , APOC1 , APOB , APOA5 , APOA4 , APOA2 , APOA1 ,
Apoptosome	0.479477	0.526063	0.444554	0.520518	0.51014	0.477743	0.545899	0.658289	0.645269	0.541059	3	3	100	CASP9 , APAF1 , CYC1 ,
Biogenesis.of.lysosomal.organelles.complex.2	0.479378	0.541167	0.567178	0.548793	0.464332	0.42605	0.44544	0.422063	0.414949	0.478747	3	3	100	HPS6 , HPS5 , HPS3 ,
O.linked.N.acetylglucosaminyltransferases	0.479329	0.550319	0.618126	0.558572	0.509266	0.52598	0.442296	0.462018	0.398392	0.508121	4	4	100	POMGNT2 , POMGNT1 , EOGT , OGT ,
Scribble.complex	0.47922	0.495479	0.573492	0.504084	0.557557	0.487349	0.510712	0.500963	0.468142	0.512222	4	3	75	DLG1 , LLGL2 , LLGL1 , SCRIB ,
Dynein.regulatory.complex	0.479019	0.577541	0.600552	0.69355	0.583801	0.499668	0.593116	0.625658	0.629194	0.600385	11	11	100	TCTE1 , IQCG , IQCD , IQCA1 , GAS8 , FBXL13 , EFCAB2 , DRC7 , DRC3 , DRC1 , CCDC65 ,
CDK.activating.kinase.complex	0.478996	0.559477	0.51988	0.550894	0.524603	0.347164	0.561475	0.57552	0.626123	0.533142	3	3	100	CCNH , MNAT1 , CDK7 ,
Diacylglycerol.O.acyltransferase.2.family	0.478717	0.486524	0.509971	0.542501	0.535745	0.532356	0.48573	0.534643	0.489085	0.514569	8	7	87.5	MOGAT3 , MOGAT2 , MOGAT1 , DGAT2L7P , DGAT2L6 , DGAT2 , AWAT2 , AWAT1 ,
Zinc.fingers.BED.type	0.478681	0.500696	0.638705	0.58374	0.546486	0.457823	0.371985	0.489203	0.504287	0.511616	6	6	100	ZBED6 , ZBED5 , ZBED4 , ZBED3 , ZBED2 , ZBED1 ,
GLIPR.family	0.478677	0.502982	0.629225	0.560385	0.462754	0.508526	0.506632	0.625725	0.42916	0.528174	3	3	100	GLIPR1L2 , GLIPR1L1 , GLIPR1 ,
Collagen.proteoglycans	0.47777	0.480276	0.479936	0.466235	0.76764	0.458143	0.589366	0.5	0.47049	0.526511	5	5	100	COL15A1 , COL12A1 , COL9A3 , COL9A2 , COL9A1 ,
CDC14.phosphatases	0.477551	0.517529	0.579481	0.682386	0.491274	0.479524	0.34906	0.416079	0.473193	0.498566	4	4	100	PTPDC1 , CDKN3 , CDC14B , CDC14A ,
H1.histones	0.477527	0.691272	0.506247	0.506307	0.539469	0.432634	0.518377	0.427444	0.301331	0.490385	12	10	83.3333	H1-9P , H1-8 , H1-7 , H1-6 , H1-5 , H1-4 , H1-3 , H1-2 , H1-12P , H1-10 , H1-1 , H1-0 ,
Stomatin.family	0.477104	0.542953	0.567451	0.58252	0.498168	0.370982	0.399382	0.514647	0.485353	0.495182	5	5	100	NPHS2 , STOML3 , STOML2 , STOML1 , STOM ,
Slingshot.protein.phosphatases	0.477053	0.518645	0.565583	0.565873	0.534061	0.359986	0.561756	0.343348	0.437968	0.485903	3	3	100	SSH3 , SSH2 , SSH1 ,
Lamins	0.476901	0.534254	0.544473	0.493858	0.511934	0.451649	0.358245	0.390327	0.480054	0.470599	3	3	100	LMNB2 , LMNB1 , LMNA ,
Proline.rich.and.Gla.domain.containing	0.476584	0.511068	0.587083	0.552891	0.481015	0.446013	0.516374	0.44134	0.433099	0.49611	4	4	100	PRRG4 , PRRG3 , PRRG2 , PRRG1 ,
AP.1.transcription.factor	0.476371	0.573894	0.508348	0.607648	0.535629	0.405949	0.399441	0.492117	0.508299	0.503916	7	7	100	JUND , JUNB , JUN , FOSL2 , FOSL1 , FOSB , FOS ,
Transmembrane.channel.like.family	0.476262	0.504577	0.548892	0.548295	0.508105	0.534149	0.515761	0.439911	0.439911	0.50495	8	8	100	TMC8 , TMC7 , TMC6 , TMC5 , TMC4 , TMC3 , TMC2 , TMC1 ,
Condensin.II.subunits	0.475944	0.543318	0.553833	0.557202	0.514582	0.427702	0.281555	0.463886	0.403677	0.468219	5	5	100	NCAPG2 , NCAPD3 , NCAPH2 , SMC4 , SMC2 ,
Vanins	0.475756	0.521759	0.527791	0.524091	0.494956	0.461945	0.483893	0.471068	0.5	0.498188	4	3	75	BTD , VNN3 , VNN2 , VNN1 ,
HAUS.augmin.like.complex	0.475643	0.561391	0.542747	0.542173	0.497385	0.354347	0.468924	0.478968	0.515941	0.495234	8	8	100	HAUS8 , HAUS7 , HAUS6 , HAUS5 , HAUS4 , HAUS3 , HAUS2 , HAUS1 ,
NSP.adaptor.proteins	0.475542	0.508548	0.51212	0.474159	0.603729	0.447812	0.55519	0.6285	0.629148	0.544901	3	3	100	SH2D3C , SH2D3A , BCAR3 ,
T.box.transcription.factors	0.475217	0.494202	0.56563	0.489868	0.678909	0.438404	0.548233	0.441993	0.852814	0.563757	18	17	94.4444	TBX6 , TBX5 , TBX4 , TBX3 , TBX23P , TBX22 , TBX21 , TBX20 , TBX2 , TBX19 , TBX18 , TBX15 , TBX10 , TBX1 , TBR1 , TBXT , MGA , EOMES ,
STEAP.family	0.475186	0.547561	0.645497	0.740647	0.6021	0.401507	0.659813	0.59277	0.466053	0.581994	5	4	80	STEAP4 , STEAP3 , STEAP2 , STEAP1B , STEAP1 ,
DNA.methyltransferases	0.475072	0.505493	0.537278	0.533757	0.503937	0.473944	0.487091	0.450943	0.44383	0.492034	4	4	100	DNMT3L , DNMT3B , DNMT3A , DNMT1 ,
Ciliogenesis.and.planar.polarity.effector.complex.subunits	0.474345	0.59231	0.59999	0.586068	0.451188	0.440167	0.44692	0.613612	0.489399	0.527457	5	5	100	WDPCP , INTU , FUZ , CPLANE2 , CPLANE1 ,
Interleukin.6.type.cytokine.family	0.473333	0.516962	0.576734	0.534875	0.466233	0.470319	0.52362	0.457715	0.470657	0.502139	8	7	87.5	CTF2P , OSM , LIF , IL6 , IL11 , CTF1 , CNTF , CLCF1 ,
Cas.scaffold.proteins	0.473305	0.516707	0.576435	0.523689	0.47351	0.497424	0.479435	0.514186	0.732968	0.539294	4	4	100	NEDD9 , EFS , CASS4 , BCAR1 ,
Chordin.family	0.473199	0.477262	0.499974	0.607307	0.408295	0.588869	0.459882	0.558328	0.499593	0.512439	5	5	100	VWC2L , VWC2 , CHRDL2 , CHRDL1 , CHRD ,
Gasdermins	0.473169	0.46428	0.618147	0.564401	0.491815	0.4875	0.67965	0.441642	0.512884	0.53254	6	6	100	PJVK , GSDME , GSDMD , GSDMC , GSDMB , GSDMA ,
FA.core.complex	0.472418	0.553605	0.591374	0.586266	0.527915	0.530276	0.590071	0.422523	0.41747	0.527438	8	8	100	FANCE , FANCM , FANCL , FANCG , FANCF , FANCC , FANCB , FANCA ,
Histocompatibility.complex	0.472188	0.508189	0.583025	0.568097	0.519684	0.493976	0.407013	0.278701	0.465889	0.478072	44	13	29.5455	HLA-Z , HLA-Y , HLA-X , HLA-W , HLA-V , HLA-U , HLA-T , HLA-S , HLA-P , HLA-N , HLA-L , HLA-K , HLA-J , HLA-H , HLA-G , HLA-F , HLA-E , HLA-DRB9 , HLA-DRB8 , HLA-DRB7 , HLA-DRB6 , HLA-DRB5 , HLA-DRB4 , HLA-DRB3 , HLA-DRB2 , HLA-DRB1 , HLA-DRA , HLA-DQB3 , HLA-DQB2 , HLA-DQB1 , HLA-DQA2 , HLA-DQA1 , HLA-DPB2 , HLA-DPB1 , HLA-DPA3 , HLA-DPA2 , HLA-DPA1 , HLA-DOB , HLA-DOA , HLA-DMB , HLA-DMA , HLA-…
Apolipoprotein.B.mRNA.editing.enzyme.catalytic.subunits	0.472087	0.543199	0.509484	0.498387	0.461752	0.505872	0.475067	0.516192	0.47453	0.49806	12	11	91.6667	APOBEC4 , APOBEC3H , APOBEC3G , APOBEC3F , APOBEC3D , APOBEC3C , APOBEC3B , APOBEC3A_B , APOBEC3A , APOBEC2 , APOBEC1 , AICDA ,
Fibulins	0.471967	0.522744	0.572851	0.530126	0.466325	0.494946	0.466644	0.466864	0.529841	0.506293	8	8	100	HMCN2 , HMCN1 , FBLN7 , FBLN5 , FBLN2 , FBLN1 , EFEMP2 , EFEMP1 ,
Cytochrome.P450.family.27	0.471881	0.485336	0.647978	0.51747	0.488467	0.492025	0.5	0.5	0.483185	0.514308	3	3	100	CYP27C1 , CYP27B1 , CYP27A1 ,
Endothelins	0.471346	0.463875	0.767251	0.509509	0.484771	0.494115	0.5	0.5	0.5	0.52744	3	3	100	EDN3 , EDN2 , EDN1 ,
Non.canonical.poly.A..polymerases	0.471118	0.508736	0.643789	0.61217	0.558722	0.521464	0.51185	0.503238	0.573373	0.554168	7	7	100	TUT7 , TUT4 , TUT1 , TENT4B , TENT4A , TENT2 , MTPAP ,
Pannexins	0.47085	0.541121	0.545667	0.494718	0.578739	0.436971	0.462983	0.426029	0.699299	0.523191	3	3	100	PANX3 , PANX2 , PANX1 ,
Prolyl.3.hydroxylase.family	0.470385	0.509963	0.533381	0.5355	0.500573	0.460259	0.41684	0.455014	0.563426	0.496869	5	5	100	CRTAP , P3H4 , P3H3 , P3H2 , P3H1 ,
Inter.alpha.trypsin.inhibitor.heavy.chains	0.470304	0.556994	0.509723	0.478548	0.512816	0.486947	0.478928	0.5	0.5	0.502995	6	6	100	ITIH6 , ITIH5 , ITIH4 , ITIH3 , ITIH2 , ITIH1 ,
Shroom.family	0.470224	0.552526	0.601856	0.500684	0.446558	0.449949	0.440169	0.434809	0.440406	0.48337	4	4	100	SHROOM4 , SHROOM3 , SHROOM2 , SHROOM1 ,
Phospholipid.scramblases	0.469928	0.477158	0.659341	0.574386	0.466326	0.447938	0.539228	0.448813	0.448813	0.50775	5	4	80	PLSCR5 , PLSCR4 , PLSCR3 , PLSCR2 , PLSCR1 ,
eNoSC.complex	0.469759	0.491775	0.531556	0.544708	0.518628	0.463657	0.507539	0.481322	0.510989	0.506272	3	3	100	SUV39H1 , SIRT1 , RRP8 ,
C.X.C.motif.chemokine.receptors	0.46968	0.48447	0.648141	0.485307	0.613181	0.5	0.488828	0.5	0.489772	0.526212	6	6	100	CXCR6 , CXCR5 , CXCR4 , CXCR3 , CXCR2 , CXCR1 ,
B9.domain.containing	0.46966	0.538101	0.566201	0.54653	0.467211	0.506323	0.483213	0.494961	0.554207	0.519593	3	3	100	B9D2 , B9D1 , MKS1 ,
Guanylate.cyclase.receptors	0.469418	0.524197	0.546844	0.537342	0.525646	0.43186	0.563918	0.552308	0.498325	0.522555	7	5	71.4286	NPR2 , NPR1 , GUCY2GP , GUCY2F , GUCY2EP , GUCY2D , GUCY2C ,
Adhesion.G.protein.coupled.receptors..subfamily.A	0.46899	0.462772	0.541937	0.584066	0.499027	0.503239	0.534224	0.576857	0.58973	0.536482	3	3	100	ADGRA2 , ADGRA1 , ADGRA3 ,
IKK.complex	0.468962	0.511293	0.542358	0.616878	0.514986	0.436054	0.473192	0.384786	0.52874	0.501036	3	3	100	CHUK , IKBKG , IKBKB ,
DNA.ligases	0.468757	0.515065	0.520715	0.514816	0.508717	0.443501	0.590237	0.492948	0.480485	0.50831	3	3	100	LIG4 , LIG3 , LIG1 ,
divergent.protein.kinase.domain.family	0.468614	0.489394	0.523977	0.619902	0.769369	0.482909	0.517734	0.487961	0.601608	0.561607	5	5	100	DIPK2B , DIPK2A , DIPK1C , DIPK1B , DIPK1A ,
CDC.like.kinases	0.468305	0.492317	0.557327	0.559249	0.562746	0.427822	0.644066	0.52733	0.483623	0.53181	4	4	100	CLK4 , CLK3 , CLK2 , CLK1 ,
Sp.transcription.factors	0.467953	0.515477	0.591337	0.556909	0.506795	0.504757	0.554951	0.422367	0.388488	0.505135	9	9	100	SP9 , SP8 , SP7 , SP6 , SP5 , SP4 , SP3 , SP2 , SP1 ,
Small.G.protein.signaling.modulators	0.467427	0.503826	0.719457	0.642849	0.4961	0.454159	0.402024	0.637676	0.615567	0.558957	3	3	100	SGSM3 , SGSM2 , SGSM1 ,
WAP.four.disulfide.core.domain.containing	0.467406	0.402974	0.73002	0.614185	0.697447	0.576075	0.653085	0.622921	0.673605	0.621289	18	17	94.4444	WFIKKN2 , WFIKKN1 , WFDC9 , WFDC8 , WFDC6 , WFDC5 , WFDC3 , WFDC2 , WFDC13 , WFDC12 , WFDC11 , WFDC10B , WFDC10A , WFDC1 , SLPI , PI3 , ANOS1 , EPPIN ,
Vestigial.like.family	0.466891	0.570536	0.654294	0.463208	0.46263	0.458496	0.385327	0.388724	0.465205	0.481053	4	4	100	VGLL4 , VGLL3 , VGLL2 , VGLL1 ,
Neuraminidases	0.466646	0.526614	0.545218	0.506525	0.56667	0.423693	0.530549	0.530216	0.533804	0.520411	4	4	100	NEU4 , NEU3 , NEU2 , NEU1 ,
Collagens	0.466604	0.524408	0.700232	0.517772	0.760931	0.475011	0.62033	0.476564	0.536057	0.576413	46	44	95.6522	COL9A3 , COL9A2 , COL9A1 , COL8A2 , COL8A1 , COL7A1 , COL6A6 , COL6A5 , COL6A4P2 , COL6A4P1 , COL6A3 , COL6A2 , COL6A1 , COL5A3 , COL5A2 , COL5A1 , COL4A6 , COL4A5 , COL4A4 , COL4A3 , COL4A2 , COL4A1 , COL3A1 , COL2A1 , COL28A1 , COL27A1 , COL26A1 , COL25A1 , COL24A1 , COL23A1 , COL22A1 , COL21A1 , COL20A1 , COL1A2 , COL1A1 , COL19A1 , COL18A1 , COL17A1 , COL16A1 , COL15A1 , COL14A1 , COL13A1 , C…
H4.histones	0.465523	0.625985	0.537037	0.495639	0.509587	0.442699	0.489955	0.626661	0.482725	0.526286	16	14	87.5	H4C9 , H4C8 , H4C7 , H4C6 , H4C5 , H4C4 , H4C3 , H4C2 , H4C15 , H4C14 , H4C13 , H4C12 , H4C11 , H4C10P , H4C1 , H4-16 ,
Nuclear.factors.of.activated.T.cells	0.465517	0.512262	0.588879	0.552369	0.476362	0.422155	0.464532	0.537395	0.462332	0.502036	5	5	100	NFATC4 , NFATC3 , NFATC2 , NFATC1 , NFAT5 ,
Interleukins	0.46551	0.570257	0.498217	0.536599	0.517529	0.507173	0.449879	0.622839	0.470872	0.521671	43	42	97.6744	IL9 , CXCL8 , IL7 , IL6 , IL5 , IL4 , IL37 , IL36RN , IL36G , IL36B , IL36A , IL34 , IL33 , IL32 , IL31 , IL3 , IL27 , IL26 , IL25 , IL24 , IL23A , IL22 , IL21 , IL20 , IL2 , IL1RN , IL1F10 , IL1B , IL1A , IL19 , IL18 , IL17F , IL17D , IL17C , IL17B , IL17A , IL16 , IL15 , IL13 , IL12B , IL12A , IL11 , IL10 ,
LHFPL.tetraspan.proteins	0.465106	0.614643	0.598378	0.539837	0.752754	0.514909	0.405226	0.435613	0.752603	0.576745	6	6	100	LHFPL6 , LHFPL5 , LHFPL4 , LHFPL3 , LHFPL2 , LHFPL1 ,
Mannosidases.alpha.class.2	0.46457	0.548409	0.630294	0.655821	0.539461	0.451291	0.422612	0.556458	0.522449	0.540849	5	5	100	MAN2C1 , MAN2B2 , MAN2B1 , MAN2A2 , MAN2A1 ,
ZYG11.cell.cycle.regulator.family	0.464375	0.524732	0.554928	0.545351	0.49726	0.441297	0.436041	0.541618	0.440534	0.49772	3	3	100	ZYG11B , ZYG11A , ZER1 ,
Glycoside.hydrolase.family.31	0.464351	0.496026	0.562582	0.581183	0.499574	0.325896	0.481602	0.576952	0.423115	0.493366	7	7	100	MYORG , GANC , MGAM2 , GANAB , SI , GAA , MGAM ,
Carcinoembryonic.antigen.family	0.463527	0.482769	0.726637	0.532858	0.458331	0.471214	0.5	0.518327	0.5	0.523767	35	18	51.4286	PSG9 , PSG8 , PSG7 , PSG6 , PSG5 , PSG4 , PSG3 , PSG2 , PSG11 , PSG10P , PSG1 , CEACAMP9 , CEACAMP8 , CEACAMP7 , CEACAMP6 , CEACAMP5 , CEACAMP4 , CEACAMP3 , CEACAMP2 , CEACAMP11 , CEACAMP10 , CEACAMP1 , CEACAM8 , CEACAM7 , CEACAM6 , CEACAM5 , CEACAM4 , CEACAM3 , CEACAM22P , CEACAM21 , CEACAM20 , CEACAM19 , CEACAM18 , CEACAM16 , CEACAM1 ,
CEA.cell.adhesion.molecule.family	0.463525	0.482769	0.726637	0.532858	0.458331	0.471214	0.5	0.518327	0.5	0.523767	24	11	45.8333	CEACAMP9 , CEACAMP8 , CEACAMP7 , CEACAMP6 , CEACAMP5 , CEACAMP4 , CEACAMP3 , CEACAMP2 , CEACAMP11 , CEACAMP10 , CEACAMP1 , CEACAM8 , CEACAM7 , CEACAM6 , CEACAM5 , CEACAM4 , CEACAM3 , CEACAM22P , CEACAM21 , CEACAM20 , CEACAM19 , CEACAM18 , CEACAM16 , CEACAM1 ,
MIA.family	0.463389	0.501517	0.605841	0.619077	0.369038	0.486865	0.503094	0.549036	0.521994	0.519558	4	3	75	OTOR , MIA3 , MIA2 , MIA ,
Tectonic.proteins	0.462393	0.492717	0.540236	0.551941	0.514665	0.533897	0.485989	0.609486	0.546285	0.534402	3	3	100	TCTN2 , TCTN3 , TCTN1 ,
TTT.complex	0.461768	0.524475	0.558085	0.541739	0.55362	0.499763	0.50152	0.425764	0.435085	0.505006	3	3	100	TTI2 , TTI1 , TELO2 ,
Myocardin.family	0.461244	0.537055	0.535882	0.55663	0.522054	0.434382	0.422722	0.378338	0.428399	0.476933	4	4	100	MAMSTR , MYOCD , MRTFB , MRTFA ,
Opioid.receptors	0.461136	0.552496	0.700503	0.738369	0.397864	0.548497	0.574177	0.474674	0.471243	0.557228	4	4	100	OPRM1 , OPRL1 , OPRK1 , OPRD1 ,
Histone.deacetylases..class.IIA	0.459714	0.606973	0.691897	0.523425	0.583859	0.336623	0.634756	0.511933	0.774983	0.583056	4	4	100	HDAC9 , HDAC7 , HDAC5 , HDAC4 ,
Fibrinogen.C.domain.containing	0.459712	0.496241	0.572146	0.597466	0.513188	0.569882	0.577519	0.573222	0.419869	0.539942	25	25	100	TNXB , TNR , TNN , TNC , MFAP4 , ITLN2 , FIBCD1 , FGL2 , FGL1 , FGG , FGB , FGA , FCN3 , FCN2 , FCN1 , ANGPTL7 , ANGPTL6 , ANGPTL5 , ANGPTL4 , ANGPTL3 , ANGPTL2 , ANGPTL1 , ANGPT4 , ANGPT2 , ANGPT1 ,
IFT.A.complex	0.45938	0.53354	0.605645	0.554387	0.532567	0.310149	0.568151	0.52242	0.391831	0.502336	7	7	100	WDR35 , WDR19 , TTC21B , TTC21A , IFT43 , IFT140 , IFT122 ,
Zinc.fingers.DBF.type	0.45892	0.483662	0.59755	0.558879	0.560674	0.434288	0.508719	0.430514	0.45367	0.503495	3	3	100	ZDBF2 , DBF4B , DBF4 ,
Insulin.like.growth.factor.binding.proteins	0.458627	0.478234	0.582652	0.530282	0.577638	0.576143	0.549845	0.648823	0.522642	0.558282	6	6	100	IGFBP6 , IGFBP5 , IGFBP4 , IGFBP3 , IGFBP2 , IGFBP1 ,
Netrins	0.457014	0.488318	0.513941	0.548484	0.576944	0.519581	0.525734	0.472799	0.890084	0.566986	6	6	100	NTNG2 , NTNG1 , NTN5 , NTN4 , NTN3 , NTN1 ,
Synapsins	0.456088	0.671787	0.656298	0.676266	0.613178	0.407579	0.511957	0.397707	0.715039	0.581226	3	3	100	SYN3 , SYN2 , SYN1 ,
Zinc.fingers.GRF.type	0.455197	0.537698	0.541842	0.53441	0.523255	0.431205	0.461236	0.493	0.507805	0.503806	7	7	100	ZGRF1 , ZCCHC4 , TTF2 , TOP3A , NEIL3 , ERI2 , APEX2 ,
Hyalectan.proteoglycans	0.454363	0.507143	0.541538	0.53644	0.530349	0.569444	0.470457	0.531753	0.657671	0.543099	4	4	100	VCAN , NCAN , BCAN , ACAN ,
Jun.transcription.factor.family	0.454147	0.550917	0.557227	0.531365	0.512961	0.384156	0.412836	0.483065	0.48935	0.490235	3	3	100	JUND , JUNB , JUN ,
MCM.family	0.452829	0.513163	0.66491	0.632516	0.578142	0.554514	0.489019	0.571424	0.341603	0.543161	9	9	100	MCMDC2 , MCM9 , MCM8 , MCM7 , MCM6 , MCM5 , MCM4 , MCM3 , MCM2 ,
Glutamate.ionotropic.receptor.NMDA.type.subunits	0.452601	0.468705	0.533597	0.622783	0.519371	0.611125	0.541949	0.566455	0.598843	0.557854	7	7	100	GRIN3B , GRIN3A , GRIN2D , GRIN2C , GRIN2B , GRIN2A , GRIN1 ,
X6.phosphofructo.2.kinases.fructose.2.6.biphosphatases	0.452559	0.500019	0.684744	0.660604	0.427242	0.5198	0.397282	0.595544	0.466307	0.531443	4	4	100	PFKFB4 , PFKFB3 , PFKFB2 , PFKFB1 ,
KDEL.endoplasmic.reticulum.protein.retention.receptors	0.452528	0.541079	0.625892	0.541707	0.536827	0.389732	0.436377	0.426221	0.465873	0.495464	3	3	100	KDELR3 , KDELR2 , KDELR1 ,
Cyclin.and.CBS.domain.divalent.metal.cation.transport.mediators	0.452433	0.492498	0.636502	0.563519	0.553381	0.56466	0.583787	0.534684	0.924532	0.606695	4	4	100	CNNM4 , CNNM3 , CNNM2 , CNNM1 ,
CDC42.effector.proteins	0.452391	0.490821	0.616217	0.621376	0.433644	0.431319	0.50342	0.534007	0.531113	0.52024	5	5	100	CDC42EP5 , CDC42EP4 , CDC42EP3 , CDC42EP2 , CDC42EP1 ,
Interferon.induced.transmembrane.proteins	0.452345	0.42443	0.478768	0.706955	0.507279	0.493375	0.461873	0.701576	0.665073	0.554916	8	4	50	IFITM10 , IFITM9P , IFITM8P , IFITM5 , IFITM4P , IFITM3 , IFITM2 , IFITM1 ,
Cystatins..type.2	0.452205	0.570992	0.546627	0.530824	0.377576	0.649172	0.533756	0.541453	0.594616	0.543127	16	11	68.75	CST9LP1 , CST9LP2 , CST9L , CSTL1 , CST13P , CST12P , CST11 , CST9 , CST8 , CST7 , CST6 , CST5 , CST4 , CST3 , CST2 , CST1 ,
SEC14.family	0.451542	0.538146	0.561582	0.518835	0.523959	0.521762	0.533929	0.528098	0.497451	0.52797	6	6	100	SEC14L6 , SEC14L5 , SEC14L4 , SEC14L3 , SEC14L2 , SEC14L1 ,
CAP.superfamily	0.451281	0.58414	0.748733	0.578234	0.430208	0.525495	0.482331	0.580717	0.418783	0.54358	13	12	92.3077	CLEC18C , CLEC18B , CLEC18A , GLIPR1L2 , GLIPR1L1 , GLIPR1 , CRISP3 , CRISP2 , CRISP1 , R3HDML , PI16 , PI15 , GLIPR2 ,
MutL.homologs	0.450109	0.528468	0.545463	0.571858	0.489809	0.444071	0.511162	0.362672	0.392616	0.480765	4	4	100	PMS2 , PMS1 , MLH3 , MLH1 ,
Hedgehog.signaling.molecule.family	0.447234	0.469073	0.493526	0.473813	0.796315	0.541487	0.484164	0.537195	0.915418	0.588874	3	3	100	DHH , IHH , SHH ,
Kallikreins	0.446516	0.498077	0.567342	0.757295	0.501429	0.882578	0.447421	0.821726	0.51355	0.623677	16	16	100	KLKB1 , KLK9 , KLK8 , KLK7 , KLK6 , KLK5 , KLK4 , KLK3 , KLK2 , KLK15 , KLK14 , KLK13 , KLK12 , KLK11 , KLK10 , KLK1 ,
Sphingosine.1.phosphate.receptors	0.446368	0.461453	0.949337	0.485884	0.47771	0.504315	0.519032	0.5	0.629543	0.565909	5	5	100	S1PR5 , S1PR4 , S1PR3 , S1PR2 , S1PR1 ,
Nuclear.fac.tor.I.family	0.444852	0.684838	0.565725	0.712503	0.70481	0.763895	0.568298	0.73607	0.633991	0.671266	4	4	100	NFIX , NFIC , NFIB , NFIA ,
VEGF.family	0.44458	0.433118	0.63986	0.669482	0.533435	0.568397	0.5803	0.313763	0.52942	0.533472	5	4	80	VEGFC , VEGFB , VEGFA , PGF , VEGFD ,
C1q.and.TNF.related	0.443763	0.55472	0.7293	0.471616	0.473173	0.465171	0.521601	0.480991	0.463155	0.519966	18	18	100	OTOL1 , ERFE , C1QTNF9B , C1QTNF9 , C1QTNF8 , C1QTNF7 , C1QTNF6 , C1QTNF5 , C1QTNF4 , C1QTNF3 , C1QTNF2 , C1QTNF12 , C1QTNF1 , C1QL4 , C1QL3 , C1QL2 , C1QL1 , ADIPOQ ,
G.protein.coupled.receptors..Class.C.orphans	0.442286	0.619339	0.573566	0.389492	0.779864	0.615115	0.65788	0.694708	0.63846	0.621053	7	7	100	GPRC5D , GPRC5C , GPRC5B , GPRC5A , GPR179 , GPR158 , GPR156 ,
IGF.like.family	0.441646	0.721148	0.371075	0.384004	0.460945	0.387851	0.443374	0.525082	0.396884	0.461295	4	3	75	IGFL4 , IGFL3 , IGFL2 , IGFL1 ,
Dyneins..axonemal	0.441226	0.549625	0.612006	0.506392	0.575785	0.470767	0.508196	0.607689	0.397735	0.528524	18	18	100	DNALI1 , DNAL4 , DNAL1 , DNAI2 , DNAI1 , DNAH9 , DNAH8 , DNAH7 , DNAH6 , DNAH5 , DNAH3 , DNAH2 , DNAH17 , DNAH14 , DNAH12 , DNAH11 , DNAH10 , DNAH1 ,
Glycine.receptors	0.436955	0.514494	0.623035	0.540524	0.51898	0.507671	0.521689	0.504747	0.643992	0.546892	5	5	100	GLRB , GLRA4 , GLRA3 , GLRA2 , GLRA1 ,
Adhesion.G.protein.coupled.receptors..subfamily.G	0.430709	0.530721	0.517152	0.468649	0.849936	0.522746	0.573403	0.618254	0.66925	0.593764	7	7	100	ADGRG7 , ADGRG6 , ADGRG5 , ADGRG4 , ADGRG3 , ADGRG2 , ADGRG1 ,
Cysteine.rich.transmembrane.BMP.regulators	0.430604	0.444245	0.491826	0.613731	0.666071	0.650109	0.466733	0.542162	0.583438	0.557289	4	4	100	VWCE , BMPER , KCP , CRIM1 ,
Gla.domain.containing	0.430207	0.528462	0.564194	0.628196	0.650534	0.458983	0.551109	0.544752	0.677701	0.575491	13	13	100	POSTN , ITIH2 , TTR , GAS6 , MGP , BGLAP , PROZ , PROS1 , PROC , F10 , F9 , F7 , F2 ,
X5.hydroxytryptamine.receptors..G.protein.coupled	0.430202	0.469681	0.52412	0.632314	0.643889	0.698543	0.506149	0.529455	0.578255	0.572801	13	12	92.3077	HTR5BP , HTR7 , HTR6 , HTR5A , HTR4 , HTR2C , HTR2B , HTR2A , HTR1F , HTR1E , HTR1D , HTR1B , HTR1A ,
Ferritin.subunits	0.430105	0.549883	0.584558	0.577196	0.507265	0.374438	0.604683	0.456154	0.31753	0.496463	4	4	100	FTHL17 , FTMT , FTL , FTH1 ,
Cytochrome.P450.family.3	0.427455	0.542117	0.803424	0.484253	0.462258	0.437724	0.51065	0.527674	0.45821	0.528289	8	4	50	CYP3A7 , CYP3A54P , CYP3A52P , CYP3A51P , CYP3A5 , CYP3A43 , CYP3A137P , CYP3A4 ,
Cellular.communication.network.factors	0.42632	0.508494	0.816517	0.717699	0.390053	0.382853	0.39611	0.416419	0.43617	0.508039	6	6	100	CCN6 , CCN5 , CCN4 , CCN3 , CCN2 , CCN1 ,
Ribonuclease.A.family	0.424724	0.550737	0.607703	0.607048	0.389224	0.39874	0.396728	0.414985	0.422368	0.473442	13	11	84.6154	RNASE9 , RNASE8 , RNASE7 , RNASE6 , RNASE4 , RNASE3 , RNASE2 , RNASE13 , RNASE12 , RNASE11 , RNASE10 , RNASE1 , ANG ,
TEA.domain.transcription.factors	0.423547	0.530073	0.512835	0.651784	0.421376	0.512552	0.438679	0.443458	0.456343	0.495887	4	4	100	TEAD4 , TEAD3 , TEAD2 , TEAD1 ,
Cytochrome.P450.family.1	0.422829	0.440354	0.452257	0.717585	0.46383	0.670119	0.482369	0.697189	0.535218	0.557365	4	3	75	CYP1D1P , CYP1B1 , CYP1A2 , CYP1A1 ,
Fos.transcription.factor.family	0.420749	0.509337	0.545014	0.616415	0.542677	0.436154	0.522522	0.443894	0.465461	0.510184	4	4	100	FOSL2 , FOSL1 , FOSB , FOS ,
Acid.sensing.ion.channel.subunits	0.416466	0.507629	0.512134	0.54614	0.805468	0.397715	0.797605	0.68237	0.40515	0.581776	5	5	100	ASIC5 , ASIC4 , ASIC3 , ASIC2 , ASIC1 ,
EPH.receptors	0.41009	0.707226	0.645758	0.812105	0.646324	0.581608	0.623039	0.620582	0.509493	0.643267	14	14	100	EPHB6 , EPHB4 , EPHB3 , EPHB2 , EPHB1 , EPHA8 , EPHA7 , EPHA6 , EPHA5 , EPHA4 , EPHA3 , EPHA2 , EPHA10 , EPHA1 ,
Ectonucleotide.pyrophosphatase.phosphodiesterase.family	0.404078	0.548923	0.595176	0.642593	0.687115	0.499211	0.52827	0.525153	0.599889	0.578291	7	7	100	ENPP7 , ENPP6 , ENPP5 , ENPP4 , ENPP3 , ENPP2 , ENPP1 ,
Glypicans	0.401013	0.524743	0.534781	0.603528	0.858404	0.634152	0.67037	0.732884	0.685897	0.655595	6	6	100	GPC6 , GPC5 , GPC4 , GPC3 , GPC2 , GPC1 ,
Potassium.calcium.activated.channel.subfamily.M.regulatory.beta.subunits	0.398669	0.486878	0.71332	0.739603	0.498521	0.464486	0.423177	0.659654	0.450781	0.554552	4	4	100	KCNMB4 , KCNMB3 , KCNMB2 , KCNMB1 ,
Ryanodine.receptors	0.375702	0.437271	0.592485	0.675177	0.643169	0.739084	0.500232	0.811923	0.787131	0.648309	3	3	100	RYR3 , RYR2 , RYR1 ,
Fascins	0.343503	0.708642	0.668913	0.474842	0.4984	0.371482	0.441719	0.42615	0.463023	0.506646	3	3	100	FSCN3 , FSCN2 , FSCN1 ,
