# Supplementary material for: Single cell transcriptomics of primate sensory neurons identifies cell types associated with chronic pain
Source: Nat Commun. 2021 Mar 8;12:1510. doi: 10.1038/s41467-021-21725-z (PMC7940623; doi:10.1038/s41467-021-21725-z)
Supplement: Supplementary file 8 — Supplementary Data 6 [file 41467_2021_21725_MOESM8_ESM.xlsx]

## Sheet: MN_Zeisel_results
family	NF1	NF4	NF2_3	Th	NP1	NP2	NP3	PEP2	PEP1	TRPM8	Average_score	nGene	nGene_expressed	percentage_family_expressed	genes_in_family
MicroRNA.host.genes	0.977817	0.992045	0.974647	0.979818	0.955632	0.926433	0.986682	0.947664	0.968735	0.982733	0.968266	920	776	84	ZYX , ZSCAN22 , ZRANB2 , ZNRF2 , ZNF766 , ZNF710 , ZNF653 , ZNF385B , ZNF207 , ZNF141 , ZNF107 , ZFR , ZFPM1 , ZDHHC14 , ZCRB1 , ZC3H12A , ZBTB20 , YPEL2 , XXYLT1 , XKR6 , WWP2 , WNT9A , WLS , WDR91 , WDR82 , WDR46 , WDR44 , WDR26 , WDR1 , VWA8 , VWA5B2 , VTI1A , VPS39 , VGLL1 , VAV3 , USP20 , USP15 , UNC119B , UMPS , ULK3 , UHRF1 , UGT8 , UGCG , UCKL1 , UCK2 , UBTF , UBAC2 , UBA7 , TWISTNB , TUF…
MicroRNA.protein.coding.host.genes	0.977817	0.992045	0.974647	0.979818	0.955632	0.926433	0.986682	0.947664	0.968735	0.982733	0.968266	845	776	92	ZYX , ZSCAN22 , ZRANB2 , ZNRF2 , ZNF766 , ZNF710 , ZNF653 , ZNF385B , ZNF207 , ZNF141 , ZNF107 , ZFR , ZFPM1 , ZDHHC14 , ZCRB1 , ZC3H12A , ZBTB20 , YPEL2 , XXYLT1 , XKR6 , WWP2 , WNT9A , WLS , WDR91 , WDR82 , WDR46 , WDR44 , WDR26 , WDR1 , VWA8 , VWA5B2 , VTI1A , VPS39 , VGLL1 , VAV3 , USP20 , USP15 , UNC119B , UMPS , ULK3 , UHRF1 , UGT8 , UGCG , UCKL1 , UCK2 , UBTF , UBAC2 , UBA7 , TWISTNB , TUF…
Ion.channels	0.956893	0.994483	0.956358	0.968725	0.977327	0.890146	0.980383	0.946345	0.964191	0.980768	0.962081	328	306	93	SCN4B , SCN3B , SCN2B , SCN1B , GRIA4 , GRIA3 , GRIA2 , GRIA1 , GRID2 , GRID1 , ANO9 , ANO8 , ANO7 , ANO6 , ANO5 , ANO4 , ANO3 , ANO2 , ANO10 , ANO1 , CACNA1S , CACNA1I , CACNA1H , CACNA1G , CACNA1F , CACNA1E , CACNA1D , CACNA1C , CACNA1B , CACNA1A , GRIN3B , GRIN3A , GRIN2D , GRIN2C , GRIN2B , GRIN2A , GRIN1 , CACNA2D4 , CACNA2D3 , CACNA2D2 , CACNA2D1 , CACNG8 , CACNG7 , CACNG6 , CACNG5 , CACNG4…
EF.hand.domain.containing	0.967652	0.993669	0.952906	0.983515	0.97512	0.871884	0.977752	0.960149	0.966339	0.971389	0.961414	231	212	92	SPOCK3 , SPOCK2 , SPOCK1 , FSTL1 , SMOC2 , SMOC1 , SPARCL1 , SPARC , ACTN4 , ACTN3 , ACTN2 , ACTN1 , ZZEF1 , VSNL1 , USP32 , TNNC2 , TNNC1 , TESC , TCHH , TBC1D9B , TBC1D9 , TBC1D8B , SWAP70 , SRI , SPTAN1 , SPTA1 , SPATA21 , SLC25A25 , SLC25A24 , SLC25A23 , SLC25A13 , SLC25A12 , SELENON , SDF4 , SCGN , S100Z , S100P , S100G , S100B , S100A9 , S100A8 , S100A7L2 , S100A7A , S100A7 , S100A6 , S100A…
Ion.channels.by.gating.mechanism	0.953255	0.993785	0.958648	0.960892	0.974797	0.895815	0.983509	0.939801	0.963133	0.959753	0.958904	236	226	96	GRIK5 , GRIK4 , GRIK3 , GRIK2 , GRIK1 , CACNG8 , CACNG7 , CACNG6 , CACNG5 , CACNG4 , CACNG3 , CACNG2 , CACNG1 , GRIN3B , GRIN3A , GRIN2D , GRIN2C , GRIN2B , GRIN2A , GRIN1 , SCN4B , SCN3B , SCN2B , SCN1B , SCN11A , SCN10A , SCN9A , SCN8A , SCN5A , SCN4A , SCN3A , SCN2A , SCN1A , GRID2 , GRID1 , GRIA4 , GRIA3 , GRIA2 , GRIA1 , CACNA2D4 , CACNA2D3 , CACNA2D2 , CACNA2D1 , CACNA1S , CACNA1I , CACNA1H…
G.protein.coupled.receptors	0.915631	0.968122	0.974031	0.974915	0.983142	0.932286	0.998372	0.910949	0.929529	0.941848	0.957022	1412	613	43	S1PR2 , S1PR1 , CELSR3 , CELSR2 , CELSR1 , EDNRB , EDNRA , OR2Z1 , OR2Y1 , OR2X1P , OR2W6P , OR2W5 , OR2W4P , OR2W3 , OR2W2P , OR2W1 , OR2V2 , OR2V1 , OR2U2P , OR2U1P , OR2T8 , OR2T7 , OR2T6 , OR2T5 , OR2T4 , OR2T35 , OR2T34 , OR2T33 , OR2T32P , OR2T3 , OR2T29 , OR2T27 , OR2T2 , OR2T12 , OR2T11 , OR2T10 , OR2T1 , OR2S2 , OR2S1P , OR2R1P , OR2Q1P , OR2P1P , OR2N1P , OR2M7 , OR2M5 , OR2M4 , OR2M3 ,…
Immunoglobulin.superfamily.domain.containing	0.941	0.989707	0.969298	0.928743	0.964295	0.928294	0.98965	0.928537	0.966006	0.932311	0.955205	493	356	72	LILRB5 , LILRB4 , LILRB3 , LILRB2 , LILRB1 , LILRA6 , LILRA5 , LILRA4 , LILRA3 , LILRA2 , LILRA1 , SIGLEC31P , SIGLEC30P , SIGLEC29P , SIGLEC28P , SIGLEC27P , SIGLEC26P , SIGLEC25P , SIGLEC24P , SIGLEC22P , SIGLEC21P , SIGLEC20P , SIGLEC18P , SIGLEC17P , PSG7 , PSG10P , KIR3DX1 , KIR3DS1 , KIR3DP1 , KIR3DL3 , KIR3DL2 , KIR3DL1 , KIR2DS5 , KIR2DS4 , KIR2DS3 , KIR2DS2 , KIR2DS1 , KIR2DP1 , KIR2DL5B…
CD.molecules	0.969127	0.988652	0.945933	0.950143	0.946971	0.887268	0.993285	0.938282	0.96393	0.971128	0.953955	394	308	78	VPREB1 , VCAM1 , TSPAN7 , TREM1 , TNFSF8 , TNFSF4 , TNFSF14 , TNFSF13B , TNFSF13 , TNFSF11 , TNFSF10 , TNFRSF9 , TNFRSF8 , TNFRSF4 , TNFRSF21 , TNFRSF1B , TNFRSF1A , TNFRSF18 , TNFRSF17 , TNFRSF14 , TNFRSF13C , TNFRSF13B , TNFRSF12A , TNFRSF11A , TNFRSF10D , TNFRSF10C , TNFRSF10B , TNFRSF10A , TLR9 , TLR8 , TLR6 , TLR4 , TLR3 , TLR2 , TLR10 , TLR1 , THY1 , THBD , TFRC , TEK , SPN , SLC7A5 , SLC4A…
Voltage.gated.ion.channels	0.953616	0.992554	0.95919	0.958419	0.973099	0.901606	0.965085	0.90569	0.958446	0.955552	0.952182	148	143	97	CACNG8 , CACNG7 , CACNG6 , CACNG5 , CACNG4 , CACNG3 , CACNG2 , CACNG1 , SCN4B , SCN3B , SCN2B , SCN1B , CACNA1S , CACNA1I , CACNA1H , CACNA1G , CACNA1F , CACNA1E , CACNA1D , CACNA1C , CACNA1B , CACNA1A , CACNA2D4 , CACNA2D3 , CACNA2D2 , CACNA2D1 , CACNB4 , CACNB3 , CACNB2 , CACNB1 , SCN11A , SCN10A , SCN9A , SCN8A , SCN5A , SCN4A , SCN3A , SCN2A , SCN1A , KCNK9 , KCNK7 , KCNK6 , KCNK5 , KCNK4 , K…
Ion.channels.by.channel.type	0.955866	0.99478	0.955064	0.968335	0.961859	0.886373	0.963754	0.909006	0.945825	0.978273	0.951474	218	202	93	ITPR2 , ITPR1 , VDAC3 , VDAC2 , VDAC1 , MIP , AQP9 , AQP8 , AQP7 , AQP6 , AQP5 , AQP4 , AQP3 , AQP2 , AQP12B , AQP12A , AQP11 , AQP10 , AQP1 , SCNN1G , SCNN1D , SCNN1B , SCNN1A , CFTR , RYR3 , RYR2 , RYR1 , KCNK9 , KCNK7 , KCNK6 , KCNK5 , KCNK4 , KCNK3 , KCNK2 , KCNK18 , KCNK17 , KCNK16 , KCNK15 , KCNK13 , KCNK12 , KCNK10 , KCNK1 , ASIC5 , ASIC4 , ASIC3 , ASIC2 , ASIC1 , LRRC8E , LRRC8D , LRRC8C …
G.protein.coupled.receptors..Class.A.rhodopsin.like	0.878102	0.9272	0.978175	0.984261	0.979671	0.939954	0.996467	0.900002	0.923019	0.917337	0.949565	1157	513	44	OR9S24P , OR9R1P , OR9Q2 , OR9Q1 , OR9P1P , OR9N1P , OR9M1P , OR9L1P , OR9K2 , OR9K1P , OR9I3P , OR9I2P , OR9I1 , OR9H1P , OR9G9 , OR9G4 , OR9G3P , OR9G2P , OR9G1 , OR9A4 , OR9A3P , OR9A2 , OR9A1P , ADRB3 , ADRB2 , ADRB1 , ADRA2C , ADRA2B , ADRA2A , ADRA1D , ADRA1B , ADRA1A , OR4X7P , OR4X2 , OR4X1 , OR4W1P , OR4V1P , OR4U1P , OR4T1P , OR4S2 , OR4S1 , OR4R3P , OR4R2P , OR4R1P , OR4Q3 , OR4Q2 , OR…
C2.domain.containing	0.982138	0.973768	0.978056	0.950714	0.963705	0.863631	0.979566	0.930167	0.948722	0.954993	0.949258	168	160	95	EHBP1L1 , FAM102B , FAM102A , EHBP1 , DOCK11 , DOCK10 , DOCK9 , DOCK8 , DOCK7 , DOCK6 , DOCK5 , DOCK4 , DOCK3 , DOCK2 , DOCK1 , B9D2 , B9D1 , MKS1 , PKN3 , PKN2 , PKN1 , PRKCQ , PRKCH , PRKCG , PRKCE , PRKCD , PRKCB , PRKCA , WWP2 , WWP1 , WWC2 , WWC1 , UNC13D , UNC13C , UNC13B , UNC13A , PLCZ1 , PLCL2 , PLCL1 , PLCH1 , PLCG2 , PLCG1 , PLCE1 , PLCD4 , PLCD3 , PLCD1 , PLCB4 , PLCB3 , PLCB2 , PLCB1…
Receptor.ligands	0.934623	0.9648	0.922706	0.926013	0.886296	0.952169	0.999011	0.940451	0.946385	0.973097	0.945659	389	313	80	TGFB3 , TGFB2 , TGFB1 , EDN3 , EDN2 , EDN1 , TAC4 , TAC3 , TAC1 , INHBE , INHBC , INHBB , INHBA , INHA , BMP8B , BMP8A , BMP7 , BMP6 , BMP5 , BMP4 , BMP3 , BMP2 , BMP15 , BMP10 , BMP1 , NODAL , MSTN , LEFTY2 , LEFTY1 , GDF9 , GDF7 , GDF6 , GDF5 , GDF3 , GDF2 , GDF15 , GDF11 , GDF10 , GDF1 , GH2 , GH1 , CSHL1 , CSH2 , CSH1 , VIP , UCN3 , UCN2 , UCN , SST , SCT , RLN3 , RLN2 , RLN1 , PYY , PRLH , P…
Cell.adhesion.molecules	0.947138	0.978937	0.960734	0.936441	0.913179	0.922553	0.972411	0.953812	0.905972	0.957385	0.944603	310	232	75	ITGBL1 , ITGB8 , ITGB7 , ITGB6 , ITGB5 , ITGB4 , ITGB3 , ITGB2 , ITGB1 , NLGN4Y , NLGN4X , NLGN3 , NLGN2 , NLGN1 , NRXN3 , NRXN2 , NRXN1 , CEACAMP9 , CEACAMP8 , CEACAMP7 , CEACAMP6 , CEACAMP5 , CEACAMP4 , CEACAMP3 , CEACAMP2 , CEACAMP11 , CEACAMP10 , CEACAMP1 , CEACAM8 , CEACAM7 , CEACAM6 , CEACAM5 , CEACAM4 , CEACAM3 , CEACAM22P , CEACAM21 , CEACAM20 , CEACAM19 , CEACAM18 , CEACAM16 , CEACAM1 , …
Zinc.fingers	0.978048	0.979489	0.965163	0.985082	0.900557	0.93174	0.977092	0.863579	0.946742	0.942422	0.943541	1524	1107	73	LPP , TRIP6 , ZYX , LIMS4 , LIMS2 , LMX1B , LMX1A , LHX9 , LHX8 , LHX6 , LHX5 , LHX4 , LHX3 , LHX2 , LHX1 , ISL2 , ISL1 , WTIP , LIMD1 , AJUBA , ST18 , MYT1L , MYT1 , ZCRB1 , ZCCHC9 , ZCCHC8 , ZCCHC7 , ZCCHC3 , ZCCHC2 , ZCCHC18 , ZCCHC17 , ZCCHC14 , ZCCHC13 , ZCCHC12 , ZCCHC10 , TUT7 , TUT4 , SRSF7 , SF1 , RTL4 , RTL3 , RBM4B , RBM4 , LIN28A , ZBED6 , ZBED5 , ZBED4 , ZBED3 , ZBED2 , ZBED1 , NSD3 …
Phosphatases	0.96816	0.975741	0.956789	0.973511	0.980281	0.867613	0.977194	0.890178	0.93021	0.893618	0.938348	223	204	91	PTPDC1 , CDKN3 , CDC14B , CDC14A , STYXL1 , DUSP9 , DUSP8 , DUSP7 , DUSP6 , DUSP5 , DUSP4 , DUSP2 , DUSP16 , DUSP10 , DUSP1 , PTP4A3 , PTP4A2 , PTP4A1 , SSH3 , SSH2 , SSH1 , TPTE2 , TPTE , TNS2 , TNS1 , STYX , RNGTT , EPM2A , DUSP3 , DUSP28 , DUSP26 , DUSP23 , DUSP22 , DUSP21 , DUSP19 , DUSP18 , DUSP15 , DUSP14 , DUSP13 , DUSP12 , DUSP11 , DUPD1 , TIMM50 , UBLCP1 , CTDSPL2 , CTDSPL , CTDSP2 , CTD…
Potassium.channels	0.919698	0.984204	0.952295	0.969592	0.925083	0.890831	0.967408	0.879081	0.929082	0.928958	0.936282	79	76	96	KCNJ9 , KCNJ8 , KCNJ6 , KCNJ5 , KCNJ4 , KCNJ3 , KCNJ2 , KCNJ18 , KCNJ16 , KCNJ15 , KCNJ14 , KCNJ13 , KCNJ12 , KCNJ11 , KCNJ10 , KCNJ1 , KCNT2 , KCNT1 , KCNK9 , KCNK7 , KCNK6 , KCNK5 , KCNK4 , KCNK3 , KCNK2 , KCNK18 , KCNK17 , KCNK16 , KCNK15 , KCNK13 , KCNK12 , KCNK10 , KCNK1 , KCNV2 , KCNV1 , KCNS3 , KCNS2 , KCNS1 , KCNQ5 , KCNQ4 , KCNQ3 , KCNQ2 , KCNQ1 , KCNH8 , KCNH7 , KCNH6 , KCNH5 , KCNH4 , …
I.set.domain.containing	0.939034	0.968501	0.950868	0.923305	0.93717	0.899163	0.966175	0.90831	0.928773	0.889289	0.930173	161	152	94	NTM , NRG2 , NRG1 , NRCAM , NPTN , NFASC , NEXN , NEO1 , NEGR1 , NCAM2 , NCAM1 , MYPN , MYOT , MYOM3 , MYOM2 , MYOM1 , MYLK , MYBPHL , MYBPH , MYBPC3 , MYBPC2 , MYBPC1 , MXRA5 , MUSK , MFAP3L , MFAP3 , MERTK , MDGA2 , MDGA1 , MAG , LSAMP , LRRN3 , LRRN2 , LRRN1 , LRRC4C , LRRC4B , LRRC4 , LRRC24 , LRIT3 , LRIT2 , LRIT1 , LRIG3 , LRIG2 , LRIG1 , LRFN5 , LRFN4 , LRFN3 , LRFN2 , LRFN1 , LINGO4 , LIN…
Fibronectin.type.III.domain.containing	0.951815	0.949397	0.939519	0.901804	0.915233	0.931609	0.999311	0.882627	0.928573	0.912697	0.928974	160	153	96	TNXB , TNR , TNN , TNC , MYOM3 , MYOM2 , MYOM1 , MYBPHL , MYBPH , MYBPC3 , MYBPC2 , MYBPC1 , EPHB6 , EPHB4 , EPHB3 , EPHB2 , EPHB1 , EPHA8 , EPHA7 , EPHA6 , EPHA5 , EPHA4 , EPHA3 , EPHA2 , EPHA10 , EPHA1 , CNTN6 , CNTN5 , CNTN4 , CNTN3 , CNTN2 , CNTN1 , VWA1 , USH2A , TYRO3 , TTN , TSPOAP1 , TRIM9 , TRIM67 , TRIM42 , TRIM36 , TIE1 , TEK , SORL1 , SNED1 , SDK2 , SDK1 , ROS1 , ROBO4 , ROBO3 , ROBO2…
Immunoglobulin.like.domain.containing	0.937831	0.947207	0.936481	0.966982	0.941383	0.895378	0.94794	0.937455	0.928747	0.816309	0.924209	171	98	57	LILRB5 , LILRB4 , LILRB3 , LILRB2 , LILRB1 , LILRA6 , LILRA5 , LILRA4 , LILRA3 , LILRA2 , LILRA1 , EMB , BSG , NPTN , PSG9 , PSG8 , PSG7 , PSG6 , PSG5 , PSG4 , PSG3 , PSG2 , PSG11 , PSG10P , PSG1 , SIGLEC9 , SIGLEC8 , SIGLEC7 , SIGLEC6 , SIGLEC5 , SIGLEC31P , SIGLEC30P , SIGLEC29P , SIGLEC28P , SIGLEC27P , SIGLEC26P , SIGLEC25P , SIGLEC24P , SIGLEC22P , SIGLEC21P , SIGLEC20P , SIGLEC18P , SIGLEC1…
Protein.phosphatases	0.964063	0.932888	0.943204	0.953348	0.97119	0.785797	0.954642	0.891223	0.90533	0.880008	0.91307	136	127	93	STYXL1 , DUSP9 , DUSP8 , DUSP7 , DUSP6 , DUSP5 , DUSP4 , DUSP2 , DUSP16 , DUSP10 , DUSP1 , PTP4A3 , PTP4A2 , PTP4A1 , PTPDC1 , CDKN3 , CDC14B , CDC14A , SSH3 , SSH2 , SSH1 , TPTE2 , TPTE , TNS2 , TNS1 , PTEN , STYX , RNGTT , PTPMT1 , EPM2A , DUSP3 , DUSP28 , DUSP26 , DUSP23 , DUSP22 , DUSP21 , DUSP19 , DUSP18 , DUSP15 , DUSP14 , DUSP13 , DUSP12 , DUSP11 , DUPD1 , PTPN9 , PTPN7 , PTPN6 , PTPN5 , P…
Homeoboxes	0.97933	0.952945	0.963559	0.875652	0.897679	0.8887	0.880801	0.923683	0.93171	0.892187	0.91188	344	207	60	PDX1 , MNX1 , MEOX2 , MEOX1 , HOXD9 , HOXD8 , HOXD4 , HOXD3 , HOXD13 , HOXD12 , HOXD11 , HOXD10 , HOXD1 , HOXC9 , HOXC8 , HOXC6 , HOXC5 , HOXC4 , HOXC13 , HOXC12 , HOXC11 , HOXC10 , HOXB9 , HOXB8 , HOXB7 , HOXB6 , HOXB5 , HOXB4 , HOXB3 , HOXB2 , HOXB13 , HOXB1 , HOXA9 , HOXA7 , HOXA6 , HOXA5 , HOXA4 , HOXA3 , HOXA2 , HOXA13 , HOXA11 , HOXA10 , HOXA1 , GSX2 , GSX1 , GBX2 , GBX1 , EVX2 , EVX1 , CDX…
Protein.phosphatase.1.regulatory.subunits	0.897886	0.972719	0.929056	0.889071	0.869411	0.87126	0.967386	0.86111	0.928707	0.888485	0.908578	181	174	96	ZFYVE16 , ZCCHC9 , YLPM1 , WWC1 , WNK1 , WDR81 , WBP11 , VPS54 , VDR , URI1 , UBN1 , TSKS , TSC2 , TRPC5 , TRPC4AP , TRIM42 , TRIM28 , TRA2B , TP53BP2 , TNS1 , TMEM225 , TMEM132D , TMEM132C , SYTL2 , STAU1 , SRSF10 , SPZ1 , SPRED1 , SPOCD1 , SPATA2 , SMARCB1 , SLC9A1 , SLC7A14 , SLC12A2 , SH3RF2 , SH3GLB1 , SH2D4A , SFPQ , SFI1 , SACS , RYR1 , RRP1B , RPL5 , RPGRIP1L , RIMBP2 , RBM26 , RB1CC1 , P…
Solute.carriers	0.936498	0.978766	0.90192	0.930722	0.864993	0.897311	0.973214	0.819909	0.884958	0.915338	0.907459	423	389	92	SPNS3 , SPNS2 , SPNS1 , XPR1 , UCP3 , UCP2 , UCP1 , TUSC3 , SLCO6A1 , SLCO5A1 , SLCO4C1 , SLCO4A1 , SLCO3A1 , SLCO2B1 , SLCO2A1 , SLCO1C1 , SLCO1B7 , SLCO1B3 , SLCO1B1 , SLCO1A2 , SLC9C2 , SLC9C1 , SLC9B2 , SLC9B1 , SLC9A9 , SLC9A8 , SLC9A7 , SLC9A6 , SLC9A5 , SLC9A4 , SLC9A3 , SLC9A2 , SLC9A1 , SLC8B1 , SLC8A3 , SLC8A2 , SLC8A1 , SLC7A9 , SLC7A8 , SLC7A7 , SLC7A6 , SLC7A5 , SLC7A4 , SLC7A3 , SLC…
Pleckstrin.homology.domain.containing	0.978911	0.970775	0.903136	0.952541	0.851852	0.860223	0.9643	0.810665	0.912261	0.932606	0.906484	206	190	92	ASAP3 , ASAP2 , ASAP1 , APPL2 , APPL1 , AGAP9 , AGAP6 , AGAP5 , AGAP4 , AGAP3 , AGAP2 , AGAP11 , AGAP1 , ACAP3 , ACAP2 , ACAP1 , VEPH1 , VAV3 , VAV2 , VAV1 , TRIOBP , TIAM2 , TIAM1 , TEC , SWAP70 , SPTBN4 , SPTBN2 , SPTBN1 , SPTB , SPATA13 , SOS2 , SOS1 , SNTB1 , SKAP2 , SKAP1 , SH3BP2 , SH2B3 , SH2B2 , SH2B1 , SBF2 , SBF1 , RTKN2 , RTKN , ROCK2 , ROCK1 , RASGRF2 , RASGRF1 , RASAL2 , RASAL1 , RAS…
Glycosyltransferases	0.913136	0.958794	0.918493	0.916461	0.907128	0.861138	0.961095	0.830194	0.859392	0.923008	0.903967	212	168	79	UGCG , ALG14 , ALG13 , ALG10B , ALG10 , ALG8 , ALG6 , POMGNT2 , POMGNT1 , EOGT , OGT , STT3B , STT3A , POGLUT3 , POGLUT2 , POGLUT1 , A4GNT , A4GALT , UGT8 , UGT3A2 , UGT3A1 , UGT2B7 , UGT2B4 , UGT2B29P , UGT2B28 , UGT2B27P , UGT2B26P , UGT2B25P , UGT2B24P , UGT2B17 , UGT2B15 , UGT2B11 , UGT2B10 , UGT2A3 , UGT2A2 , UGT2A1 , UGT1A9 , UGT1A8 , UGT1A7 , UGT1A6 , UGT1A5 , UGT1A4 , UGT1A3 , UGT1A2P , U…
Class.I.classical.Cys.based.phosphatases	0.912323	0.901659	0.946063	0.948647	0.963456	0.748067	0.964405	0.859641	0.876677	0.876642	0.898362	83	77	93	SSH3 , SSH2 , SSH1 , STYXL1 , DUSP9 , DUSP8 , DUSP7 , DUSP6 , DUSP5 , DUSP4 , DUSP2 , DUSP16 , DUSP10 , DUSP1 , PTP4A3 , PTP4A2 , PTP4A1 , PTPDC1 , CDKN3 , CDC14B , CDC14A , TPTE2 , TPTE , TNS2 , TNS1 , PTEN , STYX , RNGTT , PTPMT1 , EPM2A , DUSP3 , DUSP28 , DUSP26 , DUSP23 , DUSP22 , DUSP21 , DUSP19 , DUSP18 , DUSP15 , DUSP14 , DUSP13 , DUSP12 , DUSP11 , DUPD1 , PTPN9 , PTPN7 , PTPN6 , PTPN5 , P…
PDZ.domain.containing	0.874236	0.951854	0.939678	0.937449	0.863502	0.855193	0.98442	0.817182	0.825238	0.874197	0.894302	152	143	94	USH1C , TJP3 , TJP2 , TJP1 , TIAM2 , TIAM1 , TAX1BP3 , SYNPO2L , SYNPO2 , SYNJ2BP , STXBP4 , SNX27 , SNTG2 , SNTG1 , SNTB2 , SNTB1 , SNTA1 , SLC9A3R2 , SLC9A3R1 , SIPA1L3 , SIPA1L2 , SIPA1L1 , SIPA1 , SHROOM4 , SHROOM3 , SHROOM2 , SHANK3 , SHANK2 , SHANK1 , SDCBP2 , SDCBP , SCRIB , RIMS2 , RIMS1 , RHPN2 , RHPN1 , RGS3 , RGS12 , RAPGEF6 , RAPGEF2 , RADIL , PTPN4 , PTPN3 , PTPN13 , PSMD9 , PRX , PR…
Ig.like.cell.adhesion.molecule.family	0.935666	0.977999	0.954554	0.861026	0.830232	0.89473	0.960319	0.925895	0.800015	0.840861	0.893959	119	85	71	CNTN6 , CNTN5 , CNTN4 , CNTN3 , CNTN2 , CNTN1 , CRTAM , CADM4 , CADM3 , CADM2 , CADM1 , PVR , NECTIN4 , NECTIN3 , NECTIN2 , NECTIN1 , SIGLEC9 , SIGLEC8 , SIGLEC7 , SIGLEC6 , SIGLEC5 , SIGLEC31P , SIGLEC30P , SIGLEC29P , SIGLEC28P , SIGLEC27P , SIGLEC26P , SIGLEC25P , SIGLEC24P , SIGLEC22P , SIGLEC21P , SIGLEC20P , SIGLEC18P , SIGLEC17P , SIGLEC16 , SIGLEC15 , SIGLEC14 , SIGLEC12 , SIGLEC11 , SIGL…
Tetraspanins	0.962497	0.905649	0.950866	0.85739	0.827402	0.909186	0.98574	0.898645	0.792394	0.917149	0.893825	33	30	91	UPK1B , UPK1A , TSPAN9 , TSPAN8 , TSPAN7 , TSPAN6 , TSPAN5 , TSPAN4 , TSPAN33 , TSPAN32 , TSPAN31 , TSPAN3 , TSPAN2 , TSPAN19 , TSPAN18 , TSPAN17 , TSPAN16 , TSPAN15 , TSPAN14 , TSPAN13 , TSPAN12 , TSPAN11 , TSPAN10 , TSPAN1 , ROM1 , PRPH2 , CD9 , CD82 , CD81 , CD63 , CD53 , CD37 , CD151 ,
Potassium.voltage.gated.channels	0.913658	0.91469	0.949035	0.960575	0.82112	0.845231	0.934993	0.820155	0.91264	0.885964	0.893823	40	39	98	KCNV2 , KCNV1 , KCNS3 , KCNS2 , KCNS1 , KCNQ5 , KCNQ4 , KCNQ3 , KCNQ2 , KCNQ1 , KCNH8 , KCNH7 , KCNH6 , KCNH5 , KCNH4 , KCNH3 , KCNH2 , KCNH1 , KCNG4 , KCNG3 , KCNG2 , KCNG1 , KCNF1 , KCND3 , KCND2 , KCND1 , KCNC4 , KCNC3 , KCNC2 , KCNC1 , KCNB2 , KCNB1 , KCNA7 , KCNA6 , KCNA5 , KCNA4 , KCNA3 , KCNA2 , KCNA10 , KCNA1 ,
Ras.small.GTPases.superfamily	0.968549	0.950153	0.936006	0.924509	0.821218	0.894504	0.949156	0.822598	0.848238	0.890117	0.892944	163	153	94	RRAD , GEM , REM2 , REM1 , RRAGD , RRAGC , RRAGB , RRAGA , RABL6 , RABL3 , RABL2B , RABL2A , IFT22 , RHOT2 , RHOT1 , RAN , RND3 , RND2 , RND1 , RHOV , RHOU , RHOQ , RHOJ , RHOH , RHOG , RHOF , RHOD , RHOC , RHOB , RHOA , RHOBTB2 , RHOBTB1 , RAC3 , RAC2 , RAC1 , CDC42 , RRAS2 , RRAS , RIT2 , RIT1 , RHEBL1 , RHEB , RERGL , RERG , RASL12 , RASL11B , RASL11A , RASL10B , RASL10A , RASD2 , RAP2C , RAP2…
Ankyrin.repeat.domain.containing	0.913948	0.90114	0.891325	0.923817	0.925219	0.840678	0.931562	0.829222	0.91984	0.872028	0.892759	244	206	84	POTEB3 , POTEM , POTEKP , POTEJ , POTEI , POTEH , POTEG , POTEF , POTEE , POTED , POTEC , POTEB2 , POTEB , POTEA , KANK4 , KANK3 , KANK2 , KANK1 , NOTCH4 , NOTCH3 , NOTCH2 , NOTCH1 , ZDHHC17 , ZDHHC13 , USH1G , UACA , TRPV6 , TRPV5 , TRPV4 , TRPV3 , TRPV2 , TRPV1 , TRPC4 , TRPA1 , TRANK1 , TP53BP2 , TONSL , TNKS2 , TNKS , TANC2 , TANC1 , SOWAHD , SOWAHC , SOWAHB , SOWAHA , SNCAIP , SLF1 , SHANK3 …
ATPases	0.967273	0.969713	0.951847	0.928675	0.834878	0.90779	0.88515	0.718008	0.923365	0.888937	0.889818	142	125	88	ATP12A , ATP4B , ATP4A , ATP1B3 , ATP1B2 , ATP1B1 , ATP1A4 , ATP1A3 , ATP1A2 , ATP1A1 , ATP11C , ATP11B , ATP11A , ATP10D , ATP10B , ATP10A , ATP9B , ATP9A , ATP8B5P , ATP8B4 , ATP8B3 , ATP8B2 , ATP8B1 , ATP8A2 , ATP8A1 , ATP2C2 , ATP2C1 , ATP2B4 , ATP2B3 , ATP2B2 , ATP2B1 , ATP2A3 , ATP2A2 , ATP2A1 , TOR4A , TOR3A , TOR2A , TOR1B , TOR1A , ATP13A5 , ATP13A4 , ATP13A3 , ATP13A2 , ATP13A1 , ATP7B …
Blood.group.antigens	0.968382	0.963773	0.869576	0.837093	0.938812	0.850252	0.967958	0.876936	0.818291	0.871793	0.888276	41	32	78	CD59 , GBGT1 , CD99 , A4GALT , XK , XG , SMIM1 , SLC4A1 , SLC29A1 , SLC14A1 , SEMA7A , RHD , RHCE , RHAG , KEL , ICAM4 , GYPE , GYPC , GYPB , GYPA , GCNT2 , FUT3 , FUT1 , ERMAP , CR1 , CD55 , CD44 , CD151 , C4B , C4A , BSG , BCAM , B3GALNT1 , ART4 , AQP3 , AQP1 , ACKR1 , ACHE , ABO , ABCG2 , ABCB6 ,
Zinc.fingers.C2H2.type	0.978641	0.927482	0.881783	0.921772	0.896868	0.818173	0.906467	0.781941	0.923668	0.865778	0.880437	720	398	55	ZXDC , ZXDB , ZXDA , ZUP1 , ZSCAN9 , ZSCAN5DP , ZSCAN5C , ZSCAN5B , ZSCAN5A , ZSCAN4 , ZSCAN32 , ZSCAN31 , ZSCAN30 , ZSCAN29 , ZSCAN26 , ZSCAN25 , ZSCAN23 , ZSCAN22 , ZSCAN21 , ZSCAN20 , ZSCAN2 , ZSCAN18 , ZSCAN16 , ZSCAN12 , ZSCAN10 , ZSCAN1 , ZNF99 , ZNF98 , ZNF93 , ZNF92 , ZNF91 , ZNF90 , ZNF891 , ZNF888 , ZNF883 , ZNF880 , ZNF879 , ZNF878 , ZNF865 , ZNF862 , ZNF860 , ZNF853 , ZNF852 , ZNF850 …
LIM.domain.containing	0.854827	0.929258	0.817803	0.913243	0.881461	0.867946	0.990133	0.779562	0.865171	0.856837	0.877935	73	69	95	LPP , TRIP6 , ZYX , LMX1B , LMX1A , LHX9 , LHX8 , LHX6 , LHX5 , LHX4 , LHX3 , LHX2 , LHX1 , ISL2 , ISL1 , LIMS4 , LIMS2 , WTIP , LIMD1 , AJUBA , ZNF185 , XIRP2 , TGFB1I1 , TES , SCEL , PXN , PRICKLE4 , PRICKLE3 , PRICKLE2 , PRICKLE1 , PDLIM7 , PDLIM5 , PDLIM4 , PDLIM3 , PDLIM2 , PDLIM1 , NRAP , NEBL , MICALL2 , MICALL1 , MICAL3 , MICAL2 , MICAL1 , LPXN , LMO7 , LMO4 , LMO3 , LMO2 , LMO1 , LMCD1 ,…
P.type.ATPases	0.947475	0.967121	0.92039	0.903702	0.851884	0.907948	0.777223	0.712406	0.918666	0.901387	0.873414	41	38	93	ATP7B , ATP7A , ATP11C , ATP11B , ATP11A , ATP10D , ATP10B , ATP10A , ATP9B , ATP9A , ATP8B5P , ATP8B4 , ATP8B3 , ATP8B2 , ATP8B1 , ATP8A2 , ATP8A1 , ATP1B3 , ATP1B2 , ATP1B1 , ATP1A4 , ATP1A3 , ATP1A2 , ATP1A1 , ATP13A5 , ATP13A4 , ATP13A3 , ATP13A2 , ATP13A1 , ATP12A , ATP4B , ATP4A , ATP2C2 , ATP2C1 , ATP2B4 , ATP2B3 , ATP2B2 , ATP2B1 , ATP2A3 , ATP2A2 , ATP2A1 ,
AGC.family.kinases	0.867216	0.881247	0.801589	0.874605	0.984207	0.839097	0.914819	0.874791	0.816442	0.866574	0.872597	58	53	91	AKT3 , AKT2 , AKT1 , STK38L , STK38 , STK32C , STK32B , STK32A , RPS6KL1 , RPS6KC1 , RPS6KB2 , RPS6KB1 , RPS6KA6 , RPS6KA5 , RPS6KA4 , RPS6KA3 , RPS6KA2 , RPS6KA1 , ROCK2 , ROCK1 , PRKY , PRKX , PRKG2 , PRKG1 , PRKCZ , PRKCQ , PRKCI , PRKCH , PRKCE , PRKCD , PRKCB , PRKCA , PRKACG , PRKACB , PRKACA , PKN3 , PKN2 , PKN1 , PDPK1 , MASTL , MAST4 , MAST3 , MAST2 , MAST1 , LATS2 , LATS1 , GRK7 , GRK6 …
MARVEL.domain.containing	0.889573	0.899236	0.944455	0.868877	0.86606	0.836028	0.98075	0.801826	0.84988	0.802901	0.872224	28	26	93	SYNGR4 , SYNGR3 , SYNGR2 , SYNGR1 , CMTM8 , CMTM7 , CMTM6 , CMTM5 , CMTM4 , CMTM3 , CMTM2 , CMTM1 , PLP2 , PLLP , OCLN , MYADML2 , MYADML , MYADM , MARVELD3 , MARVELD2 , MARVELD1 , SYPL2 , SYPL1 , SYP , SYNPR , MALL , MAL2 , MAL ,
WD.repeat.domain.containing	0.884718	0.952905	0.867032	0.879787	0.816995	0.832754	0.936598	0.770965	0.855678	0.908568	0.869031	274	251	92	RIC1 , PAN2 , PALB2 , HPS5 , EIF2A , ZNF106 , NWD2 , NOL10 , MIOS , KCTD3 , EDC4 , WSB2 , WSB1 , WRAP73 , WRAP53 , WIPI2 , WIPI1 , WDTC1 , WDSUB1 , RMC1 , WDR97 , WDR95P , WDR93 , WDR92 , WDR91 , WDR90 , WDR89 , WDR88 , WDR87 , WDR86 , WDR83 , WDR82 , WDR81 , WDR78 , WDR77 , WDR76 , WDR75 , WDR74 , WDR73 , WDR72 , WDR70 , WDR7 , WDR66 , WDR64 , WDR63 , WDR62 , WDR61 , WDR60 , WDR6 , WDR5B , WDR59…
Tetraspan.junctional.complex.superfamily	0.919783	0.920349	0.920515	0.877832	0.777495	0.880669	0.935625	0.81649	0.86628	0.782149	0.864156	87	77	89	SYPL2 , SYPL1 , SYP , SYNPR , SCAMP5 , SCAMP4 , SCAMP3 , SCAMP2 , SCAMP1 , SYNGR4 , SYNGR3 , SYNGR2 , SYNGR1 , CACNG8 , CACNG7 , CACNG6 , CACNG5 , CACNG4 , CACNG3 , CACNG2 , CACNG1 , LHFPL6 , LHFPL5 , LHFPL4 , LHFPL3 , LHFPL2 , LHFPL1 , CALHM6 , CALHM5 , CALHM4 , CALHM3 , CALHM2 , CALHM1 , PANX3 , PANX2 , PANX1 , CLRN3 , CLRN2 , CLRN1 , CLDN9 , CLDN8 , CLDN7 , CLDN6 , CLDN5 , CLDN4 , CLDN3 , CLDN…
AH.BAR.superfamily	0.933582	0.962456	0.830106	0.770149	0.894039	0.850775	0.919527	0.813787	0.858842	0.858334	0.862002	82	73	89	PICK1 , ICA1L , ICA1 , ARFIP2 , ARFIP1 , SH3GLB2 , SH3GLB1 , SH3GL3 , SH3GL2 , SH3GL1 , BIN3 , BIN2 , BIN1 , AMPH , ARHGAP42 , SH3BP1 , OPHN1 , GMIP , ARHGAP44 , ARHGAP29 , ARHGAP26 , ARHGAP17 , ARHGAP10 , ASAP3 , ASAP2 , ASAP1 , APPL2 , APPL1 , AGAP9 , AGAP6 , AGAP5 , AGAP4 , AGAP3 , AGAP2 , AGAP11 , AGAP1 , ACAP3 , ACAP2 , ACAP1 , SNX33 , SNX32 , SNX30 , SNX9 , SNX8 , SNX7 , SNX6 , SNX5 , SNX4 …
Ligand.gated.ion.channels	0.931058	0.838019	0.858923	0.903366	0.902752	0.756561	0.966176	0.878378	0.890471	0.754879	0.861058	78	73	94	GRIK5 , GRIK4 , GRIK3 , GRIK2 , GRIK1 , GRIA4 , GRIA3 , GRIA2 , GRIA1 , GRIN3B , GRIN3A , GRIN2D , GRIN2C , GRIN2B , GRIN2A , GRIN1 , GRID2 , GRID1 , GLRB , GLRA4 , GLRA3 , GLRA2 , GLRA1 , GABRR3 , GABRR2 , GABRR1 , GABRQ , GABRP , GABRG3 , GABRG2 , GABRG1 , GABRE , GABRD , GABRB3 , GABRB2 , GABRB1 , GABRA6 , GABRA5 , GABRA4 , GABRA3 , GABRA2 , GABRA1 , CFTR , RYR3 , RYR2 , RYR1 , ITPR3 , ITPR2 ,…
Synaptotagmins	0.90793	0.96338	0.962566	0.89396	0.877363	0.744112	0.88691	0.834993	0.807247	0.77553	0.860673	17	17	100	SYT9 , SYT8 , SYT7 , SYT6 , SYT5 , SYT4 , SYT3 , SYT2 , SYT17 , SYT16 , SYT15 , SYT14 , SYT13 , SYT12 , SYT11 , SYT10 , SYT1 ,
Receptor.kinases	0.953883	0.920257	0.88406	0.879974	0.860465	0.814512	0.815317	0.916654	0.900247	0.737942	0.858825	77	75	97	TGFBR1 , BMPR1B , BMPR1A , ACVRL1 , ACVR1C , ACVR1B , ACVR1 , ERBB4 , ERBB3 , ERBB2 , EGFR , TGFBR2 , BMPR2 , AMHR2 , ACVR2B , ACVR2A , EPHB6 , EPHB4 , EPHB3 , EPHB2 , EPHB1 , EPHA8 , EPHA7 , EPHA6 , EPHA5 , EPHA4 , EPHA3 , EPHA2 , EPHA10 , EPHA1 , NPR2 , NPR1 , GUCY2GP , GUCY2F , GUCY2EP , GUCY2D , GUCY2C , TYRO3 , TIE1 , TEK , STYK1 , RYK , ROS1 , ROR2 , ROR1 , RET , PTK7 , PDGFRB , PDGFRA , NT…
Receptor.tyrosine.kinases	0.95676	0.923712	0.872287	0.877841	0.876253	0.825215	0.808813	0.919942	0.895318	0.713033	0.856935	58	58	100	EPHB6 , EPHB4 , EPHB3 , EPHB2 , EPHB1 , EPHA8 , EPHA7 , EPHA6 , EPHA5 , EPHA4 , EPHA3 , EPHA2 , EPHA10 , EPHA1 , ERBB4 , ERBB3 , ERBB2 , EGFR , TYRO3 , TIE1 , TEK , STYK1 , RYK , ROS1 , ROR2 , ROR1 , RET , PTK7 , PDGFRB , PDGFRA , NTRK3 , NTRK2 , NTRK1 , MUSK , MST1R , MET , MERTK , LTK , LMTK3 , LMTK2 , KIT , KDR , INSRR , INSR , IGF1R , FLT4 , FLT3 , FLT1 , FGFR4 , FGFR3 , FGFR2 , FGFR1 , DDR2 …
Cadherins	0.914424	0.893988	0.745348	0.898264	0.905748	0.817776	0.854777	0.845085	0.814928	0.921982	0.855322	125	104	83	CDH24 , CDH22 , CDH20 , CDH19 , CDH18 , CDH12 , CDH11 , CDH10 , CDH9 , CDH8 , CDH7 , CDH6 , CDH5 , CELSR3 , CELSR2 , CELSR1 , PCDHGCT , PCDHGC5 , PCDHGC4 , PCDHGC3 , PCDHGB9P , PCDHGB8P , PCDHGB7 , PCDHGB6 , PCDHGB5 , PCDHGB4 , PCDHGB3 , PCDHGB2 , PCDHGB1 , PCDHGA9 , PCDHGA8 , PCDHGA7 , PCDHGA6 , PCDHGA5 , PCDHGA4 , PCDHGA3 , PCDHGA2 , PCDHGA12 , PCDHGA11 , PCDHGA10 , PCDHGA1 , PCDHG@ , PCDHB@ , …
Neuropeptides	0.563567	0.7425	0.780205	0.77766	0.762848	0.898774	0.992681	0.880597	0.935202	0.920301	0.85453	70	67	96	EDN3 , EDN2 , EDN1 , TAC4 , TAC3 , TAC1 , VIP , UTS2 , UCN3 , UCN2 , UCN , TRH , SST , SCT , RLN3 , RLN2 , RLN1 , PYY , PTHLH , PRLH , PRL , PPY , POMC , PNOC , PMCH , PENK , PDYN , OXT , NTS , NPY , NPW , NPVF , NPS , NPPC , NPPB , NPPA , NPFF , NPB , NMU , NMS , MLN , LEP , KNG1 , KISS1 , INS , IGF2 , IGF1 , IAPP , HCRT , GRP , GNRH2 , GNRH1 , GIP , GHRL , GHRH , GAST , GALP , GAL , CRH , CHGA …
V.set.domain.containing	0.937573	0.970532	0.954711	0.872632	0.81816	0.843862	0.912556	0.791446	0.716029	0.801331	0.853473	163	117	72	VTCN1 , VSTM5 , VSTM4 , VSTM2L , VSTM2B , VSTM2A , VSIG8 , VSIG4 , VSIG2 , VSIG10 , VSIG1 , VPREB3 , VPREB1 , VCAN , TREML4 , TREML2 , TREML1 , TREM2 , TREM1 , TIMD4 , TIGIT , SLAMF9 , SLAMF7 , SLAMF6 , SIRPG , SIRPD , SIRPB2 , SIRPB1 , SIRPA , SIGLEC9 , SIGLEC8 , SIGLEC7 , SIGLEC6 , SIGLEC5 , SIGLEC16 , SIGLEC15 , SIGLEC14 , SIGLEC12 , SIGLEC11 , SIGLEC10 , SIGLEC1 , SEMA3D , SCN4B , SCN3B , SCN…
Armadillo.like.helical.domain.containing	0.896652	0.912016	0.847223	0.916183	0.848953	0.740572	0.909737	0.712919	0.880744	0.868594	0.848549	334	303	91	XPOT , XPO7 , XPO6 , XPO5 , XPO4 , XPO1 , CSE1L , MROH9 , MROH8 , MROH7 , MROH6 , MROH5 , MROH4P , MROH3P , MROH2B , MROH2A , MROH1 , MRO , THADA , SPAG6 , RAP1GDS1 , PKP4 , PKP3 , PKP2 , PKP1 , KPNB1 , KPNA7 , KPNA6 , KPNA5 , KPNA4 , KPNA3 , KPNA2 , KPNA1 , JUP , GPRASP2 , GPRASP1 , CTNND2 , CTNND1 , CTNNB1 , BHLHB9 , ARMCX6 , ARMCX5 , ARMCX4 , ARMCX3 , ARMCX2 , ARMCX1 , ARMC9 , ARMC8 , ARMC7 , …
Heterotrimeric.G.proteins	0.86987	0.924504	0.88524	0.871845	0.877039	0.815678	0.913882	0.772258	0.688076	0.883731	0.848028	32	30	94	GNA15 , GNA14 , GNA11 , GNAQ , GNAT2 , GNAZ , GNAT1 , GNAO1 , GNAT3 , GNAI3 , GNAI2 , GNAI1 , GNAL , GNAS , GNB5 , GNB4 , GNB3 , GNB2 , GNB1 , GNGT2 , GNGT1 , GNG8 , GNG7 , GNG5 , GNG4 , GNG3 , GNG2 , GNG14 , GNG13 , GNG12 , GNG11 , GNG10 ,
Sodium.channels	0.953963	0.990454	0.93106	0.801041	0.879118	0.808858	0.750799	0.817713	0.734704	0.903869	0.846402	23	21	91	SCN11A , SCN10A , SCN9A , SCN8A , SCN5A , SCN4A , SCN3A , SCN2A , SCN1A , SCN4B , SCN3B , SCN2B , SCN1B , ASIC5 , ASIC4 , ASIC3 , ASIC2 , ASIC1 , NALCN , SCNN1G , SCNN1D , SCNN1B , SCNN1A ,
SH2.domain.containing	0.877437	0.853865	0.855236	0.903451	0.876632	0.818539	0.815027	0.694964	0.884951	0.895984	0.844294	101	95	94	ZAP70 , YES1 , VAV3 , VAV2 , VAV1 , TXK , TNS4 , TNS3 , TNS1 , TNS2 , TEC , SYK , SUPT6H , STAT6 , STAT5B , STAT5A , STAT4 , STAT3 , STAT2 , STAT1 , STAP1 , SRMS , SRC , SOCS7 , SOCS6 , SOCS5 , SOCS4 , SOCS3 , SOCS2 , SOCS1 , SLA2 , SLA , SHF , SHE , SHD , SHC4 , SHC3 , SHC2 , SHC1 , SHB , SH3BP2 , SH2D7 , SH2D6 , SH2D4B , SH2D4A , SH2D3C , SH2D3A , SH2D2A , SH2D1B , SH2D1A , SH2B3 , SH2B2 , SH2B…
Ring.finger.proteins	0.873433	0.907723	0.90923	0.934336	0.816242	0.845459	0.95283	0.778557	0.637661	0.813687	0.843969	304	248	82	RNF227 , ZSWIM2 , ZNRF4 , ZNRF3 , ZNRF2 , ZNRF1 , CBLL2 , XIAP , VPS8 , VPS41 , VPS11 , UNKL , UHRF2 , UHRF1 , UBOX5 , TTC3 , TRIML1 , TRIM9 , TRIM8 , TRIM77 , TRIM75P , TRIM74 , TRIM73 , TRIM72 , TRIM71 , TRIM7 , TRIM69 , TRIM68 , TRIM67 , TRIM65 , TRIM64C , TRIM64B , TRIM64 , TRIM63 , TRIM62 , TRIM61 , TRIM60 , TRIM6 , TRIM59 , TRIM58 , TRIM56 , TRIM55 , TRIM54 , TRIM52 , TRIM51 , TRIM50 , TRIM…
Sulfotransferases	0.803026	0.911557	0.931239	0.827794	0.827352	0.82181	0.874332	0.855569	0.708382	0.831926	0.843329	51	42	82	SULT6B1 , SULT4A1 , SULT2B1 , SULT2A1 , SULT1E1 , SULT1D1P , SULT1C4 , SULT1C3 , SULT1C2 , SULT1B1 , SULT1A4 , SULT1A3 , SULT1A2 , SULT1A1 , UST , TPST2 , TPST1 , NDST4 , NDST3 , NDST2 , NDST1 , HS6ST3 , HS6ST2 , HS6ST1 , HS3ST6 , HS3ST5 , HS3ST4 , HS3ST3B1 , HS3ST3A1 , HS3ST2 , HS3ST1 , HS2ST1 , GAL3ST4 , GAL3ST3 , GAL3ST2 , GAL3ST1 , CHST9 , CHST8 , CHST7 , CHST6 , CHST5 , CHST4 , CHST3 , CHST2…
BTB.domain.containing	0.886758	0.905602	0.815794	0.887584	0.861197	0.766266	0.897876	0.741854	0.789036	0.906999	0.841357	134	131	98	ZNF131 , ZBTB9 , ZBTB8B , ZBTB8A , ZBTB7C , ZBTB7B , ZBTB7A , ZBTB6 , ZBTB5 , ZBTB49 , ZBTB48 , ZBTB47 , ZBTB46 , ZBTB45 , ZBTB44 , ZBTB43 , ZBTB42 , ZBTB41 , ZBTB40 , ZBTB4 , ZBTB39 , ZBTB38 , ZBTB37 , ZBTB34 , ZBTB33 , ZBTB32 , ZBTB3 , ZBTB26 , ZBTB25 , ZBTB24 , ZBTB22 , ZBTB21 , ZBTB20 , ZBTB2 , ZBTB18 , ZBTB17 , ZBTB16 , ZBTB14 , ZBTB12 , ZBTB11 , ZBTB10 , ZBTB1 , TNFAIP1 , SPOPL , SPOP , SLX…
Rho.GTPase.activating.proteins	0.885184	0.915163	0.835945	0.862124	0.862937	0.790477	0.89536	0.740108	0.879027	0.759453	0.837844	50	43	86	ARHGAP42 , SRGAP3 , SRGAP2 , SRGAP1 , SH3BP1 , OPHN1 , GMIP , ARHGAP45 , ARHGAP44 , ARHGAP4 , ARHGAP29 , ARHGAP26 , ARHGAP17 , ARHGAP10 , TAGAP , STARD8 , STARD13 , FAM13B , FAM13A , DLC1 , CHN2 , CHN1 , ARHGAP9 , ARHGAP8 , ARHGAP6 , ARHGAP5 , ARHGAP40 , ARHGAP39 , ARHGAP36 , ARHGAP35 , ARHGAP33 , ARHGAP32 , ARHGAP31 , ARHGAP30 , ARHGAP28 , ARHGAP27 , ARHGAP25 , ARHGAP24 , ARHGAP23 , ARHGAP22 , A…
RAS.type.GTPase.family	0.947328	0.905467	0.886064	0.820185	0.783179	0.830638	0.922858	0.723412	0.775576	0.871531	0.835434	35	34	97	RRAD , GEM , REM2 , REM1 , RRAS2 , RRAS , RIT2 , RIT1 , RHEBL1 , RHEB , RERGL , RERG , RASL12 , RASL11B , RASL11A , RASL10B , RASL10A , RASD2 , RAP2C , RAP2B , RAP2A , RAP1B , RAP1A , RALB , RALA , NRAS , NKIRAS2 , NKIRAS1 , MRAS , KRAS , HRAS , ERAS , DIRAS3 , DIRAS2 , DIRAS1 ,
Tetraspan.vesicle.membrane.proteins	0.866923	0.892806	0.939473	0.819543	0.860998	0.745173	0.940955	0.807587	0.831378	0.662957	0.83343	13	13	100	SYPL2 , SYPL1 , SYP , SYNPR , SYNGR4 , SYNGR3 , SYNGR2 , SYNGR1 , SCAMP5 , SCAMP4 , SCAMP3 , SCAMP2 , SCAMP1 ,
Sodium.voltage.gated.channels	0.959875	0.984153	0.931663	0.796337	0.870285	0.829214	0.755367	0.812562	0.665434	0.853254	0.833141	13	12	92	SCN11A , SCN10A , SCN9A , SCN8A , SCN5A , SCN4A , SCN3A , SCN2A , SCN1A , SCN4B , SCN3B , SCN2B , SCN1B ,
Sterile.alpha.motif.domain.containing	0.829831	0.922913	0.817436	0.84858	0.882139	0.776954	0.877916	0.742444	0.835455	0.777958	0.831311	88	84	95	ZCCHC14 , WDSUB1 , USH1G , TNKS2 , TNKS , STIM2 , STIM1 , SHANK3 , SHANK2 , SHANK1 , SGMS1 , SFMBT2 , SFMBT1 , SEC23IP , SCML4 , SCML2 , SCML1 , SCMH1 , SASH3 , SASH1 , SARM1 , SAMSN1 , SAMHD1 , SAMD9L , SAMD9 , SAMD8 , SAMD7 , SAMD5 , SAMD4B , SAMD4A , SAMD3 , SAMD15 , SAMD14 , SAMD13 , SAMD12 , SAMD11 , SAMD10 , SAMD1 , PPP1R9A , PPFIBP2 , PPFIBP1 , PPFIA4 , PPFIA3 , PPFIA2 , PPFIA1 , PHC3 , PH…
Rho.guanine.nucleotide.exchange.factors	0.842292	0.824153	0.910377	0.845646	0.801364	0.877277	0.890712	0.725904	0.794037	0.81157	0.831227	84	77	92	DOCK11 , DOCK10 , DOCK9 , DOCK8 , DOCK7 , DOCK6 , DOCK5 , DOCK4 , DOCK3 , DOCK2 , DOCK1 , PLEKHG7 , PLEKHG6 , PLEKHG5 , VAV3 , VAV2 , VAV1 , TRIO , TIAM2 , TIAM1 , SPATA13 , SOS2 , SOS1 , RASGRF2 , RASGRF1 , PREX2 , PREX1 , PLEKHG4B , PLEKHG4 , PLEKHG3 , PLEKHG2 , PLEKHG1 , OBSCN , NGEF , NET1 , MCF2L2 , MCF2L , MCF2 , KALRN , ITSN2 , ITSN1 , FGD6 , FGD5 , FGD4 , FGD3 , FGD2 , FGD1 , FARP2 , FARP…
S100.calcium.binding.proteins	0.932205	0.975985	0.95234	0.856332	0.800266	0.701415	0.856054	0.903162	0.773809	0.631533	0.827877	24	16	67	S100Z , S100P , S100G , S100B , S100A9 , S100A8 , S100A7P2 , S100A7P1 , S100A7L2 , S100A7A , S100A7 , S100A6 , S100A5 , S100A4 , S100A3 , S100A2 , S100A16 , S100A15A , S100A14 , S100A13 , S100A12 , S100A11 , S100A10 , S100A1 ,
Granins	0.730997	0.841229	0.778746	0.847643	0.87038	0.750986	0.967489	0.719766	0.849985	0.809928	0.826239	8	8	100	GNAS , VGF , SCG5 , SCG3 , SCG2 , PCSK1N , CHGB , CHGA ,
Serine.threonine.phosphatases	0.947435	0.855239	0.790668	0.85194	0.918648	0.704713	0.86512	0.813251	0.82352	0.794256	0.824151	41	41	100	TIMM50 , UBLCP1 , CTDSPL2 , CTDSPL , CTDSP2 , CTDSP1 , CTDP1 , CTDNEP1 , PPP6C , PPP5C , PPP4C , PPP3CC , PPP3CB , PPP3CA , PPP2CB , PPP2CA , PPP1CC , PPP1CB , PPP1CA , PPEF2 , PPEF1 , PPTC7 , PPM1N , PPM1M , PPM1L , PPM1K , PPM1J , PPM1H , PPM1G , PPM1F , PPM1E , PPM1D , PPM1B , PPM1A , PHLPP2 , PHLPP1 , PDP2 , PDP1 , ILKAP , PGAM5 , SSU72 ,
Epidermal.differentiation.complex	0.925185	0.973321	0.949487	0.839016	0.799991	0.690565	0.847273	0.90217	0.770768	0.634632	0.823025	72	27	38	HRNR , RPTN , TCHHL1 , TCHH , FLG2 , FLG , S100Z , S100P , S100G , S100B , S100A9 , S100A8 , S100A7P2 , S100A7P1 , S100A7L2 , S100A7A , S100A7 , S100A6 , S100A5 , S100A4 , S100A3 , S100A2 , S100A16 , S100A15A , S100A14 , S100A13 , S100A12 , S100A11 , S100A10 , S100A1 , C1orf68 , SMCP , LINC00302 , LCEP4 , LCEP3 , LCEP2 , LCEP1 , LCE6A , LCE5A , LCE4A , LCE3E , LCE3D , LCE3C , LCE3B , LCE3A , LCE2…
Potassium.voltage.gated.channel.regulatory.subunits	0.953669	0.658043	0.847062	0.833815	0.913265	0.851516	0.866128	0.848401	0.819352	0.737511	0.819455	15	14	93	DPP10 , DPP6 , KCNIP4 , KCNIP3 , KCNIP2 , KCNIP1 , KCNE5 , KCNE4 , KCNE3 , KCNE2 , KCNE1B , KCNE1 , KCNAB3 , KCNAB2 , KCNAB1 ,
Sulfotransferases..membrane.bound	0.809085	0.850181	0.931148	0.832387	0.818309	0.806322	0.847472	0.805766	0.70955	0.773634	0.819419	37	34	92	UST , TPST2 , TPST1 , NDST4 , NDST3 , NDST2 , NDST1 , HS6ST3 , HS6ST2 , HS6ST1 , HS3ST6 , HS3ST5 , HS3ST4 , HS3ST3B1 , HS3ST3A1 , HS3ST2 , HS3ST1 , HS2ST1 , GAL3ST4 , GAL3ST3 , GAL3ST2 , GAL3ST1 , CHST9 , CHST8 , CHST7 , CHST6 , CHST5 , CHST4 , CHST3 , CHST2 , CHST15 , CHST14 , CHST13 , CHST12 , CHST11 , CHST10 , CHST1 ,
Dual.specificity.phosphatases	0.872856	0.880851	0.863323	0.825618	0.815588	0.701173	0.816797	0.787406	0.844092	0.824312	0.817685	44	40	91	PTPDC1 , CDKN3 , CDC14B , CDC14A , SSH3 , SSH2 , SSH1 , TPTE2 , TPTE , TNS2 , TNS1 , PTEN , PTP4A3 , PTP4A2 , PTP4A1 , STYX , RNGTT , PTPMT1 , EPM2A , DUSP3 , DUSP28 , DUSP26 , DUSP23 , DUSP22 , DUSP21 , DUSP19 , DUSP18 , DUSP15 , DUSP14 , DUSP13 , DUSP12 , DUSP11 , DUPD1 , STYXL1 , DUSP9 , DUSP8 , DUSP7 , DUSP6 , DUSP5 , DUSP4 , DUSP2 , DUSP16 , DUSP10 , DUSP1 ,
Progestin.and.adipoQ.receptor.family	0.835203	0.86649	0.890597	0.846647	0.778442	0.758133	0.727389	0.907801	0.867641	0.712473	0.81729	11	11	100	PAQR9 , PAQR8 , PAQR7 , PAQR6 , PAQR5 , PAQR4 , PAQR3 , MMD2 , MMD , ADIPOR2 , ADIPOR1 ,
IPT.domain.containing	0.775099	0.747373	0.816462	0.844194	0.910897	0.783669	0.810302	0.791813	0.80447	0.840941	0.81668	31	31	100	RELB , RELA , REL , RBPJ , PLXND1 , PLXNC1 , PLXNB3 , PLXNB2 , PLXNB1 , PLXNA4 , PLXNA3 , PLXNA2 , PLXNA1 , PKHD1L1 , PKHD1 , NFKB2 , NFKB1 , NFATC4 , NFATC3 , NFATC2 , NFATC1 , NFAT5 , MST1R , MET , EXOC2 , EBF4 , EBF3 , EBF2 , EBF1 , CAMTA2 , CAMTA1 ,
RNA.binding.motif.containing	0.904526	0.908168	0.803833	0.894085	0.794601	0.664053	0.74672	0.802747	0.855488	0.879408	0.816567	213	183	86	ZRSR2 , ZRSR2P1 , ZNF638 , ZCRB1 , UHMK1 , U2SURP , U2AF2 , U2AF1L4 , U2AF1 , TUT1 , TRNAU1AP , TRA2B , TRA2A , TIAL1 , TIA1 , TDRD10 , TARDBP , TAF15 , SYNCRIP , SSB , SRSF9 , SRSF7 , SRSF6 , SRSF5 , SRSF4 , SRSF3 , SRSF2 , SRSF12 , SRSF11 , SRSF10 , SRSF1 , SREK1 , SPEN , SNRPB2 , SNRPA , SNRNP70 , SNRNP35 , SLTM , SLIRP , SFPQ , SF3B4 , SETD1B , SETD1A , SCAF8 , SCAF4 , SART3 , SAFB2 , SAFB , …
SNAREs	0.835081	0.953476	0.908059	0.669373	0.778106	0.816662	0.825518	0.805444	0.742709	0.836917	0.81514	39	35	90	STX8 , STX7 , STX6 , STX5 , STX4 , STX3 , STX2 , STX1B , STX1A , STX19 , STX18 , STX17 , STX16 , STX12 , STX11 , STX10 , VAMP9P , VAMP8 , VAMP7 , VAMP5 , VAMP4 , VAMP3 , VAMP2 , VAMP1 , USE1 , YKT6 , VTI1B , VTI1A , SNAP29 , SNAP25 , SNAP23 , SEC22C , SEC22B , SEC22A , GOSR2 , GOSR1 , BNIP1 , BET1L , BET1 ,
Dbl.family.Rho.GEFs	0.762014	0.83549	0.882953	0.816905	0.797303	0.827987	0.893233	0.731336	0.758273	0.788362	0.814649	73	66	90	PLEKHG7 , PLEKHG6 , PLEKHG5 , VAV3 , VAV2 , VAV1 , TRIO , TIAM2 , TIAM1 , SPATA13 , SOS2 , SOS1 , RASGRF2 , RASGRF1 , PREX2 , PREX1 , PLEKHG4B , PLEKHG4 , PLEKHG3 , PLEKHG2 , PLEKHG1 , OBSCN , NGEF , NET1 , MCF2L2 , MCF2L , MCF2 , KALRN , ITSN2 , ITSN1 , FGD6 , FGD5 , FGD4 , FGD3 , FGD2 , FGD1 , FARP2 , FARP1 , ECT2L , ECT2 , DNMBP , BCR , ARHGEF9 , ARHGEF7 , ARHGEF6 , ARHGEF5 , ARHGEF40 , ARHGEF…
Calmodulin.dependent.protein.kinases	0.681959	0.758094	0.916614	0.855015	0.841484	0.841865	0.834612	0.800766	0.70337	0.746211	0.810892	11	10	91	PNCK , EEF2K , CAMKV , CAMK4 , CAMK2G , CAMK2D , CAMK2B , CAMK2A , CAMK1G , CAMK1D , CAMK1 ,
Lipid.phosphatases	0.840682	0.873477	0.871215	0.861145	0.882483	0.738507	0.908102	0.659932	0.739428	0.752432	0.809636	45	41	91	PLPP7 , PLPP6 , PLPP5 , PLPP4 , PLPP3 , PLPP2 , PLPP1 , SYNJ2 , SYNJ1 , SACM1L , PTPMT1 , PTEN , PIP4P2 , PIP4P1 , OCRL , MTMR8 , MTMR7 , MTMR6 , MTMR4 , MTMR3 , MTMR2 , MTMR14 , MTMR1 , MTM1 , MINPP1 , INPPL1 , INPP5K , INPP5J , INPP5F , INPP5E , INPP5D , INPP5B , INPP5A , INPP4B , INPP1 , IMPA2 , IMPA1 , FIG4 , BPNT1 , SGPP2 , SGPP1 , LPIN3 , LPIN2 , LPIN1 , DOLPP1 ,
Tetratricopeptide.repeat.domain.containing	0.7619	0.83375	0.728249	0.828796	0.793368	0.797716	0.920954	0.670946	0.841477	0.869382	0.809404	115	99	86	ZC3H7B , ZC3H7A , WDTC1 , UTY , TTC9C , TTC9B , TTC9 , TTC8 , TTC7B , TTC7A , TTC6 , TTC5 , TTC4 , TTC39C , TTC39B , TTC39A , TTC38 , TTC37 , TTC36 , TTC34 , TTC33 , TTC32 , TTC31 , TTC30B , TTC30A , TTC3 , TTC29 , TTC28 , TTC27 , TTC26 , TTC25 , TTC24 , TTC23 , TTC22 , TTC21B , TTC21A , TTC19 , TTC17 , TTC16 , TTC14 , TTC13 , TTC12 , TTC1 , TRAPPC12 , TRANK1 , TOMM70 , TOMM34 , TMTC4 , TMTC3 , T…
ATPase.Na..K..transporting.subunits	0.898465	0.913162	0.888967	0.709013	0.861968	0.837828	0.722994	0.786674	0.828312	0.715098	0.807113	7	6	86	ATP1B3 , ATP1B2 , ATP1B1 , ATP1A4 , ATP1A3 , ATP1A2 , ATP1A1 ,
Regulators.of.G.protein.signaling	0.813459	0.796573	0.80617	0.940728	0.774236	0.843866	0.860476	0.717071	0.747455	0.770171	0.806305	21	21	100	RGS9 , RGS8 , RGS7 , RGS6 , RGS5 , RGS4 , RGS3 , RGS22 , RGS21 , RGS20 , RGS2 , RGS19 , RGS18 , RGS17 , RGS16 , RGS14 , RGS13 , RGS12 , RGS11 , RGS10 , RGS1 ,
SCF.complex	0.796914	0.917082	0.815739	0.759302	0.857734	0.773091	0.878549	0.817126	0.657995	0.759649	0.80403	74	70	95	FBXW9 , FBXW8 , FBXW7 , FBXW5 , FBXW4 , FBXW2 , FBXW12 , FBXW11 , FBXW10 , CDRT1 , BTRC , FBXO9 , FBXO8 , FBXO7 , FBXO6 , FBXO5 , FBXO48 , FBXO47 , FBXO46 , FBXO45 , FBXO44 , FBXO43 , FBXO42 , FBXO41 , FBXO40 , FBXO4 , FBXO39 , FBXO38 , FBXO36 , FBXO34 , FBXO33 , FBXO32 , FBXO31 , FBXO30 , FBXO3 , FBXO28 , FBXO27 , FBXO25 , FBXO24 , FBXO22 , FBXO21 , FBXO2 , FBH1 , FBXO17 , FBXO16 , FBXO15 , FBXO…
Protein.tyrosine.phosphatases.receptor.type	0.779218	0.773033	0.772614	0.945523	0.958466	0.757218	0.969573	0.721527	0.795894	0.542095	0.803994	21	20	95	PTPRZ1 , PTPRVP , PTPRU , PTPRT , PTPRS , PTPRR , PTPRQ , PTPRO , PTPRN2 , PTPRN , PTPRM , PTPRK , PTPRJ , PTPRH , PTPRG , PTPRF , PTPRE , PTPRD , PTPRC , PTPRB , PTPRA ,
RAB..member.RAS.oncogene.GTPases	0.930134	0.860455	0.766545	0.821231	0.831918	0.808654	0.846759	0.732537	0.753649	0.791795	0.801505	65	59	91	IFT27 , RASEF , RAB9B , RAB9A , RAB8B , RAB8A , RAB7B , RAB7A , RAB6C , RAB6B , RAB6A , RAB5C , RAB5B , RAB5A , RAB4B , RAB4A , RAB44 , RAB43 , RAB42 , RAB41 , RAB40C , RAB40B , RAB40A , RAB3D , RAB3C , RAB3B , RAB3A , RAB39B , RAB39A , RAB38 , RAB37 , RAB36 , RAB35 , RAB34 , RAB33B , RAB33A , RAB32 , RAB31 , RAB30 , RAB2B , RAB2A , RAB29 , RAB28 , RAB27B , RAB27A , RAB26 , RAB25 , RAB24 , RAB23 …
FERM.domain.containing	0.761701	0.805538	0.609259	0.914043	0.844603	0.827596	0.884271	0.818383	0.748881	0.74935	0.800214	50	47	94	PTPN4 , PTPN3 , PTPN21 , PTPN14 , PTPN13 , PTK2B , PTK2 , PLEKHH3 , PLEKHH2 , PLEKHH1 , MYO7B , MYO7A , MYO15B , MYO15A , MYO10 , MYLIP , KRIT1 , JAK2 , JAK1 , FRMPD4 , FRMPD3 , FRMPD2 , FRMPD1 , FERMT3 , FERMT2 , FERMT1 , FARP2 , FARP1 , EPB41L5 , EPB41L4B , EPB41L4A , EPB41L3 , EPB41L2 , EPB41L1 , NF2 , TYK2 , TLN2 , TLN1 , EPB41 , MSN , RDX , EZR , FRMD8 , FRMD7 , FRMD6 , FRMD5 , FRMD4B , FRMD…
Calcium.channels	0.896002	0.918994	0.833769	0.889724	0.744681	0.774441	0.866277	0.697884	0.791266	0.68115	0.799798	41	40	98	CACNA1S , CACNA1I , CACNA1H , CACNA1G , CACNA1F , CACNA1E , CACNA1D , CACNA1C , CACNA1B , CACNA1A , CACNG8 , CACNG7 , CACNG6 , CACNG5 , CACNG4 , CACNG3 , CACNG2 , CACNG1 , CACNA2D4 , CACNA2D3 , CACNA2D2 , CACNA2D1 , CACNB4 , CACNB3 , CACNB2 , CACNB1 , TPCN2 , TPCN1 , CATSPERG , CATSPERD , CATSPERB , CATSPER4 , CATSPER3 , CATSPER2 , CATSPER1 , ITPR3 , ITPR2 , ITPR1 , RYR3 , RYR2 , RYR1 ,
C2.set.domain.containing	0.881533	0.854017	0.867347	0.878385	0.815446	0.779333	0.899475	0.749953	0.564391	0.76657	0.797213	40	29	72	VCAM1 , TMEM25 , SIGLEC16 , SIGLEC12 , SIGLEC11 , SIGLEC10 , SIGLEC1 , NECTIN4 , NECTIN3 , NECTIN2 , NECTIN1 , PVR , NPHS1 , MCAM , MAG , KIRREL3 , KIRREL2 , KIRREL1 , ICOSLG , CRTAM , CD80 , CD4 , CD276 , CD274 , CD22 , CD200R1L , CD200R1 , CD2 , CADM4 , CADM3 , CADM2 , CADM1 , BTNL2 , BTN3A1 , BTN2A2 , BTN2A1 , BTN1A1 , BCAM , ALCAM , AGER ,
Protein.phosphatases..Mg2..Mn2..dependent	0.910544	0.793395	0.789115	0.811288	0.895067	0.732522	0.834535	0.712484	0.800102	0.770954	0.793274	18	18	100	PPTC7 , PPM1N , PPM1M , PPM1L , PPM1K , PPM1J , PPM1H , PPM1G , PPM1F , PPM1E , PPM1D , PPM1B , PPM1A , PHLPP2 , PHLPP1 , PDP2 , PDP1 , ILKAP ,
Intermediate.filaments.Type.IV	0.903644	0.89466	0.934931	0.724305	0.751481	0.733648	0.931854	0.897468	0.610525	0.654822	0.792633	6	5	83	SYNM , NES , NEFM , NEFL , NEFH , INA ,
Intermediate.filaments	0.894986	0.84981	0.905076	0.706566	0.736708	0.878266	0.811686	0.872556	0.719643	0.649824	0.792237	73	57	78	KRT9 , KRT40 , KRT39 , KRT38 , KRT37 , KRT36 , KRT35 , KRT34 , KRT33B , KRT33A , KRT32 , KRT31 , KRT28 , KRT27 , KRT26 , KRT25 , KRT24 , KRT23 , KRT20 , KRT19 , KRT18 , KRT17 , KRT16 , KRT15 , KRT14 , KRT13 , KRT12 , KRT10 , KRT222 , KRT86 , KRT85 , KRT84 , KRT83 , KRT82 , KRT81 , KRT80 , KRT8 , KRT79 , KRT78 , KRT77 , KRT76 , KRT75 , KRT74 , KRT73 , KRT72 , KRT71 , KRT7 , KRT6C , KRT6B , KRT6A ,…
F.boxes	0.794559	0.917393	0.827816	0.708392	0.864721	0.738049	0.859796	0.812899	0.642581	0.75834	0.792221	71	67	94	FBXO9 , FBXO8 , FBXO7 , FBXO6 , FBXO5 , FBXO48 , FBXO47 , FBXO46 , FBXO45 , FBXO44 , FBXO43 , FBXO42 , FBXO41 , FBXO40 , FBXO4 , FBXO39 , FBXO38 , FBXO36 , FBXO34 , FBXO33 , FBXO32 , FBXO31 , FBXO30 , FBXO3 , FBXO28 , FBXO27 , FBXO25 , FBXO24 , FBXO22 , FBXO21 , FBXO2 , FBH1 , FBXO17 , FBXO16 , FBXO15 , FBXO11 , FBXO10 , ECT2L , CCNF , FBXW9 , FBXW8 , FBXW7 , FBXW5 , FBXW4 , FBXW2 , FBXW12 , FBXW…
ANTP.class.homeoboxes	0.654085	0.77099	0.914825	0.761084	0.850939	0.793187	0.830781	0.708877	0.732706	0.760751	0.791571	119	84	71	VENTXP7 , VENTXP6 , VENTXP5 , VENTXP4 , VENTXP3 , VENTXP2 , VENTXP1 , VENTX , VAX2 , VAX1 , TLX3 , TLX2 , TLX1 , NOTO , NKX6-3 , NKX6-2 , NKX6-1 , NKX3-2 , NKX3-1 , NKX2-8 , NKX2-6 , NKX2-5 , NKX2-4 , NKX2-3 , NKX2-2 , NKX2-1 , NKX1-2 , NKX1-1 , NANOGP9 , NANOGP8 , NANOGP7 , NANOGP6 , NANOGP5 , NANOGP4 , NANOGP3 , NANOGP2 , NANOGP11 , NANOGP10 , NANOGP1 , NANOG , MSX2P1 , MSX2 , MSX1 , LBX2 , LBX…
Sodium.voltage.gated.channel.alpha.subunits	0.906319	0.944881	0.839302	0.75677	0.798331	0.799439	0.760178	0.77777	0.622958	0.819359	0.790999	9	8	89	SCN11A , SCN10A , SCN9A , SCN8A , SCN5A , SCN4A , SCN3A , SCN2A , SCN1A ,
G.protein.coupled.receptors..Class.A.orphans	0.746784	0.761569	0.542571	0.862563	0.970427	0.758449	0.940026	0.727766	0.763026	0.776276	0.789186	80	66	82	P2RY10 , P2RY8 , MRGPRX4 , MRGPRX3 , MRGPRX2 , MRGPRX1 , MRGPRG , MRGPRF , MRGPRE , MRGPRD , MAS1L , MAS1 , LGR6 , LGR5 , LGR4 , GPR88 , GPR87 , GPR85 , GPR84 , GPR83 , GPR82 , GPR79 , GPR78 , GPR75 , GPR68 , GPR65 , GPR63 , GPR62 , GPR61 , GPR6 , GPR55 , GPR52 , GPR50 , GPR45 , GPR42 , GPR4 , GPR39 , GPR37L1 , GPR37 , GPR35 , GPR34 , GPR33 , GPR32 , GPR31 , GPR3 , GPR27 , GPR26 , GPR25 , GPR22 ,…
C2.domain.containing.protein.kinases	0.810578	0.750382	0.741566	0.845298	0.984114	0.797442	0.899294	0.842712	0.6884	0.54512	0.788259	10	10	100	PKN3 , PKN2 , PKN1 , PRKCQ , PRKCH , PRKCG , PRKCE , PRKCD , PRKCB , PRKCA ,
Cadherin.related	0.869058	0.868332	0.706661	0.866437	0.821679	0.8008	0.78342	0.833068	0.759444	0.60437	0.78269	17	17	100	RET , PCDH15 , FAT4 , FAT3 , FAT2 , FAT1 , DCHS2 , DCHS1 , CLSTN3 , CLSTN2 , CLSTN1 , CDHR5 , CDHR4 , CDHR3 , CDHR2 , CDHR1 , CDH23 ,
Actin.related.protein.2.3.complex.subunits	0.676075	0.900987	0.852511	0.764371	0.757942	0.742962	0.790588	0.700384	0.653342	0.865508	0.780955	9	9	100	ACTR3 , ACTR2 , ARPC5L , ARPC5 , ARPC4 , ARPC3 , ARPC2 , ARPC1B , ARPC1A ,
Sushi.domain.containing	0.773481	0.778189	0.69081	0.79193	0.844412	0.840096	0.782922	0.722813	0.748506	0.816064	0.779527	57	48	84	SUSD2 , GABBR1 , C1RL , SEZ6L , CFHR5 , PAPPA2 , CSMD1 , SUSD3 , BCAN , SUSD6 , CFHR4 , SNED1 , CSMD2 , CSMD3 , PAMR1 , SEZ6L2 , SUSD1 , SUSD4 , FBLN7 , SEZ6 , SVEP1 , CR1L , IL15RA , PAPPA , CFHR1 , CFHR3 , SRPX , MASP1 , CFHR2 , C4BPB , CR2 , CR1 , SELE , ACAN , SELP , CD46 , SELL , C6 , VCAN , C7 , C1S , CFH , CD55 , TPO , C2 , F13B , C4BPA , APOH , IL2RA , CFB , HPR , HP , C1R , SRPX2 , SUSD5…
Basic.helix.loop.helix.proteins	0.755021	0.814627	0.642957	0.921752	0.764672	0.74182	0.887615	0.691153	0.798943	0.743725	0.778585	110	107	97	USF2 , USF1 , TWIST2 , TWIST1 , TFEC , TFEB , TFE3 , TFAP4 , TCFL5 , TCF4 , TCF3 , TCF24 , TCF23 , TCF21 , TCF15 , TCF12 , TAL2 , TAL1 , SREBF2 , SREBF1 , SOHLH2 , SOHLH1 , SIM2 , SIM1 , SCX , PTF1A , OLIG3 , OLIG2 , OLIG1 , NPAS4 , NPAS3 , NPAS2 , NPAS1 , NHLH2 , NHLH1 , NEUROG3 , NEUROG2 , NEUROG1 , NEUROD6 , NEUROD4 , NEUROD2 , NEUROD1 , NCOA3 , NCOA2 , NCOA1 , MYOG , MYOD1 , MYF6 , MYF5 , MYC…
Calcium.voltage.gated.channel.subunits	0.893619	0.827519	0.773435	0.883619	0.724851	0.776557	0.860357	0.66874	0.797507	0.672746	0.776148	26	25	96	CACNA2D4 , CACNA2D3 , CACNA2D2 , CACNA2D1 , CACNA1S , CACNA1I , CACNA1H , CACNA1G , CACNA1F , CACNA1E , CACNA1D , CACNA1C , CACNA1B , CACNA1A , CACNB4 , CACNB3 , CACNB2 , CACNB1 , CACNG8 , CACNG7 , CACNG6 , CACNG5 , CACNG4 , CACNG3 , CACNG2 , CACNG1 ,
Basic.leucine.zipper.proteins	0.79618	0.911891	0.808066	0.834212	0.701887	0.681644	0.816044	0.708122	0.679202	0.831193	0.774696	52	50	96	CREB3L4 , CREB3L3 , CREB3L2 , CREB3L1 , CREB3 , TEF , HLF , DBP , XBP1 , NRL , NFIL3 , NFE2L3 , NFE2L2 , NFE2L1 , NFE2 , MAFK , MAFG , MAFF , MAFB , MAFA , MAF , JUND , JUNB , JUN , JDP2 , FOSL2 , FOSL1 , FOSB , FOS , CREM , CREBZF , CREBL2 , CREB5 , CREB1 , CEBPG , CEBPE , CEBPD , CEBPB , CEBPA , BATF3 , BATF2 , BATF , BACH2 , BACH1 , ATF7 , ATF6B , ATF6 , ATF5 , ATF4 , ATF3 , ATF2 , ATF1 ,
N.BAR.domain.containing	0.880007	0.944407	0.758479	0.677641	0.779844	0.695904	0.898613	0.753951	0.7498	0.687266	0.771767	12	12	100	SH3GLB2 , SH3GLB1 , SH3GL3 , SH3GL2 , SH3GL1 , SH3BP1 , BIN3 , BIN2 , BIN1 , ARHGAP44 , ARHGAP17 , AMPH ,
Tubulins	0.78616	0.955138	0.888803	0.721298	0.797382	0.602858	0.844186	0.735326	0.660523	0.729401	0.770546	27	18	67	TUBB8B , TUBG2 , TUBG1 , TUBE1 , TUBD1 , TUBB8 , TUBB7P , TUBB6 , TUBB4B , TUBB4A , TUBB3 , TUBB2B , TUBB2A , TUBB1 , TUBB , TUBAL3 , TUBA8 , TUBA4B , TUBA4A , TUBA3GP , TUBA3FP , TUBA3E , TUBA3D , TUBA3C , TUBA1C , TUBA1B , TUBA1A ,
ATPases.Ca2..transporting	0.921887	0.84771	0.828963	0.898357	0.676749	0.808532	0.725924	0.57736	0.844635	0.723227	0.770162	9	9	100	ATP2C2 , ATP2C1 , ATP2B4 , ATP2B3 , ATP2B2 , ATP2B1 , ATP2A3 , ATP2A2 , ATP2A1 ,
Phospholipases	0.75788	0.709761	0.635951	0.900422	0.77096	0.724729	0.893212	0.763494	0.691981	0.839356	0.769985	42	39	93	PLD6 , PLD5 , PLD4 , PLD3 , PLD2 , PLD1 , PLCZ1 , PLCH2 , PLCH1 , PLCG2 , PLCG1 , PLCE1 , PLCD4 , PLCD3 , PLCD1 , PLCB4 , PLCB3 , PLCB2 , PLCB1 , PLB1 , PLA2G7 , PLA2G6 , PLA2G5 , PLA2G4F , PLA2G4E , PLA2G4D , PLA2G4C , PLA2G4B , PLA2G4A , PLA2G3 , PLA2G2F , PLA2G2E , PLA2G2D , PLA2G2C , PLA2G2A , PLA2G1B , PLAAT3 , PLA2G15 , PLA2G12B , PLA2G12A , PLA2G10 , PLA1A ,
G.protein.subunits.alpha	0.709141	0.891807	0.746635	0.790479	0.824662	0.761765	0.899536	0.517509	0.647951	0.841756	0.769122	14	13	93	GNAT2 , GNAZ , GNAT1 , GNAO1 , GNAT3 , GNAI3 , GNAI2 , GNAI1 , GNAL , GNAS , GNA15 , GNA14 , GNA11 , GNAQ ,
Heat.shock.proteins	0.922438	0.839056	0.959891	0.735196	0.771724	0.72718	0.783559	0.758444	0.622377	0.718774	0.768467	97	88	91	CLPB , TCP1 , MKKS , HSPE1 , HSPD1 , CCT8 , CCT7 , CCT6B , CCT6A , CCT5 , CCT4 , CCT3 , CCT2 , BBS12 , BBS10 , TRAP1 , HSP90B1 , HSP90AB1 , HSP90AA3P , HSP90AA1 , ODF1 , HSPB9 , HSPB8 , HSPB7 , HSPB6 , HSPB3 , HSPB2 , HSPB11 , HSPB1 , CRYAB , CRYAA , SEC63 , SACS , HSCB , GAK , DNAJC9 , DNAJC8 , DNAJC7 , DNAJC6 , DNAJC5G , DNAJC5B , DNAJC5 , DNAJC4 , DNAJC30 , DNAJC3 , DNAJC28 , DNAJC27 , DNAJC25…
Rho.family.GTPases	0.803344	0.75702	0.687947	0.757358	0.748282	0.74708	0.920398	0.688439	0.745356	0.806894	0.762086	20	20	100	RND3 , RND2 , RND1 , RHOV , RHOU , RHOQ , RHOJ , RHOH , RHOG , RHOF , RHOD , RHOC , RHOB , RHOA , RHOBTB2 , RHOBTB1 , RAC3 , RAC2 , RAC1 , CDC42 ,
Wnt.enhanceosome.complex	0.839804	0.888042	0.560451	0.723828	0.749785	0.701543	0.7622	0.788236	0.789468	0.868646	0.759133	18	18	100	LEF1 , TLE4 , TLE3 , TLE2 , TLE1 , TCF7L2 , TCF7L1 , TCF7 , SSBP4 , SSBP3 , SSBP2 , PYGO2 , PYGO1 , LDB2 , LDB1 , CTNNB1 , BCL9L , BCL9 ,
Syntaxins	0.73781	0.863657	0.832216	0.695324	0.756998	0.686131	0.75147	0.730586	0.697687	0.799932	0.757111	16	15	94	STX8 , STX7 , STX6 , STX5 , STX4 , STX3 , STX2 , STX1B , STX1A , STX19 , STX18 , STX17 , STX16 , STX12 , STX11 , STX10 ,
Chloride.channels	0.734652	0.888596	0.609186	0.844688	0.882486	0.653179	0.688457	0.636782	0.794208	0.804948	0.755837	36	33	92	BEST4 , BEST3 , BEST2 , BEST1 , ANO9 , ANO8 , ANO7 , ANO6 , ANO5 , ANO4 , ANO3 , ANO2 , ANO10 , ANO1 , LRRC8E , LRRC8D , LRRC8C , LRRC8B , LRRC8A , CFTR , CLIC6 , CLIC5 , CLIC4 , CLIC3 , CLIC2 , CLIC1 , BSND , CLCNKB , CLCNKA , CLCN7 , CLCN6 , CLCN5 , CLCN4 , CLCN3 , CLCN2 , CLCN1 ,
F.boxes.other	0.692216	0.918473	0.698193	0.672084	0.817268	0.712468	0.817887	0.815386	0.609679	0.733102	0.754949	39	37	95	FBXO9 , FBXO8 , FBXO7 , FBXO6 , FBXO5 , FBXO48 , FBXO47 , FBXO46 , FBXO45 , FBXO44 , FBXO43 , FBXO42 , FBXO41 , FBXO40 , FBXO4 , FBXO39 , FBXO38 , FBXO36 , FBXO34 , FBXO33 , FBXO32 , FBXO31 , FBXO30 , FBXO3 , FBXO28 , FBXO27 , FBXO25 , FBXO24 , FBXO22 , FBXO21 , FBXO2 , FBH1 , FBXO17 , FBXO16 , FBXO15 , FBXO11 , FBXO10 , ECT2L , CCNF ,
Copines	0.842435	0.567911	0.776317	0.80892	0.840871	0.775036	0.840045	0.801407	0.76219	0.606162	0.753206	9	9	100	CPNE9 , CPNE8 , CPNE7 , CPNE6 , CPNE5 , CPNE4 , CPNE3 , CPNE2 , CPNE1 ,
ATPase.phospholipid.transporting	0.777773	0.853605	0.825114	0.838824	0.832889	0.72049	0.754855	0.581651	0.701947	0.663057	0.752492	15	13	87	ATP11C , ATP11B , ATP11A , ATP10D , ATP10B , ATP10A , ATP9B , ATP9A , ATP8B5P , ATP8B4 , ATP8B3 , ATP8B2 , ATP8B1 , ATP8A2 , ATP8A1 ,
Small.nucleolar.RNA.host.genes	0.874993	0.759478	0.746345	0.752081	0.723714	0.747904	0.857391	0.573719	0.831066	0.778823	0.75228	181	113	62	SNHG32 , ZFAS1 , SNHG9 , SNHG8 , SNHG7 , SNHG6 , SNHG5 , SNHG4 , SNHG31 , SNHG30 , SNHG3 , SNHG29 , SNHG28 , SNHG27 , SNHG26 , SNHG25 , SNHG22 , SNHG21 , SNHG20 , SNHG19 , SNHG18 , SNHG17 , SNHG16 , SNHG15 , SNHG14 , SNHG12 , SNHG11 , SNHG10 , SNHG1 , RPL32P3 , MEG8 , GAS5 , EPB41L4A-AS1 , DANCR , CCT6P3 , CCT6P1 , ZNF157 , ZBED3 , WDR43 , VPS13D , USP34 , URB1 , UBAP2L , UBAP2 , TSR1 , TRO , TPT…
Small.nucleolar.RNA.protein.coding.host.genes	0.874993	0.759478	0.746345	0.752081	0.723714	0.747904	0.857391	0.573719	0.831066	0.778823	0.75228	145	113	78	ZNF157 , ZBED3 , WDR43 , VPS13D , USP34 , URB1 , UBAP2L , UBAP2 , TSR1 , TRO , TPT1 , TOMM20 , TNPO2 , TIPIN , TIMM23B , TIMM23 , TCP1 , TBRG4 , TAF1D , SRGAP2B , SRGAP2 , SRCAP , SNX5 , SNRPB , SMARCC1 , SLC47A1 , SLC25A3 , SF3B3 , RPSA , RPS8 , RPS3A , RPS3 , RPS20 , RPS2 , RPS13 , RPS12 , RPS11 , RPLP2 , RPL7A , RPL5 , RPL4 , RPL39 , RPL37A , RPL37 , RPL32 , RPL30 , RPL3 , RPL27A , RPL23A , RP…
Sec7.family	0.808596	0.815354	0.805222	0.911166	0.760866	0.7674	0.799047	0.596808	0.667952	0.629989	0.750423	16	16	100	PSD4 , PSD3 , PSD2 , PSD , ARFGEF3 , ARFGEF2 , ARFGEF1 , CYTH4 , CYTH3 , CYTH2 , CYTH1 , IQSEC3 , IQSEC2 , IQSEC1 , FBXO8 , GBF1 ,
F.BAR.domain.containing	0.690057	0.841125	0.665851	0.730524	0.875373	0.796198	0.793823	0.607026	0.700469	0.720252	0.747849	23	20	87	TRIP10 , SRGAP3 , SRGAP2C , SRGAP2B , SRGAP2 , SRGAP1 , PSTPIP2 , PSTPIP1 , PACSIN3 , PACSIN2 , PACSIN1 , NOSTRIN , GAS7 , FNBP1L , FNBP1 , FES , FER , FCHSD2 , FCHSD1 , FCHO2 , FCHO1 , ARHGAP45 , ARHGAP4 ,
ZF.class.homeoboxes.and.pseudogenes	0.940207	0.63576	0.83078	0.808435	0.798993	0.6493	0.648779	0.75216	0.901712	0.68345	0.745485	15	14	93	ZHX3 , ZHX2 , ZHX1 , ZFHX4 , ZFHX3 , ZFHX2 , ZEB2P1 , ZEB2 , ZEB1 , TSHZ3 , TSHZ2 , TSHZ1 , HOMEZ , ADNP2 , ADNP ,
Adaptor.related.protein.complexes	0.85213	0.770883	0.777787	0.798547	0.71308	0.719031	0.747734	0.683744	0.71054	0.780156	0.744611	28	28	100	AP5Z1 , AP5S1 , AP5M1 , AP5B1 , AP4S1 , AP4M1 , AP4E1 , AP4B1 , AP3S2 , AP3S1 , AP3M2 , AP3M1 , AP3D1 , AP3B2 , AP3B1 , AP2S1 , AP2M1 , AP2B1 , AP2A2 , AP2A1 , AP1S3 , AP1S2 , AP1S1 , AP1M2 , AP1M1 , AP1G2 , AP1G1 , AP1B1 ,
Metzincin.metallopeptidases	0.657963	0.742636	0.766538	0.811139	0.745268	0.744852	0.914285	0.645722	0.705869	0.604769	0.742342	78	66	85	PAPPA2 , PAPPA , TLL2 , TLL1 , MEP1B , MEP1A , ASTL , BMP1 , MMP9 , MMP8 , MMP7 , MMP3 , MMP28 , MMP27 , MMP26 , MMP25 , MMP24 , MMP23B , MMP23A , MMP21 , MMP20 , MMP2 , MMP19 , MMP17 , MMP16 , MMP15 , MMP14 , MMP13 , MMP12 , MMP11 , MMP10 , MMP1 , ADAMTS9 , ADAMTS8 , ADAMTS7 , ADAMTS6 , ADAMTS5 , ADAMTS4 , ADAMTS3 , ADAMTS20 , ADAMTS2 , ADAMTS19 , ADAMTS18 , ADAMTS17 , ADAMTS16 , ADAMTS15 , ADAM…
Oxysterol.binding.proteins	0.750428	0.855268	0.684629	0.919954	0.682249	0.729461	0.785095	0.647864	0.742811	0.625109	0.741382	12	12	100	OSBPL9 , OSBPL8 , OSBPL7 , OSBPL6 , OSBPL5 , OSBPL3 , OSBPL2 , OSBPL1A , OSBPL11 , OSBPL10 , OSBP2 , OSBP ,
Protein.coats	0.853553	0.774551	0.732226	0.786728	0.685368	0.712121	0.803337	0.681799	0.715956	0.769905	0.740221	48	48	100	AP3S2 , AP3S1 , AP3M2 , AP3M1 , AP3D1 , AP3B2 , AP3B1 , AP2S1 , AP2M1 , AP2B1 , AP2A2 , AP2A1 , AP1S3 , AP1S2 , AP1S1 , AP1M2 , AP1M1 , AP1G2 , AP1G1 , AP1B1 , AP5Z1 , AP5S1 , AP5M1 , AP5B1 , AP4S1 , AP4M1 , AP4E1 , AP4B1 , ARCN1 , COPZ2 , COPZ1 , COPG2 , COPG1 , COPE , COPB2 , COPB1 , COPA , SEC31B , SEC31A , SEC13 , SEC24D , SEC24C , SEC24B , SEC24A , SEC23B , SEC23A , SAR1B , SAR1A ,
A.kinase.anchoring.proteins	0.792006	0.86741	0.71635	0.725892	0.76061	0.637292	0.765414	0.742082	0.686745	0.755886	0.739742	31	26	84	C2orf88 , WASF1 , SYNM , SPHKAP , RAB32 , NF2 , NBEA , MYRIP , MYO7A , MAP2 , EZR , CMYA5 , CBFA2T3 , ARFGEF2 , AKAP9 , AKAP8 , AKAP7 , AKAP6 , AKAP5 , AKAP4 , AKAP3 , AKAP2 , AKAP17BP , AKAP17A , AKAP14 , AKAP13 , AKAP12 , AKAP11 , AKAP10 , AKAP1 , ACBD3 ,
HECT.domain.containing	0.892422	0.74405	0.745712	0.712513	0.758321	0.629782	0.8607	0.62364	0.738013	0.838298	0.739003	28	25	89	HERC6 , HERC5 , HERC4 , HERC3 , HERC2 , HERC1 , TRIP12 , WWP2 , WWP1 , UBR5 , UBE3C , UBE3B , UBE3A , SMURF2 , SMURF1 , NEDD4L , NEDD4 , ITCH , HUWE1 , HECW2 , HECW1 , HECTD4 , HECTD3 , HECTD2 , HECTD1 , HACE1 , G2E3 , AREL1 ,
Nuclear.hormone.receptors	0.801748	0.815681	0.7456	0.69496	0.789619	0.664574	0.737139	0.716601	0.855573	0.625866	0.738401	49	48	98	VDR , THRB , THRA , RXRG , RXRB , RXRA , RORC , RORB , RORA , RARG , RARB , RARA , PPARG , PPARD , PPARA , PGR , NR6A1 , NR5A2 , NR5A1 , NR4A3 , NR4A2 , NR4A1 , NR3C2 , NR3C1 , NR2F6 , NR2F2 , NR2F1 , NR2E3 , NR2E1 , NR2C2 , NR2C1 , NR1I3 , NR1I2 , NR1H5P , NR1H4 , NR1H3 , NR1H2 , NR1D2 , NR1D1 , NR0B2 , NR0B1 , HNF4G , HNF4A , ESRRG , ESRRB , ESRRA , ESR2 , ESR1 , AR ,
Phosphoinositide.phosphatases	0.763833	0.852856	0.892141	0.731576	0.750249	0.616516	0.870066	0.626013	0.681216	0.615048	0.737298	32	28	88	SYNJ2 , SYNJ1 , SACM1L , PTPMT1 , PTEN , PIP4P2 , PIP4P1 , OCRL , MTMR8 , MTMR7 , MTMR6 , MTMR4 , MTMR3 , MTMR2 , MTMR14 , MTMR1 , MTM1 , MINPP1 , INPPL1 , INPP5K , INPP5J , INPP5F , INPP5E , INPP5D , INPP5B , INPP5A , INPP4B , INPP1 , IMPA2 , IMPA1 , FIG4 , BPNT1 ,
Short.chain.dehydrogenase.reductase.superfamily	0.688091	0.790613	0.739569	0.7635	0.619586	0.774983	0.845738	0.6102	0.736603	0.751836	0.736959	76	65	86	WWOX , UXS1 , TSTA3 , TGDS , TDH , SPR , SDR9C7 , SDR42E2 , SDR42E1 , SDR39U1 , SDR16C6P , SDR16C5 , RDH8 , RDH5 , RDH16 , RDH14 , RDH13 , RDH12 , RDH11 , RDH10 , QDPR , PECR , NSDHL , NMRAL1 , NDUFA9 , MAT2B , KDSR , HTATIP2 , HSDL2 , HSDL1 , HSD3B7 , HSD3B2 , HSD3B1 , HSD17B8 , HSD17B7 , HSD17B6 , HSD17B4 , HSD17B3 , HSD17B2 , HSD17B14 , HSD17B13 , HSD17B12 , HSD17B11 , HSD17B10 , HSD17B1 , HSD…
Lipid.like.receptors	0.557612	0.580152	0.849729	0.474843	0.974958	0.72868	0.938107	0.786593	0.863665	0.416905	0.734848	33	29	88	FFAR4 , FFAR3 , FFAR2 , FFAR1 , PTAFR , TBXA2R , PTGIR , PTGFR , PTGER4 , PTGER3 , PTGER2 , PTGER1 , PTGDR2 , PTGDR , S1PR5 , S1PR4 , S1PR3 , S1PR2 , S1PR1 , LPAR6 , LPAR5 , LPAR4 , LPAR3 , LPAR2 , LPAR1 , OXER1 , LTB4R2 , LTB4R , FPR2 , CYSLTR2 , CYSLTR1 , CNR2 , CNR1 ,
Glycoside.hydrolases	0.775021	0.756279	0.741003	0.742981	0.732154	0.757106	0.838775	0.615779	0.719356	0.708158	0.734621	92	73	79	EDEM3 , EDEM2 , EDEM1 , MAN1C1 , MAN1B1 , MAN1A2 , MAN1A1 , MANEAL , MANEA , MAN2C1 , MAN2B2 , MAN2B1 , MAN2A2 , MAN2A1 , SPACA5B , SPACA5 , LALBA , SPACA3 , LYZL6 , LYZL4 , LYZL2 , LYZL1 , LYZ , LYG2 , LYG1 , MANBAL , MANBA , FUCA2 , FUCA1 , GLB1L3 , GLB1L2 , GLB1L , GLB1 , NAGA , GLA , GBA3 , LCT , KLB , KL , LCTL , HPSE2 , HPSE , NEU4 , NEU3 , NEU2 , NEU1 , GBE1 , AGL , SLC3A2 , SLC3A1 , AMYP1…
Ubiquitin.conjugating.enzymes.E2	0.806548	0.762284	0.688949	0.687306	0.742292	0.706225	0.862138	0.742739	0.658432	0.75854	0.734323	41	31	76	UBE2N , UBE2M , UBE2L6 , UBE2L5 , UBE2L4 , UBE2L3 , UBE2L2 , UBE2L1 , UBE2K , UBE2J2 , UBE2J1 , UBE2I , UBE2H , UBE2G2 , UBE2G1 , UBE2F , UBE2E4P , UBE2E3 , UBE2E2 , UBE2E1 , UBE2D4 , UBE2D3 , UBE2D2 , UBE2D1 , UBE2C , UBE2B , UBE2A , CDC34 , BIRC6 , AKTIP , UBE2Z , UBE2W , UBE2V2 , UBE2V1 , UBE2U , UBE2T , UBE2S , UBE2R2 , UBE2Q2 , UBE2Q1 , UBE2NL ,
SET.domain.containing	0.922944	0.911637	0.784808	0.685008	0.679075	0.868417	0.676112	0.654337	0.669855	0.677095	0.734038	52	43	83	ZNF408 , MECOM , PRDM9 , PRDM8 , PRDM7 , PRDM6 , PRDM5 , PRDM4 , PRDM2 , PRDM16 , PRDM15 , PRDM14 , PRDM13 , PRDM12 , PRDM11 , PRDM10 , PRDM1 , ASH1L , SMYD2 , SMYD1 , SMYD3 , NSD3 , NSD2 , EHMT2 , EHMT1 , EZH2 , EZH1 , SETDB2 , SETD7 , SETD2 , SETDB1 , SETD1B , SETD1A , KMT5C , KMT5A , KMT2E , KMT2D , KMT2C , KMT2B , KMT2A , ZFPM2 , ZFPM1 , SUV39H2 , SUV39H1 , SMYD5 , SMYD4 , SETMAR , SETD9 , SE…
BCL2.family	0.751382	0.645311	0.594888	0.846796	0.794474	0.820234	0.811655	0.655034	0.668456	0.765289	0.733571	25	23	92	PMAIP1 , HRK , RTL10 , BNIP3 , BNIP1 , BMF , BIK , BID , BCL2L11 , BBC3 , BAD , BNIP2 , MCL1 , BOK , BCL2L2 , BCL2L15 , BCL2L14 , BCL2L13 , BCL2L12 , BCL2L10 , BCL2L1 , BCL2A1 , BCL2 , BAX , BAK1 ,
Mitochondrial.respiratory.chain.complexes	0.816579	0.884184	0.791517	0.752438	0.659711	0.606955	0.856812	0.695312	0.656522	0.667237	0.730076	97	70	72	MT-ND6 , MT-ND5 , MT-ND4L , MT-ND4 , MT-ND3 , MT-ND2 , MT-ND1 , NDUFS8 , NDUFS7 , NDUFV2 , NDUFS3 , NDUFS2 , NDUFV1 , NDUFS1 , NDUFS6 , NDUFS5 , NDUFS4 , NDUFV3 , NDUFC2 , NDUFC1 , NDUFB9 , NDUFB8 , NDUFB7 , NDUFB6 , NDUFB5 , NDUFB4 , NDUFB3 , NDUFB2 , NDUFB11 , NDUFB10 , NDUFB1 , NDUFAB1 , NDUFA9 , NDUFA8 , NDUFA7 , NDUFA6 , NDUFA5 , NDUFA3 , NDUFA2 , NDUFA13 , NDUFA12 , NDUFA11 , NDUFA10 , NDUF…
DNAJ..HSP40..heat.shock.proteins	0.767493	0.781877	0.888572	0.652121	0.750834	0.708419	0.744136	0.712337	0.631105	0.696793	0.729577	49	47	96	SEC63 , SACS , HSCB , GAK , DNAJC9 , DNAJC8 , DNAJC7 , DNAJC6 , DNAJC5G , DNAJC5B , DNAJC5 , DNAJC4 , DNAJC30 , DNAJC3 , DNAJC28 , DNAJC27 , DNAJC25 , DNAJC24 , DNAJC22 , DNAJC21 , DNAJC2 , DNAJC19 , DNAJC18 , DNAJC17 , DNAJC16 , DNAJC15 , DNAJC14 , DNAJC13 , DNAJC12 , DNAJC11 , DNAJC10 , DNAJC1 , DNAJB9 , DNAJB8 , DNAJB7 , DNAJB6 , DNAJB5 , DNAJB4 , DNAJB3 , DNAJB2 , DNAJB14 , DNAJB13 , DNAJB12 …
Proteoglycans	0.579434	0.693557	0.661839	0.777629	0.795059	0.735093	0.91164	0.673757	0.66996	0.618286	0.726313	38	37	97	COL15A1 , COL12A1 , COL9A3 , COL9A2 , COL9A1 , VCAN , NCAN , BCAN , ACAN , PRELP , PODN , OMD , OGN , LUM , KERA , FMOD , EPYC , DCN , CHAD , BGN , ASPN , GPC6 , GPC5 , GPC4 , GPC3 , GPC2 , GPC1 , SDC4 , SDC3 , SDC2 , SDC1 , TGFBR3 , SRGN , SMC3 , HSPG2 , CSPG4 , CD44 , AGRN ,
Aldo.keto.reductases	0.871523	0.773051	0.749646	0.636933	0.805072	0.728769	0.784448	0.708953	0.657927	0.67628	0.724564	19	8	42	AKR1C8P , AKR1C7P , AKR1C6P , AKR1C5P , KCNAB3 , KCNAB2 , KCNAB1 , AKR7A3 , AKR7A2 , AKR1E2 , AKR1D1 , AKR1C4 , AKR1C3 , AKR1C2 , AKR1C1 , AKR1B15 , AKR1B10 , AKR1B1 , AKR1A1 ,
Cyclin.dependent.kinases	0.73235	0.83888	0.518125	0.81246	0.766408	0.623042	0.843212	0.703583	0.789977	0.625158	0.724538	26	24	92	CDKL5 , CDKL4 , CDKL3 , CDKL2 , CDKL1 , CDK9 , CDK8 , CDK7 , CDK6 , CDK5 , CDK4 , CDK3 , CDK20 , CDK2 , CDK19 , CDK18 , CDK17 , CDK16 , CDK15 , CDK14 , CDK13 , CDK12 , CDK11B , CDK11A , CDK10 , CDK1 ,
TLC.domain.containing	0.763801	0.837528	0.791327	0.714162	0.79195	0.770311	0.7257	0.706265	0.612578	0.565409	0.723915	16	13	81	CERS1 , CERS6 , CERS5 , CERS4 , CERS3 , CERS2 , TRAM2 , TRAM1L1 , TRAM1 , TLCD5 , TLCD4 , TLCD3B , TLCD3A , TLCD2 , TLCD1 , CLN8 ,
Armadillo.repeat.containing	0.646315	0.683792	0.726636	0.684176	0.742725	0.604034	0.842896	0.646748	0.799129	0.777758	0.723099	43	41	95	THADA , SPAG6 , RAP1GDS1 , PKP4 , PKP3 , PKP2 , PKP1 , KPNB1 , KPNA7 , KPNA6 , KPNA5 , KPNA4 , KPNA3 , KPNA2 , KPNA1 , JUP , GPRASP2 , GPRASP1 , CTNND2 , CTNND1 , CTNNB1 , BHLHB9 , ARVCF , ARMCX6 , ARMCX5 , ARMCX4 , ARMCX3 , ARMCX2 , ARMCX1 , ARMC9 , ARMC8 , ARMC7 , ARMC6 , ARMC5 , ARMC4 , ARMC3 , ARMC2 , ARMC12 , ARMC10 , ARMC1 , APC2 , APC , ANKAR ,
Coiled.coil.helix.coiled.coil.helix.domain.containing.proteins	0.78221	0.805573	0.721218	0.7418	0.800407	0.663021	0.69473	0.568742	0.661207	0.844642	0.722371	9	9	100	COA4 , CHCHD7 , CHCHD6 , CHCHD5 , CHCHD4 , CHCHD3 , CHCHD2 , CHCHD10 , CHCHD1 ,
Chromatin.modifying.enzymes	0.710579	0.785958	0.627801	0.782167	0.68447	0.859096	0.699081	0.640419	0.74632	0.675498	0.722312	80	67	84	KAT8 , KAT7 , KAT6B , KAT6A , KAT5 , MECOM , PRDM16 , PRDM8 , PRDM6 , PRDM9 , NSD3 , NSD2 , SUV39H2 , SUV39H1 , SMYD3 , SMYD2 , SMYD1 , SETDB2 , SETDB1 , SETD7 , SETD2 , SETD1B , SETD1A , PRDM2 , NSD1 , KMT5C , KMT5B , KMT5A , KMT2E , KMT2D , KMT2C , KMT2B , KMT2A , EZH2 , EZH1 , EHMT2 , EHMT1 , DOT1L , ASH1L , ESCO2 , ESCO1 , ATAT1 , MCM3AP , KAT14 , TAF1 , NCOA3 , NCOA2 , NCOA1 , KAT2B , KAT2A …
Mitochondrial.complex.I..NADH.ubiquinone.oxidoreductase.subunits	0.783325	0.827395	0.745149	0.726219	0.623197	0.593683	0.882181	0.684219	0.672793	0.735339	0.721131	44	32	73	NDUFS6 , NDUFS5 , NDUFS4 , NDUFV3 , NDUFC2 , NDUFC1 , NDUFB9 , NDUFB8 , NDUFB7 , NDUFB6 , NDUFB5 , NDUFB4 , NDUFB3 , NDUFB2 , NDUFB11 , NDUFB10 , NDUFB1 , NDUFAB1 , NDUFA9 , NDUFA8 , NDUFA7 , NDUFA6 , NDUFA5 , NDUFA3 , NDUFA2 , NDUFA13 , NDUFA12 , NDUFA11 , NDUFA10 , NDUFA1 , MT-ND6 , MT-ND5 , MT-ND4L , MT-ND4 , MT-ND3 , MT-ND2 , MT-ND1 , NDUFS8 , NDUFS7 , NDUFV2 , NDUFS3 , NDUFS2 , NDUFV1 , NDUF…
Mitogen.activated.protein.kinase.cascade	0.80722	0.718885	0.705844	0.702359	0.688645	0.739944	0.829985	0.643775	0.665904	0.786821	0.72024	60	57	95	RPS6KA6 , RPS6KA5 , RPS6KA4 , RPS6KA3 , RPS6KA2 , RPS6KA1 , MKNK2 , MKNK1 , MAPKAPK5 , MAPKAPK3 , MAPKAPK2 , TAOK3 , TAOK2 , TAOK1 , RAF1 , MAP3K9 , MAP3K8 , MAP3K7 , MAP3K6 , MAP3K5 , MAP3K4 , MAP3K3 , MAP3K21 , MAP3K20 , MAP3K2 , MAP3K19 , MAP3K15 , MAP3K14 , MAP3K13 , MAP3K12 , MAP3K11 , MAP3K10 , MAP3K1 , BRAF , ARAF , MAPK9 , MAPK8 , MAPK7 , MAPK6 , MAPK4 , MAPK3 , MAPK15 , MAPK14 , MAPK13 ,…
X14.3.3.phospho.serine.phospho.threonine.binding.proteins	0.892831	0.821528	0.888226	0.646944	0.582014	0.627771	0.843756	0.72487	0.575324	0.764555	0.719443	7	7	100	SFN , YWHAZ , YWHAQ , YWHAH , YWHAG , YWHAE , YWHAB ,
SPARC.family	0.810536	0.791321	0.702924	0.748111	0.740541	0.681402	0.756739	0.698433	0.677356	0.650603	0.716381	8	8	100	SPOCK3 , SPOCK2 , SPOCK1 , FSTL1 , SMOC2 , SMOC1 , SPARCL1 , SPARC ,
G.protein.subunits.beta	0.792686	0.80117	0.884014	0.731777	0.793528	0.634562	0.77372	0.641944	0.515943	0.646416	0.713675	5	5	100	GNB5 , GNB4 , GNB3 , GNB2 , GNB1 ,
Kelch.like	0.570021	0.736002	0.602351	0.670619	0.877077	0.71405	0.686956	0.67311	0.695066	0.745695	0.711214	42	41	98	KLHL9 , KLHL8 , KLHL7 , KLHL6 , KLHL5 , KLHL42 , KLHL41 , KLHL40 , KLHL4 , KLHL38 , KLHL36 , KLHL35 , KLHL34 , KLHL33 , KLHL32 , KLHL31 , KLHL30 , KLHL3 , KLHL29 , KLHL28 , KLHL26 , KLHL25 , KLHL24 , KLHL23 , KLHL22 , KLHL21 , KLHL20 , KLHL2 , KLHL18 , KLHL17 , KLHL15 , KLHL14 , KLHL13 , KLHL12 , KLHL11 , KLHL10 , KLHL1 , KEAP1 , IVNS1ABP , IPP , GAN , ENC1 ,
NADH.ubiquinone.oxidoreductase.supernumerary.subunits	0.772942	0.738465	0.757916	0.730393	0.619959	0.581763	0.860938	0.702663	0.673119	0.730554	0.710641	30	25	83	NDUFS6 , NDUFS5 , NDUFS4 , NDUFV3 , NDUFC2 , NDUFC1 , NDUFB9 , NDUFB8 , NDUFB7 , NDUFB6 , NDUFB5 , NDUFB4 , NDUFB3 , NDUFB2 , NDUFB11 , NDUFB10 , NDUFB1 , NDUFAB1 , NDUFA9 , NDUFA8 , NDUFA7 , NDUFA6 , NDUFA5 , NDUFA3 , NDUFA2 , NDUFA13 , NDUFA12 , NDUFA11 , NDUFA10 , NDUFA1 ,
Myosins	0.745978	0.778631	0.693999	0.905153	0.732318	0.718998	0.701253	0.627942	0.636993	0.585826	0.709013	40	36	90	MYO19 , MYO16 , MYO10 , MYO7B , MYO7A , MYO5C , MYO5B , MYO5A , MYO3B , MYO3A , MYO18B , MYO18A , MYO15B , MYO15A , MYO9B , MYO9A , MYO6 , MYO1H , MYO1G , MYO1F , MYO1E , MYO1D , MYO1C , MYO1B , MYO1A , MYH9 , MYH8 , MYH7B , MYH7 , MYH6 , MYH4 , MYH3 , MYH2 , MYH16 , MYH15 , MYH14 , MYH13 , MYH11 , MYH10 , MYH1 ,
ATP.binding.cassette.transporters	0.668002	0.689046	0.688954	0.700015	0.753026	0.729309	0.667716	0.765614	0.739686	0.647023	0.708932	51	44	86	ABCF3 , ABCF2 , ABCF1 , ABCD4 , ABCD3 , ABCD2 , ABCD1 , TAP2 , TAP1 , ABCB9 , ABCB8 , ABCB7 , ABCB6 , ABCB5 , ABCB4 , ABCB11 , ABCB10 , ABCB1 , ABCG8 , ABCG5 , ABCG4 , ABCG2 , ABCG1 , ABCE1 , CFTR , ABCC9 , ABCC8 , ABCC6 , ABCC5 , ABCC4 , ABCC3 , ABCC2 , ABCC13 , ABCC12 , ABCC11 , ABCC10 , ABCC1 , ABCA9 , ABCA8 , ABCA7 , ABCA6 , ABCA5 , ABCA4 , ABCA3 , ABCA2 , ABCA17P , ABCA13 , ABCA12 , ABCA11P …
ArfGAPs	0.711799	0.812146	0.605488	0.752631	0.753557	0.643337	0.742199	0.592997	0.759276	0.717853	0.708832	33	23	70	AGAP14P , AGAP13P , AGAP12P , AGAP10P , SMAP2 , SMAP1 , GIT2 , GIT1 , ASAP3 , ASAP2 , ASAP1 , ARFGAP3 , ARFGAP2 , ARFGAP1 , ARAP3 , ARAP2 , ARAP1 , AGFG2 , AGFG1 , AGAP9 , AGAP7P , AGAP6 , AGAP5 , AGAP4 , AGAP3 , AGAP2 , AGAP11 , AGAP1 , ADAP2 , ADAP1 , ACAP3 , ACAP2 , ACAP1 ,
Non.receptor.tyrosine.kinases	0.679779	0.748696	0.49843	0.710482	0.863187	0.68222	0.801413	0.750213	0.685916	0.636206	0.708529	32	32	100	SRMS , PTK6 , PTK2B , PTK2 , TNK2 , TNK1 , ZAP70 , SYK , FER , FES , TYK2 , JAK3 , JAK2 , JAK1 , ABL2 , ABL1 , MATK , CSK , TXK , BTK , ITK , BMX , TEC , SRC , FRK , LYN , BLK , HCK , LCK , FGR , FYN , YES1 ,
Deubiquinating.enzymes	0.719253	0.697811	0.617166	0.733506	0.701012	0.653768	0.869742	0.578126	0.726103	0.79391	0.707905	87	74	85	ZUP1 , BAP1 , UCHL5 , UCHL3 , UCHL1 , JOSD2 , JOSD1 , ATXN3L , ATXN3 , USPL1 , USP9Y , USP9X , USP8 , USP7 , USP6 , USP54 , USP53 , USP51 , USP50 , USP5 , USP49 , USP48 , USP47 , USP46 , USP45 , USP44 , USP43 , USP42 , USP41 , USP40 , USP4 , USP39 , USP38 , USP37 , USP36 , USP35 , USP34 , USP33 , USP32 , USP31 , USP30 , USP3 , USP29 , USP28 , USP27X , USP26 , USP25 , USP24 , USP22 , USP21 , USP20…
HOXL.subclass.homeoboxes	0.611894	0.584413	0.861132	0.73053	0.822833	0.644492	0.76315	0.597832	0.67991	0.685628	0.707769	52	52	100	PDX1 , MNX1 , MEOX2 , MEOX1 , HOXD9 , HOXD8 , HOXD4 , HOXD3 , HOXD13 , HOXD12 , HOXD11 , HOXD10 , HOXD1 , HOXC9 , HOXC8 , HOXC6 , HOXC5 , HOXC4 , HOXC13 , HOXC12 , HOXC11 , HOXC10 , HOXB9 , HOXB8 , HOXB7 , HOXB6 , HOXB5 , HOXB4 , HOXB3 , HOXB2 , HOXB13 , HOXB1 , HOXA9 , HOXA7 , HOXA6 , HOXA5 , HOXA4 , HOXA3 , HOXA2 , HOXA13 , HOXA11 , HOXA10 , HOXA1 , GSX2 , GSX1 , GBX2 , GBX1 , EVX2 , EVX1 , CDX…
PHD.finger.proteins	0.637539	0.717235	0.676478	0.776783	0.702699	0.682835	0.746859	0.718324	0.66453	0.672131	0.70643	90	84	93	FBXL19 , UHRF1 , NSD3 , KDM2B , KDM2A , ZMYND11 , BRD1 , NFX1 , KMT2B , SHPRH , BRPF3 , BRPF1 , SP110 , ZMYND8 , NSD2 , UHRF2 , TRIM66 , TRIM33 , TRIM28 , TRIM24 , TCF19 , TAF3 , SP140L , SP140 , SP100 , RSF1 , PYGO2 , PYGO1 , PHRF1 , PHF8 , PHF7 , PHF6 , PHF5A , PHF3 , PHF24 , PHF23 , PHF21B , PHF21A , PHF20L1 , PHF20 , PHF2 , PHF19 , PHF14 , PHF13 , PHF12 , PHF11 , PHF10 , PHF1 , NSD1 , MTF2 , …
Zinc.fingers.MYND.type	0.778471	0.814709	0.639546	0.821301	0.691652	0.855055	0.728628	0.54476	0.633808	0.614281	0.70486	21	21	100	ZMYND8 , ZMYND19 , ZMYND15 , ZMYND12 , ZMYND11 , ZMYND10 , USP19 , SMYD5 , SMYD4 , SMYD3 , SMYD2 , SMYD1 , RUNX1T1 , PDCD2 , MSS51 , EGLN1 , DEAF1 , CBFA2T3 , CBFA2T2 , ANKMY2 , ANKMY1 ,
Synaptophysins	0.820479	0.866592	0.774062	0.762965	0.801486	0.735648	0.549824	0.724911	0.550022	0.577789	0.704811	4	4	100	SYPL2 , SYPL1 , SYP , SYNPR ,
Nectins.and.nectin.like.molecules	0.83167	0.683716	0.787174	0.6686	0.734601	0.774438	0.831362	0.723949	0.501174	0.63716	0.704686	10	6	60	CRTAM , CADM4 , CADM3 , CADM2 , CADM1 , PVR , NECTIN4 , NECTIN3 , NECTIN2 , NECTIN1 ,
Neurexins	0.804796	0.855468	0.66951	0.759016	0.573962	0.725555	0.758308	0.674216	0.633132	0.685184	0.703817	10	7	70	CNTNAP5 , CNTNAP4 , CNTNAP3C , CNTNAP3B , CNTNAP3 , CNTNAP2 , CNTNAP1 , NRXN3 , NRXN2 , NRXN1 ,
V.type.ATPases	0.893131	0.70259	0.833883	0.697145	0.69294	0.570209	0.856842	0.56628	0.68866	0.722794	0.703483	23	23	100	TCIRG1 , ATP6V1H , ATP6V1G3 , ATP6V1G2 , ATP6V1G1 , ATP6V1F , ATP6V1E2 , ATP6V1E1 , ATP6V1D , ATP6V1C2 , ATP6V1C1 , ATP6V1B2 , ATP6V1B1 , ATP6V1A , ATP6V0E2 , ATP6V0E1 , ATP6V0D2 , ATP6V0D1 , ATP6V0C , ATP6V0B , ATP6V0A4 , ATP6V0A2 , ATP6V0A1 ,
ETS.transcription.factor.family	0.673701	0.798236	0.456594	0.698731	0.741383	0.868422	0.936546	0.654419	0.699664	0.472636	0.702959	28	25	89	SPIC , GABPA , ETV2 , ETV3L , SPIB , SPI1 , SPDEF , FEV , ETV1 , ETV5 , ETV3 , ETV4 , ETV7 , ETS2 , ERF , ELK4 , ELK3 , ELF4 , ELF2 , ELF5 , EHF , FLI1 , ETV6 , ETS1 , ERG , ELK1 , ELF3 , ELF1 ,
G.protein.subunits.gamma	0.807163	0.635097	0.380462	0.769828	0.781899	0.734042	0.814778	0.729979	0.712646	0.763114	0.702427	13	12	92	GNGT2 , GNGT1 , GNG8 , GNG7 , GNG5 , GNG4 , GNG3 , GNG2 , GNG14 , GNG13 , GNG12 , GNG11 , GNG10 ,
Cilia.and.flagella.associated	0.617298	0.742821	0.555363	0.702918	0.758625	0.754549	0.774857	0.670665	0.63683	0.720993	0.701958	59	51	86	CFAP300 , CFAP299 , CFAP298 , WDR5 , UBA1 , PTRH2 , PPP4R4 , PPP1R11 , PPIP5K2 , NPHP3 , NME7 , MMAB , LRTOMT , LRGUK , ITPR2 , IQCG , IQCD , IFT46 , FBXL13 , ENKUR , EFHB , EFCAB2 , EDF1 , DRC7 , DRC3 , DLEC1 , CLUAP1 , CFAP99 , CFAP97 , CFAP77 , CFAP74 , CFAP73 , CFAP70 , CFAP69 , CFAP65 , CFAP61 , CFAP58 , CFAP57 , CFAP54 , CFAP53 , CFAP52 , CFAP47 , CFAP46 , CFAP45 , CFAP44 , CFAP43 , CFAP36 …
G.protein.coupled.receptors..Class.B.secretin.like	0.769762	0.852922	0.646625	0.815402	0.7711	0.6574	0.630582	0.64907	0.662776	0.626087	0.701329	48	43	90	ADGRG7 , ADGRG6 , ADGRG5 , ADGRG4 , ADGRG3 , ADGRG2 , ADGRG1 , ADGRF5 , ADGRF4 , ADGRF3 , ADGRF2 , ADGRF1 , ADGRE5 , ADGRE4P , ADGRE3 , ADGRE2 , ADGRE1 , ADGRA2 , ADGRA1 , ADGRA3 , ADGRB3 , ADGRB2 , ADGRB1 , ADGRD2 , ADGRD1 , ADGRL4 , ADGRL3 , ADGRL2 , ADGRL1 , CELSR3 , CELSR2 , CELSR1 , ADGRV1 , SCTR , GLP2R , GLP1R , GIPR , GHRHR , GCGR , PTH2R , PTH1R , CRHR2 , CRHR1 , CALCRL , CALCR , ADCYAP1…
Membrane.associated.guanylate.kinases	0.653589	0.765167	0.806682	0.747808	0.691361	0.624211	0.745294	0.596887	0.684667	0.644444	0.700725	26	24	92	CACNB4 , CACNB3 , CACNB2 , CACNB1 , TJP3 , TJP2 , TJP1 , MPP7 , MPP6 , MPP5 , MPP4 , MPP3 , MPP2 , MPP1 , MAGI3 , MAGI2 , MAGI1 , DLG5 , DLG4 , DLG3 , DLG2 , DLG1 , CASK , CARD14 , CARD11 , CARD10 ,
Plexins	0.716978	0.563223	0.660668	0.804441	0.895702	0.757818	0.758765	0.718788	0.72285	0.419537	0.700199	9	9	100	PLXND1 , PLXNC1 , PLXNB3 , PLXNB2 , PLXNB1 , PLXNA4 , PLXNA3 , PLXNA2 , PLXNA1 ,
Sorting.nexins	0.753589	0.86652	0.710857	0.595225	0.733741	0.650345	0.832213	0.609864	0.67397	0.625336	0.699786	29	29	100	SNX9 , SNX8 , SNX7 , SNX6 , SNX5 , SNX4 , SNX32 , SNX31 , SNX30 , SNX3 , SNX29 , SNX27 , SNX25 , SNX24 , SNX22 , SNX21 , SNX20 , SNX2 , SNX19 , SNX18 , SNX17 , SNX16 , SNX15 , SNX14 , SNX13 , SNX12 , SNX11 , SNX10 , SNX1 ,
Glutamate.receptors	0.81471	0.658831	0.544952	0.666611	0.877998	0.711028	0.736173	0.627198	0.815618	0.658923	0.699704	26	26	100	GRIA4 , GRIA3 , GRIA2 , GRIA1 , GRID2 , GRID1 , GRIK5 , GRIK4 , GRIK3 , GRIK2 , GRIK1 , GRIN3B , GRIN3A , GRIN2D , GRIN2C , GRIN2B , GRIN2A , GRIN1 , GRM8 , GRM7 , GRM6 , GRM5 , GRM4 , GRM3 , GRM2 , GRM1 ,
YIP.family	0.606254	0.786253	0.595674	0.623479	0.718106	0.658956	0.874176	0.63591	0.694674	0.708109	0.699482	18	18	100	YIPF7 , YIPF6 , YIPF5 , YIPF4 , YIPF3 , YIPF2 , YIPF1 , REEP6 , REEP5 , REEP4 , REEP3 , REEP2 , REEP1 , YIF1B , YIF1A , RABAC1 , PRAF2 , ARL6IP5 ,
Trinucleotide.repeat.containing	0.507972	0.537566	0.570053	0.902855	0.652509	0.603108	0.83545	0.649881	0.716152	0.809111	0.697409	25	24	96	ZNF384 , TOX3 , TNRC6C , TNRC6B , TNRC6A , TNRC18 , TNRC17 , PAXIP1 , NUMBL , NCOR2 , NCOA3 , MED15 , MED12 , MAML3 , MAGI1 , KMT2D , JPH3 , GIGYF2 , FOXP2 , EP400 , CNPY3 , CELF3 , CASK , BHLHE22 , ATXN2 ,
Complement.system	0.604933	0.812433	0.798205	0.640236	0.926747	0.808003	0.729264	0.648002	0.57641	0.336433	0.697304	56	43	77	CD93 , C3AR1 , C5AR1 , ITGAX , ITGB2 , ITGAM , SERPING1 , CFI , CD59 , CSMD3 , CSMD2 , CSMD1 , VTN , VSIG4 , F2 , ELANE , CR2 , CR1 , CLU , CFHR5 , CFHR4 , CFHR3 , CFHR2 , CFHR1 , CFH , CD55 , CD46 , C4BPB , C4BPA , MBL2 , MASP2 , MASP1 , FCN3 , FCN2 , FCN1 , COLEC11 , COLEC10 , CFP , CFD , CFB , C9 , C8G , C8B , C8A , C7 , C6 , C5 , C4B , C4A , C3 , C2 , C1S , C1R , C1QC , C1QB , C1QA ,
Seven.beta.strand.methyltransferase.motif.containing	0.647437	0.680569	0.608745	0.645063	0.822471	0.683079	0.820554	0.679744	0.706628	0.627499	0.69715	124	104	84	TRMT9B , TRMT61B , TRMT61A , TRMT6 , TRMT5 , TRMT2B , TRMT2A , TRMT1L , TRMT13 , TRMT12 , TRMT112 , TRMT11 , TRMT10C , TRMT10B , TRMT10A , TRMT1 , ALKBH8 , METTL27 , VCPKMT , TRMT44 , RRNAD1 , NTMT1 , METTL9 , METTL8 , METTL7B , METTL7A , METTL6 , METTL5 , METTL4 , METTL3 , METTL2B , METTL2A , METTL26 , METTL25 , METTL23 , METTL22 , METTL21C , METTL21A , METTL18 , METTL17 , METTL16 , METTL15 , ME…
Sialyltransferases	0.641357	0.67559	0.514398	0.817007	0.822387	0.750697	0.73116	0.67788	0.663685	0.619142	0.696883	20	19	95	ST8SIA6 , ST8SIA5 , ST8SIA4 , ST8SIA3 , ST8SIA2 , ST8SIA1 , ST6GALNAC6 , ST6GALNAC5 , ST6GALNAC4 , ST6GALNAC3 , ST6GALNAC2 , ST6GALNAC1 , ST6GAL2 , ST6GAL1 , ST3GAL6 , ST3GAL5 , ST3GAL4 , ST3GAL3 , ST3GAL2 , ST3GAL1 ,
Mitochondrial.ribosomal.proteins	0.753692	0.871094	0.644616	0.70953	0.636603	0.616946	0.777841	0.578736	0.720233	0.713905	0.696612	78	76	97	MRPS9 , MRPS7 , MRPS6 , MRPS5 , MRPS36 , MRPS35 , MRPS34 , MRPS33 , MRPS31 , MRPS30 , MRPS28 , MRPS27 , MRPS26 , MRPS25 , MRPS24 , MRPS23 , MRPS22 , MRPS21 , MRPS2 , MRPS18C , MRPS18B , MRPS18A , MRPS17 , MRPS16 , MRPS15 , MRPS14 , MRPS12 , MRPS11 , MRPS10 , MRPL9 , MRPL57 , MRPL55 , MRPL54 , MRPL53 , MRPL52 , MRPL51 , MRPL50 , MRPL49 , MRPL48 , MRPL47 , MRPL46 , MRPL45 , MRPL44 , MRPL43 , MRPL42…
Protein.phosphatase.catalytic.subunits	0.731135	0.798403	0.499218	0.740904	0.678275	0.543729	0.78194	0.745467	0.710036	0.760941	0.695435	13	13	100	PPP6C , PPP5C , PPP4C , PPP3CC , PPP3CB , PPP3CA , PPP2CB , PPP2CA , PPP1CC , PPP1CB , PPP1CA , PPEF2 , PPEF1 ,
Lysine.methyltransferases	0.710621	0.751822	0.653235	0.687858	0.662122	0.869066	0.686207	0.611865	0.680921	0.649324	0.694713	34	26	76	MECOM , PRDM16 , PRDM8 , PRDM6 , PRDM9 , NSD3 , NSD2 , SUV39H2 , SUV39H1 , SMYD3 , SMYD2 , SMYD1 , SETDB2 , SETDB1 , SETD7 , SETD2 , SETD1B , SETD1A , PRDM2 , NSD1 , KMT5C , KMT5B , KMT5A , KMT2E , KMT2D , KMT2C , KMT2B , KMT2A , EZH2 , EZH1 , EHMT2 , EHMT1 , DOT1L , ASH1L ,
Ribosomal.proteins	0.675456	0.869466	0.687887	0.730552	0.638056	0.618674	0.837129	0.562137	0.662182	0.645166	0.694583	163	130	80	RPS21 , RPS20 , RPS2 , RPS19 , RPS18 , RPS17 , RPS16 , RPS15A , RPS15 , RPS14 , RPS13 , RPS12 , RPS11 , RPS10 , FAU , RPS28 , RPS9 , RPS8 , RPS7 , RPS6 , RPS5 , RPS4Y2 , RPS4Y1 , RPS4X , RPS3A , RPS3 , RPS29 , RPS27L , RPS27A , RPS27 , RPS26 , RPS25 , RPS24 , RPS23 , UBA52 , RPLP2 , RPLP1 , RPLP0 , RPL9 , RPL8 , RPL7L1 , RPL7A , RPL7 , RPL6 , RPL5 , RPL41 , RPL4 , RPL3L , RPL39L , RPL39 , RPL38 ,…
Transient.receptor.potential.cation.channels	0.636424	0.549343	0.570788	0.609662	0.893891	0.673029	0.838985	0.649532	0.857507	0.599116	0.693539	28	27	96	TRPV6 , TRPV5 , TRPV4 , TRPV3 , TRPV2 , TRPV1 , TRPM8 , TRPM7 , TRPM6 , TRPM5 , TRPM4 , TRPM3 , TRPM2 , TRPM1 , TRPC7 , TRPC6 , TRPC5 , TRPC4 , TRPC3 , TRPC2 , TRPC1 , TRPA1 , PKD2L2 , PKD2L1 , PKD2 , MCOLN3 , MCOLN2 , MCOLN1 ,
Ubiquitin.specific.peptidases	0.668527	0.705798	0.63634	0.712388	0.676327	0.649005	0.851369	0.524287	0.716972	0.769249	0.693526	56	52	93	USPL1 , USP9Y , USP9X , USP8 , USP7 , USP6 , USP54 , USP53 , USP51 , USP50 , USP5 , USP49 , USP48 , USP47 , USP46 , USP45 , USP44 , USP43 , USP42 , USP41 , USP40 , USP4 , USP39 , USP38 , USP37 , USP36 , USP35 , USP34 , USP33 , USP32 , USP31 , USP30 , USP3 , USP29 , USP28 , USP27X , USP26 , USP25 , USP24 , USP22 , USP21 , USP20 , USP2 , USP19 , USP18 , USP17L2 , USP16 , USP15 , USP14 , USP13 , USP…
Complement.system.regulators.and.receptors	0.588786	0.815645	0.806457	0.637076	0.931048	0.812826	0.704106	0.644433	0.551913	0.32594	0.69216	29	20	69	CD93 , C3AR1 , C5AR1 , ITGAX , ITGB2 , ITGAM , SERPING1 , CFI , CD59 , CSMD3 , CSMD2 , CSMD1 , VTN , VSIG4 , F2 , ELANE , CR2 , CR1 , CLU , CFHR5 , CFHR4 , CFHR3 , CFHR2 , CFHR1 , CFH , CD55 , CD46 , C4BPB , C4BPA ,
Kinesins	0.639547	0.652176	0.681695	0.833737	0.628771	0.589652	0.751437	0.672869	0.643506	0.774203	0.692005	46	41	89	STARD9 , KIFC3 , KIFC2 , KIFC1 , KIF9 , KIF7 , KIF6 , KIF5C , KIF5B , KIF5A , KIF4CP , KIF4B , KIF4A , KIF3C , KIF3B , KIF3A , KIF2C , KIF2B , KIF2A , KIF28P , KIF27 , KIF26B , KIF26A , KIF25 , KIF24 , KIF23 , KIF22 , KIF21B , KIF21A , KIF20B , KIF20A , KIF1C , KIF1B , KIF1A , KIF19 , KIF18B , KIF18A , KIF17 , KIF16B , KIF15 , KIF14 , KIF13B , KIF13A , KIF12 , KIF11 , CENPE ,
Gamma.aminobutyric.acid..GABA..receptors	0.931132	0.49154	0.837903	0.887486	0.652558	0.630351	0.669475	0.63571	0.72916	0.684945	0.691014	21	21	100	GABRR3 , GABRR2 , GABRR1 , GABRQ , GABRP , GABRG3 , GABRG2 , GABRG1 , GABRE , GABRD , GABRB3 , GABRB2 , GABRB1 , GABRA6 , GABRA5 , GABRA4 , GABRA3 , GABRA2 , GABRA1 , GABBR2 , GABBR1 ,
ARF.GTPase.family	0.652356	0.798993	0.701988	0.625069	0.613243	0.607967	0.821503	0.6697	0.612464	0.766912	0.690871	31	29	94	TRIM23 , SAR1B , SAR1A , ARL9 , ARL8B , ARL8A , ARL6 , ARL5C , ARL5B , ARL5A , ARL4D , ARL4C , ARL4A , ARL3 , ARL2 , ARL17B , ARL17A , ARL16 , ARL15 , ARL14 , ARL13B , ARL13A , ARL11 , ARL10 , ARL1 , ARFRP1 , ARF6 , ARF5 , ARF4 , ARF3 , ARF1 ,
C2.tensin.type.domain.containing	0.676863	0.706471	0.756324	0.769638	0.755002	0.71448	0.732617	0.586439	0.689856	0.500849	0.690186	8	7	88	TPTE2 , TPTE , TNS3 , TNS2 , TNS1 , PTEN , GAK , DNAJC6 ,
Kruppel.like.factors	0.713867	0.68718	0.647627	0.604923	0.78076	0.546013	0.823058	0.643885	0.808333	0.656258	0.688671	18	18	100	KLF18 , KLF9 , KLF8 , KLF7 , KLF6 , KLF5 , KLF4 , KLF3 , KLF2 , KLF17 , KLF16 , KLF15 , KLF14 , KLF13 , KLF12 , KLF11 , KLF10 , KLF1 ,
BAF.complex	0.644317	0.642651	0.722349	0.62886	0.667112	0.669455	0.745536	0.658836	0.761277	0.689414	0.687277	26	26	100	SS18L1 , SS18 , SMARCE1 , SMARCD3 , SMARCD2 , SMARCD1 , SMARCC2 , SMARCC1 , SMARCB1 , SMARCA4 , SMARCA2 , PHF10 , DPF3 , DPF2 , DPF1 , BRD9 , BCL7C , BCL7B , BCL7A , BCL11B , BCL11A , ARID1B , ARID1A , ACTL6B , ACTL6A , ACTB ,
Mitochondrial.respiratory.chain.complex.assembly.factors	0.830198	0.692642	0.596131	0.696626	0.750274	0.775056	0.717856	0.63771	0.608701	0.70431	0.686589	65	58	89	TIMMDC1 , TMEM126B , ECSIT , ACAD9 , COA8 , UQCC3 , UQCC2 , UQCC1 , TTC19 , TMEM70 , TMEM186 , TMEM177 , TACO1 , SURF1 , SMIM20 , SDHAF4 , SDHAF3 , SDHAF2 , SDHAF1 , SCO2 , SCO1 , PNKD , PET117 , PET100 , OXA1L , NUBPL , NDUFAF8 , NDUFAF7 , NDUFAF6 , NDUFAF5 , NDUFAF4 , NDUFAF3 , NDUFAF1 , LYRM7 , LRPPRC , HIGD2A , HIGD1A , HCCS , FOXRED1 , FDXR , FDX2 , DMAC2 , DMAC1 , COX7A2L , COX20 , COX19 , …
Fibroblast.growth.factor.family	0.778884	0.768041	0.748641	0.777571	0.705013	0.689213	0.740684	0.700788	0.747389	0.295835	0.685908	22	21	95	FGF9 , FGF8 , FGF7 , FGF6 , FGF5 , FGF4 , FGF3 , FGF23 , FGF22 , FGF21 , FGF20 , FGF2 , FGF19 , FGF18 , FGF17 , FGF16 , FGF14 , FGF13 , FGF12 , FGF11 , FGF10 , FGF1 ,
Transmembrane.BAX.inhibitor.motif.containing	0.676758	0.875888	0.763092	0.6185	0.599453	0.619951	0.8445	0.532016	0.632362	0.666138	0.683545	7	6	86	GRINA , GHITM , FAIM2 , TMBIM7P , TMBIM6 , TMBIM4 , TMBIM1 ,
AH.BAR.family.Rho.GTPase.activating.proteins	0.797638	0.846993	0.75641	0.567188	0.775933	0.743933	0.679809	0.616639	0.62241	0.537395	0.682968	14	12	86	ARHGAP42 , SRGAP3 , SRGAP2 , SRGAP1 , SH3BP1 , OPHN1 , GMIP , ARHGAP45 , ARHGAP44 , ARHGAP4 , ARHGAP29 , ARHGAP26 , ARHGAP17 , ARHGAP10 ,
Adhesion.G.protein.coupled.receptors	0.767912	0.755147	0.652899	0.803616	0.7696	0.64948	0.631962	0.659414	0.667253	0.553977	0.682594	33	29	88	ADGRV1 , ADGRL4 , ADGRL3 , ADGRL2 , ADGRL1 , ADGRG7 , ADGRG6 , ADGRG5 , ADGRG4 , ADGRG3 , ADGRG2 , ADGRG1 , ADGRF5 , ADGRF4 , ADGRF3 , ADGRF2 , ADGRF1 , ADGRE5 , ADGRE4P , ADGRE3 , ADGRE2 , ADGRE1 , ADGRD2 , ADGRD1 , CELSR3 , CELSR2 , CELSR1 , ADGRB3 , ADGRB2 , ADGRB1 , ADGRA2 , ADGRA1 , ADGRA3 ,
G.protein.coupled.receptors..Class.C.metabotropic.glutamate.pheromone	0.872869	0.834872	0.649665	0.785997	0.692797	0.61631	0.584054	0.697029	0.651398	0.624106	0.681803	19	19	100	GPRC5D , GPRC5C , GPRC5B , GPRC5A , GPR179 , GPR158 , GPR156 , GRM8 , GRM7 , GRM6 , GRM5 , GRM4 , GRM3 , GRM2 , GRM1 , GABBR2 , GABBR1 , GPRC6A , CASR ,
Tropomyosins	0.737644	0.649934	0.76686	0.791485	0.838849	0.659921	0.703602	0.727525	0.454745	0.537282	0.681134	4	3	75	TPM4 , TPM3 , TPM2 , TPM1 ,
MAGE.family	0.670982	0.788472	0.771926	0.608325	0.648587	0.707191	0.798285	0.570618	0.619653	0.613979	0.680782	40	13	32	TRO , NSMCE3 , NDN , MAGEL2 , MAGEH1 , MAGEF1 , MAGEE2 , MAGEE1 , MAGED4B , MAGED4 , MAGED2 , MAGED1 , MAGEC3 , MAGEC2 , MAGEC1 , MAGEB6 , MAGEB5 , MAGEB4 , MAGEB3 , MAGEB2 , MAGEB18 , MAGEB17 , MAGEB16 , MAGEB10 , MAGEB1 , MAGEA9B , MAGEA9 , MAGEA8 , MAGEA7P , MAGEA6 , MAGEA5 , MAGEA4 , MAGEA3 , MAGEA2B , MAGEA2 , MAGEA13P , MAGEA12 , MAGEA11 , MAGEA10 , MAGEA1 ,
LHFPL.tetraspan.proteins	0.853937	0.731639	0.635241	0.774287	0.67092	0.81953	0.710104	0.665907	0.598864	0.518714	0.680578	6	6	100	LHFPL6 , LHFPL5 , LHFPL4 , LHFPL3 , LHFPL2 , LHFPL1 ,
Glutamate.ionotropic.receptors	0.746256	0.641951	0.510014	0.640472	0.87699	0.680355	0.731578	0.596042	0.792611	0.654667	0.68052	18	18	100	GRIA4 , GRIA3 , GRIA2 , GRIA1 , GRIK5 , GRIK4 , GRIK3 , GRIK2 , GRIK1 , GRID2 , GRID1 , GRIN3B , GRIN3A , GRIN2D , GRIN2C , GRIN2B , GRIN2A , GRIN1 ,
Carbonic.anhydrases	0.807638	0.749605	0.524201	0.787597	0.779877	0.837189	0.753918	0.486993	0.670699	0.531867	0.680216	18	15	83	CA9 , CA8 , CA7 , CA6 , CA5B , CA5A , CA4 , CA3 , CA2 , CA15P3 , CA15P2 , CA15P1 , CA14 , CA13 , CA12 , CA11 , CA10 , CA1 ,
Intraflagellar.transport.complexes	0.787659	0.682059	0.6154	0.768746	0.654058	0.637506	0.806418	0.543456	0.777328	0.63344	0.679823	32	28	88	TRAF3IP1 , IFT80 , IFT57 , IFT20 , IFT172 , CLUAP1 , TTC30B , TTC30A , TTC26 , IFT88 , IFT81 , IFT74 , IFT52 , IFT46 , IFT27 , IFT22 , HSPB11 , TTC8 , BBS9 , BBS7 , BBS5 , BBS4 , BBS2 , BBS1 , BBIP1 , WDR35 , WDR19 , TTC21B , TTC21A , IFT43 , IFT140 , IFT122 ,
Suppressors.of.cytokine.signaling	0.724511	0.573543	0.70499	0.54261	0.713918	0.758546	0.8345	0.555142	0.747382	0.683482	0.679346	8	8	100	SOCS7 , SOCS6 , SOCS5 , SOCS4 , SOCS3 , SOCS2 , SOCS1 , CISH ,
Peptidylprolyl.isomerases	0.764966	0.866686	0.559837	0.661369	0.622295	0.697783	0.931339	0.494332	0.625666	0.64984	0.678794	39	36	92	FKBPL , AIPL1 , AIP , FKBP15 , FKBP14 , FKBP11 , FKBP10 , FKBP9 , FKBP8 , FKBP7 , FKBP6 , FKBP5 , FKBP4 , FKBP3 , FKBP2 , FKBP1C , FKBP1B , FKBP1A , PTPA , LRR1 , RANBP2 , PPWD1 , PPIL6 , PPIL4 , PPIL3 , PPIL2 , PPIL1 , PPIH , PPIG , PPIF , PPIE , PPID , PPIC , PPIB , PPIA , NKTR , CWC27 , PIN4 , PIN1 ,
Calpains	0.705618	0.711968	0.663265	0.682023	0.613875	0.762379	0.820695	0.795177	0.603051	0.456662	0.678788	15	14	93	CAPN9 , CAPN8 , CAPN7 , CAPN6 , CAPN5 , CAPN3 , CAPN2 , CAPN15 , CAPN14 , CAPN13 , CAPN12 , CAPN11 , CAPN10 , CAPN1 , ADGB ,
ESCRT.complexes	0.722365	0.665081	0.756255	0.705455	0.549412	0.600019	0.830131	0.626636	0.650774	0.720996	0.678307	30	26	87	IST1 , CHMP7 , CHMP5 , CHMP1B , CHMP1A , VTA1 , VPS4B , VPS4A , CHMP6 , CHMP4C , CHMP4B , CHMP4A , CHMP3 , CHMP2B , CHMP2A , STAM2 , STAM , HGS , UBAP1 , MVB12B , MVB12A , VPS28 , VPS37D , VPS37C , VPS37B , VPS37A , TSG101 , VPS36 , SNF8 , VPS25 ,
C2.domain.containing.phospholipases	0.663042	0.6535	0.432692	0.719798	0.811342	0.791278	0.850072	0.641086	0.552935	0.644236	0.677437	19	18	95	PLCZ1 , PLCL2 , PLCL1 , PLCH1 , PLCG2 , PLCG1 , PLCE1 , PLCD4 , PLCD3 , PLCD1 , PLCB4 , PLCB3 , PLCB2 , PLCB1 , PLA2G4F , PLA2G4E , PLA2G4D , PLA2G4B , PLA2G4A ,
Tripartite.motif.containing	0.76547	0.614042	0.752656	0.670653	0.712209	0.642297	0.780431	0.603152	0.605858	0.71401	0.677256	95	60	63	TRIM9 , TRIM8 , TRIM77 , TRIM75P , TRIM74 , TRIM73 , TRIM72 , TRIM71 , TRIM7 , TRIM69 , TRIM68 , TRIM67 , TRIM66 , TRIM65 , TRIM64FP , TRIM64EP , TRIM64DP , TRIM64C , TRIM64B , TRIM64 , TRIM63 , TRIM62 , TRIM61 , TRIM60 , TRIM6 , TRIM59 , TRIM58 , TRIM56 , TRIM55 , TRIM54 , TRIM53CP , TRIM53BP , TRIM53AP , TRIM52 , TRIM51JP , TRIM51HP , TRIM51GP , TRIM51FP , TRIM51EP , TRIM51DP , TRIM51CP , TRIM5…
FKBP.prolyl.isomerases	0.696518	0.820111	0.537502	0.741326	0.591287	0.698002	0.968274	0.467823	0.626429	0.639984	0.676749	18	17	94	FKBPL , AIPL1 , AIP , FKBP15 , FKBP14 , FKBP11 , FKBP10 , FKBP9 , FKBP8 , FKBP7 , FKBP6 , FKBP5 , FKBP4 , FKBP3 , FKBP2 , FKBP1C , FKBP1B , FKBP1A ,
EMAP.like	0.612674	0.817295	0.752077	0.568019	0.77843	0.729729	0.754303	0.553853	0.499937	0.626862	0.675611	6	6	100	EML6 , EML5 , EML4 , EML3 , EML2 , EML1 ,
X1.acylglycerol.3.phosphate.O.acyltransferases	0.809489	0.811464	0.701083	0.562858	0.727143	0.680056	0.821983	0.60655	0.601442	0.560476	0.674784	11	10	91	GPAT3 , LPCAT2 , LPCAT1 , LCLAT1 , LPCAT4 , GPAT4 , AGPAT5 , AGPAT4 , AGPAT3 , AGPAT2 , AGPAT1 ,
LY6.PLAUR.domain.containing	0.887653	0.787999	0.837128	0.70916	0.608897	0.393676	0.587814	0.855702	0.713684	0.567071	0.673459	35	27	77	SLURP2 , TEX101 , SPACA4 , SLURP1 , PSCA , PLAUR , PINLYP , PATE4 , PATE3 , PATE2 , PATE1 , LYPD8 , LYPD6B , LYPD6 , LYPD5 , LYPD4 , LYPD3 , LYPD2 , LYPD1 , LYNX1 , LY6L , LY6K , LY6H , LY6G6F , LY6G6E , LY6G6D , LY6G6C , LY6G5C , LY6G5B , LY6E , LY6D , GPIHBP1 , GML , CD59 , CD177 ,
Endoribonucleases	0.513555	0.788702	0.645684	0.665701	0.611779	0.687503	0.772584	0.577537	0.634807	0.672524	0.67298	20	19	95	TSNAX , SWT1 , SMG6 , RNASEL , PPP1R8 , NOB1 , G3BP1 , FCF1 , ERN1 , ENDOU , ELAC2 , ELAC1 , DROSHA , DIS3 , DICER1 , CPSF3 , APEX1 , ANG , ALDOC , AGO2 ,
M14.carboxypeptidases	0.544618	0.669511	0.597955	0.670541	0.592743	0.805368	0.711084	0.613417	0.672639	0.710045	0.671478	28	27	96	SCPEP1 , PRCP , CPZ , CPXM2 , CPXM1 , CPVL , CPQ , CPO , CPN2 , CPN1 , CPM , CPE , CPD , CPB2 , CPB1 , CPA6 , CPA5 , CPA4 , CPA3 , CPA2 , CPA1 , AGTPBP1 , AGBL5 , AGBL4 , AGBL3 , AGBL2 , AGBL1 , AEBP1 ,
Tumor.necrosis.factor.receptor.superfamily	0.766418	0.599956	0.670279	0.803491	0.684462	0.642759	0.727573	0.863084	0.708154	0.341582	0.67126	29	24	83	TNFRSF9 , TNFRSF8 , TNFRSF6B , TNFRSF4 , TNFRSF25 , TNFRSF21 , TNFRSF1B , TNFRSF1A , TNFRSF19 , TNFRSF18 , TNFRSF17 , TNFRSF14 , TNFRSF13C , TNFRSF13B , TNFRSF12A , TNFRSF11B , TNFRSF11A , TNFRSF10D , TNFRSF10C , TNFRSF10B , TNFRSF10A , RELT , NGFR , LTBR , FAS , EDAR , EDA2R , CD40 , CD27 ,
Vesicle.associated.membrane.proteins	0.757403	0.851925	0.801055	0.585006	0.567358	0.648898	0.763985	0.606848	0.641273	0.569685	0.67067	8	6	75	VAMP9P , VAMP8 , VAMP7 , VAMP5 , VAMP4 , VAMP3 , VAMP2 , VAMP1 ,
Phosphodiesterases	0.844427	0.568609	0.470052	0.791457	0.83138	0.825013	0.699861	0.619702	0.626981	0.590271	0.669258	24	22	92	PDE9A , PDE8B , PDE8A , PDE7B , PDE7A , PDE6H , PDE6G , PDE6D , PDE6C , PDE6B , PDE6A , PDE5A , PDE4D , PDE4C , PDE4B , PDE4A , PDE3B , PDE3A , PDE2A , PDE1C , PDE1B , PDE1A , PDE11A , PDE10A ,
Major.cadherins	0.597373	0.740456	0.521847	0.79186	0.856312	0.623977	0.635074	0.686992	0.626571	0.537327	0.668935	32	32	100	DSG4 , DSG3 , DSG2 , DSG1 , DSC3 , DSC2 , DSC1 , CDH24 , CDH22 , CDH20 , CDH19 , CDH18 , CDH12 , CDH11 , CDH10 , CDH9 , CDH8 , CDH7 , CDH6 , CDH5 , CELSR3 , CELSR2 , CELSR1 , CDH17 , CDH16 , CDH15 , CDH4 , CDH3 , CDH2 , CDH1 , CDH26 , CDH13 ,
Immunophilins	0.736198	0.866739	0.526351	0.640009	0.631591	0.652184	0.937643	0.484074	0.631237	0.648383	0.66869	37	34	92	FKBPL , AIPL1 , AIP , FKBP15 , FKBP14 , FKBP11 , FKBP10 , FKBP9 , FKBP8 , FKBP7 , FKBP6 , FKBP5 , FKBP4 , FKBP3 , FKBP2 , FKBP1C , FKBP1B , FKBP1A , PTPA , LRR1 , RANBP2 , PPWD1 , PPIL6 , PPIL4 , PPIL3 , PPIL2 , PPIL1 , PPIH , PPIG , PPIF , PPIE , PPID , PPIC , PPIB , PPIA , NKTR , CWC27 ,
Abhydrolase.domain.containing	0.828771	0.636108	0.596938	0.732658	0.714571	0.5816	0.749489	0.644339	0.663007	0.697895	0.668512	26	25	96	SPG21 , PPME1 , EPHX4 , EPHX3 , EPHX2 , ABHD8 , ABHD6 , ABHD5 , ABHD4 , ABHD3 , ABHD2 , ABHD18 , ABHD17C , ABHD17B , ABHD17A , ABHD16B , ABHD16A , ABHD15 , ABHD14B , ABHD14A , ABHD13 , ABHD12B , ABHD12 , ABHD11 , ABHD10 , ABHD1 ,
Protein.disulfide.isomerases	0.629533	0.72588	0.844587	0.659933	0.654898	0.590622	0.667761	0.685116	0.570388	0.609966	0.667684	21	20	95	TXNDC5 , TXNDC12 , TMX4 , TMX3 , TMX2 , TMX1 , PDILT , PDIA6 , PDIA5 , PDIA4 , PDIA3 , PDIA2 , P4HB , ERP44 , ERP29 , ERP27 , DNAJC10 , CASQ2 , CASQ1 , AGR3 , AGR2 ,
Semaphorins	0.707302	0.765238	0.504295	0.793139	0.654498	0.735726	0.72945	0.712536	0.644452	0.466435	0.667308	20	20	100	SEMA7A , SEMA6D , SEMA6C , SEMA6B , SEMA6A , SEMA5B , SEMA5A , SEMA4G , SEMA4F , SEMA4D , SEMA4C , SEMA4B , SEMA4A , SEMA3G , SEMA3F , SEMA3E , SEMA3D , SEMA3C , SEMA3B , SEMA3A ,
Sodium.voltage.gated.channel.beta.subunits	0.900241	0.819869	0.835562	0.6956	0.48152	0.709421	0.685844	0.677547	0.614816	0.477981	0.666462	4	4	100	SCN4B , SCN3B , SCN2B , SCN1B ,
Glutaredoxin.domain.containing	0.754054	0.793994	0.676577	0.754338	0.615574	0.555895	0.695155	0.610399	0.64072	0.65478	0.666381	9	8	89	PTGES2 , TXNRD1 , TXNRD3 , GRXCR2 , GRXCR1 , GLRX5 , GLRX3 , GLRX2 , GLRX ,
Glutathione.S.transferases	0.482388	0.767564	0.571007	0.602717	0.628993	0.805221	0.824173	0.707182	0.578903	0.50866	0.666047	26	16	62	GSTT4 , HPGDS , GSTZ1 , GSTT2B , GSTT2 , GSTT1 , GSTP1 , GSTO3P , GSTO2 , GSTO1 , GSTM5 , GSTM4 , GSTM3 , GSTM2 , GSTM1 , GSTK1 , GSTA7P , GSTA6P , GSTA5 , GSTA4 , GSTA3 , GSTA2 , GSTA1 , MGST3 , MGST2 , MGST1 ,
S.ribosomal.proteins	0.732547	0.867688	0.818112	0.639041	0.636416	0.625188	0.67434	0.543387	0.599464	0.58846	0.665788	34	21	62	RPS21 , RPS20 , RPS2 , RPS19 , RPS18 , RPS17 , RPS16 , RPS15A , RPS15 , RPS14 , RPS13 , RPS12 , RPS11 , RPS10 , FAU , RPS28 , RPS9 , RPS8 , RPS7 , RPS6 , RPS5 , RPS4Y2 , RPS4Y1 , RPS4X , RPS3A , RPS3 , RPS29 , RPS27L , RPS27A , RPS27 , RPS26 , RPS25 , RPS24 , RPS23 ,
GCN5.related.N.acetyltransferases	0.731773	0.782017	0.805682	0.611064	0.53917	0.513151	0.79423	0.669484	0.634699	0.631738	0.664582	24	20	83	KAT14 , SATL1 , SAT2 , SAT1 , GNPNAT1 , NAGS , AANAT , ELP3 , KAT2B , KAT2A , NAT16 , NAT14 , NAT10 , NAT9 , NAT8L , NAT8 , NAA80 , NAA60 , NAA50 , NAA40 , NAA30 , NAA20 , NAA11 , NAA10 ,
N.acetyltransferases	0.730092	0.780085	0.805687	0.610217	0.54083	0.5129	0.793401	0.667031	0.633101	0.63301	0.664029	27	21	78	KAT14 , SATL1 , SAT2 , SAT1 , GNPNAT1 , NAGS , AANAT , ELP3 , KAT2B , KAT2A , NAT16 , NAT14 , NAT10 , NAT9 , NAT8L , NAT8 , NAA80 , NAA60 , NAA50 , NAA40 , NAA30 , NAA20 , NAA11 , NAA10 , NATP , NAT2 , NAT1 ,
BAG.cochaperones	0.696423	0.754883	0.73278	0.617901	0.772006	0.626904	0.5942	0.654866	0.635576	0.587006	0.664013	6	6	100	BAG6 , BAG5 , BAG4 , BAG3 , BAG2 , BAG1 ,
Heat.shock.70kDa.proteins	0.711939	0.64653	0.762944	0.606911	0.668295	0.63801	0.779036	0.585463	0.546354	0.735475	0.663224	17	14	82	HYOU1 , HSPH1 , HSPA9 , HSPA8 , HSPA7 , HSPA6 , HSPA5 , HSPA4L , HSPA4 , HSPA2 , HSPA1L , HSPA1B , HSPA1A , HSPA14 , HSPA13 , HSPA12B , HSPA12A ,
Selenoproteins	0.581039	0.534313	0.62236	0.712864	0.734432	0.699624	0.736159	0.481308	0.876256	0.56753	0.662761	25	13	52	SELENOF , SELENOK , SELENOM , SELENOO , SELENOT , SELENOV , TXNRD3 , TXNRD2 , TXNRD1 , SEPHS2 , SELENOW , SELENOS , SELENOP , SELENON , SELENOI , SELENOH , MSRB1 , GPX6 , GPX4 , GPX3 , GPX2 , GPX1 , DIO3 , DIO2 , DIO1 ,
Zinc.fingers.DHHC.type	0.792081	0.699429	0.538839	0.660851	0.760772	0.63122	0.729716	0.585506	0.583063	0.77265	0.66245	24	23	96	ZDHHC9 , ZDHHC8 , ZDHHC7 , ZDHHC6 , ZDHHC5 , ZDHHC4 , ZDHHC3 , ZDHHC24 , ZDHHC23 , ZDHHC22 , ZDHHC21 , ZDHHC20 , ZDHHC2 , ZDHHC19 , ZDHHC18 , ZDHHC17 , ZDHHC16 , ZDHHC15 , ZDHHC14 , ZDHHC13 , ZDHHC12 , ZDHHC11B , ZDHHC11 , ZDHHC1 ,
Mannosyl.glycoprotein.N.acetylglucosaminyltransferases	0.620403	0.630466	0.613443	0.681247	0.720153	0.736652	0.839016	0.57473	0.59876	0.566535	0.662334	11	9	82	MGAT4FP , MGAT4EP , MGAT5B , MGAT5 , MGAT4D , MGAT4C , MGAT4B , MGAT4A , MGAT3 , MGAT2 , MGAT1 ,
Aminopeptidases	0.548167	0.622626	0.630904	0.740903	0.771749	0.660816	0.697483	0.571735	0.664902	0.597628	0.662083	17	16	94	XPNPEP3 , XPNPEP2 , XPNPEP1 , RNPEP , NPEPPS , NPEPL1 , METAP2 , METAP1D , METAP1 , LVRN , LNPEP , LAP3 , ERAP2 , ERAP1 , ENPEP , DNPEP , ANPEP ,
Zinc.fingers.CCHC.type	0.644009	0.620294	0.730564	0.715989	0.567352	0.539658	0.80484	0.652219	0.537091	0.787583	0.661732	24	19	79	ZCRB1 , ZCCHC9 , ZCCHC8 , ZCCHC7 , ZCCHC4 , ZCCHC3 , ZCCHC24 , ZCCHC2 , ZCCHC18 , ZCCHC17 , ZCCHC14 , ZCCHC13 , ZCCHC12 , ZCCHC10 , TUT7 , TUT4 , SRSF7 , SF1 , RTL4 , RTL3 , RBM4B , RBM4 , LIN28A , CNBP ,
Galectins	0.716654	0.610058	0.710142	0.612926	0.717241	0.703494	0.779356	0.682929	0.668367	0.463178	0.660855	15	8	53	LGALS9C , LGALS9B , LGALS9 , LGALS8 , LGALS7B , LGALS7 , LGALS4 , LGALS3 , LGALS2 , LGALS16 , LGALS14 , LGALS13 , LGALS12 , LGALS1 , CLC ,
AAA.ATPases	0.825917	0.717437	0.724473	0.598701	0.677062	0.528143	0.843916	0.548693	0.607233	0.699557	0.660579	58	52	90	TOR4A , TOR3A , TOR2A , TOR1B , TOR1A , MDN1 , YME1L1 , WRNIP1 , VPS4B , VPS4A , VCP , TRIP13 , SPG7 , SPATA5L1 , SPATA5 , SPAST , RUVBL2 , RUVBL1 , RFC5 , RFC4 , RFC3 , RFC2 , RFC1 , PSMC6 , PSMC5 , PSMC4 , PSMC3 , PSMC2 , PSMC1 , PEX6 , PEX1 , ORC4 , ORC1 , NVL , NSF , LONP2 , LONP1 , KATNAL2 , KATNAL1 , KATNA1 , IQCA1 , FIGNL2 , FIGNL1 , FIGN , CLPX , CLPP , CLPB , CHTF18 , BCS1L , ATAD5 , ATA…
Mitogen.activated.protein.kinases	0.63465	0.638069	0.623839	0.658906	0.618672	0.719967	0.801317	0.575821	0.598723	0.70399	0.659923	13	12	92	MAPK9 , MAPK8 , MAPK7 , MAPK6 , MAPK4 , MAPK3 , MAPK15 , MAPK14 , MAPK13 , MAPK12 , MAPK11 , MAPK10 , MAPK1 ,
Trafficking.protein.particle.complex	0.640493	0.611905	0.721398	0.722386	0.659427	0.643501	0.830938	0.612294	0.558905	0.576629	0.659709	14	14	100	TRAPPC2L , TRAPPC13 , TRAPPC9 , TRAPPC8 , TRAPPC6B , TRAPPC6A , TRAPPC5 , TRAPPC4 , TRAPPC3 , TRAPPC2 , TRAPPC12 , TRAPPC11 , TRAPPC10 , TRAPPC1 ,
Major.spliceosome	0.782973	0.681523	0.656113	0.704658	0.594348	0.574425	0.779446	0.650813	0.614713	0.675923	0.659107	145	131	90	SNRPN , SNRPG , SNRPF , SNRPE , SNRPD3 , SNRPD2 , SNRPD1 , SNRPB , SNU13 , PRPF31 , PPIH , PRPF3 , PRPF4 , RNU4-1 , TXNL4A , PRPF6 , DDX23 , CD2BP2 , PHF5A , SF3B6 , SF3B5 , SF3B4 , SF3B3 , SF3B2 , SF3B1 , NAA38 , LSM8 , LSM7 , LSM6 , LSM5 , LSM4 , LSM3 , LSM2 , LSM14B , LSM14A , LSM12 , LSM11 , LSM10 , LSM1 , SNRPC , SNRPA , SNRNP70 , RNU1-1 , MAGOHB , CASC3 , SNRPB2 , SNRPA1 , SF3A3 , SF3A2 , S…
Adaptor.related.protein.complex.2	0.772133	0.706886	0.661135	0.737861	0.631126	0.658549	0.744281	0.4766	0.676229	0.616224	0.656543	5	5	100	AP2S1 , AP2M1 , AP2B1 , AP2A2 , AP2A1 ,
Adenylate.kinases	0.702579	0.684465	0.634844	0.822336	0.666241	0.519311	0.797028	0.526841	0.636454	0.618441	0.656218	9	8	89	AK9 , AK8 , AK7 , AK6 , AK5 , AK4 , AK3 , AK2 , AK1 ,
ADAM.metallopeptidase.domain.containing	0.677368	0.709318	0.79498	0.631291	0.552088	0.68362	0.818004	0.62759	0.590082	0.49743	0.656045	27	19	70	ADAM9 , ADAM8 , ADAM7 , ADAM6 , ADAM5 , ADAM3B , ADAM3A , ADAM33 , ADAM32 , ADAM30 , ADAM29 , ADAM28 , ADAM24P , ADAM23 , ADAM22 , ADAM21 , ADAM20 , ADAM2 , ADAM1B , ADAM1A , ADAM19 , ADAM18 , ADAM17 , ADAM15 , ADAM12 , ADAM11 , ADAM10 ,
Catenins	0.579143	0.514725	0.632915	0.679924	0.725353	0.559744	0.774975	0.68825	0.719962	0.605275	0.65568	12	12	100	ARVCF , PKP4 , CTNND2 , CTNND1 , PKP3 , PKP2 , PKP1 , CTNNA3 , CTNNA2 , CTNNA1 , JUP , CTNNB1 ,
Annexins	0.659508	0.718323	0.565824	0.689537	0.621032	0.5459	0.878073	0.61675	0.581929	0.683023	0.655599	13	11	85	ANXA9 , ANXA8L1 , ANXA8 , ANXA7 , ANXA6 , ANXA5 , ANXA4 , ANXA3 , ANXA2 , ANXA13 , ANXA11 , ANXA10 , ANXA1 ,
Mannosidases	0.632365	0.635521	0.737345	0.532722	0.700396	0.708971	0.704683	0.61104	0.635665	0.631437	0.655309	16	15	94	MANEAL , MANEA , MAN2C1 , MAN2B2 , MAN2B1 , MAN2A2 , MAN2A1 , EDEM3 , EDEM2 , EDEM1 , MAN1C1 , MAN1B1 , MAN1A2 , MAN1A1 , MANBAL , MANBA ,
Peptide.receptors	0.527544	0.529688	0.51475	0.808416	0.737836	0.518684	0.917703	0.569296	0.725851	0.565403	0.654181	60	53	88	OXTR , AVPR2 , AVPR1B , AVPR1A , NTSR2 , NTSR1 , NMUR2 , NMUR1 , MCHR2 , MCHR1 , HCRTR2 , HCRTR1 , GNRHR2 , GNRHR , EDNRB , EDNRA , CCKBR , CCKAR , AGTR2 , AGTR1 , BDKRB2 , BDKRB1 , OPRM1 , OPRL1 , OPRK1 , OPRD1 , NPY4R2 , NPY6R , NPY5R , NPY4R , NPY2R , NPY1R , NPSR1 , NPFFR2 , NPFFR1 , NPBWR2 , NPBWR1 , MC5R , MC4R , MC3R , MC2R , MC1R , GALR3 , GALR2 , GALR1 , TACR3 , TACR2 , TACR1 , SSTR5 , S…
Autophagy.related	0.543432	0.755866	0.471628	0.722663	0.634136	0.595467	0.780523	0.59389	0.624482	0.707763	0.654046	33	29	88	WIPI2 , WIPI1 , ULK2 , ULK1 , SNX4 , SNX30 , RB1CC1 , MAP1LC3C , MAP1LC3B2 , MAP1LC3B , MAP1LC3A , GABARAPL2 , GABARAPL1 , GABARAP , BECN1 , ATG9B , ATG9A , ATG7 , ATG5 , ATG4D , ATG4C , ATG4B , ATG4A , ATG3 , ATG2B , ATG2A , ATG16L2 , ATG16L1 , ATG14 , ATG13 , ATG12 , ATG101 , ATG10 ,
Protocadherins	0.838457	0.757302	0.688215	0.542705	0.49587	0.714005	0.672662	0.622234	0.600254	0.787109	0.653373	76	55	72	PCDH9 , PCDH8 , PCDH7 , PCDH20 , PCDH19 , PCDH18 , PCDH17 , PCDH12 , PCDH11Y , PCDH11X , PCDH10 , PCDH1 , PCDHGCT , PCDHGC5 , PCDHGC4 , PCDHGC3 , PCDHGB9P , PCDHGB8P , PCDHGB7 , PCDHGB6 , PCDHGB5 , PCDHGB4 , PCDHGB3 , PCDHGB2 , PCDHGB1 , PCDHGA9 , PCDHGA8 , PCDHGA7 , PCDHGA6 , PCDHGA5 , PCDHGA4 , PCDHGA3 , PCDHGA2 , PCDHGA12 , PCDHGA11 , PCDHGA10 , PCDHGA1 , PCDHG@ , PCDHB@ , PCDHB9 , PCDHB8 , PC…
Potassium.two.pore.domain.channel.subfamily.K	0.862208	0.747245	0.641017	0.579715	0.835805	0.619411	0.632079	0.43529	0.724167	0.659508	0.652693	15	14	93	KCNK9 , KCNK7 , KCNK6 , KCNK5 , KCNK4 , KCNK3 , KCNK2 , KCNK18 , KCNK17 , KCNK16 , KCNK15 , KCNK13 , KCNK12 , KCNK10 , KCNK1 ,
Beta.3.glycosyltransferases	0.571362	0.659222	0.701324	0.631989	0.772321	0.602483	0.823458	0.432476	0.586084	0.657902	0.651918	24	24	100	RFNG , MFNG , LFNG , CHSY3 , CHSY1 , CHPF2 , CHPF , C1GALT1 , B3GNT9 , B3GNT8 , B3GNT7 , B3GNT6 , B3GNT5 , B3GNT4 , B3GNT3 , B3GNT2 , B3GLCT , B3GALT6 , B3GALT5 , B3GALT4 , B3GALT2 , B3GALT1 , B3GALNT2 , B3GALNT1 ,
Atypical.dual.specificity.phosphatases	0.653033	0.661762	0.806452	0.586323	0.597963	0.624491	0.618827	0.69581	0.546965	0.715158	0.650417	18	16	89	STYX , RNGTT , PTPMT1 , EPM2A , DUSP3 , DUSP28 , DUSP26 , DUSP23 , DUSP22 , DUSP21 , DUSP19 , DUSP18 , DUSP15 , DUSP14 , DUSP13 , DUSP12 , DUSP11 , DUPD1 ,
DASH.family	0.609211	0.527057	0.626957	0.793633	0.643966	0.750364	0.734024	0.730445	0.570341	0.475871	0.650295	7	7	100	DPP7 , FAP , DPP10 , DPP9 , DPP8 , DPP6 , DPP4 ,
AP.1.transcription.factor	0.59964	0.70923	0.647168	0.758381	0.576149	0.519983	0.788637	0.601509	0.602696	0.64316	0.649657	7	7	100	JUND , JUNB , JUN , FOSL2 , FOSL1 , FOSB , FOS ,
General.transcription.factors	0.684955	0.737696	0.747738	0.580311	0.609962	0.56434	0.753786	0.608599	0.579536	0.658678	0.648961	43	40	93	CCNH , MNAT1 , CDK7 , BDP1 , TAF9 , TAF8 , TAF7 , TAF6 , TAF5 , TAF4 , TAF3 , TAF2 , TAF13 , TAF12 , TAF11 , TAF10 , TAF1 , GTF2F2 , GTF2F1 , GTF2A1L , GTF2A2 , GTF2A1 , GTF3C6 , GTF3C4 , GTF3C5 , GTF3C3 , GTF3C2 , GTF3C1 , GTF2E2 , GTF2E1 , GTF2H5 , GTF2H3 , GTF2H2 , GTF2H4 , GTF2H1 , ERCC3 , ERCC2 , TCEA1 , TBP , GTF3A , GTF2I , GTF2B , BRF1 ,
Serpin.peptidase.inhibitors	0.521661	0.671596	0.596296	0.605304	0.887166	0.628311	0.625766	0.725616	0.568448	0.52653	0.648337	37	34	92	SERPINI2 , SERPINI1 , SERPINH1 , SERPING1 , SERPINF2 , SERPINF1 , SERPINE3 , SERPINE2 , SERPINE1 , SERPIND1 , SERPINC1 , SERPINB9 , SERPINB8 , SERPINB7 , SERPINB6 , SERPINB5 , SERPINB4 , SERPINB3 , SERPINB2 , SERPINB13 , SERPINB12 , SERPINB11 , SERPINB10 , SERPINB1 , SERPINA9 , SERPINA7 , SERPINA6 , SERPINA5 , SERPINA4 , SERPINA3 , SERPINA2 , SERPINA13P , SERPINA12 , SERPINA11 , SERPINA10 , SERPI…
Low.density.lipoprotein.receptors	0.618289	0.639671	0.535909	0.714434	0.674553	0.640841	0.734523	0.598616	0.680864	0.608538	0.64755	13	13	100	VLDLR , LRP8 , LRP6 , LRP5 , LRP4 , LRP3 , LRP2 , LRP1B , LRP12 , LRP11 , LRP10 , LRP1 , LDLR ,
KCTD.family	0.730622	0.840231	0.540138	0.61024	0.682118	0.582966	0.75687	0.540769	0.646898	0.621523	0.646862	21	21	100	KCTD9 , KCTD8 , KCTD7 , KCTD6 , KCTD5 , KCTD4 , KCTD3 , KCTD21 , KCTD20 , KCTD2 , KCTD19 , KCTD18 , KCTD17 , KCTD16 , KCTD15 , KCTD14 , KCTD13 , KCTD12 , KCTD11 , KCTD10 , KCTD1 ,
C.type.lectin.domain.containing	0.710255	0.955045	0.488912	0.641956	0.728741	0.684689	0.636298	0.643664	0.687162	0.35454	0.646779	86	68	79	VCAN , THBD , SFTPD , SFTPA2 , SFTPA1 , SELP , SELL , SELE , REG4 , REG3G , REG3A , REG1B , REG1A , PRG3 , PRG2 , PLA2R1 , PKD1L3 , PKD1L2 , PKD1 , OLR1 , NCAN , MRC2 , MRC1 , MBL1P , LY75 , LAYN , KLRK1 , KLRG2 , KLRG1 , KLRF2 , KLRF1 , KLRD1 , KLRC3 , KLRC2 , KLRC1 , KLRB1 , FREM1 , FCER2 , DGCR2 , COLEC12 , COLEC11 , COLEC10 , CLEC9A , CLEC7A , CLEC6A , CLEC5A , CLEC4G , CLEC4F , CLEC4E , CLEC…
HAD.Asp.based.phosphatases	0.813346	0.523244	0.689262	0.710787	0.769622	0.585828	0.722759	0.649605	0.571506	0.598349	0.646774	28	25	89	LPIN3 , LPIN2 , LPIN1 , EYA4 , EYA3 , EYA2 , EYA1 , TIMM50 , UBLCP1 , CTDSPL2 , CTDSPL , CTDSP2 , CTDSP1 , CTDP1 , CTDNEP1 , MDP1 , PDXP , PUDP , PSPH , PNKP , PMM2 , PMM1 , PHOSPHO2 , PHOSPHO1 , NANP , LHPP , EPHX2 , ENOPH1 ,
Nuclear.fac.tor.I.family	0.599616	0.709939	0.844098	0.661575	0.446897	0.640502	0.597797	0.794655	0.689825	0.433941	0.646581	4	4	100	NFIX , NFIC , NFIB , NFIA ,
Non.clustered.protocadherins	0.814207	0.76318	0.717903	0.511475	0.456486	0.713246	0.65672	0.632522	0.591923	0.775711	0.646574	12	11	92	PCDH9 , PCDH8 , PCDH7 , PCDH20 , PCDH19 , PCDH18 , PCDH17 , PCDH12 , PCDH11Y , PCDH11X , PCDH10 , PCDH1 ,
SCAR.WAVE.complex	0.747571	0.614973	0.782042	0.668913	0.634065	0.615785	0.67027	0.533863	0.750004	0.548862	0.646531	6	6	100	CYFIP2 , WASF1 , NCKAP1 , CYFIP1 , BRK1 , ABI2 ,
Stathmins	0.709291	0.79105	0.638957	0.578738	0.669625	0.539714	0.685381	0.597229	0.630885	0.674636	0.645135	4	4	100	STMN4 , STMN3 , STMN2 , STMN1 ,
Minor.histocompatibility.antigens	0.61826	0.736616	0.388428	0.604335	0.622879	0.54563	0.761923	0.80331	0.595784	0.727427	0.642926	51	40	78	TMSB4Y , USP9Y , UTY , KDM5D , DDX3Y , RPS4Y1 , ZNF419 , WNK1 , UGT2B17 , TYMP , TRIP10 , TRIM42 , TRIM22 , TOR3A , SWAP70 , SSR1 , SP110 , SON , SLC1A5 , SLC19A1 , PTK2B , PRCP , PKN3 , PI4K2B , PDCD11 , P2RX5 , NUP133 , MYO1G , MTHFD1 , MR1 , LY75 , RESF1 , PUM3 , HMSD , HMHB1 , ARHGAP45 , HEATR1 , GEMIN4 , ERBB2 , ERAP1 , EBI3 , DPH1 , CTSH , CENPM , CD19 , C19orf48 , BCL2A1 , BCAT2 , ARHGDIB …
Contactins	0.79911	0.738071	0.853028	0.685096	0.527977	0.71688	0.477812	0.767361	0.445582	0.562439	0.641583	6	6	100	CNTN6 , CNTN5 , CNTN4 , CNTN3 , CNTN2 , CNTN1 ,
Myb.SANT.domain.containing	0.465366	0.554823	0.686772	0.656494	0.631339	0.641925	0.633406	0.604755	0.651294	0.709186	0.64111	53	49	92	MSANTD4 , MSANTD3 , MSANTD2 , MSANTD1 , ZZZ3 , ZSCAN20 , ZNF541 , ZKSCAN2 , TTF1 , TRERF1 , TERF2 , TERF1 , TADA2B , TADA2A , SNAPC4 , SMARCC2 , SMARCC1 , SMARCA5 , SMARCA1 , RERE , RCOR3 , RCOR2 , RCOR1 , NCOR2 , NCOR1 , MYSM1 , MYPOP , MYBL2 , MYBL1 , MYB , MTA3 , MTA2 , MTA1 , MIS18BP1 , MIER3 , MIER2 , MIER1 , GON4L , EZH2 , EZH1 , EP400 , MIDEAS , DNAJC2 , DNAJC1 , DMTF1 , DMAP1 , CRAMP1 , C…
Heterogeneous.nuclear.ribonucleoproteins	0.729119	0.706754	0.741124	0.642473	0.631666	0.535189	0.758747	0.556372	0.618264	0.577803	0.640932	26	23	88	SYNCRIP , RBMX , PTBP2 , PTBP1 , PCBP2 , PCBP1 , HNRNPU , HNRNPR , HNRNPM , HNRNPLL , HNRNPL , HNRNPK , HNRNPH3 , HNRNPH2 , HNRNPH1 , HNRNPF , HNRNPDL , HNRNPD , HNRNPC , HNRNPAB , HNRNPA3 , HNRNPA2B1 , HNRNPA1L2 , HNRNPA1 , HNRNPA0 , FUS ,
Caspase.recruitment.domain.containing	0.541459	0.716742	0.676495	0.653689	0.632785	0.540003	0.718368	0.572637	0.57053	0.685335	0.640732	32	26	81	QRICH1 , RIPK2 , PYCARD , NOL3 , NOD2 , NOD1 , NLRP1 , NLRC4 , MAVS , IFIH1 , DDX58 , CRADD , CASP9 , CASP5 , CASP4 , CASP2 , CASP12 , CASP1 , CARD9 , CARD8 , CARD6 , CARD19 , CARD18 , CARD17 , CARD16 , CARD14 , CARD11 , CARD10 , BIRC3 , BIRC2 , BCL10 , APAF1 ,
Ras.association.domain.family	0.507872	0.615593	0.773509	0.57755	0.732788	0.678621	0.787454	0.630457	0.513554	0.454874	0.640489	10	10	100	RASSF9 , RASSF8 , RASSF7 , RASSF6 , RASSF5 , RASSF4 , RASSF3 , RASSF2 , RASSF10 , RASSF1 ,
Interleukin.receptors	0.478396	0.508113	0.44252	0.80682	0.734119	0.600035	0.984459	0.594871	0.669497	0.417697	0.639792	42	39	93	IL9R , IL7R , IL6ST , IL6R , IL5RA , IL4R , IL3RA , IL31RA , IL2RG , IL2RB , IL2RA , IL27RA , IL22RA2 , IL22RA1 , IL21R , IL20RB , IL20RA , IL1RN , IL1RL2 , IL1RL1 , IL1RAPL2 , IL1RAPL1 , IL1RAP , IL1R2 , IL1R1 , IL18RAP , IL18R1 , IL17RE , IL17RD , IL17RC , IL17RB , IL17RA , IL15RA , IL13RA2 , IL13RA1 , IL12RB2 , IL12RB1 , IL11RA , IL10RB , IL10RA , CXCR2 , CXCR1 ,
Spliceosomal.B.complex	0.757243	0.66822	0.557211	0.690814	0.593856	0.541572	0.771996	0.611747	0.609178	0.706204	0.638978	82	73	89	NAA38 , LSM8 , LSM7 , LSM6 , LSM5 , LSM4 , LSM3 , LSM2 , LSM14B , LSM14A , LSM12 , LSM11 , LSM10 , LSM1 , TXNL4A , SNRNP40 , SNRNP200 , RNU5A-1 , PRPF8 , PRPF6 , EFTUD2 , DDX23 , CD2BP2 , PHF5A , SF3B6 , SF3B5 , SF3B4 , SF3B3 , SF3B2 , SF3B1 , SNRPN , SNRPG , SNRPF , SNRPE , SNRPD3 , SNRPD2 , SNRPD1 , SNRPB , SNU13 , PRPF31 , PPIH , PRPF3 , PRPF4 , RNU6-1 , RNU4-1 , PRPF19 , PLRG1 , CWC15 , CTNNB…
Actin.related.proteins	0.651125	0.687442	0.585068	0.641159	0.62516	0.565573	0.770196	0.622673	0.553929	0.697343	0.638727	20	18	90	ACTL10 , ACTL9 , ACTL8 , ACTL7B , ACTL7A , ACTRT3 , ACTRT2 , ACTRT1 , ACTR8 , ACTR6 , ACTR5 , ACTR3C , ACTR3B , ACTR3 , ACTR2 , ACTR1B , ACTR1A , ACTR10 , ACTL6B , ACTL6A ,
GBAF.complex	0.549067	0.642315	0.704984	0.577876	0.621774	0.685177	0.656486	0.62568	0.578642	0.640635	0.637063	13	11	85	SMARCD3 , SMARCD2 , SMARCD1 , SMARCC1 , ACTL6B , ACTL6A , ACTB , SMARCA4 , SMARCA2 , SS18 , BRD9 , BICRAL , BICRA ,
Nudix.hydrolase.family	0.680009	0.719661	0.601935	0.631882	0.716047	0.543342	0.872252	0.416456	0.624628	0.606294	0.636944	24	21	88	TRPM2 , NUDT9 , NUDT8 , NUDT7 , NUDT6 , NUDT5 , NUDT4 , NUDT3 , NUDT22 , NUDT21 , NUDT2 , NUDT19 , NUDT18 , NUDT17 , NUDT16L1 , NUDT16 , NUDT15 , NUDT14 , NUDT13 , NUDT12 , NUDT11 , NUDT10 , NUDT1 , DCP2 ,
Mediator.complex	0.67006	0.533856	0.541291	0.716281	0.599988	0.65121	0.765648	0.63446	0.615587	0.673204	0.636836	33	31	94	MED9 , MED8 , MED7 , MED6 , MED4 , MED31 , MED30 , MED29 , MED28 , MED27 , MED26 , MED25 , MED24 , MED23 , MED22 , MED21 , MED20 , MED19 , MED18 , MED17 , MED16 , MED15 , MED14 , MED13L , MED13 , MED12L , MED12 , MED11 , MED10 , MED1 , CDK8 , CDK19 , CCNC ,
Clathrin.coatomer.adaptor..adaptin.like..N.terminal.domain.containing	0.688774	0.684814	0.537297	0.752428	0.606655	0.659002	0.712766	0.502066	0.666697	0.601696	0.635936	14	14	100	COPG2 , COPG1 , COPB1 , AP4E1 , AP4B1 , AP3D1 , AP3B2 , AP3B1 , AP2B1 , AP2A2 , AP2A1 , AP1G2 , AP1G1 , AP1B1 ,
Zinc.fingers.FYVE.type	0.572614	0.586644	0.736162	0.555517	0.699931	0.56892	0.694146	0.608238	0.591932	0.678508	0.635555	31	29	94	ZFYVE9 , ZFYVE28 , ZFYVE27 , ZFYVE26 , ZFYVE21 , ZFYVE19 , ZFYVE16 , ZFYVE1 , WDFY3 , WDFY2 , WDFY1 , RUFY4 , RUFY3 , RUFY2 , RUFY1 , RBSN , PLEKHF2 , PLEKHF1 , PIKFYVE , MTMR4 , MTMR3 , HGS , FYCO1 , FGD6 , FGD5 , FGD4 , FGD3 , FGD2 , FGD1 , EEA1 , ANKFY1 ,
interferon.induced.transmembrane.protein.domain.containing	0.287102	0.569081	0.587503	0.321158	0.877048	0.831144	0.82178	0.613175	0.577185	0.514727	0.634756	17	11	65	IFITM10 , IFITM9P , IFITM8P , IFITM5 , IFITM4P , IFITM3 , IFITM2 , IFITM1 , TRARG1 , TMEM91 , TMEM233 , SYNDIG1L , SYNDIG1 , PRRT2 , PRRT1B , PRRT1 , PMIS2 ,
Adaptor.related.protein.complex.3	0.792748	0.736759	0.752412	0.563544	0.752314	0.651285	0.517835	0.612831	0.555381	0.569114	0.634608	7	7	100	AP3S2 , AP3S1 , AP3M2 , AP3M1 , AP3D1 , AP3B2 , AP3B1 ,
Zinc.fingers.AN1.type	0.621298	0.659277	0.629448	0.525833	0.657699	0.710047	0.56237	0.68065	0.569663	0.708726	0.633746	8	8	100	ZFAND6 , ZFAND5 , ZFAND4 , ZFAND3 , ZFAND2B , ZFAND2A , ZFAND1 , IGHMBP2 ,
Transposable.element.derived.genes	0.52125	0.621378	0.501667	0.615758	0.612905	0.578725	0.687234	0.678912	0.72798	0.673957	0.633168	121	64	53	ZCCHC18 , ZCCHC12 , PNMA8C , PNMA8B , PNMA8A , PNMA6F , PNMA6E , PNMA6B , PNMA6A , PNMA5 , PNMA3 , PNMA2 , PNMA1 , MOAP1 , ZBED9 , ZSCAN9 , ZSCAN5DP , ZSCAN5C , ZSCAN5B , ZSCAN5A , ZSCAN4 , ZSCAN32 , ZSCAN31 , ZSCAN30 , ZSCAN29 , ZSCAN26 , ZSCAN25 , ZSCAN23 , ZSCAN22 , ZSCAN21 , ZSCAN20 , ZSCAN2 , ZSCAN18 , ZSCAN16 , ZSCAN12 , ZSCAN10 , ZSCAN1 , ZNF75D , ZNF500 , ZNF496 , ZNF483 , ZNF449 , ZNF446…
Chaperonins	0.757034	0.773185	0.79216	0.664438	0.594692	0.522157	0.767433	0.521858	0.525448	0.535503	0.632986	15	13	87	CLPB , TCP1 , MKKS , HSPE1 , HSPD1 , CCT8 , CCT7 , CCT6B , CCT6A , CCT5 , CCT4 , CCT3 , CCT2 , BBS12 , BBS10 ,
UBX.domain.containing	0.739521	0.650856	0.688113	0.614858	0.590353	0.579315	0.77303	0.568714	0.57977	0.648042	0.632561	13	13	100	UBXN8 , UBXN7 , UBXN6 , UBXN4 , UBXN2B , UBXN2A , UBXN11 , UBXN10 , UBXN1 , NSFL1C , FAF2 , FAF1 , ASPSCR1 ,
Mitochondrial.intermembrane.space.bridging.complex	0.623767	0.661347	0.71423	0.621006	0.581005	0.554778	0.705942	0.621463	0.625127	0.60333	0.632025	11	9	82	MTX3 , MTX2 , MTX1 , SAMM50 , MICOS13 , MICOS10 , IMMT , CHCHD6 , CHCHD3 , APOOL , APOO ,
ER.membrane.protein.complex.subunits	0.69986	0.721041	0.686541	0.537451	0.582027	0.673727	0.746162	0.569427	0.614733	0.550392	0.631278	10	10	100	MMGT1 , EMC9 , EMC8 , EMC7 , EMC6 , EMC4 , EMC3 , EMC2 , EMC10 , EMC1 ,
L.ribosomal.proteins	0.679631	0.844048	0.785831	0.585036	0.67803	0.610583	0.573569	0.63949	0.519612	0.441015	0.630802	51	33	65	UBA52 , RPLP2 , RPLP1 , RPLP0 , RPL9 , RPL8 , RPL7L1 , RPL7A , RPL7 , RPL6 , RPL5 , RPL41 , RPL4 , RPL3L , RPL39L , RPL39 , RPL38 , RPL37A , RPL37 , RPL36AL , RPL36A , RPL36 , RPL35A , RPL35 , RPL34 , RPL32 , RPL31 , RPL30 , RPL3 , RPL29 , RPL28 , RPL27A , RPL27 , RPL26L1 , RPL26 , RPL24 , RPL23A , RPL23 , RPL22 , RPL21 , RPL19 , RPL18A , RPL17 , RPL15 , RPL14 , RPL13A , RPL12 , RPL11 , RPL10L , …
Pentraxins	0.736106	0.408967	0.714062	0.735659	0.661901	0.666838	0.703947	0.813924	0.636037	0.335847	0.630798	8	7	88	NPTXR , PTX4 , PTX3 , NPTX2 , NPTX1 , MPTX1 , CRP , APCS ,
POU.class.homeoboxes.and.pseudogenes	0.688916	0.456686	0.604273	0.880013	0.644155	0.674467	0.568466	0.65414	0.772129	0.42274	0.630785	23	16	70	POU6F2 , POU6F1 , POU5F2 , POU5F1P7 , POU5F1P6 , POU5F1P5 , POU5F1P4 , POU5F1P3 , POU5F1P2 , POU5F1B , POU5F1 , POU4F3 , POU4F2 , POU4F1 , POU3F4 , POU3F3 , POU3F2 , POU3F1 , POU2F3 , POU2F2 , POU2F1 , POU1F1 , HDX ,
LIM.class.homeoboxes	0.585851	0.522937	0.543251	0.707796	0.667581	0.690249	0.712682	0.490631	0.641386	0.697213	0.630414	12	12	100	LMX1B , LMX1A , LHX9 , LHX8 , LHX6 , LHX5 , LHX4 , LHX3 , LHX2 , LHX1 , ISL2 , ISL1 ,
ATP.binding.cassette.subfamily.A	0.584312	0.435414	0.705165	0.699036	0.692369	0.692795	0.572698	0.707173	0.624286	0.543825	0.630307	14	11	79	ABCA9 , ABCA8 , ABCA7 , ABCA6 , ABCA5 , ABCA4 , ABCA3 , ABCA2 , ABCA17P , ABCA13 , ABCA12 , ABCA11P , ABCA10 , ABCA1 ,
Zinc.fingers.RANBP2.type	0.658782	0.710235	0.630262	0.559457	0.649862	0.665173	0.667401	0.568911	0.611844	0.604155	0.6297	21	20	95	ZRANB3 , ZRANB2 , ZRANB1 , YAF2 , TEX13A , TAF15 , TAB3 , TAB2 , SHARPIN , RYBP , RNF31 , RBM5 , RBM10 , RBCK1 , RANBP2 , NUP153 , NEIL3 , MDM2 , FUS , EWSR1 , CAPN15 ,
Coronins	0.727464	0.696168	0.726298	0.581098	0.639269	0.673456	0.683282	0.534234	0.579523	0.553708	0.629671	7	6	86	CORO7 , CORO6 , CORO2B , CORO2A , CORO1C , CORO1B , CORO1A ,
Long.pentraxins	0.735054	0.407665	0.714689	0.726701	0.659658	0.677975	0.701135	0.814654	0.634869	0.327444	0.629421	5	5	100	NPTXR , PTX4 , PTX3 , NPTX2 , NPTX1 ,
GRAM.domain.containing	0.642078	0.615601	0.436429	0.712389	0.633025	0.560601	0.790266	0.618272	0.602231	0.694043	0.629206	28	27	96	SBF2 , SBF1 , MTMR9 , MTMR8 , MTMR7 , MTMR6 , MTMR4 , MTMR3 , MTMR2 , MTMR14 , MTMR12 , MTMR11 , MTMR10 , MTMR1 , MTM1 , WBP2NL , WBP2 , TBC1D9B , TBC1D9 , TBC1D8B , TBC1D8 , NSMAF , GRAMD4 , GRAMD2B , GRAMD2A , GRAMD1C , GRAMD1B , GRAMD1A ,
LGI.family	0.977994	0.827626	0.945565	0.405011	0.472606	0.778722	0.798984	0.636776	0.452961	0.343785	0.629115	4	4	100	LGI4 , LGI3 , LGI2 , LGI1 ,
StAR.related.lipid.transfer.domain.containing	0.820974	0.644378	0.566211	0.691067	0.692155	0.617833	0.743619	0.659833	0.610291	0.435854	0.629027	15	14	93	STARD9 , STARD8 , STARD7 , STARD6 , STARD5 , STARD4 , STARD3 , STARD13 , STARD10 , STAR , PCTP , DLC1 , CERT1 , ACOT12 , ACOT11 ,
F.box.and.WD.repeat.domain.containing	0.743158	0.553099	0.70792	0.574961	0.721664	0.644061	0.68078	0.591363	0.598527	0.582256	0.628292	11	10	91	FBXW9 , FBXW8 , FBXW7 , FBXW5 , FBXW4 , FBXW2 , FBXW12 , FBXW11 , FBXW10 , CDRT1 , BTRC ,
Proteasome	0.783482	0.703595	0.592706	0.714594	0.560046	0.610358	0.755776	0.533097	0.630287	0.552093	0.628061	43	42	98	PSMF1 , PSME4 , PSME3 , PSME2 , PSME1 , PSMD9 , PSMD8 , PSMD7 , PSMD6 , PSMD5 , PSMD4 , PSMD3 , PSMD2 , PSMD14 , PSMD13 , PSMD12 , PSMD11 , PSMD10 , PSMD1 , PSMC6 , PSMC5 , PSMC4 , PSMC3 , PSMC2 , PSMC1 , PSMB9 , PSMB8 , PSMB7 , PSMB6 , PSMB5 , PSMB4 , PSMB3 , PSMB2 , PSMB10 , PSMB1 , PSMA8 , PSMA7 , PSMA6 , PSMA5 , PSMA4 , PSMA3 , PSMA2 , PSMA1 ,
Phosphatase.and.actin.regulators	0.606144	0.517512	0.528829	0.617771	0.815588	0.660333	0.696205	0.655364	0.660192	0.500241	0.628004	4	4	100	PHACTR4 , PHACTR3 , PHACTR2 , PHACTR1 ,
Zinc.fingers.ZZ.type	0.551622	0.563422	0.532425	0.726398	0.585245	0.637249	0.792059	0.606693	0.620155	0.586242	0.627765	18	17	94	CREBBP , HERC2 , NBR1 , DRP2 , TADA2B , EP300 , DMD , UTRN , SQSTM1 , DYTN , DTNA , DTNB , ZZZ3 , ZZEF1 , ZSWIM2 , MIB2 , MIB1 , KCMF1 ,
NuRD.complex	0.684986	0.432083	0.552509	0.758767	0.659982	0.648214	0.772317	0.54889	0.666538	0.610264	0.627729	12	11	92	RBBP7 , RBBP4 , MBD3 , MBD2 , MTA3 , MTA2 , MTA1 , CHD5 , CHD3 , CHD4 , HDAC2 , HDAC1 ,
N.terminal.EF.hand.calcium.binding.proteins	0.788865	0.492244	0.683328	0.851623	0.495766	0.644357	0.708841	0.557824	0.524569	0.679354	0.626434	3	3	100	NECAB3 , NECAB2 , NECAB1 ,
NKL.subclass.homeoboxes.and.pseudogenes	0.581514	0.57913	0.574435	0.774031	0.786983	0.635939	0.553071	0.566687	0.503106	0.663891	0.626364	67	32	48	VENTXP7 , VENTXP6 , VENTXP5 , VENTXP4 , VENTXP3 , VENTXP2 , VENTXP1 , VENTX , VAX2 , VAX1 , TLX3 , TLX2 , TLX1 , NOTO , NKX6-3 , NKX6-2 , NKX6-1 , NKX3-2 , NKX3-1 , NKX2-8 , NKX2-6 , NKX2-5 , NKX2-4 , NKX2-3 , NKX2-2 , NKX2-1 , NKX1-2 , NKX1-1 , NANOGP9 , NANOGP8 , NANOGP7 , NANOGP6 , NANOGP5 , NANOGP4 , NANOGP3 , NANOGP2 , NANOGP11 , NANOGP10 , NANOGP1 , NANOG , MSX2P1 , MSX2 , MSX1 , LBX2 , LBX…
Spliceosomal.C.complex	0.726763	0.677396	0.596158	0.651406	0.609481	0.552376	0.730625	0.518436	0.59955	0.700593	0.626224	79	71	90	PHF5A , SF3B6 , SF3B5 , SF3B4 , SF3B3 , SF3B2 , SF3B1 , SNRPN , SNRPG , SNRPF , SNRPE , SNRPD3 , SNRPD2 , SNRPD1 , SNRPB , MAGOHB , RBM8A , MAGOH , EIF4A3 , CASC3 , SNRPB2 , SNRPA1 , SF3A3 , SF3A2 , SF3A1 , RNU2-1 , SRRM2 , HNRNPC , ZNF830 , XAB2 , WDR83 , SYF2 , SNW1 , SNRNP40 , SNRNP200 , SLU7 , SDE2 , SAP18 , RNU6-1 , RNU5A-1 , RNF113A , RBM22 , PRPF8 , PRPF19 , PRPF18 , PPWD1 , PPIL3 , PPIL1 …
Spliceosomal.P.complex	0.737306	0.676004	0.590671	0.651402	0.606034	0.541117	0.73174	0.535697	0.600843	0.701243	0.626083	76	67	88	SNRPN , SNRPG , SNRPF , SNRPE , SNRPD3 , SNRPD2 , SNRPD1 , SNRPB , PHF5A , SF3B6 , SF3B5 , SF3B4 , SF3B3 , SF3B2 , SF3B1 , PRPF19 , PLRG1 , CWC15 , CTNNBL1 , CDC5L , BCAS2 , SNRPB2 , SNRPA1 , SF3A3 , SF3A2 , SF3A1 , RNU2-1 , ZNF830 , XAB2 , WDR83 , SYF2 , SRRM2 , SNW1 , SNRNP40 , SNRNP200 , SNIP1 , SLU7 , SDE2 , RNU6-1 , RNU5A-1 , RNF113A , RBM8A , RBM22 , PRPF8 , PPWD1 , PPIL3 , PPIL1 , PPIG , P…
Protein.tyrosine.phosphatases.non.receptor.type	0.691878	0.555629	0.740027	0.654873	0.671678	0.731885	0.684288	0.501023	0.545063	0.549464	0.625992	18	17	94	PTPN9 , PTPN7 , PTPN6 , PTPN5 , PTPN4 , PTPN3 , PTPN23 , PTPN22 , PTPN21 , PTPN20CP , PTPN20 , PTPN2 , PTPN18 , PTPN14 , PTPN13 , PTPN12 , PTPN11 , PTPN1 ,
Spliceosomal.A.complex	0.67307	0.648175	0.618332	0.602193	0.566365	0.532629	0.721512	0.624457	0.622268	0.696797	0.625859	44	40	91	SNRPN , SNRPG , SNRPF , SNRPE , SNRPD3 , SNRPD2 , SNRPD1 , SNRPB , PHF5A , SF3B6 , SF3B5 , SF3B4 , SF3B3 , SF3B2 , SF3B1 , SNRPB2 , SNRPA1 , SF3A3 , SF3A2 , SF3A1 , RNU2-1 , SNRPC , SNRPA , SNRNP70 , RNU1-1 , HNRNPAB , HNRNPA1 , RBM10 , RBM5 , SUGP1 , CCAR1 , RBM25 , THRAP3 , PRPF40A , SF1 , U2SURP , U2AF2 , U2AF1 , SMNDC1 , RBM17 , PUF60 , DHX15 , DDX46 , CHERP ,
Acyl.CoA.synthetase.family	0.547347	0.636914	0.640952	0.581092	0.721442	0.601938	0.739325	0.646448	0.551918	0.509251	0.625476	27	24	89	ACSM6 , SLC27A6 , SLC27A5 , SLC27A4 , SLC27A3 , SLC27A2 , SLC27A1 , ACSS3 , ACSS2 , ACSS1 , ACSM5 , ACSM4 , ACSM3 , ACSM2B , ACSM2A , ACSM1 , ACSL6 , ACSL5 , ACSL4 , ACSL3 , ACSL1 , ACSF3 , ACSF2 , ACSBG2 , ACSBG1 , AASDH , AACS ,
Enolases	0.754089	0.791179	0.742971	0.541123	0.648423	0.478513	0.762134	0.617483	0.502181	0.542982	0.625221	4	4	100	ENO4 , ENO3 , ENO2 , ENO1 ,
PTEN.protein.phosphatases	0.671306	0.711634	0.638083	0.738969	0.734099	0.690455	0.669627	0.58256	0.45499	0.40358	0.624889	5	4	80	TPTE2 , TPTE , TNS2 , TNS1 , PTEN ,
Calcium.voltage.gated.channel.alpha1.subunits	0.829613	0.485716	0.487464	0.839924	0.625462	0.705053	0.759055	0.555148	0.70745	0.458179	0.624828	10	10	100	CACNA1S , CACNA1I , CACNA1H , CACNA1G , CACNA1F , CACNA1E , CACNA1D , CACNA1C , CACNA1B , CACNA1A ,
NADH.ubiquinone.oxidoreductase.core.subunits	0.67151	0.740979	0.659499	0.529032	0.576314	0.598333	0.723577	0.620165	0.547921	0.62129	0.624123	14	7	50	MT-ND6 , MT-ND5 , MT-ND4L , MT-ND4 , MT-ND3 , MT-ND2 , MT-ND1 , NDUFS8 , NDUFS7 , NDUFV2 , NDUFS3 , NDUFS2 , NDUFV1 , NDUFS1 ,
NDRG.family	0.58006	0.742106	0.691347	0.49806	0.591258	0.553385	0.623567	0.758981	0.525228	0.631237	0.623908	4	4	100	NDRG4 , NDRG3 , NDRG2 , NDRG1 ,
Mitochondrial.complex.IV..cytochrome.c.oxidase.subunits	0.775621	0.80833	0.738746	0.614971	0.52334	0.446995	0.724519	0.558585	0.638155	0.561181	0.623869	19	15	79	MT-CO3 , MT-CO2 , MT-CO1 , COX8C , COX8A , COX7C , COX7B2 , COX7B , COX7A2 , COX7A1 , COX6C , COX6B2 , COX6B1 , COX6A2 , COX6A1 , COX5B , COX5A , COX4I2 , COX4I1 ,
RBR.E3.ubiquitin.ligases	0.640884	0.687891	0.564529	0.647692	0.699265	0.613926	0.64056	0.647935	0.520324	0.591013	0.623682	14	13	93	RNF217 , RNF19B , RNF31 , RNF216 , RNF19A , RNF144B , RNF144A , RNF14 , RBCK1 , PRKN , CUL9 , ARIH2 , ARIH1 , ANKIB1 ,
TALE.class.homeoboxes.and.pseudogenes	0.643206	0.648567	0.723217	0.684628	0.710754	0.541757	0.686215	0.574769	0.596008	0.446136	0.623561	27	19	70	TGIF2P1 , TGIF2LY , TGIF2LX , TGIF2 , TGIF1P1 , TGIF1 , PKNOX2 , PKNOX1 , PBX4 , PBX3 , PBX2P1 , PBX2 , PBX1 , MKX , MEIS3P2 , MEIS3P1 , MEIS3 , MEIS2 , MEIS1 , IRX6 , IRX5 , IRX4P1 , IRX4 , IRX3 , IRX2 , IRX1P1 , IRX1 ,
PX.BAR.domain.containing	0.718275	0.689248	0.565965	0.588403	0.632649	0.616407	0.776931	0.514226	0.62214	0.605551	0.623502	12	12	100	SNX33 , SNX32 , SNX30 , SNX9 , SNX8 , SNX7 , SNX6 , SNX5 , SNX4 , SNX2 , SNX18 , SNX1 ,
Mannosidases.type.alpha	0.646671	0.587988	0.637334	0.563601	0.668451	0.707205	0.691273	0.568548	0.62734	0.55798	0.623302	14	13	93	EDEM3 , EDEM2 , EDEM1 , MAN1C1 , MAN1B1 , MAN1A2 , MAN1A1 , MANEAL , MANEA , MAN2C1 , MAN2B2 , MAN2B1 , MAN2A2 , MAN2A1 ,
ENAH.VASPs	0.717685	0.861231	0.632808	0.592923	0.701969	0.507131	0.706538	0.615093	0.519508	0.472331	0.623281	3	3	100	EVL , VASP , ENAH ,
Thioredoxin.domain.containing	0.588861	0.687176	0.584797	0.564792	0.613764	0.624979	0.675584	0.626919	0.597376	0.633258	0.623183	17	15	88	TXNDC9 , TXNDC8 , TXNDC5 , TXNDC2 , TXNDC17 , TXNDC16 , TXNDC15 , TXNDC12 , TXNDC11 , TMX4 , TMX3 , TMX2 , TMX1 , PDIA6 , NME9 , NME8 , ERP44 ,
Fatty.acid.desaturases	0.751925	0.666616	0.659037	0.598724	0.64641	0.630034	0.655156	0.616814	0.56584	0.569721	0.62315	8	7	88	SCD5 , SCD , FADS6 , FADS3 , FADS2 , FADS1 , DEGS2 , DEGS1 ,
Oligosaccharyltransferase.complex.subunits	0.726641	0.634315	0.64077	0.594965	0.560041	0.66001	0.828308	0.525552	0.558084	0.602082	0.622681	12	12	100	TUSC3 , STT3B , STT3A , RPN2 , RPN1 , OSTC , OST4 , MLEC , MAGT1 , KRTCAP2 , DDOST , DAD1 ,
Zinc.fingers.CCCH.type	0.582662	0.596293	0.546272	0.547001	0.637395	0.559145	0.744723	0.615419	0.587834	0.769838	0.622658	38	36	95	ZC3HAV1L , ZRSR2 , ZMAT5 , ZGPAT , ZFP36L2 , ZFP36L1 , ZFP36 , ZC3HAV1 , ZC3H8 , ZC3H7B , ZC3H7A , ZC3H6 , ZC3H4 , ZC3H3 , ZC3H18 , ZC3H15 , ZC3H14 , ZC3H13 , ZC3H12D , ZC3H12C , ZC3H12B , ZC3H12A , ZC3H11B , ZC3H11A , ZC3H10 , UNKL , UNK , RC3H2 , RC3H1 , RBM27 , RBM26 , RBM22 , PRR3 , PARP12 , MBNL3 , MBNL2 , MBNL1 , HELZ ,
Helicases	0.71527	0.661551	0.606049	0.578876	0.627246	0.550371	0.755355	0.507025	0.626526	0.684787	0.621976	109	100	92	EIF4A3 , EIF4A2 , EIF4A1 , DDX60 , DDX6 , DDX59 , DDX58 , DDX56 , DDX55 , DDX54 , DDX53 , DDX52 , DDX51 , DDX50 , DDX5 , DDX49 , DDX47 , DDX46 , DDX43 , DDX42 , DDX41 , DDX4 , DDX3Y , DDX3X , DDX39B , DDX39A , DDX31 , DDX28 , DDX27 , DDX25 , DDX24 , DDX23 , DDX21 , DDX20 , DDX19B , DDX19A , DDX18 , DDX17 , DDX12P , DDX10 , DDX1 , DHX58 , DHX9 , DHX8 , DHX57 , DHX40 , DHX38 , DHX37 , DHX36 , DHX35…
Phosphatidylinositol.transfer.proteins	0.722668	0.68143	0.700668	0.63544	0.539202	0.604975	0.756768	0.482644	0.563015	0.601333	0.618386	6	5	83	PITPNM3 , PITPNM2 , PITPNM1 , PITPNC1 , PITPNB , PITPNA ,
Shisa.family.members	0.56539	0.55514	0.515262	0.685815	0.708561	0.637513	0.795104	0.531502	0.624307	0.508494	0.617967	8	8	100	SHISA9 , SHISA8 , SHISA7 , SHISA6 , SHISA5 , SHISA4 , SHISA3 , SHISA2 ,
Tudor.domain.containing	0.425913	0.506022	0.708546	0.686842	0.547812	0.569205	0.694232	0.593291	0.564755	0.686466	0.617463	37	30	81	SPIN4 , SPIN3 , SPIN2B , SPIN2A , SPIN1 , UHRF2 , UHRF1 , TP53BP1 , SGF29 , TDRKH , TDRD9 , TDRD7 , TDRD6 , TDRD5 , TDRD3 , TDRD15 , TDRD12 , TDRD10 , TDRD1 , STK31 , SND1 , SMNDC1 , SMN2 , SMN1 , SETDB1 , RNF17 , PHF20L1 , PHF20 , PHF19 , PHF1 , MTF2 , LBR , KDM4C , KDM4B , KDM4A , ALG13 , AKAP1 ,
Spliceosomal.Bact.complex	0.617944	0.703608	0.581718	0.647122	0.579881	0.524174	0.720157	0.490029	0.603554	0.70574	0.617332	56	51	91	PHF5A , SF3B6 , SF3B5 , SF3B4 , SF3B3 , SF3B2 , SF3B1 , SNRPN , SNRPG , SNRPF , SNRPE , SNRPD3 , SNRPD2 , SNRPD1 , SNRPB , PRPF19 , PLRG1 , CWC15 , CTNNBL1 , CDC5L , BCAS2 , SNRPB2 , SNRPA1 , SF3A3 , SF3A2 , SF3A1 , RNU2-1 , ZNF830 , XAB2 , SNW1 , SNRNP40 , SNRNP200 , SAP18 , RNU6-1 , RNU5A-1 , RNF113A , RBM22 , PRPF8 , PRCC , PPIL2 , PPIL1 , PPIE , ISY1 , GPKOW , GPATCH1 , EIF4A3 , EFTUD2 , DHX1…
G.protein.subunits.alpha..group.i	0.645738	0.625816	0.637461	0.609759	0.705715	0.650817	0.60975	0.488181	0.536078	0.691286	0.617207	8	8	100	GNAT2 , GNAZ , GNAT1 , GNAO1 , GNAT3 , GNAI3 , GNAI2 , GNAI1 ,
ESCRT.III	0.699135	0.650913	0.58984	0.607372	0.506052	0.545177	0.783528	0.602288	0.611214	0.654079	0.616718	12	10	83	IST1 , CHMP7 , CHMP5 , CHMP1B , CHMP1A , CHMP6 , CHMP4C , CHMP4B , CHMP4A , CHMP3 , CHMP2B , CHMP2A ,
Spectrins	0.73976	0.543655	0.727669	0.691579	0.61795	0.605481	0.607112	0.546837	0.540047	0.668806	0.61657	7	7	100	SPTBN5 , SPTBN4 , SPTBN2 , SPTBN1 , SPTB , SPTAN1 , SPTA1 ,
Porins	0.621591	0.661481	0.598277	0.66346	0.629334	0.567754	0.631123	0.573756	0.586066	0.637505	0.616528	17	13	76	VDAC3 , VDAC2 , VDAC1 , MIP , AQP9 , AQP8 , AQP7 , AQP6 , AQP5 , AQP4 , AQP3 , AQP2 , AQP12B , AQP12A , AQP11 , AQP10 , AQP1 ,
Histone.deacetylase.superfamily	0.674187	0.676017	0.733371	0.605909	0.638123	0.567588	0.608776	0.473679	0.537939	0.706036	0.616382	18	17	94	HDAC10 , HDAC6 , HDAC9 , HDAC7 , HDAC5 , HDAC4 , HDAC11 , HDAC8 , HDAC3 , HDAC2 , HDAC1 , SIRT7 , SIRT6 , SIRT5 , SIRT4 , SIRT3 , SIRT2 , SIRT1 ,
Mitochondrial.complex.V..ATP.synthase.subunits	0.719034	0.613638	0.590088	0.680023	0.548798	0.651323	0.658411	0.495072	0.640136	0.666601	0.61601	20	12	60	MT-ATP8 , MT-ATP6 , ATP5PO , ATP5PF , ATP5PD , ATP5PB , ATP5MPL , ATP5MG , ATP5MF , ATP5ME , ATP5MD , ATP5MC3 , ATP5MC2 , ATP5MC1 , ATP5IF1 , ATP5F1E , ATP5F1D , ATP5F1C , ATP5F1B , ATP5F1A ,
BCH.domain.containing	0.665906	0.604427	0.69401	0.589214	0.630797	0.56716	0.766275	0.529127	0.566397	0.595981	0.615932	7	6	86	GDAP2 , ARHGAP1 , ARHGAP8 , PRUNE2 , BNIPL , BNIP2 , ATCAY ,
Dyneins..cytoplasmic	0.564518	0.667859	0.479473	0.57741	0.59606	0.555376	0.784206	0.502439	0.63081	0.749225	0.615873	13	13	100	DYNLT1 , DYNLRB2 , DYNLRB1 , DYNLL2 , DYNLL1 , DYNC2LI1 , DYNC2H1 , DYNC1LI2 , DYNC1LI1 , DYNC1I2 , DYNC1I1 , DYNC1H1 , DYNLT3 ,
RNA.helicases	0.710372	0.679672	0.648479	0.557576	0.598977	0.564647	0.728883	0.487047	0.611249	0.665107	0.615737	80	74	92	DHX58 , DHX9 , DHX8 , DHX57 , DHX40 , DHX38 , DHX37 , DHX36 , DHX35 , DHX34 , DHX33 , DHX32 , DHX30 , DHX29 , DHX16 , DHX15 , EIF4A3 , EIF4A2 , EIF4A1 , DDX60 , DDX6 , DDX59 , DDX58 , DDX56 , DDX55 , DDX54 , DDX53 , DDX52 , DDX51 , DDX50 , DDX5 , DDX49 , DDX47 , DDX46 , DDX43 , DDX42 , DDX41 , DDX4 , DDX3Y , DDX3X , DDX39B , DDX39A , DDX31 , DDX28 , DDX27 , DDX25 , DDX24 , DDX23 , DDX21 , DDX20 ,…
Diacylglycerol.kinases	0.73278	0.377534	0.411211	0.910377	0.775619	0.659714	0.770836	0.545973	0.585194	0.499585	0.615116	10	10	100	DGKZ , DGKQ , DGKK , DGKI , DGKH , DGKG , DGKE , DGKD , DGKB , DGKA ,
Nucleoporins	0.690209	0.553423	0.752285	0.540263	0.579536	0.607341	0.756737	0.59408	0.540734	0.60471	0.614345	30	30	100	TPR , SEH1L , SEC13 , RANBP2 , RAE1 , POM121 , NUP98 , NUP93 , NUP88 , NUP85 , NUP62 , NUP58 , NUP54 , NUP50 , NUP43 , NUP37 , NUP35 , NUP214 , NUP210 , NUP205 , NUP188 , NUP160 , NUP155 , NUP153 , NUP133 , NUP107 , NDC1 , GLE1 , AHCTF1 , AAAS ,
Phospholipid.phosphatase.superfamily	0.446664	0.484389	0.498861	0.843533	0.682611	0.60723	0.665548	0.518175	0.642034	0.585601	0.61422	12	12	100	PLPP7 , PLPP6 , PLPP5 , PLPP4 , PLPP3 , PLPP2 , PLPP1 , PLPPR5 , PLPPR4 , PLPPR3 , PLPPR2 , PLPPR1 ,
HAD.Asp.based.non.protein.phosphatases	0.821265	0.489965	0.677786	0.679844	0.722302	0.569548	0.680938	0.606417	0.58935	0.505836	0.613554	14	13	93	LPIN3 , LPIN2 , LPIN1 , PUDP , PSPH , PNKP , PMM2 , PMM1 , PHOSPHO2 , PHOSPHO1 , NANP , LHPP , EPHX2 , ENOPH1 ,
COP9.signalosome	0.595628	0.662039	0.434509	0.634873	0.649957	0.705785	0.774782	0.575296	0.546096	0.538537	0.613542	9	9	100	GPS1 , COPS8 , COPS7B , COPS7A , COPS6 , COPS5 , COPS4 , COPS3 , COPS2 ,
X5..nucleotidases	0.463396	0.448538	0.523894	0.612324	0.682971	0.669182	0.834593	0.604441	0.590047	0.554134	0.613347	7	6	86	NT5E , NT5M , NT5C3A , NT5C2 , NT5C1B , NT5C1A , NT5C ,
STRIPAK.complex	0.679367	0.647378	0.524193	0.628798	0.591063	0.537733	0.692383	0.582796	0.60393	0.709502	0.613086	20	19	95	PPP2R1B , PPP2CB , STRN4 , STRN3 , STRN , STRIP2 , STRIP1 , STK26 , STK25 , STK24 , SLMAP , SIKE1 , PPP2R1A , PPP2CA , PDCD10 , MOB4 , MINK1 , FGFR1OP2 , CTTNBP2NL , CTTNBP2 ,
Adenosine.deaminase.family	0.560523	0.541926	0.496231	0.621785	0.713699	0.746948	0.938353	0.504197	0.537226	0.417389	0.613084	14	13	93	ADAD2 , ADAD1 , ADARB2 , ADARB1 , ADAR , ADAT3 , ADAT2 , ADAT1 , ADA2 , AMPD3 , AMPD2 , AMPD1 , ADAL , ADA ,
Bromodomain.containing	0.573521	0.632615	0.486489	0.61351	0.650435	0.682934	0.666697	0.573791	0.636622	0.572973	0.612896	42	37	88	BRDT , BRD4 , BRD3 , BRD2 , PBRM1 , ZMYND8 , ZMYND11 , TRIM66 , TRIM33 , TRIM28 , TRIM24 , TAF1L , TAF1 , SP140L , SP140 , SP110 , SP100 , SMARCA4 , SMARCA2 , PHIP , KMT2A , KAT2B , KAT2A , EP300 , CREBBP , CECR2 , BRWD3 , BRWD1 , BRPF3 , BRPF1 , BRD9 , BRD8 , BRD7 , BRD1 , BPTF , BAZ2B , BAZ2A , BAZ1B , BAZ1A , ATAD2B , ATAD2 , ASH1L ,
Synapsins	0.666184	0.571313	0.411951	0.743236	0.685667	0.705043	0.526803	0.613985	0.69816	0.55846	0.612735	3	3	100	SYN3 , SYN2 , SYN1 ,
Dyneins	0.516345	0.674417	0.482464	0.53235	0.620791	0.583184	0.760788	0.512269	0.595683	0.750066	0.612446	31	30	97	DYNLT1 , DYNLRB2 , DYNLRB1 , DYNLL2 , DYNLL1 , DYNC2LI1 , DYNC2H1 , DYNC1LI2 , DYNC1LI1 , DYNC1I2 , DYNC1I1 , DYNC1H1 , DYNLT3 , DNALI1 , DNAL4 , DNAL1 , DNAI2 , DNAI1 , DNAH9 , DNAH8 , DNAH7 , DNAH6 , DNAH5 , DNAH3 , DNAH2 , DNAH17 , DNAH14 , DNAH12 , DNAH11 , DNAH10 , DNAH1 ,
PBAF.complex	0.602479	0.676758	0.599423	0.525095	0.615123	0.566129	0.725313	0.621314	0.539027	0.642444	0.612292	15	15	100	ACTL6B , ACTL6A , ACTB , ARID2 , PBRM1 , SMARCD3 , SMARCD2 , SMARCD1 , SMARCC2 , SMARCC1 , SMARCB1 , SMARCE1 , PHF10 , BRD7 , SMARCA4 ,
BAR.PH.domain.containing	0.58532	0.527183	0.457085	0.688271	0.672208	0.689625	0.611954	0.574503	0.72862	0.560653	0.612234	16	11	69	ASAP3 , ASAP2 , ASAP1 , APPL2 , APPL1 , AGAP9 , AGAP6 , AGAP5 , AGAP4 , AGAP3 , AGAP2 , AGAP11 , AGAP1 , ACAP3 , ACAP2 , ACAP1 ,
Protein.arginine.methyltransferases	0.496861	0.610762	0.676612	0.526081	0.721822	0.597753	0.7281	0.503123	0.634759	0.510903	0.612213	9	8	89	PRMT9 , PRMT8 , PRMT7 , PRMT6 , PRMT5 , PRMT3 , PRMT2 , PRMT1 , CARM1 ,
Minor.spliceosome	0.658925	0.552989	0.542591	0.5903	0.585668	0.592917	0.744523	0.551117	0.578899	0.769082	0.61201	38	31	82	SNRPN , SNRPG , SNRPF , SNRPE , SNRPD3 , SNRPD2 , SNRPD1 , SNRPB , PHF5A , SF3B6 , SF3B5 , SF3B4 , SF3B3 , SF3B2 , SF3B1 , TXNL4A , SNRNP40 , SNRNP200 , RNU5A-1 , PRPF8 , PRPF6 , EFTUD2 , DDX23 , CD2BP2 , RNU12 , ZRSR2 , ZMAT5 , ZCRB1 , YBX1 , SNRNP48 , SNRNP35 , SNRNP25 , RNU11 , RNPC3 , PDCD7 , DHX15 , RNU4ATAC , RNU6ATAC ,
Prostaglandin.receptors	0.269811	0.377331	0.771727	0.409453	0.852312	0.579721	0.729931	0.725954	0.761916	0.298222	0.611841	9	9	100	TBXA2R , PTGIR , PTGFR , PTGER4 , PTGER3 , PTGER2 , PTGER1 , PTGDR2 , PTGDR ,
Cyclins	0.701335	0.517723	0.503856	0.671164	0.563736	0.624737	0.790289	0.547234	0.607381	0.680085	0.611801	30	26	87	CCNQ , CCNYL3 , CCNYL2 , CCNYL1 , CCNY , CCNT2 , CCNT1 , CCNO , CCNL2 , CCNL1 , CCNK , CCNJL , CCNJ , CCNI2 , CCNI , CCNH , CCNG2 , CCNG1 , CCNF , CCNE2 , CCNE1 , CCND3 , CCND2 , CCND1 , CCNC , CCNB3 , CCNB2 , CCNB1 , CCNA2 , CCNA1 ,
Prefoldin.subunits	0.639849	0.596686	0.758632	0.526307	0.464896	0.595546	0.705613	0.695726	0.569625	0.590592	0.611514	8	8	100	UXT , URI1 , VBP1 , PFDN6 , PFDN5 , PFDN4 , PFDN2 , PFDN1 ,
Gelsolin.villins	0.456772	0.517279	0.643529	0.693324	0.675397	0.598183	0.807157	0.547383	0.647395	0.373724	0.611486	8	8	100	SCIN , FLII , SVIL , AVIL , VILL , VIL1 , GSN , CAPG ,
Charged.multivesicular.body.proteins	0.671174	0.651677	0.575106	0.611038	0.490334	0.524834	0.789124	0.594817	0.605047	0.660608	0.611398	11	9	82	CHMP7 , CHMP6 , CHMP5 , CHMP4C , CHMP4B , CHMP4A , CHMP3 , CHMP2B , CHMP2A , CHMP1B , CHMP1A ,
Mitogen.activated.protein.kinase.kinase.kinases	0.711108	0.634694	0.606352	0.599033	0.567429	0.588071	0.582711	0.627841	0.63784	0.654578	0.61095	24	22	92	TAOK3 , TAOK2 , TAOK1 , RAF1 , MAP3K9 , MAP3K8 , MAP3K7 , MAP3K6 , MAP3K5 , MAP3K4 , MAP3K3 , MAP3K21 , MAP3K20 , MAP3K2 , MAP3K19 , MAP3K15 , MAP3K14 , MAP3K13 , MAP3K12 , MAP3K11 , MAP3K10 , MAP3K1 , BRAF , ARAF ,
Sulfatases	0.577783	0.63587	0.493783	0.528547	0.76686	0.660825	0.645431	0.565654	0.570896	0.626385	0.610472	18	12	67	SULF2 , SULF1 , STS , SGSH , IDS , GNS , GALNS , ARSK , ARSJ , ARSI , ARSH , ARSG , ARSF , ARSL , ARSD , ARSC2 , ARSB , ARSA ,
Gamma.aminobutyric.acid.type.A.receptor.subunits	0.879722	0.53333	0.833692	0.883226	0.559289	0.569473	0.353965	0.57366	0.584499	0.59532	0.609606	19	19	100	GABRR3 , GABRR2 , GABRR1 , GABRQ , GABRP , GABRG3 , GABRG2 , GABRG1 , GABRE , GABRD , GABRB3 , GABRB2 , GABRB1 , GABRA6 , GABRA5 , GABRA4 , GABRA3 , GABRA2 , GABRA1 ,
Amine.receptors	0.697193	0.640893	0.645493	0.513544	0.406988	0.582648	0.990286	0.646565	0.630834	0.420361	0.608624	45	37	82	TAAR9 , TAAR8 , TAAR7P , TAAR6 , TAAR5 , TAAR4P , TAAR3P , TAAR2 , TAAR1 , HRH4 , HRH3 , HRH2 , HRH1 , DRD5 , DRD4 , DRD3 , DRD2 , DRD1 , CHRM5 , CHRM4 , CHRM3 , CHRM2 , CHRM1 , HTR5BP , HTR7 , HTR6 , HTR5A , HTR4 , HTR2C , HTR2B , HTR2A , HTR1F , HTR1E , HTR1D , HTR1B , HTR1A , ADRB3 , ADRB2 , ADRB1 , ADRA2C , ADRA2B , ADRA2A , ADRA1D , ADRA1B , ADRA1A ,
Gag.like.LTR.retrotransposon.derived.genes	0.466464	0.583388	0.524258	0.587315	0.642511	0.541842	0.707279	0.601643	0.685093	0.603462	0.608532	86	50	58	ZCCHC18 , ZCCHC12 , PNMA8C , PNMA8B , PNMA8A , PNMA6F , PNMA6E , PNMA6B , PNMA6A , PNMA5 , PNMA3 , PNMA2 , PNMA1 , MOAP1 , RTL10 , RTL9 , RTL8C , RTL8B , RTL8A , RTL6 , RTL5 , RTL4 , RTL3 , RTL1 , PEG10 , LDOC1 , ZBED9 , ZSCAN9 , ZSCAN5DP , ZSCAN5C , ZSCAN5B , ZSCAN5A , ZSCAN4 , ZSCAN32 , ZSCAN31 , ZSCAN30 , ZSCAN29 , ZSCAN26 , ZSCAN25 , ZSCAN23 , ZSCAN22 , ZSCAN21 , ZSCAN20 , ZSCAN2 , ZSCAN18 , …
Biogenesis.of.lysosomal.organelles.complex.1.subunits	0.569833	0.567773	0.32831	0.616345	0.786297	0.610594	0.667059	0.64064	0.678341	0.579992	0.608372	8	6	75	SNAPIN , DTNBP1 , BLOC1S6 , BLOC1S5 , BLOC1S4 , BLOC1S3 , BLOC1S2 , BLOC1S1 ,
Small.heat.shock.proteins	0.494049	0.568022	0.72742	0.643051	0.705622	0.516044	0.647053	0.600615	0.523208	0.535046	0.607342	11	10	91	ODF1 , HSPB9 , HSPB8 , HSPB7 , HSPB6 , HSPB3 , HSPB2 , HSPB11 , HSPB1 , CRYAB , CRYAA ,
PRD.class.homeoboxes.and.pseudogenes	0.760125	0.833092	0.741129	0.636497	0.614519	0.349943	0.541144	0.791945	0.494685	0.457301	0.606695	122	39	32	DUX4L52 , DUX4L51 , DUX4L50 , DUX4L44 , DUX4L45 , DUX4L46 , DUX4L47 , DUX4L48 , DUX4L49 , DUX4L43 , DUX4L42 , DUX4L41 , DUX4L40 , DUX4L37 , DUX4L36 , DUX4L35 , DUX4L34 , DUX4L33 , DUX4L32 , DUX4L31 , DUX4L29 , DUX4L28 , DUX4L27 , DUX4L26 , DUX4L25 , DUX4L24 , DUX4L23 , DUX4L22 , DUX4L21 , DUX4L20 , VSX2 , VSX1 , UNCX , TPRXL , TPRX2P , TPRX1P1 , TPRX1 , SHOX2 , SHOX , SEBOX , RHOXF2B , RHOXF2 , R…
BEN.domain.containing	0.63082	0.57579	0.470467	0.65956	0.658923	0.668228	0.696789	0.535681	0.606216	0.587939	0.606622	9	7	78	NACC2 , NACC1 , BEND7 , BEND6 , BEND5 , BEND4 , BEND3 , BEND2 , BANP ,
Aminoacyl.tRNA.synthetases	0.591023	0.624942	0.742467	0.613487	0.554568	0.596319	0.662966	0.507494	0.533226	0.622674	0.60646	37	35	95	TARS2 , TARS1 , SARS2 , SARS1 , PARS2 , NARS2 , NARS1 , KARS1 , HARS2 , HARS1 , GARS1 , FARSB , FARSA , FARS2 , DARS2 , DARS1 , AARS2 , AARS1 , YARS2 , YARS1 , WARS2 , WARS1 , VARS2 , VARS1 , RARS2 , RARS1 , QARS1 , 02-mar , 01-mar , LARS2 , LARS1 , IARS2 , IARS1 , EPRS1 , EARS2 , CARS2 , CARS1 ,
Secretory.carrier.membrane.proteins	0.645776	0.618267	0.747156	0.5856	0.7143	0.548047	0.764818	0.604327	0.507292	0.366556	0.606262	5	5	100	SCAMP5 , SCAMP4 , SCAMP3 , SCAMP2 , SCAMP1 ,
Beta.4.glycosyltransferases	0.512753	0.456713	0.551939	0.700371	0.770719	0.549535	0.699487	0.588299	0.584954	0.553979	0.606222	17	17	100	CSGALNACT2 , CSGALNACT1 , CHSY3 , CHSY1 , CHPF2 , CHPF , B4GALT7 , B4GALT6 , B4GALT5 , B4GALT4 , B4GALT3 , B4GALT2 , B4GALT1 , B4GALNT4 , B4GALNT3 , B4GALNT2 , B4GALNT1 ,
Contactin.associated.protein.family	0.706163	0.728246	0.745873	0.445674	0.472595	0.632762	0.67806	0.67159	0.526486	0.554646	0.606215	7	4	57	CNTNAP5 , CNTNAP4 , CNTNAP3C , CNTNAP3B , CNTNAP3 , CNTNAP2 , CNTNAP1 ,
PWWP.domain.containing	0.660776	0.677593	0.736919	0.544988	0.541548	0.520202	0.697253	0.561838	0.536697	0.638549	0.606176	22	17	77	BRD1 , HDGFL1 , GLYR1 , PWWP3B , PWWP3A , ZMYND11 , ZMYND8 , MSH6 , ZCWPW2 , ZCWPW1 , NSD1 , NSD3 , NSD2 , MBD5 , DNMT3B , DNMT3A , PWWP2B , PWWP2A , PSIP1 , HDGF , BRPF3 , BRPF1 ,
Polypeptide.N.acetylgalactosaminyltransferases	0.599504	0.503179	0.506049	0.67312	0.663338	0.760499	0.620249	0.596833	0.605221	0.518156	0.605183	20	17	85	GALNT17 , GALNTL6 , GALNTL5 , GALNT9 , GALNT8 , GALNT7 , GALNT6 , GALNT5 , GALNT4 , GALNT3 , GALNT2 , GALNT18 , GALNT16 , GALNT15 , GALNT14 , GALNT13 , GALNT12 , GALNT11 , GALNT10 , GALNT1 ,
SAGA.complex	0.547459	0.617685	0.610808	0.569345	0.627471	0.489115	0.730667	0.631013	0.627178	0.542573	0.605095	17	17	100	KAT2B , KAT2A , SGF29 , TADA3 , ENY2 , ATXN7L3 , ATXN7 , USP22 , TADA2B , TADA1 , TAF12 , TAF10 , TAF6L , SUPT20H , SUPT3H , SUPT7L , TRRAP ,
DOCK.family.Rho.GEFs	0.737419	0.592379	0.630896	0.683917	0.642784	0.733771	0.611379	0.504012	0.570494	0.474465	0.6049	11	11	100	DOCK11 , DOCK10 , DOCK9 , DOCK8 , DOCK7 , DOCK6 , DOCK5 , DOCK4 , DOCK3 , DOCK2 , DOCK1 ,
High.mobility.group	0.637761	0.503117	0.45275	0.68144	0.664501	0.624421	0.692903	0.507222	0.716762	0.596863	0.604442	15	14	93	HMGXB4 , HMGXB3 , HMG20B , HMG20A , HMGN5 , HMGN4 , HMGN3 , HMGN2 , HMGN1 , HMGB4 , HMGB3 , HMGB2 , HMGB1 , HMGA2 , HMGA1 ,
Serine.proteases	0.731017	0.752193	0.706169	0.676306	0.611738	0.537921	0.65746	0.496838	0.552467	0.432092	0.602576	63	49	78	TPSG1 , TMPRSS9 , TMPRSS7 , TMPRSS6 , TMPRSS5 , TMPRSS4 , TMPRSS3 , TMPRSS2 , TMPRSS15 , TMPRSS13 , TMPRSS12 , TMPRSS11F , TMPRSS11E , TMPRSS11D , TMPRSS11CP , TMPRSS11B , TMPRSS11A , STEAP1 , ST14 , PRSS8 , PRSS58 , PRSS57 , PRSS56 , PRSS55 , PRSS54 , PRSS53 , PRSS50 , PRSS48 , PRSS47 , PRSS46P , PRSS45P , PRSS44P , PRSS43P , PRSS42P , PRSS41 , PRSS38 , PRSS37 , PRSS36 , PRSS35 , PRSS33 , PRSS30…
Peroxiredoxins	0.669014	0.69799	0.550246	0.706431	0.605723	0.575738	0.709199	0.459346	0.600044	0.512209	0.601881	6	6	100	PRDX6 , PRDX5 , PRDX4 , PRDX3 , PRDX2 , PRDX1 ,
Aminoacyl.tRNA.synthetases..Class.II	0.613755	0.569252	0.705955	0.628789	0.541573	0.572184	0.684573	0.522294	0.543845	0.647048	0.601724	19	19	100	TARS2 , TARS1 , SARS2 , SARS1 , PARS2 , NARS2 , NARS1 , KARS1 , HARS2 , HARS1 , GARS1 , FARSB , FARSA , FARS2 , EPRS1 , DARS2 , DARS1 , AARS2 , AARS1 ,
Lipases	0.660076	0.555213	0.336228	0.739368	0.714674	0.649362	0.692701	0.659382	0.54386	0.519831	0.60118	22	20	91	LIPN , LIPM , LIPK , LIPJ , LIPI , LIPF , LIPA , DAGLB , DAGLA , MGLL , LIPH , LPL , PNPLA3 , PNPLA2 , PNLIPRP3 , PNLIPRP2 , PNLIP , LIPE , LIPG , LIPC , CEL , AADAC ,
U11.U12.di.snRNP	0.587395	0.541399	0.545554	0.578523	0.586827	0.553096	0.718355	0.517504	0.591164	0.777715	0.601126	27	23	85	SNRPN , SNRPG , SNRPF , SNRPE , SNRPD3 , SNRPD2 , SNRPD1 , SNRPB , PHF5A , SF3B6 , SF3B5 , SF3B4 , SF3B3 , SF3B2 , SF3B1 , RNU12 , ZRSR2 , ZMAT5 , ZCRB1 , YBX1 , SNRNP48 , SNRNP35 , SNRNP25 , RNU11 , RNPC3 , PDCD7 , DHX15 ,
Eukaryotic.translation.initiation.factor.3	0.586502	0.808482	0.596144	0.48371	0.560949	0.564601	0.687371	0.50487	0.563457	0.640224	0.60109	13	12	92	EIF3M , EIF3L , EIF3K , EIF3J , EIF3I , EIF3H , EIF3G , EIF3F , EIF3E , EIF3D , EIF3C , EIF3B , EIF3A ,
RNA.polymerase.subunits	0.626837	0.682913	0.598995	0.511326	0.518016	0.558212	0.741173	0.524656	0.646499	0.624667	0.600717	29	26	90	POLR3K , POLR3H , POLR3G , POLR3F , POLR3E , POLR3D , POLR3C , POLR3B , POLR3A , POLR2M , POLR2L , POLR2K , POLR2J3 , POLR2J2 , POLR2J , POLR2I , POLR2H , POLR2G , POLR2F , POLR2E , POLR2D , POLR2C , POLR2B , POLR2A , POLR1E , POLR1D , POLR1C , POLR1B , POLR1A ,
DEAD.box.helicases	0.677034	0.683644	0.679084	0.520038	0.604032	0.519861	0.728045	0.500183	0.56986	0.601016	0.60064	42	38	90	EIF4A3 , EIF4A2 , EIF4A1 , DDX60 , DDX6 , DDX59 , DDX58 , DDX56 , DDX55 , DDX54 , DDX53 , DDX52 , DDX51 , DDX50 , DDX5 , DDX49 , DDX47 , DDX46 , DDX43 , DDX42 , DDX41 , DDX4 , DDX3Y , DDX3X , DDX39B , DDX39A , DDX31 , DDX28 , DDX27 , DDX25 , DDX24 , DDX23 , DDX21 , DDX20 , DDX19B , DDX19A , DDX18 , DDX17 , DDX12P , DDX11 , DDX10 , DDX1 ,
Protein.phosphatase.2.regulatory.subunits	0.563453	0.76203	0.329992	0.553722	0.581023	0.576267	0.858428	0.479959	0.674399	0.587649	0.600385	15	15	100	STRN4 , STRN3 , STRN , PPP2R5E , PPP2R5D , PPP2R5C , PPP2R5B , PPP2R5A , PPP2R3C , PPP2R3B , PPP2R3A , PPP2R2D , PPP2R2C , PPP2R2B , PPP2R2A ,
Acid.sensing.ion.channel.subunits	0.581797	0.717106	0.443163	0.680422	0.707424	0.656728	0.608268	0.698934	0.390159	0.496191	0.599822	5	5	100	ASIC5 , ASIC4 , ASIC3 , ASIC2 , ASIC1 ,
Nucleotide.excision.repair	0.664939	0.668969	0.60493	0.655557	0.59139	0.48755	0.677092	0.539987	0.561542	0.606388	0.599267	28	25	89	XPC , XPA , POLH , ERCC8 , ERCC6 , ERCC5 , ERCC4 , ERCC3 , ERCC2 , ERCC1 , LIG1 , MNAT1 , MMS19 , XAB2 , RPA4 , RPA3 , RPA2 , RPA1 , RAD23B , RAD23A , GTF2H5 , GTF2H4 , GTF2H3 , GTF2H2 , GTF2H1 , DDB2 , DDB1 , CETN2 ,
IgLON.cell.adhesion.molecules	0.455425	0.716375	0.685317	0.66419	0.481187	0.639719	0.323963	0.712894	0.509271	0.6599	0.599202	5	5	100	IGLON5 , NEGR1 , LSAMP , NTM , OPCML ,
Ragulator.complex	0.549687	0.77153	0.496535	0.679531	0.577167	0.602641	0.629608	0.535428	0.487693	0.612132	0.59914	5	5	100	LAMTOR5 , LAMTOR4 , LAMTOR3 , LAMTOR2 , LAMTOR1 ,
Adaptor.related.protein.complex.1	0.458149	0.606916	0.592435	0.617114	0.55751	0.592513	0.717091	0.560984	0.586445	0.553058	0.598229	8	8	100	AP1S3 , AP1S2 , AP1S1 , AP1M2 , AP1M1 , AP1G2 , AP1G1 , AP1B1 ,
Pyruvate.dehydrogenase.complex	0.656852	0.662594	0.627736	0.526624	0.569111	0.635053	0.658085	0.587767	0.552552	0.54522	0.596082	5	5	100	DLAT , DLD , PDHX , PDHB , PDHA1 ,
Chloride.calcium.activated.channels	0.710917	0.707041	0.61908	0.751976	0.873926	0.616116	0.583044	0.445964	0.433176	0.330728	0.595672	14	13	93	BEST4 , BEST3 , BEST2 , BEST1 , ANO9 , ANO8 , ANO7 , ANO6 , ANO5 , ANO4 , ANO3 , ANO2 , ANO10 , ANO1 ,
General.transcription.factor.IID.complex.subunits	0.531484	0.605301	0.608633	0.570742	0.641247	0.581659	0.62251	0.579576	0.606739	0.544587	0.595666	14	12	86	TBP , TAF9 , TAF8 , TAF7 , TAF6 , TAF5 , TAF4 , TAF3 , TAF2 , TAF13 , TAF12 , TAF11 , TAF10 , TAF1 ,
Anoctamins	0.71185	0.707146	0.616351	0.752047	0.874432	0.61739	0.583223	0.448872	0.426431	0.332448	0.595371	10	10	100	ANO9 , ANO8 , ANO7 , ANO6 , ANO5 , ANO4 , ANO3 , ANO2 , ANO10 , ANO1 ,
Signal.recognition.particle	0.549559	0.643251	0.543182	0.567854	0.584528	0.596119	0.654318	0.511824	0.561371	0.693257	0.595078	9	6	67	RN7SL3 , RN7SL2 , RN7SL1 , SRP72 , SRP68 , SRP54 , SRP19 , SRP14 , SRP9 ,
TOG.domain.containing	0.62838	0.50933	0.762254	0.61241	0.728027	0.526665	0.589816	0.587498	0.574192	0.465341	0.595059	10	7	70	TOGARAM2 , TOGARAM1 , CEP104 , GCN1 , DNAAF5 , IPO4 , IPO5 , CKAP5 , CLASP1 , CLASP2 ,
Tubulin.tyrosine.ligase.family	0.561647	0.551638	0.484723	0.666067	0.625709	0.626478	0.674344	0.582884	0.629077	0.51091	0.594648	14	12	86	TTL , TTLL9 , TTLL8 , TTLL7 , TTLL6 , TTLL5 , TTLL4 , TTLL3 , TTLL2 , TTLL13P , TTLL12 , TTLL11 , TTLL10 , TTLL1 ,
GOLD.domain.containing	0.61106	0.485487	0.551227	0.627987	0.620318	0.597105	0.70877	0.565567	0.552853	0.637929	0.594138	19	15	79	TMED9 , TMED7 , TMED6 , TMED5 , TMED4 , TMED3 , TMED2 , TMED11P , TMED10 , TMED1 , SEC14L6 , SEC14L5 , SEC14L4 , SEC14L3 , SEC14L2 , SEC14L1 , TMED8 , FYCO1 , ABCD3 ,
ANP32.acidic.nuclear.phosphoproteins	0.524751	0.449461	0.655062	0.668648	0.655924	0.716223	0.585318	0.482338	0.547752	0.586483	0.594134	5	3	60	ANP32E , ANP32D , ANP32C , ANP32B , ANP32A ,
Lysine.acetyltransferases	0.565669	0.521641	0.483871	0.705046	0.605594	0.599913	0.599001	0.610634	0.680749	0.538179	0.593848	22	20	91	KAT8 , KAT7 , KAT6B , KAT6A , KAT5 , ESCO2 , ESCO1 , ATAT1 , MCM3AP , KAT14 , TAF1 , NCOA3 , NCOA2 , NCOA1 , KAT2B , KAT2A , HAT1 , GTF3C4 , EP300 , ELP3 , CREBBP , CLOCK ,
tri.snRP.complex	0.721145	0.555467	0.405486	0.612447	0.548809	0.594799	0.743771	0.620659	0.579195	0.681288	0.593547	40	35	88	SNRPN , SNRPG , SNRPF , SNRPE , SNRPD3 , SNRPD2 , SNRPD1 , SNRPB , NAA38 , LSM8 , LSM7 , LSM6 , LSM5 , LSM4 , LSM3 , LSM2 , LSM14B , LSM14A , LSM12 , LSM11 , LSM10 , LSM1 , SNU13 , PRPF31 , PPIH , PRPF3 , PRPF4 , RNU6-1 , RNU4-1 , TXNL4A , SNRNP40 , SNRNP200 , RNU5A-1 , PRPF8 , PRPF6 , EFTUD2 , DDX23 , CD2BP2 , USP39 , SART1 ,
Parvins	0.56437	0.534681	0.636914	0.615408	0.584428	0.766608	0.610753	0.673537	0.591061	0.325212	0.593178	3	3	100	PARVG , PARVB , PARVA ,
Adenylate.cyclases	0.742913	0.518382	0.687716	0.753146	0.648227	0.404041	0.576676	0.63163	0.769955	0.342697	0.592497	10	10	100	ADCY9 , ADCY8 , ADCY7 , ADCY6 , ADCY5 , ADCY4 , ADCY3 , ADCY2 , ADCY10 , ADCY1 ,
Thioesterase.superfamily	0.620073	0.55895	0.608126	0.546931	0.605411	0.559228	0.716221	0.543938	0.592873	0.597266	0.592105	14	12	86	ACOT9 , ACOT8 , ACOT7 , ACOT6 , ACOT4 , ACOT2 , ACOT13 , ACOT12 , ACOT11 , ACOT1 , THEM7P , THEM6 , THEM5 , THEM4 ,
Iron.sulfur.assembly.components	0.622041	0.634552	0.570535	0.582756	0.566643	0.525279	0.782965	0.532771	0.552686	0.579757	0.591994	21	15	71	NUBP2 , NUBP1 , NDOR1 , MMS19 , CIAPIN1 , CIAO3 , CIAO2B , CIAO2A , CIAO1 , NUBPL , NFU1 , NFS1 , LYRM4 , ISCU , ISCA2 , ISCA1 , IBA57 , GLRX5 , FXN , FDXR , BOLA3 ,
Tropomodulins	0.459942	0.555546	0.615114	0.605162	0.665931	0.654118	0.623084	0.469397	0.61722	0.503362	0.589882	4	4	100	TMOD4 , TMOD3 , TMOD2 , TMOD1 ,
Mitochondrial.complex.III..ubiquinol.cytochrome.c.reductase.complex.subunits	0.440889	0.734304	0.616835	0.58246	0.613028	0.538953	0.612499	0.588459	0.527388	0.491448	0.589486	10	7	70	UQCRQ , UQCRH , UQCRFS1 , UQCRC2 , UQCRC1 , UQCRB , UQCR11 , UQCR10 , MT-CYB , CYC1 ,
Ubiquitin.like.modifier.activating.enzymes	0.695726	0.499639	0.523596	0.741218	0.604714	0.589764	0.725042	0.579616	0.554092	0.48499	0.589186	10	10	100	UBA7 , UBA6 , UBA5 , UBA3 , UBA2 , UBA1 , SAE1 , NAE1 , MOCS3 , ATG7 ,
Mitochondrial.contact.site.and.cristae.organizing.system.subunits	0.618123	0.48688	0.611947	0.657496	0.659198	0.558547	0.707632	0.505297	0.566585	0.54331	0.588543	7	5	71	MICOS13 , MICOS10 , IMMT , CHCHD6 , CHCHD3 , APOOL , APOO ,
Jun.transcription.factor.family	0.421795	0.738324	0.584277	0.705054	0.543326	0.515582	0.589186	0.49383	0.543221	0.583538	0.588482	3	3	100	JUND , JUNB , JUN ,
Purinergic.receptors	0.801019	0.449324	0.480564	0.95673	0.657705	0.626796	0.892058	0.512143	0.424106	0.296575	0.588445	15	13	87	P2RX7 , P2RX6 , P2RX5 , P2RX4 , P2RX3 , P2RX2 , P2RX1 , P2RY6 , P2RY4 , P2RY2 , P2RY14 , P2RY13 , P2RY12 , P2RY11 , P2RY1 ,
CCC.complex	0.587779	0.536331	0.643706	0.612537	0.616481	0.582518	0.68547	0.556972	0.563352	0.498225	0.588399	10	9	90	COMMD1 , COMMD9 , COMMD8 , COMMD7 , COMMD6 , COMMD4 , COMMD3 , COMMD10 , CCDC93 , CCDC22 ,
Arrestins	0.60144	0.346415	0.469447	0.606322	0.682737	0.673584	0.795998	0.621024	0.648584	0.449237	0.58815	10	10	100	TXNIP , ARRDC5 , ARRDC4 , ARRDC3 , ARRDC2 , ARRDC1 , ARRB2 , ARRB1 , SAG , ARR3 ,
Histidine.triad.superfamily	0.441551	0.576471	0.478563	0.521147	0.725914	0.539171	0.726046	0.449655	0.641118	0.632915	0.587889	7	7	100	HINT3 , HINT2 , HINT1 , GALT , FHIT , DCPS , APTX ,
X5.hydroxytryptamine.receptors	0.666268	0.592583	0.688075	0.352678	0.406496	0.474033	0.982977	0.844881	0.582015	0.36331	0.58745	18	12	67	HTR3E , HTR3D , HTR3C , HTR3B , HTR3A , HTR5BP , HTR7 , HTR6 , HTR5A , HTR4 , HTR2C , HTR2B , HTR2A , HTR1F , HTR1E , HTR1D , HTR1B , HTR1A ,
COMM.domain.containing	0.512575	0.57137	0.654254	0.57804	0.623522	0.604514	0.607223	0.525909	0.594358	0.521808	0.586777	10	9	90	COMMD10 , COMMD9 , COMMD8 , COMMD7 , COMMD6 , COMMD5 , COMMD4 , COMMD3 , COMMD2 , COMMD1 ,
Calcium.voltage.gated.channel.auxiliary.alpha2delta.subunits	0.604022	0.432892	0.55333	0.688295	0.687987	0.646343	0.665288	0.420142	0.715278	0.469382	0.586549	4	4	100	CACNA2D4 , CACNA2D3 , CACNA2D2 , CACNA2D1 ,
IQSEC.ArfGEF.family	0.650956	0.684499	0.748437	0.812887	0.511905	0.638012	0.528303	0.537377	0.476236	0.339467	0.586347	3	3	100	IQSEC3 , IQSEC2 , IQSEC1 ,
Cystatin.superfamily	0.491947	0.60162	0.62267	0.46824	0.606408	0.582007	0.758671	0.47645	0.537188	0.620493	0.585972	22	13	59	HRG , FETUB , AHSG , KNG1 , CSTB , CSTA , CST9LP1 , CST9LP2 , CST9L , CSTL1 , CST13P , CST12P , CST11 , CST9 , CST8 , CST7 , CST6 , CST5 , CST4 , CST3 , CST2 , CST1 ,
Paraneoplastic.Ma.antigens	0.481213	0.569225	0.334101	0.591503	0.616535	0.556014	0.765704	0.58249	0.620283	0.634598	0.585606	14	9	64	ZCCHC18 , ZCCHC12 , PNMA8C , PNMA8B , PNMA8A , PNMA6F , PNMA6E , PNMA6B , PNMA6A , PNMA5 , PNMA3 , PNMA2 , PNMA1 , MOAP1 ,
M16.metallopeptidases	0.525186	0.643805	0.558281	0.587641	0.554691	0.509999	0.665366	0.611365	0.567301	0.563628	0.584675	7	7	100	UQCRC2 , UQCRC1 , PMPCB , PMPCA , PITRM1 , NRDC , IDE ,
Spliceosomal.E.complex	0.651912	0.580952	0.596719	0.542033	0.485905	0.547946	0.636984	0.597887	0.593729	0.676468	0.584292	16	13	81	SNRPN , SNRPG , SNRPF , SNRPE , SNRPD3 , SNRPD2 , SNRPD1 , SNRPB , SNRPC , SNRPA , SNRNP70 , RNU1-1 , DDX39B , U2AF2 , U2AF1 , SF1 ,
Zinc.fingers.matrin.type	0.550078	0.461646	0.625452	0.615601	0.691067	0.521237	0.729111	0.55176	0.553362	0.507904	0.584127	5	5	100	ZMAT5 , ZMAT4 , ZMAT3 , ZMAT2 , ZMAT1 ,
IFT.B.complex	0.717131	0.652299	0.469354	0.554939	0.629838	0.547143	0.693902	0.559054	0.560193	0.586507	0.583692	17	16	94	TRAF3IP1 , IFT80 , IFT57 , IFT20 , IFT172 , CLUAP1 , TTC30B , TTC30A , TTC26 , IFT88 , IFT81 , IFT74 , IFT52 , IFT46 , IFT27 , IFT22 , HSPB11 ,
Mitochondrial.iron.sulfur.assembly.components	0.651955	0.659142	0.568688	0.576905	0.556148	0.537602	0.772592	0.459454	0.525638	0.595926	0.583566	12	10	83	NUBPL , NFU1 , NFS1 , LYRM4 , ISCU , ISCA2 , ISCA1 , IBA57 , GLRX5 , FXN , FDXR , BOLA3 ,
U2.small.nuclear.ribonucleoprotein	0.621414	0.614363	0.505668	0.584199	0.56049	0.532489	0.676134	0.492575	0.613228	0.669848	0.583221	21	19	90	SNRPN , SNRPG , SNRPF , SNRPE , SNRPD3 , SNRPD2 , SNRPD1 , SNRPB , PHF5A , SF3B6 , SF3B5 , SF3B4 , SF3B3 , SF3B2 , SF3B1 , SNRPB2 , SNRPA1 , SF3A3 , SF3A2 , SF3A1 , RNU2-1 ,
Phospholipid.phosphatases	0.426376	0.513465	0.446424	0.793168	0.582589	0.543579	0.659802	0.489167	0.634447	0.585527	0.58313	7	7	100	PLPP7 , PLPP6 , PLPP5 , PLPP4 , PLPP3 , PLPP2 , PLPP1 ,
Sugar.phosphatases	0.618564	0.410548	0.541331	0.85414	0.641952	0.616892	0.687725	0.453539	0.619853	0.421727	0.583079	15	14	93	PFKFB4 , PFKFB3 , PFKFB2 , PFKFB1 , FBP2 , FBP1 , G6PC3 , G6PC2 , G6PC , BPGM , PGAM4 , PGAM2 , PGAM1 , ADPRM , TIGAR ,
Cathepsins	0.450151	0.643186	0.494817	0.542992	0.526233	0.609008	0.705039	0.579509	0.574928	0.570796	0.582945	15	12	80	CTSZ , CTSW , CTSV , CTSS , CTSO , CTSL , CTSK , CTSH , CTSG , CTSF , CTSE , CTSD , CTSC , CTSB , CTSA ,
MAP.kinase.phosphatases	0.661138	0.526075	0.366662	0.747522	0.599959	0.487595	0.719082	0.584198	0.641611	0.572827	0.582837	11	11	100	STYXL1 , DUSP9 , DUSP8 , DUSP7 , DUSP6 , DUSP5 , DUSP4 , DUSP2 , DUSP16 , DUSP10 , DUSP1 ,
G.patch.domain.containing	0.636821	0.672213	0.478137	0.60942	0.612923	0.563673	0.655004	0.521363	0.51487	0.610001	0.581956	22	22	100	ZGPAT , TFIP11 , SUGP2 , SUGP1 , SON , RBM6 , RBM5 , RBM17 , RBM10 , PINX1 , NKRF , GPKOW , GPATCH8 , GPATCH4 , GPATCH3 , GPATCH2 , GPATCH11 , GPATCH1 , GPANK1 , CMTR1 , CHERP , AGGF1 ,
Canonical.high.mobility.group	0.628922	0.423037	0.438297	0.693611	0.627533	0.622996	0.702227	0.491098	0.703172	0.534475	0.581827	11	10	91	HMGN5 , HMGN4 , HMGN3 , HMGN2 , HMGN1 , HMGB4 , HMGB3 , HMGB2 , HMGB1 , HMGA2 , HMGA1 ,
NCoR.SMRT.transcriptional.repression.complex.subunits	0.538704	0.559979	0.687029	0.64126	0.613377	0.633031	0.545065	0.514273	0.571227	0.469031	0.581586	6	6	100	TBL1XR1 , TBL1X , NCOR2 , NCOR1 , HDAC3 , GPS2 ,
LYR.motif.containing	0.519884	0.630935	0.614136	0.564997	0.559246	0.493822	0.603583	0.492582	0.60529	0.668574	0.581463	10	7	70	SDHAF3 , SDHAF1 , NDUFB9 , NDUFA6 , LYRM9 , LYRM7 , ETFRF1 , LYRM4 , LYRM2 , LYRM1 ,
BCL2.homology.region.3..BH3..only	0.499569	0.424181	0.480602	0.656996	0.740645	0.624426	0.616632	0.55968	0.594293	0.534982	0.581382	11	9	82	PMAIP1 , HRK , RTL10 , BNIP3 , BNIP1 , BMF , BIK , BID , BCL2L11 , BBC3 , BAD ,
Receptor.accessory.proteins	0.572275	0.659339	0.48581	0.532113	0.651592	0.52393	0.589949	0.560675	0.501463	0.721349	0.580691	6	6	100	REEP6 , REEP5 , REEP4 , REEP3 , REEP2 , REEP1 ,
Myotubularins	0.590738	0.518116	0.598948	0.626682	0.610445	0.525714	0.680127	0.546602	0.560165	0.556923	0.580413	15	14	93	SBF2 , SBF1 , MTMR9 , MTMR8 , MTMR7 , MTMR6 , MTMR4 , MTMR3 , MTMR2 , MTMR14 , MTMR12 , MTMR11 , MTMR10 , MTMR1 , MTM1 ,
Membrane.spanning.4.domains	0.228986	0.295015	0.383908	0.673911	0.687907	0.444053	0.65881	0.690213	0.772311	0.615723	0.580206	18	16	89	TMEM176B , TMEM176A , MS4A8 , MS4A7 , MS4A6E , MS4A6A , MS4A5 , MS4A4E , MS4A4A , MS4A3 , MS4A2 , MS4A18 , MS4A15 , MS4A14 , MS4A13 , MS4A12 , MS4A10 , MS4A1 ,
Methyltransferase.like	0.487028	0.618564	0.415222	0.598087	0.693619	0.581294	0.691844	0.570539	0.527308	0.523395	0.579986	33	25	76	METTL27 , VCPKMT , TRMT44 , RRNAD1 , NTMT1 , METTL9 , METTL8 , METTL7B , METTL7A , METTL6 , METTL5 , METTL4 , METTL3 , METTL2B , METTL2A , METTL26 , METTL25 , METTL23 , METTL22 , METTL21C , METTL21A , METTL18 , METTL17 , METTL16 , METTL15 , METTL14 , EEF1AKNMT , CSKMT , METTL11B , METTL1 , ETFBKMT , EEF1AKMT3 , EEF1AKMT2 ,
Doublecortin.superfamily	0.61345	0.436628	0.679365	0.473151	0.56692	0.773141	0.457247	0.759048	0.675203	0.397903	0.579845	10	9	90	RP1L1 , RP1 , DCX , DCLK3 , DCLK2 , DCLK1 , DCDC2C , DCDC2B , DCDC2 , DCDC1 ,
DENN.domain.containing	0.646002	0.656162	0.437	0.610771	0.618941	0.532393	0.57395	0.629784	0.579416	0.579848	0.579807	28	24	86	DENND2B , SMCR8 , SBF2 , SBF1 , NPR3 , NPR2 , MADD , FNIP2 , FNIP1 , FLCN , DENND6B , DENND6A , DENND5B , DENND5A , DENND4C , DENND4B , DENND4A , DENND3 , DENND2D , DENND2C , DENND2A , DENND1C , DENND1B , DENND1A , DENND11 , DENND10 , C9orf72 , AVL9 ,
IFT.B2.complex	0.76369	0.6515	0.508406	0.615235	0.647154	0.571746	0.696573	0.546517	0.468199	0.509353	0.579409	6	6	100	TRAF3IP1 , IFT80 , IFT57 , IFT20 , IFT172 , CLUAP1 ,
Phosphatidylinositol.glycan.anchor.biosynthesis	0.598886	0.663535	0.511376	0.598435	0.547176	0.556659	0.668153	0.475485	0.612496	0.579814	0.579237	21	20	95	PIGZ , PIGY , PIGX , PIGW , PIGV , PIGU , PIGT , PIGS , PIGQ , PIGP , PIGO , PIGN , PIGM , PIGL , PIGK , PIGH , PIGG , PIGF , PIGC , PIGB , PIGA ,
SIN3.histone.deacetylase.complex.subunits	0.554886	0.491503	0.569707	0.653671	0.621093	0.593386	0.645321	0.470949	0.573225	0.592598	0.57905	9	9	100	SUDS3 , SIN3B , SIN3A , SAP30 , SAP18 , RBBP7 , RBBP4 , HDAC2 , HDAC1 ,
Superoxide.dismutases	0.596889	0.383328	0.592904	0.585493	0.661829	0.57175	0.778807	0.606215	0.60482	0.426207	0.579039	3	3	100	SOD3 , SOD2 , SOD1 ,
TLE.family	0.59459	0.333371	0.467641	0.610616	0.714088	0.669115	0.765605	0.513087	0.606969	0.529255	0.578861	7	5	71	TLE5 , TLE7 , TLE6 , TLE4 , TLE3 , TLE2 , TLE1 ,
U.box.domain.containing	0.674005	0.659461	0.593303	0.562396	0.570352	0.445361	0.664315	0.567165	0.541841	0.60477	0.578774	7	7	100	WDSUB1 , UBOX5 , UBE4B , UBE4A , STUB1 , PRPF19 , PPIL2 ,
Serine.and.arginine.rich.splicing.factors	0.638353	0.517095	0.529533	0.625617	0.578869	0.475854	0.745789	0.538746	0.602274	0.594108	0.578654	12	10	83	SRSF9 , SRSF8 , SRSF7 , SRSF6 , SRSF5 , SRSF4 , SRSF3 , SRSF2 , SRSF12 , SRSF11 , SRSF10 , SRSF1 ,
Translocase.of.outer.mitochondrial.membrane.complex	0.658043	0.584995	0.518216	0.567537	0.543881	0.531963	0.689738	0.497029	0.553063	0.714044	0.577829	7	6	86	TOMM70 , TOMM40 , TOMM22 , TOMM20 , TOMM7 , TOMM6 , TOMM5 ,
Clathrin.subunits	0.57946	0.60283	0.442838	0.620446	0.614925	0.574036	0.575272	0.481064	0.687661	0.601063	0.577793	4	3	75	CLTCL1 , CLTC , CLTB , CLTA ,
Anaphase.promoting.complex	0.732428	0.658751	0.607418	0.501169	0.634244	0.537177	0.573026	0.526371	0.622465	0.538273	0.577655	14	13	93	CDC27 , CDC26 , CDC23 , CDC16 , ANAPC7 , ANAPC5 , ANAPC4 , ANAPC2 , ANAPC16 , ANAPC15 , ANAPC13 , ANAPC11 , ANAPC10 , ANAPC1 ,
Depalmitoylases	0.412602	0.590052	0.566167	0.564374	0.668181	0.565699	0.638477	0.487599	0.592745	0.516797	0.576677	6	6	100	ABHD17C , ABHD17B , ABHD17A , LYPLA2 , LYPLA1 , PPT1 ,
NineTeen.complex	0.403258	0.735256	0.515253	0.654919	0.598583	0.451618	0.613085	0.499366	0.512206	0.606304	0.576288	6	6	100	PRPF19 , PLRG1 , CWC15 , CTNNBL1 , CDC5L , BCAS2 ,
CUT.class.homeoboxes.and.pseudogenes	0.816688	0.723869	0.753279	0.616993	0.672149	0.578502	0.456776	0.629823	0.324429	0.423402	0.575469	9	7	78	SATB2 , SATB1 , ONECUT3 , ONECUT2 , ONECUT1 , CUX2P2 , CUX2P1 , CUX2 , CUX1 ,
Yippee.like.family	0.639648	0.605927	0.444867	0.559897	0.614469	0.671248	0.571701	0.52056	0.566087	0.623626	0.575376	5	5	100	YPEL5 , YPEL4 , YPEL3 , YPEL2 , YPEL1 ,
Myosin.heavy.chains	0.751254	0.771577	0.663713	0.537256	0.535419	0.593381	0.530906	0.637842	0.470941	0.430973	0.574668	15	12	80	MYH9 , MYH8 , MYH7B , MYH7 , MYH6 , MYH4 , MYH3 , MYH2 , MYH16 , MYH15 , MYH14 , MYH13 , MYH11 , MYH10 , MYH1 ,
U1.small.nuclear.ribonucleoprotein	0.59067	0.590218	0.561837	0.546774	0.482359	0.530332	0.628197	0.5509	0.604459	0.675723	0.574533	12	10	83	SNRPN , SNRPG , SNRPF , SNRPE , SNRPD3 , SNRPD2 , SNRPD1 , SNRPB , SNRPC , SNRPA , SNRNP70 , RNU1-1 ,
Proprotein.convertase.subtilisin.kexin.family	0.526645	0.59341	0.511624	0.637044	0.737317	0.712554	0.604541	0.492727	0.496712	0.371347	0.573031	9	9	100	MBTPS1 , FURIN , PCSK9 , PCSK7 , PCSK6 , PCSK5 , PCSK4 , PCSK2 , PCSK1 ,
Poly.ADP.ribose..polymerases	0.67669	0.614615	0.440334	0.50696	0.65259	0.635475	0.721078	0.471904	0.601192	0.512426	0.572953	17	16	94	ZC3HAV1 , TNKS2 , TNKS , TIPARP , PARP9 , PARP8 , PARP6 , PARP4 , PARP3 , PARP2 , PARP16 , PARP15 , PARP14 , PARP12 , PARP11 , PARP10 , PARP1 ,
RAB11.binding.domain.containing	0.828826	0.685317	0.662326	0.692731	0.634594	0.577994	0.471932	0.6069	0.398014	0.42159	0.572378	5	5	100	RAB11FIP5 , RAB11FIP4 , RAB11FIP3 , RAB11FIP2 , RAB11FIP1 ,
Histones	0.421671	0.615183	0.483687	0.489173	0.546509	0.532872	0.742419	0.549018	0.584282	0.607441	0.572287	107	5	5	H4C9 , H4C8 , H4C7 , H4C6 , H4C5 , H4C4 , H4C3 , H4C2 , H4C15 , H4C14 , H4C13 , H4C12 , H4C11 , H4C10P , H4C1 , H4-16 , H3C9P , H3C8 , H3C7 , H3C6 , H3C5P , H3C4 , H3C3 , H3C2 , H3C15 , H3C14 , H3C13 , H3C12 , H3C11 , H3C10 , H3C1 , H3-5 , H3-4 , H3-3B , H3-3A , H3-2 , H2BW4P , H2BW3P , H2BW2 , H2BW1 , H2BU2P , H2BU1 , H2BS1 , H2BC9 , H2BC8 , H2BC7 , H2BC6 , H2BC5 , H2BC4 , H2BC3 , H2BC2P , H2BC2…
G.protein.subunits.alpha..group.q	0.449668	0.321936	0.429024	0.677446	0.785119	0.71472	0.866344	0.417284	0.52731	0.40917	0.572039	4	3	75	GNA15 , GNA14 , GNA11 , GNAQ ,
La.ribonucleoproteins	0.674669	0.568683	0.541585	0.590488	0.538058	0.520032	0.713063	0.572932	0.547651	0.555555	0.572005	7	7	100	SSB , LARP7 , LARP6 , LARP4B , LARP4 , LARP1B , LARP1 ,
RAF.family	0.657268	0.566176	0.619427	0.515931	0.641663	0.553987	0.612461	0.543682	0.603832	0.487959	0.57168	5	5	100	KSR2 , KSR1 , RAF1 , BRAF , ARAF ,
Integrins	0.760485	0.610148	0.446801	0.645374	0.59942	0.578858	0.607284	0.57796	0.600022	0.478635	0.571611	27	27	100	ITGBL1 , ITGB8 , ITGB7 , ITGB6 , ITGB5 , ITGB4 , ITGB3 , ITGB2 , ITGB1 , ITGAX , ITGAV , ITGAM , ITGAL , ITGAE , ITGAD , ITGA9 , ITGA8 , ITGA7 , ITGA6 , ITGA5 , ITGA4 , ITGA3 , ITGA2B , ITGA2 , ITGA11 , ITGA10 , ITGA1 ,
Dynactin.subunits	0.574859	0.549431	0.602779	0.556449	0.522094	0.521669	0.646124	0.5736	0.562044	0.610217	0.571601	6	6	100	DCTN6 , DCTN5 , DCTN4 , DCTN3 , DCTN2 , DCTN1 ,
Synaptogyrins	0.748273	0.653106	0.675321	0.551037	0.556341	0.623707	0.585642	0.448848	0.500989	0.54807	0.571451	4	4	100	SYNGR4 , SYNGR3 , SYNGR2 , SYNGR1 ,
C1q.domain.containing	0.886872	0.719736	0.425413	0.607796	0.456439	0.586198	0.660362	0.612843	0.654243	0.415463	0.570944	33	27	82	OTOL1 , ERFE , C1QTNF9B , C1QTNF9 , C1QTNF8 , C1QTNF7 , C1QTNF6 , C1QTNF5 , C1QTNF4 , C1QTNF3 , C1QTNF2 , C1QTNF12 , C1QTNF1 , C1QL4 , C1QL3 , C1QL2 , C1QL1 , ADIPOQ , MMRN2 , MMRN1 , EMILIN2 , EMILIN1 , COL8A2 , COL8A1 , COL10A1 , CAPRIN2 , CBLN4 , CBLN3 , CBLN2 , CBLN1 , C1QC , C1QB , C1QA ,
COPI.coat.complex	0.509138	0.627714	0.521884	0.504352	0.610796	0.588637	0.656267	0.571665	0.586566	0.468827	0.570745	9	9	100	ARCN1 , COPZ2 , COPZ1 , COPG2 , COPG1 , COPE , COPB2 , COPB1 , COPA ,
Membrane.associated.progesterone.receptor.family	0.568382	0.613563	0.421276	0.593328	0.493933	0.507888	0.7679	0.598716	0.57218	0.567047	0.570648	4	4	100	NENF , CYB5D2 , PGRMC2 , PGRMC1 ,
Transmembrane.and.tetratricopeptide.repeat.containing	0.434783	0.447485	0.570013	0.434519	0.596968	0.627253	0.691161	0.533275	0.612611	0.618134	0.570158	4	4	100	TMTC4 , TMTC3 , TMTC2 , TMTC1 ,
Heat.shock.90kDa.proteins	0.457332	0.512998	0.604061	0.619943	0.60287	0.588427	0.65328	0.475616	0.565242	0.507711	0.570016	5	4	80	TRAP1 , HSP90B1 , HSP90AB1 , HSP90AA3P , HSP90AA1 ,
Ubiquitin.C.terminal.hydrolases	0.556535	0.605297	0.547481	0.539247	0.528415	0.549849	0.61397	0.524453	0.593966	0.626396	0.569897	4	4	100	BAP1 , UCHL5 , UCHL3 , UCHL1 ,
Acyl.CoA.thioesterases	0.408079	0.475384	0.442321	0.572569	0.63016	0.584498	0.70459	0.538495	0.608799	0.569284	0.569567	10	9	90	ACOT9 , ACOT8 , ACOT7 , ACOT6 , ACOT4 , ACOT2 , ACOT13 , ACOT12 , ACOT11 , ACOT1 ,
COPII.coat.complex	0.734315	0.623491	0.625544	0.553868	0.575991	0.457731	0.747101	0.506123	0.51581	0.520244	0.569545	11	11	100	SEC31B , SEC31A , SEC13 , SEC24D , SEC24C , SEC24B , SEC24A , SEC23B , SEC23A , SAR1B , SAR1A ,
U5.small.nuclear.ribonucleoprotein	0.60472	0.509449	0.44365	0.560263	0.502764	0.592695	0.676858	0.554492	0.595696	0.688495	0.569374	17	15	88	SNRPN , SNRPG , SNRPF , SNRPE , SNRPD3 , SNRPD2 , SNRPD1 , SNRPB , TXNL4A , SNRNP40 , SNRNP200 , RNU5A-1 , PRPF8 , PRPF6 , EFTUD2 , DDX23 , CD2BP2 ,
BLOC.1.related.complex.subunits	0.466882	0.645417	0.47654	0.624596	0.578664	0.52429	0.617792	0.543335	0.581958	0.531	0.569288	8	6	75	BORCS8 , SNAPIN , KXD1 , BORCS7 , BORCS6 , BORCS5 , BLOC1S2 , BLOC1S1 ,
NT.C2.domain.containing	0.713522	0.358271	0.379155	0.641071	0.765958	0.674986	0.593517	0.563461	0.56925	0.576744	0.569157	4	4	100	EHBP1L1 , FAM102B , FAM102A , EHBP1 ,
Early.B.cell.factors	0.433409	0.357892	0.524149	0.645539	0.616698	0.620465	0.582577	0.555209	0.669957	0.546943	0.568826	4	4	100	EBF4 , EBF3 , EBF2 , EBF1 ,
Cytohesins	0.378174	0.422126	0.501144	0.564992	0.636227	0.690726	0.632365	0.573574	0.556584	0.538186	0.568436	4	4	100	CYTH4 , CYTH3 , CYTH2 , CYTH1 ,
F.box.and.leucine.rich.repeat.proteins	0.612993	0.478869	0.469187	0.622322	0.678475	0.540444	0.717118	0.455903	0.526811	0.622294	0.567936	21	20	95	SKP2 , KDM2B , KDM2A , FBXL8 , FBXL7 , FBXL6 , FBXL5 , FBXL4 , FBXL3 , FBXL22 , FBXL21P , FBXL20 , FBXL2 , FBXL19 , FBXL18 , FBXL17 , FBXL16 , FBXL15 , FBXL14 , FBXL13 , FBXL12 ,
Calycin.structural.superfamily	0.585593	0.611749	0.633326	0.601917	0.568608	0.663772	0.606752	0.517167	0.460329	0.44117	0.567199	35	28	80	RBP4 , PTGDS , PAEP , ORM2 , ORM1 , OBP2B , OBP2A , LCN9 , LCN8 , LCN6 , LCN2 , LCN15 , LCN12 , LCN10 , LCN1 , C8G , APOM , APOD , AMBP , RBP7 , RBP5 , RBP2 , RBP1 , PMP2 , FABP9 , FABP7 , FABP6 , FABP5 , FABP4 , FABP3 , FABP2 , FABP12 , FABP1 , CRABP2 , CRABP1 ,
Mitochondrial.complex.II..succinate.dehydrogenase.subunits	0.539801	0.689347	0.525773	0.532737	0.535466	0.537359	0.702754	0.447954	0.562114	0.568535	0.566893	4	4	100	SDHD , SDHC , SDHB , SDHA ,
ESCRT.II	0.407112	0.546645	0.540204	0.556034	0.625094	0.620601	0.706698	0.504014	0.557567	0.44366	0.566724	3	3	100	VPS36 , SNF8 , VPS25 ,
Crumbs.complex	0.63313	0.6069	0.450665	0.684838	0.551493	0.571369	0.650777	0.598931	0.4984	0.483304	0.566297	9	8	89	PATJ , MPP5 , MPDZ , LIN7C , LIN7B , LIN7A , CRB3 , CRB2 , CRB1 ,
Roco.domain.containing	0.544777	0.368555	0.608147	0.686979	0.697684	0.596877	0.683856	0.537157	0.540125	0.375008	0.566043	4	4	100	MFHAS1 , LRRK2 , LRRK1 , DAPK1 ,
Microtubule.associated.protein.RP.EB.family	0.558103	0.708795	0.525652	0.500609	0.625472	0.524787	0.476284	0.557371	0.588888	0.586038	0.565988	3	3	100	MAPRE3 , MAPRE2 , MAPRE1 ,
Mannosidases.alpha.class.1	0.538763	0.341564	0.63089	0.517343	0.659071	0.712262	0.651791	0.583741	0.55484	0.434895	0.565155	7	7	100	EDEM3 , EDEM2 , EDEM1 , MAN1C1 , MAN1B1 , MAN1A2 , MAN1A1 ,
DDB1.and.CUL4.associated.factors	0.646239	0.636163	0.463797	0.564734	0.62352	0.580665	0.616498	0.574863	0.565605	0.458028	0.564875	18	16	89	WDTC1 , DCAF1 , PHIP , DTL , DCAF8 , DCAF7 , DCAF6 , DCAF5 , DCAF4 , DCAF17 , DCAF16 , DCAF15 , DCAF13 , DCAF12 , DCAF11 , DCAF10 , BRWD1 , AMBRA1 ,
Isocitrate.dehydrogenases	0.69071	0.649907	0.496795	0.616538	0.624765	0.529301	0.562001	0.527847	0.586602	0.486329	0.564454	5	5	100	IDH3G , IDH3B , IDH3A , IDH2 , IDH1 ,
ESCRT.I	0.511941	0.36228	0.566979	0.676324	0.568293	0.54989	0.754707	0.483079	0.586211	0.531196	0.564329	9	8	89	UBAP1 , MVB12B , MVB12A , VPS28 , VPS37D , VPS37C , VPS37B , VPS37A , TSG101 ,
Synaptotagmin.like.tandem.C2.proteins	0.645996	0.581068	0.703251	0.747163	0.721427	0.319577	0.144198	0.730008	0.674586	0.45356	0.563871	10	9	90	TC2N , SYTL5 , SYTL4 , SYTL3 , SYTL2 , SYTL1 , RPH3A , DOC2GP , DOC2B , DOC2A ,
Soluble.glutathione.S.transferases	0.47351	0.494648	0.415104	0.518377	0.631785	0.65956	0.759435	0.565611	0.564603	0.462804	0.563548	23	13	57	GSTT4 , HPGDS , GSTZ1 , GSTT2B , GSTT2 , GSTT1 , GSTP1 , GSTO3P , GSTO2 , GSTO1 , GSTM5 , GSTM4 , GSTM3 , GSTM2 , GSTM1 , GSTK1 , GSTA7P , GSTA6P , GSTA5 , GSTA4 , GSTA3 , GSTA2 , GSTA1 ,
Pseudouridine.synthases	0.47677	0.434886	0.531009	0.598954	0.677941	0.619266	0.685122	0.5226	0.548563	0.452436	0.56342	13	13	100	TRUB2 , TRUB1 , RPUSD4 , RPUSD3 , RPUSD2 , RPUSD1 , PUSL1 , PUS7L , PUS7 , PUS3 , PUS10 , PUS1 , DKC1 ,
Myosins..class.I	0.645319	0.515735	0.405464	0.779432	0.655795	0.643664	0.660978	0.560079	0.479312	0.363916	0.562708	8	8	100	MYO1H , MYO1G , MYO1F , MYO1E , MYO1D , MYO1C , MYO1B , MYO1A ,
EMSY.complex	0.621541	0.399967	0.650652	0.59586	0.541007	0.530348	0.667071	0.57187	0.540771	0.565319	0.56254	12	12	100	SIN3B , SIN3A , RBBP7 , RBBP4 , PHF12 , MORF4L2 , MORF4L1 , KDM5A , HDAC2 , HDAC1 , GATAD1 , EMSY ,
Fatty.acid.binding.protein.family	0.592522	0.608551	0.610641	0.589574	0.573277	0.660672	0.623785	0.532464	0.440168	0.422926	0.562451	16	15	94	RBP7 , RBP5 , RBP2 , RBP1 , PMP2 , FABP9 , FABP7 , FABP6 , FABP5 , FABP4 , FABP3 , FABP2 , FABP12 , FABP1 , CRABP2 , CRABP1 ,
Forkhead.boxes	0.589975	0.443123	0.3111	0.75185	0.658834	0.65408	0.501647	0.504631	0.536986	0.695994	0.562027	49	43	88	FOXD4L6 , FOXD4L5 , FOXD4L4 , FOXD4L3 , FOXD4L1 , FOXS1 , FOXR2 , FOXR1 , FOXQ1 , FOXP4 , FOXP3 , FOXP2 , FOXP1 , FOXO6 , FOXO4 , FOXO3 , FOXO1 , FOXN4 , FOXN3 , FOXN2 , FOXN1 , FOXM1 , FOXL2 , FOXL1 , FOXK2 , FOXK1 , FOXJ3 , FOXJ2 , FOXJ1 , FOXI3 , FOXI2 , FOXI1 , FOXH1 , FOXG1 , FOXF2 , FOXF1 , FOXE3 , FOXE1 , FOXD4 , FOXD3 , FOXD2 , FOXD1 , FOXC2 , FOXC1 , FOXB2 , FOXB1 , FOXA3 , FOXA2 , FOXA1…
DEAH.box.helicases	0.534985	0.552075	0.522444	0.511783	0.549052	0.617669	0.644591	0.544054	0.554651	0.559146	0.561718	16	16	100	DHX58 , DHX9 , DHX8 , DHX57 , DHX40 , DHX38 , DHX37 , DHX36 , DHX35 , DHX34 , DHX33 , DHX32 , DHX30 , DHX29 , DHX16 , DHX15 ,
BEACH.domain.containing	0.508132	0.623812	0.547099	0.609845	0.655978	0.623042	0.55522	0.56009	0.477843	0.400985	0.561546	9	9	100	WDR81 , NSMAF , WDFY4 , WDFY3 , LRBA , NBEAL2 , NBEAL1 , NBEA , LYST ,
Cyclophilin.peptidylprolyl.isomerases	0.575533	0.650933	0.477887	0.553365	0.57176	0.533299	0.687378	0.448272	0.526986	0.602769	0.561405	19	17	89	PTPA , LRR1 , RANBP2 , PPWD1 , PPIL6 , PPIL4 , PPIL3 , PPIL2 , PPIL1 , PPIH , PPIG , PPIF , PPIE , PPID , PPIC , PPIB , PPIA , NKTR , CWC27 ,
NTC.associated.proteins	0.567874	0.468014	0.521941	0.53266	0.588727	0.542846	0.741223	0.477982	0.517578	0.651222	0.560244	16	16	100	GPKOW , SLU7 , SNW1 , DHX40 , CDC40 , RNF113A , SRRM2 , CCDC130 , CWC27 , CWC25 , CWC22 , CWC15 , BUD31 , BUD13 , PLRG1 , RBM22 ,
OTU.domain.containing	0.601175	0.412237	0.53453	0.661693	0.621142	0.588293	0.704454	0.513272	0.521535	0.482795	0.559994	17	15	88	ZRANB1 , YOD1 , VCPIP1 , TNFAIP3 , OTULIN , OTUD7B , OTUD7A , OTUD6B , OTUD6A , OTUD5 , OTUD4 , OTUD3 , OTUD1 , OTUB2 , OTUB1 , OTULINL , ALG13 ,
Erythrocyte.membrane.protein.band.4.1	0.641542	0.535012	0.489455	0.566161	0.636292	0.559861	0.568875	0.672692	0.545276	0.464324	0.559772	4	4	100	EPB41L3 , EPB41L2 , EPB41L1 , EPB41 ,
Lysosome.associated.membrane.proteins	0.470945	0.528928	0.6147	0.556686	0.611732	0.551948	0.653852	0.449509	0.530993	0.539485	0.559759	5	3	60	LAMP5 , LAMP3 , LAMP2 , LAMP1 , CD68 ,
VPS.C.complexes	0.656482	0.616953	0.670067	0.56878	0.536505	0.535569	0.59681	0.634672	0.483582	0.394143	0.559676	8	7	88	VPS39 , VPS41 , VPS11 , VPS33A , VPS16 , VPS18 , TGFBRAP1 , VPS8 ,
LIMK.TESK.kinase.family	0.444379	0.422074	0.435457	0.651547	0.62317	0.652295	0.817991	0.499912	0.537191	0.391752	0.559043	4	4	100	TESK2 , TESK1 , LIMK2 , LIMK1 ,
Stomatin.family	0.586467	0.374233	0.533909	0.555158	0.689288	0.592271	0.795107	0.507048	0.519981	0.464153	0.559016	5	5	100	NPHS2 , STOML3 , STOML2 , STOML1 , STOM ,
Tubulin.polymerization.promoting.proteins	0.559246	0.459556	0.541255	0.614222	0.606971	0.576714	0.591293	0.544302	0.557376	0.537614	0.558812	3	3	100	TPPP3 , TPPP2 , TPPP ,
Rhomboid.family	0.594758	0.698771	0.501372	0.543059	0.591713	0.581356	0.681296	0.497869	0.526045	0.407136	0.558735	14	13	93	DERL3 , DERL2 , DERL1 , UBAC2 , TMEM115 , PARL , RHBDL3 , RHBDL2 , RHBDL1 , RHBDF2 , RHBDF1 , RHBDD3 , RHBDD2 , RHBDD1 ,
ARFGEF.family	0.513817	0.61188	0.634278	0.596719	0.632581	0.519719	0.590104	0.553094	0.53723	0.350147	0.558417	3	3	100	ARFGEF3 , ARFGEF2 , ARFGEF1 ,
Profilins	0.413221	0.632437	0.612316	0.581018	0.650648	0.502337	0.469047	0.461634	0.458464	0.657508	0.558379	5	4	80	PFN5P , PFN4 , PFN3 , PFN2 , PFN1 ,
CCR4.NOT.transcription.complex	0.664753	0.560728	0.507307	0.603221	0.614711	0.513193	0.639166	0.55858	0.553397	0.466007	0.557368	12	11	92	TNKS1BP1 , CNOT9 , CNOT8 , CNOT7 , CNOT6L , CNOT6 , CNOT4 , CNOT3 , CNOT2 , CNOT11 , CNOT10 , CNOT1 ,
IgCAM.CXADR.related.subfamily	0.464464	0.680721	0.764495	0.395328	0.381901	0.586287	0.410886	0.700611	0.639223	0.454824	0.557142	8	8	100	VSIG2 , VSIG8 , VSIG1 , IGSF11 , GPA33 , ESAM , CXADR , CLMP ,
Desumoylases	0.562264	0.530498	0.58786	0.640111	0.594367	0.61728	0.559241	0.539221	0.488465	0.453064	0.556679	10	10	100	USPL1 , DESI2 , DESI1 , SENP8 , SENP7 , SENP6 , SENP5 , SENP3 , SENP2 , SENP1 ,
Purinergic.receptors.P2X	0.497339	0.516767	0.564864	0.421749	0.685025	0.577066	0.895602	0.509766	0.465701	0.373083	0.556625	7	6	86	P2RX7 , P2RX6 , P2RX5 , P2RX4 , P2RX3 , P2RX2 , P2RX1 ,
ELMO.domain.containing	0.743635	0.601639	0.753752	0.612639	0.592738	0.527281	0.618199	0.492636	0.459213	0.349444	0.556393	6	6	100	ELMO3 , ELMO2 , ELMO1 , ELMOD3 , ELMOD2 , ELMOD1 ,
Tim17.family	0.59006	0.63786	0.527442	0.517146	0.584283	0.544355	0.58494	0.558681	0.524811	0.526812	0.556259	9	8	89	PXMP4 , ROMO1 , TMEM135 , NDUFA11 , TIMMDC1 , TIMM23 , TIMM22 , TIMM17B , TIMM17A ,
E2F.transcription.factors	0.578404	0.449986	0.514797	0.727861	0.662946	0.621437	0.61506	0.499261	0.501905	0.413075	0.556259	8	8	100	E2F8 , E2F7 , E2F6 , E2F5 , E2F4 , E2F3 , E2F2 , E2F1 ,
Ephrins	0.788633	0.646509	0.503624	0.821415	0.603019	0.54723	0.665587	0.438641	0.419747	0.359617	0.556154	8	8	100	EFNB3 , EFNB2 , EFNB1 , EFNA5 , EFNA4 , EFNA3 , EFNA2 , EFNA1 ,
GATOR.complex	0.719285	0.558136	0.540464	0.513643	0.530064	0.599784	0.738095	0.573478	0.500743	0.450708	0.556124	8	8	100	SEC13 , SEH1L , WDR59 , WDR24 , MIOS , NPRL3 , NPRL2 , DEPDC5 ,
Iron..II..and.2.oxoglutarate.dependent.oxygenases	0.602346	0.627089	0.41191	0.571098	0.587921	0.576695	0.555102	0.514768	0.575325	0.583797	0.555967	30	25	83	UTY , PHF8 , PHF2 , KDM8 , KDM7A , KDM6B , KDM6A , KDM5D , KDM5C , KDM5B , KDM5A , KDM4F , KDM4E , KDM4D , KDM4C , KDM4B , KDM4A , KDM3B , KDM3A , KDM2B , KDM2A , KDM1B , KDM1A , JMJD1C , HSPBAP1 , RIOX2 , RIOX1 , JMJD7 , JMJD6 , JARID2 ,
Secreted.frizzled.related.proteins	0.382442	0.524212	0.694654	0.439679	0.674504	0.66677	0.487099	0.620766	0.457055	0.435931	0.55563	5	5	100	SFRP5 , SFRP4 , SFRP2 , SFRP1 , FRZB ,
X5.hydroxytryptamine.receptors..G.protein.coupled	0.57182	0.588745	0.685091	0.400356	0.441676	0.405413	0.984708	0.562183	0.526587	0.404982	0.555527	13	10	77	HTR5BP , HTR7 , HTR6 , HTR5A , HTR4 , HTR2C , HTR2B , HTR2A , HTR1F , HTR1E , HTR1D , HTR1B , HTR1A ,
PR.SET.domain.family	0.527302	0.477032	0.472423	0.53579	0.565499	0.640555	0.659537	0.598587	0.586547	0.463063	0.555448	17	16	94	ZNF408 , MECOM , PRDM9 , PRDM8 , PRDM7 , PRDM6 , PRDM5 , PRDM4 , PRDM2 , PRDM16 , PRDM15 , PRDM14 , PRDM13 , PRDM12 , PRDM11 , PRDM10 , PRDM1 ,
Exostosin.glycosyltransferase.family	0.636737	0.600565	0.688495	0.53831	0.589921	0.525231	0.557025	0.507357	0.558457	0.433198	0.555396	5	5	100	EXTL3 , EXTL2 , EXTL1 , EXT2 , EXT1 ,
H.ACA.ribonucleoprotein.complex	0.502773	0.533902	0.574978	0.659331	0.553512	0.502156	0.68544	0.433068	0.513099	0.543019	0.55539	4	4	100	DKC1 , NOP10 , NHP2 , GAR1 ,
SNAG.transcriptional.repressors	0.755355	0.574601	0.697031	0.630297	0.736421	0.734229	0.45027	0.437312	0.40085	0.335372	0.555154	10	10	100	SCRT2 , SCRT1 , OVOL1 , INSM2 , INSM1 , GFI1B , GFI1 , SNAI3 , SNAI2 , SNAI1 ,
LSm.proteins	0.626976	0.556564	0.394694	0.612655	0.549525	0.509793	0.674639	0.576222	0.540319	0.580818	0.555026	14	14	100	NAA38 , LSM8 , LSM7 , LSM6 , LSM5 , LSM4 , LSM3 , LSM2 , LSM14B , LSM14A , LSM12 , LSM11 , LSM10 , LSM1 ,
Elongator.acetyltransferase.complex	0.511168	0.586889	0.471908	0.644945	0.56994	0.60415	0.625557	0.558108	0.481725	0.449392	0.554735	6	5	83	ELP1 , ELP6 , ELP5 , ELP4 , ELP3 , ELP2 ,
HAD.Asp.based.protein.phosphatases	0.641964	0.452185	0.500896	0.571684	0.703937	0.532255	0.691912	0.565156	0.452689	0.521323	0.554671	14	12	86	TIMM50 , UBLCP1 , CTDSPL2 , CTDSPL , CTDSP2 , CTDSP1 , CTDP1 , CTDNEP1 , EYA4 , EYA3 , EYA2 , EYA1 , MDP1 , PDXP ,
G.protein.coupled.receptors..Class.C.orphans	0.762548	0.805945	0.685052	0.590094	0.425392	0.509194	0.410299	0.57945	0.486401	0.49806	0.554432	7	7	100	GPRC5D , GPRC5C , GPRC5B , GPRC5A , GPR179 , GPR158 , GPR156 ,
Acyl.CoA.dehydrogenase.family	0.611234	0.485837	0.590207	0.524885	0.606526	0.606277	0.570792	0.515406	0.541234	0.545066	0.554026	11	11	100	GCDH , IVD , ACADVL , ACADSB , ACADS , ACADM , ACADL , ACAD9 , ACAD8 , ACAD11 , ACAD10 ,
tRNA.splicing.endonuclease.subunits	0.453344	0.455292	0.52165	0.533083	0.6144	0.568134	0.674192	0.488059	0.609462	0.517805	0.553564	4	4	100	TSEN54 , TSEN34 , TSEN2 , TSEN15 ,
Peroxins	0.609235	0.478628	0.414163	0.605614	0.673239	0.540295	0.672676	0.474708	0.613223	0.509445	0.553555	16	15	94	PEX7 , PEX6 , PEX5 , PEX3 , PEX26 , PEX2 , PEX19 , PEX16 , PEX14 , PEX13 , PEX12 , PEX11G , PEX11B , PEX11A , PEX10 , PEX1 ,
Fibrinogen.C.domain.containing	0.484919	0.456077	0.372727	0.470773	0.625271	0.719478	0.748054	0.529451	0.510486	0.548883	0.553467	25	21	84	TNXB , TNR , TNN , TNC , MFAP4 , ITLN2 , FIBCD1 , FGL2 , FGL1 , FGG , FGB , FGA , FCN3 , FCN2 , FCN1 , ANGPTL7 , ANGPTL6 , ANGPTL5 , ANGPTL4 , ANGPTL3 , ANGPTL2 , ANGPTL1 , ANGPT4 , ANGPT2 , ANGPT1 ,
Heparin.binding.growth.factor.family	0.590447	0.362433	0.470927	0.602081	0.628083	0.590024	0.723604	0.48912	0.509792	0.600155	0.552913	3	3	100	PSIP1 , HDGFL1 , HDGF ,
Voltage.dependent.anion.channels	0.633577	0.565456	0.487751	0.633231	0.558803	0.516585	0.584178	0.459985	0.565183	0.603281	0.552717	3	3	100	VDAC3 , VDAC2 , VDAC1 ,
Cytochrome.P450s	0.471187	0.558602	0.403152	0.549352	0.698164	0.686305	0.648914	0.461911	0.575164	0.388198	0.552196	113	41	36	CYP51A1P3 , CYP51A1P2 , CYP51A1P1 , CYP51A1 , CYP46A4P , CYP46A1 , CYP39A1 , CYP27C1 , CYP27B1 , CYP27A1 , CYP26C1 , CYP26B1 , CYP26A1 , CYP24A1 , CYP21A2 , CYP21A1P , CYP20A1 , CYP19A1 , CYP17A1 , CYP11B2 , CYP11B1 , CYP11A1 , PTGIS , CYP8B1 , CYP7B1 , CYP7A1 , TBXAS1 , CYP4Z2P , CYP4Z1 , CYP4X1 , CYP4V2 , CYP4F9P , CYP4F8 , CYP4F62P , CYP4F61P , CYP4F60P , CYP4F59P , CYP4F45P , CYP4F44P , CYP4F…
KN.motif.and.ankyrin.repeat.domain.containing	0.779371	0.72298	0.729319	0.461326	0.492916	0.454805	0.632409	0.605216	0.444016	0.425835	0.552091	4	4	100	KANK4 , KANK3 , KANK2 , KANK1 ,
Mitogen.activated.protein.kinase.kinases	0.715976	0.582533	0.328353	0.618781	0.637597	0.556842	0.669384	0.435526	0.525338	0.613761	0.552013	7	7	100	MAP2K7 , MAP2K6 , MAP2K5 , MAP2K4 , MAP2K3 , MAP2K2 , MAP2K1 ,
SET.complex	0.50657	0.625589	0.524658	0.550938	0.495894	0.578797	0.666668	0.553958	0.455831	0.51566	0.551999	6	4	67	ANP32A , HMGB2 , NME1 , TREX1 , APEX1 , SET ,
MAPK.activated.protein.kinases	0.625503	0.541759	0.585197	0.572428	0.613348	0.612604	0.628385	0.467982	0.50252	0.440859	0.551676	11	11	100	RPS6KA6 , RPS6KA5 , RPS6KA4 , RPS6KA3 , RPS6KA2 , RPS6KA1 , MKNK2 , MKNK1 , MAPKAPK5 , MAPKAPK3 , MAPKAPK2 ,
EPH.receptors	0.483817	0.676616	0.557977	0.409618	0.446186	0.68028	0.533048	0.639553	0.622828	0.39503	0.551237	14	14	100	EPHB6 , EPHB4 , EPHB3 , EPHB2 , EPHB1 , EPHA8 , EPHA7 , EPHA6 , EPHA5 , EPHA4 , EPHA3 , EPHA2 , EPHA10 , EPHA1 ,
Paralemmins	0.521548	0.62707	0.453123	0.598829	0.607738	0.595596	0.58595	0.580421	0.520526	0.387864	0.550791	4	3	75	PALMD , PALM3 , PALM2 , PALM ,
NSL.histone.acetyltransferase.complex	0.641653	0.346892	0.587662	0.487877	0.605285	0.561286	0.676736	0.600695	0.497372	0.59302	0.550758	9	9	100	OGT , HCFC1 , MCRS1 , WDR5 , PHF20 , KAT8 , KANSL3 , KANSL2 , KANSL1 ,
Type.I.classical.cadherins	0.357336	0.46274	0.414079	0.705167	0.840997	0.523243	0.475486	0.681079	0.489523	0.361193	0.55039	5	5	100	CDH15 , CDH4 , CDH3 , CDH2 , CDH1 ,
ATP.binding.cassette.subfamily.C	0.451557	0.510777	0.487189	0.512545	0.648697	0.618001	0.631119	0.568317	0.652739	0.321695	0.55012	13	11	85	CFTR , ABCC9 , ABCC8 , ABCC6 , ABCC5 , ABCC4 , ABCC3 , ABCC2 , ABCC13 , ABCC12 , ABCC11 , ABCC10 , ABCC1 ,
SMN.complex	0.46243	0.425713	0.455497	0.630313	0.579237	0.548113	0.710539	0.456073	0.549013	0.593539	0.549782	10	9	90	DDX20 , GEMIN8 , GEMIN7 , GEMIN6 , GEMIN5 , GEMIN4 , GEMIN2 , STRAP , SMN2 , SMN1 ,
Super.elongation.complex	0.47875	0.442256	0.528824	0.554027	0.573561	0.569334	0.636081	0.553053	0.584657	0.504065	0.54954	18	17	94	MEPCE , LARP7 , RN7SK , HEXIM2 , HEXIM1 , CDK9 , CCNT2 , CCNT1 , CCNK , MLLT1 , MLLT3 , ELL3 , ELL2 , ELL , AFF4 , AFF3 , AFF2 , AFF1 ,
Glutamine.amidotransferase.like.class.1.domain.containing	0.558945	0.652361	0.528055	0.501857	0.605724	0.456766	0.643377	0.496531	0.526018	0.534081	0.549419	10	7	70	GATD3B , TCAF2 , PFAS , PARK7 , GMPS , GATD3A , GATD1 , DDOST , CTPS1 , CAD ,
U4.U6.small.nuclear.ribonucleoprotein	0.497663	0.481449	0.418027	0.511238	0.498861	0.586501	0.697102	0.480194	0.597024	0.672652	0.549228	15	11	73	SNRPN , SNRPG , SNRPF , SNRPE , SNRPD3 , SNRPD2 , SNRPD1 , SNRPB , SNU13 , PRPF31 , PPIH , PRPF3 , PRPF4 , RNU6-1 , RNU4-1 ,
Histone.deacetylases..class.I	0.524026	0.535356	0.587405	0.53564	0.585677	0.570735	0.608129	0.469301	0.52184	0.523268	0.548595	4	3	75	HDAC8 , HDAC3 , HDAC2 , HDAC1 ,
tRNA.splicing.ligase.complex	0.547586	0.542158	0.579244	0.560329	0.546851	0.503367	0.648504	0.507518	0.535475	0.51342	0.548541	7	6	86	FAM98A , ZBTB8OS , RTCB , FAM98B , DDX1 , C2orf49 , RTRAF ,
ATP.binding.cassette.subfamily.B	0.587592	0.557529	0.483552	0.580623	0.557412	0.551442	0.635999	0.60149	0.532881	0.43186	0.548088	11	10	91	TAP2 , TAP1 , ABCB9 , ABCB8 , ABCB7 , ABCB6 , ABCB5 , ABCB4 , ABCB11 , ABCB10 , ABCB1 ,
Transmembrane.and.coiled.coil.domain.containing	0.495636	0.476524	0.416584	0.525093	0.669753	0.60191	0.710322	0.554314	0.497761	0.476963	0.547692	3	3	100	TMCC1 , TMCC3 , TMCC2 ,
SCAN.domain.containing	0.437918	0.473775	0.528604	0.574346	0.565673	0.515768	0.682248	0.455145	0.620597	0.512659	0.547646	58	37	64	ZBED9 , ZSCAN9 , ZSCAN5DP , ZSCAN5C , ZSCAN5B , ZSCAN5A , ZSCAN4 , ZSCAN32 , ZSCAN31 , ZSCAN30 , ZSCAN29 , ZSCAN26 , ZSCAN25 , ZSCAN23 , ZSCAN22 , ZSCAN21 , ZSCAN20 , ZSCAN2 , ZSCAN18 , ZSCAN16 , ZSCAN12 , ZSCAN10 , ZSCAN1 , ZNF75D , ZNF500 , ZNF496 , ZNF483 , ZNF449 , ZNF446 , ZNF445 , ZNF444 , ZNF397 , ZNF396 , ZNF394 , ZNF287 , ZNF274 , ZNF263 , ZNF24 , ZNF232 , ZNF215 , ZNF213 , ZNF202 , ZNF1…
Calcium.channel.auxiliary.gamma.subunits	0.676147	0.608981	0.618975	0.520436	0.453101	0.533611	0.625734	0.526079	0.570133	0.469961	0.547446	8	8	100	CACNG8 , CACNG7 , CACNG6 , CACNG5 , CACNG4 , CACNG3 , CACNG2 , CACNG1 ,
Aminoacyl.tRNA.synthetases..Class.I	0.589464	0.608396	0.655749	0.55821	0.52101	0.565697	0.584246	0.404309	0.493403	0.532074	0.54701	19	17	89	YARS2 , YARS1 , WARS2 , WARS1 , VARS2 , VARS1 , RARS2 , RARS1 , QARS1 , 02-mar , 01-mar , LARS2 , LARS1 , IARS2 , IARS1 , EPRS1 , EARS2 , CARS2 , CARS1 ,
M10.matrix.metallopeptidases	0.520025	0.335178	0.528265	0.660448	0.537225	0.696506	0.626297	0.604427	0.539194	0.394316	0.546873	24	21	88	MMP9 , MMP8 , MMP7 , MMP3 , MMP28 , MMP27 , MMP26 , MMP25 , MMP24 , MMP23B , MMP23A , MMP21 , MMP20 , MMP2 , MMP19 , MMP17 , MMP16 , MMP15 , MMP14 , MMP13 , MMP12 , MMP11 , MMP10 , MMP1 ,
Acid.phosphatases	0.378473	0.417018	0.517502	0.691212	0.734391	0.681277	0.751124	0.428764	0.401137	0.299113	0.546838	8	5	62	ACP7 , PXYLP1 , ACP3 , ACP6 , ACP5 , ACP4 , ACP2 , ACP1 ,
Junctophilins	0.461523	0.399347	0.513401	0.660922	0.655702	0.56771	0.558793	0.630876	0.587804	0.345452	0.546667	4	4	100	JPH4 , JPH3 , JPH2 , JPH1 ,
Macro.domain.containing	0.433077	0.600183	0.415414	0.507755	0.665457	0.597615	0.653995	0.477776	0.545428	0.455971	0.546622	10	7	70	MACROH2A2 , MACROH2A1 , GDAP2 , PARP15 , PARP14 , PARP9 , CHD1L , OARD1 , MACROD2 , MACROD1 ,
PI4KA.lipid.kinase.complex	0.834539	0.48579	0.741348	0.539151	0.531247	0.575587	0.587074	0.619085	0.432997	0.40703	0.54659	5	5	100	FAM126B , FAM126A , TTC7B , TTC7A , PI4KA ,
Transmembrane.p24.trafficking.proteins	0.546438	0.405123	0.500377	0.61341	0.555196	0.537767	0.61539	0.460113	0.58249	0.649253	0.546569	10	7	70	TMED9 , TMED7 , TMED6 , TMED5 , TMED4 , TMED3 , TMED2 , TMED11P , TMED10 , TMED1 ,
Jak.family.tyrosine.kinases	0.483768	0.664062	0.55284	0.427764	0.51168	0.667079	0.722752	0.436028	0.510566	0.423091	0.546207	4	4	100	TYK2 , JAK3 , JAK2 , JAK1 ,
Adhesion.G.protein.coupled.receptors..subfamily.L	0.655239	0.658053	0.490819	0.640406	0.467058	0.481156	0.474812	0.606365	0.622705	0.470324	0.545744	4	4	100	ADGRL4 , ADGRL3 , ADGRL2 , ADGRL1 ,
Basigin.family	0.435857	0.381463	0.468077	0.497607	0.557985	0.576649	0.609561	0.59748	0.577767	0.643866	0.545606	3	3	100	EMB , BSG , NPTN ,
MAX.dimerization.proteins	0.563042	0.494781	0.507936	0.625631	0.614596	0.540335	0.643336	0.437119	0.517021	0.528752	0.545501	7	7	100	MXI1 , MXD4 , MXD3 , MXD1 , MNT , MLX , MGA ,
Yip1.domain.containing	0.458793	0.518633	0.50401	0.556245	0.647661	0.51612	0.744728	0.487717	0.477517	0.453503	0.545126	7	7	100	YIPF7 , YIPF6 , YIPF5 , YIPF4 , YIPF3 , YIPF2 , YIPF1 ,
MADS.box.family	0.847425	0.588515	0.52636	0.605235	0.607272	0.562336	0.561148	0.425828	0.460639	0.566676	0.54489	5	5	100	MEF2D , MEF2C , MEF2B , MEF2A , SRF ,
Nucleotide.like.receptors	0.791082	0.420924	0.548175	0.95367	0.688741	0.681931	0.222764	0.45179	0.546379	0.389626	0.544889	12	11	92	P2RY6 , P2RY4 , P2RY2 , P2RY14 , P2RY13 , P2RY12 , P2RY11 , P2RY1 , ADORA3 , ADORA2B , ADORA2A , ADORA1 ,
UNC13.homologs	0.526209	0.402122	0.48707	0.692398	0.714122	0.591486	0.73672	0.466362	0.517519	0.295974	0.544864	5	5	100	BAIAP3 , UNC13D , UNC13C , UNC13B , UNC13A ,
SRCAP.complex	0.564583	0.585764	0.448183	0.520864	0.607233	0.53883	0.620034	0.505413	0.502453	0.574143	0.544769	9	9	100	ZNHIT1 , YEATS4 , DMAP1 , RUVBL2 , RUVBL1 , ACTR6 , ACTL6A , VPS72 , SRCAP ,
C2.and.RasGAP.domain.containing	0.58693	0.373259	0.570216	0.650269	0.584316	0.60914	0.662746	0.491845	0.5854	0.372757	0.544439	10	9	90	SYNGAP1 , DAB2IP , RASAL3 , RASAL2 , RASAL1 , RASA4B , RASA4 , RASA3 , RASA2 , RASA1 ,
ESCRT.III.associated.factors	0.554896	0.505277	0.516163	0.506331	0.552252	0.528111	0.686412	0.548531	0.564991	0.490004	0.54423	5	4	80	IST1 , CHMP7 , CHMP5 , CHMP1B , CHMP1A ,
DNA.transposon.derived.genes	0.490981	0.528794	0.4214	0.607689	0.519597	0.592533	0.476453	0.586814	0.656167	0.508063	0.544168	21	14	67	SETMAR , POGK , POGZ , TIGD7 , TIGD6 , TIGD5 , TIGD4 , TIGD3 , TIGD2 , TIGD1 , HARBI1 , ZBED6 , RAG1 , PGBD5 , PGBD4 , PGBD3 , PGBD2 , PGBD1 , JRKL , JRK , CENPB ,
Structural.maintenance.of.chromosomes.proteins	0.584648	0.404242	0.472582	0.635798	0.62077	0.567485	0.665048	0.502587	0.56761	0.45818	0.543811	7	7	100	SMC6 , SMC5 , SMC4 , SMC3 , SMC2 , SMC1B , SMC1A ,
Collagens	0.456009	0.40307	0.537354	0.44319	0.522072	0.449787	0.823867	0.594586	0.567891	0.549105	0.543436	46	38	83	COL9A3 , COL9A2 , COL9A1 , COL8A2 , COL8A1 , COL7A1 , COL6A6 , COL6A5 , COL6A4P2 , COL6A4P1 , COL6A3 , COL6A2 , COL6A1 , COL5A3 , COL5A2 , COL5A1 , COL4A6 , COL4A5 , COL4A4 , COL4A3 , COL4A2 , COL4A1 , COL3A1 , COL2A1 , COL28A1 , COL27A1 , COL26A1 , COL25A1 , COL24A1 , COL23A1 , COL22A1 , COL21A1 , COL20A1 , COL1A2 , COL1A1 , COL19A1 , COL18A1 , COL17A1 , COL16A1 , COL15A1 , COL14A1 , COL13A1 , C…
BRCA1.A.complex	0.534757	0.455205	0.617606	0.560036	0.57529	0.554398	0.637965	0.556314	0.483191	0.450908	0.543435	6	4	67	UIMC1 , ABRAXAS1 , BABAM2 , BRCC3 , BRCA1 , BABAM1 ,
Tissue.inhibitor.of.metallopeptidases	0.5837	0.617971	0.645518	0.490408	0.514527	0.452065	0.517246	0.551234	0.575899	0.524967	0.543315	4	4	100	TIMP4 , TIMP3 , TIMP2 , TIMP1 ,
Delta.catenins	0.593702	0.456673	0.449685	0.594761	0.684647	0.54105	0.577198	0.516313	0.659438	0.409367	0.543237	7	7	100	ARVCF , PKP4 , CTNND2 , CTNND1 , PKP3 , PKP2 , PKP1 ,
Ras.related.GTP.binding.proteins	0.633986	0.544232	0.383577	0.605677	0.524677	0.555102	0.776533	0.546712	0.487038	0.463711	0.543029	4	4	100	RRAGD , RRAGC , RRAGB , RRAGA ,
Death.associated.protein.kinases	0.528911	0.320448	0.387853	0.766469	0.801983	0.631746	0.719173	0.346923	0.473954	0.437608	0.542906	5	4	80	STK17B , STK17A , DAPK3 , DAPK2 , DAPK1 ,
Metallothioneins	0.562662	0.650227	0.539356	0.426297	0.60497	0.495106	0.461374	0.547753	0.536788	0.623166	0.542782	19	4	21	MT4 , MT3 , MT2A , MT1X , MT1P3 , MT1P1 , MT1M , MT1L , MT1JP , MT1IP , MT1HL1 , MT1H , MT1G , MT1F , MT1E , MT1DP , MT1CP , MT1B , MT1A ,
CTLH.complex	0.648028	0.631513	0.60296	0.521207	0.553868	0.542264	0.558753	0.478066	0.535583	0.460615	0.542759	7	7	100	SWSAP1 , RMND5A , RANBP9 , MKLN1 , MAEA , GID8 , ARMC8 ,
Adenosine.deaminases.acting.on.RNA	0.434686	0.520834	0.54287	0.571186	0.695368	0.721099	0.525383	0.500205	0.394002	0.409784	0.542303	8	8	100	ADAD2 , ADAD1 , ADARB2 , ADARB1 , ADAR , ADAT3 , ADAT2 , ADAT1 ,
Myocyte.enhancer.factor.2.proteins	0.8293	0.580801	0.517206	0.609804	0.608146	0.557837	0.536636	0.446589	0.450806	0.570386	0.542024	4	4	100	MEF2D , MEF2C , MEF2B , MEF2A ,
Zinc.fingers.CXXC.type	0.499279	0.497997	0.395282	0.591613	0.568806	0.599477	0.558344	0.624711	0.503288	0.537174	0.541855	12	11	92	TET3 , TET1 , MBD1 , KMT2B , KMT2A , KDM2B , KDM2A , FBXL19 , DNMT1 , CXXC5 , CXXC4 , CXXC1 ,
tRNA.methyltransferases	0.497959	0.53248	0.487353	0.493801	0.593181	0.602169	0.644302	0.536856	0.501156	0.483398	0.541633	18	16	89	TRMT9B , TRMT61B , TRMT61A , TRMT6 , TRMT5 , TRMT44 , TRMT2B , TRMT2A , TRMT1L , TRMT13 , TRMT12 , TRMT112 , TRMT11 , TRMT10C , TRMT10B , TRMT10A , TRMT1 , ALKBH8 ,
Myosin.phosphatase.targeting.family	0.472042	0.589075	0.607007	0.57424	0.522466	0.508159	0.600913	0.475941	0.498331	0.49753	0.541518	5	5	100	PPP1R16B , PPP1R16A , PPP1R12C , PPP1R12B , PPP1R12A ,
Receptor.serine.threonine.kinase.family	0.642719	0.509492	0.646369	0.557317	0.512921	0.600098	0.572332	0.55707	0.518102	0.397095	0.5412	12	12	100	TGFBR2 , BMPR2 , AMHR2 , ACVR2B , ACVR2A , TGFBR1 , BMPR1B , BMPR1A , ACVRL1 , ACVR1C , ACVR1B , ACVR1 ,
DNA.helicases	0.567441	0.534095	0.320155	0.560805	0.630185	0.480919	0.717679	0.4939	0.5563	0.573724	0.540862	31	28	90	MCMDC2 , MCM9 , MCM8 , MCM7 , MCM6 , MCM5 , MCM4 , MCM3 , MCM2 , WRN , BLM , RECQL5 , RECQL4 , RECQL , FBH1 , XRCC6 , RUVBL2 , RUVBL1 , RTEL1 , PIF1 , NCL , INO80 , HELLS , ERCC3 , ERCC2 , DDX11 , CHD7 , CHD2 , TWNK , BRIP1 , ASCC3 ,
Apolipoproteins	0.557709	0.48742	0.524133	0.537434	0.60855	0.520139	0.608032	0.492651	0.54776	0.541035	0.540795	21	17	81	APOO , APOM , APOL6 , APOL5 , APOL4 , APOL3 , APOL2 , APOL1 , APOH , APOF , APOE , APOD , APOC4 , APOC3 , APOC2 , APOC1 , APOB , APOA5 , APOA4 , APOA2 , APOA1 ,
Glycosyltransferase.family.6	0.5	0.5	0.5	0.481493	0.622991	0.605859	0.672582	0.483947	0.5	0.5	0.540764	4	4	100	GLT6D1 , GBGT1 , ABO , A3GALT2 ,
ATAC.complex	0.592841	0.442457	0.596259	0.524887	0.570272	0.569124	0.675647	0.451171	0.517519	0.519141	0.54072	13	12	92	KAT2B , KAT2A , POLE3 , MBIP , YEATS2 , SGF29 , DR1 , WDR5 , HCFC1 , KAT14 , ZZZ3 , TADA3 , TADA2A ,
p120.catenin.family	0.598259	0.460772	0.482818	0.552563	0.67776	0.53878	0.556493	0.533908	0.667104	0.395483	0.540631	4	4	100	ARVCF , PKP4 , CTNND2 , CTNND1 ,
DNA.polymerases	0.546567	0.575775	0.668407	0.498192	0.567111	0.57502	0.599603	0.353963	0.561756	0.46443	0.540473	25	24	96	PRIMPOL , REV3L , REV1 , POLQ , POLN , POLM , POLL , POLK , POLI , POLH , POLG2 , POLG , POLE4 , POLE3 , POLE2 , POLE , POLD4 , POLD3 , POLD2 , POLD1 , POLB , POLA2 , POLA1 , MAD2L2 , DNTT ,
Sideroflexins	0.691182	0.554075	0.422611	0.657751	0.632536	0.589402	0.60629	0.515454	0.468255	0.417602	0.540442	5	5	100	SFXN5 , SFXN4 , SFXN3 , SFXN2 , SFXN1 ,
SLIT.and.NTRK.like.family	0.778875	0.625019	0.7448	0.525976	0.4936	0.503004	0.449086	0.56116	0.46171	0.497705	0.540229	6	6	100	SLITRK6 , SLITRK5 , SLITRK4 , SLITRK3 , SLITRK2 , SLITRK1 ,
Integrin.alpha.subunits	0.758486	0.586185	0.498419	0.647438	0.578693	0.58164	0.572244	0.493563	0.456395	0.446733	0.540145	18	18	100	ITGAX , ITGAV , ITGAM , ITGAL , ITGAE , ITGAD , ITGA9 , ITGA8 , ITGA7 , ITGA6 , ITGA5 , ITGA4 , ITGA3 , ITGA2B , ITGA2 , ITGA11 , ITGA10 , ITGA1 ,
INO80.complex	0.595302	0.553343	0.46677	0.492402	0.571443	0.53737	0.690368	0.499152	0.528247	0.521832	0.540103	15	15	100	YY1 , UCHL5 , TFPT , RUVBL2 , RUVBL1 , NFRKB , MCRS1 , INO80E , INO80D , INO80C , INO80B , INO80 , ACTR8 , ACTR5 , ACTL6A ,
Golgins	0.559265	0.529152	0.519304	0.503812	0.647225	0.568545	0.529615	0.524053	0.582262	0.456509	0.540053	52	11	21	GOLGA8VP , GOLGA8UP , GOLGA8T , GOLGA8S , GOLGA8R , GOLGA8Q , GOLGA8O , GOLGA8N , GOLGA8M , GOLGA8K , GOLGA8J , GOLGA8IP , GOLGA8H , GOLGA8G , GOLGA8F , GOLGA8EP , GOLGA8DP , GOLGA8CP , GOLGA8B , GOLGA8A , GOLGA6L9 , GOLGA6L7 , GOLGA6L6 , GOLGA6L5P , GOLGA6L4 , GOLGA6L3 , GOLGA6L22 , GOLGA6L2 , GOLGA6L19 , GOLGA6L17P , GOLGA6L16P , GOLGA6L14P , GOLGA6L13P , GOLGA6L12P , GOLGA6L11P , GOLGA6L10 , G…
Glucosaminyl..N.acetyl..transferases.xylosyltransferases	0.255999	0.292668	0.370201	0.463549	0.659902	0.536538	0.702299	0.622602	0.628351	0.583165	0.53992	7	7	100	XYLT2 , XYLT1 , GCNT7 , GCNT4 , GCNT3 , GCNT2 , GCNT1 ,
Intermediate.filaments.Type.III	0.601502	0.628013	0.637353	0.556595	0.472267	0.540097	0.484512	0.478199	0.591092	0.468725	0.53965	5	5	100	VIM , SYNC , PRPH , GFAP , DES ,
RELT.family	0.691485	0.658367	0.704512	0.66832	0.489115	0.351033	0.522384	0.579127	0.440521	0.44334	0.539635	3	3	100	RELT , RELL2 , RELL1 ,
Amylases.alpha	0.646191	0.516378	0.589003	0.445634	0.620704	0.604359	0.687668	0.450155	0.489857	0.450823	0.539398	10	4	40	GBE1 , AGL , SLC3A2 , SLC3A1 , AMYP1 , AMY2B , AMY2A , AMY1C , AMY1B , AMY1A ,
General.transcription.factor.IIH.complex.subunits	0.445159	0.58835	0.452246	0.580262	0.540801	0.515458	0.618957	0.506252	0.502634	0.549086	0.539338	10	9	90	CCNH , MNAT1 , CDK7 , GTF2H5 , GTF2H3 , GTF2H2 , GTF2H4 , GTF2H1 , ERCC3 , ERCC2 ,
Interferon.induced.transmembrane.proteins	0.447726	0.655288	0.660316	0.447023	0.391023	0.577561	0.447853	0.612121	0.589433	0.472889	0.539279	8	3	38	IFITM10 , IFITM9P , IFITM8P , IFITM5 , IFITM4P , IFITM3 , IFITM2 , IFITM1 ,
GATA.zinc.finger.domain.containing	0.558941	0.424097	0.592884	0.590877	0.552517	0.59203	0.571628	0.510872	0.53721	0.479942	0.539117	15	15	100	ZGLP1 , TRPS1 , RERE , MTA3 , MTA2 , MTA1 , GATAD2B , GATAD2A , GATAD1 , GATA6 , GATA5 , GATA4 , GATA3 , GATA2 , GATA1 ,
Wiskott.Aldrich.Syndrome.protein.family	0.614904	0.40914	0.53234	0.63911	0.592302	0.586582	0.585249	0.458997	0.511692	0.536555	0.539108	16	7	44	WHAMM , JMY , WASL , WASH7P , WASH6P , WASH5P , WASH4P , WASH3P , WASH2P , WASHC1 , WASF5P , WASF4P , WASF3 , WASF2 , WASF1 , WAS ,
Potassium.calcium.activated.channels	0.558464	0.4219	0.385167	0.566118	0.765958	0.679293	0.81389	0.341553	0.357315	0.520363	0.539062	6	6	100	KCNU1 , KCNN4 , KCNN3 , KCNN2 , KCNN1 , KCNMA1 ,
SRY.box.transcription.factors	0.64766	0.394303	0.226527	0.669382	0.61743	0.669673	0.705526	0.453425	0.626301	0.488803	0.539041	20	20	100	SRY , SOX9 , SOX8 , SOX7 , SOX6 , SOX5 , SOX4 , SOX30 , SOX3 , SOX21 , SOX2 , SOX18 , SOX17 , SOX15 , SOX14 , SOX13 , SOX12 , SOX11 , SOX10 , SOX1 ,
Ectonucleotide.pyrophosphatase.phosphodiesterase.family	0.700981	0.667931	0.55345	0.532056	0.504132	0.563602	0.527745	0.591872	0.50177	0.406559	0.538791	7	7	100	ENPP7 , ENPP6 , ENPP5 , ENPP4 , ENPP3 , ENPP2 , ENPP1 ,
Glutamate.ionotropic.receptor.kainate.type.subunits	0.43971	0.332338	0.346078	0.630616	0.865714	0.55569	0.684662	0.556277	0.491777	0.379255	0.538045	5	5	100	GRIK5 , GRIK4 , GRIK3 , GRIK2 , GRIK1 ,
CTD.family.phosphatases	0.552085	0.420367	0.484252	0.543101	0.703916	0.52666	0.69359	0.505868	0.439919	0.524334	0.538001	8	8	100	TIMM50 , UBLCP1 , CTDSPL2 , CTDSPL , CTDSP2 , CTDSP1 , CTDP1 , CTDNEP1 ,
TIM23.complex	0.528764	0.509547	0.328594	0.492591	0.588694	0.466886	0.699833	0.552869	0.6088	0.592799	0.537846	12	10	83	GRPEL1 , TIMM44 , TIMM23B , TIMM23 , TIMM21 , TIMM17B , TIMM17A , PAM16 , HSPA1L , HSPA1B , HSPA1A , DNAJC19 ,
Lysine.demethylases	0.590031	0.588852	0.44029	0.600579	0.528113	0.564114	0.544125	0.500808	0.562479	0.509869	0.537692	24	21	88	UTY , PHF8 , PHF2 , KDM8 , KDM7A , KDM6B , KDM6A , KDM5D , KDM5C , KDM5B , KDM5A , KDM4F , KDM4E , KDM4D , KDM4C , KDM4B , KDM4A , KDM3B , KDM3A , KDM2B , KDM2A , KDM1B , KDM1A , JMJD1C ,
BRICHOS.domain.containing	0.741918	0.661839	0.385802	0.507142	0.529139	0.536252	0.584214	0.582143	0.488047	0.563474	0.537561	9	8	89	TNMD , SFTPC , CNMD , ITM2C , ITM2B , ITM2A , GKN2 , GKN1 , BRICD5 ,
Keratins	0.415282	0.403024	0.427778	0.581147	0.392157	0.824193	0.599011	0.570117	0.523556	0.514176	0.53724	55	40	73	KRT222 , KRT86 , KRT85 , KRT84 , KRT83 , KRT82 , KRT81 , KRT80 , KRT8 , KRT79 , KRT78 , KRT77 , KRT76 , KRT75 , KRT74 , KRT73 , KRT72 , KRT71 , KRT7 , KRT6C , KRT6B , KRT6A , KRT5 , KRT4 , KRT3 , KRT2 , KRT1 , KRT9 , KRT40 , KRT39 , KRT38 , KRT37 , KRT36 , KRT35 , KRT34 , KRT33B , KRT33A , KRT32 , KRT31 , KRT28 , KRT27 , KRT26 , KRT25 , KRT24 , KRT23 , KRT20 , KRT19 , KRT18 , KRT17 , KRT16 , KRT1…
HAUS.augmin.like.complex	0.52326	0.376172	0.391777	0.622029	0.684402	0.606159	0.636144	0.515498	0.573454	0.428324	0.537107	8	8	100	HAUS8 , HAUS7 , HAUS6 , HAUS5 , HAUS4 , HAUS3 , HAUS2 , HAUS1 ,
M1.metallopeptidases	0.56773	0.516907	0.49474	0.554001	0.585823	0.559107	0.633739	0.562065	0.511508	0.41295	0.53676	13	11	85	TAF2 , TRHDE , RNPEPL1 , RNPEP , NPEPPS , LVRN , LTA4H , LNPEP , ERAP2 , ERAP1 , ENPEP , AOPEP , ANPEP ,
Steroid.5.alpha.reductase.family	0.631072	0.562518	0.398008	0.467034	0.616673	0.59403	0.508816	0.503372	0.56887	0.610944	0.536696	5	5	100	TECRL , TECR , SRD5A3 , SRD5A2 , SRD5A1 ,
Glycogen.phosphorylases	0.532714	0.587407	0.624806	0.549653	0.492516	0.45997	0.549479	0.604777	0.536195	0.425015	0.536646	3	3	100	PYGM , PYGL , PYGB ,
SIBLING.family	0.484099	0.694992	0.715191	0.481446	0.477299	0.48324	0.506229	0.494962	0.486907	0.487343	0.536401	5	5	100	SPP1 , MEPE , IBSP , DMP1 , DSPP ,
WIPI.family	0.51908	0.52197	0.526294	0.525856	0.56615	0.570054	0.652061	0.438473	0.549124	0.47564	0.53618	4	4	100	WDR45B , WDR45 , WIPI2 , WIPI1 ,
Volume.regulated.anion.channel.subunits	0.582384	0.351099	0.459863	0.733053	0.709637	0.649024	0.499686	0.591337	0.619417	0.210844	0.535996	5	5	100	LRRC8E , LRRC8D , LRRC8C , LRRC8B , LRRC8A ,
PRELI.domain.containing	0.478194	0.540724	0.385602	0.681479	0.59512	0.618439	0.596851	0.505515	0.502949	0.395883	0.53584	6	4	67	SEC14L5 , SEC14L1 , PRELID3B , PRELID3A , PRELID2 , PRELID1 ,
Alkylation.repair.homologs	0.536625	0.578118	0.365103	0.546212	0.614863	0.52785	0.671667	0.553786	0.503645	0.460945	0.535799	9	9	100	FTO , ALKBH8 , ALKBH7 , ALKBH6 , ALKBH5 , ALKBH4 , ALKBH3 , ALKBH2 , ALKBH1 ,
Apoptosome	0.504777	0.606382	0.547213	0.539087	0.531144	0.52632	0.620504	0.47412	0.450066	0.526293	0.535681	3	3	100	CASP9 , APAF1 , CYC1 ,
PIK3C3.complex.subunits	0.535171	0.444868	0.577995	0.677924	0.547333	0.605792	0.634693	0.475912	0.486641	0.368547	0.535523	8	6	75	RUBCNL , UVRAG , RUBCN , PIK3R4 , PIK3C3 , NRBF2 , BECN1 , ATG14 ,
Chromobox.family	0.531698	0.487898	0.441969	0.558514	0.542552	0.493049	0.703928	0.526937	0.559625	0.503825	0.535366	8	7	88	CBX8 , CBX7 , CBX6 , CBX5 , CBX4 , CBX3 , CBX2 , CBX1 ,
Mitochondrial.sorting.and.assembly.machinery.complex	0.542291	0.60372	0.504373	0.538636	0.51214	0.495427	0.620834	0.535332	0.504211	0.501385	0.535118	4	4	100	MTX3 , MTX2 , MTX1 , SAMM50 ,
Chloride.intracellular.channels	0.505336	0.50726	0.484823	0.550266	0.541153	0.55549	0.602968	0.558629	0.567038	0.447635	0.535029	6	5	83	CLIC6 , CLIC5 , CLIC4 , CLIC3 , CLIC2 , CLIC1 ,
Latent.transforming.growth.factor.beta.binding.proteins	0.459018	0.587463	0.646178	0.406983	0.457953	0.689092	0.533661	0.551064	0.491532	0.447842	0.534641	4	4	100	LTBP4 , LTBP3 , LTBP2 , LTBP1 ,
GATOR1.subcomplex	0.60204	0.555802	0.566143	0.493449	0.515855	0.577385	0.64133	0.515492	0.488846	0.455335	0.534404	3	3	100	NPRL3 , NPRL2 , DEPDC5 ,
Exonucleases	0.56865	0.563169	0.388704	0.607165	0.57875	0.480308	0.594457	0.483673	0.533176	0.579697	0.534344	16	16	100	WRN , TREX2 , TREX1 , PAN2 , REXO4 , REXO2 , REXO1 , MGME1 , ISG20L2 , ISG20 , EXO5 , EXO1 , ERI3 , ERI2 , ERI1 , AEN ,
N.alpha.acetyltransferase.subunits	0.627088	0.445055	0.593825	0.625926	0.497319	0.545056	0.656045	0.476655	0.512587	0.455225	0.534188	13	11	85	NAA80 , NAA60 , NAA50 , NAA40 , NAA38 , NAA35 , NAA30 , NAA25 , NAA20 , NAA16 , NAA15 , NAA11 , NAA10 ,
HOPS.complex	0.570695	0.573718	0.60481	0.476695	0.548222	0.534715	0.609577	0.596375	0.449078	0.407348	0.533393	6	5	83	VPS11 , VPS33A , VPS16 , VPS18 , VPS39 , VPS41 ,
Netrins	0.83083	0.567506	0.870614	0.470768	0.474595	0.492308	0.492358	0.476902	0.472698	0.480783	0.53317	6	5	83	NTNG2 , NTNG1 , NTN5 , NTN4 , NTN3 , NTN1 ,
SNAP.complex	0.312279	0.535184	0.387753	0.589223	0.577393	0.525138	0.691605	0.504191	0.549181	0.436849	0.532946	5	5	100	SNAPC5 , SNAPC4 , SNAPC3 , SNAPC1 , SNAPC2 ,
MTOR.complex.1	0.534591	0.52269	0.627489	0.507849	0.586717	0.590424	0.62123	0.501303	0.501568	0.33565	0.532769	4	4	100	RPTOR , MTOR , MLST8 , AKT1S1 ,
Cholinergic.receptors	0.61562	0.507427	0.390909	0.437395	0.639647	0.563451	0.753777	0.561417	0.602895	0.337673	0.532732	21	21	100	CHRM5 , CHRM4 , CHRM3 , CHRM2 , CHRM1 , CHRNG , CHRNE , CHRND , CHRNB4 , CHRNB3 , CHRNB2 , CHRNB1 , CHRNA9 , CHRNA7 , CHRNA6 , CHRNA5 , CHRNA4 , CHRNA3 , CHRNA2 , CHRNA10 , CHRNA1 ,
Glycosylphosphatidylinositol.transamidase.complex	0.471284	0.608228	0.533243	0.507032	0.555782	0.556966	0.669598	0.418532	0.550796	0.39366	0.532649	5	5	100	GPAA1 , PIGU , PIGT , PIGS , PIGK ,
Protein.tyrosine.phosphatase.4A.family	0.600181	0.569652	0.478313	0.604941	0.586588	0.525853	0.607423	0.594974	0.4817	0.342326	0.532419	3	3	100	PTP4A3 , PTP4A2 , PTP4A1 ,
Sirtuins	0.490948	0.421219	0.644886	0.530701	0.587881	0.538906	0.622249	0.473541	0.506126	0.463708	0.532135	7	7	100	SIRT7 , SIRT6 , SIRT5 , SIRT4 , SIRT3 , SIRT2 , SIRT1 ,
Diphthamide.biosynthesis.pathway.genes	0.475764	0.408897	0.547503	0.528051	0.588734	0.660497	0.670535	0.495535	0.486835	0.399762	0.531817	7	7	100	DPH7 , DPH6 , DPH5 , DPH3 , DPH2 , DPH1 , DNAJC24 ,
Cholinergic.receptors.nicotinic.subunits	0.618377	0.50428	0.395202	0.440217	0.643336	0.570822	0.759296	0.546359	0.583964	0.338185	0.531296	16	16	100	CHRNG , CHRNE , CHRND , CHRNB4 , CHRNB3 , CHRNB2 , CHRNB1 , CHRNA9 , CHRNA7 , CHRNA6 , CHRNA5 , CHRNA4 , CHRNA3 , CHRNA2 , CHRNA10 , CHRNA1 ,
Zinc.fingers.C2HC.type	0.455491	0.461171	0.519807	0.580931	0.563976	0.569543	0.641425	0.448633	0.50902	0.485386	0.531099	16	15	94	ZFPM2 , ZFPM1 , ZC2HC1C , ZC2HC1B , ZC2HC1A , NANOS3 , NANOS2 , NANOS1 , LYAR , L3MBTL1 , KAT8 , KAT7 , KAT6B , KAT6A , KAT5 , IKBKG ,
Myosin.light.chains	0.360716	0.574353	0.460204	0.498746	0.622915	0.556972	0.607857	0.522202	0.493945	0.442605	0.531089	14	10	71	MYLPF , MYL9 , MYL8P , MYL7 , MYL6B , MYL6 , MYL5 , MYL4 , MYL3 , MYL2 , MYL12B , MYL12A , MYL10 , MYL1 ,
Ataxins	0.632391	0.55384	0.35934	0.622781	0.546316	0.563854	0.595062	0.468388	0.569199	0.499938	0.530969	6	5	83	ATXN8 , ATXN7 , ATXN3 , ATXN2 , ATXN10 , ATXN1 ,
HECT.and.RLD.domain.containing.E3.ubiquitin.protein.ligases	0.463375	0.518782	0.614943	0.527468	0.54816	0.441376	0.72293	0.502424	0.483238	0.417867	0.530799	6	4	67	HERC6 , HERC5 , HERC4 , HERC3 , HERC2 , HERC1 ,
SPOUT.methyltransferase.domain.containing	0.561937	0.517073	0.473193	0.569468	0.640374	0.553788	0.622731	0.504955	0.426431	0.468438	0.530717	8	5	62	TRMT10C , TRMT10B , TRMT10A , TARBP1 , MRM3 , MRM1 , EMG1 , SPOUT1 ,
Importins	0.620457	0.552704	0.576357	0.550438	0.522142	0.541198	0.530638	0.47374	0.57842	0.449264	0.530545	18	17	94	TNPO3 , TNPO2 , TNPO1 , KPNB1 , KPNA7 , KPNA6 , KPNA5 , KPNA4 , KPNA3 , KPNA2 , KPNA1 , IPO9 , IPO8 , IPO7 , IPO5 , IPO4 , IPO13 , IPO11 ,
Zinc.fingers.HIT.type	0.467987	0.526863	0.414369	0.556722	0.546993	0.505659	0.663647	0.532729	0.517312	0.507953	0.53025	6	6	100	ZNHIT6 , ZNHIT3 , ZNHIT2 , ZNHIT1 , INO80B , DDX59 ,
C2.and.WW.domain.containing	0.587863	0.548024	0.560539	0.607417	0.478672	0.500927	0.699111	0.542871	0.488404	0.344292	0.530029	4	4	100	WWP2 , WWP1 , WWC2 , WWC1 ,
WTAP.complex	0.417685	0.472473	0.613829	0.565319	0.600788	0.494464	0.565146	0.492257	0.535606	0.429063	0.529883	7	6	86	THRAP3 , BCLAF1 , RBM15 , VIRMA , CBLL1 , ZC3H13 , WTAP ,
RGK.type.GTPase.family	0.652929	0.671316	0.623886	0.507596	0.421654	0.507936	0.653937	0.42404	0.487058	0.471321	0.529861	4	4	100	RRAD , GEM , REM2 , REM1 ,
Sphingosine.1.phosphate.receptors	0.550609	0.402617	0.598332	0.378944	0.388822	0.417074	0.752518	0.688226	0.778648	0.360501	0.52952	5	5	100	S1PR5 , S1PR4 , S1PR3 , S1PR2 , S1PR1 ,
Death.effector.domain.containing	0.65836	0.401768	0.488699	0.613533	0.559145	0.573553	0.521853	0.636929	0.486979	0.481775	0.529359	7	6	86	PEA15 , CFLAR , CASP10 , CASP8 , FADD , DEDD2 , DEDD ,
Cyclic.nucleotide.gated.channels	0.589827	0.600998	0.631917	0.613038	0.529906	0.467301	0.450476	0.605747	0.443496	0.420895	0.529308	10	10	100	HCN4 , HCN3 , HCN2 , HCN1 , CNGB3 , CNGB1 , CNGA4 , CNGA3 , CNGA2 , CNGA1 ,
C1q.and.TNF.related	0.464017	0.393109	0.428788	0.585136	0.445728	0.485858	0.645648	0.622998	0.673816	0.480508	0.529065	18	13	72	OTOL1 , ERFE , C1QTNF9B , C1QTNF9 , C1QTNF8 , C1QTNF7 , C1QTNF6 , C1QTNF5 , C1QTNF4 , C1QTNF3 , C1QTNF2 , C1QTNF12 , C1QTNF1 , C1QL4 , C1QL3 , C1QL2 , C1QL1 , ADIPOQ ,
Bromodomain.containing..BET	0.478891	0.426878	0.569943	0.57043	0.629084	0.492042	0.545882	0.520647	0.50661	0.497708	0.528803	4	4	100	BRDT , BRD4 , BRD3 , BRD2 ,
Regulating.synaptic.membrane.exocytosis.family	0.619944	0.328545	0.383315	0.695517	0.523176	0.473707	0.660536	0.568305	0.698051	0.424603	0.528417	4	4	100	RIMS4 , RIMS3 , RIMS2 , RIMS1 ,
Membrane.bound.O.acyltransferases	0.50266	0.484305	0.543432	0.583028	0.735839	0.553056	0.587623	0.485342	0.415297	0.367794	0.528413	8	8	100	PORCN , MBOAT7 , MBOAT4 , MBOAT2 , MBOAT1 , LPCAT3 , HHATL , HHAT ,
ADAM.metallopeptidases.with.thrombospondin.type.1.motif	0.473005	0.407091	0.40089	0.664851	0.650311	0.423699	0.723986	0.527709	0.570275	0.383243	0.528006	19	19	100	ADAMTS9 , ADAMTS8 , ADAMTS7 , ADAMTS6 , ADAMTS5 , ADAMTS4 , ADAMTS3 , ADAMTS20 , ADAMTS2 , ADAMTS19 , ADAMTS18 , ADAMTS17 , ADAMTS16 , ADAMTS15 , ADAMTS14 , ADAMTS13 , ADAMTS12 , ADAMTS10 , ADAMTS1 ,
Exocyst.complex	0.494834	0.577376	0.511995	0.563012	0.566851	0.540307	0.589226	0.444577	0.504151	0.453503	0.527889	9	9	100	EXOC8 , EXOC7 , EXOC6B , EXOC6 , EXOC5 , EXOC4 , EXOC3 , EXOC2 , EXOC1 ,
Signal.transduction.and.activation.of.RNA.metabolism.family	0.495445	0.418296	0.460822	0.613222	0.496081	0.562279	0.682009	0.498515	0.474897	0.544551	0.527852	3	3	100	KHDRBS3 , KHDRBS2 , KHDRBS1 ,
Interferon.regulatory.factors	0.412448	0.467053	0.359973	0.622561	0.570921	0.479901	0.686332	0.457097	0.615316	0.491384	0.527838	9	9	100	IRF9 , IRF8 , IRF7 , IRF6 , IRF5 , IRF4 , IRF3 , IRF2 , IRF1 ,
CKLF.like.MARVEL.transmembrane.domain.containing	0.444843	0.409726	0.388902	0.545289	0.644398	0.601141	0.939294	0.4023	0.426448	0.392531	0.527781	8	7	88	CMTM8 , CMTM7 , CMTM6 , CMTM5 , CMTM4 , CMTM3 , CMTM2 , CMTM1 ,
IFT.A.complex	0.477384	0.37875	0.412279	0.478451	0.582803	0.65005	0.765612	0.447379	0.705142	0.327888	0.527595	7	7	100	WDR35 , WDR19 , TTC21B , TTC21A , IFT43 , IFT140 , IFT122 ,
Spectrin.repeat.containing.nuclear.envelope.family	0.560948	0.511356	0.628267	0.553959	0.495254	0.514183	0.572661	0.55929	0.484362	0.425674	0.527223	4	4	100	SYNE4 , SYNE3 , SYNE2 , SYNE1 ,
Glycosyl.transferases.group.1.domain.containing	0.611209	0.543997	0.489381	0.480356	0.584474	0.586388	0.613008	0.489847	0.567965	0.388867	0.527142	10	8	80	PIGA , GYS2 , GYS1 , GTDC1 , GLT1D1 , ALG2 , ALG1L2 , ALG1L , ALG11 , ALG1 ,
C1.set.domain.containing	0.540298	0.474126	0.465188	0.507865	0.550451	0.478599	0.738333	0.461339	0.600201	0.462857	0.526551	42	9	21	TAPBPL , TAPBP , SIRPG , SIRPB1 , SIRPA , NCR3LG1 , MR1 , MICB , MICA , IGLL5 , IGLL1 , HLA-G , HLA-F , HLA-E , HLA-DRB5 , HLA-DRB4 , HLA-DRB3 , HLA-DRB1 , HLA-DRA , HLA-DQB2 , HLA-DQB1 , HLA-DQA2 , HLA-DQA1 , HLA-DPB1 , HLA-DPA1 , HLA-DOB , HLA-DOA , HLA-DMB , HLA-DMA , HLA-C , HLA-B , HLA-A , HHLA2 , HFE , FCGRT , CD1E , CD1D , CD1C , CD1B , CD1A , B2M , AZGP1 ,
Syndecans	0.42348	0.3308	0.435126	0.351341	0.781989	0.677904	0.791069	0.454004	0.630287	0.286408	0.526547	4	4	100	SDC4 , SDC3 , SDC2 , SDC1 ,
GET4.GET5.transmembrane.domain.recognition.complex.subunits	0.567782	0.534964	0.489359	0.54159	0.633213	0.524323	0.561633	0.435465	0.528453	0.488848	0.526428	5	5	100	BAG6 , UBL4A , GET4 , SGTA , GET3 ,
Ectonucleoside.triphosphate.diphosphohydrolase.family	0.668451	0.470247	0.666218	0.539689	0.62956	0.619197	0.593753	0.439227	0.457157	0.318699	0.525972	8	8	100	ENTPD8 , ENTPD7 , ENTPD6 , ENTPD5 , ENTPD4 , ENTPD3 , ENTPD2 , ENTPD1 ,
SUMO.specific.peptidases	0.511225	0.488166	0.524891	0.549293	0.584793	0.628548	0.551469	0.539979	0.461963	0.4033	0.525822	7	7	100	SENP8 , SENP7 , SENP6 , SENP5 , SENP3 , SENP2 , SENP1 ,
Engulfment.and.cell.motility.proteins	0.739347	0.596947	0.753439	0.615673	0.570518	0.462381	0.524232	0.443062	0.409504	0.356623	0.52582	3	3	100	ELMO3 , ELMO2 , ELMO1 ,
Keratins..type.I	0.438507	0.422137	0.437879	0.594775	0.417407	0.830761	0.613411	0.485174	0.452911	0.476406	0.525651	28	22	79	KRT9 , KRT40 , KRT39 , KRT38 , KRT37 , KRT36 , KRT35 , KRT34 , KRT33B , KRT33A , KRT32 , KRT31 , KRT28 , KRT27 , KRT26 , KRT25 , KRT24 , KRT23 , KRT20 , KRT19 , KRT18 , KRT17 , KRT16 , KRT15 , KRT14 , KRT13 , KRT12 , KRT10 ,
Aldehyde.dehydrogenases	0.617174	0.449585	0.475732	0.467707	0.605469	0.573128	0.678961	0.554932	0.577574	0.346434	0.525502	19	17	89	ALDH9A1 , ALDH8A1 , ALDH7A1 , ALDH6A1 , ALDH5A1 , ALDH4A1 , ALDH3B2 , ALDH3B1 , ALDH3A2 , ALDH3A1 , ALDH2 , ALDH1L2 , ALDH1L1 , ALDH1B1 , ALDH1A3 , ALDH1A2 , ALDH1A1 , ALDH18A1 , ALDH16A1 ,
Plakins	0.557858	0.431384	0.453507	0.526462	0.575712	0.510456	0.609109	0.508326	0.541779	0.571932	0.525407	8	6	75	EPPK1 , PLEC , MACF1 , EVPLL , EVPL , DSP , DST , PPL ,
Potassium.calcium.activated.channel.subfamily.M.regulatory.beta.subunits	0.345631	0.466089	0.380303	0.31153	0.774395	0.717881	0.335982	0.464845	0.669144	0.605923	0.525121	4	4	100	KCNMB4 , KCNMB3 , KCNMB2 , KCNMB1 ,
Cytosolic.iron.sulfur.assembly.components	0.492637	0.398385	0.467469	0.550527	0.611444	0.507516	0.663398	0.523984	0.52922	0.473977	0.525102	9	5	56	NUBP2 , NUBP1 , NDOR1 , MMS19 , CIAPIN1 , CIAO3 , CIAO2B , CIAO2A , CIAO1 ,
SF3b.complex	0.619722	0.439174	0.32186	0.588331	0.634286	0.457073	0.687542	0.437609	0.565536	0.591282	0.524744	7	7	100	PHF5A , SF3B6 , SF3B5 , SF3B4 , SF3B3 , SF3B2 , SF3B1 ,
TACC.family	0.508197	0.538311	0.55078	0.579558	0.58586	0.551297	0.577746	0.484044	0.415364	0.438719	0.524631	3	3	100	TACC3 , TACC2 , TACC1 ,
AT.rich.interaction.domain.containing	0.688276	0.552068	0.362238	0.568557	0.539013	0.580111	0.618177	0.452183	0.497021	0.549388	0.524306	15	15	100	KDM5D , KDM5C , KDM5B , KDM5A , JARID2 , ARID5B , ARID5A , ARID4B , ARID4A , ARID3C , ARID3B , ARID3A , ARID2 , ARID1B , ARID1A ,
R.spondins	0.409894	0.44699	0.5	0.382955	0.705142	0.852811	0.485508	0.467447	0.561272	0.315423	0.524172	4	4	100	RSPO4 , RSPO3 , RSPO2 , RSPO1 ,
Neuroligins	0.487322	0.444535	0.578411	0.514025	0.596977	0.605815	0.601519	0.569818	0.415735	0.385828	0.523629	5	3	60	NLGN4Y , NLGN4X , NLGN3 , NLGN2 , NLGN1 ,
F2R.receptors	0.639502	0.384537	0.475895	0.311537	0.682466	0.713678	0.88884	0.463212	0.504319	0.288037	0.523613	4	4	100	F2RL3 , F2RL2 , F2RL1 , F2R ,
Mitogen.activated.protein.kinase.kinase.kinase.kinases	0.504383	0.48479	0.551992	0.554328	0.59605	0.597967	0.517046	0.542328	0.485326	0.381845	0.523519	5	5	100	MAP4K5 , MAP4K4 , MAP4K3 , MAP4K2 , MAP4K1 ,
Guided.entry.of.tail.anchored.proteins.associated.factors	0.579039	0.523179	0.477581	0.568185	0.578102	0.518652	0.563138	0.418962	0.540432	0.523372	0.523511	7	6	86	BAG6 , UBL4A , GET4 , SGTA , GET3 , GET1 , CAMLG ,
CERS.class.homeoboxes	0.553453	0.446197	0.43745	0.599327	0.583037	0.534039	0.671242	0.51725	0.476684	0.444007	0.523248	6	5	83	CERS1 , CERS6 , CERS5 , CERS4 , CERS3 , CERS2 ,
Adhesion.G.protein.coupled.receptors..subfamily.C	0.499587	0.562208	0.567792	0.429367	0.524796	0.591071	0.545739	0.54789	0.547246	0.391868	0.523108	3	3	100	CELSR3 , CELSR2 , CELSR1 ,
CELSR.cadherins	0.499587	0.562208	0.567792	0.429367	0.524796	0.591071	0.545739	0.54789	0.547246	0.391868	0.523108	3	3	100	CELSR3 , CELSR2 , CELSR1 ,
Clarins	0.496414	0.601772	0.609435	0.486492	0.485519	0.485102	0.5	0.556309	0.482501	0.500312	0.523049	3	3	100	CLRN3 , CLRN2 , CLRN1 ,
KEOPS.complex	0.371203	0.443808	0.4643	0.570268	0.541741	0.610835	0.648411	0.531304	0.456765	0.436666	0.522677	5	5	100	GON7 , TP53RK , LAGE3 , TPRKB , OSGEP ,
Chloride.voltage.gated.channels	0.517403	0.57978	0.448807	0.547185	0.54054	0.505967	0.630399	0.457544	0.510634	0.482304	0.522573	10	9	90	BSND , CLCNKB , CLCNKA , CLCN7 , CLCN6 , CLCN5 , CLCN4 , CLCN3 , CLCN2 , CLCN1 ,
Microsomal.glutathione.S.transferases	0.440605	0.721737	0.528714	0.605202	0.593703	0.310461	0.375187	0.605111	0.476471	0.48376	0.522261	3	3	100	MGST3 , MGST2 , MGST1 ,
Glycosyltransferase.family.8	0.662921	0.584228	0.575844	0.473852	0.638792	0.600038	0.593645	0.419652	0.391601	0.422195	0.522205	10	6	60	XXYLT1 , RXYLT1 , LARGE2 , LARGE1 , GYG2 , GYG1 , GXYLT2 , GXYLT1 , GLT8D2 , GLT8D1 ,
Sm.spliceosomal.proteins	0.475018	0.540211	0.42198	0.51599	0.449594	0.490294	0.582625	0.468622	0.593584	0.634304	0.521912	8	7	88	SNRPN , SNRPG , SNRPF , SNRPE , SNRPD3 , SNRPD2 , SNRPD1 , SNRPB ,
Classical.arrestins	0.562848	0.286567	0.499967	0.499494	0.677093	0.610261	0.576572	0.611458	0.560785	0.3736	0.521755	4	4	100	ARRB2 , ARRB1 , SAG , ARR3 ,
Transforming.growth.factor.beta.superfamily	0.434374	0.567581	0.495166	0.525901	0.540973	0.450361	0.417727	0.627917	0.620709	0.449363	0.521744	34	31	91	BMP8B , BMP8A , BMP7 , BMP6 , BMP5 , BMP4 , BMP3 , BMP2 , BMP15 , BMP10 , BMP1 , INHBE , INHBC , INHBB , INHBA , INHA , TGFB3 , TGFB2 , TGFB1 , NODAL , MSTN , LEFTY2 , LEFTY1 , GDF9 , GDF7 , GDF6 , GDF5 , GDF3 , GDF2 , GDF15 , GDF11 , GDF10 , GDF1 , AMH ,
SEC14.family	0.556975	0.516958	0.570578	0.444093	0.540311	0.574358	0.607885	0.545271	0.474287	0.416912	0.521184	6	5	83	SEC14L6 , SEC14L5 , SEC14L4 , SEC14L3 , SEC14L2 , SEC14L1 ,
Zyxin.family	0.49372	0.622179	0.583607	0.439268	0.528313	0.520159	0.511136	0.522197	0.506579	0.456076	0.521057	3	3	100	LPP , TRIP6 , ZYX ,
Glycine.receptors	0.662444	0.627985	0.66923	0.521003	0.513428	0.476892	0.469747	0.53979	0.409679	0.461224	0.520997	5	5	100	GLRB , GLRA4 , GLRA3 , GLRA2 , GLRA1 ,
Cystatins..type.2	0.494462	0.52237	0.516984	0.485403	0.542376	0.517473	0.594527	0.478556	0.467565	0.563297	0.52095	16	7	44	CST9LP1 , CST9LP2 , CST9L , CSTL1 , CST13P , CST12P , CST11 , CST9 , CST8 , CST7 , CST6 , CST5 , CST4 , CST3 , CST2 , CST1 ,
Pannexins	0.522384	0.555418	0.405073	0.467734	0.620306	0.614998	0.647948	0.485823	0.473443	0.415733	0.52072	3	3	100	PANX3 , PANX2 , PANX1 ,
SURF.complex	0.489833	0.423174	0.548175	0.488413	0.526724	0.497659	0.708917	0.566066	0.459384	0.461699	0.520023	8	7	88	SMG9 , SMG8 , SMG1 , DHX34 , UPF1 , GSPT2 , GSPT1 , ETF1 ,
Actins	0.548712	0.557362	0.531981	0.493419	0.483724	0.472055	0.551062	0.56373	0.535457	0.491229	0.520002	7	7	100	ACTBL2 , ACTG2 , ACTG1 , ACTC1 , ACTB , ACTA2 , ACTA1 ,
TIM22.complex	0.624559	0.516401	0.562147	0.476982	0.539201	0.528137	0.610684	0.46773	0.487392	0.489031	0.519745	5	3	60	TIMM10B , TIMM10 , TIMM9 , TIMM22 , TIMM29 ,
Golgi.associated..gamma.adaptin.ear.containing..ARF.binding.proteins	0.559853	0.408119	0.423293	0.483478	0.629435	0.643776	0.764187	0.455968	0.50589	0.362479	0.519625	3	3	100	GGA3 , GGA2 , GGA1 ,
Golgi.associated.kinase.family	0.656688	0.629738	0.461883	0.580618	0.480151	0.539915	0.458574	0.52261	0.540677	0.46206	0.519581	6	4	67	GASK1B , GASK1A , FJX1 , FAM20C , FAM20B , FAM20A ,
Cohesin.complex	0.463436	0.374982	0.491596	0.575353	0.555902	0.525407	0.648386	0.523145	0.490217	0.490961	0.51955	8	8	100	STAG3 , STAG2 , STAG1 , REC8 , RAD21 , SMC3 , SMC1B , SMC1A ,
Negative.elongation.factor.complex.members	0.408977	0.449327	0.448653	0.5991	0.568056	0.564548	0.60849	0.470952	0.519415	0.447315	0.51954	4	4	100	NELFE , NELFCD , NELFB , NELFA ,
CDGSH.iron.sulfur.domain.containing	0.491704	0.442302	0.629904	0.501574	0.525557	0.535612	0.444221	0.506835	0.511633	0.578067	0.519523	3	3	100	CISD3 , CISD2 , CISD1 ,
Ryanodine.receptors	0.560001	0.540277	0.578268	0.450716	0.47591	0.490936	0.535183	0.618075	0.517663	0.468613	0.519516	3	3	100	RYR3 , RYR2 , RYR1 ,
Metaxins	0.600423	0.491253	0.545455	0.55097	0.530487	0.44532	0.673639	0.519145	0.501386	0.417031	0.51941	3	3	100	MTX3 , MTX2 , MTX1 ,
Scavenger.receptor.cysteine.rich.domain.containing	0.53488	0.636071	0.456513	0.491713	0.500231	0.539104	0.626308	0.502526	0.460723	0.461421	0.519401	28	26	93	SCART1 , HPN , CORIN , TMPRSS5 , TMPRSS4 , TMPRSS3 , TMPRSS2 , TMPRSS15 , TMPRSS13 , SSC5D , SSC4D , SCARA5 , PRSS12 , PGBD1 , MSR1 , MARCO , LOXL4 , LOXL3 , LOXL2 , LGALS3BP , HHIPL1 , DMBT1 , CFI , CD6 , CD5L , CD5 , CD163L1 , CD163 ,
Zinc.fingers.C2H2C.type	0.381849	0.342432	0.354385	0.503391	0.732822	0.551006	0.685892	0.509313	0.568863	0.426002	0.519345	3	3	100	ST18 , MYT1L , MYT1 ,
ATP.binding.cassette.subfamily.D	0.605294	0.564661	0.521742	0.439074	0.554778	0.586869	0.590204	0.543851	0.455021	0.417152	0.519261	4	4	100	ABCD4 , ABCD3 , ABCD2 , ABCD1 ,
Src.family.tyrosine.kinases	0.574067	0.417478	0.532936	0.607433	0.588092	0.563156	0.639458	0.492687	0.4672	0.362525	0.518996	9	9	100	SRC , FRK , LYN , BLK , HCK , LCK , FGR , FYN , YES1 ,
I.kappa.B.kinases	0.472368	0.490548	0.52146	0.515646	0.536372	0.514834	0.61749	0.526683	0.503939	0.442795	0.518863	4	4	100	TBK1 , IKBKE , IKBKB , CHUK ,
Adhesion.G.protein.coupled.receptors..subfamily.B	0.606721	0.606748	0.646715	0.507806	0.477232	0.417138	0.422993	0.570152	0.516451	0.503113	0.518705	3	3	100	ADGRB3 , ADGRB2 , ADGRB1 ,
BTG.Tob.family	0.430456	0.34683	0.397702	0.604557	0.50486	0.511224	0.691638	0.49672	0.619682	0.494474	0.518632	6	6	100	TOB2 , TOB1 , BTG4 , BTG3 , BTG2 , BTG1 ,
Transcription.and.export.complex.2	0.495306	0.46847	0.473056	0.56299	0.597923	0.452706	0.654546	0.489365	0.456672	0.51192	0.518628	5	4	80	MCM3AP , SEM1 , ENY2 , CETN2 , PCID2 ,
MRH.domain.containing	0.488575	0.563476	0.46186	0.525871	0.544311	0.56254	0.51924	0.48451	0.554944	0.450541	0.518588	6	6	100	PRKCSH , OS9 , M6PR , IGF2R , GNPTG , ERLEC1 ,
Fucosyltransferases	0.530516	0.50194	0.50378	0.518456	0.561701	0.572417	0.580401	0.577986	0.460255	0.389398	0.518482	13	9	69	POFUT2 , POFUT1 , FUT9 , FUT8 , FUT7 , FUT6 , FUT5 , FUT4 , FUT3 , FUT2 , FUT11 , FUT10 , FUT1 ,
Tenascins	0.5	0.482706	0.5	0.479369	0.50732	0.688533	0.559875	0.48827	0.504382	0.455019	0.518386	4	4	100	TNXB , TNR , TNN , TNC ,
O.linked.N.acetylglucosaminyltransferases	0.50668	0.400273	0.52225	0.537226	0.570029	0.623064	0.568903	0.508204	0.468513	0.465036	0.518166	4	4	100	POMGNT2 , POMGNT1 , EOGT , OGT ,
NudC.family	0.440281	0.45449	0.483285	0.5688	0.570965	0.452863	0.502783	0.502166	0.547398	0.580012	0.518085	4	4	100	NUDCD3 , NUDCD2 , NUDCD1 , NUDC ,
CREB3.transcription.factor.family	0.533184	0.426946	0.547628	0.52951	0.60521	0.524983	0.64122	0.544866	0.458947	0.38013	0.517716	5	5	100	CREB3L4 , CREB3L3 , CREB3L2 , CREB3L1 , CREB3 ,
M3.metallopeptidases	0.50396	0.454178	0.491056	0.441933	0.533412	0.586559	0.813178	0.467021	0.437159	0.432504	0.517444	3	3	100	MIPEP , NLN , THOP1 ,
Chemokine.receptors	0.785487	0.602284	0.698392	0.631328	0.566558	0.345826	0.363253	0.651146	0.415542	0.38104	0.517263	24	24	100	CX3CR1 , CCR9 , CCR8 , CCR7 , CCR6 , CCR5 , CCR4 , CCR3 , CCR2 , CCR10 , CCR1 , PITPNM3 , CCRL2 , ACKR4 , ACKR3 , ACKR2 , ACKR1 , CXCR6 , CXCR5 , CXCR4 , CXCR3 , CXCR2 , CXCR1 , XCR1 ,
WNK.lysine.deficient.protein.kinases	0.510651	0.559116	0.530097	0.532653	0.591236	0.510495	0.528339	0.489358	0.514267	0.39614	0.516856	4	4	100	WNK4 , WNK3 , WNK2 , WNK1 ,
Glutamate.ionotropic.receptor.NMDA.type.subunits	0.511912	0.58588	0.444413	0.500972	0.419064	0.46835	0.520324	0.478113	0.703435	0.530983	0.516837	7	7	100	GRIN3B , GRIN3A , GRIN2D , GRIN2C , GRIN2B , GRIN2A , GRIN1 ,
Glutamate.ionotropic.receptor.AMPA.type.subunits	0.545946	0.539148	0.471219	0.499328	0.53515	0.481103	0.452194	0.551482	0.571918	0.548549	0.516677	4	4	100	GRIA4 , GRIA3 , GRIA2 , GRIA1 ,
Cleavage.stimulation.factor.subunits	0.566544	0.51003	0.638545	0.548538	0.55877	0.467678	0.59691	0.427703	0.467367	0.432631	0.516464	4	4	100	CSTF3 , CSTF2T , CSTF2 , CSTF1 ,
Cystatins..type.4	0.5	0.5	0.5	0.487342	0.482044	0.505908	0.672806	0.5	0.5	0.5	0.516456	3	3	100	HRG , FETUB , AHSG ,
VPS9.domain.containing	0.540601	0.454526	0.497683	0.574695	0.556192	0.510928	0.591493	0.49708	0.533769	0.431689	0.51645	10	10	100	VPS9D1 , RINL , RIN3 , RIN2 , RIN1 , RABGEF1 , ANKRD27 , GAPVD1 , ALS2CL , ALS2 ,
NME.NM23.family	0.576103	0.578604	0.455267	0.537514	0.454695	0.489004	0.535196	0.522339	0.501063	0.572308	0.516221	9	8	89	NME9 , NME8 , NME7 , NME6 , NME5 , NME4 , NME3 , NME2 , NME1 ,
Transmembrane.9.superfamily.members	0.445836	0.381063	0.502548	0.512033	0.605476	0.534899	0.57952	0.645975	0.468622	0.414807	0.516105	4	3	75	TM9SF4 , TM9SF3 , TM9SF2 , TM9SF1 ,
Atypical.chemokine.receptors	0.78806	0.612024	0.706909	0.630227	0.564744	0.354611	0.369913	0.655523	0.406162	0.343585	0.515966	6	6	100	PITPNM3 , CCRL2 , ACKR4 , ACKR3 , ACKR2 , ACKR1 ,
Xeroderma.pigmentosum.complementation.groups	0.405542	0.46176	0.454622	0.466368	0.642328	0.580768	0.672835	0.465108	0.497208	0.401499	0.515833	8	7	88	DDB2 , XPC , XPA , POLH , ERCC5 , ERCC4 , ERCC3 , ERCC2 ,
Kallikreins	0.5	0.5	0.5	0.421136	0.70163	0.561521	0.624493	0.463684	0.415609	0.454072	0.515794	16	13	81	KLKB1 , KLK9 , KLK8 , KLK7 , KLK6 , KLK5 , KLK4 , KLK3 , KLK2 , KLK15 , KLK14 , KLK13 , KLK12 , KLK11 , KLK10 , KLK1 ,
Beta.1.3.glucuronyltransferases	0.436005	0.426035	0.44872	0.600982	0.586502	0.554919	0.500642	0.484972	0.55402	0.485185	0.515775	3	3	100	B3GAT3 , B3GAT2 , B3GAT1 ,
Histone.deacetylases..class.II	0.548277	0.4939	0.391444	0.612569	0.588284	0.483061	0.567992	0.542746	0.473401	0.486906	0.515589	6	6	100	HDAC10 , HDAC6 , HDAC9 , HDAC7 , HDAC5 , HDAC4 ,
Scavenger.receptors	0.531141	0.503515	0.511774	0.492993	0.553944	0.544608	0.666404	0.464175	0.508908	0.393541	0.51554	27	23	85	STAB2 , STAB1 , SSC5D , SSC4D , SCARF2 , SCARF1 , SCARB2 , SCARB1 , SCARA5 , SCARA3 , OLR1 , MSR1 , MRC1 , MEGF10 , MARCO , LY75 , CXCL16 , COLEC12 , CLEC7A , CD68 , CD36 , CD209 , CD207 , CD163L1 , CD163 , CD14 , AGER ,
Type.2.receptor.serine.threonine.kinases	0.616627	0.506916	0.64111	0.531609	0.518407	0.532834	0.504267	0.556499	0.468559	0.378899	0.515456	5	5	100	TGFBR2 , BMPR2 , AMHR2 , ACVR2B , ACVR2A ,
Cytochrome.b561	0.454991	0.494947	0.409532	0.538403	0.561756	0.565897	0.707711	0.462653	0.551056	0.346411	0.515374	5	5	100	CYBRD1 , CYB561D2 , CYB561D1 , CYB561A3 , CYB561 ,
MutS.homologs	0.447295	0.478799	0.526332	0.46638	0.545063	0.53838	0.653607	0.547	0.455756	0.426945	0.515362	5	5	100	MSH6 , MSH5 , MSH4 , MSH3 , MSH2 ,
Pleckstrin.and.Sec7.domain.containing	0.414909	0.456446	0.413146	0.548942	0.619966	0.61445	0.525744	0.490838	0.56398	0.402438	0.515105	4	4	100	PSD4 , PSD3 , PSD2 , PSD ,
USH2.complex	0.5	0.607158	0.5	0.470079	0.455319	0.568487	0.477924	0.53973	0.526789	0.488325	0.514868	4	4	100	USH2A , PDZD7 , WHRN , ADGRV1 ,
Interleukins	0.386714	0.442834	0.509064	0.57257	0.540866	0.547175	0.557269	0.488343	0.586902	0.388302	0.514814	43	39	91	IL9 , CXCL8 , IL7 , IL6 , IL5 , IL4 , IL37 , IL36RN , IL36G , IL36B , IL36A , IL34 , IL33 , IL32 , IL31 , IL3 , IL27 , IL26 , IL25 , IL24 , IL23A , IL22 , IL21 , IL20 , IL2 , IL1RN , IL1F10 , IL1B , IL1A , IL19 , IL18 , IL17F , IL17D , IL17C , IL17B , IL17A , IL16 , IL15 , IL13 , IL12B , IL12A , IL11 , IL10 ,
Homer.scaffold.proteins	0.548805	0.396361	0.532531	0.449414	0.771186	0.587521	0.752067	0.453192	0.37181	0.318946	0.514781	3	3	100	HOMER3 , HOMER2 , HOMER1 ,
Neuropeptide.receptors	0.5	0.458075	0.450253	0.404665	0.393838	0.42089	0.921364	0.514214	0.590549	0.478595	0.514716	11	8	73	NPY4R2 , NPY6R , NPY5R , NPY4R , NPY2R , NPY1R , NPSR1 , NPFFR2 , NPFFR1 , NPBWR2 , NPBWR1 ,
VEGF.family	0.643386	0.642421	0.514783	0.547453	0.574094	0.441553	0.409042	0.563394	0.496795	0.441775	0.51459	5	4	80	VEGFC , VEGFB , VEGFA , PGF , VEGFD ,
AH.domain.containing	0.484164	0.396252	0.410273	0.563378	0.538285	0.702226	0.605846	0.480833	0.477542	0.455653	0.514477	5	5	100	PICK1 , ICA1L , ICA1 , ARFIP2 , ARFIP1 ,
Paf1.RNA.polymerase.II.complex	0.528095	0.512271	0.453194	0.569083	0.511822	0.547377	0.642047	0.443577	0.487946	0.461191	0.514279	6	6	100	WDR61 , RTF1 , CDC73 , CTR9 , LEO1 , PAF1 ,
Phospholipid.phosphatase.related	0.417199	0.420633	0.528043	0.675564	0.569976	0.542966	0.459272	0.49926	0.449121	0.483435	0.514252	5	5	100	PLPPR5 , PLPPR4 , PLPPR3 , PLPPR2 , PLPPR1 ,
RZZ.complex	0.5	0.462674	0.51711	0.424212	0.509995	0.634174	0.703383	0.474085	0.456461	0.445519	0.514179	3	3	100	ZWILCH , ZW10 , KNTC1 ,
YEATS.domain.containing	0.561759	0.380973	0.447675	0.591368	0.635553	0.56505	0.590823	0.471487	0.51891	0.425745	0.514176	4	4	100	YEATS4 , YEATS2 , MLLT3 , MLLT1 ,
SF3a.complex	0.42021	0.503051	0.539749	0.520585	0.520311	0.523096	0.624582	0.447446	0.478535	0.461373	0.513192	3	3	100	SF3A3 , SF3A2 , SF3A1 ,
Gla.domain.containing	0.638946	0.634253	0.554453	0.627806	0.489468	0.490273	0.297644	0.589893	0.535108	0.399776	0.513186	13	12	92	POSTN , ITIH2 , TTR , GAS6 , MGP , BGLAP , PROZ , PROS1 , PROC , F10 , F9 , F7 , F2 ,
SMC5.6.protein.complex	0.586939	0.311557	0.432967	0.652042	0.540054	0.572691	0.728085	0.433454	0.468084	0.476259	0.512799	6	5	83	SMC6 , SMC5 , NSMCE4A , NSMCE3 , NSMCE2 , NSMCE1 ,
Tektins	0.467725	0.5	0.5	0.516236	0.540378	0.507783	0.70107	0.466457	0.457677	0.425537	0.512793	5	5	100	TEKT5 , TEKT4 , TEKT3 , TEKT2 , TEKT1 ,
SINE.class.homeoboxes	0.48907	0.461113	0.474778	0.431661	0.590014	0.56079	0.705698	0.515038	0.472467	0.401219	0.512531	6	6	100	SIX6 , SIX5 , SIX4 , SIX3 , SIX2 , SIX1 ,
Chordin.family	0.57667	0.582924	0.599113	0.486517	0.491431	0.467909	0.475094	0.529647	0.504785	0.474905	0.512481	5	5	100	VWC2L , VWC2 , CHRDL2 , CHRDL1 , CHRD ,
Opioid.receptors	0.51462	0.559305	0.608536	0.472642	0.487105	0.471601	0.477704	0.47903	0.540679	0.515181	0.51242	4	4	100	OPRM1 , OPRL1 , OPRK1 , OPRD1 ,
NLR.family	0.466319	0.53866	0.475253	0.461537	0.450068	0.565439	0.569121	0.565574	0.534052	0.451197	0.512322	25	17	68	NOD2 , NOD1 , NLRX1 , NLRP9P1 , NLRP9 , NLRP8 , NLRP7 , NLRP6 , NLRP5 , NLRP4 , NLRP3P1 , NLRP3 , NLRP2B , NLRP2 , NLRP14 , NLRP13 , NLRP12 , NLRP11 , NLRP10 , NLRP1 , NLRC5 , NLRC4 , NLRC3 , NAIP , CIITA ,
Glycoside.hydrolase.family.31	0.493727	0.538963	0.459427	0.466569	0.534058	0.570029	0.640467	0.488234	0.482352	0.429817	0.512213	7	5	71	MYORG , GANC , MGAM2 , GANAB , SI , GAA , MGAM ,
Prickle.planar.cell.polarity.proteins	0.57074	0.543502	0.581358	0.546939	0.449859	0.459004	0.441338	0.608469	0.517486	0.4608	0.512084	4	3	75	PRICKLE4 , PRICKLE3 , PRICKLE2 , PRICKLE1 ,
Histamine.receptors	0.47541	0.466516	0.475758	0.49099	0.448165	0.670516	0.660731	0.467391	0.473687	0.454652	0.512045	4	4	100	HRH4 , HRH3 , HRH2 , HRH1 ,
Interferon.receptors	0.554832	0.355462	0.431147	0.739896	0.606911	0.625545	0.529015	0.492817	0.442203	0.382809	0.511756	5	4	80	IFNAR2 , IFNAR1 , IFNLR1 , IFNGR2 , IFNGR1 ,
Proline.rich.and.Gla.domain.containing	0.486622	0.538989	0.496242	0.553293	0.506987	0.527928	0.536859	0.522446	0.483297	0.439418	0.511718	4	4	100	PRRG4 , PRRG3 , PRRG2 , PRRG1 ,
Type.II.classical.cadherins	0.492484	0.551574	0.507773	0.693632	0.745996	0.419576	0.441935	0.365395	0.315673	0.563831	0.511709	13	13	100	CDH24 , CDH22 , CDH20 , CDH19 , CDH18 , CDH12 , CDH11 , CDH10 , CDH9 , CDH8 , CDH7 , CDH6 , CDH5 ,
Integrator.complex	0.573758	0.482685	0.531198	0.524683	0.548006	0.493409	0.619916	0.509594	0.480473	0.414993	0.511662	15	11	73	INTS6L , INTS14 , INTS9 , INTS8 , INTS7 , INTS6 , INTS5 , INTS4 , INTS3 , INTS2 , INTS12 , INTS10 , INTS1 , INTS11 , INTS13 ,
Lipins	0.708455	0.420258	0.608923	0.708486	0.394048	0.459846	0.454477	0.553459	0.544268	0.460357	0.511569	3	3	100	LPIN3 , LPIN2 , LPIN1 ,
Zinc.fingers.SWIM.type	0.475347	0.420849	0.491443	0.523599	0.652511	0.610852	0.615527	0.422423	0.478437	0.387818	0.511495	10	9	90	ZSWIM9 , ZSWIM8 , ZSWIM7 , ZSWIM6 , ZSWIM5 , ZSWIM4 , ZSWIM3 , ZSWIM2 , ZSWIM1 , MAP3K1 ,
Shroom.family	0.52817	0.531276	0.509252	0.485716	0.473381	0.466352	0.650855	0.535107	0.501172	0.450169	0.511475	4	4	100	SHROOM4 , SHROOM3 , SHROOM2 , SHROOM1 ,
Myosin.light.chain.kinase.family	0.52999	0.451464	0.447475	0.438225	0.443036	0.496839	0.775304	0.551867	0.588875	0.40951	0.5114	7	7	100	TTN , SPEG , OBSCN , MYLK4 , MYLK3 , MYLK2 , MYLK ,
Potassium.inwardly.rectifying.channel.subfamily.J	0.657738	0.465543	0.524124	0.758879	0.480363	0.45784	0.463732	0.515919	0.46576	0.46937	0.511281	16	15	94	KCNJ9 , KCNJ8 , KCNJ6 , KCNJ5 , KCNJ4 , KCNJ3 , KCNJ2 , KCNJ18 , KCNJ16 , KCNJ15 , KCNJ14 , KCNJ13 , KCNJ12 , KCNJ11 , KCNJ10 , KCNJ1 ,
Type.1.receptor.serine.threonine.kinases	0.472525	0.527445	0.481714	0.548038	0.510277	0.563591	0.580493	0.514143	0.514671	0.360303	0.511186	7	7	100	TGFBR1 , BMPR1B , BMPR1A , ACVRL1 , ACVR1C , ACVR1B , ACVR1 ,
Cysteine.rich.transmembrane.BMP.regulators	0.59483	0.675971	0.524863	0.603794	0.500792	0.467073	0.463974	0.491915	0.427885	0.442972	0.511026	4	4	100	VWCE , BMPER , KCP , CRIM1 ,
LEM.domain.containing	0.512379	0.399193	0.486616	0.519916	0.568546	0.520704	0.613799	0.509749	0.538862	0.441657	0.511005	7	7	100	ANKLE2 , ANKLE1 , EMD , TMPO , LEMD3 , LEMD2 , LEMD1 ,
Paraoxonases	0.443021	0.465158	0.570619	0.45436	0.448203	0.488733	0.468533	0.642416	0.613482	0.447241	0.510972	3	3	100	PON3 , PON2 , PON1 ,
MCM.family	0.440266	0.490386	0.424866	0.476139	0.517954	0.532384	0.618	0.555484	0.466815	0.515604	0.510848	9	9	100	MCMDC2 , MCM9 , MCM8 , MCM7 , MCM6 , MCM5 , MCM4 , MCM3 , MCM2 ,
Components.of.oligomeric.golgi.complex	0.486728	0.467408	0.527071	0.498395	0.545531	0.54325	0.584613	0.443574	0.510021	0.476712	0.510731	8	7	88	COG8 , COG7 , COG6 , COG5 , COG4 , COG3 , COG2 , COG1 ,
Tumor.necrosis.factor.superfamily	0.593947	0.5184	0.527462	0.458477	0.471578	0.536029	0.510527	0.539196	0.533875	0.500841	0.510709	18	18	100	TNFSF9 , TNFSF8 , TNFSF4 , TNFSF18 , TNFSF15 , TNFSF14 , TNFSF13B , TNFSF13 , TNFSF12 , TNFSF11 , TNFSF10 , TNF , LTB , LTA , FASLG , EDA , CD70 , CD40LG ,
TNF.receptor.associated.factors	0.448979	0.503763	0.528139	0.462962	0.50414	0.540862	0.618562	0.495829	0.489069	0.452675	0.510667	7	7	100	TRAF7 , TRAF6 , TRAF5 , TRAF4 , TRAF3 , TRAF2 , TRAF1 ,
Mitochondrial.complex.I.assembly.complex	0.416569	0.460839	0.488889	0.515248	0.563074	0.561282	0.623425	0.429853	0.461185	0.491547	0.510594	5	5	100	TIMMDC1 , TMEM126B , ECSIT , ACAD9 , NDUFAF1 ,
DECID.complex	0.511624	0.414483	0.443933	0.520626	0.582542	0.51446	0.692591	0.396887	0.499951	0.525748	0.510136	10	10	100	MAGOHB , RBM8A , MAGOH , EIF4A3 , CASC3 , UPF3B , UPF2 , UPF1 , SMG1 , DHX34 ,
CORVET.complex	0.507752	0.505631	0.452199	0.539592	0.549737	0.514812	0.648496	0.481646	0.485365	0.411961	0.509938	6	5	83	VPS11 , VPS33A , VPS16 , VPS18 , TGFBRAP1 , VPS8 ,
Ripoptosome	0.675245	0.450407	0.589313	0.437741	0.498556	0.452413	0.506316	0.641347	0.527634	0.484618	0.509816	4	4	100	CFLAR , RIPK1 , FADD , CASP8 ,
Topoisomerases	0.384504	0.399532	0.406267	0.58299	0.538861	0.558255	0.642436	0.514043	0.518885	0.42661	0.509764	6	6	100	TOP3B , TOP3A , TOP2B , TOP2A , TOP1MT , TOP1 ,
NOP2.Sun.RNA.methyltransferase.family	0.411227	0.418576	0.482515	0.539592	0.603486	0.599836	0.601954	0.493599	0.451831	0.395652	0.509671	7	6	86	NSUN7 , NSUN6 , NSUN5 , NSUN4 , NSUN3 , NSUN2 , NOP2 ,
Zinc.fingers.BED.type	0.479122	0.5	0.5	0.485542	0.487951	0.505047	0.597738	0.481671	0.498792	0.530237	0.509664	6	3	50	ZBED6 , ZBED5 , ZBED4 , ZBED3 , ZBED2 , ZBED1 ,
Cytochrome.P450.family.4	0.469457	0.462691	0.511855	0.515916	0.444904	0.582871	0.613405	0.49756	0.524579	0.433062	0.509649	38	8	21	CYP4Z2P , CYP4Z1 , CYP4X1 , CYP4V2 , CYP4F9P , CYP4F8 , CYP4F62P , CYP4F61P , CYP4F60P , CYP4F59P , CYP4F45P , CYP4F44P , CYP4F36P , CYP4F35P , CYP4F34P , CYP4F33P , CYP4F32P , CYP4F31P , CYP4F30P , CYP4F3 , CYP4F29P , CYP4F27P , CYP4F26P , CYP4F25P , CYP4F24P , CYP4F23P , CYP4F22 , CYP4F2 , CYP4F12 , CYP4F11 , CYP4F10P , CYP4B1 , CYP4A44P , CYP4A43P , CYP4A27P , CYP4A26P , CYP4A22 , CYP4A11 ,
Glutamate.metabotropic.receptors	0.673863	0.518786	0.582685	0.412434	0.527807	0.528301	0.404361	0.558746	0.558571	0.494965	0.509628	8	8	100	GRM8 , GRM7 , GRM6 , GRM5 , GRM4 , GRM3 , GRM2 , GRM1 ,
Keratins..type.II	0.5	0.488047	0.488131	0.459319	0.462422	0.5	0.472274	0.624398	0.568285	0.52344	0.509591	27	18	67	KRT222 , KRT86 , KRT85 , KRT84 , KRT83 , KRT82 , KRT81 , KRT80 , KRT8 , KRT79 , KRT78 , KRT77 , KRT76 , KRT75 , KRT74 , KRT73 , KRT72 , KRT71 , KRT7 , KRT6C , KRT6B , KRT6A , KRT5 , KRT4 , KRT3 , KRT2 , KRT1 ,
Tweety.family	0.608201	0.419568	0.529325	0.472104	0.532707	0.60655	0.538813	0.590366	0.464822	0.431683	0.509549	3	3	100	TTYH3 , TTYH2 , TTYH1 ,
I.BAR.domain.containing	0.728372	0.396678	0.594401	0.544165	0.538691	0.534716	0.647874	0.503058	0.446785	0.37848	0.509428	5	4	80	MTSS2 , MTSS1 , BAIAP2L2 , BAIAP2L1 , BAIAP2 ,
Phosphatidylinositol.3.kinase.subunits	0.496535	0.420825	0.461451	0.642348	0.566418	0.560316	0.569875	0.463359	0.518033	0.382034	0.509407	8	8	100	PIK3CG , PIK3CD , PIK3CB , PIK3CA , PIK3C3 , PIK3C2G , PIK3C2B , PIK3C2A ,
Leucine.zipper.tumor.suppressor.family	0.605181	0.569524	0.565719	0.610723	0.639205	0.63726	0.419464	0.352491	0.343548	0.44582	0.509306	4	4	100	N4BP3 , LZTS3 , LZTS2 , LZTS1 ,
Diacylglycerol.O.acyltransferase.2.family	0.488473	0.548735	0.57673	0.465174	0.485151	0.489551	0.494485	0.518171	0.51748	0.4873	0.509198	8	6	75	MOGAT3 , MOGAT2 , MOGAT1 , DGAT2L7P , DGAT2L6 , DGAT2 , AWAT2 , AWAT1 ,
Exosome.complex	0.404768	0.494533	0.358442	0.558033	0.548778	0.568078	0.689161	0.429697	0.4774	0.458518	0.509182	12	11	92	EXOSC9 , EXOSC8 , EXOSC7 , EXOSC6 , EXOSC5 , EXOSC4 , EXOSC3 , EXOSC2 , EXOSC10 , EXOSC1 , DIS3L , DIS3 ,
Pseudoautosomal.regions	0.493076	0.38446	0.458789	0.6322	0.581901	0.57451	0.519924	0.429059	0.531365	0.469259	0.509052	35	9	26	WASIR1 , WASH6P , VAMP7 , TRPC6P , ELOCP24 , SPRY3 , IL9R , DPH3P2 , DDX11L16 , AMD1P2 , ZBED1 , XG , SLC25A6 , SHOX , PPP2R3B , PLCXD1 , P2RY8 , MIR6089 , MIR3690 , LINC00685 , LINC00106 , LINC00102 , IL3RA , GTPBP6 , FABP5P13 , DHRSX-IT1 , DHRSX , CSF2RA , CRLF2 , CD99P1 , CD99 , ASMTL-AS1 , ASMTL , ASMT , AKAP17A ,
NURF.complex	0.474182	0.36223	0.361848	0.568201	0.531881	0.549562	0.701431	0.470437	0.523209	0.512294	0.50901	4	4	100	SMARCA1 , RBBP7 , RBBP4 , BPTF ,
MAB21.family	0.527017	0.467943	0.583184	0.504188	0.64612	0.522758	0.44846	0.492464	0.415573	0.5	0.508965	4	3	75	MAB21L4 , MAB21L3 , MAB21L2 , MAB21L1 ,
Nucleoredoxin.family	0.512195	0.473406	0.439394	0.354585	0.40036	0.655633	0.620341	0.521686	0.691155	0.423514	0.508897	3	3	100	NXNL2 , NXNL1 , NXN ,
CDC42.effector.proteins	0.460121	0.381355	0.489174	0.549499	0.522733	0.550592	0.63227	0.566132	0.50127	0.386975	0.508889	5	5	100	CDC42EP5 , CDC42EP4 , CDC42EP3 , CDC42EP2 , CDC42EP1 ,
Death.inducing.signaling.complex	0.678222	0.460834	0.58412	0.427499	0.503432	0.46661	0.506176	0.652568	0.51649	0.461534	0.508807	6	5	83	CFLAR , CASP10 , CASP8 , FADD , FASLG , FAS ,
Extended.synaptotagmins	0.530645	0.534194	0.393062	0.461021	0.494274	0.629355	0.645308	0.522476	0.512709	0.384947	0.508594	3	3	100	ESYT3 , ESYT2 , ESYT1 ,
Pentatricopeptide.repeat.containing	0.552868	0.445532	0.620532	0.465085	0.543937	0.544993	0.589341	0.50467	0.453714	0.408146	0.508439	7	6	86	PRORP , PTCD3 , PTCD2 , PTCD1 , MRPS27 , POLRMT , LRPPRC ,
WRAD.complex	0.508945	0.518065	0.455592	0.540685	0.606262	0.467624	0.570402	0.535134	0.481901	0.399881	0.508394	4	4	100	DPY30 , RBBP5 , ASH2L , WDR5 ,
WBP1.VOPP1.family	0.442139	0.445044	0.369616	0.509303	0.520944	0.564036	0.600491	0.59261	0.602173	0.371203	0.50838	3	3	100	WBP1L , WBP1 , VOPP1 ,
Shelterin.complex	0.494216	0.440691	0.380637	0.6286	0.557048	0.584478	0.613954	0.390101	0.517523	0.462335	0.508374	6	6	100	TINF2 , ACD , POT1 , TERF2IP , TERF2 , TERF1 ,
Wnt.family	0.502034	0.616269	0.495792	0.576563	0.566959	0.494134	0.39232	0.509294	0.519454	0.404429	0.508357	19	19	100	WNT9B , WNT9A , WNT8B , WNT8A , WNT7B , WNT7A , WNT6 , WNT5B , WNT5A , WNT4 , WNT3A , WNT3 , WNT2B , WNT2 , WNT16 , WNT11 , WNT10B , WNT10A , WNT1 ,
Condensin.subunits	0.514864	0.394752	0.456791	0.571807	0.598919	0.573455	0.629374	0.485496	0.480126	0.383653	0.508264	8	8	100	NCAPG2 , NCAPD3 , NCAPH2 , SMC4 , SMC2 , NCAPH , NCAPG , NCAPD2 ,
Actinins	0.427137	0.303488	0.287241	0.523921	0.702543	0.667206	0.770411	0.469507	0.424772	0.424509	0.508177	4	4	100	ACTN4 , ACTN3 , ACTN2 , ACTN1 ,
Tec.family.tyrosine.kinases	0.5	0.456478	0.5	0.436683	0.500672	0.545055	0.665062	0.464525	0.534278	0.467803	0.50784	5	5	100	TXK , BTK , ITK , BMX , TEC ,
GATOR2.subcomplex	0.599292	0.483004	0.385621	0.526595	0.503641	0.561311	0.741999	0.534979	0.461944	0.369278	0.507597	5	5	100	SEC13 , SEH1L , WDR59 , WDR24 , MIOS ,
Bone.morphogenetic.proteins	0.5	0.523727	0.5	0.512993	0.473528	0.498292	0.499962	0.552442	0.504168	0.501973	0.507454	11	9	82	BMP8B , BMP8A , BMP7 , BMP6 , BMP5 , BMP4 , BMP3 , BMP2 , BMP15 , BMP10 , BMP1 ,
Glycerol.3.phosphate.acyltransferases	0.59095	0.456223	0.410052	0.499298	0.603174	0.491344	0.82028	0.451667	0.451526	0.383087	0.507406	4	3	75	GPAM , GPAT4 , GPAT3 , GPAT2 ,
UPF1.like.RNA.helicases	0.583956	0.452254	0.428257	0.56942	0.563386	0.570725	0.575528	0.490913	0.53164	0.383636	0.507307	11	10	91	ZGRF1 , HELZ2 , HELZ , DNA2 , MOV10 , MOV10L1 , IGHMBP2 , UPF1 , ZNFX1 , AQR , SETX ,
ZYG11.cell.cycle.regulator.family	0.598759	0.616233	0.4641	0.46109	0.522134	0.507156	0.489837	0.592766	0.515869	0.396163	0.507261	3	3	100	ZYG11B , ZYG11A , ZER1 ,
Condensin.II.subunits	0.519115	0.366451	0.46106	0.578761	0.599326	0.580688	0.625512	0.489269	0.476019	0.387491	0.507175	5	5	100	NCAPG2 , NCAPD3 , NCAPH2 , SMC4 , SMC2 ,
TIR.domain.containing	0.580411	0.501253	0.553127	0.569747	0.528318	0.484707	0.588553	0.45673	0.481051	0.400924	0.507157	25	23	92	TLR9 , TLR8 , TLR7 , TLR6 , TLR5 , TLR4 , TLR3 , TLR2 , TLR10 , TLR1 , TIRAP , TICAM2 , TICAM1 , SIGIRR , SARM1 , MYD88 , IL1RL2 , IL1RL1 , IL1RAPL2 , IL1RAPL1 , IL1RAP , IL1R1 , IL18RAP , IL18R1 , IL17RD ,
PAR.bZIP.family	0.441719	0.536789	0.359282	0.495422	0.525147	0.5461	0.543077	0.478771	0.475612	0.602093	0.506921	3	3	100	TEF , HLF , DBP ,
Cyclin.and.CBS.domain.divalent.metal.cation.transport.mediators	0.714287	0.51372	0.664769	0.600454	0.518421	0.434184	0.453451	0.46167	0.448863	0.466656	0.50691	4	4	100	CNNM4 , CNNM3 , CNNM2 , CNNM1 ,
Dishevelled.segment.polarity.proteins	0.541881	0.525745	0.540279	0.499329	0.529504	0.448214	0.554544	0.514834	0.486339	0.462559	0.506816	4	4	100	DVL3 , DVL2 , DVL1 , DIXDC1 ,
Purinosome	0.433384	0.386666	0.473892	0.49078	0.555801	0.516234	0.642024	0.53086	0.488288	0.476071	0.506735	6	6	100	ATIC , ADSL , PAICS , PFAS , PPAT , GART ,
Endosome.associated.recycling.protein..EARP..complex	0.459069	0.447172	0.511081	0.531487	0.503884	0.528559	0.616026	0.528472	0.475428	0.418068	0.506686	4	4	100	VPS50 , VPS53 , VPS52 , VPS51 ,
Transcription.elongation.factor.A.like.family	0.544175	0.46401	0.3368	0.596283	0.594346	0.552281	0.6521	0.399864	0.487716	0.476253	0.506628	9	4	44	TCEAL9 , TCEAL8 , TCEAL7 , TCEAL6 , TCEAL5 , TCEAL4 , TCEAL3 , TCEAL2 , TCEAL1 ,
Constitutive.centromere.associated.network	0.438138	0.372334	0.499785	0.482774	0.590312	0.538926	0.65676	0.503466	0.497108	0.417715	0.506576	17	15	88	ITGB3BP , CENPX , CENPS , CENPW , CENPT , CENPU , CENPQ , CENPP , CENPO , CENPM , CENPK , CENPI , CENPH , CENPN , CENPL , CENPC , CENPA ,
Galactosidases.beta	0.618083	0.503033	0.547827	0.474694	0.520498	0.50201	0.543544	0.530354	0.471863	0.4622	0.506225	4	4	100	GLB1L3 , GLB1L2 , GLB1L , GLB1 ,
MJD.deubiquinating.enzymes	0.503405	0.428317	0.408609	0.543528	0.602098	0.58408	0.559802	0.561749	0.445267	0.422503	0.506217	4	3	75	JOSD2 , JOSD1 , ATXN3L , ATXN3 ,
Aquaporins	0.451338	0.46058	0.565853	0.448123	0.563446	0.483654	0.547305	0.562814	0.48477	0.43929	0.506204	14	10	71	MIP , AQP9 , AQP8 , AQP7 , AQP6 , AQP5 , AQP4 , AQP3 , AQP2 , AQP12B , AQP12A , AQP11 , AQP10 , AQP1 ,
ADAMTS.like	0.499699	0.482218	0.564189	0.477353	0.470943	0.486522	0.511813	0.528947	0.560519	0.472746	0.506139	7	7	100	PAPLN , THSD4 , ADAMTSL5 , ADAMTSL4 , ADAMTSL3 , ADAMTSL2 , ADAMTSL1 ,
Paired.boxes	0.5	0.5	0.5	0.513619	0.565033	0.487984	0.516628	0.5	0.488666	0.482852	0.506087	9	9	100	PAX9 , PAX8 , PAX7 , PAX6 , PAX5 , PAX4 , PAX3 , PAX2 , PAX1 ,
Alpha.catenins	0.603723	0.334904	0.491449	0.521672	0.567503	0.575726	0.567877	0.53615	0.515713	0.441032	0.505781	3	3	100	CTNNA3 , CTNNA2 , CTNNA1 ,
Methyl.CpG.binding.domain.containing	0.598674	0.398886	0.579646	0.529093	0.533276	0.524567	0.60327	0.442467	0.478019	0.462514	0.505748	11	11	100	BAZ2B , BAZ2A , SETDB2 , SETDB1 , MECP2 , MBD6 , MBD5 , MBD4 , MBD3 , MBD2 , MBD1 ,
Gemins	0.378255	0.391482	0.47757	0.593417	0.524514	0.553236	0.626934	0.437568	0.542242	0.403472	0.505604	7	7	100	DDX20 , GEMIN8 , GEMIN7 , GEMIN6 , GEMIN5 , GEMIN4 , GEMIN2 ,
Integrin.beta.subunits	0.565374	0.495709	0.548635	0.51804	0.574973	0.587717	0.44763	0.534748	0.506039	0.336141	0.505515	9	9	100	ITGBL1 , ITGB8 , ITGB7 , ITGB6 , ITGB5 , ITGB4 , ITGB3 , ITGB2 , ITGB1 ,
NDC80.kinetochore.complex	0.494877	0.5	0.494949	0.48284	0.496372	0.49705	0.562153	0.525357	0.495191	0.489996	0.504879	4	4	100	NUF2 , SPC25 , SPC24 , NDC80 ,
Opsin.receptors	0.467817	0.478775	0.534558	0.451141	0.514224	0.507476	0.494065	0.547277	0.551738	0.464221	0.504831	11	8	73	RRH , RHO , RGR , OPN5 , OPN4 , OPN3 , OPN1SW , OPN1MW3 , OPN1MW2 , OPN1MW , OPN1LW ,
Zinc.fingers.GRF.type	0.566849	0.490825	0.559518	0.512557	0.527408	0.512928	0.528661	0.504625	0.446228	0.460692	0.504827	7	6	86	ZGRF1 , ZCCHC4 , TTF2 , TOP3A , NEIL3 , ERI2 , APEX2 ,
Golgi.associated.retrograde.protein..GARP..complex	0.471994	0.4282	0.484626	0.507162	0.523273	0.521285	0.627213	0.566185	0.46239	0.42267	0.504778	4	4	100	VPS54 , VPS53 , VPS52 , VPS51 ,
Chromatin.accessibility.complex	0.450942	0.320052	0.513393	0.516854	0.576069	0.511707	0.634242	0.531521	0.478669	0.460457	0.504774	4	4	100	SMARCA5 , BAZ1A , POLE3 , CHRAC1 ,
Transmembrane.channel.like.family	0.487283	0.482726	0.562192	0.462467	0.542542	0.525696	0.495359	0.522844	0.534792	0.413279	0.504655	8	8	100	TMC8 , TMC7 , TMC6 , TMC5 , TMC4 , TMC3 , TMC2 , TMC1 ,
Dolichyl.D.mannosyl.phosphate.dependent.mannosyltransferases	0.374887	0.424875	0.484036	0.51726	0.551254	0.554602	0.5901	0.508528	0.471343	0.43961	0.504623	9	8	89	POMT2 , POMT1 , PIGZ , PIGV , PIGM , PIGB , ALG12 , ALG9 , ALG3 ,
Astacins	0.5	0.497711	0.5	0.497269	0.497055	0.497527	0.510806	0.532736	0.510821	0.497517	0.504605	6	5	83	TLL2 , TLL1 , MEP1B , MEP1A , ASTL , BMP1 ,
GDNF.family.ligands	0.625866	0.524924	0.564639	0.492257	0.492605	0.480447	0.494541	0.505771	0.503343	0.482874	0.5046	4	4	100	NRTN , GDNF , PSPN , ARTN ,
CAP.superfamily	0.407368	0.440488	0.440909	0.422053	0.613478	0.553327	0.589715	0.529861	0.49887	0.452643	0.504594	13	11	85	CLEC18C , CLEC18B , CLEC18A , GLIPR1L2 , GLIPR1L1 , GLIPR1 , CRISP3 , CRISP2 , CRISP1 , R3HDML , PI16 , PI15 , GLIPR2 ,
Chymotrypsin.like.elastases	0.628026	0.651769	0.490404	0.468354	0.468685	0.483153	0.481434	0.507799	0.491896	0.497425	0.504547	5	3	60	CELA3B , CELA3A , CELA2B , CELA2A , CELA1 ,
Cytochrome.P450.family.1	0.5	0.479908	0.5	0.470993	0.46556	0.5	0.480928	0.563997	0.591816	0.487216	0.504491	4	3	75	CYP1D1P , CYP1B1 , CYP1A2 , CYP1A1 ,
BPI.fold.containing	0.5	0.485292	0.493182	0.557696	0.499911	0.550008	0.523784	0.508397	0.46079	0.460701	0.504418	16	11	69	PLTP , LBP , CETP , BPIFC , BPIFB9P , BPIFB6 , BPIFB5P , BPIFB4 , BPIFB3 , BPIFB2 , BPIFB1 , BPIFA4P , BPIFA3 , BPIFA2 , BPIFA1 , BPI ,
Patatin.like.phospholipase.domain.containing	0.37625	0.356456	0.43336	0.537864	0.675378	0.555422	0.617676	0.453959	0.482888	0.426411	0.504379	10	8	80	PNPLA8 , PNPLA7 , PNPLA6 , PNPLA5 , PNPLA4 , PNPLA3 , PNPLA2 , PNPLA10P , PNPLA1 , PLA2G6 ,
Adhesion.G.protein.coupled.receptors..subfamily.G	0.732189	0.660525	0.498421	0.67891	0.576726	0.450029	0.36854	0.421548	0.487954	0.396413	0.504341	7	7	100	ADGRG7 , ADGRG6 , ADGRG5 , ADGRG4 , ADGRG3 , ADGRG2 , ADGRG1 ,
RNA.pseudouridylate.synthase.domain.containing	0.396635	0.485347	0.429835	0.556747	0.518321	0.555462	0.582966	0.548517	0.438155	0.423175	0.50428	4	4	100	RPUSD4 , RPUSD3 , RPUSD2 , RPUSD1 ,
Zinc.fingers.MIZ.type	0.508031	0.414582	0.313811	0.690432	0.604065	0.533167	0.6492	0.383849	0.495563	0.453393	0.504229	7	7	100	ZMIZ2 , ZMIZ1 , PIAS4 , PIAS3 , PIAS2 , PIAS1 , NSMCE2 ,
Complement.system.activation.components	0.484631	0.492172	0.484848	0.475584	0.489946	0.508488	0.596228	0.51618	0.506663	0.467869	0.50422	27	23	85	MBL2 , MASP2 , MASP1 , FCN3 , FCN2 , FCN1 , COLEC11 , COLEC10 , CFP , CFD , CFB , C9 , C8G , C8B , C8A , C7 , C6 , C5 , C4B , C4A , C3 , C2 , C1S , C1R , C1QC , C1QB , C1QA ,
Small.G.protein.signaling.modulators	0.567764	0.477263	0.500484	0.461637	0.481384	0.537763	0.540015	0.580717	0.580028	0.378074	0.504152	3	3	100	SGSM3 , SGSM2 , SGSM1 ,
FA.complementation.groups	0.499371	0.444716	0.401549	0.456425	0.532323	0.527828	0.685333	0.488413	0.544276	0.456058	0.504102	22	22	100	RFWD3 , XRCC2 , UBE2T , SLX4 , RAD51C , RAD51 , PALB2 , MAD2L2 , FANCM , FANCL , FANCI , FANCG , FANCF , FANCE , FANCD2 , FANCC , FANCB , FANCA , ERCC4 , BRIP1 , BRCA2 , BRCA1 ,
Melanocortin.receptors	0.5	0.507494	0.5	0.494467	0.513658	0.512673	0.527096	0.492301	0.4891	0.5	0.504088	5	5	100	MC5R , MC4R , MC3R , MC2R , MC1R ,
Cholinergic.receptors.muscarinic	0.5	0.501814	0.492172	0.484705	0.5	0.5	0.5	0.527245	0.539197	0.491446	0.504064	5	5	100	CHRM5 , CHRM4 , CHRM3 , CHRM2 , CHRM1 ,
MTOR.complex.2	0.586847	0.504307	0.541281	0.52782	0.583336	0.555382	0.521739	0.446107	0.488078	0.368	0.504005	5	5	100	MAPKAP1 , PRR5 , MLST8 , RICTOR , MTOR ,
Interferons	0.5	0.5	0.5	0.5	0.491561	0.5	0.498079	0.506253	0.547503	0.492424	0.50398	33	6	18	IL6 , IFNWP9 , IFNWP5 , IFNWP4 , IFNWP2 , IFNWP19 , IFNWP18 , IFNWP15 , IFNW1 , IFNNP1 , IFNL3 , IFNL2 , IFNL1 , IFNK , IFNG , IFNB1 , IFNA8 , IFNA7 , IFNA6 , IFNA5 , IFNA4 , IFNA22P , IFNA21 , IFNA20P , IFNA2 , IFNA17 , IFNA16 , IFNA14 , IFNA13 , IFNA12P , IFNA11P , IFNA10 , IFNA1 ,
ASAP.complex	0.43949	0.499759	0.480448	0.496401	0.550471	0.520029	0.617505	0.453908	0.467448	0.449822	0.503977	3	3	100	SAP18 , ACIN1 , RNPS1 ,
Collagen.proteoglycans	0.493852	0.516017	0.512742	0.486166	0.506284	0.481362	0.501886	0.525465	0.505882	0.499568	0.50393	5	4	80	COL15A1 , COL12A1 , COL9A3 , COL9A2 , COL9A1 ,
Gamma.glutamyltransferases	0.601367	0.518049	0.606941	0.545211	0.573826	0.430423	0.361372	0.56143	0.49698	0.441031	0.503918	13	4	31	GGTLC5P , GGTLC4P , GGTLC3 , GGTLC2 , GGTLC1 , GGT8P , GGT7 , GGT6 , GGT5 , GGT4P , GGT3P , GGT2 , GGT1 ,
MutL.homologs	0.477971	0.484056	0.537469	0.485059	0.513083	0.52792	0.521361	0.498061	0.498256	0.469988	0.503917	4	4	100	PMS2 , PMS1 , MLH3 , MLH1 ,
B.WICH.chromatin.remodelling.complex.subunits	0.459402	0.329346	0.374786	0.574069	0.523022	0.555754	0.615534	0.539586	0.517129	0.505688	0.503879	8	8	100	DDX21 , SMARCA5 , SF3B1 , MYO1C , MYBBP1A , ERCC6 , DEK , BAZ1B ,
Receptor..G.protein.coupled..activity.modifying.proteins	0.474898	0.475076	0.564535	0.519283	0.465098	0.471119	0.468173	0.458786	0.515017	0.597171	0.503807	3	3	100	RAMP3 , RAMP2 , RAMP1 ,
Carcinoembryonic.antigen.family	0.481045	0.5	0.5	0.661345	0.475785	0.485753	0.479803	0.480526	0.470915	0.479581	0.503745	35	7	20	PSG9 , PSG8 , PSG7 , PSG6 , PSG5 , PSG4 , PSG3 , PSG2 , PSG11 , PSG10P , PSG1 , CEACAMP9 , CEACAMP8 , CEACAMP7 , CEACAMP6 , CEACAMP5 , CEACAMP4 , CEACAMP3 , CEACAMP2 , CEACAMP11 , CEACAMP10 , CEACAMP1 , CEACAM8 , CEACAM7 , CEACAM6 , CEACAM5 , CEACAM4 , CEACAM3 , CEACAM22P , CEACAM21 , CEACAM20 , CEACAM19 , CEACAM18 , CEACAM16 , CEACAM1 ,
CEA.cell.adhesion.molecule.family	0.481045	0.5	0.5	0.661345	0.475785	0.485753	0.479803	0.480526	0.470915	0.479581	0.503745	24	6	25	CEACAMP9 , CEACAMP8 , CEACAMP7 , CEACAMP6 , CEACAMP5 , CEACAMP4 , CEACAMP3 , CEACAMP2 , CEACAMP11 , CEACAMP10 , CEACAMP1 , CEACAM8 , CEACAM7 , CEACAM6 , CEACAM5 , CEACAM4 , CEACAM3 , CEACAM22P , CEACAM21 , CEACAM20 , CEACAM19 , CEACAM18 , CEACAM16 , CEACAM1 ,
Exportins	0.439796	0.426331	0.411584	0.533418	0.551472	0.586198	0.67184	0.446487	0.469898	0.435339	0.503619	7	7	100	XPOT , XPO7 , XPO6 , XPO5 , XPO4 , XPO1 , CSE1L ,
Gasdermins	0.5	0.5	0.5	0.497467	0.496903	0.524466	0.497817	0.518946	0.496757	0.5	0.503595	6	3	50	PJVK , GSDME , GSDMD , GSDMC , GSDMB , GSDMA ,
Laminin.subunits	0.500718	0.44939	0.46164	0.447846	0.542459	0.494551	0.626987	0.488661	0.565575	0.455239	0.503594	12	11	92	LAMC3 , LAMC2 , LAMC1 , LAMB4 , LAMB3 , LAMB2 , LAMB1 , LAMA5 , LAMA4 , LAMA3 , LAMA2 , LAMA1 ,
RAB.like.GTPases	0.597274	0.480202	0.405721	0.601528	0.510348	0.580411	0.61292	0.450954	0.516173	0.373717	0.503553	5	4	80	RABL6 , RABL3 , RABL2B , RABL2A , IFT22 ,
Exon.junction.complex	0.455094	0.400908	0.434698	0.551693	0.549615	0.519052	0.690705	0.440551	0.444097	0.500324	0.503516	5	5	100	MAGOHB , RBM8A , MAGOH , EIF4A3 , CASC3 ,
Class.III.Cys.based.CDC25.phosphatases	0.541825	0.479654	0.570755	0.499052	0.505597	0.508476	0.493451	0.503639	0.48862	0.481717	0.50344	3	3	100	CDC25C , CDC25B , CDC25A ,
Olfactory.receptors	0.5	0.5	0.5	0.496835	0.5	0.5	0.53201	0.497283	0.504571	0.5	0.503411	864	262	30	OR56B4 , OR56B3P , OR56B2P , OR56B1 , OR56A7P , OR56A5 , OR56A4 , OR56A3 , OR56A1 , OR55B1P , OR52Z1 , OR52Y1P , OR52X1P , OR52W1 , OR52V1P , OR52U1P , OR52T1P , OR52S1P , OR52R1 , OR52Q1P , OR52P2P , OR52P1P , OR52N5 , OR52N4 , OR52N3P , OR52N2 , OR52N1 , OR52M2P , OR52M1 , OR52L2P , OR52L1 , OR52K3P , OR52K2 , OR52K1 , OR52J3 , OR52J2P , OR52J1P , OR52I2 , OR52I1 , OR52H2P , OR52H1 , OR52E8 , O…
Olfactory.receptors..family.51	0.5	0.5	0.5	0.5	0.5	0.5	0.527161	0.497736	0.505417	0.5	0.503368	44	17	39	OR51V1 , OR51T1 , OR51S1 , OR51R1P , OR51Q1 , OR51P1P , OR51N1P , OR51M1 , OR51L1 , OR51K1P , OR51J1 , OR51I2 , OR51I1 , OR51H2P , OR51H1 , OR51G2 , OR51G1 , OR51F5P , OR51F4P , OR51F3P , OR51F2 , OR51F1 , OR51E2 , OR51E1 , OR51D1 , OR51C4P , OR51C1P , OR51B8P , OR51B6 , OR51B5 , OR51B4 , OR51B3P , OR51B2 , OR51AB1P , OR51A9P , OR51A8P , OR51A7 , OR51A6P , OR51A5P , OR51A4 , OR51A3P , OR51A2 , OR…
Vestigial.like.family	0.479764	0.489841	0.480051	0.501484	0.485847	0.56095	0.616026	0.474941	0.467577	0.453256	0.50333	4	4	100	VGLL4 , VGLL3 , VGLL2 , VGLL1 ,
Alpha.arrestins	0.554184	0.371958	0.344237	0.574592	0.592371	0.692854	0.677096	0.456967	0.451138	0.368562	0.503308	6	6	100	TXNIP , ARRDC5 , ARRDC4 , ARRDC3 , ARRDC2 , ARRDC1 ,
KMN.network	0.520323	0.493943	0.459561	0.500028	0.522969	0.512314	0.493714	0.527833	0.542689	0.475708	0.503195	10	9	90	ZWINT , KNL1 , NUF2 , SPC25 , SPC24 , NDC80 , PMF1 , NSL1 , MIS12 , DSN1 ,
SMAD.family	0.418851	0.364639	0.490385	0.497367	0.532831	0.468287	0.678993	0.462178	0.560979	0.472924	0.503176	8	7	88	SMAD9 , SMAD7 , SMAD6 , SMAD5 , SMAD4 , SMAD3 , SMAD2 , SMAD1 ,
Polycomb.group.ring.fingers	0.402896	0.421939	0.368152	0.530689	0.600491	0.636811	0.658245	0.475967	0.454263	0.381146	0.503078	7	5	71	PCGF7P , PCGF6 , PCGF5 , PCGF3 , PCGF2 , PCGF1 , BMI1 ,
Mucins	0.495902	0.5	0.49596	0.500779	0.507748	0.511414	0.495633	0.519456	0.496685	0.5	0.503075	21	13	62	OVGP1 , MUC8 , MUC7 , MUC6 , MUC5B , MUC5AC , MUC4 , MUC3B , MUC3A , MUC22 , MUC21 , MUC20 , MUC2 , MUC19 , MUC17 , MUC16 , MUC15 , MUC13 , MUC12 , MUC1 , EMCN ,
Cytochrome.P450.family.2	0.549261	0.543165	0.502916	0.502066	0.532093	0.522799	0.480119	0.500343	0.460055	0.483282	0.502982	36	10	28	CYP2E1 , CYP2F1 , CYP2F2P , CYP2G1P , CYP2G2P , CYP2J2 , CYP2R1 , CYP2S1 , CYP2T1P , CYP2T3P , CYP2U1 , CYP2W1 , CYP2D8P , CYP2D7 , CYP2D6 , CYP2C9 , CYP2C8 , CYP2C64P , CYP2C63P , CYP2C61P , CYP2C60P , CYP2C59P , CYP2C58P , CYP2C56P , CYP2C23P , CYP2C19 , CYP2C18 , CYP2C115P , CYP2B7P , CYP2B6 , CYP2AC1P , CYP2AB1P , CYP2A7P1 , CYP2A7 , CYP2A6 , CYP2A13 ,
Activating.signal.cointegrator.1.complex	0.559408	0.465115	0.49743	0.483583	0.568107	0.564728	0.659969	0.420078	0.456416	0.410546	0.502886	4	4	100	TRIP4 , ASCC3 , ASCC2 , ASCC1 ,
XK.related.family	0.51884	0.49375	0.533614	0.451674	0.535936	0.522397	0.502925	0.495308	0.498201	0.491982	0.502865	11	8	73	XKRY2 , XKRY , XKRX , XKR9 , XKR8 , XKR7 , XKR6 , XKR5 , XKR4 , XKR3 , XK ,
Cas.scaffold.proteins	0.436988	0.467879	0.484907	0.523494	0.517914	0.455404	0.568274	0.50425	0.480353	0.522823	0.502811	4	4	100	NEDD9 , EFS , CASS4 , BCAR1 ,
Fibulins	0.518087	0.4837	0.449926	0.491527	0.509906	0.492315	0.516043	0.57854	0.50215	0.500972	0.502786	8	8	100	HMCN2 , HMCN1 , FBLN7 , FBLN5 , FBLN2 , FBLN1 , EFEMP2 , EFEMP1 ,
Calcium.homeostasis.modulators	0.5	0.5	0.5	0.497551	0.496099	0.5	0.54118	0.493207	0.504058	0.492898	0.502777	6	3	50	CALHM6 , CALHM5 , CALHM4 , CALHM3 , CALHM2 , CALHM1 ,
TEA.domain.transcription.factors	0.458142	0.466489	0.474495	0.4365	0.432809	0.582974	0.533004	0.534575	0.607623	0.455827	0.5027	4	4	100	TEAD4 , TEAD3 , TEAD2 , TEAD1 ,
IKK.complex	0.417051	0.484442	0.543709	0.542396	0.524019	0.535783	0.545856	0.450209	0.490416	0.407303	0.502682	3	3	100	CHUK , IKBKG , IKBKB ,
TCF.LEF.transcription.factor.family	0.513094	0.507354	0.5	0.510387	0.500574	0.489292	0.5136	0.508639	0.494106	0.5	0.502661	4	4	100	LEF1 , TCF7L2 , TCF7L1 , TCF7 ,
Hyalectan.proteoglycans	0.486281	0.522115	0.479973	0.580453	0.482078	0.586414	0.478558	0.510238	0.454905	0.429052	0.502643	4	4	100	VCAN , NCAN , BCAN , ACAN ,
Sad1.and.UNC84.domain.containing	0.593901	0.54875	0.420819	0.492855	0.547875	0.515396	0.657661	0.474121	0.478216	0.387821	0.502613	5	5	100	SPAG4 , SUN5 , SUN3 , SUN2 , SUN1 ,
Dopamine.receptors	0.5	0.5	0.498232	0.5	0.525123	0.5	0.5	0.5	0.5	0.5	0.502595	5	5	100	DRD5 , DRD4 , DRD3 , DRD2 , DRD1 ,
Helix.turn.helix.CENPB.type.domain.containing	0.534627	0.446506	0.335705	0.52739	0.532793	0.595703	0.487148	0.563542	0.646543	0.387576	0.502545	13	9	69	TIGD2 , TIGD5 , TIGD4 , TIGD7 , TIGD6 , TIGD1 , TIGD3 , POGZ , POGK , JRK , JRKL , CENPB , CENPBD1 ,
Ciliogenesis.and.planar.polarity.effector.complex.subunits	0.526696	0.47308	0.5	0.447756	0.512691	0.514282	0.554163	0.510607	0.534425	0.475646	0.502517	5	3	60	WDPCP , INTU , FUZ , CPLANE2 , CPLANE1 ,
Pseudoautosomal.region.2	0.469153	0.407016	0.544821	0.4552	0.610696	0.56992	0.61106	0.494677	0.451984	0.375572	0.502327	10	3	30	WASIR1 , WASH6P , VAMP7 , TRPC6P , ELOCP24 , SPRY3 , IL9R , DPH3P2 , DDX11L16 , AMD1P2 ,
AKT.kinases	0.429961	0.4038	0.464465	0.608776	0.548228	0.524673	0.504949	0.510918	0.534742	0.420158	0.502301	3	3	100	AKT3 , AKT2 , AKT1 ,
Bisphosphoglycerate.phosphatases	0.50854	0.50528	0.447475	0.452065	0.482175	0.545228	0.540528	0.542393	0.523755	0.48124	0.502238	4	3	75	BPGM , PGAM4 , PGAM2 , PGAM1 ,
Glycoprotein.hormone.subunits	0.5	0.5	0.5	0.495146	0.493671	0.505416	0.525422	0.494565	0.504887	0.501022	0.502236	12	5	42	CGB8 , CGB7 , CGB5 , CGB3 , CGB2 , CGB1 , TSHB , LHB , GPHB5 , GPHA2 , FSHB , CGA ,
Adhesion.G.protein.coupled.receptors..subfamily.A	0.598846	0.58947	0.514565	0.45864	0.563557	0.497991	0.397148	0.535489	0.548187	0.414964	0.502223	3	3	100	ADGRA2 , ADGRA1 , ADGRA3 ,
Pellino.E3.ubiquitin.protein.ligases	0.423043	0.373343	0.297254	0.748618	0.50079	0.559085	0.697261	0.475092	0.477524	0.390792	0.502195	3	3	100	PELI3 , PELI2 , PELI1 ,
Neuregulins	0.640364	0.552965	0.485843	0.552369	0.531499	0.549592	0.496239	0.536566	0.453625	0.360426	0.502125	4	4	100	NRG4 , NRG3 , NRG2 , NRG1 ,
Pumilio.homology.domain.containing	0.568132	0.494486	0.44536	0.538167	0.594084	0.526935	0.615468	0.439903	0.512075	0.352502	0.502109	3	3	100	PUM3 , PUM2 , PUM1 ,
Histone.deacetylases..class.IIA	0.516764	0.47994	0.337943	0.611772	0.559708	0.499963	0.556758	0.513845	0.495848	0.463033	0.50209	4	4	100	HDAC9 , HDAC7 , HDAC5 , HDAC4 ,
Interleukin.6.type.cytokine.family	0.5	0.5	0.5	0.498876	0.483859	0.493412	0.500549	0.511117	0.549933	0.478608	0.501817	8	7	88	CTF2P , OSM , LIF , IL6 , IL11 , CTF1 , CNTF , CLCF1 ,
Transglutaminases	0.493932	0.5	0.518917	0.596162	0.474258	0.47967	0.48159	0.499059	0.481207	0.484778	0.501738	9	8	89	TGM7 , TGM6 , TGM5 , TGM4 , TGM3 , TGM2 , TGM1 , F13A1 , EPB42 ,
Myozenins	0.498675	0.5	0.5	0.515277	0.5	0.5	0.5	0.5	0.5	0.5	0.501697	3	3	100	MYOZ3 , MYOZ2 , MYOZ1 ,
Transforming.growth.factor.beta.family	0.491619	0.488533	0.554812	0.475154	0.556099	0.450996	0.432717	0.55865	0.542826	0.455067	0.50165	3	3	100	TGFB3 , TGFB2 , TGFB1 ,
Killer.cell.lectin.like.receptors	0.5	0.5	0.499495	0.5	0.5	0.5	0.5	0.499474	0.515445	0.5	0.501602	12	5	42	KLRK1 , KLRG2 , KLRG1 , KLRF2 , KLRF1 , KLRD1 , KLRC4 , KLRC3 , KLRC2 , KLRC1 , KLRB1 , KLRA1P ,
Vanins	0.490523	0.5	0.490657	0.508179	0.509713	0.499694	0.521954	0.502516	0.491728	0.48979	0.501581	4	3	75	BTD , VNN3 , VNN2 , VNN1 ,
Fos.transcription.factor.family	0.377842	0.436458	0.325552	0.459576	0.562246	0.55964	0.699793	0.380993	0.51097	0.578858	0.501565	4	4	100	FOSL2 , FOSL1 , FOSB , FOS ,
Argonaute.PIWI.family	0.573532	0.376778	0.548986	0.618502	0.563035	0.557706	0.540183	0.487434	0.473527	0.347849	0.501555	8	7	88	PIWIL4 , PIWIL3 , PIWIL2 , PIWIL1 , AGO4 , AGO3 , AGO2 , AGO1 ,
Peptidyl.arginine.deiminases	0.5	0.498474	0.498485	0.488628	0.512509	0.498352	0.523999	0.485915	0.509169	0.498344	0.501542	5	5	100	PADI6 , PADI4 , PADI3 , PADI2 , PADI1 ,
Beta.gamma.crystallins	0.501843	0.474568	0.536356	0.536541	0.47872	0.461162	0.600442	0.500201	0.49645	0.429205	0.501516	18	12	67	CRYBG2 , CRYBG1 , CRYBG3 , CRYGS , CRYGN , CRYGGP , CRYGFP , CRYGEP , CRYGD , CRYGC , CRYGB , CRYGA , CRYBB3 , CRYBB2 , CRYBB1 , CRYBA4 , CRYBA2 , CRYBA1 ,
BAG6.complex	0.424862	0.366937	0.421869	0.555376	0.626049	0.569317	0.617469	0.512294	0.464698	0.379573	0.501509	3	3	100	UBL4A , GET4 , BAG6 ,
Fascins	0.631017	0.489318	0.495261	0.438284	0.44355	0.460648	0.5505	0.530038	0.567585	0.537896	0.501453	3	3	100	FSCN3 , FSCN2 , FSCN1 ,
Matrilins	0.471311	0.477305	0.471717	0.499489	0.512412	0.479035	0.623422	0.464341	0.502758	0.48182	0.501367	4	4	100	MATN4 , MATN3 , MATN2 , MATN1 ,
ATPase.H..K..transporting	0.5	0.5	0.5	0.497876	0.5	0.5	0.5	0.5	0.50972	0.50468	0.501364	3	3	100	ATP12A , ATP4B , ATP4A ,
Arginine.vasopressin.and.oxytocin.receptors	0.494621	0.494659	0.5	0.493629	0.5	0.49162	0.5	0.5	0.540872	0.491477	0.501362	4	4	100	OXTR , AVPR2 , AVPR1B , AVPR1A ,
Bombesin.receptors	0.5	0.498983	0.5	0.5	0.5	0.497207	0.517088	0.5	0.5	0.498896	0.501353	3	3	100	NMBR , GRPR , BRS3 ,
Inter.alpha.trypsin.inhibitor.heavy.chains	0.491803	0.5	0.5	0.496286	0.50149	0.491209	0.511155	0.491999	0.507967	0.512039	0.501349	6	5	83	ITIH6 , ITIH5 , ITIH4 , ITIH3 , ITIH2 , ITIH1 ,
S100.fused.type.protein.family	0.5	0.5	0.5	0.487659	0.519064	0.487039	0.525477	0.483696	0.517559	0.491446	0.501326	7	7	100	HRNR , RPTN , CRNN , TCHHL1 , TCHH , FLG2 , FLG ,
My.T.BRC.complex	0.478207	0.425738	0.497326	0.524972	0.496399	0.545468	0.614082	0.475292	0.506192	0.425944	0.501268	3	3	100	BCR , TLR9 , MYD88 ,
Somatostatin.receptors	0.484887	0.502798	0.5	0.4821	0.458553	0.469482	0.5	0.479184	0.636089	0.4831	0.501256	5	5	100	SSTR5 , SSTR4 , SSTR3 , SSTR2 , SSTR1 ,
Ubiquilin.family	0.64168	0.472353	0.463246	0.494702	0.567505	0.52297	0.562668	0.502736	0.502136	0.422469	0.501198	5	5	100	UBQLNL , UBQLN4 , UBQLN3 , UBQLN2 , UBQLN1 ,
Small.leucine.rich.repeat.proteoglycans	0.467982	0.504795	0.468434	0.488744	0.457627	0.512653	0.498274	0.526562	0.571163	0.481759	0.501112	12	12	100	PRELP , PODN , OMD , OGN , LUM , KERA , FMOD , EPYC , DCN , CHAD , BGN , ASPN ,
Relaxin.family.peptide.receptors	0.5	0.5	0.5	0.5	0.498364	0.498603	0.5	0.5	0.498381	0.514247	0.501066	4	3	75	RXFP4 , RXFP3 , RXFP2 , RXFP1 ,
Erb.b2.receptor.tyrosine.kinases	0.497439	0.513555	0.497475	0.503174	0.494877	0.497253	0.507569	0.497368	0.497956	0.500215	0.501049	4	4	100	ERBB4 , ERBB3 , ERBB2 , EGFR ,
Receptor.transporter.proteins	0.5	0.5	0.482828	0.460368	0.505338	0.465914	0.582009	0.482105	0.555422	0.474905	0.500988	5	4	80	RTP5 , RTP4 , RTP3 , RTP2 , RTP1 ,
Adhesion.G.protein.coupled.receptors..subfamily.F	0.5	0.5	0.491414	0.489684	0.549513	0.498631	0.5	0.5	0.487175	0.492424	0.500982	5	5	100	ADGRF5 , ADGRF4 , ADGRF3 , ADGRF2 , ADGRF1 ,
GTPases..IMAP	0.5	0.5	0.498232	0.496673	0.497709	0.494879	0.49809	0.5222	0.502889	0.498068	0.500971	8	5	62	GIMAP8 , GIMAP7 , GIMAP6 , GIMAP5 , GIMAP4 , GIMAP3P , GIMAP2 , GIMAP1 ,
Bestrophins	0.5	0.497202	0.5	0.506788	0.499721	0.5	0.5	0.5	0.501096	0.501823	0.500737	4	3	75	BEST4 , BEST3 , BEST2 , BEST1 ,
Peptidoglycan.recognition.proteins	0.5	0.5	0.49798	0.497573	0.511435	0.497802	0.494831	0.512732	0.494111	0.5	0.500718	4	4	100	PGLYRP4 , PGLYRP3 , PGLYRP2 , PGLYRP1 ,
C3.and.PZP.like..alpha.2.macroglobulin.domain.containing	0.481045	0.478241	0.5	0.470182	0.539484	0.536073	0.524077	0.478714	0.500024	0.479581	0.500708	9	6	67	CD109 , C5 , C4B , C4A , C3 , PZP , A2M , A2ML1 , CPAMD8 ,
UDP.glucuronosyltransferases	0.5	0.497457	0.5	0.498323	0.50339	0.498569	0.514855	0.5	0.49324	0.50031	0.500683	32	9	28	UGT8 , UGT3A2 , UGT3A1 , UGT2B7 , UGT2B4 , UGT2B29P , UGT2B28 , UGT2B27P , UGT2B26P , UGT2B25P , UGT2B24P , UGT2B17 , UGT2B15 , UGT2B11 , UGT2B10 , UGT2A3 , UGT2A2 , UGT2A1 , UGT1A9 , UGT1A8 , UGT1A7 , UGT1A6 , UGT1A5 , UGT1A4 , UGT1A3 , UGT1A2P , UGT1A13P , UGT1A12P , UGT1A11P , UGT1A10 , UGT1A1 , UGT1A ,
Chloride.channel.accessory	0.5	0.5	0.5	0.5	0.498691	0.497672	0.505419	0.5	0.504338	0.5	0.50068	4	3	75	CLCA4 , CLCA3P , CLCA2 , CLCA1 ,
Collectins	0.5	0.494907	0.498232	0.499594	0.5	0.498077	0.49809	0.516881	0.500258	0.5	0.500671	10	6	60	SFTPD , SFTPA3P , SFTPA2 , SFTPA1 , MBL3P , MBL2 , MBL1P , COLEC12 , COLEC11 , COLEC10 ,
Subcortical.maternal.complex	0.5	0.502337	0.483333	0.495555	0.522359	0.538465	0.48204	0.501639	0.47936	0.500677	0.50064	4	4	100	KHDC3L , NLRP5 , OOEP , TLE6 ,
Arachidonate.lipoxygenases	0.5	0.497965	0.5	0.504683	0.49789	0.508299	0.5	0.498188	0.5	0.498106	0.50057	6	6	100	ALOXE3 , ALOX5 , ALOX15B , ALOX15 , ALOX12B , ALOX12 ,
CDK.activating.kinase.complex	0.503281	0.477651	0.370502	0.553648	0.537357	0.516897	0.666185	0.510996	0.433045	0.438667	0.50055	3	3	100	CCNH , MNAT1 , CDK7 ,
Butyrophilins	0.5	0.5	0.499106	0.498945	0.501558	0.5	0.5	0.499094	0.5	0.50584	0.500505	15	6	40	SKINT1L , MOG , ERMAP , BTNL9 , BTNL8 , BTNL3 , BTNL2 , BTNL10 , BTN3A3 , BTN3A2 , BTN3A1 , BTN2A3P , BTN2A2 , BTN2A1 , BTN1A1 ,
eNoSC.complex	0.451967	0.439471	0.499876	0.471506	0.597171	0.488298	0.530518	0.554951	0.497357	0.4253	0.500494	3	3	100	SUV39H1 , SIRT1 , RRP8 ,
Sulfotransferases..cytosolic	0.508771	0.502483	0.508765	0.505813	0.512663	0.505357	0.509339	0.499867	0.498281	0.461853	0.500491	14	8	57	SULT6B1 , SULT4A1 , SULT2B1 , SULT2A1 , SULT1E1 , SULT1D1P , SULT1C4 , SULT1C3 , SULT1C2 , SULT1B1 , SULT1A4 , SULT1A3 , SULT1A2 , SULT1A1 ,
Origin.recognition.complex	0.495028	0.374703	0.406161	0.470694	0.578292	0.58762	0.674379	0.517091	0.441897	0.4528	0.500404	6	6	100	ORC6 , ORC5 , ORC4 , ORC3 , ORC2 , ORC1 ,
Family.with.sequence.similarity.83	0.5	0.483215	0.483333	0.505895	0.538737	0.530834	0.522541	0.501279	0.470389	0.46733	0.500395	8	8	100	FAM83H , FAM83G , FAM83F , FAM83E , FAM83D , FAM83C , FAM83B , FAM83A ,
Atlastins	0.471519	0.4275	0.467967	0.468146	0.554861	0.536938	0.664818	0.521676	0.467649	0.393593	0.50035	3	3	100	ATL3 , ATL2 , ATL1 ,
EMI.domain.containing	0.492316	0.5	0.492424	0.497144	0.506034	0.481378	0.518639	0.5038	0.505592	0.498132	0.500349	7	7	100	MMRN2 , MMRN1 , EMILIN3 , EMILIN2 , EMILIN1 , EMID1 , COL26A1 ,
EYA.transcriptional.coactivator.and.phosphatases	0.642988	0.517559	0.549994	0.523189	0.478632	0.458316	0.546718	0.53101	0.499961	0.396473	0.500206	4	4	100	EYA4 , EYA3 , EYA2 , EYA1 ,
Na..K..transporting.ATPase.interacting	0.516139	0.482712	0.533882	0.507724	0.552579	0.4661	0.524823	0.463392	0.46071	0.509846	0.500196	4	4	100	NKAIN4 , NKAIN3 , NKAIN2 , NKAIN1 ,
Zinc.fingers.3CxxC.type	0.5	0.478383	0.478535	0.456608	0.501964	0.488163	0.61035	0.47421	0.552659	0.460701	0.500175	8	7	88	ZCCHC24 , ZAR1L , ZAR1 , RTP5 , RTP4 , RTP3 , RTP2 , RTP1 ,
Protein.phosphatase.6.regulatory.subunits	0.540145	0.517922	0.487908	0.489635	0.56945	0.542012	0.599911	0.439938	0.461959	0.392722	0.500162	6	6	100	PPP6R3 , PPP6R2 , PPP6R1 , ANKRD52 , ANKRD44 , ANKRD28 ,
AF4.FMR2.family	0.490679	0.400196	0.438526	0.565282	0.531831	0.494693	0.655677	0.46916	0.522588	0.423442	0.500155	4	4	100	AFF4 , AFF3 , AFF2 , AFF1 ,
Flavin.containing.monooxygenases	0.485032	0.498821	0.480051	0.474109	0.517821	0.539055	0.542129	0.479211	0.486257	0.483911	0.500151	11	5	45	FMO9P , FMO8P , FMO7P , FMO6P , FMO5 , FMO4 , FMO3 , FMO2 , FMO11P , FMO10P , FMO1 ,
RecQ.like.helicases	0.463371	0.505689	0.457718	0.486249	0.537304	0.489035	0.574427	0.512831	0.487963	0.450096	0.500146	5	5	100	WRN , BLM , RECQL5 , RECQL4 , RECQL ,
BAR.and.Dbl.domain.containing	0.5	0.5	0.499242	0.503844	0.498418	0.5	0.5	0.5	0.499028	0.5	0.500059	3	3	100	ARHGEF38 , ARHGEF37 , DNMBP ,
Arylacetamide.deacetylase.family	0.5	0.5	0.5	0.5	0.5	0.5	0.5	0.5	0.5	0.5	0.5	4	3	75	AADACL4 , AADACL3 , AADACL2 , AADAC ,
Complement.component.GPCRs	0.5	0.5	0.5	0.5	0.5	0.5	0.5	0.5	0.5	0.5	0.5	3	3	100	C5AR2 , C5AR1 , C3AR1 ,
Cysteine.rich.secretory.protein.family	0.5	0.5	0.5	0.5	0.5	0.5	0.5	0.5	0.5	0.5	0.5	3	3	100	CRISP3 , CRISP2 , CRISP1 ,
GLIPR.family	0.5	0.5	0.5	0.5	0.5	0.5	0.5	0.5	0.5	0.5	0.5	3	3	100	GLIPR1L2 , GLIPR1L1 , GLIPR1 ,
Glucagon.receptor.family	0.5	0.5	0.5	0.5	0.5	0.5	0.5	0.5	0.5	0.5	0.5	6	6	100	SCTR , GLP2R , GLP1R , GIPR , GHRHR , GCGR ,
Guanylate.binding.proteins	0.5	0.5	0.5	0.5	0.5	0.5	0.5	0.5	0.5	0.5	0.5	7	3	43	GBP7 , GBP6 , GBP5 , GBP4 , GBP3 , GBP2 , GBP1 ,
Keratin.associated.proteins	0.5	0.5	0.5	0.5	0.5	0.5	0.5	0.5	0.5	0.5	0.5	112	8	7	KRTAP9-9 , KRTAP9-8 , KRTAP9-7 , KRTAP9-6 , KRTAP9-4 , KRTAP9-3 , KRTAP9-2 , KRTAP9-11P , KRTAP9-10P , KRTAP9-1 , KRTAP8-3P , KRTAP8-2P , KRTAP8-1 , KRTAP7-1 , KRTAP6-3 , KRTAP6-2 , KRTAP6-1 , KRTAP5-9 , KRTAP5-8 , KRTAP5-7 , KRTAP5-6 , KRTAP5-5 , KRTAP5-4 , KRTAP5-3 , KRTAP5-2 , KRTAP5-14P , KRTAP5-13P , KRTAP5-11 , KRTAP5-10 , KRTAP5-1 , KRTAP4-9 , KRTAP4-8 , KRTAP4-7 , KRTAP4-6 , KRTAP4-5 , KR…
Late.cornified.envelope.proteins	0.5	0.5	0.5	0.5	0.5	0.5	0.5	0.5	0.5	0.5	0.5	28	3	11	C1orf68 , SMCP , LINC00302 , LCEP4 , LCEP3 , LCEP2 , LCEP1 , LCE6A , LCE5A , LCE4A , LCE3E , LCE3D , LCE3C , LCE3B , LCE3A , LCE2D , LCE2C , LCE2B , LCE2A , LCE1F , LCE1E , LCE1D , LCE1C , LCE1B , LCE1A , KPRP , CRNN , CRCT1 ,
Myogenic.regulatory.family	0.5	0.5	0.5	0.5	0.5	0.5	0.5	0.5	0.5	0.5	0.5	4	4	100	MYOG , MYOD1 , MYF6 , MYF5 ,
Olfactory.receptors..family.1	0.5	0.5	0.5	0.5	0.5	0.5	0.5	0.5	0.5	0.5	0.5	40	14	35	OR1X5P , OR1X1P , OR1S2 , OR1S1 , OR1R1P , OR1Q1 , OR1P1 , OR1N2 , OR1N1 , OR1M4P , OR1M1 , OR1L8 , OR1L6 , OR1L4 , OR1L3 , OR1L1 , OR1K1 , OR1J4 , OR1J2 , OR1J1 , OR1I1 , OR1H1P , OR1G1 , OR1F2P , OR1F12 , OR1F1 , OR1E3 , OR1E2 , OR1E1 , OR1D5 , OR1D4 , OR1D3P , OR1D2 , OR1C1 , OR1B1 , OR1AC1P , OR1AB1P , OR1AA1P , OR1A2 , OR1A1 ,
Olfactory.receptors..family.10	0.5	0.5	0.5	0.5	0.5	0.5	0.5	0.5	0.5	0.5	0.5	66	23	35	OR10Z1 , OR10Y1P , OR10X1 , OR10W1 , OR10V7P , OR10V3P , OR10V2P , OR10V1 , OR10U1P , OR10T2 , OR10T1P , OR10S1 , OR10R3P , OR10R2 , OR10R1P , OR10Q2P , OR10Q1 , OR10P1 , OR10N1P , OR10K2 , OR10K1 , OR10J9P , OR10J8P , OR10J7P , OR10J6P , OR10J5 , OR10J4 , OR10J3 , OR10J2P , OR10J1 , OR10H5 , OR10H4 , OR10H3 , OR10H2 , OR10H1 , OR10G9 , OR10G8 , OR10G7 , OR10G6 , OR10G5P , OR10G4 , OR10G3 , OR10G…
Olfactory.receptors..family.11	0.5	0.5	0.5	0.5	0.5	0.5	0.5	0.5	0.5	0.5	0.5	25	6	24	OR11J7P , OR11J6P , OR11Q1P , OR11P1P , OR11N1P , OR11M1P , OR11L1 , OR11K2P , OR11K1P , OR11J5P , OR11J2P , OR11J1P , OR11I1P , OR11H7 , OR11H6 , OR11H5P , OR11H4 , OR11H3P , OR11H2 , OR11H13P , OR11H12 , OR11H1 , OR11G2 , OR11G1P , OR11A1 ,
Olfactory.receptors..family.13	0.5	0.5	0.5	0.5	0.5	0.5	0.5	0.5	0.5	0.5	0.5	23	9	39	OR13Z3P , OR13Z2P , OR13Z1P , OR13K1P , OR13J1 , OR13I1P , OR13H1 , OR13G1 , OR13F1 , OR13E1P , OR13D3P , OR13D2P , OR13D1 , OR13C9 , OR13C8 , OR13C7 , OR13C6P , OR13C5 , OR13C4 , OR13C3 , OR13C2 , OR13C1P , OR13A1 ,
Olfactory.receptors..family.14	0.5	0.5	0.5	0.5	0.5	0.5	0.5	0.5	0.5	0.5	0.5	7	4	57	OR14L1P , OR14K1 , OR14J1 , OR14I1 , OR14C36 , OR14A2 , OR14A16 ,
Olfactory.receptors..family.2	0.5	0.5	0.5	0.5	0.5	0.5	0.5	0.5	0.5	0.5	0.5	113	34	30	OR2Z1 , OR2Y1 , OR2X1P , OR2W6P , OR2W5 , OR2W4P , OR2W3 , OR2W2P , OR2W1 , OR2V2 , OR2V1 , OR2U2P , OR2U1P , OR2T8 , OR2T7 , OR2T6 , OR2T5 , OR2T4 , OR2T35 , OR2T34 , OR2T33 , OR2T32P , OR2T3 , OR2T29 , OR2T27 , OR2T2 , OR2T12 , OR2T11 , OR2T10 , OR2T1 , OR2S2 , OR2S1P , OR2R1P , OR2Q1P , OR2P1P , OR2N1P , OR2M7 , OR2M5 , OR2M4 , OR2M3 , OR2M2 , OR2M1P , OR2L9P , OR2L8 , OR2L6P , OR2L5 , OR2L3 ,…
Olfactory.receptors..family.4	0.5	0.5	0.5	0.5	0.5	0.5	0.5	0.5	0.5	0.5	0.5	128	36	28	OR4X7P , OR4X2 , OR4X1 , OR4W1P , OR4V1P , OR4U1P , OR4T1P , OR4S2 , OR4S1 , OR4R3P , OR4R2P , OR4R1P , OR4Q3 , OR4Q2 , OR4Q1P , OR4P4 , OR4P1P , OR4N5 , OR4N4 , OR4N3P , OR4N2 , OR4N1P , OR4M2 , OR4M1 , OR4L1 , OR4K8P , OR4K7P , OR4K6P , OR4K5 , OR4K4P , OR4K3 , OR4K2 , OR4K17 , OR4K16P , OR4K15 , OR4K14 , OR4K13 , OR4K12P , OR4K11P , OR4K1 , OR4H6P , OR4H12P , OR4G6P , OR4G4P , OR4G3P , OR4G2P …
Olfactory.receptors..family.5	0.5	0.5	0.5	0.5	0.5	0.5	0.5	0.5	0.5	0.5	0.5	112	36	32	OR5W2 , OR5W1P , OR5V1 , OR5T3 , OR5T2 , OR5T1 , OR5S1P , OR5R1 , OR5P4P , OR5P3 , OR5P2 , OR5P1P , OR5M9 , OR5M8 , OR5M7P , OR5M6P , OR5M5P , OR5M4P , OR5M3 , OR5M2P , OR5M14P , OR5M13P , OR5M12P , OR5M11 , OR5M10 , OR5M1 , OR5L2 , OR5L1 , OR5K4 , OR5K3 , OR5K2 , OR5K1 , OR5J7P , OR5J2 , OR5J1P , OR5I1 , OR5H8 , OR5H7P , OR5H6 , OR5H5P , OR5H4P , OR5H3P , OR5H2 , OR5H15 , OR5H14 , OR5H1 , OR5G5P…
Olfactory.receptors..family.52	0.5	0.5	0.5	0.5	0.5	0.5	0.5	0.5	0.5	0.5	0.5	49	18	37	OR52Z1 , OR52Y1P , OR52X1P , OR52W1 , OR52V1P , OR52U1P , OR52T1P , OR52S1P , OR52R1 , OR52Q1P , OR52P2P , OR52P1P , OR52N5 , OR52N4 , OR52N3P , OR52N2 , OR52N1 , OR52M2P , OR52M1 , OR52L2P , OR52L1 , OR52K3P , OR52K2 , OR52K1 , OR52J3 , OR52J2P , OR52J1P , OR52I2 , OR52I1 , OR52H2P , OR52H1 , OR52E8 , OR52E7P , OR52E6 , OR52E5 , OR52E4 , OR52E3P , OR52E2 , OR52E1 , OR52D1 , OR52B6 , OR52B5P , OR…
Olfactory.receptors..family.56	0.5	0.5	0.5	0.5	0.5	0.5	0.5	0.5	0.5	0.5	0.5	9	5	56	OR56B4 , OR56B3P , OR56B2P , OR56B1 , OR56A7P , OR56A5 , OR56A4 , OR56A3 , OR56A1 ,
Olfactory.receptors..family.6	0.5	0.5	0.5	0.5	0.5	0.5	0.5	0.5	0.5	0.5	0.5	51	23	45	OR6Y1 , OR6X1 , OR6W1P , OR6V1 , OR6U2P , OR6T1 , OR6S1 , OR6R2P , OR6R1P , OR6Q1 , OR6P1 , OR6N2 , OR6N1 , OR6M3P , OR6M2P , OR6M1 , OR6L2P , OR6L1P , OR6K6 , OR6K5P , OR6K4P , OR6K3 , OR6K2 , OR6K1P , OR6J1 , OR6F1 , OR6E1P , OR6D1P , OR6C7P , OR6C76 , OR6C75 , OR6C74 , OR6C73P , OR6C72P , OR6C71P , OR6C70 , OR6C69P , OR6C68 , OR6C66P , OR6C65 , OR6C64P , OR6C6 , OR6C5P , OR6C4 , OR6C3 , OR6C2 …
Olfactory.receptors..family.7	0.5	0.5	0.5	0.5	0.5	0.5	0.5	0.5	0.5	0.5	0.5	114	7	6	OR7E103P , OR7M1P , OR7L1P , OR7K1P , OR7H2P , OR7H1P , OR7G3 , OR7G2 , OR7G15P , OR7G1 , OR7E99P , OR7E97P , OR7E96P , OR7E94P , OR7E93P , OR7E91P , OR7E90P , OR7E8P , OR7E89P , OR7E87P , OR7E86P , OR7E85P , OR7E84P , OR7E83P , OR7E7P , OR7E66P , OR7E62P , OR7E5P , OR7E59P , OR7E55P , OR7E53P , OR7E4P , OR7E47P , OR7E46P , OR7E43P , OR7E41P , OR7E39P , OR7E38P , OR7E37P , OR7E36P , OR7E35P , OR7…
Olfactory.receptors..family.8	0.5	0.5	0.5	0.5	0.5	0.5	0.5	0.5	0.5	0.5	0.5	49	18	37	OR8X1P , OR8V1P , OR8U9 , OR8U8 , OR8U1 , OR8T1P , OR8S21P , OR8S1 , OR8R1P , OR8Q1P , OR8L1P , OR8K5 , OR8K4P , OR8K3 , OR8K2P , OR8K1 , OR8J3 , OR8J2 , OR8J1 , OR8I4P , OR8I2 , OR8I1P , OR8H3 , OR8H2 , OR8H1 , OR8G7P , OR8G5 , OR8G3P , OR8G2P , OR8G1 , OR8F1P , OR8D4 , OR8D2 , OR8D1 , OR8C1P , OR8B9P , OR8B8 , OR8B7P , OR8B6P , OR8B5P , OR8B4 , OR8B3 , OR8B2 , OR8B1P , OR8B12 , OR8B10P , OR8A3P…
Olfactory.receptors..family.9	0.5	0.5	0.5	0.5	0.5	0.5	0.5	0.5	0.5	0.5	0.5	23	10	43	OR9S24P , OR9R1P , OR9Q2 , OR9Q1 , OR9P1P , OR9N1P , OR9M1P , OR9L1P , OR9K2 , OR9K1P , OR9I3P , OR9I2P , OR9I1 , OR9H1P , OR9G9 , OR9G4 , OR9G3P , OR9G2P , OR9G1 , OR9A4 , OR9A3P , OR9A2 , OR9A1P ,
Schlafen.family	0.5	0.5	0.5	0.5	0.5	0.5	0.5	0.5	0.5	0.5	0.5	7	5	71	SLFNL1 , SLFN5 , SLFN14 , SLFN13 , SLFN12L , SLFN12 , SLFN11 ,
Selectins	0.5	0.5	0.5	0.5	0.5	0.5	0.5	0.5	0.5	0.5	0.5	3	3	100	SELP , SELL , SELE ,
Small.proline.rich.proteins	0.5	0.5	0.5	0.5	0.5	0.5	0.5	0.5	0.5	0.5	0.5	40	5	12	C1orf68 , SMCP , LINC00302 , LCEP4 , LCEP3 , LCEP2 , LCEP1 , LCE6A , LCE5A , LCE4A , LCE3E , LCE3D , LCE3C , LCE3B , LCE3A , LCE2D , LCE2C , LCE2B , LCE2A , LCE1F , LCE1E , LCE1D , LCE1C , LCE1B , LCE1A , KPRP , CRNN , CRCT1 , SPRR5 , SPRR4 , SPRR3 , SPRR2G , SPRR2F , SPRR2E , SPRR2D , SPRR2C , SPRR2B , SPRR2A , SPRR1B , SPRR1A ,
Sodium.channels.epithelial	0.5	0.5	0.5	0.5	0.5	0.5	0.5	0.5	0.5	0.5	0.5	4	3	75	SCNN1G , SCNN1D , SCNN1B , SCNN1A ,
Taste.2.receptors	0.5	0.5	0.5	0.5	0.5	0.5	0.5	0.5	0.5	0.5	0.5	39	15	38	TAS2R9 , TAS2R8 , TAS2R7 , TAS2R6P , TAS2R68P , TAS2R67P , TAS2R64P , TAS2R63P , TAS2R62P , TAS2R60 , TAS2R50 , TAS2R5 , TAS2R46 , TAS2R45 , TAS2R43 , TAS2R42 , TAS2R41 , TAS2R40 , TAS2R4 , TAS2R39 , TAS2R38 , TAS2R37 , TAS2R36 , TAS2R33 , TAS2R31 , TAS2R30 , TAS2R3 , TAS2R2P , TAS2R22 , TAS2R20 , TAS2R19 , TAS2R18P , TAS2R16 , TAS2R15P , TAS2R14 , TAS2R13 , TAS2R12P , TAS2R10 , TAS2R1 ,
Trace.amine.receptors	0.5	0.5	0.5	0.5	0.5	0.5	0.5	0.5	0.5	0.5	0.5	9	5	56	TAAR9 , TAAR8 , TAAR7P , TAAR6 , TAAR5 , TAAR4P , TAAR3P , TAAR2 , TAAR1 ,
Vomeronasal.receptors	0.5	0.5	0.5	0.5	0.5	0.5	0.5	0.5	0.5	0.5	0.5	129	3	2	VN2R9P , VN2R7P , VN2R6P , VN2R3P , VN2R2P , VN2R21P , VN2R20P , VN2R1P , VN2R19P , VN2R18P , VN2R17P , VN2R16P , VN2R15P , VN2R14P , VN2R13P , VN2R12P , VN2R11P , VN2R10P , VN1R9P , VN1R99P , VN1R98P , VN1R97P , VN1R96P , VN1R95P , VN1R94P , VN1R93P , VN1R92P , VN1R91P , VN1R90P , VN1R8P , VN1R89P , VN1R88P , VN1R87P , VN1R86P , VN1R85P , VN1R84P , VN1R83P , VN1R82P , VN1R81P , VN1R80P , VN1R7P …
Zona.pellucida.glycoproteins	0.5	0.5	0.5	0.5	0.5	0.5	0.5	0.5	0.5	0.5	0.5	4	3	75	ZP4 , ZP3 , ZP2 , ZP1 ,
Secretoglobins	0.5	0.5	0.5	0.499697	0.5	0.5	0.5	0.5	0.5	0.499527	0.499914	17	5	29	SCGB1C2 , SCGB3A2 , SCGB3A1 , SCGB2B3P , SCGB2B2 , SCGB2B1P , SCGB2A2 , SCGB2A1 , SCGB1D5P , SCGB1D4 , SCGB1D2 , SCGB1D1 , SCGB1C1 , SCGB1B3P , SCGB1B2P , SCGB1B1P , SCGB1A1 ,
OOSP.family	0.5	0.5	0.5	0.5	0.499473	0.5	0.5	0.499737	0.5	0.5	0.499912	6	3	50	PLAC1 , OOSP4B , OOSP4A , OOSP3 , OOSP2 , OOSP1 ,
Free.fatty.acid.receptors	0.5	0.5	0.5	0.49909	0.502557	0.5	0.499181	0.5	0.497859	0.5	0.499854	4	4	100	FFAR4 , FFAR3 , FFAR2 , FFAR1 ,
Vasoactive.intestinal.peptide.receptor.family	0.498675	0.499237	0.5	0.5	0.5	0.5	0.5	0.499211	0.501575	0.49858	0.499845	3	3	100	ADCYAP1R1 , VIPR2 , VIPR1 ,
Gap.junction.proteins	0.571807	0.493734	0.486869	0.50794	0.48251	0.503661	0.512757	0.531322	0.491396	0.488039	0.499803	22	19	86	GJE1 , GJD4 , GJD3 , GJD2 , GJC3 , GJC2 , GJC1 , GJB7 , GJB6 , GJB5 , GJB4 , GJB3 , GJB2 , GJB1 , GJA9 , GJA8 , GJA6P , GJA5 , GJA4 , GJA3 , GJA10 , GJA1 ,
Glycoside.hydrolase.family.1	0.494365	0.494405	0.494444	0.493325	0.487266	0.493956	0.493996	0.494211	0.518247	0.528348	0.4998	5	4	80	GBA3 , LCT , KLB , KL , LCTL ,
Lysozymes	0.499558	0.5	0.5	0.5	0.499473	0.499534	0.5	0.5	0.499028	0.5	0.499782	11	8	73	SPACA5B , SPACA5 , LALBA , SPACA3 , LYZL6 , LYZL4 , LYZL2 , LYZL1 , LYZ , LYG2 , LYG1 ,
Lysozymes..c.type	0.499558	0.5	0.5	0.5	0.499473	0.499534	0.5	0.5	0.499028	0.5	0.499782	9	6	67	SPACA5B , SPACA5 , LALBA , SPACA3 , LYZL6 , LYZL4 , LYZL2 , LYZL1 , LYZ ,
Desmosomal.cadherins	0.5	0.5	0.5	0.5	0.499018	0.499534	0.5	0.499547	0.499465	0.5	0.499729	7	7	100	DSG4 , DSG3 , DSG2 , DSG1 , DSC3 , DSC2 , DSC1 ,
Cation.channels.sperm.associated	0.496843	0.487792	0.487879	0.501857	0.52605	0.515795	0.507755	0.517577	0.478649	0.474177	0.499726	7	7	100	CATSPERG , CATSPERD , CATSPERB , CATSPER4 , CATSPER3 , CATSPER2 , CATSPER1 ,
Tachykinin.receptors	0.499488	0.499491	0.5	0.5	0.498945	0.499069	0.5	0.5	0.5	0.5	0.499723	3	3	100	TACR3 , TACR2 , TACR1 ,
Taste.1.receptors	0.5	0.499746	0.5	0.499697	0.49789	0.5	0.499727	0.5	0.5	0.5	0.499673	3	3	100	TAS1R3 , TAS1R2 , TAS1R1 ,
Taste.receptors	0.5	0.499746	0.5	0.499697	0.49789	0.5	0.499727	0.5	0.5	0.5	0.499673	42	18	43	TAS1R3 , TAS1R2 , TAS1R1 , TAS2R9 , TAS2R8 , TAS2R7 , TAS2R6P , TAS2R68P , TAS2R67P , TAS2R64P , TAS2R63P , TAS2R62P , TAS2R60 , TAS2R50 , TAS2R5 , TAS2R46 , TAS2R45 , TAS2R43 , TAS2R42 , TAS2R41 , TAS2R40 , TAS2R4 , TAS2R39 , TAS2R38 , TAS2R37 , TAS2R36 , TAS2R33 , TAS2R31 , TAS2R30 , TAS2R3 , TAS2R2P , TAS2R22 , TAS2R20 , TAS2R19 , TAS2R18P , TAS2R16 , TAS2R15P , TAS2R14 , TAS2R13 , TAS2R12P , …
C.C.motif.chemokine.receptors	0.5	0.495931	0.49596	0.49939	0.493357	0.492551	0.5	0.495789	0.500139	0.522889	0.499556	10	10	100	CCR9 , CCR8 , CCR7 , CCR6 , CCR5 , CCR4 , CCR3 , CCR2 , CCR10 , CCR1 ,
Toll.like.receptors	0.538668	0.49237	0.5	0.493671	0.498211	0.494413	0.494361	0.511958	0.519281	0.491722	0.499554	10	9	90	TLR9 , TLR8 , TLR7 , TLR6 , TLR5 , TLR4 , TLR3 , TLR2 , TLR10 , TLR1 ,
Non.coding.RNAs	0.499232	0.5	0.5	0.49909	0.5	0.498138	0.5	0.5	0.497859	0.5	0.499454	3789	3	0	MIR3688-1 , MIR3687-2 , MIR3686 , MIR3685 , MIR3684 , MIR3683 , MIR3682 , MIR3681 , MIR3679 , MIR3678 , MIR3677 , MIR3675 , MIR3674 , MIR3672 , MIR3671 , MIR367 , MIR3668 , MIR3667 , MIR3666 , MIR3665 , MIR3664 , MIR3663 , MIR3662 , MIR3661 , MIR3660 , MIR3659 , MIR3658 , MIR3657 , MIR3655 , MIR3654 , MIR3652 , MIR3651 , MIR3650 , MIR3649 , MIR3646 , MIR3622B , MIR3622A , MIR3621 , MIR3620 , MIR3…
NRZ.tethering.complex	0.561558	0.532723	0.524478	0.482323	0.536487	0.500923	0.538393	0.457891	0.486752	0.435068	0.499449	3	3	100	ZW10 , RINT1 , NBAS ,
Caspases	0.464814	0.391702	0.464618	0.51181	0.527506	0.503744	0.677509	0.524711	0.496604	0.396809	0.499446	13	9	69	CASP7 , CASP9 , CASP8 , CASP6 , CASP5 , CASP4 , CASP3 , CASP2 , CASP16P , CASP14 , CASP12 , CASP10 , CASP1 ,
Ribonuclease.A.family	0.5	0.403611	0.5	0.307268	0.656889	0.581353	0.741774	0.341367	0.558817	0.403823	0.499434	13	9	69	RNASE9 , RNASE8 , RNASE7 , RNASE6 , RNASE4 , RNASE3 , RNASE2 , RNASE13 , RNASE12 , RNASE11 , RNASE10 , RNASE1 , ANG ,
IFT.B1.complex	0.416656	0.340807	0.324807	0.496541	0.593442	0.51402	0.649827	0.550912	0.551539	0.47271	0.499401	11	10	91	TTC30B , TTC30A , TTC26 , IFT88 , IFT81 , IFT74 , IFT52 , IFT46 , IFT27 , IFT22 , HSPB11 ,
Ubiquitin.protein.ligase.E3.component.n.recognins	0.513286	0.331925	0.438076	0.581711	0.555233	0.60003	0.586702	0.495206	0.51291	0.391892	0.499298	7	6	86	UBR7 , UBR5 , UBR4 , UBR3 , UBR2 , UBR1 , FBXO11 ,
Carboxylesterases	0.5	0.5	0.496212	0.5	0.50957	0.495879	0.496711	0.49683	0.498286	0.5	0.499276	5	5	100	CES5A , CES4A , CES3 , CES2 , CES1 ,
P.TEFb.complex.subunits	0.473287	0.371856	0.500181	0.536641	0.566986	0.54431	0.554366	0.453506	0.495373	0.468937	0.499129	9	8	89	MEPCE , LARP7 , RN7SK , HEXIM2 , HEXIM1 , CDK9 , CCNT2 , CCNT1 , CCNK ,
Alkaline.ceramidases	0.429777	0.47529	0.455498	0.45981	0.557232	0.511018	0.58962	0.519333	0.471327	0.452911	0.499115	3	3	100	ACER3 , ACER2 , ACER1 ,
Granule.associated.serine.proteases.of.immune.defence	0.495645	0.514298	0.495707	0.514041	0.49335	0.502799	0.510516	0.48279	0.487982	0.490284	0.499085	12	12	100	CFD , ELANE , PRTN3 , PRSS57 , GZMM , GZMK , GZMH , GZMB , GZMA , CTSG , CMA1 , AZU1 ,
Endothelins	0.497695	0.497711	0.5	0.507385	0.497055	0.502525	0.495771	0.495924	0.499304	0.495739	0.499046	3	3	100	EDN3 , EDN2 , EDN1 ,
Sialic.acid.binding.Ig.like.lectins	0.5	0.498728	0.5	0.498483	0.499604	0.5	0.502333	0.495018	0.498381	0.49862	0.499019	28	7	25	SIGLEC9 , SIGLEC8 , SIGLEC7 , SIGLEC6 , SIGLEC5 , SIGLEC31P , SIGLEC30P , SIGLEC29P , SIGLEC28P , SIGLEC27P , SIGLEC26P , SIGLEC25P , SIGLEC24P , SIGLEC22P , SIGLEC21P , SIGLEC20P , SIGLEC18P , SIGLEC17P , SIGLEC16 , SIGLEC15 , SIGLEC14 , SIGLEC12 , SIGLEC11 , SIGLEC10 , SIGLEC1 , MAG , CD33 , CD22 ,
Cytochrome.P450.family.26	0.5	0.5	0.485606	0.491561	0.576636	0.484341	0.485886	0.492754	0.481541	0.492424	0.498972	3	3	100	CYP26C1 , CYP26B1 , CYP26A1 ,
Myosin.binding.proteins	0.5	0.498474	0.498485	0.500352	0.494726	0.5	0.498362	0.498421	0.49973	0.501719	0.498919	8	8	100	MYOM3 , MYOM2 , MYOM1 , MYBPHL , MYBPH , MYBPC3 , MYBPC2 , MYBPC1 ,
B7.family	0.491146	0.504103	0.485354	0.508764	0.484611	0.518346	0.532488	0.476449	0.491541	0.488483	0.498904	10	7	70	HHLA2 , VSIR , NCR3LG1 , VTCN1 , CD276 , PDCD1LG2 , CD274 , ICOSLG , CD86 , CD80 ,
Pyrin.domain.containing	0.5	0.494151	0.5	0.517972	0.48963	0.492551	0.5	0.492754	0.509307	0.493653	0.498891	26	14	54	AIM2 , PYHIN5P , PYHIN1 , PYDC2 , PYDC1 , PYCARD , NLRP9P1 , NLRP9 , NLRP8 , NLRP7 , NLRP6 , NLRP5 , NLRP4 , NLRP3P1 , NLRP3 , NLRP2B , NLRP2 , NLRP14 , NLRP13 , NLRP12 , NLRP11 , NLRP10 , NLRP1 , MNDA , MEFV , IFI16 ,
Axonemal.dynein.assembly.factors	0.500395	0.460326	0.477207	0.511017	0.532654	0.547522	0.536186	0.503589	0.470883	0.449896	0.498809	7	4	57	ZMYND10 , PIH1D3 , DNAAF5 , DNAAF4 , DNAAF3 , DNAAF2 , DNAAF1 ,
NF.kappa.B.complex.subunits	0.444143	0.435255	0.512496	0.539386	0.535928	0.484025	0.576071	0.491064	0.492076	0.421936	0.498693	5	5	100	RELB , RELA , REL , NFKB2 , NFKB1 ,
Notch.receptors	0.487705	0.487792	0.487879	0.497351	0.503716	0.516141	0.513323	0.492275	0.485641	0.504012	0.498681	4	3	75	NOTCH4 , NOTCH3 , NOTCH2 , NOTCH1 ,
Glycerol.kinases	0.569768	0.484335	0.500345	0.521765	0.485062	0.499128	0.497524	0.530644	0.499796	0.468724	0.498592	6	3	50	GK6P , GK5 , GK4P , GK3P , GK2 , GK ,
Perilipins	0.441254	0.442897	0.487793	0.484049	0.501284	0.503392	0.60637	0.457708	0.488913	0.514639	0.498561	5	5	100	PLIN5 , PLIN4 , PLIN3 , PLIN2 , PLIN1 ,
ESCRT.0	0.445392	0.425249	0.532605	0.517758	0.58304	0.570805	0.550179	0.445245	0.483861	0.377718	0.498496	3	3	100	STAM2 , STAM , HGS ,
Sp.transcription.factors	0.596397	0.454499	0.412219	0.474386	0.516257	0.566185	0.565038	0.57408	0.508655	0.414678	0.498444	9	9	100	SP9 , SP8 , SP7 , SP6 , SP5 , SP4 , SP3 , SP2 , SP1 ,
Lipocalins	0.474385	0.474568	0.474747	0.455709	0.54864	0.515386	0.556661	0.498085	0.527177	0.434749	0.498414	19	13	68	RBP4 , PTGDS , PAEP , ORM2 , ORM1 , OBP2B , OBP2A , LCN9 , LCN8 , LCN6 , LCN2 , LCN15 , LCN12 , LCN10 , LCN1 , C8G , APOM , APOD , AMBP ,
DNA.glycosylases	0.501736	0.336538	0.36706	0.640522	0.591822	0.515436	0.670156	0.458791	0.461923	0.443097	0.498372	11	11	100	UNG , SMUG1 , MBD4 , TDG , OGG1 , MUTYH , MPG , NTHL1 , NEIL3 , NEIL2 , NEIL1 ,
Dolichyl.phosphate.mannosyltransferase.subunits	0.403579	0.505613	0.332493	0.516888	0.556632	0.582525	0.619229	0.462249	0.459988	0.448624	0.498249	3	3	100	DPM3 , DPM2 , DPM1 ,
Adrenoceptors	0.689167	0.545387	0.461616	0.550961	0.419497	0.407712	0.407514	0.608121	0.583162	0.499538	0.498167	9	8	89	ADRB3 , ADRB2 , ADRB1 , ADRA2C , ADRA2B , ADRA2A , ADRA1D , ADRA1B , ADRA1A ,
C.X.C.motif.chemokine.receptors	0.496025	0.498474	0.5	0.49818	0.495253	0.498352	0.498362	0.495924	0.500121	0.498344	0.498112	6	6	100	CXCR6 , CXCR5 , CXCR4 , CXCR3 , CXCR2 , CXCR1 ,
Lysophosphatidic.acid.receptors	0.429691	0.350956	0.360735	0.350427	0.930187	0.410621	0.762491	0.3915	0.537812	0.387441	0.498019	6	6	100	LPAR6 , LPAR5 , LPAR4 , LPAR3 , LPAR2 , LPAR1 ,
Biogenesis.of.lysosomal.organelles.complex.2	0.526832	0.474024	0.530876	0.49232	0.543626	0.488711	0.544034	0.466778	0.472517	0.468675	0.497951	3	3	100	HPS6 , HPS5 , HPS3 ,
ORAI.calcium.release.activated.calcium.modulators	0.494626	0.338905	0.429375	0.48399	0.609461	0.563069	0.665621	0.521985	0.524744	0.344081	0.497915	3	3	100	ORAI3 , ORAI2 , ORAI1 ,
Clustered.protocadherins	0.59729	0.43684	0.548547	0.494398	0.490874	0.536735	0.480521	0.497324	0.521252	0.474581	0.497897	64	44	69	PCDHGCT , PCDHGC5 , PCDHGC4 , PCDHGC3 , PCDHGB9P , PCDHGB8P , PCDHGB7 , PCDHGB6 , PCDHGB5 , PCDHGB4 , PCDHGB3 , PCDHGB2 , PCDHGB1 , PCDHGA9 , PCDHGA8 , PCDHGA7 , PCDHGA6 , PCDHGA5 , PCDHGA4 , PCDHGA3 , PCDHGA2 , PCDHGA12 , PCDHGA11 , PCDHGA10 , PCDHGA1 , PCDHG@ , PCDHB@ , PCDHB9 , PCDHB8 , PCDHB7 , PCDHB6 , PCDHB5 , PCDHB4 , PCDHB3 , PCDHB2 , PCDHB19P , PCDHB18P , PCDHB17P , PCDHB16 , PCDHB15 , P…
PTF1.complex	0.538629	0.4794	0.535235	0.483203	0.506019	0.49493	0.467529	0.480508	0.534585	0.499052	0.497829	3	3	100	RBPJL , RBPJ , PTF1A ,
Dyneins..axonemal	0.420708	0.391323	0.508254	0.512394	0.589705	0.546012	0.588296	0.463943	0.498941	0.381592	0.497829	18	17	94	DNALI1 , DNAL4 , DNAL1 , DNAI2 , DNAI1 , DNAH9 , DNAH8 , DNAH7 , DNAH6 , DNAH5 , DNAH3 , DNAH2 , DNAH17 , DNAH14 , DNAH12 , DNAH11 , DNAH10 , DNAH1 ,
Apolipoprotein.B.mRNA.editing.enzyme.catalytic.subunits	0.5	0.494405	0.5	0.491804	0.497594	0.493017	0.495897	0.494211	0.519513	0.492898	0.497704	12	5	42	APOBEC4 , APOBEC3H , APOBEC3G , APOBEC3F , APOBEC3D , APOBEC3C , APOBEC3B , APOBEC3A_B , APOBEC3A , APOBEC2 , APOBEC1 , AICDA ,
ATP.binding.cassette.subfamily.G	0.565125	0.461949	0.563218	0.569155	0.437034	0.476787	0.524814	0.480825	0.522715	0.442586	0.497676	5	5	100	ABCG8 , ABCG5 , ABCG4 , ABCG2 , ABCG1 ,
BRCA1.C.complex	0.488844	0.473899	0.478585	0.470417	0.565281	0.531733	0.570698	0.505909	0.463419	0.418824	0.497641	5	4	80	BRCA1 , RBBP8 , RAD50 , NBN , MRE11 ,
Linear.ubiquitin.chain.assembly.complex	0.356975	0.339941	0.483879	0.565012	0.59665	0.539438	0.570653	0.437726	0.491444	0.453675	0.497602	3	3	100	RNF31 , RBCK1 , SHARPIN ,
TTT.complex	0.488647	0.457497	0.478654	0.510062	0.512226	0.538747	0.532897	0.493207	0.472474	0.482605	0.497597	3	3	100	TTI2 , TTI1 , TELO2 ,
Cullins	0.534612	0.598866	0.308832	0.569227	0.472535	0.516191	0.595425	0.481922	0.526413	0.406901	0.497368	8	8	100	CUL9 , CUL7 , CUL5 , CUL4B , CUL4A , CUL3 , CUL2 , CUL1 ,
Regulatory.factor.X.family	0.463383	0.441836	0.457071	0.534477	0.519583	0.580292	0.499566	0.489639	0.473325	0.480002	0.49731	8	8	100	RFX8 , RFX7 , RFX6 , RFX5 , RFX4 , RFX3 , RFX2 , RFX1 ,
Adaptor.related.protein.complex.4	0.368675	0.438317	0.464444	0.565802	0.599349	0.488682	0.540988	0.486965	0.478491	0.412732	0.497308	4	4	100	AP4S1 , AP4M1 , AP4E1 , AP4B1 ,
ERCC.excision.repair.associated	0.466443	0.457616	0.407201	0.487903	0.536943	0.565965	0.613666	0.493126	0.482554	0.430243	0.497246	7	6	86	ERCC8 , ERCC6 , ERCC5 , ERCC4 , ERCC3 , ERCC2 , ERCC1 ,
Troponin.complex.subunits	0.474685	0.484741	0.484848	0.53684	0.513392	0.451285	0.530016	0.484522	0.475893	0.512588	0.497125	8	8	100	TNNT3 , TNNT2 , TNNT1 , TNNI3 , TNNI2 , TNNI1 , TNNC2 , TNNC1 ,
Baculoviral.IAP.repeat.containing	0.487723	0.52656	0.34798	0.54097	0.58336	0.479375	0.594456	0.481202	0.495827	0.421136	0.496763	8	6	75	XIAP , NAIP , BIRC8 , BIRC7 , BIRC6 , BIRC5 , BIRC3 , BIRC2 ,
MIS12.kinetochore.complex	0.441382	0.470927	0.479167	0.506539	0.517666	0.53726	0.534054	0.478527	0.473109	0.473375	0.496736	4	4	100	PMF1 , NSL1 , MIS12 , DSN1 ,
Dynein.regulatory.complex	0.515838	0.476079	0.429036	0.570298	0.578855	0.495927	0.569619	0.479829	0.486414	0.384127	0.496687	11	10	91	TCTE1 , IQCG , IQCD , IQCA1 , GAS8 , FBXL13 , EFCAB2 , DRC7 , DRC3 , DRC1 , CCDC65 ,
Insulin.like.growth.factor.binding.proteins	0.370459	0.408952	0.448226	0.729897	0.47187	0.356722	0.471581	0.527304	0.582236	0.473119	0.496656	6	6	100	IGFBP6 , IGFBP5 , IGFBP4 , IGFBP3 , IGFBP2 , IGFBP1 ,
Ajuba.family	0.52896	0.532099	0.472222	0.512385	0.473489	0.472285	0.511914	0.479471	0.545289	0.469644	0.496533	3	3	100	WTIP , LIMD1 , AJUBA ,
Scribble.complex	0.525807	0.48113	0.472811	0.521914	0.495012	0.517653	0.525016	0.484298	0.503489	0.466235	0.496395	4	4	100	DLG1 , LLGL2 , LLGL1 , SCRIB ,
Defensins	0.673366	0.491598	0.604892	0.684376	0.4339	0.429281	0.468068	0.46007	0.468263	0.426901	0.496372	69	19	28	DEFB4B , DEFB4A , DEFB136 , DEFB135 , DEFB134 , DEFB133 , DEFB132 , DEFB131E , DEFB131D , DEFB131C , DEFB131B , DEFB131A , DEFB130D , DEFB130C , DEFB130B , DEFB130A , DEFB129 , DEFB128 , DEFB127 , DEFB126 , DEFB125 , DEFB124 , DEFB123 , DEFB122 , DEFB121 , DEFB119 , DEFB118 , DEFB117 , DEFB116 , DEFB115 , DEFB114 , DEFB113 , DEFB112 , DEFB110 , DEFB109F , DEFB109E , DEFB109D , DEFB109C , DEFB109B…
Defensins..beta	0.673366	0.491598	0.604892	0.684376	0.433834	0.429281	0.468068	0.46007	0.468263	0.426901	0.496365	57	18	32	DEFB4B , DEFB4A , DEFB136 , DEFB135 , DEFB134 , DEFB133 , DEFB132 , DEFB131E , DEFB131D , DEFB131C , DEFB131B , DEFB131A , DEFB130D , DEFB130C , DEFB130B , DEFB130A , DEFB129 , DEFB128 , DEFB127 , DEFB126 , DEFB125 , DEFB124 , DEFB123 , DEFB122 , DEFB121 , DEFB119 , DEFB118 , DEFB117 , DEFB116 , DEFB115 , DEFB114 , DEFB113 , DEFB112 , DEFB110 , DEFB109F , DEFB109E , DEFB109D , DEFB109C , DEFB109B…
KDEL.endoplasmic.reticulum.protein.retention.receptors	0.439263	0.440097	0.428185	0.547646	0.546858	0.602483	0.571098	0.514563	0.44157	0.374565	0.496341	3	3	100	KDELR3 , KDELR2 , KDELR1 ,
Filamins	0.477461	0.470073	0.468687	0.544528	0.549829	0.50625	0.510396	0.49664	0.467228	0.453046	0.496297	3	3	100	FLNC , FLNB , FLNA ,
Prolyl.3.hydroxylase.family	0.495465	0.469227	0.469444	0.529486	0.458817	0.468644	0.520328	0.475834	0.530445	0.544388	0.496291	5	5	100	CRTAP , P3H4 , P3H3 , P3H2 , P3H1 ,
SKI.transcriptional.corepressors	0.546759	0.451678	0.429546	0.508334	0.540272	0.539635	0.539103	0.543311	0.506002	0.408561	0.496271	4	4	100	SKOR2 , SKOR1 , SKIL , SKI ,
Nuclear.factors.of.activated.T.cells	0.522779	0.380266	0.542187	0.552795	0.538704	0.541685	0.615966	0.473152	0.458325	0.363071	0.496239	5	5	100	NFATC4 , NFATC3 , NFATC2 , NFATC1 , NFAT5 ,
Neuraminidases	0.510748	0.458724	0.532187	0.447739	0.508573	0.480165	0.624451	0.442952	0.549187	0.421262	0.496138	4	4	100	NEU4 , NEU3 , NEU2 , NEU1 ,
oxoglutarate.dehydrogenase.family	0.602562	0.565243	0.536683	0.553382	0.533368	0.488239	0.534167	0.439365	0.43617	0.377945	0.496062	3	3	100	DHTKD1 , OGDHL , OGDH ,
CDC14.phosphatases	0.424575	0.412143	0.468457	0.493492	0.562216	0.516847	0.603857	0.49694	0.473883	0.436515	0.496039	4	3	75	PTPDC1 , CDKN3 , CDC14B , CDC14A ,
X5FMC.ribosome.biogenesis.complex	0.424691	0.411021	0.381087	0.523079	0.513643	0.502674	0.693052	0.50092	0.494913	0.442827	0.495913	6	6	100	SENP3 , WDR18 , NOL9 , LAS1L , TEX10 , PELP1 ,
Mannosidases.alpha.class.2	0.491335	0.440203	0.426276	0.549955	0.470328	0.512902	0.584818	0.436691	0.584406	0.457181	0.495862	5	4	80	MAN2C1 , MAN2B2 , MAN2B1 , MAN2A2 , MAN2A1 ,
MPP10.subcomplex	0.366578	0.360296	0.364299	0.501428	0.593161	0.585322	0.699119	0.456734	0.445677	0.455692	0.495748	3	3	100	IMP4 , IMP3 , MPHOSPH10 ,
General.transcription.factor.IIIB.complex.subunits	0.498546	0.451194	0.44485	0.534216	0.532396	0.543835	0.570828	0.458899	0.495949	0.428721	0.495654	3	3	100	TBP , BDP1 , BRF1 ,
Calcium.voltage.gated.channel.auxiliary.beta.subunits	0.506875	0.421925	0.359758	0.561342	0.549968	0.527728	0.593808	0.477955	0.503388	0.464298	0.495575	4	3	75	CACNB4 , CACNB3 , CACNB2 , CACNB1 ,
Plakophilins	0.496056	0.484741	0.484848	0.551024	0.515247	0.497356	0.486159	0.482337	0.474101	0.483636	0.495494	3	3	100	PKP3 , PKP2 , PKP1 ,
Glycosyltransferase.family.2	0.47514	0.460002	0.427545	0.49564	0.587873	0.524745	0.592527	0.482003	0.473081	0.415609	0.495447	6	6	100	HAS3 , HAS2 , HAS1 , DPM1 , B3GNTL1 , ALG5 ,
Inhibin.subunits	0.471206	0.503295	0.480556	0.541193	0.489975	0.488734	0.480416	0.474171	0.505077	0.495396	0.495424	5	5	100	INHBE , INHBC , INHBB , INHBA , INHA ,
UTPb.subcomplex	0.515756	0.443095	0.413131	0.446301	0.57953	0.468434	0.661721	0.51018	0.500837	0.433121	0.49515	6	5	83	TBL3 , UTP18 , WDR36 , WDR3 , UTP6 , PWP2 ,
THO.complex	0.443163	0.322896	0.482314	0.537806	0.599257	0.523027	0.575196	0.379831	0.556219	0.478721	0.49503	7	7	100	THOC7 , THOC6 , THOC5 , THOC3 , THOC2 , THOC1 , ALYREF ,
Inositol.1.4.5.triphosphate.receptors	0.497659	0.479813	0.47904	0.507949	0.498833	0.470405	0.523076	0.498494	0.488893	0.508176	0.494964	3	3	100	ITPR3 , ITPR2 , ITPR1 ,
Zinc.fingers.CW.type	0.510301	0.476631	0.459385	0.50328	0.517514	0.495372	0.545512	0.485898	0.496228	0.474154	0.494886	7	6	86	ZCWPW2 , ZCWPW1 , MORC4 , MORC3 , MORC2 , MORC1 , KDM1B ,
Checkpoint.clamp.complex	0.510984	0.433739	0.471192	0.505951	0.51827	0.492666	0.649933	0.463839	0.459642	0.457593	0.494758	3	3	100	HUS1 , RAD1 , RAD9A ,
R2TP.complex	0.450854	0.446586	0.390775	0.542862	0.59108	0.556956	0.649722	0.433486	0.447073	0.393964	0.494723	4	4	100	PIH1D1 , RPAP3 , RUVBL2 , RUVBL1 ,
Angiopoietin.like.family	0.37327	0.358852	0.406566	0.44095	0.597957	0.57232	0.674929	0.467966	0.511764	0.420779	0.494676	8	7	88	ANGPTL8 , ANGPTL7 , ANGPTL6 , ANGPTL5 , ANGPTL4 , ANGPTL3 , ANGPTL2 , ANGPTL1 ,
Claudins	0.483962	0.465666	0.465909	0.497799	0.50541	0.48669	0.520146	0.49647	0.525743	0.488126	0.494662	23	19	83	CLDN9 , CLDN8 , CLDN7 , CLDN6 , CLDN5 , CLDN4 , CLDN3 , CLDN25 , CLDN24 , CLDN23 , CLDN22 , CLDN20 , CLDN2 , CLDN19 , CLDN18 , CLDN17 , CLDN16 , CLDN15 , CLDN14 , CLDN12 , CLDN11 , CLDN10 , CLDN1 ,
Phosphoglycerate.mutases	0.479165	0.455204	0.372642	0.493176	0.534954	0.536205	0.551122	0.523589	0.531278	0.452191	0.494484	5	4	80	PGAM5 , PGAM4 , PGAM2 , PGAM1 , BPGM ,
HNF.class.homeoboxes	0.598943	0.52703	0.486181	0.52042	0.507637	0.509104	0.589064	0.46189	0.494577	0.349649	0.49395	3	3	100	HNF1B , HNF1A , HMBOX1 ,
G.protein.coupled.receptors..Class.F.frizzled	0.537688	0.444557	0.471921	0.632248	0.492445	0.516264	0.452788	0.522747	0.484685	0.427479	0.493904	11	11	100	SMO , FZD9 , FZD8 , FZD7 , FZD6 , FZD5 , FZD4 , FZD3 , FZD2 , FZD10 , FZD1 ,
MKS.complex	0.476673	0.415876	0.405799	0.4788	0.576177	0.591255	0.557613	0.488285	0.488097	0.442024	0.49377	9	8	89	CC2D2A , CEP290 , B9D2 , B9D1 , MKS1 , TMEM67 , TMEM231 , TCTN2 , TCTN1 ,
Hyaluronidases	0.471738	0.463377	0.463636	0.555178	0.525723	0.493553	0.502997	0.502353	0.487829	0.447419	0.493563	8	6	75	SPAM1 , HYAL6P , HYAL4 , HYAL3 , HYAL2 , HYAL1 , CEMIP2 , CEMIP ,
Phospholipid.scramblases	0.512919	0.408698	0.421948	0.448699	0.600798	0.625443	0.596965	0.532227	0.465016	0.340926	0.493413	5	4	80	PLSCR5 , PLSCR4 , PLSCR3 , PLSCR2 , PLSCR1 ,
MBT.domain.containing	0.513498	0.438392	0.400811	0.520022	0.545365	0.530875	0.575271	0.477359	0.531119	0.421409	0.493403	9	8	89	SFMBT2 , SFMBT1 , SCML2 , SCMH1 , MBTD1 , L3MBTL4 , L3MBTL3 , L3MBTL2 , L3MBTL1 ,
Chromosomal.passenger.complex	0.547259	0.470498	0.470707	0.473699	0.555194	0.488664	0.523213	0.515179	0.490472	0.451633	0.493251	4	4	100	CDCA8 , AURKB , BIRC5 , INCENP ,
BRCA1.B.complex	0.511132	0.480304	0.476263	0.493942	0.555884	0.520214	0.492971	0.486746	0.46059	0.472227	0.493238	4	4	100	BRIP1 , TOPBP1 , BRCA1 , BARD1 ,
Glypicans	0.448827	0.461712	0.477725	0.5453	0.51703	0.461451	0.567915	0.483775	0.484563	0.439076	0.493172	6	6	100	GPC6 , GPC5 , GPC4 , GPC3 , GPC2 , GPC1 ,
Guanylate.cyclases	0.495901	0.462851	0.428421	0.488698	0.564799	0.549883	0.568422	0.512102	0.474195	0.382749	0.492458	11	6	55	NPR2 , NPR1 , GUCY2GP , GUCY2F , GUCY2EP , GUCY2D , GUCY2C , GUCY1B1 , GUCY1B2 , GUCY1A1 , GUCY1A2 ,
Maestro.heat.like.repeat.containing	0.515503	0.478886	0.444192	0.53035	0.559728	0.507931	0.516386	0.463131	0.465696	0.464473	0.492308	11	9	82	MROH9 , MROH8 , MROH7 , MROH6 , MROH5 , MROH4P , MROH3P , MROH2B , MROH2A , MROH1 , MRO ,
Hedgehog.signaling.molecule.family	0.512589	0.535747	0.483838	0.557988	0.560901	0.471048	0.47565	0.451993	0.4447	0.44871	0.492286	3	3	100	DHH , IHH , SHH ,
Alcohol.dehydrogenases	0.389886	0.434534	0.442486	0.502221	0.588543	0.512103	0.659139	0.416528	0.420348	0.454639	0.492282	8	4	50	ADHFE1 , ADH7 , ADH6 , ADH5 , ADH4 , ADH1C , ADH1B , ADH1A ,
Haloacid.dehalogenase.like.hydrolase.domain.containing	0.601521	0.468774	0.465882	0.512679	0.593418	0.524205	0.59422	0.39669	0.451284	0.423085	0.492248	7	4	57	HDHD5 , PUDPP1 , PUDP , NANP , LHPP , HDHD3 , HDHD2 ,
ATPase.orphan.transporters	0.529081	0.320643	0.488123	0.548614	0.576344	0.55371	0.54209	0.545188	0.534568	0.320632	0.492213	5	5	100	ATP13A5 , ATP13A4 , ATP13A3 , ATP13A2 , ATP13A1 ,
FA.core.complex	0.496965	0.455688	0.439141	0.49636	0.500068	0.502105	0.588848	0.48208	0.50323	0.460458	0.491998	8	8	100	FANCE , FANCM , FANCL , FANCG , FANCF , FANCC , FANCB , FANCA ,
T.box.transcription.factors	0.878113	0.474267	0.485372	0.624439	0.450647	0.524585	0.472868	0.417191	0.478532	0.497506	0.491712	18	16	89	TBX6 , TBX5 , TBX4 , TBX3 , TBX23P , TBX22 , TBX21 , TBX20 , TBX2 , TBX19 , TBX18 , TBX15 , TBX10 , TBX1 , TBR1 , TBXT , MGA , EOMES ,
STEAP.family	0.760475	0.453503	0.427525	0.50582	0.381774	0.475262	0.650215	0.488145	0.671683	0.369945	0.491542	5	4	80	STEAP4 , STEAP3 , STEAP2 , STEAP1B , STEAP1 ,
X7TM.orphan.receptors	0.56091	0.46726	0.369949	0.550434	0.528098	0.533741	0.640525	0.491813	0.499036	0.343009	0.491541	6	6	100	GPR157 , TPRA1 , GPR143 , GPR137 , GPR108 , GPR107 ,
DNA.methyltransferases	0.444044	0.444108	0.435344	0.554788	0.517171	0.51491	0.529338	0.479135	0.4842	0.463408	0.491378	4	3	75	DNMT3L , DNMT3B , DNMT3A , DNMT1 ,
M13.metallopeptidases	0.544761	0.430911	0.435903	0.454814	0.588572	0.527468	0.601707	0.507317	0.478644	0.396559	0.491322	7	6	86	PHEX , KEL , MMEL1 , ECEL1 , ECE2 , ECE1 , MME ,
CAMSAP.family	0.588903	0.388703	0.44797	0.521538	0.547694	0.556904	0.562981	0.521065	0.50741	0.366028	0.491144	3	3	100	CAMSAP3 , CAMSAP2 , CAMSAP1 ,
Prenyltransferase.alpha.subunit.repeat.containing	0.427139	0.431966	0.378235	0.565161	0.590214	0.575272	0.602897	0.443532	0.45872	0.374205	0.491133	3	3	100	RABGGTA , PTAR1 , FNTA ,
Protein.phosphatase.2.modulatory.subunits	0.587062	0.2713	0.548609	0.45993	0.521771	0.501924	0.592314	0.513585	0.549081	0.459686	0.490911	5	3	60	TIPRL , PPME1 , LCMT1 , IGBP1 , PTPA ,
MOB.kinase.activators	0.513248	0.40034	0.45566	0.572389	0.595898	0.564576	0.593913	0.460509	0.432116	0.34277	0.490908	7	6	86	MOB4 , MOB3C , MOB3B , MOB3A , MOB2 , MOB1B , MOB1A ,
Serine.peptidase.inhibitors..Kazal.type	0.442632	0.45117	0.513426	0.684358	0.507329	0.448836	0.452187	0.480028	0.427767	0.451929	0.490781	10	10	100	SPINK9 , SPINK8 , SPINK7 , SPINK6 , SPINK5 , SPINK4 , SPINK2 , SPINK14 , SPINK13 , SPINK1 ,
GPN.loop.GTPases	0.471473	0.46027	0.397475	0.455022	0.573574	0.507799	0.668768	0.453426	0.47341	0.426091	0.490648	3	3	100	GPN3 , GPN2 , GPN1 ,
B9.domain.containing	0.404077	0.438391	0.447112	0.47288	0.56562	0.515224	0.563503	0.464023	0.479354	0.469706	0.490646	3	3	100	B9D2 , B9D1 , MKS1 ,
BBSome	0.50054	0.442047	0.432703	0.42476	0.586068	0.524741	0.643996	0.433048	0.509575	0.415451	0.490265	8	5	62	TTC8 , BBS9 , BBS7 , BBS5 , BBS4 , BBS2 , BBS1 , BBIP1 ,
Caveolins	0.42447	0.404631	0.444444	0.367494	0.783846	0.734537	0.399368	0.472892	0.402635	0.401116	0.490107	3	3	100	CAV3 , CAV2 , CAV1 ,
Non.canonical.high.mobility.group	0.484036	0.394525	0.410997	0.510102	0.641619	0.548621	0.583136	0.476128	0.451306	0.391479	0.489768	4	4	100	HMGXB4 , HMGXB3 , HMG20B , HMG20A ,
CDC.like.kinases	0.467385	0.413866	0.403514	0.60808	0.570343	0.48321	0.597296	0.384837	0.479949	0.466193	0.489699	4	4	100	CLK4 , CLK3 , CLK2 , CLK1 ,
Adenosine.receptors	0.455238	0.426916	0.551483	0.582769	0.654459	0.580033	0.274433	0.401247	0.522012	0.413079	0.489603	4	4	100	ADORA3 , ADORA2B , ADORA2A , ADORA1 ,
WAP.four.disulfide.core.domain.containing	0.44877	0.449135	0.449495	0.856892	0.527275	0.486437	0.510946	0.385933	0.367353	0.372529	0.489555	18	13	72	WFIKKN2 , WFIKKN1 , WFDC9 , WFDC8 , WFDC6 , WFDC5 , WFDC3 , WFDC2 , WFDC13 , WFDC12 , WFDC11 , WFDC10B , WFDC10A , WFDC1 , SLPI , PI3 , ANOS1 , EPPIN ,
Condensin.I.subunits	0.564279	0.382705	0.49574	0.565941	0.598845	0.579405	0.508028	0.523483	0.391017	0.359992	0.489462	5	5	100	SMC4 , SMC2 , NCAPH , NCAPG , NCAPD2 ,
TSC.complex	0.472142	0.394074	0.501839	0.537926	0.63101	0.537391	0.556088	0.454786	0.412808	0.37886	0.48942	3	3	100	TBC1D7 , TSC2 , TSC1 ,
KICSTOR.complex	0.480631	0.38825	0.410909	0.505068	0.549594	0.532752	0.584533	0.433102	0.512476	0.487793	0.489386	4	4	100	SZT2 , C12orf66 , ITFG2 , KPTN ,
Guanylate.cyclase.receptors	0.507253	0.453077	0.431436	0.492507	0.564488	0.548516	0.556679	0.497275	0.475439	0.384846	0.489363	7	5	71	NPR2 , NPR1 , GUCY2GP , GUCY2F , GUCY2EP , GUCY2D , GUCY2C ,
UTPa.subcomplex	0.474045	0.463203	0.414899	0.540059	0.559754	0.511657	0.528795	0.49538	0.46303	0.424223	0.489	6	5	83	WDR75 , UTP15 , HEATR1 , NOL11 , WDR43 , UTP4 ,
Adaptor.related.protein.complex.5	0.467955	0.428245	0.425527	0.489097	0.522063	0.500802	0.610895	0.471049	0.497238	0.453511	0.488714	4	4	100	AP5Z1 , AP5S1 , AP5M1 , AP5B1 ,
SCY1.like.pseudokinases	0.429894	0.411498	0.464264	0.509495	0.515344	0.496803	0.595959	0.490515	0.496354	0.41424	0.488275	3	3	100	SCYL3 , SCYL2 , SCYL1 ,
Deoxyribonucleoside.kinases	0.418798	0.373705	0.361877	0.517222	0.597269	0.559073	0.655156	0.525781	0.405791	0.397262	0.488126	4	4	100	DGUOK , DCK , TK2 , TK1 ,
THAP.domain.containing	0.425225	0.439816	0.352958	0.549872	0.587389	0.483829	0.593015	0.48452	0.464655	0.436508	0.488062	12	6	50	THAP9 , THAP8 , THAP7 , THAP6 , THAP5 , THAP4 , THAP3 , THAP2 , THAP11 , THAP10 , THAP1 , THAP12 ,
MYST.type.domain.containing.lysine.acetyltransferases	0.361423	0.430595	0.406828	0.553575	0.579323	0.521261	0.58955	0.435362	0.490736	0.385305	0.488059	5	5	100	KAT8 , KAT7 , KAT6B , KAT6A , KAT5 ,
P2Y.receptors	0.777678	0.377695	0.43836	0.950514	0.424584	0.572686	0.412594	0.510609	0.353092	0.350277	0.487823	8	7	88	P2RY6 , P2RY4 , P2RY2 , P2RY14 , P2RY13 , P2RY12 , P2RY11 , P2RY1 ,
Ferlin.family	0.561733	0.462623	0.442328	0.620486	0.515861	0.530185	0.55042	0.476147	0.410405	0.381579	0.487781	6	5	83	OTOF , MYOF , FER1L6 , FER1L5 , FER1L4 , DYSF ,
DAN.family	0.457096	0.267221	0.340798	0.592916	0.653198	0.620279	0.591007	0.382495	0.445788	0.495374	0.487675	7	7	100	SOSTDC1 , SOST , NBL1 , GREM2 , GREM1 , DAND5 , CER1 ,
Chitinases	0.453132	0.424975	0.425505	0.467451	0.631204	0.4996	0.575841	0.467522	0.481376	0.415171	0.487627	7	6	86	OVGP1 , CTBS , CHIT1 , CHID1 , CHIA , CHI3L2 , CHI3L1 ,
Slingshot.protein.phosphatases	0.579784	0.404574	0.385266	0.497881	0.546589	0.535891	0.547506	0.498949	0.5599	0.410058	0.487401	3	3	100	SSH3 , SSH2 , SSH1 ,
DNA.ligases	0.432539	0.465827	0.437879	0.550509	0.507384	0.504462	0.505273	0.490748	0.5147	0.409483	0.487363	3	3	100	LIG4 , LIG3 , LIG1 ,
Fermitins	0.565747	0.4518	0.470326	0.707518	0.481969	0.489077	0.494905	0.525046	0.392955	0.369197	0.486977	3	3	100	FERMT3 , FERMT2 , FERMT1 ,
Polycomb.repressive.complex.2	0.510903	0.362684	0.389676	0.527391	0.560645	0.502972	0.610877	0.451706	0.481589	0.495201	0.486971	6	6	100	RBBP7 , RBBP4 , SUZ12 , EZH2 , EZH1 , EED ,
m6A.methyltransferase.complex	0.466592	0.423318	0.446574	0.494513	0.537899	0.549789	0.636601	0.377898	0.513506	0.40203	0.486903	4	3	75	VIRMA , WTAP , METTL14 , METTL3 ,
Chemokine.ligands	0.357349	0.433496	0.488633	0.401972	0.545211	0.371353	0.443954	0.591745	0.660448	0.437017	0.485981	45	25	56	XCL2 , XCL1 , CXCL9 , CXCL8 , CXCL6 , CXCL5 , CXCL3 , CXCL2 , CXCL17 , CXCL16 , CXCL14 , CXCL13 , CXCL12 , CXCL11 , CXCL10 , CXCL1 , CX3CL1 , CCL8 , CCL7 , CCL5 , CCL4L2 , CCL4L1 , CCL4 , CCL3L3 , CCL3L1 , CCL3 , CCL28 , CCL27 , CCL26 , CCL25 , CCL24 , CCL23 , CCL22 , CCL21 , CCL20 , CCL2 , CCL19 , CCL18 , CCL17 , CCL16 , CCL15 , CCL14 , CCL13 , CCL11 , CCL1 ,
Torsins	0.392388	0.359585	0.436503	0.576274	0.595957	0.495603	0.598049	0.504222	0.446591	0.357598	0.485598	5	5	100	TOR4A , TOR3A , TOR2A , TOR1B , TOR1A ,
General.transcription.factor.IIIC.complex.subunits	0.509361	0.375541	0.408723	0.543897	0.554477	0.480736	0.633007	0.491502	0.471415	0.409849	0.485461	6	6	100	GTF3C6 , GTF3C4 , GTF3C5 , GTF3C3 , GTF3C2 , GTF3C1 ,
IZUMO.family	0.375973	0.412004	0.412626	0.537717	0.58224	0.496623	0.602622	0.430701	0.47616	0.411224	0.484658	4	4	100	IZUMO4 , IZUMO3 , IZUMO2 , IZUMO1 ,
CBM.complex	0.417839	0.357171	0.401768	0.565948	0.558821	0.531849	0.604393	0.461303	0.487539	0.379165	0.483106	3	3	100	BCL10 , MALT1 , CARD11 ,
X6.phosphofructo.2.kinases.fructose.2.6.biphosphatases	0.354695	0.356713	0.371776	0.506072	0.572911	0.432159	0.64819	0.484411	0.578621	0.39656	0.483046	4	4	100	PFKFB4 , PFKFB3 , PFKFB2 , PFKFB1 ,
Kleisins	0.446458	0.35379	0.486173	0.568871	0.575361	0.523324	0.513753	0.525973	0.462028	0.337972	0.483027	4	4	100	NCAPH , RAD21 , REC8 , RAD21L1 ,
Fatty.acid.hydroxylase.domain.containing	0.301961	0.299667	0.412982	0.478105	0.677173	0.497923	0.507476	0.519912	0.539768	0.412736	0.48286	6	5	83	SC5D , MSMO1 , FAXDC2 , FA2H , CH25H , AGMO ,
Pantothenate.kinases	0.571076	0.434151	0.312675	0.577337	0.581646	0.561635	0.586246	0.481774	0.42842	0.378445	0.482481	4	4	100	PANK4 , PANK3 , PANK2 , PANK1 ,
Lamins	0.528856	0.326839	0.357436	0.47774	0.618243	0.539586	0.630012	0.457528	0.451658	0.465935	0.480553	3	3	100	LMNB2 , LMNB1 , LMNA ,
MSL.histone.acetyltransferase.complex	0.53475	0.355605	0.290856	0.570066	0.567492	0.499337	0.623577	0.506014	0.538209	0.365146	0.479589	4	4	100	KAT8 , MSL3 , MSL2 , MSL1 ,
CCAAT.enhancer.binding.proteins	0.449328	0.308905	0.370351	0.550095	0.641508	0.576579	0.528147	0.439125	0.471674	0.425726	0.479123	6	5	83	CEBPZ , CEBPG , CEBPE , CEBPD , CEBPB , CEBPA ,
Pseudoautosomal.region.1	0.450928	0.333568	0.378981	0.596728	0.558879	0.58238	0.483714	0.422357	0.498463	0.446785	0.477984	25	6	24	ZBED1 , XG , SLC25A6 , SHOX , PPP2R3B , PLCXD1 , P2RY8 , MIR6089 , MIR3690 , LINC00685 , LINC00106 , LINC00102 , IL3RA , GTPBP6 , FABP5P13 , DHRSX-IT1 , DHRSX , CSF2RA , CRLF2 , CD99P1 , CD99 , ASMTL-AS1 , ASMTL , ASMT , AKAP17A ,
Glucose.6.phosphatases..catalytic	0.434013	0.376649	0.433036	0.571193	0.586442	0.545825	0.585602	0.411188	0.437961	0.349849	0.477527	3	3	100	G6PC3 , G6PC2 , G6PC ,
Spindlin.family	0.494777	0.418977	0.347032	0.506172	0.54	0.499975	0.608135	0.509462	0.504751	0.361012	0.477279	5	3	60	SPIN4 , SPIN3 , SPIN2B , SPIN2A , SPIN1 ,
GINS.complex	0.490996	0.382744	0.443732	0.539203	0.59338	0.493349	0.521242	0.462438	0.431846	0.417723	0.476184	4	4	100	GINS4 , GINS3 , GINS2 , GINS1 ,
General.transcription.factor.IIA.complex.subunits	0.386956	0.334712	0.342917	0.512136	0.562254	0.548484	0.558094	0.46838	0.482367	0.463333	0.474742	3	3	100	GTF2A1L , GTF2A2 , GTF2A1 ,
Neurotrophins	0.382671	0.2607	0.36984	0.318908	0.619167	0.529085	0.628681	0.482815	0.593141	0.459528	0.473541	7	4	57	NTF6G , NTF6B , NTF6A , NTF4 , NTF3 , NGF , BDNF ,
Tachykinin.precursors	0.239635	0.369968	0.356061	0.3614	0.468099	0.292188	0.597386	0.337709	0.749677	0.724434	0.472991	3	3	100	TAC4 , TAC3 , TAC1 ,
SAM.and.SH3.domain.containing	0.340554	0.375	0.389899	0.651699	0.529663	0.526449	0.366902	0.385635	0.63843	0.353083	0.468529	3	3	100	SASH3 , SASH1 , SAMSN1 ,
FASTK.mitochondrial.RNA.binding.family	0.585562	0.364839	0.345464	0.602999	0.580963	0.553907	0.551128	0.437451	0.420516	0.353349	0.467846	6	6	100	TBRG4 , FASTKD5 , FASTKD3 , FASTKD2 , FASTKD1 , FASTK ,
RISC.loading.complex	0.486941	0.336672	0.41399	0.59034	0.571974	0.576634	0.516696	0.40911	0.460726	0.33385	0.467777	3	3	100	AGO2 , TARBP2 , DICER1 ,
Zinc.fingers.MYM.type	0.479309	0.346765	0.351243	0.508804	0.552516	0.548588	0.581141	0.369563	0.463843	0.415965	0.459825	6	6	100	ZMYM6 , ZMYM5 , ZMYM4 , ZMYM3 , ZMYM2 , ZMYM1 ,
Runt.related.transcription.factors	0.321555	0.254352	0.199962	0.657278	0.687679	0.412858	0.570985	0.230065	0.46794	0.504535	0.44285	3	3	100	RUNX3 , RUNX2 , RUNX1 ,
SNORA71C, NRON, KANTR
