# Supplementary material for: Single cell transcriptomics of primate sensory neurons identifies cell types associated with chronic pain
Source: Nat Commun. 2021 Mar 8;12:1510. doi: 10.1038/s41467-021-21725-z (PMC7940623; doi:10.1038/s41467-021-21725-z)
Supplement: Supplementary file 9 — Supplementary Data 7 [file 41467_2021_21725_MOESM9_ESM.xlsx]

## Sheet: cross_species_MN
Family	NF1	C-LTMR	NP1	NP2	NP3	PEP2	PEP1	TrpM8	Average_score	nGene	genes_in_family
Voltage.gated.ion.channels	0.996492	0.803508	0.558596	0.690655	0.744985	0.87073	0.918026	0.865341	0.778834	148	CACNG8 , CACNG7 , CACNG6 , CACNG5 , CACNG4 , CACNG3 , CACNG2 , CACNG1 , SCN4B , SCN3B , SCN2B , SCN1B , CACNA1S , CACNA1I , CACNA1H , CACNA1G , CACNA1F , CACNA1E , CACNA1D , CACNA1C , CACNA1B , CACNA1A , CACNA2D4 , CACNA2D3 , CACNA2D2 , CACNA2D1 , CACNB4 , CACNB3 , CACNB2 , CACNB1 , SCN11A , SCN10A , SCN9A , SCN8A , SCN5A , SCN4A , SCN3A , SCN2A , SCN1A , KCNK9 , KCNK7 , KCNK6 , KCNK5 , KCNK4 , K…
G.protein.coupled.receptors	0.931305	0.950794	0.768042	0.549203	0.855586	0.705427	0.790592	0.813012	0.776094	1412	S1PR2 , S1PR1 , CELSR3 , CELSR2 , CELSR1 , EDNRB , EDNRA , OR2Z1 , OR2Y1 , OR2X1P , OR2W6P , OR2W5 , OR2W4P , OR2W3 , OR2W2P , OR2W1 , OR2V2 , OR2V1 , OR2U2P , OR2U1P , OR2T8 , OR2T7 , OR2T6 , OR2T5 , OR2T4 , OR2T35 , OR2T34 , OR2T33 , OR2T32P , OR2T3 , OR2T29 , OR2T27 , OR2T2 , OR2T12 , OR2T11 , OR2T10 , OR2T1 , OR2S2 , OR2S1P , OR2R1P , OR2Q1P , OR2P1P , OR2N1P , OR2M7 , OR2M5 , OR2M4 , OR2M3 ,…
Ion.channels.by.gating.mechanism	0.99621	0.82453	0.626342	0.673107	0.593445	0.89221	0.907851	0.906489	0.774853	236	GRIK5 , GRIK4 , GRIK3 , GRIK2 , GRIK1 , CACNG8 , CACNG7 , CACNG6 , CACNG5 , CACNG4 , CACNG3 , CACNG2 , CACNG1 , GRIN3B , GRIN3A , GRIN2D , GRIN2C , GRIN2B , GRIN2A , GRIN1 , SCN4B , SCN3B , SCN2B , SCN1B , SCN11A , SCN10A , SCN9A , SCN8A , SCN5A , SCN4A , SCN3A , SCN2A , SCN1A , GRID2 , GRID1 , GRIA4 , GRIA3 , GRIA2 , GRIA1 , CACNA2D4 , CACNA2D3 , CACNA2D2 , CACNA2D1 , CACNA1S , CACNA1I , CACNA1H…
G.protein.coupled.receptors..Class.A.rhodopsin.like	0.889113	0.96058	0.757549	0.537002	0.865296	0.637703	0.827427	0.815013	0.77151	1157	OR9S24P , OR9R1P , OR9Q2 , OR9Q1 , OR9P1P , OR9N1P , OR9M1P , OR9L1P , OR9K2 , OR9K1P , OR9I3P , OR9I2P , OR9I1 , OR9H1P , OR9G9 , OR9G4 , OR9G3P , OR9G2P , OR9G1 , OR9A4 , OR9A3P , OR9A2 , OR9A1P , ADRB3 , ADRB2 , ADRB1 , ADRA2C , ADRA2B , ADRA2A , ADRA1D , ADRA1B , ADRA1A , OR4X7P , OR4X2 , OR4X1 , OR4W1P , OR4V1P , OR4U1P , OR4T1P , OR4S2 , OR4S1 , OR4R3P , OR4R2P , OR4R1P , OR4Q3 , OR4Q2 , OR…
Ion.channels	0.997142	0.816341	0.686392	0.669479	0.571759	0.855185	0.881375	0.875707	0.765177	328	SCN4B , SCN3B , SCN2B , SCN1B , GRIA4 , GRIA3 , GRIA2 , GRIA1 , GRID2 , GRID1 , ANO9 , ANO8 , ANO7 , ANO6 , ANO5 , ANO4 , ANO3 , ANO2 , ANO10 , ANO1 , CACNA1S , CACNA1I , CACNA1H , CACNA1G , CACNA1F , CACNA1E , CACNA1D , CACNA1C , CACNA1B , CACNA1A , GRIN3B , GRIN3A , GRIN2D , GRIN2C , GRIN2B , GRIN2A , GRIN1 , CACNA2D4 , CACNA2D3 , CACNA2D2 , CACNA2D1 , CACNG8 , CACNG7 , CACNG6 , CACNG5 , CACNG4…
Ion.channels.by.channel.type	0.997566	0.743805	0.61713	0.647135	0.646087	0.835233	0.859231	0.893756	0.748911	218	ITPR2 , ITPR1 , VDAC3 , VDAC2 , VDAC1 , MIP , AQP9 , AQP8 , AQP7 , AQP6 , AQP5 , AQP4 , AQP3 , AQP2 , AQP12B , AQP12A , AQP11 , AQP10 , AQP1 , SCNN1G , SCNN1D , SCNN1B , SCNN1A , CFTR , RYR3 , RYR2 , RYR1 , KCNK9 , KCNK7 , KCNK6 , KCNK5 , KCNK4 , KCNK3 , KCNK2 , KCNK18 , KCNK17 , KCNK16 , KCNK15 , KCNK13 , KCNK12 , KCNK10 , KCNK1 , ASIC5 , ASIC4 , ASIC3 , ASIC2 , ASIC1 , LRRC8E , LRRC8D , LRRC8C …
Neuropeptides	0.675482	0.796078	0.559884	0.542165	0.843691	0.705131	0.947851	0.798993	0.74197	70	EDN3 , EDN2 , EDN1 , TAC4 , TAC3 , TAC1 , VIP , UTS2 , UCN3 , UCN2 , UCN , TRH , SST , SCT , RLN3 , RLN2 , RLN1 , PYY , PTHLH , PRLH , PRL , PPY , POMC , PNOC , PMCH , PENK , PDYN , OXT , NTS , NPY , NPW , NPVF , NPS , NPPC , NPPB , NPPA , NPFF , NPB , NMU , NMS , MLN , LEP , KNG1 , KISS1 , INS , IGF2 , IGF1 , IAPP , HCRT , GRP , GNRH2 , GNRH1 , GIP , GHRL , GHRH , GAST , GALP , GAL , CRH , CHGA …
C2.domain.containing	0.937633	0.907005	0.665277	0.58963	0.429133	0.764282	0.732432	0.90448	0.713177	168	EHBP1L1 , FAM102B , FAM102A , EHBP1 , DOCK11 , DOCK10 , DOCK9 , DOCK8 , DOCK7 , DOCK6 , DOCK5 , DOCK4 , DOCK3 , DOCK2 , DOCK1 , B9D2 , B9D1 , MKS1 , PKN3 , PKN2 , PKN1 , PRKCQ , PRKCH , PRKCG , PRKCE , PRKCD , PRKCB , PRKCA , WWP2 , WWP1 , WWC2 , WWC1 , UNC13D , UNC13C , UNC13B , UNC13A , PLCZ1 , PLCL2 , PLCL1 , PLCH1 , PLCG2 , PLCG1 , PLCE1 , PLCD4 , PLCD3 , PLCD1 , PLCB4 , PLCB3 , PLCB2 , PLCB1…
Granins	0.668994	0.738902	0.725984	0.559236	0.922607	0.528303	0.778955	0.732424	0.712344	8	GNAS , VGF , SCG5 , SCG3 , SCG2 , PCSK1N , CHGB , CHGA ,
Sodium.voltage.gated.channels	0.98162	0.517187	0.700012	0.660426	0.662472	0.837818	0.70063	0.868112	0.706665	13	SCN11A , SCN10A , SCN9A , SCN8A , SCN5A , SCN4A , SCN3A , SCN2A , SCN1A , SCN4B , SCN3B , SCN2B , SCN1B ,
Sodium.channels	0.971243	0.541046	0.649438	0.631641	0.649982	0.827154	0.681358	0.911201	0.698831	23	SCN11A , SCN10A , SCN9A , SCN8A , SCN5A , SCN4A , SCN3A , SCN2A , SCN1A , SCN4B , SCN3B , SCN2B , SCN1B , ASIC5 , ASIC4 , ASIC3 , ASIC2 , ASIC1 , NALCN , SCNN1G , SCNN1D , SCNN1B , SCNN1A ,
Immunoglobulin.superfamily.domain.containing	0.93483	0.917463	0.530612	0.568259	0.397581	0.865658	0.830466	0.761782	0.695975	493	LILRB5 , LILRB4 , LILRB3 , LILRB2 , LILRB1 , LILRA6 , LILRA5 , LILRA4 , LILRA3 , LILRA2 , LILRA1 , SIGLEC31P , SIGLEC30P , SIGLEC29P , SIGLEC28P , SIGLEC27P , SIGLEC26P , SIGLEC25P , SIGLEC24P , SIGLEC22P , SIGLEC21P , SIGLEC20P , SIGLEC18P , SIGLEC17P , PSG7 , PSG10P , KIR3DX1 , KIR3DS1 , KIR3DP1 , KIR3DL3 , KIR3DL2 , KIR3DL1 , KIR2DS5 , KIR2DS4 , KIR2DS3 , KIR2DS2 , KIR2DS1 , KIR2DP1 , KIR2DL5B…
Sodium.voltage.gated.channel.alpha.subunits	0.913746	0.591018	0.605929	0.649369	0.588294	0.847796	0.658207	0.860335	0.68585	9	SCN11A , SCN10A , SCN9A , SCN8A , SCN5A , SCN4A , SCN3A , SCN2A , SCN1A ,
Receptor.ligands	0.830354	0.678254	0.606493	0.461234	0.648961	0.666442	0.90297	0.761891	0.675178	389	TGFB3 , TGFB2 , TGFB1 , EDN3 , EDN2 , EDN1 , TAC4 , TAC3 , TAC1 , INHBE , INHBC , INHBB , INHBA , INHA , BMP8B , BMP8A , BMP7 , BMP6 , BMP5 , BMP4 , BMP3 , BMP2 , BMP15 , BMP10 , BMP1 , NODAL , MSTN , LEFTY2 , LEFTY1 , GDF9 , GDF7 , GDF6 , GDF5 , GDF3 , GDF2 , GDF15 , GDF11 , GDF10 , GDF1 , GH2 , GH1 , CSHL1 , CSH2 , CSH1 , VIP , UCN3 , UCN2 , UCN , SST , SCT , RLN3 , RLN2 , RLN1 , PYY , PRLH , P…
Potassium.channels	0.982505	0.651622	0.516171	0.599359	0.485645	0.822848	0.86095	0.773703	0.6729	79	KCNJ9 , KCNJ8 , KCNJ6 , KCNJ5 , KCNJ4 , KCNJ3 , KCNJ2 , KCNJ18 , KCNJ16 , KCNJ15 , KCNJ14 , KCNJ13 , KCNJ12 , KCNJ11 , KCNJ10 , KCNJ1 , KCNT2 , KCNT1 , KCNK9 , KCNK7 , KCNK6 , KCNK5 , KCNK4 , KCNK3 , KCNK2 , KCNK18 , KCNK17 , KCNK16 , KCNK15 , KCNK13 , KCNK12 , KCNK10 , KCNK1 , KCNV2 , KCNV1 , KCNS3 , KCNS2 , KCNS1 , KCNQ5 , KCNQ4 , KCNQ3 , KCNQ2 , KCNQ1 , KCNH8 , KCNH7 , KCNH6 , KCNH5 , KCNH4 , …
Transient.receptor.potential.cation.channels	0.600111	0.639594	0.57863	0.695303	0.673664	0.568569	0.809263	0.719133	0.669165	28	TRPV6 , TRPV5 , TRPV4 , TRPV3 , TRPV2 , TRPV1 , TRPM8 , TRPM7 , TRPM6 , TRPM5 , TRPM4 , TRPM3 , TRPM2 , TRPM1 , TRPC7 , TRPC6 , TRPC5 , TRPC4 , TRPC3 , TRPC2 , TRPC1 , TRPA1 , PKD2L2 , PKD2L1 , PKD2 , MCOLN3 , MCOLN2 , MCOLN1 ,
Cadherins	0.938649	0.763401	0.674314	0.599886	0.557826	0.619618	0.611605	0.85411	0.66868	125	CDH24 , CDH22 , CDH20 , CDH19 , CDH18 , CDH12 , CDH11 , CDH10 , CDH9 , CDH8 , CDH7 , CDH6 , CDH5 , CELSR3 , CELSR2 , CELSR1 , PCDHGCT , PCDHGC5 , PCDHGC4 , PCDHGC3 , PCDHGB9P , PCDHGB8P , PCDHGB7 , PCDHGB6 , PCDHGB5 , PCDHGB4 , PCDHGB3 , PCDHGB2 , PCDHGB1 , PCDHGA9 , PCDHGA8 , PCDHGA7 , PCDHGA6 , PCDHGA5 , PCDHGA4 , PCDHGA3 , PCDHGA2 , PCDHGA12 , PCDHGA11 , PCDHGA10 , PCDHGA1 , PCDHG@ , PCDHB@ , …
Sushi.domain.containing	0.764396	0.772637	0.557917	0.608988	0.679396	0.716086	0.541671	0.801267	0.66828	57	SUSD2 , GABBR1 , C1RL , SEZ6L , CFHR5 , PAPPA2 , CSMD1 , SUSD3 , BCAN , SUSD6 , CFHR4 , SNED1 , CSMD2 , CSMD3 , PAMR1 , SEZ6L2 , SUSD1 , SUSD4 , FBLN7 , SEZ6 , SVEP1 , CR1L , IL15RA , PAPPA , CFHR1 , CFHR3 , SRPX , MASP1 , CFHR2 , C4BPB , CR2 , CR1 , SELE , ACAN , SELP , CD46 , SELL , C6 , VCAN , C7 , C1S , CFH , CD55 , TPO , C2 , F13B , C4BPA , APOH , IL2RA , CFB , HPR , HP , C1R , SRPX2 , SUSD5…
Synaptotagmins	0.895868	0.570187	0.646246	0.625599	0.451963	0.764736	0.832517	0.771782	0.666147	17	SYT9 , SYT8 , SYT7 , SYT6 , SYT5 , SYT4 , SYT3 , SYT2 , SYT17 , SYT16 , SYT15 , SYT14 , SYT13 , SYT12 , SYT11 , SYT10 , SYT1 ,
Receptor.tyrosine.kinases	0.906384	0.662087	0.722695	0.428804	0.488294	0.8591	0.879184	0.619633	0.665685	58	EPHB6 , EPHB4 , EPHB3 , EPHB2 , EPHB1 , EPHA8 , EPHA7 , EPHA6 , EPHA5 , EPHA4 , EPHA3 , EPHA2 , EPHA10 , EPHA1 , ERBB4 , ERBB3 , ERBB2 , EGFR , TYRO3 , TIE1 , TEK , STYK1 , RYK , ROS1 , ROR2 , ROR1 , RET , PTK7 , PDGFRB , PDGFRA , NTRK3 , NTRK2 , NTRK1 , MUSK , MST1R , MET , MERTK , LTK , LMTK3 , LMTK2 , KIT , KDR , INSRR , INSR , IGF1R , FLT4 , FLT3 , FLT1 , FGFR4 , FGFR3 , FGFR2 , FGFR1 , DDR2 …
Fibronectin.type.III.domain.containing	0.846663	0.705734	0.475094	0.469808	0.83997	0.642517	0.777369	0.747824	0.665474	160	TNXB , TNR , TNN , TNC , MYOM3 , MYOM2 , MYOM1 , MYBPHL , MYBPH , MYBPC3 , MYBPC2 , MYBPC1 , EPHB6 , EPHB4 , EPHB3 , EPHB2 , EPHB1 , EPHA8 , EPHA7 , EPHA6 , EPHA5 , EPHA4 , EPHA3 , EPHA2 , EPHA10 , EPHA1 , CNTN6 , CNTN5 , CNTN4 , CNTN3 , CNTN2 , CNTN1 , VWA1 , USH2A , TYRO3 , TTN , TSPOAP1 , TRIM9 , TRIM67 , TRIM42 , TRIM36 , TIE1 , TEK , SORL1 , SNED1 , SDK2 , SDK1 , ROS1 , ROBO4 , ROBO3 , ROBO2…
V.set.domain.containing	0.919827	0.860642	0.542084	0.535023	0.531461	0.715023	0.682798	0.745159	0.658884	163	VTCN1 , VSTM5 , VSTM4 , VSTM2L , VSTM2B , VSTM2A , VSIG8 , VSIG4 , VSIG2 , VSIG10 , VSIG1 , VPREB3 , VPREB1 , VCAN , TREML4 , TREML2 , TREML1 , TREM2 , TREM1 , TIMD4 , TIGIT , SLAMF9 , SLAMF7 , SLAMF6 , SIRPG , SIRPD , SIRPB2 , SIRPB1 , SIRPA , SIGLEC9 , SIGLEC8 , SIGLEC7 , SIGLEC6 , SIGLEC5 , SIGLEC16 , SIGLEC15 , SIGLEC14 , SIGLEC12 , SIGLEC11 , SIGLEC10 , SIGLEC1 , SEMA3D , SCN4B , SCN3B , SCN…
Receptor.kinases	0.927245	0.674067	0.636826	0.443462	0.521235	0.867931	0.878202	0.588819	0.658649	77	TGFBR1 , BMPR1B , BMPR1A , ACVRL1 , ACVR1C , ACVR1B , ACVR1 , ERBB4 , ERBB3 , ERBB2 , EGFR , TGFBR2 , BMPR2 , AMHR2 , ACVR2B , ACVR2A , EPHB6 , EPHB4 , EPHB3 , EPHB2 , EPHB1 , EPHA8 , EPHA7 , EPHA6 , EPHA5 , EPHA4 , EPHA3 , EPHA2 , EPHA10 , EPHA1 , NPR2 , NPR1 , GUCY2GP , GUCY2F , GUCY2EP , GUCY2D , GUCY2C , TYRO3 , TIE1 , TEK , STYK1 , RYK , ROS1 , ROR2 , ROR1 , RET , PTK7 , PDGFRB , PDGFRA , NT…
Immunoglobulin.like.domain.containing	0.734548	0.867796	0.442212	0.531476	0.440637	0.880899	0.824925	0.606223	0.65631	171	LILRB5 , LILRB4 , LILRB3 , LILRB2 , LILRB1 , LILRA6 , LILRA5 , LILRA4 , LILRA3 , LILRA2 , LILRA1 , EMB , BSG , NPTN , PSG9 , PSG8 , PSG7 , PSG6 , PSG5 , PSG4 , PSG3 , PSG2 , PSG11 , PSG10P , PSG1 , SIGLEC9 , SIGLEC8 , SIGLEC7 , SIGLEC6 , SIGLEC5 , SIGLEC31P , SIGLEC30P , SIGLEC29P , SIGLEC28P , SIGLEC27P , SIGLEC26P , SIGLEC25P , SIGLEC24P , SIGLEC22P , SIGLEC21P , SIGLEC20P , SIGLEC18P , SIGLEC1…
Ankyrin.repeat.domain.containing	0.84924	0.742415	0.556863	0.56484	0.577437	0.696542	0.824232	0.613958	0.653755	244	POTEB3 , POTEM , POTEKP , POTEJ , POTEI , POTEH , POTEG , POTEF , POTEE , POTED , POTEC , POTEB2 , POTEB , POTEA , KANK4 , KANK3 , KANK2 , KANK1 , NOTCH4 , NOTCH3 , NOTCH2 , NOTCH1 , ZDHHC17 , ZDHHC13 , USH1G , UACA , TRPV6 , TRPV5 , TRPV4 , TRPV3 , TRPV2 , TRPV1 , TRPC4 , TRPA1 , TRANK1 , TP53BP2 , TONSL , TNKS2 , TNKS , TANC2 , TANC1 , SOWAHD , SOWAHC , SOWAHB , SOWAHA , SNCAIP , SLF1 , SHANK3 …
CD.molecules	0.881322	0.794849	0.701965	0.564011	0.425069	0.776369	0.665372	0.648605	0.653749	394	VPREB1 , VCAM1 , TSPAN7 , TREM1 , TNFSF8 , TNFSF4 , TNFSF14 , TNFSF13B , TNFSF13 , TNFSF11 , TNFSF10 , TNFRSF9 , TNFRSF8 , TNFRSF4 , TNFRSF21 , TNFRSF1B , TNFRSF1A , TNFRSF18 , TNFRSF17 , TNFRSF14 , TNFRSF13C , TNFRSF13B , TNFRSF12A , TNFRSF11A , TNFRSF10D , TNFRSF10C , TNFRSF10B , TNFRSF10A , TLR9 , TLR8 , TLR6 , TLR4 , TLR3 , TLR2 , TLR10 , TLR1 , THY1 , THBD , TFRC , TEK , SPN , SLC7A5 , SLC4A…
Homeoboxes	0.947107	0.788815	0.49794	0.571456	0.614723	0.724525	0.728068	0.638242	0.651967	344	PDX1 , MNX1 , MEOX2 , MEOX1 , HOXD9 , HOXD8 , HOXD4 , HOXD3 , HOXD13 , HOXD12 , HOXD11 , HOXD10 , HOXD1 , HOXC9 , HOXC8 , HOXC6 , HOXC5 , HOXC4 , HOXC13 , HOXC12 , HOXC11 , HOXC10 , HOXB9 , HOXB8 , HOXB7 , HOXB6 , HOXB5 , HOXB4 , HOXB3 , HOXB2 , HOXB13 , HOXB1 , HOXA9 , HOXA7 , HOXA6 , HOXA5 , HOXA4 , HOXA3 , HOXA2 , HOXA13 , HOXA11 , HOXA10 , HOXA1 , GSX2 , GSX1 , GBX2 , GBX1 , EVX2 , EVX1 , CDX…
Lipid.like.receptors	0.614204	0.480439	0.715445	0.54451	0.853041	0.676075	0.783399	0.491412	0.649189	33	FFAR4 , FFAR3 , FFAR2 , FFAR1 , PTAFR , TBXA2R , PTGIR , PTGFR , PTGER4 , PTGER3 , PTGER2 , PTGER1 , PTGDR2 , PTGDR , S1PR5 , S1PR4 , S1PR3 , S1PR2 , S1PR1 , LPAR6 , LPAR5 , LPAR4 , LPAR3 , LPAR2 , LPAR1 , OXER1 , LTB4R2 , LTB4R , FPR2 , CYSLTR2 , CYSLTR1 , CNR2 , CNR1 ,
Oxysterol.binding.proteins	0.833768	0.838745	0.459377	0.484956	0.593711	0.657466	0.705589	0.74048	0.640046	12	OSBPL9 , OSBPL8 , OSBPL7 , OSBPL6 , OSBPL5 , OSBPL3 , OSBPL2 , OSBPL1A , OSBPL11 , OSBPL10 , OSBP2 , OSBP ,
Serine.threonine.phosphatases	0.725058	0.652714	0.702155	0.435419	0.541988	0.716037	0.703155	0.675344	0.632402	41	TIMM50 , UBLCP1 , CTDSPL2 , CTDSPL , CTDSP2 , CTDSP1 , CTDP1 , CTDNEP1 , PPP6C , PPP5C , PPP4C , PPP3CC , PPP3CB , PPP3CA , PPP2CB , PPP2CA , PPP1CC , PPP1CB , PPP1CA , PPEF2 , PPEF1 , PPTC7 , PPM1N , PPM1M , PPM1L , PPM1K , PPM1J , PPM1H , PPM1G , PPM1F , PPM1E , PPM1D , PPM1B , PPM1A , PHLPP2 , PHLPP1 , PDP2 , PDP1 , ILKAP , PGAM5 , SSU72 ,
G.protein.subunits.alpha	0.739293	0.775272	0.541159	0.446636	0.81732	0.518576	0.568808	0.752025	0.631399	14	GNAT2 , GNAZ , GNAT1 , GNAO1 , GNAT3 , GNAI3 , GNAI2 , GNAI1 , GNAL , GNAS , GNA15 , GNA14 , GNA11 , GNAQ ,
Wnt.enhanceosome.complex	0.820175	0.551262	0.557692	0.617921	0.536344	0.822639	0.653967	0.663104	0.62899	18	LEF1 , TLE4 , TLE3 , TLE2 , TLE1 , TCF7L2 , TCF7L1 , TCF7 , SSBP4 , SSBP3 , SSBP2 , PYGO2 , PYGO1 , LDB2 , LDB1 , CTNNB1 , BCL9L , BCL9 ,
ATPases.Ca2..transporting	0.958908	0.866079	0.514338	0.602636	0.554593	0.581761	0.770032	0.505899	0.627905	9	ATP2C2 , ATP2C1 , ATP2B4 , ATP2B3 , ATP2B2 , ATP2B1 , ATP2A3 , ATP2A2 , ATP2A1 ,
Calcium.channels	0.76505	0.613897	0.455265	0.58351	0.70787	0.628411	0.768024	0.631166	0.626878	41	CACNA1S , CACNA1I , CACNA1H , CACNA1G , CACNA1F , CACNA1E , CACNA1D , CACNA1C , CACNA1B , CACNA1A , CACNG8 , CACNG7 , CACNG6 , CACNG5 , CACNG4 , CACNG3 , CACNG2 , CACNG1 , CACNA2D4 , CACNA2D3 , CACNA2D2 , CACNA2D1 , CACNB4 , CACNB3 , CACNB2 , CACNB1 , TPCN2 , TPCN1 , CATSPERG , CATSPERD , CATSPERB , CATSPER4 , CATSPER3 , CATSPER2 , CATSPER1 , ITPR3 , ITPR2 , ITPR1 , RYR3 , RYR2 , RYR1 ,
Cell.adhesion.molecules	0.969256	0.858384	0.520766	0.50371	0.330297	0.740713	0.596918	0.83158	0.626053	310	ITGBL1 , ITGB8 , ITGB7 , ITGB6 , ITGB5 , ITGB4 , ITGB3 , ITGB2 , ITGB1 , NLGN4Y , NLGN4X , NLGN3 , NLGN2 , NLGN1 , NRXN3 , NRXN2 , NRXN1 , CEACAMP9 , CEACAMP8 , CEACAMP7 , CEACAMP6 , CEACAMP5 , CEACAMP4 , CEACAMP3 , CEACAMP2 , CEACAMP11 , CEACAMP10 , CEACAMP1 , CEACAM8 , CEACAM7 , CEACAM6 , CEACAM5 , CEACAM4 , CEACAM3 , CEACAM22P , CEACAM21 , CEACAM20 , CEACAM19 , CEACAM18 , CEACAM16 , CEACAM1 , …
ETS.transcription.factor.family	0.663912	0.676633	0.56328	0.744754	0.858689	0.451255	0.528415	0.558673	0.625957	28	SPIC , GABPA , ETV2 , ETV3L , SPIB , SPI1 , SPDEF , FEV , ETV1 , ETV5 , ETV3 , ETV4 , ETV7 , ETS2 , ERF , ELK4 , ELK3 , ELF4 , ELF2 , ELF5 , EHF , FLI1 , ETV6 , ETS1 , ERG , ELK1 , ELF3 , ELF1 ,
Zinc.fingers.C2H2.type	0.611858	0.647459	0.576204	0.613495	0.672028	0.523538	0.720987	0.608984	0.623242	720	ZXDC , ZXDB , ZXDA , ZUP1 , ZSCAN9 , ZSCAN5DP , ZSCAN5C , ZSCAN5B , ZSCAN5A , ZSCAN4 , ZSCAN32 , ZSCAN31 , ZSCAN30 , ZSCAN29 , ZSCAN26 , ZSCAN25 , ZSCAN23 , ZSCAN22 , ZSCAN21 , ZSCAN20 , ZSCAN2 , ZSCAN18 , ZSCAN16 , ZSCAN12 , ZSCAN10 , ZSCAN1 , ZNF99 , ZNF98 , ZNF93 , ZNF92 , ZNF91 , ZNF90 , ZNF891 , ZNF888 , ZNF883 , ZNF880 , ZNF879 , ZNF878 , ZNF865 , ZNF862 , ZNF860 , ZNF853 , ZNF852 , ZNF850 …
G.protein.coupled.receptors..Class.A.orphans	0.795855	0.6553	0.619947	0.386072	0.812266	0.482426	0.715171	0.682128	0.621902	80	P2RY10 , P2RY8 , MRGPRX4 , MRGPRX3 , MRGPRX2 , MRGPRX1 , MRGPRG , MRGPRF , MRGPRE , MRGPRD , MAS1L , MAS1 , LGR6 , LGR5 , LGR4 , GPR88 , GPR87 , GPR85 , GPR84 , GPR83 , GPR82 , GPR79 , GPR78 , GPR75 , GPR68 , GPR65 , GPR63 , GPR62 , GPR61 , GPR6 , GPR55 , GPR52 , GPR50 , GPR45 , GPR42 , GPR4 , GPR39 , GPR37L1 , GPR37 , GPR35 , GPR34 , GPR33 , GPR32 , GPR31 , GPR3 , GPR27 , GPR26 , GPR25 , GPR22 ,…
Calmodulin.dependent.protein.kinases	0.652749	0.592596	0.630314	0.593225	0.725474	0.80411	0.471217	0.510876	0.618259	11	PNCK , EEF2K , CAMKV , CAMK4 , CAMK2G , CAMK2D , CAMK2B , CAMK2A , CAMK1G , CAMK1D , CAMK1 ,
Calcium.voltage.gated.channel.subunits	0.702693	0.66407	0.430135	0.588497	0.712656	0.528165	0.771939	0.630358	0.617974	26	CACNA2D4 , CACNA2D3 , CACNA2D2 , CACNA2D1 , CACNA1S , CACNA1I , CACNA1H , CACNA1G , CACNA1F , CACNA1E , CACNA1D , CACNA1C , CACNA1B , CACNA1A , CACNB4 , CACNB3 , CACNB2 , CACNB1 , CACNG8 , CACNG7 , CACNG6 , CACNG5 , CACNG4 , CACNG3 , CACNG2 , CACNG1 ,
I.set.domain.containing	0.920818	0.800227	0.5276	0.563375	0.389384	0.663475	0.669206	0.709712	0.617569	161	NTM , NRG2 , NRG1 , NRCAM , NPTN , NFASC , NEXN , NEO1 , NEGR1 , NCAM2 , NCAM1 , MYPN , MYOT , MYOM3 , MYOM2 , MYOM1 , MYLK , MYBPHL , MYBPH , MYBPC3 , MYBPC2 , MYBPC1 , MXRA5 , MUSK , MFAP3L , MFAP3 , MERTK , MDGA2 , MDGA1 , MAG , LSAMP , LRRN3 , LRRN2 , LRRN1 , LRRC4C , LRRC4B , LRRC4 , LRRC24 , LRIT3 , LRIT2 , LRIT1 , LRIG3 , LRIG2 , LRIG1 , LRFN5 , LRFN4 , LRFN3 , LRFN2 , LRFN1 , LINGO4 , LIN…
BTB.domain.containing	0.630882	0.532906	0.595951	0.571143	0.585341	0.769992	0.575944	0.68177	0.61615	134	ZNF131 , ZBTB9 , ZBTB8B , ZBTB8A , ZBTB7C , ZBTB7B , ZBTB7A , ZBTB6 , ZBTB5 , ZBTB49 , ZBTB48 , ZBTB47 , ZBTB46 , ZBTB45 , ZBTB44 , ZBTB43 , ZBTB42 , ZBTB41 , ZBTB40 , ZBTB4 , ZBTB39 , ZBTB38 , ZBTB37 , ZBTB34 , ZBTB33 , ZBTB32 , ZBTB3 , ZBTB26 , ZBTB25 , ZBTB24 , ZBTB22 , ZBTB21 , ZBTB20 , ZBTB2 , ZBTB18 , ZBTB17 , ZBTB16 , ZBTB14 , ZBTB12 , ZBTB11 , ZBTB10 , ZBTB1 , TNFAIP1 , SPOPL , SPOP , SLX…
MicroRNA.protein.coding.host.genes	0.835855	0.759003	0.628154	0.630522	0.673638	0.530006	0.637886	0.450569	0.615683	845	ZYX , ZSCAN22 , ZRANB2 , ZNRF2 , ZNF766 , ZNF710 , ZNF653 , ZNF385B , ZNF207 , ZNF141 , ZNF107 , ZFR , ZFPM1 , ZDHHC14 , ZCRB1 , ZC3H12A , ZBTB20 , YPEL2 , XXYLT1 , XKR6 , WWP2 , WNT9A , WLS , WDR91 , WDR82 , WDR46 , WDR44 , WDR26 , WDR1 , VWA8 , VWA5B2 , VTI1A , VPS39 , VGLL1 , VAV3 , USP20 , USP15 , UNC119B , UMPS , ULK3 , UHRF1 , UGT8 , UGCG , UCKL1 , UCK2 , UBTF , UBAC2 , UBA7 , TWISTNB , TUF…
Ligand.gated.ion.channels	0.834422	0.69337	0.694896	0.459599	0.275853	0.837241	0.624781	0.702224	0.612566	78	GRIK5 , GRIK4 , GRIK3 , GRIK2 , GRIK1 , GRIA4 , GRIA3 , GRIA2 , GRIA1 , GRIN3B , GRIN3A , GRIN2D , GRIN2C , GRIN2B , GRIN2A , GRIN1 , GRID2 , GRID1 , GLRB , GLRA4 , GLRA3 , GLRA2 , GLRA1 , GABRR3 , GABRR2 , GABRR1 , GABRQ , GABRP , GABRG3 , GABRG2 , GABRG1 , GABRE , GABRD , GABRB3 , GABRB2 , GABRB1 , GABRA6 , GABRA5 , GABRA4 , GABRA3 , GABRA2 , GABRA1 , CFTR , RYR3 , RYR2 , RYR1 , ITPR3 , ITPR2 ,…
Pleckstrin.homology.domain.containing	0.769221	0.682807	0.505596	0.545928	0.672846	0.655478	0.597255	0.62459	0.612071	206	ASAP3 , ASAP2 , ASAP1 , APPL2 , APPL1 , AGAP9 , AGAP6 , AGAP5 , AGAP4 , AGAP3 , AGAP2 , AGAP11 , AGAP1 , ACAP3 , ACAP2 , ACAP1 , VEPH1 , VAV3 , VAV2 , VAV1 , TRIOBP , TIAM2 , TIAM1 , TEC , SWAP70 , SPTBN4 , SPTBN2 , SPTBN1 , SPTB , SPATA13 , SOS2 , SOS1 , SNTB1 , SKAP2 , SKAP1 , SH3BP2 , SH2B3 , SH2B2 , SH2B1 , SBF2 , SBF1 , RTKN2 , RTKN , ROCK2 , ROCK1 , RASGRF2 , RASGRF1 , RASAL2 , RASAL1 , RAS…
MicroRNA.host.genes	0.829712	0.752149	0.624956	0.625993	0.679175	0.525911	0.629948	0.445839	0.611996	920	ZYX , ZSCAN22 , ZRANB2 , ZNRF2 , ZNF766 , ZNF710 , ZNF653 , ZNF385B , ZNF207 , ZNF141 , ZNF107 , ZFR , ZFPM1 , ZDHHC14 , ZCRB1 , ZC3H12A , ZBTB20 , YPEL2 , XXYLT1 , XKR6 , WWP2 , WNT9A , WLS , WDR91 , WDR82 , WDR46 , WDR44 , WDR26 , WDR1 , VWA8 , VWA5B2 , VTI1A , VPS39 , VGLL1 , VAV3 , USP20 , USP15 , UNC119B , UMPS , ULK3 , UHRF1 , UGT8 , UGCG , UCKL1 , UCK2 , UBTF , UBAC2 , UBA7 , TWISTNB , TUF…
Major.cadherins	0.602495	0.642458	0.655128	0.53818	0.536255	0.66789	0.655579	0.579863	0.610764	32	DSG4 , DSG3 , DSG2 , DSG1 , DSC3 , DSC2 , DSC1 , CDH24 , CDH22 , CDH20 , CDH19 , CDH18 , CDH12 , CDH11 , CDH10 , CDH9 , CDH8 , CDH7 , CDH6 , CDH5 , CELSR3 , CELSR2 , CELSR1 , CDH17 , CDH16 , CDH15 , CDH4 , CDH3 , CDH2 , CDH1 , CDH26 , CDH13 ,
EF.hand.domain.containing	0.977793	0.360335	0.721774	0.529103	0.615945	0.647332	0.682838	0.700015	0.608192	231	SPOCK3 , SPOCK2 , SPOCK1 , FSTL1 , SMOC2 , SMOC1 , SPARCL1 , SPARC , ACTN4 , ACTN3 , ACTN2 , ACTN1 , ZZEF1 , VSNL1 , USP32 , TNNC2 , TNNC1 , TESC , TCHH , TBC1D9B , TBC1D9 , TBC1D8B , SWAP70 , SRI , SPTAN1 , SPTA1 , SPATA21 , SLC25A25 , SLC25A24 , SLC25A23 , SLC25A13 , SLC25A12 , SELENON , SDF4 , SCGN , S100Z , S100P , S100G , S100B , S100A9 , S100A8 , S100A7L2 , S100A7A , S100A7 , S100A6 , S100A…
Heterotrimeric.G.proteins	0.737301	0.766154	0.517309	0.522079	0.746483	0.482334	0.539835	0.66232	0.605216	32	GNA15 , GNA14 , GNA11 , GNAQ , GNAT2 , GNAZ , GNAT1 , GNAO1 , GNAT3 , GNAI3 , GNAI2 , GNAI1 , GNAL , GNAS , GNB5 , GNB4 , GNB3 , GNB2 , GNB1 , GNGT2 , GNGT1 , GNG8 , GNG7 , GNG5 , GNG4 , GNG3 , GNG2 , GNG14 , GNG13 , GNG12 , GNG11 , GNG10 ,
Rho.guanine.nucleotide.exchange.factors	0.6195	0.622837	0.569254	0.500523	0.479712	0.724454	0.654437	0.683704	0.604989	84	DOCK11 , DOCK10 , DOCK9 , DOCK8 , DOCK7 , DOCK6 , DOCK5 , DOCK4 , DOCK3 , DOCK2 , DOCK1 , PLEKHG7 , PLEKHG6 , PLEKHG5 , VAV3 , VAV2 , VAV1 , TRIO , TIAM2 , TIAM1 , SPATA13 , SOS2 , SOS1 , RASGRF2 , RASGRF1 , PREX2 , PREX1 , PLEKHG4B , PLEKHG4 , PLEKHG3 , PLEKHG2 , PLEKHG1 , OBSCN , NGEF , NET1 , MCF2L2 , MCF2L , MCF2 , KALRN , ITSN2 , ITSN1 , FGD6 , FGD5 , FGD4 , FGD3 , FGD2 , FGD1 , FARP2 , FARP…
Myosins	0.677622	0.731892	0.629565	0.455875	0.480136	0.664864	0.626265	0.640917	0.604216	40	MYO19 , MYO16 , MYO10 , MYO7B , MYO7A , MYO5C , MYO5B , MYO5A , MYO3B , MYO3A , MYO18B , MYO18A , MYO15B , MYO15A , MYO9B , MYO9A , MYO6 , MYO1H , MYO1G , MYO1F , MYO1E , MYO1D , MYO1C , MYO1B , MYO1A , MYH9 , MYH8 , MYH7B , MYH7 , MYH6 , MYH4 , MYH3 , MYH2 , MYH16 , MYH15 , MYH14 , MYH13 , MYH11 , MYH10 , MYH1 ,
Solute.carriers	0.847875	0.679229	0.576788	0.574501	0.434297	0.662909	0.631437	0.664088	0.603321	423	SPNS3 , SPNS2 , SPNS1 , XPR1 , UCP3 , UCP2 , UCP1 , TUSC3 , SLCO6A1 , SLCO5A1 , SLCO4C1 , SLCO4A1 , SLCO3A1 , SLCO2B1 , SLCO2A1 , SLCO1C1 , SLCO1B7 , SLCO1B3 , SLCO1B1 , SLCO1A2 , SLC9C2 , SLC9C1 , SLC9B2 , SLC9B1 , SLC9A9 , SLC9A8 , SLC9A7 , SLC9A6 , SLC9A5 , SLC9A4 , SLC9A3 , SLC9A2 , SLC9A1 , SLC8B1 , SLC8A3 , SLC8A2 , SLC8A1 , SLC7A9 , SLC7A8 , SLC7A7 , SLC7A6 , SLC7A5 , SLC7A4 , SLC7A3 , SLC…
Protein.phosphatases..Mg2..Mn2..dependent	0.61104	0.651306	0.719681	0.433246	0.505198	0.588805	0.716688	0.602128	0.602436	18	PPTC7 , PPM1N , PPM1M , PPM1L , PPM1K , PPM1J , PPM1H , PPM1G , PPM1F , PPM1E , PPM1D , PPM1B , PPM1A , PHLPP2 , PHLPP1 , PDP2 , PDP1 , ILKAP ,
C2.set.domain.containing	0.829607	0.884796	0.524095	0.534442	0.285438	0.673602	0.532905	0.768472	0.600536	40	VCAM1 , TMEM25 , SIGLEC16 , SIGLEC12 , SIGLEC11 , SIGLEC10 , SIGLEC1 , NECTIN4 , NECTIN3 , NECTIN2 , NECTIN1 , PVR , NPHS1 , MCAM , MAG , KIRREL3 , KIRREL2 , KIRREL1 , ICOSLG , CRTAM , CD80 , CD4 , CD276 , CD274 , CD22 , CD200R1L , CD200R1 , CD2 , CADM4 , CADM3 , CADM2 , CADM1 , BTNL2 , BTN3A1 , BTN2A2 , BTN2A1 , BTN1A1 , BCAM , ALCAM , AGER ,
Phosphatases	0.697075	0.613525	0.58758	0.527573	0.531508	0.636874	0.748717	0.555035	0.600116	223	PTPDC1 , CDKN3 , CDC14B , CDC14A , STYXL1 , DUSP9 , DUSP8 , DUSP7 , DUSP6 , DUSP5 , DUSP4 , DUSP2 , DUSP16 , DUSP10 , DUSP1 , PTP4A3 , PTP4A2 , PTP4A1 , SSH3 , SSH2 , SSH1 , TPTE2 , TPTE , TNS2 , TNS1 , STYX , RNGTT , EPM2A , DUSP3 , DUSP28 , DUSP26 , DUSP23 , DUSP22 , DUSP21 , DUSP19 , DUSP18 , DUSP15 , DUSP14 , DUSP13 , DUSP12 , DUSP11 , DUPD1 , TIMM50 , UBLCP1 , CTDSPL2 , CTDSPL , CTDSP2 , CTD…
C2.domain.containing.phospholipases	0.672312	0.756958	0.748183	0.633428	0.506356	0.43825	0.363954	0.752683	0.599973	19	PLCZ1 , PLCL2 , PLCL1 , PLCH1 , PLCG2 , PLCG1 , PLCE1 , PLCD4 , PLCD3 , PLCD1 , PLCB4 , PLCB3 , PLCB2 , PLCB1 , PLA2G4F , PLA2G4E , PLA2G4D , PLA2G4B , PLA2G4A ,
Protein.phosphatases	0.656255	0.574902	0.666248	0.529885	0.566121	0.589174	0.713064	0.557567	0.599566	136	STYXL1 , DUSP9 , DUSP8 , DUSP7 , DUSP6 , DUSP5 , DUSP4 , DUSP2 , DUSP16 , DUSP10 , DUSP1 , PTP4A3 , PTP4A2 , PTP4A1 , PTPDC1 , CDKN3 , CDC14B , CDC14A , SSH3 , SSH2 , SSH1 , TPTE2 , TPTE , TNS2 , TNS1 , PTEN , STYX , RNGTT , PTPMT1 , EPM2A , DUSP3 , DUSP28 , DUSP26 , DUSP23 , DUSP22 , DUSP21 , DUSP19 , DUSP18 , DUSP15 , DUSP14 , DUSP13 , DUSP12 , DUSP11 , DUPD1 , PTPN9 , PTPN7 , PTPN6 , PTPN5 , P…
P.type.ATPases	0.97721	0.763473	0.578814	0.435896	0.436699	0.667224	0.725189	0.587729	0.599289	41	ATP7B , ATP7A , ATP11C , ATP11B , ATP11A , ATP10D , ATP10B , ATP10A , ATP9B , ATP9A , ATP8B5P , ATP8B4 , ATP8B3 , ATP8B2 , ATP8B1 , ATP8A2 , ATP8A1 , ATP1B3 , ATP1B2 , ATP1B1 , ATP1A4 , ATP1A3 , ATP1A2 , ATP1A1 , ATP13A5 , ATP13A4 , ATP13A3 , ATP13A2 , ATP13A1 , ATP12A , ATP4B , ATP4A , ATP2C2 , ATP2C1 , ATP2B4 , ATP2B3 , ATP2B2 , ATP2B1 , ATP2A3 , ATP2A2 , ATP2A1 ,
Calcium.voltage.gated.channel.alpha1.subunits	0.699795	0.750524	0.43662	0.54316	0.751341	0.488968	0.710363	0.50899	0.598567	10	CACNA1S , CACNA1I , CACNA1H , CACNA1G , CACNA1F , CACNA1E , CACNA1D , CACNA1C , CACNA1B , CACNA1A ,
Tetraspan.junctional.complex.superfamily	0.734456	0.81038	0.600472	0.643209	0.483044	0.459294	0.589156	0.601695	0.598179	87	SYPL2 , SYPL1 , SYP , SYNPR , SCAMP5 , SCAMP4 , SCAMP3 , SCAMP2 , SCAMP1 , SYNGR4 , SYNGR3 , SYNGR2 , SYNGR1 , CACNG8 , CACNG7 , CACNG6 , CACNG5 , CACNG4 , CACNG3 , CACNG2 , CACNG1 , LHFPL6 , LHFPL5 , LHFPL4 , LHFPL3 , LHFPL2 , LHFPL1 , CALHM6 , CALHM5 , CALHM4 , CALHM3 , CALHM2 , CALHM1 , PANX3 , PANX2 , PANX1 , CLRN3 , CLRN2 , CLRN1 , CLDN9 , CLDN8 , CLDN7 , CLDN6 , CLDN5 , CLDN4 , CLDN3 , CLDN…
Tumor.necrosis.factor.receptor.superfamily	0.764795	0.749797	0.573113	0.605447	0.513108	0.70291	0.656886	0.385254	0.598074	29	TNFRSF9 , TNFRSF8 , TNFRSF6B , TNFRSF4 , TNFRSF25 , TNFRSF21 , TNFRSF1B , TNFRSF1A , TNFRSF19 , TNFRSF18 , TNFRSF17 , TNFRSF14 , TNFRSF13C , TNFRSF13B , TNFRSF12A , TNFRSF11B , TNFRSF11A , TNFRSF10D , TNFRSF10C , TNFRSF10B , TNFRSF10A , RELT , NGFR , LTBR , FAS , EDAR , EDA2R , CD40 , CD27 ,
Interleukin.receptors	0.508566	0.571878	0.495722	0.521961	0.891678	0.570507	0.609726	0.512388	0.596266	42	IL9R , IL7R , IL6ST , IL6R , IL5RA , IL4R , IL3RA , IL31RA , IL2RG , IL2RB , IL2RA , IL27RA , IL22RA2 , IL22RA1 , IL21R , IL20RB , IL20RA , IL1RN , IL1RL2 , IL1RL1 , IL1RAPL2 , IL1RAPL1 , IL1RAP , IL1R2 , IL1R1 , IL18RAP , IL18R1 , IL17RE , IL17RD , IL17RC , IL17RB , IL17RA , IL15RA , IL13RA2 , IL13RA1 , IL12RB2 , IL12RB1 , IL11RA , IL10RB , IL10RA , CXCR2 , CXCR1 ,
Ig.like.cell.adhesion.molecule.family	0.92804	0.835648	0.407505	0.483357	0.329651	0.765177	0.555993	0.79511	0.596063	119	CNTN6 , CNTN5 , CNTN4 , CNTN3 , CNTN2 , CNTN1 , CRTAM , CADM4 , CADM3 , CADM2 , CADM1 , PVR , NECTIN4 , NECTIN3 , NECTIN2 , NECTIN1 , SIGLEC9 , SIGLEC8 , SIGLEC7 , SIGLEC6 , SIGLEC5 , SIGLEC31P , SIGLEC30P , SIGLEC29P , SIGLEC28P , SIGLEC27P , SIGLEC26P , SIGLEC25P , SIGLEC24P , SIGLEC22P , SIGLEC21P , SIGLEC20P , SIGLEC18P , SIGLEC17P , SIGLEC16 , SIGLEC15 , SIGLEC14 , SIGLEC12 , SIGLEC11 , SIGL…
Complement.system.regulators.and.receptors	0.646333	0.690197	0.462719	0.689151	0.655738	0.676214	0.497342	0.4956	0.59528	29	CD93 , C3AR1 , C5AR1 , ITGAX , ITGB2 , ITGAM , SERPING1 , CFI , CD59 , CSMD3 , CSMD2 , CSMD1 , VTN , VSIG4 , F2 , ELANE , CR2 , CR1 , CLU , CFHR5 , CFHR4 , CFHR3 , CFHR2 , CFHR1 , CFH , CD55 , CD46 , C4BPB , C4BPA ,
Protein.phosphatase.1.regulatory.subunits	0.802175	0.757753	0.52616	0.55413	0.524951	0.58309	0.684217	0.536141	0.595206	181	ZFYVE16 , ZCCHC9 , YLPM1 , WWC1 , WNK1 , WDR81 , WBP11 , VPS54 , VDR , URI1 , UBN1 , TSKS , TSC2 , TRPC5 , TRPC4AP , TRIM42 , TRIM28 , TRA2B , TP53BP2 , TNS1 , TMEM225 , TMEM132D , TMEM132C , SYTL2 , STAU1 , SRSF10 , SPZ1 , SPRED1 , SPOCD1 , SPATA2 , SMARCB1 , SLC9A1 , SLC7A14 , SLC12A2 , SH3RF2 , SH3GLB1 , SH2D4A , SFPQ , SFI1 , SACS , RYR1 , RRP1B , RPL5 , RPGRIP1L , RIMBP2 , RBM26 , RB1CC1 , P…
Glutamate.receptors	0.825295	0.566728	0.726473	0.549034	0.354033	0.592025	0.683215	0.690866	0.594625	26	GRIA4 , GRIA3 , GRIA2 , GRIA1 , GRID2 , GRID1 , GRIK5 , GRIK4 , GRIK3 , GRIK2 , GRIK1 , GRIN3B , GRIN3A , GRIN2D , GRIN2C , GRIN2B , GRIN2A , GRIN1 , GRM8 , GRM7 , GRM6 , GRM5 , GRM4 , GRM3 , GRM2 , GRM1 ,
Trinucleotide.repeat.containing	0.509972	0.64736	0.537032	0.5449	0.507772	0.615824	0.592628	0.714015	0.594219	25	ZNF384 , TOX3 , TNRC6C , TNRC6B , TNRC6A , TNRC18 , TNRC17 , PAXIP1 , NUMBL , NCOR2 , NCOA3 , MED15 , MED12 , MAML3 , MAGI1 , KMT2D , JPH3 , GIGYF2 , FOXP2 , EP400 , CNPY3 , CELF3 , CASK , BHLHE22 , ATXN2 ,
Potassium.voltage.gated.channels	0.962091	0.48837	0.482973	0.472189	0.470688	0.832343	0.789837	0.610068	0.592353	40	KCNV2 , KCNV1 , KCNS3 , KCNS2 , KCNS1 , KCNQ5 , KCNQ4 , KCNQ3 , KCNQ2 , KCNQ1 , KCNH8 , KCNH7 , KCNH6 , KCNH5 , KCNH4 , KCNH3 , KCNH2 , KCNH1 , KCNG4 , KCNG3 , KCNG2 , KCNG1 , KCNF1 , KCND3 , KCND2 , KCND1 , KCNC4 , KCNC3 , KCNC2 , KCNC1 , KCNB2 , KCNB1 , KCNA7 , KCNA6 , KCNA5 , KCNA4 , KCNA3 , KCNA2 , KCNA10 , KCNA1 ,
AGC.family.kinases	0.856286	0.75704	0.451965	0.61984	0.624966	0.485401	0.506396	0.697652	0.591894	58	AKT3 , AKT2 , AKT1 , STK38L , STK38 , STK32C , STK32B , STK32A , RPS6KL1 , RPS6KC1 , RPS6KB2 , RPS6KB1 , RPS6KA6 , RPS6KA5 , RPS6KA4 , RPS6KA3 , RPS6KA2 , RPS6KA1 , ROCK2 , ROCK1 , PRKY , PRKX , PRKG2 , PRKG1 , PRKCZ , PRKCQ , PRKCI , PRKCH , PRKCE , PRKCD , PRKCB , PRKCA , PRKACG , PRKACB , PRKACA , PKN3 , PKN2 , PKN1 , PDPK1 , MASTL , MAST4 , MAST3 , MAST2 , MAST1 , LATS2 , LATS1 , GRK7 , GRK6 …
IPT.domain.containing	0.634253	0.701931	0.379171	0.615693	0.406463	0.666292	0.591418	0.752841	0.587687	31	RELB , RELA , REL , RBPJ , PLXND1 , PLXNC1 , PLXNB3 , PLXNB2 , PLXNB1 , PLXNA4 , PLXNA3 , PLXNA2 , PLXNA1 , PKHD1L1 , PKHD1 , NFKB2 , NFKB1 , NFATC4 , NFATC3 , NFATC2 , NFATC1 , NFAT5 , MST1R , MET , EXOC2 , EBF4 , EBF3 , EBF2 , EBF1 , CAMTA2 , CAMTA1 ,
Nuclear.fac.tor.I.family	0.509045	0.673102	0.44307	0.446595	0.574593	0.775677	0.707663	0.491968	0.587524	4	NFIX , NFIC , NFIB , NFIA ,
Zinc.fingers	0.632156	0.583958	0.578946	0.7044	0.66018	0.517341	0.570554	0.49047	0.58655	1524	LPP , TRIP6 , ZYX , LIMS4 , LIMS2 , LMX1B , LMX1A , LHX9 , LHX8 , LHX6 , LHX5 , LHX4 , LHX3 , LHX2 , LHX1 , ISL2 , ISL1 , WTIP , LIMD1 , AJUBA , ST18 , MYT1L , MYT1 , ZCRB1 , ZCCHC9 , ZCCHC8 , ZCCHC7 , ZCCHC3 , ZCCHC2 , ZCCHC18 , ZCCHC17 , ZCCHC14 , ZCCHC13 , ZCCHC12 , ZCCHC10 , TUT7 , TUT4 , SRSF7 , SF1 , RTL4 , RTL3 , RBM4B , RBM4 , LIN28A , ZBED6 , ZBED5 , ZBED4 , ZBED3 , ZBED2 , ZBED1 , NSD3 …
C2.domain.containing.protein.kinases	0.756163	0.838232	0.375351	0.607306	0.660211	0.471117	0.549055	0.600575	0.585978	10	PKN3 , PKN2 , PKN1 , PRKCQ , PRKCH , PRKCG , PRKCE , PRKCD , PRKCB , PRKCA ,
Complement.system	0.65893	0.698593	0.461828	0.655321	0.596338	0.695485	0.495189	0.496409	0.585595	56	CD93 , C3AR1 , C5AR1 , ITGAX , ITGB2 , ITGAM , SERPING1 , CFI , CD59 , CSMD3 , CSMD2 , CSMD1 , VTN , VSIG4 , F2 , ELANE , CR2 , CR1 , CLU , CFHR5 , CFHR4 , CFHR3 , CFHR2 , CFHR1 , CFH , CD55 , CD46 , C4BPB , C4BPA , MBL2 , MASP2 , MASP1 , FCN3 , FCN2 , FCN1 , COLEC11 , COLEC10 , CFP , CFD , CFB , C9 , C8G , C8B , C8A , C7 , C6 , C5 , C4B , C4A , C3 , C2 , C1S , C1R , C1QC , C1QB , C1QA ,
Phospholipases	0.687796	0.69982	0.705363	0.588789	0.351742	0.501321	0.44604	0.800349	0.584775	42	PLD6 , PLD5 , PLD4 , PLD3 , PLD2 , PLD1 , PLCZ1 , PLCH2 , PLCH1 , PLCG2 , PLCG1 , PLCE1 , PLCD4 , PLCD3 , PLCD1 , PLCB4 , PLCB3 , PLCB2 , PLCB1 , PLB1 , PLA2G7 , PLA2G6 , PLA2G5 , PLA2G4F , PLA2G4E , PLA2G4D , PLA2G4C , PLA2G4B , PLA2G4A , PLA2G3 , PLA2G2F , PLA2G2E , PLA2G2D , PLA2G2C , PLA2G2A , PLA2G1B , PLAAT3 , PLA2G15 , PLA2G12B , PLA2G12A , PLA2G10 , PLA1A ,
Sodium.voltage.gated.channel.beta.subunits	0.764474	0.506466	0.550601	0.566025	0.656319	0.652075	0.660817	0.498649	0.584422	4	SCN4B , SCN3B , SCN2B , SCN1B ,
Roco.domain.containing	0.628716	0.684892	0.573448	0.520436	0.609417	0.565917	0.621786	0.512843	0.584105	4	MFHAS1 , LRRK2 , LRRK1 , DAPK1 ,
C2.tensin.type.domain.containing	0.567882	0.63074	0.633987	0.560596	0.572292	0.518872	0.745188	0.419872	0.583078	8	TPTE2 , TPTE , TNS3 , TNS2 , TNS1 , PTEN , GAK , DNAJC6 ,
Armadillo.like.helical.domain.containing	0.735723	0.61748	0.538752	0.476255	0.599082	0.516653	0.718172	0.598023	0.580631	334	XPOT , XPO7 , XPO6 , XPO5 , XPO4 , XPO1 , CSE1L , MROH9 , MROH8 , MROH7 , MROH6 , MROH5 , MROH4P , MROH3P , MROH2B , MROH2A , MROH1 , MRO , THADA , SPAG6 , RAP1GDS1 , PKP4 , PKP3 , PKP2 , PKP1 , KPNB1 , KPNA7 , KPNA6 , KPNA5 , KPNA4 , KPNA3 , KPNA2 , KPNA1 , JUP , GPRASP2 , GPRASP1 , CTNND2 , CTNND1 , CTNNB1 , BHLHB9 , ARMCX6 , ARMCX5 , ARMCX4 , ARMCX3 , ARMCX2 , ARMCX1 , ARMC9 , ARMC8 , ARMC7 , …
RAS.type.GTPase.family	0.876474	0.596727	0.483011	0.68375	0.380903	0.716787	0.521516	0.679475	0.58031	35	RRAD , GEM , REM2 , REM1 , RRAS2 , RRAS , RIT2 , RIT1 , RHEBL1 , RHEB , RERGL , RERG , RASL12 , RASL11B , RASL11A , RASL10B , RASL10A , RASD2 , RAP2C , RAP2B , RAP2A , RAP1B , RAP1A , RALB , RALA , NRAS , NKIRAS2 , NKIRAS1 , MRAS , KRAS , HRAS , ERAS , DIRAS3 , DIRAS2 , DIRAS1 ,
SH2.domain.containing	0.660261	0.634409	0.572145	0.579206	0.450692	0.622991	0.591581	0.610689	0.580245	101	ZAP70 , YES1 , VAV3 , VAV2 , VAV1 , TXK , TNS4 , TNS3 , TNS1 , TNS2 , TEC , SYK , SUPT6H , STAT6 , STAT5B , STAT5A , STAT4 , STAT3 , STAT2 , STAT1 , STAP1 , SRMS , SRC , SOCS7 , SOCS6 , SOCS5 , SOCS4 , SOCS3 , SOCS2 , SOCS1 , SLA2 , SLA , SHF , SHE , SHD , SHC4 , SHC3 , SHC2 , SHC1 , SHB , SH3BP2 , SH2D7 , SH2D6 , SH2D4B , SH2D4A , SH2D3C , SH2D3A , SH2D2A , SH2D1B , SH2D1A , SH2B3 , SH2B2 , SH2B…
Dbl.family.Rho.GEFs	0.57345	0.624137	0.54953	0.553372	0.454375	0.686474	0.550509	0.63445	0.578978	73	PLEKHG7 , PLEKHG6 , PLEKHG5 , VAV3 , VAV2 , VAV1 , TRIO , TIAM2 , TIAM1 , SPATA13 , SOS2 , SOS1 , RASGRF2 , RASGRF1 , PREX2 , PREX1 , PLEKHG4B , PLEKHG4 , PLEKHG3 , PLEKHG2 , PLEKHG1 , OBSCN , NGEF , NET1 , MCF2L2 , MCF2L , MCF2 , KALRN , ITSN2 , ITSN1 , FGD6 , FGD5 , FGD4 , FGD3 , FGD2 , FGD1 , FARP2 , FARP1 , ECT2L , ECT2 , DNMBP , BCR , ARHGEF9 , ARHGEF7 , ARHGEF6 , ARHGEF5 , ARHGEF40 , ARHGEF…
Adenylate.cyclases	0.713253	0.648025	0.577115	0.452935	0.522636	0.511698	0.773155	0.562103	0.578238	10	ADCY9 , ADCY8 , ADCY7 , ADCY6 , ADCY5 , ADCY4 , ADCY3 , ADCY2 , ADCY10 , ADCY1 ,
G.protein.subunits.gamma	0.665371	0.565869	0.536531	0.446578	0.52109	0.609852	0.608083	0.758136	0.57802	13	GNGT2 , GNGT1 , GNG8 , GNG7 , GNG5 , GNG4 , GNG3 , GNG2 , GNG14 , GNG13 , GNG12 , GNG11 , GNG10 ,
Phosphoinositide.phosphatases	0.681754	0.645191	0.497288	0.507214	0.436011	0.66987	0.64857	0.638819	0.577566	32	SYNJ2 , SYNJ1 , SACM1L , PTPMT1 , PTEN , PIP4P2 , PIP4P1 , OCRL , MTMR8 , MTMR7 , MTMR6 , MTMR4 , MTMR3 , MTMR2 , MTMR14 , MTMR1 , MTM1 , MINPP1 , INPPL1 , INPP5K , INPP5J , INPP5F , INPP5E , INPP5D , INPP5B , INPP5A , INPP4B , INPP1 , IMPA2 , IMPA1 , FIG4 , BPNT1 ,
Mitogen.activated.protein.kinases	0.639986	0.479229	0.558474	0.573516	0.596865	0.513927	0.614018	0.70444	0.57721	13	MAPK9 , MAPK8 , MAPK7 , MAPK6 , MAPK4 , MAPK3 , MAPK15 , MAPK14 , MAPK13 , MAPK12 , MAPK11 , MAPK10 , MAPK1 ,
Lipid.phosphatases	0.637992	0.679645	0.45611	0.484649	0.419039	0.713885	0.638279	0.648378	0.577141	45	PLPP7 , PLPP6 , PLPP5 , PLPP4 , PLPP3 , PLPP2 , PLPP1 , SYNJ2 , SYNJ1 , SACM1L , PTPMT1 , PTEN , PIP4P2 , PIP4P1 , OCRL , MTMR8 , MTMR7 , MTMR6 , MTMR4 , MTMR3 , MTMR2 , MTMR14 , MTMR1 , MTM1 , MINPP1 , INPPL1 , INPP5K , INPP5J , INPP5F , INPP5E , INPP5D , INPP5B , INPP5A , INPP4B , INPP1 , IMPA2 , IMPA1 , FIG4 , BPNT1 , SGPP2 , SGPP1 , LPIN3 , LPIN2 , LPIN1 , DOLPP1 ,
Purinergic.receptors	0.581361	0.954419	0.582546	0.365464	0.65186	0.55702	0.538868	0.388593	0.576967	15	P2RX7 , P2RX6 , P2RX5 , P2RX4 , P2RX3 , P2RX2 , P2RX1 , P2RY6 , P2RY4 , P2RY2 , P2RY14 , P2RY13 , P2RY12 , P2RY11 , P2RY1 ,
Semaphorins	0.680058	0.774078	0.487503	0.479958	0.606344	0.57834	0.601952	0.5102	0.576911	20	SEMA7A , SEMA6D , SEMA6C , SEMA6B , SEMA6A , SEMA5B , SEMA5A , SEMA4G , SEMA4F , SEMA4D , SEMA4C , SEMA4B , SEMA4A , SEMA3G , SEMA3F , SEMA3E , SEMA3D , SEMA3C , SEMA3B , SEMA3A ,
F.boxes.other	0.736153	0.581672	0.556652	0.528346	0.529286	0.699832	0.563217	0.578965	0.576853	39	FBXO9 , FBXO8 , FBXO7 , FBXO6 , FBXO5 , FBXO48 , FBXO47 , FBXO46 , FBXO45 , FBXO44 , FBXO43 , FBXO42 , FBXO41 , FBXO40 , FBXO4 , FBXO39 , FBXO38 , FBXO36 , FBXO34 , FBXO33 , FBXO32 , FBXO31 , FBXO30 , FBXO3 , FBXO28 , FBXO27 , FBXO25 , FBXO24 , FBXO22 , FBXO21 , FBXO2 , FBH1 , FBXO17 , FBXO16 , FBXO15 , FBXO11 , FBXO10 , ECT2L , CCNF ,
G.protein.coupled.receptors..Class.C.metabotropic.glutamate.pheromone	0.787315	0.651069	0.619528	0.493299	0.449685	0.661552	0.587088	0.566768	0.57557	19	GPRC5D , GPRC5C , GPRC5B , GPRC5A , GPR179 , GPR158 , GPR156 , GRM8 , GRM7 , GRM6 , GRM5 , GRM4 , GRM3 , GRM2 , GRM1 , GABBR2 , GABBR1 , GPRC6A , CASR ,
Progestin.and.adipoQ.receptor.family	0.7173	0.506019	0.342486	0.471678	0.545107	0.780397	0.806316	0.574893	0.575271	11	PAQR9 , PAQR8 , PAQR7 , PAQR6 , PAQR5 , PAQR4 , PAQR3 , MMD2 , MMD , ADIPOR2 , ADIPOR1 ,
Peptide.receptors	0.659844	0.761503	0.459569	0.452802	0.760269	0.432419	0.550801	0.606987	0.574907	60	OXTR , AVPR2 , AVPR1B , AVPR1A , NTSR2 , NTSR1 , NMUR2 , NMUR1 , MCHR2 , MCHR1 , HCRTR2 , HCRTR1 , GNRHR2 , GNRHR , EDNRB , EDNRA , CCKBR , CCKAR , AGTR2 , AGTR1 , BDKRB2 , BDKRB1 , OPRM1 , OPRL1 , OPRK1 , OPRD1 , NPY4R2 , NPY6R , NPY5R , NPY4R , NPY2R , NPY1R , NPSR1 , NPFFR2 , NPFFR1 , NPBWR2 , NPBWR1 , MC5R , MC4R , MC3R , MC2R , MC1R , GALR3 , GALR2 , GALR1 , TACR3 , TACR2 , TACR1 , SSTR5 , S…
Early.B.cell.factors	0.529396	0.584798	0.468488	0.615716	0.586503	0.556787	0.651759	0.559067	0.574731	4	EBF4 , EBF3 , EBF2 , EBF1 ,
Protocadherins	0.82663	0.42972	0.448449	0.555831	0.478328	0.64346	0.678671	0.786299	0.574394	76	PCDH9 , PCDH8 , PCDH7 , PCDH20 , PCDH19 , PCDH18 , PCDH17 , PCDH12 , PCDH11Y , PCDH11X , PCDH10 , PCDH1 , PCDHGCT , PCDHGC5 , PCDHGC4 , PCDHGC3 , PCDHGB9P , PCDHGB8P , PCDHGB7 , PCDHGB6 , PCDHGB5 , PCDHGB4 , PCDHGB3 , PCDHGB2 , PCDHGB1 , PCDHGA9 , PCDHGA8 , PCDHGA7 , PCDHGA6 , PCDHGA5 , PCDHGA4 , PCDHGA3 , PCDHGA2 , PCDHGA12 , PCDHGA11 , PCDHGA10 , PCDHGA1 , PCDHG@ , PCDHB@ , PCDHB9 , PCDHB8 , PC…
FERM.domain.containing	0.7501	0.660895	0.57017	0.538463	0.655261	0.573364	0.473812	0.548328	0.574327	50	PTPN4 , PTPN3 , PTPN21 , PTPN14 , PTPN13 , PTK2B , PTK2 , PLEKHH3 , PLEKHH2 , PLEKHH1 , MYO7B , MYO7A , MYO15B , MYO15A , MYO10 , MYLIP , KRIT1 , JAK2 , JAK1 , FRMPD4 , FRMPD3 , FRMPD2 , FRMPD1 , FERMT3 , FERMT2 , FERMT1 , FARP2 , FARP1 , EPB41L5 , EPB41L4B , EPB41L4A , EPB41L3 , EPB41L2 , EPB41L1 , NF2 , TYK2 , TLN2 , TLN1 , EPB41 , MSN , RDX , EZR , FRMD8 , FRMD7 , FRMD6 , FRMD5 , FRMD4B , FRMD…
Sec7.family	0.851657	0.849778	0.49442	0.581634	0.464009	0.665835	0.552646	0.411233	0.574222	16	PSD4 , PSD3 , PSD2 , PSD , ARFGEF3 , ARFGEF2 , ARFGEF1 , CYTH4 , CYTH3 , CYTH2 , CYTH1 , IQSEC3 , IQSEC2 , IQSEC1 , FBXO8 , GBF1 ,
Rho.GTPase.activating.proteins	0.781727	0.596208	0.456161	0.578579	0.435696	0.743578	0.557143	0.645794	0.573308	50	ARHGAP42 , SRGAP3 , SRGAP2 , SRGAP1 , SH3BP1 , OPHN1 , GMIP , ARHGAP45 , ARHGAP44 , ARHGAP4 , ARHGAP29 , ARHGAP26 , ARHGAP17 , ARHGAP10 , TAGAP , STARD8 , STARD13 , FAM13B , FAM13A , DLC1 , CHN2 , CHN1 , ARHGAP9 , ARHGAP8 , ARHGAP6 , ARHGAP5 , ARHGAP40 , ARHGAP39 , ARHGAP36 , ARHGAP35 , ARHGAP33 , ARHGAP32 , ARHGAP31 , ARHGAP30 , ARHGAP28 , ARHGAP27 , ARHGAP25 , ARHGAP24 , ARHGAP23 , ARHGAP22 , A…
Protein.phosphatase.catalytic.subunits	0.734109	0.574976	0.533044	0.456949	0.452188	0.713925	0.588386	0.690441	0.572844	13	PPP6C , PPP5C , PPP4C , PPP3CC , PPP3CB , PPP3CA , PPP2CB , PPP2CA , PPP1CC , PPP1CB , PPP1CA , PPEF2 , PPEF1 ,
Glutamate.ionotropic.receptors	0.705936	0.511375	0.736313	0.507843	0.347679	0.532737	0.68201	0.691914	0.572839	18	GRIA4 , GRIA3 , GRIA2 , GRIA1 , GRIK5 , GRIK4 , GRIK3 , GRIK2 , GRIK1 , GRID2 , GRID1 , GRIN3B , GRIN3A , GRIN2D , GRIN2C , GRIN2B , GRIN2A , GRIN1 ,
Sterile.alpha.motif.domain.containing	0.671403	0.425183	0.640413	0.531456	0.546598	0.6065	0.648154	0.606485	0.572113	88	ZCCHC14 , WDSUB1 , USH1G , TNKS2 , TNKS , STIM2 , STIM1 , SHANK3 , SHANK2 , SHANK1 , SGMS1 , SFMBT2 , SFMBT1 , SEC23IP , SCML4 , SCML2 , SCML1 , SCMH1 , SASH3 , SASH1 , SARM1 , SAMSN1 , SAMHD1 , SAMD9L , SAMD9 , SAMD8 , SAMD7 , SAMD5 , SAMD4B , SAMD4A , SAMD3 , SAMD15 , SAMD14 , SAMD13 , SAMD12 , SAMD11 , SAMD10 , SAMD1 , PPP1R9A , PPFIBP2 , PPFIBP1 , PPFIA4 , PPFIA3 , PPFIA2 , PPFIA1 , PHC3 , PH…
LIM.domain.containing	0.610902	0.459562	0.505249	0.630008	0.523956	0.496367	0.622644	0.761881	0.571381	73	LPP , TRIP6 , ZYX , LMX1B , LMX1A , LHX9 , LHX8 , LHX6 , LHX5 , LHX4 , LHX3 , LHX2 , LHX1 , ISL2 , ISL1 , LIMS4 , LIMS2 , WTIP , LIMD1 , AJUBA , ZNF185 , XIRP2 , TGFB1I1 , TES , SCEL , PXN , PRICKLE4 , PRICKLE3 , PRICKLE2 , PRICKLE1 , PDLIM7 , PDLIM5 , PDLIM4 , PDLIM3 , PDLIM2 , PDLIM1 , NRAP , NEBL , MICALL2 , MICALL1 , MICAL3 , MICAL2 , MICAL1 , LPXN , LMO7 , LMO4 , LMO3 , LMO2 , LMO1 , LMCD1 ,…
Dual.specificity.phosphatases	0.531696	0.571543	0.528904	0.595112	0.631883	0.564005	0.649938	0.457204	0.571227	44	PTPDC1 , CDKN3 , CDC14B , CDC14A , SSH3 , SSH2 , SSH1 , TPTE2 , TPTE , TNS2 , TNS1 , PTEN , PTP4A3 , PTP4A2 , PTP4A1 , STYX , RNGTT , PTPMT1 , EPM2A , DUSP3 , DUSP28 , DUSP26 , DUSP23 , DUSP22 , DUSP21 , DUSP19 , DUSP18 , DUSP15 , DUSP14 , DUSP13 , DUSP12 , DUSP11 , DUPD1 , STYXL1 , DUSP9 , DUSP8 , DUSP7 , DUSP6 , DUSP5 , DUSP4 , DUSP2 , DUSP16 , DUSP10 , DUSP1 ,
HECT.domain.containing	0.747775	0.595462	0.574339	0.513772	0.612672	0.499348	0.499437	0.696844	0.570268	28	HERC6 , HERC5 , HERC4 , HERC3 , HERC2 , HERC1 , TRIP12 , WWP2 , WWP1 , UBR5 , UBE3C , UBE3B , UBE3A , SMURF2 , SMURF1 , NEDD4L , NEDD4 , ITCH , HUWE1 , HECW2 , HECW1 , HECTD4 , HECTD3 , HECTD2 , HECTD1 , HACE1 , G2E3 , AREL1 ,
Metzincin.metallopeptidases	0.752409	0.626765	0.531673	0.493898	0.62259	0.635081	0.501046	0.575653	0.56953	78	PAPPA2 , PAPPA , TLL2 , TLL1 , MEP1B , MEP1A , ASTL , BMP1 , MMP9 , MMP8 , MMP7 , MMP3 , MMP28 , MMP27 , MMP26 , MMP25 , MMP24 , MMP23B , MMP23A , MMP21 , MMP20 , MMP2 , MMP19 , MMP17 , MMP16 , MMP15 , MMP14 , MMP13 , MMP12 , MMP11 , MMP10 , MMP1 , ADAMTS9 , ADAMTS8 , ADAMTS7 , ADAMTS6 , ADAMTS5 , ADAMTS4 , ADAMTS3 , ADAMTS20 , ADAMTS2 , ADAMTS19 , ADAMTS18 , ADAMTS17 , ADAMTS16 , ADAMTS15 , ADAM…
LHFPL.tetraspan.proteins	0.54813	0.768965	0.446075	0.673857	0.56216	0.550424	0.555445	0.425956	0.568983	6	LHFPL6 , LHFPL5 , LHFPL4 , LHFPL3 , LHFPL2 , LHFPL1 ,
Non.receptor.tyrosine.kinases	0.68224	0.693413	0.36589	0.537371	0.558804	0.582761	0.571201	0.671405	0.568692	32	SRMS , PTK6 , PTK2B , PTK2 , TNK2 , TNK1 , ZAP70 , SYK , FER , FES , TYK2 , JAK3 , JAK2 , JAK1 , ABL2 , ABL1 , MATK , CSK , TXK , BTK , ITK , BMX , TEC , SRC , FRK , LYN , BLK , HCK , LCK , FGR , FYN , YES1 ,
Intermediate.filaments.Type.IV	0.913898	0.401342	0.500332	0.646821	0.321595	0.947906	0.500318	0.658073	0.568055	6	SYNM , NES , NEFM , NEFL , NEFH , INA ,
Non.clustered.protocadherins	0.863009	0.470482	0.420802	0.544105	0.528784	0.623137	0.645608	0.741367	0.567755	12	PCDH9 , PCDH8 , PCDH7 , PCDH20 , PCDH19 , PCDH18 , PCDH17 , PCDH12 , PCDH11Y , PCDH11X , PCDH10 , PCDH1 ,
Glycosyltransferases	0.809098	0.466932	0.416738	0.52679	0.688424	0.689874	0.592241	0.59207	0.567581	212	UGCG , ALG14 , ALG13 , ALG10B , ALG10 , ALG8 , ALG6 , POMGNT2 , POMGNT1 , EOGT , OGT , STT3B , STT3A , POGLUT3 , POGLUT2 , POGLUT1 , A4GNT , A4GALT , UGT8 , UGT3A2 , UGT3A1 , UGT2B7 , UGT2B4 , UGT2B29P , UGT2B28 , UGT2B27P , UGT2B26P , UGT2B25P , UGT2B24P , UGT2B17 , UGT2B15 , UGT2B11 , UGT2B10 , UGT2A3 , UGT2A2 , UGT2A1 , UGT1A9 , UGT1A8 , UGT1A7 , UGT1A6 , UGT1A5 , UGT1A4 , UGT1A3 , UGT1A2P , U…
Peroxiredoxins	0.599945	0.540855	0.478641	0.510147	0.592389	0.619712	0.580888	0.648066	0.567242	6	PRDX6 , PRDX5 , PRDX4 , PRDX3 , PRDX2 , PRDX1 ,
Chloride.channels	0.64696	0.628782	0.632979	0.491289	0.4384	0.516391	0.61651	0.643624	0.566853	36	BEST4 , BEST3 , BEST2 , BEST1 , ANO9 , ANO8 , ANO7 , ANO6 , ANO5 , ANO4 , ANO3 , ANO2 , ANO10 , ANO1 , LRRC8E , LRRC8D , LRRC8C , LRRC8B , LRRC8A , CFTR , CLIC6 , CLIC5 , CLIC4 , CLIC3 , CLIC2 , CLIC1 , BSND , CLCNKB , CLCNKA , CLCN7 , CLCN6 , CLCN5 , CLCN4 , CLCN3 , CLCN2 , CLCN1 ,
Zinc.fingers.MYND.type	0.734708	0.512385	0.538639	0.641586	0.595477	0.549263	0.626312	0.501181	0.566406	21	ZMYND8 , ZMYND19 , ZMYND15 , ZMYND12 , ZMYND11 , ZMYND10 , USP19 , SMYD5 , SMYD4 , SMYD3 , SMYD2 , SMYD1 , RUNX1T1 , PDCD2 , MSS51 , EGLN1 , DEAF1 , CBFA2T3 , CBFA2T2 , ANKMY2 , ANKMY1 ,
Adenylate.kinases	0.739148	0.738712	0.526735	0.463189	0.475078	0.454844	0.588162	0.716018	0.566105	9	AK9 , AK8 , AK7 , AK6 , AK5 , AK4 , AK3 , AK2 , AK1 ,
Calycin.structural.superfamily	0.747855	0.727293	0.565282	0.54615	0.48911	0.664795	0.421475	0.541047	0.565022	35	RBP4 , PTGDS , PAEP , ORM2 , ORM1 , OBP2B , OBP2A , LCN9 , LCN8 , LCN6 , LCN2 , LCN15 , LCN12 , LCN10 , LCN1 , C8G , APOM , APOD , AMBP , RBP7 , RBP5 , RBP2 , RBP1 , PMP2 , FABP9 , FABP7 , FABP6 , FABP5 , FABP4 , FABP3 , FABP2 , FABP12 , FABP1 , CRABP2 , CRABP1 ,
ZF.class.homeoboxes.and.pseudogenes	0.60137	0.32632	0.451226	0.510922	0.510331	0.736156	0.824579	0.595601	0.565019	15	ZHX3 , ZHX2 , ZHX1 , ZFHX4 , ZFHX3 , ZFHX2 , ZEB2P1 , ZEB2 , ZEB1 , TSHZ3 , TSHZ2 , TSHZ1 , HOMEZ , ADNP2 , ADNP ,
SCF.complex	0.806906	0.504632	0.428213	0.558681	0.573385	0.667123	0.575801	0.646074	0.564844	74	FBXW9 , FBXW8 , FBXW7 , FBXW5 , FBXW4 , FBXW2 , FBXW12 , FBXW11 , FBXW10 , CDRT1 , BTRC , FBXO9 , FBXO8 , FBXO7 , FBXO6 , FBXO5 , FBXO48 , FBXO47 , FBXO46 , FBXO45 , FBXO44 , FBXO43 , FBXO42 , FBXO41 , FBXO40 , FBXO4 , FBXO39 , FBXO38 , FBXO36 , FBXO34 , FBXO33 , FBXO32 , FBXO31 , FBXO30 , FBXO3 , FBXO28 , FBXO27 , FBXO25 , FBXO24 , FBXO22 , FBXO21 , FBXO2 , FBH1 , FBXO17 , FBXO16 , FBXO15 , FBXO…
Ring.finger.proteins	0.641989	0.571194	0.514214	0.573068	0.511325	0.635945	0.552009	0.58951	0.563895	304	RNF227 , ZSWIM2 , ZNRF4 , ZNRF3 , ZNRF2 , ZNRF1 , CBLL2 , XIAP , VPS8 , VPS41 , VPS11 , UNKL , UHRF2 , UHRF1 , UBOX5 , TTC3 , TRIML1 , TRIM9 , TRIM8 , TRIM77 , TRIM75P , TRIM74 , TRIM73 , TRIM72 , TRIM71 , TRIM7 , TRIM69 , TRIM68 , TRIM67 , TRIM65 , TRIM64C , TRIM64B , TRIM64 , TRIM63 , TRIM62 , TRIM61 , TRIM60 , TRIM6 , TRIM59 , TRIM58 , TRIM56 , TRIM55 , TRIM54 , TRIM52 , TRIM51 , TRIM50 , TRIM…
HOXL.subclass.homeoboxes	0.598437	0.616723	0.443764	0.525288	0.619854	0.599895	0.495464	0.646156	0.563878	52	PDX1 , MNX1 , MEOX2 , MEOX1 , HOXD9 , HOXD8 , HOXD4 , HOXD3 , HOXD13 , HOXD12 , HOXD11 , HOXD10 , HOXD1 , HOXC9 , HOXC8 , HOXC6 , HOXC5 , HOXC4 , HOXC13 , HOXC12 , HOXC11 , HOXC10 , HOXB9 , HOXB8 , HOXB7 , HOXB6 , HOXB5 , HOXB4 , HOXB3 , HOXB2 , HOXB13 , HOXB1 , HOXA9 , HOXA7 , HOXA6 , HOXA5 , HOXA4 , HOXA3 , HOXA2 , HOXA13 , HOXA11 , HOXA10 , HOXA1 , GSX2 , GSX1 , GBX2 , GBX1 , EVX2 , EVX1 , CDX…
POU.class.homeoboxes.and.pseudogenes	0.616641	0.768335	0.47436	0.556224	0.480017	0.522313	0.736491	0.409221	0.563852	23	POU6F2 , POU6F1 , POU5F2 , POU5F1P7 , POU5F1P6 , POU5F1P5 , POU5F1P4 , POU5F1P3 , POU5F1P2 , POU5F1B , POU5F1 , POU4F3 , POU4F2 , POU4F1 , POU3F4 , POU3F3 , POU3F2 , POU3F1 , POU2F3 , POU2F2 , POU2F1 , POU1F1 , HDX ,
Copines	0.873245	0.669109	0.39307	0.557942	0.339244	0.875213	0.483676	0.628582	0.563834	9	CPNE9 , CPNE8 , CPNE7 , CPNE6 , CPNE5 , CPNE4 , CPNE3 , CPNE2 , CPNE1 ,
G.protein.subunits.alpha..group.q	0.43267	0.654513	0.651649	0.576095	0.774407	0.433656	0.438852	0.415136	0.563472	4	GNA15 , GNA14 , GNA11 , GNAQ ,
LIM.class.homeoboxes	0.416643	0.468829	0.609797	0.591588	0.519622	0.484032	0.633553	0.634926	0.563192	12	LMX1B , LMX1A , LHX9 , LHX8 , LHX6 , LHX5 , LHX4 , LHX3 , LHX2 , LHX1 , ISL2 , ISL1 ,
Acid.sensing.ion.channel.subunits	0.447081	0.686736	0.479478	0.52113	0.508228	0.656597	0.451484	0.638278	0.563133	5	ASIC5 , ASIC4 , ASIC3 , ASIC2 , ASIC1 ,
Potassium.two.pore.domain.channel.subfamily.K	0.828769	0.524551	0.521991	0.648695	0.462047	0.455441	0.675472	0.64884	0.562434	15	KCNK9 , KCNK7 , KCNK6 , KCNK5 , KCNK4 , KCNK3 , KCNK2 , KCNK18 , KCNK17 , KCNK16 , KCNK15 , KCNK13 , KCNK12 , KCNK10 , KCNK1 ,
BAF.complex	0.587234	0.51526	0.522112	0.525334	0.549003	0.645504	0.654844	0.520882	0.561849	26	SS18L1 , SS18 , SMARCE1 , SMARCD3 , SMARCD2 , SMARCD1 , SMARCC2 , SMARCC1 , SMARCB1 , SMARCA4 , SMARCA2 , PHF10 , DPF3 , DPF2 , DPF1 , BRD9 , BCL7C , BCL7B , BCL7A , BCL11B , BCL11A , ARID1B , ARID1A , ACTL6B , ACTL6A , ACTB ,
ATPases	0.873501	0.662344	0.614053	0.478872	0.554108	0.549296	0.628248	0.443736	0.561522	142	ATP12A , ATP4B , ATP4A , ATP1B3 , ATP1B2 , ATP1B1 , ATP1A4 , ATP1A3 , ATP1A2 , ATP1A1 , ATP11C , ATP11B , ATP11A , ATP10D , ATP10B , ATP10A , ATP9B , ATP9A , ATP8B5P , ATP8B4 , ATP8B3 , ATP8B2 , ATP8B1 , ATP8A2 , ATP8A1 , ATP2C2 , ATP2C1 , ATP2B4 , ATP2B3 , ATP2B2 , ATP2B1 , ATP2A3 , ATP2A2 , ATP2A1 , TOR4A , TOR3A , TOR2A , TOR1B , TOR1A , ATP13A5 , ATP13A4 , ATP13A3 , ATP13A2 , ATP13A1 , ATP7B …
AH.BAR.superfamily	0.900178	0.668636	0.449978	0.450279	0.50102	0.661131	0.648794	0.550459	0.561471	82	PICK1 , ICA1L , ICA1 , ARFIP2 , ARFIP1 , SH3GLB2 , SH3GLB1 , SH3GL3 , SH3GL2 , SH3GL1 , BIN3 , BIN2 , BIN1 , AMPH , ARHGAP42 , SH3BP1 , OPHN1 , GMIP , ARHGAP44 , ARHGAP29 , ARHGAP26 , ARHGAP17 , ARHGAP10 , ASAP3 , ASAP2 , ASAP1 , APPL2 , APPL1 , AGAP9 , AGAP6 , AGAP5 , AGAP4 , AGAP3 , AGAP2 , AGAP11 , AGAP1 , ACAP3 , ACAP2 , ACAP1 , SNX33 , SNX32 , SNX30 , SNX9 , SNX8 , SNX7 , SNX6 , SNX5 , SNX4 …
Mitogen.activated.protein.kinase.cascade	0.735417	0.53255	0.507695	0.611508	0.544514	0.613626	0.588485	0.529796	0.561168	60	RPS6KA6 , RPS6KA5 , RPS6KA4 , RPS6KA3 , RPS6KA2 , RPS6KA1 , MKNK2 , MKNK1 , MAPKAPK5 , MAPKAPK3 , MAPKAPK2 , TAOK3 , TAOK2 , TAOK1 , RAF1 , MAP3K9 , MAP3K8 , MAP3K7 , MAP3K6 , MAP3K5 , MAP3K4 , MAP3K3 , MAP3K21 , MAP3K20 , MAP3K2 , MAP3K19 , MAP3K15 , MAP3K14 , MAP3K13 , MAP3K12 , MAP3K11 , MAP3K10 , MAP3K1 , BRAF , ARAF , MAPK9 , MAPK8 , MAPK7 , MAPK6 , MAPK4 , MAPK3 , MAPK15 , MAPK14 , MAPK13 ,…
Kruppel.like.factors	0.708749	0.48809	0.47625	0.491978	0.657738	0.585129	0.652255	0.576153	0.561085	18	KLF18 , KLF9 , KLF8 , KLF7 , KLF6 , KLF5 , KLF4 , KLF3 , KLF2 , KLF17 , KLF16 , KLF15 , KLF14 , KLF13 , KLF12 , KLF11 , KLF10 , KLF1 ,
Class.I.classical.Cys.based.phosphatases	0.58437	0.434112	0.496306	0.563526	0.564298	0.57019	0.736647	0.560012	0.560727	83	SSH3 , SSH2 , SSH1 , STYXL1 , DUSP9 , DUSP8 , DUSP7 , DUSP6 , DUSP5 , DUSP4 , DUSP2 , DUSP16 , DUSP10 , DUSP1 , PTP4A3 , PTP4A2 , PTP4A1 , PTPDC1 , CDKN3 , CDC14B , CDC14A , TPTE2 , TPTE , TNS2 , TNS1 , PTEN , STYX , RNGTT , PTPMT1 , EPM2A , DUSP3 , DUSP28 , DUSP26 , DUSP23 , DUSP22 , DUSP21 , DUSP19 , DUSP18 , DUSP15 , DUSP14 , DUSP13 , DUSP12 , DUSP11 , DUPD1 , PTPN9 , PTPN7 , PTPN6 , PTPN5 , P…
A.kinase.anchoring.proteins	0.730589	0.660067	0.490727	0.48739	0.401704	0.545799	0.700374	0.633572	0.559947	31	C2orf88 , WASF1 , SYNM , SPHKAP , RAB32 , NF2 , NBEA , MYRIP , MYO7A , MAP2 , EZR , CMYA5 , CBFA2T3 , ARFGEF2 , AKAP9 , AKAP8 , AKAP7 , AKAP6 , AKAP5 , AKAP4 , AKAP3 , AKAP2 , AKAP17BP , AKAP17A , AKAP14 , AKAP13 , AKAP12 , AKAP11 , AKAP10 , AKAP1 , ACBD3 ,
Chromatin.modifying.enzymes	0.705577	0.492314	0.491026	0.61592	0.546735	0.610671	0.586145	0.572058	0.559267	80	KAT8 , KAT7 , KAT6B , KAT6A , KAT5 , MECOM , PRDM16 , PRDM8 , PRDM6 , PRDM9 , NSD3 , NSD2 , SUV39H2 , SUV39H1 , SMYD3 , SMYD2 , SMYD1 , SETDB2 , SETDB1 , SETD7 , SETD2 , SETD1B , SETD1A , PRDM2 , NSD1 , KMT5C , KMT5B , KMT5A , KMT2E , KMT2D , KMT2C , KMT2B , KMT2A , EZH2 , EZH1 , EHMT2 , EHMT1 , DOT1L , ASH1L , ESCO2 , ESCO1 , ATAT1 , MCM3AP , KAT14 , TAF1 , NCOA3 , NCOA2 , NCOA1 , KAT2B , KAT2A …
Forkhead.boxes	0.53018	0.684545	0.566869	0.446378	0.578256	0.435714	0.532355	0.669661	0.559111	49	FOXD4L6 , FOXD4L5 , FOXD4L4 , FOXD4L3 , FOXD4L1 , FOXS1 , FOXR2 , FOXR1 , FOXQ1 , FOXP4 , FOXP3 , FOXP2 , FOXP1 , FOXO6 , FOXO4 , FOXO3 , FOXO1 , FOXN4 , FOXN3 , FOXN2 , FOXN1 , FOXM1 , FOXL2 , FOXL1 , FOXK2 , FOXK1 , FOXJ3 , FOXJ2 , FOXJ1 , FOXI3 , FOXI2 , FOXI1 , FOXH1 , FOXG1 , FOXF2 , FOXF1 , FOXE3 , FOXE1 , FOXD4 , FOXD3 , FOXD2 , FOXD1 , FOXC2 , FOXC1 , FOXB2 , FOXB1 , FOXA3 , FOXA2 , FOXA1…
GRAM.domain.containing	0.646257	0.58373	0.476701	0.541772	0.533335	0.638194	0.584766	0.55482	0.559045	28	SBF2 , SBF1 , MTMR9 , MTMR8 , MTMR7 , MTMR6 , MTMR4 , MTMR3 , MTMR2 , MTMR14 , MTMR12 , MTMR11 , MTMR10 , MTMR1 , MTM1 , WBP2NL , WBP2 , TBC1D9B , TBC1D9 , TBC1D8B , TBC1D8 , NSMAF , GRAMD4 , GRAMD2B , GRAMD2A , GRAMD1C , GRAMD1B , GRAMD1A ,
TLC.domain.containing	0.794586	0.751025	0.532851	0.595665	0.522802	0.637381	0.406402	0.46675	0.558982	16	CERS1 , CERS6 , CERS5 , CERS4 , CERS3 , CERS2 , TRAM2 , TRAM1L1 , TRAM1 , TLCD5 , TLCD4 , TLCD3B , TLCD3A , TLCD2 , TLCD1 , CLN8 ,
F.boxes	0.79869	0.508462	0.433849	0.534161	0.579938	0.671317	0.58327	0.597915	0.558416	71	FBXO9 , FBXO8 , FBXO7 , FBXO6 , FBXO5 , FBXO48 , FBXO47 , FBXO46 , FBXO45 , FBXO44 , FBXO43 , FBXO42 , FBXO41 , FBXO40 , FBXO4 , FBXO39 , FBXO38 , FBXO36 , FBXO34 , FBXO33 , FBXO32 , FBXO31 , FBXO30 , FBXO3 , FBXO28 , FBXO27 , FBXO25 , FBXO24 , FBXO22 , FBXO21 , FBXO2 , FBH1 , FBXO17 , FBXO16 , FBXO15 , FBXO11 , FBXO10 , ECT2L , CCNF , FBXW9 , FBXW8 , FBXW7 , FBXW5 , FBXW4 , FBXW2 , FBXW12 , FBXW…
Fatty.acid.binding.protein.family	0.722695	0.715147	0.609403	0.555857	0.556045	0.608739	0.372555	0.485957	0.557672	16	RBP7 , RBP5 , RBP2 , RBP1 , PMP2 , FABP9 , FABP7 , FABP6 , FABP5 , FABP4 , FABP3 , FABP2 , FABP12 , FABP1 , CRABP2 , CRABP1 ,
Lysine.methyltransferases	0.71171	0.494774	0.496664	0.638751	0.564062	0.60131	0.532926	0.574978	0.557638	34	MECOM , PRDM16 , PRDM8 , PRDM6 , PRDM9 , NSD3 , NSD2 , SUV39H2 , SUV39H1 , SMYD3 , SMYD2 , SMYD1 , SETDB2 , SETDB1 , SETD7 , SETD2 , SETD1B , SETD1A , PRDM2 , NSD1 , KMT5C , KMT5B , KMT5A , KMT2E , KMT2D , KMT2C , KMT2B , KMT2A , EZH2 , EZH1 , EHMT2 , EHMT1 , DOT1L , ASH1L ,
Phosphodiesterases	0.755182	0.735535	0.299765	0.588721	0.627246	0.54368	0.617717	0.490095	0.557537	24	PDE9A , PDE8B , PDE8A , PDE7B , PDE7A , PDE6H , PDE6G , PDE6D , PDE6C , PDE6B , PDE6A , PDE5A , PDE4D , PDE4C , PDE4B , PDE4A , PDE3B , PDE3A , PDE2A , PDE1C , PDE1B , PDE1A , PDE11A , PDE10A ,
DOCK.family.Rho.GEFs	0.513646	0.485792	0.591185	0.4222	0.573039	0.628762	0.688347	0.513409	0.557533	11	DOCK11 , DOCK10 , DOCK9 , DOCK8 , DOCK7 , DOCK6 , DOCK5 , DOCK4 , DOCK3 , DOCK2 , DOCK1 ,
PDZ.domain.containing	0.796309	0.639805	0.589133	0.557228	0.54573	0.58148	0.507288	0.480895	0.557365	152	USH1C , TJP3 , TJP2 , TJP1 , TIAM2 , TIAM1 , TAX1BP3 , SYNPO2L , SYNPO2 , SYNJ2BP , STXBP4 , SNX27 , SNTG2 , SNTG1 , SNTB2 , SNTB1 , SNTA1 , SLC9A3R2 , SLC9A3R1 , SIPA1L3 , SIPA1L2 , SIPA1L1 , SIPA1 , SHROOM4 , SHROOM3 , SHROOM2 , SHANK3 , SHANK2 , SHANK1 , SDCBP2 , SDCBP , SCRIB , RIMS2 , RIMS1 , RHPN2 , RHPN1 , RGS3 , RGS12 , RAPGEF6 , RAPGEF2 , RADIL , PTPN4 , PTPN3 , PTPN13 , PSMD9 , PRX , PR…
Syntaxins	0.491155	0.439229	0.591238	0.517296	0.599795	0.534682	0.501797	0.717355	0.557342	16	STX8 , STX7 , STX6 , STX5 , STX4 , STX3 , STX2 , STX1B , STX1A , STX19 , STX18 , STX17 , STX16 , STX12 , STX11 , STX10 ,
Annexins	0.759535	0.469209	0.518225	0.487912	0.44537	0.646106	0.674184	0.658759	0.557109	13	ANXA9 , ANXA8L1 , ANXA8 , ANXA7 , ANXA6 , ANXA5 , ANXA4 , ANXA3 , ANXA2 , ANXA13 , ANXA11 , ANXA10 , ANXA1 ,
Aminopeptidases	0.557339	0.611482	0.624936	0.41717	0.585293	0.542412	0.542014	0.575192	0.556928	17	XPNPEP3 , XPNPEP2 , XPNPEP1 , RNPEP , NPEPPS , NPEPL1 , METAP2 , METAP1D , METAP1 , LVRN , LNPEP , LAP3 , ERAP2 , ERAP1 , ENPEP , DNPEP , ANPEP ,
Fibroblast.growth.factor.family	0.754391	0.728423	0.363799	0.506066	0.682809	0.594425	0.501849	0.517422	0.556399	22	FGF9 , FGF8 , FGF7 , FGF6 , FGF5 , FGF4 , FGF3 , FGF23 , FGF22 , FGF21 , FGF20 , FGF2 , FGF19 , FGF18 , FGF17 , FGF16 , FGF14 , FGF13 , FGF12 , FGF11 , FGF10 , FGF1 ,
Potassium.voltage.gated.channel.regulatory.subunits	0.840863	0.469088	0.669834	0.489746	0.370731	0.515704	0.721025	0.65656	0.556098	15	DPP10 , DPP6 , KCNIP4 , KCNIP3 , KCNIP2 , KCNIP1 , KCNE5 , KCNE4 , KCNE3 , KCNE2 , KCNE1B , KCNE1 , KCNAB3 , KCNAB2 , KCNAB1 ,
Catenins	0.439573	0.56537	0.459406	0.466025	0.633425	0.644839	0.668091	0.454429	0.555941	12	ARVCF , PKP4 , CTNND2 , CTNND1 , PKP3 , PKP2 , PKP1 , CTNNA3 , CTNNA2 , CTNNA1 , JUP , CTNNB1 ,
IQSEC.ArfGEF.family	0.764054	0.818212	0.389672	0.563748	0.546055	0.639338	0.524985	0.406564	0.555511	3	IQSEC3 , IQSEC2 , IQSEC1 ,
Coronins	0.704526	0.652567	0.424355	0.499594	0.480156	0.556269	0.67482	0.594886	0.554664	7	CORO7 , CORO6 , CORO2B , CORO2A , CORO1C , CORO1B , CORO1A ,
ADAM.metallopeptidase.domain.containing	0.761204	0.636416	0.520333	0.457529	0.627466	0.619922	0.485497	0.533715	0.554411	27	ADAM9 , ADAM8 , ADAM7 , ADAM6 , ADAM5 , ADAM3B , ADAM3A , ADAM33 , ADAM32 , ADAM30 , ADAM29 , ADAM28 , ADAM24P , ADAM23 , ADAM22 , ADAM21 , ADAM20 , ADAM2 , ADAM1B , ADAM1A , ADAM19 , ADAM18 , ADAM17 , ADAM15 , ADAM12 , ADAM11 , ADAM10 ,
RAB..member.RAS.oncogene.GTPases	0.561705	0.579078	0.478952	0.580136	0.555526	0.575557	0.554316	0.556897	0.554352	65	IFT27 , RASEF , RAB9B , RAB9A , RAB8B , RAB8A , RAB7B , RAB7A , RAB6C , RAB6B , RAB6A , RAB5C , RAB5B , RAB5A , RAB4B , RAB4A , RAB44 , RAB43 , RAB42 , RAB41 , RAB40C , RAB40B , RAB40A , RAB3D , RAB3C , RAB3B , RAB3A , RAB39B , RAB39A , RAB38 , RAB37 , RAB36 , RAB35 , RAB34 , RAB33B , RAB33A , RAB32 , RAB31 , RAB30 , RAB2B , RAB2A , RAB29 , RAB28 , RAB27B , RAB27A , RAB26 , RAB25 , RAB24 , RAB23 …
ANTP.class.homeoboxes	0.537945	0.622109	0.446718	0.444357	0.609479	0.62371	0.536298	0.589981	0.553236	119	VENTXP7 , VENTXP6 , VENTXP5 , VENTXP4 , VENTXP3 , VENTXP2 , VENTXP1 , VENTX , VAX2 , VAX1 , TLX3 , TLX2 , TLX1 , NOTO , NKX6-3 , NKX6-2 , NKX6-1 , NKX3-2 , NKX3-1 , NKX2-8 , NKX2-6 , NKX2-5 , NKX2-4 , NKX2-3 , NKX2-2 , NKX2-1 , NKX1-2 , NKX1-1 , NANOGP9 , NANOGP8 , NANOGP7 , NANOGP6 , NANOGP5 , NANOGP4 , NANOGP3 , NANOGP2 , NANOGP11 , NANOGP10 , NANOGP1 , NANOG , MSX2P1 , MSX2 , MSX1 , LBX2 , LBX…
Deubiquinating.enzymes	0.418184	0.501339	0.498817	0.509655	0.58423	0.512774	0.559544	0.698638	0.552142	87	ZUP1 , BAP1 , UCHL5 , UCHL3 , UCHL1 , JOSD2 , JOSD1 , ATXN3L , ATXN3 , USPL1 , USP9Y , USP9X , USP8 , USP7 , USP6 , USP54 , USP53 , USP51 , USP50 , USP5 , USP49 , USP48 , USP47 , USP46 , USP45 , USP44 , USP43 , USP42 , USP41 , USP40 , USP4 , USP39 , USP38 , USP37 , USP36 , USP35 , USP34 , USP33 , USP32 , USP31 , USP30 , USP3 , USP29 , USP28 , USP27X , USP26 , USP25 , USP24 , USP22 , USP21 , USP20…
Minor.histocompatibility.antigens	0.593844	0.605584	0.452555	0.518961	0.569635	0.589927	0.553667	0.573847	0.552025	51	TMSB4Y , USP9Y , UTY , KDM5D , DDX3Y , RPS4Y1 , ZNF419 , WNK1 , UGT2B17 , TYMP , TRIP10 , TRIM42 , TRIM22 , TOR3A , SWAP70 , SSR1 , SP110 , SON , SLC1A5 , SLC19A1 , PTK2B , PRCP , PKN3 , PI4K2B , PDCD11 , P2RX5 , NUP133 , MYO1G , MTHFD1 , MR1 , LY75 , RESF1 , PUM3 , HMSD , HMHB1 , ARHGAP45 , HEATR1 , GEMIN4 , ERBB2 , ERAP1 , EBI3 , DPH1 , CTSH , CENPM , CD19 , C19orf48 , BCL2A1 , BCAT2 , ARHGDIB …
Amine.receptors	0.702497	0.508984	0.424408	0.548041	0.649544	0.592299	0.639133	0.498711	0.551589	45	TAAR9 , TAAR8 , TAAR7P , TAAR6 , TAAR5 , TAAR4P , TAAR3P , TAAR2 , TAAR1 , HRH4 , HRH3 , HRH2 , HRH1 , DRD5 , DRD4 , DRD3 , DRD2 , DRD1 , CHRM5 , CHRM4 , CHRM3 , CHRM2 , CHRM1 , HTR5BP , HTR7 , HTR6 , HTR5A , HTR4 , HTR2C , HTR2B , HTR2A , HTR1F , HTR1E , HTR1D , HTR1B , HTR1A , ADRB3 , ADRB2 , ADRB1 , ADRA2C , ADRA2B , ADRA2A , ADRA1D , ADRA1B , ADRA1A ,
Tripartite.motif.containing	0.583355	0.628739	0.509119	0.523895	0.534865	0.550082	0.515302	0.598023	0.551432	95	TRIM9 , TRIM8 , TRIM77 , TRIM75P , TRIM74 , TRIM73 , TRIM72 , TRIM71 , TRIM7 , TRIM69 , TRIM68 , TRIM67 , TRIM66 , TRIM65 , TRIM64FP , TRIM64EP , TRIM64DP , TRIM64C , TRIM64B , TRIM64 , TRIM63 , TRIM62 , TRIM61 , TRIM60 , TRIM6 , TRIM59 , TRIM58 , TRIM56 , TRIM55 , TRIM54 , TRIM53CP , TRIM53BP , TRIM53AP , TRIM52 , TRIM51JP , TRIM51HP , TRIM51GP , TRIM51FP , TRIM51EP , TRIM51DP , TRIM51CP , TRIM5…
Zinc.fingers.DHHC.type	0.456295	0.652464	0.463502	0.478722	0.480626	0.612446	0.604325	0.562137	0.550603	24	ZDHHC9 , ZDHHC8 , ZDHHC7 , ZDHHC6 , ZDHHC5 , ZDHHC4 , ZDHHC3 , ZDHHC24 , ZDHHC23 , ZDHHC22 , ZDHHC21 , ZDHHC20 , ZDHHC2 , ZDHHC19 , ZDHHC18 , ZDHHC17 , ZDHHC16 , ZDHHC15 , ZDHHC14 , ZDHHC13 , ZDHHC12 , ZDHHC11B , ZDHHC11 , ZDHHC1 ,
ArfGAPs	0.695256	0.674929	0.462793	0.425555	0.454898	0.698272	0.583365	0.553438	0.550464	33	AGAP14P , AGAP13P , AGAP12P , AGAP10P , SMAP2 , SMAP1 , GIT2 , GIT1 , ASAP3 , ASAP2 , ASAP1 , ARFGAP3 , ARFGAP2 , ARFGAP1 , ARAP3 , ARAP2 , ARAP1 , AGFG2 , AGFG1 , AGAP9 , AGAP7P , AGAP6 , AGAP5 , AGAP4 , AGAP3 , AGAP2 , AGAP11 , AGAP1 , ADAP2 , ADAP1 , ACAP3 , ACAP2 , ACAP1 ,
G.protein.coupled.receptors..Class.B.secretin.like	0.73278	0.713785	0.573456	0.515981	0.526226	0.491235	0.507989	0.522354	0.550147	48	ADGRG7 , ADGRG6 , ADGRG5 , ADGRG4 , ADGRG3 , ADGRG2 , ADGRG1 , ADGRF5 , ADGRF4 , ADGRF3 , ADGRF2 , ADGRF1 , ADGRE5 , ADGRE4P , ADGRE3 , ADGRE2 , ADGRE1 , ADGRA2 , ADGRA1 , ADGRA3 , ADGRB3 , ADGRB2 , ADGRB1 , ADGRD2 , ADGRD1 , ADGRL4 , ADGRL3 , ADGRL2 , ADGRL1 , CELSR3 , CELSR2 , CELSR1 , ADGRV1 , SCTR , GLP2R , GLP1R , GIPR , GHRHR , GCGR , PTH2R , PTH1R , CRHR2 , CRHR1 , CALCRL , CALCR , ADCYAP1…
Sulfotransferases	0.658014	0.642016	0.413955	0.28607	0.537199	0.653278	0.674047	0.643072	0.549948	51	SULT6B1 , SULT4A1 , SULT2B1 , SULT2A1 , SULT1E1 , SULT1D1P , SULT1C4 , SULT1C3 , SULT1C2 , SULT1B1 , SULT1A4 , SULT1A3 , SULT1A2 , SULT1A1 , UST , TPST2 , TPST1 , NDST4 , NDST3 , NDST2 , NDST1 , HS6ST3 , HS6ST2 , HS6ST1 , HS3ST6 , HS3ST5 , HS3ST4 , HS3ST3B1 , HS3ST3A1 , HS3ST2 , HS3ST1 , HS2ST1 , GAL3ST4 , GAL3ST3 , GAL3ST2 , GAL3ST1 , CHST9 , CHST8 , CHST7 , CHST6 , CHST5 , CHST4 , CHST3 , CHST2…
V.type.ATPases	0.45199	0.547023	0.598251	0.480604	0.603391	0.619218	0.497854	0.50245	0.549827	23	TCIRG1 , ATP6V1H , ATP6V1G3 , ATP6V1G2 , ATP6V1G1 , ATP6V1F , ATP6V1E2 , ATP6V1E1 , ATP6V1D , ATP6V1C2 , ATP6V1C1 , ATP6V1B2 , ATP6V1B1 , ATP6V1A , ATP6V0E2 , ATP6V0E1 , ATP6V0D2 , ATP6V0D1 , ATP6V0C , ATP6V0B , ATP6V0A4 , ATP6V0A2 , ATP6V0A1 ,
Phosphatidylinositol.transfer.proteins	0.620311	0.482645	0.460816	0.504265	0.655889	0.479795	0.664584	0.599337	0.549619	6	PITPNM3 , PITPNM2 , PITPNM1 , PITPNC1 , PITPNB , PITPNA ,
RNA.binding.motif.containing	0.62967	0.452992	0.507167	0.490991	0.624906	0.641952	0.609313	0.518009	0.549333	213	ZRSR2 , ZRSR2P1 , ZNF638 , ZCRB1 , UHMK1 , U2SURP , U2AF2 , U2AF1L4 , U2AF1 , TUT1 , TRNAU1AP , TRA2B , TRA2A , TIAL1 , TIA1 , TDRD10 , TARDBP , TAF15 , SYNCRIP , SSB , SRSF9 , SRSF7 , SRSF6 , SRSF5 , SRSF4 , SRSF3 , SRSF2 , SRSF12 , SRSF11 , SRSF10 , SRSF1 , SREK1 , SPEN , SNRPB2 , SNRPA , SNRNP70 , SNRNP35 , SLTM , SLIRP , SFPQ , SF3B4 , SETD1B , SETD1A , SCAF8 , SCAF4 , SART3 , SAFB2 , SAFB , …
Spectrins	0.667593	0.591198	0.49744	0.469667	0.579513	0.558396	0.579191	0.567129	0.548933	7	SPTBN5 , SPTBN4 , SPTBN2 , SPTBN1 , SPTB , SPTAN1 , SPTA1 ,
Ubiquitin.specific.peptidases	0.452946	0.528994	0.511826	0.506275	0.563739	0.508967	0.524474	0.692203	0.548068	56	USPL1 , USP9Y , USP9X , USP8 , USP7 , USP6 , USP54 , USP53 , USP51 , USP50 , USP5 , USP49 , USP48 , USP47 , USP46 , USP45 , USP44 , USP43 , USP42 , USP41 , USP40 , USP4 , USP39 , USP38 , USP37 , USP36 , USP35 , USP34 , USP33 , USP32 , USP31 , USP30 , USP3 , USP29 , USP28 , USP27X , USP26 , USP25 , USP24 , USP22 , USP21 , USP20 , USP2 , USP19 , USP18 , USP17L2 , USP16 , USP15 , USP14 , USP13 , USP…
RAB11.binding.domain.containing	0.765359	0.771557	0.483285	0.543873	0.463338	0.565424	0.523811	0.477682	0.546996	5	RAB11FIP5 , RAB11FIP4 , RAB11FIP3 , RAB11FIP2 , RAB11FIP1 ,
Blood.group.antigens	0.814552	0.662816	0.676819	0.468803	0.475817	0.525353	0.561617	0.454287	0.546502	41	CD59 , GBGT1 , CD99 , A4GALT , XK , XG , SMIM1 , SLC4A1 , SLC29A1 , SLC14A1 , SEMA7A , RHD , RHCE , RHAG , KEL , ICAM4 , GYPE , GYPC , GYPB , GYPA , GCNT2 , FUT3 , FUT1 , ERMAP , CR1 , CD55 , CD44 , CD151 , C4B , C4A , BSG , BCAM , B3GALNT1 , ART4 , AQP3 , AQP1 , ACKR1 , ACHE , ABO , ABCG2 , ABCB6 ,
BEN.domain.containing	0.377798	0.599691	0.597338	0.555389	0.487986	0.517311	0.508175	0.555969	0.54598	9	NACC2 , NACC1 , BEND7 , BEND6 , BEND5 , BEND4 , BEND3 , BEND2 , BANP ,
Tubulin.polymerization.promoting.proteins	0.43549	0.653945	0.453901	0.614894	0.59611	0.416686	0.632909	0.449802	0.545464	3	TPPP3 , TPPP2 , TPPP ,
Adhesion.G.protein.coupled.receptors	0.730324	0.711868	0.57514	0.515872	0.532547	0.479341	0.509712	0.486265	0.544392	33	ADGRV1 , ADGRL4 , ADGRL3 , ADGRL2 , ADGRL1 , ADGRG7 , ADGRG6 , ADGRG5 , ADGRG4 , ADGRG3 , ADGRG2 , ADGRG1 , ADGRF5 , ADGRF4 , ADGRF3 , ADGRF2 , ADGRF1 , ADGRE5 , ADGRE4P , ADGRE3 , ADGRE2 , ADGRE1 , ADGRD2 , ADGRD1 , CELSR3 , CELSR2 , CELSR1 , ADGRB3 , ADGRB2 , ADGRB1 , ADGRA2 , ADGRA1 , ADGRA3 ,
SET.domain.containing	0.887921	0.470995	0.504361	0.644928	0.533646	0.52303	0.547326	0.58612	0.544344	52	ZNF408 , MECOM , PRDM9 , PRDM8 , PRDM7 , PRDM6 , PRDM5 , PRDM4 , PRDM2 , PRDM16 , PRDM15 , PRDM14 , PRDM13 , PRDM12 , PRDM11 , PRDM10 , PRDM1 , ASH1L , SMYD2 , SMYD1 , SMYD3 , NSD3 , NSD2 , EHMT2 , EHMT1 , EZH2 , EZH1 , SETDB2 , SETD7 , SETD2 , SETDB1 , SETD1B , SETD1A , KMT5C , KMT5A , KMT2E , KMT2D , KMT2C , KMT2B , KMT2A , ZFPM2 , ZFPM1 , SUV39H2 , SUV39H1 , SMYD5 , SMYD4 , SETMAR , SETD9 , SE…
Myotubularins	0.490718	0.569816	0.465856	0.510879	0.52133	0.5917	0.576562	0.574192	0.544333	15	SBF2 , SBF1 , MTMR9 , MTMR8 , MTMR7 , MTMR6 , MTMR4 , MTMR3 , MTMR2 , MTMR14 , MTMR12 , MTMR11 , MTMR10 , MTMR1 , MTM1 ,
Ryanodine.receptors	0.656701	0.552666	0.429284	0.469149	0.568548	0.692972	0.600334	0.490227	0.543311	3	RYR3 , RYR2 , RYR1 ,
SNAREs	0.678063	0.474457	0.580955	0.531893	0.501575	0.56451	0.449493	0.697626	0.54293	39	STX8 , STX7 , STX6 , STX5 , STX4 , STX3 , STX2 , STX1B , STX1A , STX19 , STX18 , STX17 , STX16 , STX12 , STX11 , STX10 , VAMP9P , VAMP8 , VAMP7 , VAMP5 , VAMP4 , VAMP3 , VAMP2 , VAMP1 , USE1 , YKT6 , VTI1B , VTI1A , SNAP29 , SNAP25 , SNAP23 , SEC22C , SEC22B , SEC22A , GOSR2 , GOSR1 , BNIP1 , BET1L , BET1 ,
Coiled.coil.helix.coiled.coil.helix.domain.containing.proteins	0.710955	0.735102	0.582496	0.454418	0.421173	0.44039	0.449428	0.71729	0.5429	9	COA4 , CHCHD7 , CHCHD6 , CHCHD5 , CHCHD4 , CHCHD3 , CHCHD2 , CHCHD10 , CHCHD1 ,
YIP.family	0.615768	0.524052	0.584492	0.555978	0.476949	0.552801	0.508272	0.594887	0.54249	18	YIPF7 , YIPF6 , YIPF5 , YIPF4 , YIPF3 , YIPF2 , YIPF1 , REEP6 , REEP5 , REEP4 , REEP3 , REEP2 , REEP1 , YIF1B , YIF1A , RABAC1 , PRAF2 , ARL6IP5 ,
Gamma.aminobutyric.acid..GABA..receptors	0.624094	0.702816	0.52958	0.472977	0.420364	0.462719	0.529869	0.678664	0.542427	21	GABRR3 , GABRR2 , GABRR1 , GABRQ , GABRP , GABRG3 , GABRG2 , GABRG1 , GABRE , GABRD , GABRB3 , GABRB2 , GABRB1 , GABRA6 , GABRA5 , GABRA4 , GABRA3 , GABRA2 , GABRA1 , GABBR2 , GABBR1 ,
AH.BAR.family.Rho.GTPase.activating.proteins	0.763699	0.64956	0.475396	0.607597	0.537377	0.549778	0.481338	0.492865	0.541987	14	ARHGAP42 , SRGAP3 , SRGAP2 , SRGAP1 , SH3BP1 , OPHN1 , GMIP , ARHGAP45 , ARHGAP44 , ARHGAP4 , ARHGAP29 , ARHGAP26 , ARHGAP17 , ARHGAP10 ,
Gelsolin.villins	0.592714	0.470462	0.53364	0.564277	0.636143	0.660653	0.468258	0.452354	0.540827	8	SCIN , FLII , SVIL , AVIL , VILL , VIL1 , GSN , CAPG ,
Adaptor.related.protein.complexes	0.752218	0.523949	0.585674	0.565838	0.496405	0.592922	0.461253	0.557811	0.54055	28	AP5Z1 , AP5S1 , AP5M1 , AP5B1 , AP4S1 , AP4M1 , AP4E1 , AP4B1 , AP3S2 , AP3S1 , AP3M2 , AP3M1 , AP3D1 , AP3B2 , AP3B1 , AP2S1 , AP2M1 , AP2B1 , AP2A2 , AP2A1 , AP1S3 , AP1S2 , AP1S1 , AP1M2 , AP1M1 , AP1G2 , AP1G1 , AP1B1 ,
Adaptor.related.protein.complex.2	0.595113	0.633939	0.470202	0.457483	0.569365	0.542382	0.536003	0.573826	0.540457	5	AP2S1 , AP2M1 , AP2B1 , AP2A2 , AP2A1 ,
Actin.related.protein.2.3.complex.subunits	0.572616	0.458343	0.634257	0.514953	0.361727	0.547515	0.505765	0.760417	0.540425	9	ACTR3 , ACTR2 , ARPC5L , ARPC5 , ARPC4 , ARPC3 , ARPC2 , ARPC1B , ARPC1A ,
Parvins	0.561789	0.541488	0.486308	0.600133	0.558526	0.597152	0.610706	0.385904	0.540031	3	PARVG , PARVB , PARVA ,
Membrane.spanning.4.domains	0.313342	0.678272	0.359389	0.449438	0.436373	0.636081	0.721965	0.497984	0.539929	18	TMEM176B , TMEM176A , MS4A8 , MS4A7 , MS4A6E , MS4A6A , MS4A5 , MS4A4E , MS4A4A , MS4A3 , MS4A2 , MS4A18 , MS4A15 , MS4A14 , MS4A13 , MS4A12 , MS4A10 , MS4A1 ,
Isocitrate.dehydrogenases	0.586771	0.608875	0.583555	0.501201	0.551496	0.517303	0.501355	0.515677	0.539923	5	IDH3G , IDH3B , IDH3A , IDH2 , IDH1 ,
Charged.multivesicular.body.proteins	0.606979	0.488013	0.478912	0.491393	0.632993	0.57544	0.505326	0.607005	0.539869	11	CHMP7 , CHMP6 , CHMP5 , CHMP4C , CHMP4B , CHMP4A , CHMP3 , CHMP2B , CHMP2A , CHMP1B , CHMP1A ,
High.mobility.group	0.52296	0.572003	0.547613	0.574418	0.517741	0.454932	0.600559	0.511055	0.53976	15	HMGXB4 , HMGXB3 , HMG20B , HMG20A , HMGN5 , HMGN4 , HMGN3 , HMGN2 , HMGN1 , HMGB4 , HMGB3 , HMGB2 , HMGB1 , HMGA2 , HMGA1 ,
ESCRT.III	0.6086	0.485722	0.47875	0.490899	0.620336	0.578636	0.511887	0.606979	0.53903	12	IST1 , CHMP7 , CHMP5 , CHMP1B , CHMP1A , CHMP6 , CHMP4C , CHMP4B , CHMP4A , CHMP3 , CHMP2B , CHMP2A ,
Nucleotide.excision.repair	0.601703	0.415121	0.4958	0.494306	0.590445	0.634451	0.512954	0.629668	0.538964	28	XPC , XPA , POLH , ERCC8 , ERCC6 , ERCC5 , ERCC4 , ERCC3 , ERCC2 , ERCC1 , LIG1 , MNAT1 , MMS19 , XAB2 , RPA4 , RPA3 , RPA2 , RPA1 , RAD23B , RAD23A , GTF2H5 , GTF2H4 , GTF2H3 , GTF2H2 , GTF2H1 , DDB2 , DDB1 , CETN2 ,
Armadillo.repeat.containing	0.519114	0.510487	0.516231	0.477043	0.562429	0.510563	0.64833	0.545455	0.538648	43	THADA , SPAG6 , RAP1GDS1 , PKP4 , PKP3 , PKP2 , PKP1 , KPNB1 , KPNA7 , KPNA6 , KPNA5 , KPNA4 , KPNA3 , KPNA2 , KPNA1 , JUP , GPRASP2 , GPRASP1 , CTNND2 , CTNND1 , CTNNB1 , BHLHB9 , ARVCF , ARMCX6 , ARMCX5 , ARMCX4 , ARMCX3 , ARMCX2 , ARMCX1 , ARMC9 , ARMC8 , ARMC7 , ARMC6 , ARMC5 , ARMC4 , ARMC3 , ARMC2 , ARMC12 , ARMC10 , ARMC1 , APC2 , APC , ANKAR ,
Basic.helix.loop.helix.proteins	0.562985	0.495561	0.436202	0.477015	0.488999	0.597007	0.666478	0.607131	0.538342	110	USF2 , USF1 , TWIST2 , TWIST1 , TFEC , TFEB , TFE3 , TFAP4 , TCFL5 , TCF4 , TCF3 , TCF24 , TCF23 , TCF21 , TCF15 , TCF12 , TAL2 , TAL1 , SREBF2 , SREBF1 , SOHLH2 , SOHLH1 , SIM2 , SIM1 , SCX , PTF1A , OLIG3 , OLIG2 , OLIG1 , NPAS4 , NPAS3 , NPAS2 , NPAS1 , NHLH2 , NHLH1 , NEUROG3 , NEUROG2 , NEUROG1 , NEUROD6 , NEUROD4 , NEUROD2 , NEUROD1 , NCOA3 , NCOA2 , NCOA1 , MYOG , MYOD1 , MYF6 , MYF5 , MYC…
Glutamine.amidotransferase.like.class.1.domain.containing	0.560744	0.484554	0.550762	0.51881	0.589393	0.530523	0.491616	0.602541	0.538314	10	GATD3B , TCAF2 , PFAS , PARK7 , GMPS , GATD3A , GATD1 , DDOST , CTPS1 , CAD ,
Ras.small.GTPases.superfamily	0.603182	0.573826	0.544615	0.632772	0.505868	0.622312	0.471791	0.415865	0.53815	163	RRAD , GEM , REM2 , REM1 , RRAGD , RRAGC , RRAGB , RRAGA , RABL6 , RABL3 , RABL2B , RABL2A , IFT22 , RHOT2 , RHOT1 , RAN , RND3 , RND2 , RND1 , RHOV , RHOU , RHOQ , RHOJ , RHOH , RHOG , RHOF , RHOD , RHOC , RHOB , RHOA , RHOBTB2 , RHOBTB1 , RAC3 , RAC2 , RAC1 , CDC42 , RRAS2 , RRAS , RIT2 , RIT1 , RHEBL1 , RHEB , RERGL , RERG , RASL12 , RASL11B , RASL11A , RASL10B , RASL10A , RASD2 , RAP2C , RAP2…
Spliceosomal.A.complex	0.58211	0.430016	0.526311	0.523454	0.510384	0.617168	0.567209	0.592135	0.538097	44	SNRPN , SNRPG , SNRPF , SNRPE , SNRPD3 , SNRPD2 , SNRPD1 , SNRPB , PHF5A , SF3B6 , SF3B5 , SF3B4 , SF3B3 , SF3B2 , SF3B1 , SNRPB2 , SNRPA1 , SF3A3 , SF3A2 , SF3A1 , RNU2-1 , SNRPC , SNRPA , SNRNP70 , RNU1-1 , HNRNPAB , HNRNPA1 , RBM10 , RBM5 , SUGP1 , CCAR1 , RBM25 , THRAP3 , PRPF40A , SF1 , U2SURP , U2AF2 , U2AF1 , SMNDC1 , RBM17 , PUF60 , DHX15 , DDX46 , CHERP ,
DNA.polymerases	0.415684	0.522887	0.5371	0.477968	0.614257	0.567723	0.55343	0.488745	0.537444	25	PRIMPOL , REV3L , REV1 , POLQ , POLN , POLM , POLL , POLK , POLI , POLH , POLG2 , POLG , POLE4 , POLE3 , POLE2 , POLE , POLD4 , POLD3 , POLD2 , POLD1 , POLB , POLA2 , POLA1 , MAD2L2 , DNTT ,
Tubulin.tyrosine.ligase.family	0.539668	0.539505	0.581898	0.581819	0.580725	0.536783	0.471533	0.466771	0.537005	14	TTL , TTLL9 , TTLL8 , TTLL7 , TTLL6 , TTLL5 , TTLL4 , TTLL3 , TTLL2 , TTLL13P , TTLL12 , TTLL11 , TTLL10 , TTLL1 ,
DNA.helicases	0.53402	0.494164	0.523012	0.481205	0.623867	0.576537	0.516414	0.543712	0.536987	31	MCMDC2 , MCM9 , MCM8 , MCM7 , MCM6 , MCM5 , MCM4 , MCM3 , MCM2 , WRN , BLM , RECQL5 , RECQL4 , RECQL , FBH1 , XRCC6 , RUVBL2 , RUVBL1 , RTEL1 , PIF1 , NCL , INO80 , HELLS , ERCC3 , ERCC2 , DDX11 , CHD7 , CHD2 , TWNK , BRIP1 , ASCC3 ,
Voltage.dependent.anion.channels	0.429156	0.591328	0.511012	0.49542	0.615059	0.452196	0.510875	0.582917	0.536972	3	VDAC3 , VDAC2 , VDAC1 ,
N.BAR.domain.containing	0.873208	0.548165	0.566834	0.555407	0.385191	0.584439	0.583943	0.532927	0.536701	12	SH3GLB2 , SH3GLB1 , SH3GL3 , SH3GL2 , SH3GL1 , SH3BP1 , BIN3 , BIN2 , BIN1 , ARHGAP44 , ARHGAP17 , AMPH ,
Prostaglandin.receptors	0.357541	0.409942	0.665143	0.510298	0.492173	0.591454	0.724902	0.359038	0.536136	9	TBXA2R , PTGIR , PTGFR , PTGER4 , PTGER3 , PTGER2 , PTGER1 , PTGDR2 , PTGDR ,
StAR.related.lipid.transfer.domain.containing	0.542948	0.593432	0.495421	0.496806	0.580686	0.576397	0.507962	0.500408	0.535873	15	STARD9 , STARD8 , STARD7 , STARD6 , STARD5 , STARD4 , STARD3 , STARD13 , STARD10 , STAR , PCTP , DLC1 , CERT1 , ACOT12 , ACOT11 ,
N.alpha.acetyltransferase.subunits	0.631936	0.473326	0.514647	0.516929	0.60345	0.636107	0.507003	0.498523	0.535712	13	NAA80 , NAA60 , NAA50 , NAA40 , NAA38 , NAA35 , NAA30 , NAA25 , NAA20 , NAA16 , NAA15 , NAA11 , NAA10 ,
G.protein.coupled.receptors..Class.C.orphans	0.673175	0.671224	0.432859	0.545483	0.499229	0.596427	0.446066	0.557467	0.535536	7	GPRC5D , GPRC5C , GPRC5B , GPRC5A , GPR179 , GPR158 , GPR156 ,
ESCRT.complexes	0.579876	0.385724	0.474865	0.525767	0.654874	0.580541	0.532885	0.593477	0.535447	30	IST1 , CHMP7 , CHMP5 , CHMP1B , CHMP1A , VTA1 , VPS4B , VPS4A , CHMP6 , CHMP4C , CHMP4B , CHMP4A , CHMP3 , CHMP2B , CHMP2A , STAM2 , STAM , HGS , UBAP1 , MVB12B , MVB12A , VPS28 , VPS37D , VPS37C , VPS37B , VPS37A , TSG101 , VPS36 , SNF8 , VPS25 ,
RBR.E3.ubiquitin.ligases	0.487702	0.540377	0.496273	0.571358	0.515092	0.506265	0.541609	0.576466	0.535349	14	RNF217 , RNF19B , RNF31 , RNF216 , RNF19A , RNF144B , RNF144A , RNF14 , RBCK1 , PRKN , CUL9 , ARIH2 , ARIH1 , ANKIB1 ,
Sulfatases	0.58595	0.593432	0.549114	0.500787	0.459785	0.484306	0.445441	0.713607	0.53521	18	SULF2 , SULF1 , STS , SGSH , IDS , GNS , GALNS , ARSK , ARSJ , ARSI , ARSH , ARSG , ARSF , ARSL , ARSD , ARSC2 , ARSB , ARSA ,
Neuropeptide.receptors	0.451341	0.438827	0.436721	0.404505	0.725051	0.587651	0.641973	0.511703	0.535204	11	NPY4R2 , NPY6R , NPY5R , NPY4R , NPY2R , NPY1R , NPSR1 , NPFFR2 , NPFFR1 , NPBWR2 , NPBWR1 ,
G.protein.subunits.alpha..group.i	0.643411	0.54849	0.541167	0.513844	0.510878	0.538531	0.513144	0.579312	0.535052	8	GNAT2 , GNAZ , GNAT1 , GNAO1 , GNAT3 , GNAI3 , GNAI2 , GNAI1 ,
Sulfotransferases..membrane.bound	0.663291	0.666333	0.438571	0.289754	0.545817	0.56435	0.673697	0.566098	0.534946	37	UST , TPST2 , TPST1 , NDST4 , NDST3 , NDST2 , NDST1 , HS6ST3 , HS6ST2 , HS6ST1 , HS3ST6 , HS3ST5 , HS3ST4 , HS3ST3B1 , HS3ST3A1 , HS3ST2 , HS3ST1 , HS2ST1 , GAL3ST4 , GAL3ST3 , GAL3ST2 , GAL3ST1 , CHST9 , CHST8 , CHST7 , CHST6 , CHST5 , CHST4 , CHST3 , CHST2 , CHST15 , CHST14 , CHST13 , CHST12 , CHST11 , CHST10 , CHST1 ,
Short.chain.dehydrogenase.reductase.superfamily	0.491283	0.397023	0.545106	0.524525	0.657086	0.534792	0.522861	0.563096	0.534927	76	WWOX , UXS1 , TSTA3 , TGDS , TDH , SPR , SDR9C7 , SDR42E2 , SDR42E1 , SDR39U1 , SDR16C6P , SDR16C5 , RDH8 , RDH5 , RDH16 , RDH14 , RDH13 , RDH12 , RDH11 , RDH10 , QDPR , PECR , NSDHL , NMRAL1 , NDUFA9 , MAT2B , KDSR , HTATIP2 , HSDL2 , HSDL1 , HSD3B7 , HSD3B2 , HSD3B1 , HSD17B8 , HSD17B7 , HSD17B6 , HSD17B4 , HSD17B3 , HSD17B2 , HSD17B14 , HSD17B13 , HSD17B12 , HSD17B11 , HSD17B10 , HSD17B1 , HSD…
Bromodomain.containing	0.481184	0.569654	0.479147	0.563782	0.60517	0.495708	0.534581	0.494906	0.534707	42	BRDT , BRD4 , BRD3 , BRD2 , PBRM1 , ZMYND8 , ZMYND11 , TRIM66 , TRIM33 , TRIM28 , TRIM24 , TAF1L , TAF1 , SP140L , SP140 , SP110 , SP100 , SMARCA4 , SMARCA2 , PHIP , KMT2A , KAT2B , KAT2A , EP300 , CREBBP , CECR2 , BRWD3 , BRWD1 , BRPF3 , BRPF1 , BRD9 , BRD8 , BRD7 , BRD1 , BPTF , BAZ2B , BAZ2A , BAZ1B , BAZ1A , ATAD2B , ATAD2 , ASH1L ,
Mitochondrial.complex.V..ATP.synthase.subunits	0.579256	0.600176	0.456843	0.387512	0.497341	0.537464	0.62366	0.638501	0.5345	20	MT-ATP8 , MT-ATP6 , ATP5PO , ATP5PF , ATP5PD , ATP5PB , ATP5MPL , ATP5MG , ATP5MF , ATP5ME , ATP5MD , ATP5MC3 , ATP5MC2 , ATP5MC1 , ATP5IF1 , ATP5F1E , ATP5F1D , ATP5F1C , ATP5F1B , ATP5F1A ,
Sugar.phosphatases	0.599732	0.529002	0.546678	0.551298	0.663555	0.419106	0.618359	0.412229	0.534318	15	PFKFB4 , PFKFB3 , PFKFB2 , PFKFB1 , FBP2 , FBP1 , G6PC3 , G6PC2 , G6PC , BPGM , PGAM4 , PGAM2 , PGAM1 , ADPRM , TIGAR ,
STRIPAK.complex	0.619044	0.498863	0.481111	0.505337	0.498707	0.553991	0.587972	0.614195	0.534311	20	PPP2R1B , PPP2CB , STRN4 , STRN3 , STRN , STRIP2 , STRIP1 , STK26 , STK25 , STK24 , SLMAP , SIKE1 , PPP2R1A , PPP2CA , PDCD10 , MOB4 , MINK1 , FGFR1OP2 , CTTNBP2NL , CTTNBP2 ,
Mitogen.activated.protein.kinase.kinase.kinases	0.563632	0.555651	0.527129	0.573807	0.548921	0.499852	0.560118	0.473882	0.534194	24	TAOK3 , TAOK2 , TAOK1 , RAF1 , MAP3K9 , MAP3K8 , MAP3K7 , MAP3K6 , MAP3K5 , MAP3K4 , MAP3K3 , MAP3K21 , MAP3K20 , MAP3K2 , MAP3K19 , MAP3K15 , MAP3K14 , MAP3K13 , MAP3K12 , MAP3K11 , MAP3K10 , MAP3K1 , BRAF , ARAF ,
Carbonic.anhydrases	0.672211	0.481979	0.605286	0.486964	0.657488	0.392086	0.633319	0.481345	0.534067	18	CA9 , CA8 , CA7 , CA6 , CA5B , CA5A , CA4 , CA3 , CA2 , CA15P3 , CA15P2 , CA15P1 , CA14 , CA13 , CA12 , CA11 , CA10 , CA1 ,
Heat.shock.90kDa.proteins	0.569598	0.452184	0.543042	0.469789	0.618238	0.415375	0.578123	0.660624	0.533911	5	TRAP1 , HSP90B1 , HSP90AB1 , HSP90AA3P , HSP90AA1 ,
Metallothioneins	0.570028	0.608069	0.515347	0.351648	0.650138	0.457092	0.606818	0.543862	0.533282	19	MT4 , MT3 , MT2A , MT1X , MT1P3 , MT1P1 , MT1M , MT1L , MT1JP , MT1IP , MT1HL1 , MT1H , MT1G , MT1F , MT1E , MT1DP , MT1CP , MT1B , MT1A ,
BAR.PH.domain.containing	0.538013	0.711063	0.426459	0.404817	0.487209	0.600326	0.587464	0.513082	0.532917	16	ASAP3 , ASAP2 , ASAP1 , APPL2 , APPL1 , AGAP9 , AGAP6 , AGAP5 , AGAP4 , AGAP3 , AGAP2 , AGAP11 , AGAP1 , ACAP3 , ACAP2 , ACAP1 ,
NADH.ubiquinone.oxidoreductase.supernumerary.subunits	0.691123	0.567243	0.431318	0.460528	0.518224	0.550509	0.540476	0.66182	0.532874	30	NDUFS6 , NDUFS5 , NDUFS4 , NDUFV3 , NDUFC2 , NDUFC1 , NDUFB9 , NDUFB8 , NDUFB7 , NDUFB6 , NDUFB5 , NDUFB4 , NDUFB3 , NDUFB2 , NDUFB11 , NDUFB10 , NDUFB1 , NDUFAB1 , NDUFA9 , NDUFA8 , NDUFA7 , NDUFA6 , NDUFA5 , NDUFA3 , NDUFA2 , NDUFA13 , NDUFA12 , NDUFA11 , NDUFA10 , NDUFA1 ,
X14.3.3.phospho.serine.phospho.threonine.binding.proteins	0.719028	0.627895	0.460161	0.473335	0.57248	0.644672	0.577357	0.369762	0.532238	7	SFN , YWHAZ , YWHAQ , YWHAH , YWHAG , YWHAE , YWHAB ,
ELMO.domain.containing	0.554276	0.56207	0.480321	0.488342	0.592327	0.557178	0.589844	0.455311	0.532199	6	ELMO3 , ELMO2 , ELMO1 , ELMOD3 , ELMOD2 , ELMOD1 ,
Mitochondrial.complex.I..NADH.ubiquinone.oxidoreductase.subunits	0.698378	0.542196	0.438572	0.470035	0.524042	0.564301	0.545265	0.640688	0.532157	44	NDUFS6 , NDUFS5 , NDUFS4 , NDUFV3 , NDUFC2 , NDUFC1 , NDUFB9 , NDUFB8 , NDUFB7 , NDUFB6 , NDUFB5 , NDUFB4 , NDUFB3 , NDUFB2 , NDUFB11 , NDUFB10 , NDUFB1 , NDUFAB1 , NDUFA9 , NDUFA8 , NDUFA7 , NDUFA6 , NDUFA5 , NDUFA3 , NDUFA2 , NDUFA13 , NDUFA12 , NDUFA11 , NDUFA10 , NDUFA1 , MT-ND6 , MT-ND5 , MT-ND4L , MT-ND4 , MT-ND3 , MT-ND2 , MT-ND1 , NDUFS8 , NDUFS7 , NDUFV2 , NDUFS3 , NDUFS2 , NDUFV1 , NDUF…
Zinc.fingers.CCHC.type	0.525513	0.514997	0.547649	0.490042	0.586664	0.581171	0.465318	0.537996	0.531977	24	ZCRB1 , ZCCHC9 , ZCCHC8 , ZCCHC7 , ZCCHC4 , ZCCHC3 , ZCCHC24 , ZCCHC2 , ZCCHC18 , ZCCHC17 , ZCCHC14 , ZCCHC13 , ZCCHC12 , ZCCHC10 , TUT7 , TUT4 , SRSF7 , SF1 , RTL4 , RTL3 , RBM4B , RBM4 , LIN28A , CNBP ,
Ectonucleotide.pyrophosphatase.phosphodiesterase.family	0.607421	0.612238	0.443342	0.530837	0.551176	0.533393	0.584133	0.467656	0.531825	7	ENPP7 , ENPP6 , ENPP5 , ENPP4 , ENPP3 , ENPP2 , ENPP1 ,
Histidine.triad.superfamily	0.532688	0.437122	0.475522	0.497524	0.508141	0.592759	0.60493	0.605854	0.531693	7	HINT3 , HINT2 , HINT1 , GALT , FHIT , DCPS , APTX ,
SLIT.and.NTRK.like.family	0.672776	0.5973	0.475868	0.463833	0.555446	0.549851	0.537933	0.540997	0.531604	6	SLITRK6 , SLITRK5 , SLITRK4 , SLITRK3 , SLITRK2 , SLITRK1 ,
Mitochondrial.respiratory.chain.complexes	0.668157	0.545224	0.469469	0.466111	0.526629	0.553048	0.513529	0.645261	0.531324	97	MT-ND6 , MT-ND5 , MT-ND4L , MT-ND4 , MT-ND3 , MT-ND2 , MT-ND1 , NDUFS8 , NDUFS7 , NDUFV2 , NDUFS3 , NDUFS2 , NDUFV1 , NDUFS1 , NDUFS6 , NDUFS5 , NDUFS4 , NDUFV3 , NDUFC2 , NDUFC1 , NDUFB9 , NDUFB8 , NDUFB7 , NDUFB6 , NDUFB5 , NDUFB4 , NDUFB3 , NDUFB2 , NDUFB11 , NDUFB10 , NDUFB1 , NDUFAB1 , NDUFA9 , NDUFA8 , NDUFA7 , NDUFA6 , NDUFA5 , NDUFA3 , NDUFA2 , NDUFA13 , NDUFA12 , NDUFA11 , NDUFA10 , NDUF…
ATPase.Na..K..transporting.subunits	0.776103	0.430247	0.531068	0.420151	0.471221	0.700986	0.612092	0.552514	0.531183	7	ATP1B3 , ATP1B2 , ATP1B1 , ATP1A4 , ATP1A3 , ATP1A2 , ATP1A1 ,
Iron.sulfur.assembly.components	0.608136	0.579201	0.450439	0.459206	0.513369	0.53703	0.593926	0.584521	0.531099	21	NUBP2 , NUBP1 , NDOR1 , MMS19 , CIAPIN1 , CIAO3 , CIAO2B , CIAO2A , CIAO1 , NUBPL , NFU1 , NFS1 , LYRM4 , ISCU , ISCA2 , ISCA1 , IBA57 , GLRX5 , FXN , FDXR , BOLA3 ,
Tetratricopeptide.repeat.domain.containing	0.5592	0.467339	0.557717	0.518733	0.481261	0.481344	0.588263	0.622097	0.530965	115	ZC3H7B , ZC3H7A , WDTC1 , UTY , TTC9C , TTC9B , TTC9 , TTC8 , TTC7B , TTC7A , TTC6 , TTC5 , TTC4 , TTC39C , TTC39B , TTC39A , TTC38 , TTC37 , TTC36 , TTC34 , TTC33 , TTC32 , TTC31 , TTC30B , TTC30A , TTC3 , TTC29 , TTC28 , TTC27 , TTC26 , TTC25 , TTC24 , TTC23 , TTC22 , TTC21B , TTC21A , TTC19 , TTC17 , TTC16 , TTC14 , TTC13 , TTC12 , TTC1 , TRAPPC12 , TRANK1 , TOMM70 , TOMM34 , TMTC4 , TMTC3 , T…
Zinc.fingers.CXXC.type	0.50664	0.474234	0.523007	0.568995	0.544021	0.596805	0.464624	0.544914	0.530943	12	TET3 , TET1 , MBD1 , KMT2B , KMT2A , KDM2B , KDM2A , FBXL19 , DNMT1 , CXXC5 , CXXC4 , CXXC1 ,
Nectins.and.nectin.like.molecules	0.630887	0.552351	0.43896	0.4038	0.43198	0.684093	0.568755	0.636186	0.530875	10	CRTAM , CADM4 , CADM3 , CADM2 , CADM1 , PVR , NECTIN4 , NECTIN3 , NECTIN2 , NECTIN1 ,
Intermediate.filaments	0.683386	0.510996	0.523076	0.508406	0.484332	0.722323	0.454888	0.510366	0.530627	73	KRT9 , KRT40 , KRT39 , KRT38 , KRT37 , KRT36 , KRT35 , KRT34 , KRT33B , KRT33A , KRT32 , KRT31 , KRT28 , KRT27 , KRT26 , KRT25 , KRT24 , KRT23 , KRT20 , KRT19 , KRT18 , KRT17 , KRT16 , KRT15 , KRT14 , KRT13 , KRT12 , KRT10 , KRT222 , KRT86 , KRT85 , KRT84 , KRT83 , KRT82 , KRT81 , KRT80 , KRT8 , KRT79 , KRT78 , KRT77 , KRT76 , KRT75 , KRT74 , KRT73 , KRT72 , KRT71 , KRT7 , KRT6C , KRT6B , KRT6A ,…
WAP.four.disulfide.core.domain.containing	0.508858	0.766609	0.481975	0.437137	0.573944	0.466087	0.48648	0.501795	0.530575	18	WFIKKN2 , WFIKKN1 , WFDC9 , WFDC8 , WFDC6 , WFDC5 , WFDC3 , WFDC2 , WFDC13 , WFDC12 , WFDC11 , WFDC10B , WFDC10A , WFDC1 , SLPI , PI3 , ANOS1 , EPPIN ,
Calpains	0.61921	0.54457	0.515953	0.450515	0.465129	0.632799	0.679836	0.425113	0.530559	15	CAPN9 , CAPN8 , CAPN7 , CAPN6 , CAPN5 , CAPN3 , CAPN2 , CAPN15 , CAPN14 , CAPN13 , CAPN12 , CAPN11 , CAPN10 , CAPN1 , ADGB ,
Glypicans	0.560895	0.622494	0.449537	0.498235	0.533428	0.543449	0.551992	0.514071	0.530458	6	GPC6 , GPC5 , GPC4 , GPC3 , GPC2 , GPC1 ,
RNA.polymerase.subunits	0.49733	0.575369	0.499228	0.457119	0.560816	0.486383	0.524962	0.606037	0.529988	29	POLR3K , POLR3H , POLR3G , POLR3F , POLR3E , POLR3D , POLR3C , POLR3B , POLR3A , POLR2M , POLR2L , POLR2K , POLR2J3 , POLR2J2 , POLR2J , POLR2I , POLR2H , POLR2G , POLR2F , POLR2E , POLR2D , POLR2C , POLR2B , POLR2A , POLR1E , POLR1D , POLR1C , POLR1B , POLR1A ,
Type.I.classical.cadherins	0.362427	0.526438	0.622964	0.532169	0.568458	0.625015	0.486019	0.348499	0.529937	5	CDH15 , CDH4 , CDH3 , CDH2 , CDH1 ,
Ragulator.complex	0.59104	0.403656	0.500249	0.517437	0.574177	0.578057	0.522163	0.611435	0.529596	5	LAMTOR5 , LAMTOR4 , LAMTOR3 , LAMTOR2 , LAMTOR1 ,
Ras.association.domain.family	0.63838	0.569969	0.561886	0.578258	0.516229	0.574665	0.41674	0.488946	0.529528	10	RASSF9 , RASSF8 , RASSF7 , RASSF6 , RASSF5 , RASSF4 , RASSF3 , RASSF2 , RASSF10 , RASSF1 ,
Mitochondrial.iron.sulfur.assembly.components	0.585447	0.611328	0.460287	0.463125	0.567543	0.508477	0.536087	0.558647	0.529356	12	NUBPL , NFU1 , NFS1 , LYRM4 , ISCU , ISCA2 , ISCA1 , IBA57 , GLRX5 , FXN , FDXR , BOLA3 ,
Protein.coats	0.63295	0.529973	0.567101	0.537686	0.527193	0.532337	0.484143	0.5257	0.529162	48	AP3S2 , AP3S1 , AP3M2 , AP3M1 , AP3D1 , AP3B2 , AP3B1 , AP2S1 , AP2M1 , AP2B1 , AP2A2 , AP2A1 , AP1S3 , AP1S2 , AP1S1 , AP1M2 , AP1M1 , AP1G2 , AP1G1 , AP1B1 , AP5Z1 , AP5S1 , AP5M1 , AP5B1 , AP4S1 , AP4M1 , AP4E1 , AP4B1 , ARCN1 , COPZ2 , COPZ1 , COPG2 , COPG1 , COPE , COPB2 , COPB1 , COPA , SEC31B , SEC31A , SEC13 , SEC24D , SEC24C , SEC24B , SEC24A , SEC23B , SEC23A , SAR1B , SAR1A ,
EPH.receptors	0.479025	0.484636	0.408895	0.573133	0.477267	0.586927	0.732319	0.439514	0.528956	14	EPHB6 , EPHB4 , EPHB3 , EPHB2 , EPHB1 , EPHA8 , EPHA7 , EPHA6 , EPHA5 , EPHA4 , EPHA3 , EPHA2 , EPHA10 , EPHA1 ,
Chloride.calcium.activated.channels	0.589573	0.500587	0.689239	0.492354	0.567912	0.49967	0.528473	0.423707	0.528849	14	BEST4 , BEST3 , BEST2 , BEST1 , ANO9 , ANO8 , ANO7 , ANO6 , ANO5 , ANO4 , ANO3 , ANO2 , ANO10 , ANO1 ,
Pentraxins	0.499419	0.606521	0.377523	0.509352	0.386487	0.61996	0.723628	0.47672	0.528599	8	NPTXR , PTX4 , PTX3 , NPTX2 , NPTX1 , MPTX1 , CRP , APCS ,
H.ACA.ribonucleoprotein.complex	0.637467	0.460424	0.532322	0.489119	0.551854	0.587676	0.507896	0.569138	0.528347	4	DKC1 , NOP10 , NHP2 , GAR1 ,
Anoctamins	0.587265	0.479409	0.692422	0.494197	0.573336	0.499103	0.524874	0.434762	0.5283	10	ANO9 , ANO8 , ANO7 , ANO6 , ANO5 , ANO4 , ANO3 , ANO2 , ANO10 , ANO1 ,
Type.II.classical.cadherins	0.584081	0.736818	0.667476	0.399842	0.493192	0.439465	0.383358	0.577163	0.528188	13	CDH24 , CDH22 , CDH20 , CDH19 , CDH18 , CDH12 , CDH11 , CDH10 , CDH9 , CDH8 , CDH7 , CDH6 , CDH5 ,
Tetraspanins	0.737408	0.615167	0.46004	0.51475	0.537894	0.445264	0.469067	0.653643	0.527975	33	UPK1B , UPK1A , TSPAN9 , TSPAN8 , TSPAN7 , TSPAN6 , TSPAN5 , TSPAN4 , TSPAN33 , TSPAN32 , TSPAN31 , TSPAN3 , TSPAN2 , TSPAN19 , TSPAN18 , TSPAN17 , TSPAN16 , TSPAN15 , TSPAN14 , TSPAN13 , TSPAN12 , TSPAN11 , TSPAN10 , TSPAN1 , ROM1 , PRPH2 , CD9 , CD82 , CD81 , CD63 , CD53 , CD37 , CD151 ,
COMM.domain.containing	0.557895	0.498183	0.535004	0.533721	0.528864	0.55117	0.521715	0.524967	0.527661	10	COMMD10 , COMMD9 , COMMD8 , COMMD7 , COMMD6 , COMMD5 , COMMD4 , COMMD3 , COMMD2 , COMMD1 ,
Doublecortin.superfamily	0.492134	0.497307	0.472382	0.612153	0.352789	0.611145	0.634173	0.512864	0.527545	10	RP1L1 , RP1 , DCX , DCLK3 , DCLK2 , DCLK1 , DCDC2C , DCDC2B , DCDC2 , DCDC1 ,
ER.membrane.protein.complex.subunits	0.554116	0.518661	0.517043	0.512417	0.532401	0.46937	0.567876	0.574373	0.527449	10	MMGT1 , EMC9 , EMC8 , EMC7 , EMC6 , EMC4 , EMC3 , EMC2 , EMC10 , EMC1 ,
NKL.subclass.homeoboxes.and.pseudogenes	0.435889	0.549899	0.450242	0.504699	0.586241	0.487033	0.581412	0.531884	0.527344	67	VENTXP7 , VENTXP6 , VENTXP5 , VENTXP4 , VENTXP3 , VENTXP2 , VENTXP1 , VENTX , VAX2 , VAX1 , TLX3 , TLX2 , TLX1 , NOTO , NKX6-3 , NKX6-2 , NKX6-1 , NKX3-2 , NKX3-1 , NKX2-8 , NKX2-6 , NKX2-5 , NKX2-4 , NKX2-3 , NKX2-2 , NKX2-1 , NKX1-2 , NKX1-1 , NANOGP9 , NANOGP8 , NANOGP7 , NANOGP6 , NANOGP5 , NANOGP4 , NANOGP3 , NANOGP2 , NANOGP11 , NANOGP10 , NANOGP1 , NANOG , MSX2P1 , MSX2 , MSX1 , LBX2 , LBX…
HAD.Asp.based.phosphatases	0.641554	0.545951	0.472907	0.461961	0.566386	0.569932	0.506267	0.567957	0.527337	28	LPIN3 , LPIN2 , LPIN1 , EYA4 , EYA3 , EYA2 , EYA1 , TIMM50 , UBLCP1 , CTDSPL2 , CTDSPL , CTDSP2 , CTDSP1 , CTDP1 , CTDNEP1 , MDP1 , PDXP , PUDP , PSPH , PNKP , PMM2 , PMM1 , PHOSPHO2 , PHOSPHO1 , NANP , LHPP , EPHX2 , ENOPH1 ,
Minor.spliceosome	0.458613	0.457958	0.534236	0.552821	0.556123	0.560809	0.497548	0.524137	0.526233	38	SNRPN , SNRPG , SNRPF , SNRPE , SNRPD3 , SNRPD2 , SNRPD1 , SNRPB , PHF5A , SF3B6 , SF3B5 , SF3B4 , SF3B3 , SF3B2 , SF3B1 , TXNL4A , SNRNP40 , SNRNP200 , RNU5A-1 , PRPF8 , PRPF6 , EFTUD2 , DDX23 , CD2BP2 , RNU12 , ZRSR2 , ZMAT5 , ZCRB1 , YBX1 , SNRNP48 , SNRNP35 , SNRNP25 , RNU11 , RNPC3 , PDCD7 , DHX15 , RNU4ATAC , RNU6ATAC ,
Caspase.recruitment.domain.containing	0.545692	0.466597	0.48121	0.515199	0.513699	0.535012	0.553746	0.617128	0.526084	32	QRICH1 , RIPK2 , PYCARD , NOL3 , NOD2 , NOD1 , NLRP1 , NLRC4 , MAVS , IFIH1 , DDX58 , CRADD , CASP9 , CASP5 , CASP4 , CASP2 , CASP12 , CASP1 , CARD9 , CARD8 , CARD6 , CARD19 , CARD18 , CARD17 , CARD16 , CARD14 , CARD11 , CARD10 , BIRC3 , BIRC2 , BCL10 , APAF1 ,
N.terminal.EF.hand.calcium.binding.proteins	0.49948	0.563982	0.520574	0.518747	0.609281	0.497356	0.508223	0.463642	0.525972	3	NECAB3 , NECAB2 , NECAB1 ,
Tudor.domain.containing	0.513582	0.428908	0.503436	0.462681	0.517694	0.655093	0.551075	0.562658	0.525935	37	SPIN4 , SPIN3 , SPIN2B , SPIN2A , SPIN1 , UHRF2 , UHRF1 , TP53BP1 , SGF29 , TDRKH , TDRD9 , TDRD7 , TDRD6 , TDRD5 , TDRD3 , TDRD15 , TDRD12 , TDRD10 , TDRD1 , STK31 , SND1 , SMNDC1 , SMN2 , SMN1 , SETDB1 , RNF17 , PHF20L1 , PHF20 , PHF19 , PHF1 , MTF2 , LBR , KDM4C , KDM4B , KDM4A , ALG13 , AKAP1 ,
Long.pentraxins	0.506805	0.599711	0.376325	0.508518	0.38717	0.604548	0.725642	0.47853	0.525778	5	NPTXR , PTX4 , PTX3 , NPTX2 , NPTX1 ,
Glutamate.ionotropic.receptor.kainate.type.subunits	0.403615	0.570524	0.712589	0.488377	0.428698	0.494026	0.487422	0.498321	0.525708	5	GRIK5 , GRIK4 , GRIK3 , GRIK2 , GRIK1 ,
Dyneins..cytoplasmic	0.764836	0.495838	0.474537	0.555909	0.520475	0.564015	0.546894	0.521452	0.525589	13	DYNLT1 , DYNLRB2 , DYNLRB1 , DYNLL2 , DYNLL1 , DYNC2LI1 , DYNC2H1 , DYNC1LI2 , DYNC1LI1 , DYNC1I2 , DYNC1I1 , DYNC1H1 , DYNLT3 ,
Signal.recognition.particle	0.629285	0.498675	0.533336	0.530909	0.391993	0.622742	0.480371	0.619125	0.525307	9	RN7SL3 , RN7SL2 , RN7SL1 , SRP72 , SRP68 , SRP54 , SRP19 , SRP14 , SRP9 ,
Trafficking.protein.particle.complex	0.575099	0.511757	0.523719	0.537023	0.533467	0.655552	0.446884	0.466475	0.524982	14	TRAPPC2L , TRAPPC13 , TRAPPC9 , TRAPPC8 , TRAPPC6B , TRAPPC6A , TRAPPC5 , TRAPPC4 , TRAPPC3 , TRAPPC2 , TRAPPC12 , TRAPPC11 , TRAPPC10 , TRAPPC1 ,
Aldolases	0.537595	0.450265	0.560859	0.417714	0.603493	0.524899	0.517419	0.599276	0.524847	3	ALDOB , ALDOC , ALDOA ,
Myb.SANT.domain.containing	0.478282	0.498707	0.498779	0.432591	0.560306	0.493457	0.559462	0.627625	0.524418	53	MSANTD4 , MSANTD3 , MSANTD2 , MSANTD1 , ZZZ3 , ZSCAN20 , ZNF541 , ZKSCAN2 , TTF1 , TRERF1 , TERF2 , TERF1 , TADA2B , TADA2A , SNAPC4 , SMARCC2 , SMARCC1 , SMARCA5 , SMARCA1 , RERE , RCOR3 , RCOR2 , RCOR1 , NCOR2 , NCOR1 , MYSM1 , MYPOP , MYBL2 , MYBL1 , MYB , MTA3 , MTA2 , MTA1 , MIS18BP1 , MIER3 , MIER2 , MIER1 , GON4L , EZH2 , EZH1 , EP400 , MIDEAS , DNAJC2 , DNAJC1 , DMTF1 , DMAP1 , CRAMP1 , C…
Helicases	0.525608	0.474738	0.549108	0.514294	0.484347	0.602915	0.500036	0.54431	0.52425	109	EIF4A3 , EIF4A2 , EIF4A1 , DDX60 , DDX6 , DDX59 , DDX58 , DDX56 , DDX55 , DDX54 , DDX53 , DDX52 , DDX51 , DDX50 , DDX5 , DDX49 , DDX47 , DDX46 , DDX43 , DDX42 , DDX41 , DDX4 , DDX3Y , DDX3X , DDX39B , DDX39A , DDX31 , DDX28 , DDX27 , DDX25 , DDX24 , DDX23 , DDX21 , DDX20 , DDX19B , DDX19A , DDX18 , DDX17 , DDX12P , DDX10 , DDX1 , DHX58 , DHX9 , DHX8 , DHX57 , DHX40 , DHX38 , DHX37 , DHX36 , DHX35…
U11.U12.di.snRNP	0.467824	0.449435	0.549282	0.537004	0.528018	0.584856	0.476265	0.543491	0.52405	27	SNRPN , SNRPG , SNRPF , SNRPE , SNRPD3 , SNRPD2 , SNRPD1 , SNRPB , PHF5A , SF3B6 , SF3B5 , SF3B4 , SF3B3 , SF3B2 , SF3B1 , RNU12 , ZRSR2 , ZMAT5 , ZCRB1 , YBX1 , SNRNP48 , SNRNP35 , SNRNP25 , RNU11 , RNPC3 , PDCD7 , DHX15 ,
Canonical.high.mobility.group	0.513685	0.562314	0.548787	0.562161	0.564823	0.360467	0.599027	0.469432	0.523859	11	HMGN5 , HMGN4 , HMGN3 , HMGN2 , HMGN1 , HMGB4 , HMGB3 , HMGB2 , HMGB1 , HMGA2 , HMGA1 ,
Myosin.heavy.chains	0.710514	0.491962	0.536751	0.42783	0.50562	0.595567	0.618057	0.491028	0.523831	15	MYH9 , MYH8 , MYH7B , MYH7 , MYH6 , MYH4 , MYH3 , MYH2 , MYH16 , MYH15 , MYH14 , MYH13 , MYH11 , MYH10 , MYH1 ,
Clathrin.coatomer.adaptor..adaptin.like..N.terminal.domain.containing	0.685829	0.563597	0.51853	0.490366	0.536621	0.454581	0.537817	0.565004	0.523788	14	COPG2 , COPG1 , COPB1 , AP4E1 , AP4B1 , AP3D1 , AP3B2 , AP3B1 , AP2B1 , AP2A2 , AP2A1 , AP1G2 , AP1G1 , AP1B1 ,
Secretory.carrier.membrane.proteins	0.680187	0.610978	0.621599	0.507114	0.370372	0.543087	0.53339	0.479581	0.523732	5	SCAMP5 , SCAMP4 , SCAMP3 , SCAMP2 , SCAMP1 ,
ATP.binding.cassette.transporters	0.641183	0.539207	0.535761	0.496214	0.554914	0.491926	0.507585	0.540446	0.523722	51	ABCF3 , ABCF2 , ABCF1 , ABCD4 , ABCD3 , ABCD2 , ABCD1 , TAP2 , TAP1 , ABCB9 , ABCB8 , ABCB7 , ABCB6 , ABCB5 , ABCB4 , ABCB11 , ABCB10 , ABCB1 , ABCG8 , ABCG5 , ABCG4 , ABCG2 , ABCG1 , ABCE1 , CFTR , ABCC9 , ABCC8 , ABCC6 , ABCC5 , ABCC4 , ABCC3 , ABCC2 , ABCC13 , ABCC12 , ABCC11 , ABCC10 , ABCC1 , ABCA9 , ABCA8 , ABCA7 , ABCA6 , ABCA5 , ABCA4 , ABCA3 , ABCA2 , ABCA17P , ABCA13 , ABCA12 , ABCA11P …
Nucleoporins	0.523227	0.50809	0.531868	0.528104	0.509807	0.461448	0.533604	0.592323	0.523606	30	TPR , SEH1L , SEC13 , RANBP2 , RAE1 , POM121 , NUP98 , NUP93 , NUP88 , NUP85 , NUP62 , NUP58 , NUP54 , NUP50 , NUP43 , NUP37 , NUP35 , NUP214 , NUP210 , NUP205 , NUP188 , NUP160 , NUP155 , NUP153 , NUP133 , NUP107 , NDC1 , GLE1 , AHCTF1 , AAAS ,
WD.repeat.domain.containing	0.61877	0.517478	0.450249	0.624451	0.545351	0.467525	0.533848	0.526086	0.52357	274	RIC1 , PAN2 , PALB2 , HPS5 , EIF2A , ZNF106 , NWD2 , NOL10 , MIOS , KCTD3 , EDC4 , WSB2 , WSB1 , WRAP73 , WRAP53 , WIPI2 , WIPI1 , WDTC1 , WDSUB1 , RMC1 , WDR97 , WDR95P , WDR93 , WDR92 , WDR91 , WDR90 , WDR89 , WDR88 , WDR87 , WDR86 , WDR83 , WDR82 , WDR81 , WDR78 , WDR77 , WDR76 , WDR75 , WDR74 , WDR73 , WDR72 , WDR70 , WDR7 , WDR66 , WDR64 , WDR63 , WDR62 , WDR61 , WDR60 , WDR6 , WDR5B , WDR59…
General.transcription.factors	0.599852	0.481296	0.47445	0.542648	0.463069	0.542446	0.531148	0.629739	0.523542	43	CCNH , MNAT1 , CDK7 , BDP1 , TAF9 , TAF8 , TAF7 , TAF6 , TAF5 , TAF4 , TAF3 , TAF2 , TAF13 , TAF12 , TAF11 , TAF10 , TAF1 , GTF2F2 , GTF2F1 , GTF2A1L , GTF2A2 , GTF2A1 , GTF3C6 , GTF3C4 , GTF3C5 , GTF3C3 , GTF3C2 , GTF3C1 , GTF2E2 , GTF2E1 , GTF2H5 , GTF2H3 , GTF2H2 , GTF2H4 , GTF2H1 , ERCC3 , ERCC2 , TCEA1 , TBP , GTF3A , GTF2I , GTF2B , BRF1 ,
E2F.transcription.factors	0.515019	0.572762	0.518846	0.50064	0.583979	0.559115	0.512681	0.416603	0.523518	8	E2F8 , E2F7 , E2F6 , E2F5 , E2F4 , E2F3 , E2F2 , E2F1 ,
Myosin.light.chains	0.474094	0.524444	0.49522	0.464171	0.524075	0.587302	0.584033	0.483233	0.523211	14	MYLPF , MYL9 , MYL8P , MYL7 , MYL6B , MYL6 , MYL5 , MYL4 , MYL3 , MYL2 , MYL12B , MYL12A , MYL10 , MYL1 ,
Zinc.fingers.ZZ.type	0.360983	0.548936	0.504613	0.615515	0.695617	0.473159	0.34421	0.479314	0.523052	18	CREBBP , HERC2 , NBR1 , DRP2 , TADA2B , EP300 , DMD , UTRN , SQSTM1 , DYTN , DTNA , DTNB , ZZZ3 , ZZEF1 , ZSWIM2 , MIB2 , MIB1 , KCMF1 ,
DENN.domain.containing	0.533949	0.531648	0.491622	0.507482	0.492852	0.552505	0.561756	0.521675	0.522792	28	DENND2B , SMCR8 , SBF2 , SBF1 , NPR3 , NPR2 , MADD , FNIP2 , FNIP1 , FLCN , DENND6B , DENND6A , DENND5B , DENND5A , DENND4C , DENND4B , DENND4A , DENND3 , DENND2D , DENND2C , DENND2A , DENND1C , DENND1B , DENND1A , DENND11 , DENND10 , C9orf72 , AVL9 ,
Zinc.fingers.RANBP2.type	0.503403	0.44997	0.438078	0.526024	0.557547	0.597674	0.513172	0.575931	0.522628	21	ZRANB3 , ZRANB2 , ZRANB1 , YAF2 , TEX13A , TAF15 , TAB3 , TAB2 , SHARPIN , RYBP , RNF31 , RBM5 , RBM10 , RBCK1 , RANBP2 , NUP153 , NEIL3 , MDM2 , FUS , EWSR1 , CAPN15 ,
GBAF.complex	0.563953	0.513902	0.493531	0.521232	0.533669	0.572469	0.526218	0.496638	0.522523	13	SMARCD3 , SMARCD2 , SMARCD1 , SMARCC1 , ACTL6B , ACTL6A , ACTB , SMARCA4 , SMARCA2 , SS18 , BRD9 , BICRAL , BICRA ,
NTC.associated.proteins	0.521029	0.480093	0.519604	0.50135	0.53801	0.544836	0.488514	0.58476	0.522452	16	GPKOW , SLU7 , SNW1 , DHX40 , CDC40 , RNF113A , SRRM2 , CCDC130 , CWC27 , CWC25 , CWC22 , CWC15 , BUD31 , BUD13 , PLRG1 , RBM22 ,
X5.hydroxytryptamine.receptors..G.protein.coupled	0.604592	0.509789	0.437444	0.441855	0.698881	0.521559	0.587841	0.458892	0.522323	13	HTR5BP , HTR7 , HTR6 , HTR5A , HTR4 , HTR2C , HTR2B , HTR2A , HTR1F , HTR1E , HTR1D , HTR1B , HTR1A ,
Mitochondrial.respiratory.chain.complex.assembly.factors	0.585834	0.499385	0.501151	0.482408	0.492087	0.598794	0.4886	0.591923	0.52205	65	TIMMDC1 , TMEM126B , ECSIT , ACAD9 , COA8 , UQCC3 , UQCC2 , UQCC1 , TTC19 , TMEM70 , TMEM186 , TMEM177 , TACO1 , SURF1 , SMIM20 , SDHAF4 , SDHAF3 , SDHAF2 , SDHAF1 , SCO2 , SCO1 , PNKD , PET117 , PET100 , OXA1L , NUBPL , NDUFAF8 , NDUFAF7 , NDUFAF6 , NDUFAF5 , NDUFAF4 , NDUFAF3 , NDUFAF1 , LYRM7 , LRPPRC , HIGD2A , HIGD1A , HCCS , FOXRED1 , FDXR , FDX2 , DMAC2 , DMAC1 , COX7A2L , COX20 , COX19 , …
Serine.proteases	0.79851	0.493679	0.456643	0.478003	0.605609	0.629714	0.567869	0.422827	0.522049	63	TPSG1 , TMPRSS9 , TMPRSS7 , TMPRSS6 , TMPRSS5 , TMPRSS4 , TMPRSS3 , TMPRSS2 , TMPRSS15 , TMPRSS13 , TMPRSS12 , TMPRSS11F , TMPRSS11E , TMPRSS11D , TMPRSS11CP , TMPRSS11B , TMPRSS11A , STEAP1 , ST14 , PRSS8 , PRSS58 , PRSS57 , PRSS56 , PRSS55 , PRSS54 , PRSS53 , PRSS50 , PRSS48 , PRSS47 , PRSS46P , PRSS45P , PRSS44P , PRSS43P , PRSS42P , PRSS41 , PRSS38 , PRSS37 , PRSS36 , PRSS35 , PRSS33 , PRSS30…
interferon.induced.transmembrane.protein.domain.containing	0.510158	0.365759	0.586322	0.594169	0.639678	0.415707	0.488251	0.563887	0.521967	17	IFITM10 , IFITM9P , IFITM8P , IFITM5 , IFITM4P , IFITM3 , IFITM2 , IFITM1 , TRARG1 , TMEM91 , TMEM233 , SYNDIG1L , SYNDIG1 , PRRT2 , PRRT1B , PRRT1 , PMIS2 ,
Plexins	0.613565	0.702505	0.381859	0.618742	0.354524	0.59025	0.571684	0.433415	0.521854	9	PLXND1 , PLXNC1 , PLXNB3 , PLXNB2 , PLXNB1 , PLXNA4 , PLXNA3 , PLXNA2 , PLXNA1 ,
Apoptosome	0.57414	0.528592	0.523451	0.52518	0.557123	0.532627	0.439442	0.544155	0.52151	3	CASP9 , APAF1 , CYC1 ,
Fatty.acid.desaturases	0.598956	0.477997	0.537123	0.530997	0.57922	0.517581	0.426191	0.580662	0.521396	8	SCD5 , SCD , FADS6 , FADS3 , FADS2 , FADS1 , DEGS2 , DEGS1 ,
Mitochondrial.contact.site.and.cristae.organizing.system.subunits	0.518125	0.474976	0.471068	0.497324	0.568281	0.530487	0.499903	0.607252	0.521327	7	MICOS13 , MICOS10 , IMMT , CHCHD6 , CHCHD3 , APOOL , APOO ,
N.acetyltransferases	0.687046	0.479578	0.479308	0.512205	0.564085	0.556462	0.501751	0.55462	0.521144	27	KAT14 , SATL1 , SAT2 , SAT1 , GNPNAT1 , NAGS , AANAT , ELP3 , KAT2B , KAT2A , NAT16 , NAT14 , NAT10 , NAT9 , NAT8L , NAT8 , NAA80 , NAA60 , NAA50 , NAA40 , NAA30 , NAA20 , NAA11 , NAA10 , NATP , NAT2 , NAT1 ,
Calcium.voltage.gated.channel.auxiliary.beta.subunits	0.541781	0.557411	0.503734	0.46899	0.635341	0.389679	0.56577	0.526744	0.521096	4	CACNB4 , CACNB3 , CACNB2 , CACNB1 ,
GCN5.related.N.acetyltransferases	0.690574	0.479266	0.47888	0.512782	0.561005	0.559327	0.502148	0.553628	0.521005	24	KAT14 , SATL1 , SAT2 , SAT1 , GNPNAT1 , NAGS , AANAT , ELP3 , KAT2B , KAT2A , NAT16 , NAT14 , NAT10 , NAT9 , NAT8L , NAT8 , NAA80 , NAA60 , NAA50 , NAA40 , NAA30 , NAA20 , NAA11 , NAA10 ,
RAF.family	0.525706	0.550605	0.487471	0.489363	0.571914	0.577311	0.494799	0.474381	0.520835	5	KSR2 , KSR1 , RAF1 , BRAF , ARAF ,
Mitochondrial.intermembrane.space.bridging.complex	0.512201	0.483216	0.473711	0.488757	0.495333	0.551741	0.525484	0.625032	0.520468	11	MTX3 , MTX2 , MTX1 , SAMM50 , MICOS13 , MICOS10 , IMMT , CHCHD6 , CHCHD3 , APOOL , APOO ,
CCC.complex	0.529447	0.467507	0.539371	0.521096	0.564447	0.550792	0.500981	0.498935	0.520447	10	COMMD1 , COMMD9 , COMMD8 , COMMD7 , COMMD6 , COMMD4 , COMMD3 , COMMD10 , CCDC93 , CCDC22 ,
Seven.beta.strand.methyltransferase.motif.containing	0.610528	0.496068	0.456452	0.487472	0.517097	0.535959	0.586814	0.562404	0.520324	124	TRMT9B , TRMT61B , TRMT61A , TRMT6 , TRMT5 , TRMT2B , TRMT2A , TRMT1L , TRMT13 , TRMT12 , TRMT112 , TRMT11 , TRMT10C , TRMT10B , TRMT10A , TRMT1 , ALKBH8 , METTL27 , VCPKMT , TRMT44 , RRNAD1 , NTMT1 , METTL9 , METTL8 , METTL7B , METTL7A , METTL6 , METTL5 , METTL4 , METTL3 , METTL2B , METTL2A , METTL26 , METTL25 , METTL23 , METTL22 , METTL21C , METTL21A , METTL18 , METTL17 , METTL16 , METTL15 , ME…
Glutamate.ionotropic.receptor.AMPA.type.subunits	0.553324	0.510053	0.524858	0.525237	0.466355	0.544013	0.545691	0.524612	0.520117	4	GRIA4 , GRIA3 , GRIA2 , GRIA1 ,
TLE.family	0.612058	0.492868	0.507124	0.63167	0.567069	0.472692	0.498247	0.470306	0.519997	7	TLE5 , TLE7 , TLE6 , TLE4 , TLE3 , TLE2 , TLE1 ,
Cytochrome.P450.family.1	0.482118	0.470194	0.448973	0.480868	0.470405	0.624038	0.669013	0.476127	0.519945	4	CYP1D1P , CYP1B1 , CYP1A2 , CYP1A1 ,
General.transcription.factor.IIIC.complex.subunits	0.452402	0.548973	0.513604	0.505329	0.597895	0.521988	0.492389	0.459239	0.519917	6	GTF3C6 , GTF3C4 , GTF3C5 , GTF3C3 , GTF3C2 , GTF3C1 ,
MAGE.family	0.334948	0.421882	0.52376	0.442232	0.66071	0.555993	0.541899	0.491306	0.519683	40	TRO , NSMCE3 , NDN , MAGEL2 , MAGEH1 , MAGEF1 , MAGEE2 , MAGEE1 , MAGED4B , MAGED4 , MAGED2 , MAGED1 , MAGEC3 , MAGEC2 , MAGEC1 , MAGEB6 , MAGEB5 , MAGEB4 , MAGEB3 , MAGEB2 , MAGEB18 , MAGEB17 , MAGEB16 , MAGEB10 , MAGEB1 , MAGEA9B , MAGEA9 , MAGEA8 , MAGEA7P , MAGEA6 , MAGEA5 , MAGEA4 , MAGEA3 , MAGEA2B , MAGEA2 , MAGEA13P , MAGEA12 , MAGEA11 , MAGEA10 , MAGEA1 ,
Histones	0.409304	0.538297	0.480923	0.43678	0.478782	0.503267	0.578353	0.621158	0.519651	107	H4C9 , H4C8 , H4C7 , H4C6 , H4C5 , H4C4 , H4C3 , H4C2 , H4C15 , H4C14 , H4C13 , H4C12 , H4C11 , H4C10P , H4C1 , H4-16 , H3C9P , H3C8 , H3C7 , H3C6 , H3C5P , H3C4 , H3C3 , H3C2 , H3C15 , H3C14 , H3C13 , H3C12 , H3C11 , H3C10 , H3C1 , H3-5 , H3-4 , H3-3B , H3-3A , H3-2 , H2BW4P , H2BW3P , H2BW2 , H2BW1 , H2BU2P , H2BU1 , H2BS1 , H2BC9 , H2BC8 , H2BC7 , H2BC6 , H2BC5 , H2BC4 , H2BC3 , H2BC2P , H2BC2…
UNC13.homologs	0.526704	0.671879	0.629168	0.459964	0.425546	0.427539	0.591327	0.430214	0.519377	5	BAIAP3 , UNC13D , UNC13C , UNC13B , UNC13A ,
Protein.phosphatase.2.regulatory.subunits	0.501257	0.467786	0.513383	0.553913	0.422935	0.588185	0.547751	0.541457	0.519345	15	STRN4 , STRN3 , STRN , PPP2R5E , PPP2R5D , PPP2R5C , PPP2R5B , PPP2R5A , PPP2R3C , PPP2R3B , PPP2R3A , PPP2R2D , PPP2R2C , PPP2R2B , PPP2R2A ,
Kallikreins	0.459594	0.457426	0.542551	0.511399	0.569804	0.607448	0.52566	0.419533	0.519117	16	KLKB1 , KLK9 , KLK8 , KLK7 , KLK6 , KLK5 , KLK4 , KLK3 , KLK2 , KLK15 , KLK14 , KLK13 , KLK12 , KLK11 , KLK10 , KLK1 ,
Myosins..class.I	0.442426	0.657851	0.612874	0.537178	0.520743	0.428871	0.451095	0.425042	0.519093	8	MYO1H , MYO1G , MYO1F , MYO1E , MYO1D , MYO1C , MYO1B , MYO1A ,
Membrane.associated.guanylate.kinases	0.600486	0.496001	0.479128	0.49479	0.590873	0.395906	0.523695	0.653165	0.51908	26	CACNB4 , CACNB3 , CACNB2 , CACNB1 , TJP3 , TJP2 , TJP1 , MPP7 , MPP6 , MPP5 , MPP4 , MPP3 , MPP2 , MPP1 , MAGI3 , MAGI2 , MAGI1 , DLG5 , DLG4 , DLG3 , DLG2 , DLG1 , CASK , CARD14 , CARD11 , CARD10 ,
Opioid.receptors	0.476866	0.442576	0.464666	0.465641	0.588702	0.493728	0.6424	0.535502	0.519031	4	OPRM1 , OPRL1 , OPRK1 , OPRD1 ,
Cytosolic.iron.sulfur.assembly.components	0.506556	0.512883	0.477169	0.488046	0.457973	0.586679	0.554317	0.55594	0.519001	9	NUBP2 , NUBP1 , NDOR1 , MMS19 , CIAPIN1 , CIAO3 , CIAO2B , CIAO2A , CIAO1 ,
Protein.disulfide.isomerases	0.619475	0.479416	0.458302	0.505217	0.469549	0.614829	0.610804	0.494589	0.518958	21	TXNDC5 , TXNDC12 , TMX4 , TMX3 , TMX2 , TMX1 , PDILT , PDIA6 , PDIA5 , PDIA4 , PDIA3 , PDIA2 , P4HB , ERP44 , ERP29 , ERP27 , DNAJC10 , CASQ2 , CASQ1 , AGR3 , AGR2 ,
Exocyst.complex	0.626785	0.51765	0.526126	0.470932	0.556081	0.570058	0.508057	0.483628	0.518933	9	EXOC8 , EXOC7 , EXOC6B , EXOC6 , EXOC5 , EXOC4 , EXOC3 , EXOC2 , EXOC1 ,
La.ribonucleoproteins	0.638237	0.502082	0.520661	0.491825	0.658503	0.486992	0.52478	0.447195	0.518863	7	SSB , LARP7 , LARP6 , LARP4B , LARP4 , LARP1B , LARP1 ,
M10.matrix.metallopeptidases	0.539862	0.603322	0.482641	0.551518	0.559382	0.495858	0.540018	0.399022	0.518823	24	MMP9 , MMP8 , MMP7 , MMP3 , MMP28 , MMP27 , MMP26 , MMP25 , MMP24 , MMP23B , MMP23A , MMP21 , MMP20 , MMP2 , MMP19 , MMP17 , MMP16 , MMP15 , MMP14 , MMP13 , MMP12 , MMP11 , MMP10 , MMP1 ,
Cytochrome.P450s	0.512448	0.50721	0.548667	0.500132	0.44734	0.584695	0.613353	0.430312	0.518815	113	CYP51A1P3 , CYP51A1P2 , CYP51A1P1 , CYP51A1 , CYP46A4P , CYP46A1 , CYP39A1 , CYP27C1 , CYP27B1 , CYP27A1 , CYP26C1 , CYP26B1 , CYP26A1 , CYP24A1 , CYP21A2 , CYP21A1P , CYP20A1 , CYP19A1 , CYP17A1 , CYP11B2 , CYP11B1 , CYP11A1 , PTGIS , CYP8B1 , CYP7B1 , CYP7A1 , TBXAS1 , CYP4Z2P , CYP4Z1 , CYP4X1 , CYP4V2 , CYP4F9P , CYP4F8 , CYP4F62P , CYP4F61P , CYP4F60P , CYP4F59P , CYP4F45P , CYP4F44P , CYP4F…
Proteoglycans	0.643602	0.635516	0.668412	0.305438	0.362564	0.627709	0.503911	0.527957	0.518787	38	COL15A1 , COL12A1 , COL9A3 , COL9A2 , COL9A1 , VCAN , NCAN , BCAN , ACAN , PRELP , PODN , OMD , OGN , LUM , KERA , FMOD , EPYC , DCN , CHAD , BGN , ASPN , GPC6 , GPC5 , GPC4 , GPC3 , GPC2 , GPC1 , SDC4 , SDC3 , SDC2 , SDC1 , TGFBR3 , SRGN , SMC3 , HSPG2 , CSPG4 , CD44 , AGRN ,
Tetraspan.vesicle.membrane.proteins	0.749	0.757895	0.68369	0.578819	0.240018	0.383602	0.42187	0.565594	0.518784	13	SYPL2 , SYPL1 , SYP , SYNPR , SYNGR4 , SYNGR3 , SYNGR2 , SYNGR1 , SCAMP5 , SCAMP4 , SCAMP3 , SCAMP2 , SCAMP1 ,
Ubiquitin.C.terminal.hydrolases	0.543061	0.519057	0.461827	0.453023	0.492958	0.563098	0.50965	0.631639	0.51875	4	BAP1 , UCHL5 , UCHL3 , UCHL1 ,
U2.small.nuclear.ribonucleoprotein	0.497421	0.407076	0.553295	0.549022	0.5153	0.543481	0.51675	0.545799	0.518675	21	SNRPN , SNRPG , SNRPF , SNRPE , SNRPD3 , SNRPD2 , SNRPD1 , SNRPB , PHF5A , SF3B6 , SF3B5 , SF3B4 , SF3B3 , SF3B2 , SF3B1 , SNRPB2 , SNRPA1 , SF3A3 , SF3A2 , SF3A1 , RNU2-1 ,
Chaperonins	0.564076	0.51267	0.515933	0.501479	0.499417	0.553756	0.500603	0.546292	0.518593	15	CLPB , TCP1 , MKKS , HSPE1 , HSPD1 , CCT8 , CCT7 , CCT6B , CCT6A , CCT5 , CCT4 , CCT3 , CCT2 , BBS12 , BBS10 ,
Peptidylprolyl.isomerases	0.495599	0.538784	0.527374	0.529745	0.420573	0.56169	0.474052	0.57792	0.518591	39	FKBPL , AIPL1 , AIP , FKBP15 , FKBP14 , FKBP11 , FKBP10 , FKBP9 , FKBP8 , FKBP7 , FKBP6 , FKBP5 , FKBP4 , FKBP3 , FKBP2 , FKBP1C , FKBP1B , FKBP1A , PTPA , LRR1 , RANBP2 , PPWD1 , PPIL6 , PPIL4 , PPIL3 , PPIL2 , PPIL1 , PPIH , PPIG , PPIF , PPIE , PPID , PPIC , PPIB , PPIA , NKTR , CWC27 , PIN4 , PIN1 ,
Receptor.accessory.proteins	0.519609	0.56144	0.544704	0.480195	0.55004	0.551941	0.445123	0.495072	0.518359	6	REEP6 , REEP5 , REEP4 , REEP3 , REEP2 , REEP1 ,
Serpin.peptidase.inhibitors	0.470925	0.594001	0.437228	0.488833	0.55196	0.471854	0.566556	0.517613	0.518292	37	SERPINI2 , SERPINI1 , SERPINH1 , SERPING1 , SERPINF2 , SERPINF1 , SERPINE3 , SERPINE2 , SERPINE1 , SERPIND1 , SERPINC1 , SERPINB9 , SERPINB8 , SERPINB7 , SERPINB6 , SERPINB5 , SERPINB4 , SERPINB3 , SERPINB2 , SERPINB13 , SERPINB12 , SERPINB11 , SERPINB10 , SERPINB1 , SERPINA9 , SERPINA7 , SERPINA6 , SERPINA5 , SERPINA4 , SERPINA3 , SERPINA2 , SERPINA13P , SERPINA12 , SERPINA11 , SERPINA10 , SERPI…
Sialyltransferases	0.590226	0.485052	0.47575	0.492024	0.398182	0.628189	0.533848	0.614925	0.518281	20	ST8SIA6 , ST8SIA5 , ST8SIA4 , ST8SIA3 , ST8SIA2 , ST8SIA1 , ST6GALNAC6 , ST6GALNAC5 , ST6GALNAC4 , ST6GALNAC3 , ST6GALNAC2 , ST6GALNAC1 , ST6GAL2 , ST6GAL1 , ST3GAL6 , ST3GAL5 , ST3GAL4 , ST3GAL3 , ST3GAL2 , ST3GAL1 ,
U5.small.nuclear.ribonucleoprotein	0.476488	0.483097	0.509569	0.554143	0.547799	0.476467	0.528232	0.527838	0.518163	17	SNRPN , SNRPG , SNRPF , SNRPE , SNRPD3 , SNRPD2 , SNRPD1 , SNRPB , TXNL4A , SNRNP40 , SNRNP200 , RNU5A-1 , PRPF8 , PRPF6 , EFTUD2 , DDX23 , CD2BP2 ,
Sphingosine.1.phosphate.receptors	0.577062	0.416288	0.407664	0.427435	0.850024	0.472837	0.605831	0.446095	0.518025	5	S1PR5 , S1PR4 , S1PR3 , S1PR2 , S1PR1 ,
LGI.family	0.785109	0.42646	0.490781	0.68624	0.666844	0.595901	0.3904	0.369184	0.517973	4	LGI4 , LGI3 , LGI2 , LGI1 ,
Mannosidases	0.554529	0.522585	0.550875	0.636613	0.423824	0.354122	0.562999	0.574332	0.517907	16	MANEAL , MANEA , MAN2C1 , MAN2B2 , MAN2B1 , MAN2A2 , MAN2A1 , EDEM3 , EDEM2 , EDEM1 , MAN1C1 , MAN1B1 , MAN1A2 , MAN1A1 , MANBAL , MANBA ,
Zinc.fingers.AN1.type	0.339743	0.479506	0.489836	0.505975	0.531028	0.355818	0.607628	0.654975	0.517824	8	ZFAND6 , ZFAND5 , ZFAND4 , ZFAND3 , ZFAND2B , ZFAND2A , ZFAND1 , IGHMBP2 ,
Myosin.light.chain.kinase.family	0.523944	0.502009	0.460459	0.435231	0.611251	0.56107	0.589091	0.465432	0.517792	7	TTN , SPEG , OBSCN , MYLK4 , MYLK3 , MYLK2 , MYLK ,
Receptor.serine.threonine.kinase.family	0.696691	0.592869	0.49058	0.49646	0.521281	0.551621	0.508784	0.462427	0.517717	12	TGFBR2 , BMPR2 , AMHR2 , ACVR2B , ACVR2A , TGFBR1 , BMPR1B , BMPR1A , ACVRL1 , ACVR1C , ACVR1B , ACVR1 ,
F.box.and.WD.repeat.domain.containing	0.624417	0.459501	0.396978	0.508485	0.606444	0.564021	0.556109	0.531828	0.517624	11	FBXW9 , FBXW8 , FBXW7 , FBXW5 , FBXW4 , FBXW2 , FBXW12 , FBXW11 , FBXW10 , CDRT1 , BTRC ,
Cilia.and.flagella.associated	0.659322	0.509504	0.459289	0.488597	0.56045	0.569546	0.480513	0.553739	0.517377	59	CFAP300 , CFAP299 , CFAP298 , WDR5 , UBA1 , PTRH2 , PPP4R4 , PPP1R11 , PPIP5K2 , NPHP3 , NME7 , MMAB , LRTOMT , LRGUK , ITPR2 , IQCG , IQCD , IFT46 , FBXL13 , ENKUR , EFHB , EFCAB2 , EDF1 , DRC7 , DRC3 , DLEC1 , CLUAP1 , CFAP99 , CFAP97 , CFAP77 , CFAP74 , CFAP73 , CFAP70 , CFAP69 , CFAP65 , CFAP61 , CFAP58 , CFAP57 , CFAP54 , CFAP53 , CFAP52 , CFAP47 , CFAP46 , CFAP45 , CFAP44 , CFAP43 , CFAP36 …
CTD.family.phosphatases	0.464465	0.47671	0.586884	0.500369	0.61995	0.561512	0.464456	0.410867	0.51725	8	TIMM50 , UBLCP1 , CTDSPL2 , CTDSPL , CTDSP2 , CTDSP1 , CTDP1 , CTDNEP1 ,
Phospholipid.phosphatase.superfamily	0.36936	0.621224	0.418055	0.465786	0.600173	0.476735	0.538237	0.500527	0.517248	12	PLPP7 , PLPP6 , PLPP5 , PLPP4 , PLPP3 , PLPP2 , PLPP1 , PLPPR5 , PLPPR4 , PLPPR3 , PLPPR2 , PLPPR1 ,
Cyclin.dependent.kinases	0.567533	0.450234	0.414765	0.448646	0.549529	0.591856	0.551193	0.614167	0.517199	26	CDKL5 , CDKL4 , CDKL3 , CDKL2 , CDKL1 , CDK9 , CDK8 , CDK7 , CDK6 , CDK5 , CDK4 , CDK3 , CDK20 , CDK2 , CDK19 , CDK18 , CDK17 , CDK16 , CDK15 , CDK14 , CDK13 , CDK12 , CDK11B , CDK11A , CDK10 , CDK1 ,
Oligosaccharyltransferase.complex.subunits	0.531173	0.452972	0.508213	0.46892	0.550644	0.608112	0.528703	0.502806	0.517196	12	TUSC3 , STT3B , STT3A , RPN2 , RPN1 , OSTC , OST4 , MLEC , MAGT1 , KRTCAP2 , DDOST , DAD1 ,
Mitochondrial.sorting.and.assembly.machinery.complex	0.608019	0.4656	0.544669	0.473794	0.464981	0.576812	0.538467	0.555933	0.517179	4	MTX3 , MTX2 , MTX1 , SAMM50 ,
L.ribosomal.proteins	0.534714	0.531752	0.501568	0.480219	0.502408	0.573727	0.489472	0.540645	0.517113	51	UBA52 , RPLP2 , RPLP1 , RPLP0 , RPL9 , RPL8 , RPL7L1 , RPL7A , RPL7 , RPL6 , RPL5 , RPL41 , RPL4 , RPL3L , RPL39L , RPL39 , RPL38 , RPL37A , RPL37 , RPL36AL , RPL36A , RPL36 , RPL35A , RPL35 , RPL34 , RPL32 , RPL31 , RPL30 , RPL3 , RPL29 , RPL28 , RPL27A , RPL27 , RPL26L1 , RPL26 , RPL24 , RPL23A , RPL23 , RPL22 , RPL21 , RPL19 , RPL18A , RPL17 , RPL15 , RPL14 , RPL13A , RPL12 , RPL11 , RPL10L , …
Heat.shock.70kDa.proteins	0.693317	0.509062	0.565259	0.486242	0.464416	0.587347	0.521699	0.485661	0.517098	17	HYOU1 , HSPH1 , HSPA9 , HSPA8 , HSPA7 , HSPA6 , HSPA5 , HSPA4L , HSPA4 , HSPA2 , HSPA1L , HSPA1B , HSPA1A , HSPA14 , HSPA13 , HSPA12B , HSPA12A ,
Glutamate.ionotropic.receptor.NMDA.type.subunits	0.529119	0.508191	0.437232	0.459026	0.536752	0.496834	0.657867	0.523687	0.517084	7	GRIN3B , GRIN3A , GRIN2D , GRIN2C , GRIN2B , GRIN2A , GRIN1 ,
Lipases	0.426789	0.445528	0.406901	0.499348	0.566987	0.614826	0.539377	0.546553	0.517074	22	LIPN , LIPM , LIPK , LIPJ , LIPI , LIPF , LIPA , DAGLB , DAGLA , MGLL , LIPH , LPL , PNPLA3 , PNPLA2 , PNLIPRP3 , PNLIPRP2 , PNLIP , LIPE , LIPG , LIPC , CEL , AADAC ,
Crumbs.complex	0.39143	0.518785	0.543035	0.426652	0.615669	0.463559	0.5989	0.45115	0.516821	9	PATJ , MPP5 , MPDZ , LIN7C , LIN7B , LIN7A , CRB3 , CRB2 , CRB1 ,
SPOUT.methyltransferase.domain.containing	0.544162	0.513577	0.54763	0.553098	0.58572	0.565649	0.437864	0.414087	0.516804	8	TRMT10C , TRMT10B , TRMT10A , TARBP1 , MRM3 , MRM1 , EMG1 , SPOUT1 ,
Integrins	0.535049	0.449993	0.536653	0.549792	0.496304	0.600883	0.493906	0.489812	0.516763	27	ITGBL1 , ITGB8 , ITGB7 , ITGB6 , ITGB5 , ITGB4 , ITGB3 , ITGB2 , ITGB1 , ITGAX , ITGAV , ITGAM , ITGAL , ITGAE , ITGAD , ITGA9 , ITGA8 , ITGA7 , ITGA6 , ITGA5 , ITGA4 , ITGA3 , ITGA2B , ITGA2 , ITGA11 , ITGA10 , ITGA1 ,
Nudix.hydrolase.family	0.619242	0.513745	0.507024	0.489126	0.50442	0.57056	0.517403	0.514624	0.5167	24	TRPM2 , NUDT9 , NUDT8 , NUDT7 , NUDT6 , NUDT5 , NUDT4 , NUDT3 , NUDT22 , NUDT21 , NUDT2 , NUDT19 , NUDT18 , NUDT17 , NUDT16L1 , NUDT16 , NUDT15 , NUDT14 , NUDT13 , NUDT12 , NUDT11 , NUDT10 , NUDT1 , DCP2 ,
Atlastins	0.524729	0.501028	0.524624	0.512318	0.542836	0.580935	0.473696	0.480816	0.516608	3	ATL3 , ATL2 , ATL1 ,
Intermediate.filaments.Type.III	0.505849	0.474568	0.475698	0.495203	0.453979	0.578282	0.536455	0.601447	0.516519	5	VIM , SYNC , PRPH , GFAP , DES ,
Delta.catenins	0.560274	0.601496	0.444472	0.485422	0.546182	0.475318	0.628631	0.433902	0.516489	7	ARVCF , PKP4 , CTNND2 , CTNND1 , PKP3 , PKP2 , PKP1 ,
Anaphase.promoting.complex	0.67153	0.517655	0.490616	0.489797	0.435876	0.629574	0.518358	0.533374	0.516464	14	CDC27 , CDC26 , CDC23 , CDC16 , ANAPC7 , ANAPC5 , ANAPC4 , ANAPC2 , ANAPC16 , ANAPC15 , ANAPC13 , ANAPC11 , ANAPC10 , ANAPC1 ,
Membrane.bound.O.acyltransferases	0.583268	0.54713	0.557273	0.531486	0.479182	0.476687	0.529584	0.493737	0.51644	8	PORCN , MBOAT7 , MBOAT4 , MBOAT2 , MBOAT1 , LPCAT3 , HHATL , HHAT ,
THAP.domain.containing	0.405249	0.528849	0.50464	0.484496	0.608144	0.51975	0.506962	0.459514	0.516051	12	THAP9 , THAP8 , THAP7 , THAP6 , THAP5 , THAP4 , THAP3 , THAP2 , THAP11 , THAP10 , THAP1 , THAP12 ,
Spliceosomal.Bact.complex	0.550537	0.430744	0.545736	0.568573	0.52763	0.526398	0.478208	0.534144	0.515919	56	PHF5A , SF3B6 , SF3B5 , SF3B4 , SF3B3 , SF3B2 , SF3B1 , SNRPN , SNRPG , SNRPF , SNRPE , SNRPD3 , SNRPD2 , SNRPD1 , SNRPB , PRPF19 , PLRG1 , CWC15 , CTNNBL1 , CDC5L , BCAS2 , SNRPB2 , SNRPA1 , SF3A3 , SF3A2 , SF3A1 , RNU2-1 , ZNF830 , XAB2 , SNW1 , SNRNP40 , SNRNP200 , SAP18 , RNU6-1 , RNU5A-1 , RNF113A , RBM22 , PRPF8 , PRCC , PPIL2 , PPIL1 , PPIE , ISY1 , GPKOW , GPATCH1 , EIF4A3 , EFTUD2 , DHX1…
Nucleoredoxin.family	0.425093	0.41411	0.463171	0.583485	0.599525	0.562533	0.543872	0.444493	0.515884	3	NXNL2 , NXNL1 , NXN ,
Ubiquitin.like.modifier.activating.enzymes	0.614751	0.399446	0.484887	0.544903	0.624237	0.510354	0.560609	0.486291	0.515818	10	UBA7 , UBA6 , UBA5 , UBA3 , UBA2 , UBA1 , SAE1 , NAE1 , MOCS3 , ATG7 ,
CCR4.NOT.transcription.complex	0.585726	0.497621	0.535963	0.491665	0.62599	0.416909	0.518868	0.523564	0.515797	12	TNKS1BP1 , CNOT9 , CNOT8 , CNOT7 , CNOT6L , CNOT6 , CNOT4 , CNOT3 , CNOT2 , CNOT11 , CNOT10 , CNOT1 ,
ESCRT.III.associated.factors	0.592448	0.510851	0.517339	0.50365	0.531724	0.519958	0.464404	0.561156	0.515583	5	IST1 , CHMP7 , CHMP5 , CHMP1B , CHMP1A ,
PRELI.domain.containing	0.513928	0.620046	0.523338	0.482324	0.551552	0.488969	0.536141	0.406048	0.515488	6	SEC14L5 , SEC14L1 , PRELID3B , PRELID3A , PRELID2 , PRELID1 ,
SEC14.family	0.519631	0.471414	0.486884	0.542608	0.58612	0.54353	0.500525	0.477224	0.515472	6	SEC14L6 , SEC14L5 , SEC14L4 , SEC14L3 , SEC14L2 , SEC14L1 ,
IgCAM.CXADR.related.subfamily	0.525419	0.462577	0.448648	0.524964	0.491677	0.567997	0.582516	0.528916	0.515328	8	VSIG2 , VSIG8 , VSIG1 , IGSF11 , GPA33 , ESAM , CXADR , CLMP ,
Adhesion.G.protein.coupled.receptors..subfamily.G	0.700993	0.791998	0.476693	0.472208	0.444361	0.47262	0.473413	0.475412	0.515243	7	ADGRG7 , ADGRG6 , ADGRG5 , ADGRG4 , ADGRG3 , ADGRG2 , ADGRG1 ,
Immunophilins	0.534763	0.564048	0.517976	0.501981	0.384873	0.550706	0.481869	0.603389	0.514978	37	FKBPL , AIPL1 , AIP , FKBP15 , FKBP14 , FKBP11 , FKBP10 , FKBP9 , FKBP8 , FKBP7 , FKBP6 , FKBP5 , FKBP4 , FKBP3 , FKBP2 , FKBP1C , FKBP1B , FKBP1A , PTPA , LRR1 , RANBP2 , PPWD1 , PPIL6 , PPIL4 , PPIL3 , PPIL2 , PPIL1 , PPIH , PPIG , PPIF , PPIE , PPID , PPIC , PPIB , PPIA , NKTR , CWC27 ,
Neurexins	0.587819	0.528411	0.478417	0.415063	0.395159	0.570461	0.607471	0.606755	0.514534	10	CNTNAP5 , CNTNAP4 , CNTNAP3C , CNTNAP3B , CNTNAP3 , CNTNAP2 , CNTNAP1 , NRXN3 , NRXN2 , NRXN1 ,
Engulfment.and.cell.motility.proteins	0.532349	0.571449	0.521097	0.466732	0.533809	0.506648	0.571697	0.429743	0.514454	3	ELMO3 , ELMO2 , ELMO1 ,
SMN.complex	0.568172	0.513677	0.532795	0.485973	0.543217	0.490071	0.484993	0.549812	0.514363	10	DDX20 , GEMIN8 , GEMIN7 , GEMIN6 , GEMIN5 , GEMIN4 , GEMIN2 , STRAP , SMN2 , SMN1 ,
Actins	0.53695	0.56057	0.520309	0.454377	0.513092	0.510633	0.533939	0.507512	0.514347	7	ACTBL2 , ACTG2 , ACTG1 , ACTC1 , ACTB , ACTA2 , ACTA1 ,
PBAF.complex	0.549403	0.508814	0.473808	0.457578	0.511225	0.565169	0.54739	0.536114	0.5143	15	ACTL6B , ACTL6A , ACTB , ARID2 , PBRM1 , SMARCD3 , SMARCD2 , SMARCD1 , SMARCC2 , SMARCC1 , SMARCB1 , SMARCE1 , PHF10 , BRD7 , SMARCA4 ,
CERS.class.homeoboxes	0.583611	0.662117	0.49592	0.520533	0.59498	0.432157	0.428951	0.464957	0.514231	6	CERS1 , CERS6 , CERS5 , CERS4 , CERS3 , CERS2 ,
Membrane.associated.progesterone.receptor.family	0.548938	0.479696	0.510668	0.472592	0.597599	0.453704	0.517142	0.568103	0.514215	4	NENF , CYB5D2 , PGRMC2 , PGRMC1 ,
Zinc.fingers.FYVE.type	0.585987	0.511591	0.464877	0.549224	0.468588	0.570701	0.508464	0.525444	0.514127	31	ZFYVE9 , ZFYVE28 , ZFYVE27 , ZFYVE26 , ZFYVE21 , ZFYVE19 , ZFYVE16 , ZFYVE1 , WDFY3 , WDFY2 , WDFY1 , RUFY4 , RUFY3 , RUFY2 , RUFY1 , RBSN , PLEKHF2 , PLEKHF1 , PIKFYVE , MTMR4 , MTMR3 , HGS , FYCO1 , FGD6 , FGD5 , FGD4 , FGD3 , FGD2 , FGD1 , EEA1 , ANKFY1 ,
G.patch.domain.containing	0.606475	0.492721	0.446765	0.494346	0.487394	0.557204	0.575713	0.54422	0.514052	22	ZGPAT , TFIP11 , SUGP2 , SUGP1 , SON , RBM6 , RBM5 , RBM17 , RBM10 , PINX1 , NKRF , GPKOW , GPATCH8 , GPATCH4 , GPATCH3 , GPATCH2 , GPATCH11 , GPATCH1 , GPANK1 , CMTR1 , CHERP , AGGF1 ,
Laminin.subunits	0.489815	0.499393	0.51878	0.47849	0.560498	0.489039	0.572887	0.477123	0.513744	12	LAMC3 , LAMC2 , LAMC1 , LAMB4 , LAMB3 , LAMB2 , LAMB1 , LAMA5 , LAMA4 , LAMA3 , LAMA2 , LAMA1 ,
Transmembrane.BAX.inhibitor.motif.containing	0.603721	0.540802	0.552055	0.438819	0.319198	0.617986	0.575236	0.552038	0.513733	7	GRINA , GHITM , FAIM2 , TMBIM7P , TMBIM6 , TMBIM4 , TMBIM1 ,
Fatty.acid.hydroxylase.domain.containing	0.325538	0.540936	0.580272	0.430343	0.517569	0.452373	0.578255	0.495577	0.513618	6	SC5D , MSMO1 , FAXDC2 , FA2H , CH25H , AGMO ,
MCM.family	0.392808	0.511647	0.48365	0.512918	0.591013	0.504293	0.497736	0.493541	0.513543	9	MCMDC2 , MCM9 , MCM8 , MCM7 , MCM6 , MCM5 , MCM4 , MCM3 , MCM2 ,
Small.G.protein.signaling.modulators	0.521427	0.499685	0.443402	0.476557	0.631805	0.52375	0.617008	0.401746	0.513422	3	SGSM3 , SGSM2 , SGSM1 ,
NADH.ubiquinone.oxidoreductase.core.subunits	0.538101	0.413743	0.484975	0.499944	0.542111	0.587878	0.505358	0.559704	0.513388	14	MT-ND6 , MT-ND5 , MT-ND4L , MT-ND4 , MT-ND3 , MT-ND2 , MT-ND1 , NDUFS8 , NDUFS7 , NDUFV2 , NDUFS3 , NDUFS2 , NDUFV1 , NDUFS1 ,
PR.SET.domain.family	0.608328	0.555333	0.495964	0.476247	0.483391	0.465521	0.578178	0.53868	0.513331	17	ZNF408 , MECOM , PRDM9 , PRDM8 , PRDM7 , PRDM6 , PRDM5 , PRDM4 , PRDM2 , PRDM16 , PRDM15 , PRDM14 , PRDM13 , PRDM12 , PRDM11 , PRDM10 , PRDM1 ,
BCH.domain.containing	0.649678	0.589357	0.498364	0.51262	0.342486	0.620249	0.527844	0.502362	0.513326	7	GDAP2 , ARHGAP1 , ARHGAP8 , PRUNE2 , BNIPL , BNIP2 , ATCAY ,
MAP.kinase.phosphatases	0.387375	0.574743	0.436901	0.478697	0.604304	0.437425	0.591506	0.469336	0.513273	11	STYXL1 , DUSP9 , DUSP8 , DUSP7 , DUSP6 , DUSP5 , DUSP4 , DUSP2 , DUSP16 , DUSP10 , DUSP1 ,
Calcium.channel.auxiliary.gamma.subunits	0.442321	0.474449	0.436041	0.565812	0.516682	0.531799	0.648929	0.419046	0.513251	8	CACNG8 , CACNG7 , CACNG6 , CACNG5 , CACNG4 , CACNG3 , CACNG2 , CACNG1 ,
Glycoside.hydrolases	0.559445	0.569909	0.554371	0.589704	0.479781	0.469636	0.497668	0.431341	0.513201	92	EDEM3 , EDEM2 , EDEM1 , MAN1C1 , MAN1B1 , MAN1A2 , MAN1A1 , MANEAL , MANEA , MAN2C1 , MAN2B2 , MAN2B1 , MAN2A2 , MAN2A1 , SPACA5B , SPACA5 , LALBA , SPACA3 , LYZL6 , LYZL4 , LYZL2 , LYZL1 , LYZ , LYG2 , LYG1 , MANBAL , MANBA , FUCA2 , FUCA1 , GLB1L3 , GLB1L2 , GLB1L , GLB1 , NAGA , GLA , GBA3 , LCT , KLB , KL , LCTL , HPSE2 , HPSE , NEU4 , NEU3 , NEU2 , NEU1 , GBE1 , AGL , SLC3A2 , SLC3A1 , AMYP1…
C.type.lectin.domain.containing	0.720843	0.570752	0.528048	0.535631	0.555846	0.503553	0.456907	0.441314	0.51315	86	VCAN , THBD , SFTPD , SFTPA2 , SFTPA1 , SELP , SELL , SELE , REG4 , REG3G , REG3A , REG1B , REG1A , PRG3 , PRG2 , PLA2R1 , PKD1L3 , PKD1L2 , PKD1 , OLR1 , NCAN , MRC2 , MRC1 , MBL1P , LY75 , LAYN , KLRK1 , KLRG2 , KLRG1 , KLRF2 , KLRF1 , KLRD1 , KLRC3 , KLRC2 , KLRC1 , KLRB1 , FREM1 , FCER2 , DGCR2 , COLEC12 , COLEC11 , COLEC10 , CLEC9A , CLEC7A , CLEC6A , CLEC5A , CLEC4G , CLEC4F , CLEC4E , CLEC…
Polypeptide.N.acetylgalactosaminyltransferases	0.618	0.506501	0.420284	0.631602	0.545142	0.503005	0.576686	0.408492	0.513102	20	GALNT17 , GALNTL6 , GALNTL5 , GALNT9 , GALNT8 , GALNT7 , GALNT6 , GALNT5 , GALNT4 , GALNT3 , GALNT2 , GALNT18 , GALNT16 , GALNT15 , GALNT14 , GALNT13 , GALNT12 , GALNT11 , GALNT10 , GALNT1 ,
Iron..II..and.2.oxoglutarate.dependent.oxygenases	0.555708	0.562479	0.468855	0.496897	0.504829	0.567451	0.526154	0.46488	0.513078	30	UTY , PHF8 , PHF2 , KDM8 , KDM7A , KDM6B , KDM6A , KDM5D , KDM5C , KDM5B , KDM5A , KDM4F , KDM4E , KDM4D , KDM4C , KDM4B , KDM4A , KDM3B , KDM3A , KDM2B , KDM2A , KDM1B , KDM1A , JMJD1C , HSPBAP1 , RIOX2 , RIOX1 , JMJD7 , JMJD6 , JARID2 ,
DEAH.box.helicases	0.536049	0.551595	0.523969	0.542342	0.454103	0.564641	0.465818	0.488903	0.513053	16	DHX58 , DHX9 , DHX8 , DHX57 , DHX40 , DHX38 , DHX37 , DHX36 , DHX35 , DHX34 , DHX33 , DHX32 , DHX30 , DHX29 , DHX16 , DHX15 ,
DNAJ..HSP40..heat.shock.proteins	0.623247	0.466806	0.511153	0.462968	0.422915	0.636405	0.523061	0.567399	0.512958	49	SEC63 , SACS , HSCB , GAK , DNAJC9 , DNAJC8 , DNAJC7 , DNAJC6 , DNAJC5G , DNAJC5B , DNAJC5 , DNAJC4 , DNAJC30 , DNAJC3 , DNAJC28 , DNAJC27 , DNAJC25 , DNAJC24 , DNAJC22 , DNAJC21 , DNAJC2 , DNAJC19 , DNAJC18 , DNAJC17 , DNAJC16 , DNAJC15 , DNAJC14 , DNAJC13 , DNAJC12 , DNAJC11 , DNAJC10 , DNAJC1 , DNAJB9 , DNAJB8 , DNAJB7 , DNAJB6 , DNAJB5 , DNAJB4 , DNAJB3 , DNAJB2 , DNAJB14 , DNAJB13 , DNAJB12 …
Autophagy.related	0.533265	0.460425	0.512179	0.547786	0.477251	0.503697	0.542558	0.546494	0.512913	33	WIPI2 , WIPI1 , ULK2 , ULK1 , SNX4 , SNX30 , RB1CC1 , MAP1LC3C , MAP1LC3B2 , MAP1LC3B , MAP1LC3A , GABARAPL2 , GABARAPL1 , GABARAP , BECN1 , ATG9B , ATG9A , ATG7 , ATG5 , ATG4D , ATG4C , ATG4B , ATG4A , ATG3 , ATG2B , ATG2A , ATG16L2 , ATG16L1 , ATG14 , ATG13 , ATG12 , ATG101 , ATG10 ,
OTU.domain.containing	0.450164	0.439433	0.497184	0.495909	0.576422	0.489298	0.553569	0.538022	0.512834	17	ZRANB1 , YOD1 , VCPIP1 , TNFAIP3 , OTULIN , OTUD7B , OTUD7A , OTUD6B , OTUD6A , OTUD5 , OTUD4 , OTUD3 , OTUD1 , OTUB2 , OTUB1 , OTULINL , ALG13 ,
PAR.bZIP.family	0.493608	0.496544	0.49004	0.48769	0.568179	0.497725	0.493545	0.555507	0.512747	3	TEF , HLF , DBP ,
Insulin.like.growth.factor.binding.proteins	0.441141	0.603828	0.471901	0.411349	0.516401	0.548341	0.539619	0.497663	0.512729	6	IGFBP6 , IGFBP5 , IGFBP4 , IGFBP3 , IGFBP2 , IGFBP1 ,
Lysine.demethylases	0.560498	0.589611	0.500866	0.490582	0.517983	0.539752	0.498851	0.45125	0.512699	24	UTY , PHF8 , PHF2 , KDM8 , KDM7A , KDM6B , KDM6A , KDM5D , KDM5C , KDM5B , KDM5A , KDM4F , KDM4E , KDM4D , KDM4C , KDM4B , KDM4A , KDM3B , KDM3A , KDM2B , KDM2A , KDM1B , KDM1A , JMJD1C ,
Ephrins	0.758593	0.744417	0.585913	0.497806	0.542557	0.445672	0.405021	0.366933	0.512617	8	EFNB3 , EFNB2 , EFNB1 , EFNA5 , EFNA4 , EFNA3 , EFNA2 , EFNA1 ,
Pellino.E3.ubiquitin.protein.ligases	0.4801	0.538093	0.479289	0.495248	0.626792	0.477776	0.520388	0.450726	0.512616	3	PELI3 , PELI2 , PELI1 ,
U1.small.nuclear.ribonucleoprotein	0.542241	0.473343	0.525033	0.528148	0.542812	0.498204	0.493293	0.527178	0.512573	12	SNRPN , SNRPG , SNRPF , SNRPE , SNRPD3 , SNRPD2 , SNRPD1 , SNRPB , SNRPC , SNRPA , SNRNP70 , RNU1-1 ,
BCL2.homology.region.3..BH3..only	0.49095	0.58835	0.510914	0.532759	0.577165	0.458318	0.443661	0.476589	0.512537	11	PMAIP1 , HRK , RTL10 , BNIP3 , BNIP1 , BMF , BIK , BID , BCL2L11 , BBC3 , BAD ,
Signal.transduction.and.activation.of.RNA.metabolism.family	0.438897	0.490555	0.447092	0.53781	0.604358	0.536282	0.543047	0.428553	0.512528	3	KHDRBS3 , KHDRBS2 , KHDRBS1 ,
Mannosidases.type.alpha	0.541444	0.523915	0.549846	0.653464	0.423683	0.357212	0.559897	0.519643	0.512523	14	EDEM3 , EDEM2 , EDEM1 , MAN1C1 , MAN1B1 , MAN1A2 , MAN1A1 , MANEAL , MANEA , MAN2C1 , MAN2B2 , MAN2B1 , MAN2A2 , MAN2A1 ,
Regulating.synaptic.membrane.exocytosis.family	0.527532	0.653011	0.504241	0.463561	0.49458	0.508989	0.498248	0.464268	0.512414	4	RIMS4 , RIMS3 , RIMS2 , RIMS1 ,
UBX.domain.containing	0.48575	0.48203	0.5297	0.498284	0.500656	0.508303	0.476435	0.591489	0.512414	13	UBXN8 , UBXN7 , UBXN6 , UBXN4 , UBXN2B , UBXN2A , UBXN11 , UBXN10 , UBXN1 , NSFL1C , FAF2 , FAF1 , ASPSCR1 ,
CAP.superfamily	0.417807	0.423879	0.49353	0.545407	0.654851	0.522667	0.509905	0.43647	0.512387	13	CLEC18C , CLEC18B , CLEC18A , GLIPR1L2 , GLIPR1L1 , GLIPR1 , CRISP3 , CRISP2 , CRISP1 , R3HDML , PI16 , PI15 , GLIPR2 ,
KEOPS.complex	0.500827	0.542489	0.515802	0.46786	0.583707	0.477522	0.505814	0.493242	0.512348	5	GON7 , TP53RK , LAGE3 , TPRKB , OSGEP ,
MPP10.subcomplex	0.370272	0.509929	0.526689	0.522662	0.63376	0.494522	0.475805	0.423007	0.512339	3	IMP4 , IMP3 , MPHOSPH10 ,
Rho.family.GTPases	0.476983	0.530136	0.55052	0.468402	0.528546	0.588765	0.514418	0.405151	0.512277	20	RND3 , RND2 , RND1 , RHOV , RHOU , RHOQ , RHOJ , RHOH , RHOG , RHOF , RHOD , RHOC , RHOB , RHOA , RHOBTB2 , RHOBTB1 , RAC3 , RAC2 , RAC1 , CDC42 ,
Phospholipid.scramblases	0.481212	0.454998	0.523373	0.53648	0.630025	0.481704	0.519141	0.440109	0.512261	5	PLSCR5 , PLSCR4 , PLSCR3 , PLSCR2 , PLSCR1 ,
C2.and.RasGAP.domain.containing	0.437273	0.512257	0.497368	0.543074	0.557538	0.519642	0.479181	0.476657	0.512245	10	SYNGAP1 , DAB2IP , RASAL3 , RASAL2 , RASAL1 , RASA4B , RASA4 , RASA3 , RASA2 , RASA1 ,
Fos.transcription.factor.family	0.39387	0.46545	0.487241	0.543391	0.558945	0.444591	0.571113	0.51393	0.512095	4	FOSL2 , FOSL1 , FOSB , FOS ,
Heterogeneous.nuclear.ribonucleoproteins	0.563559	0.476555	0.48381	0.471862	0.515525	0.5066	0.530548	0.599691	0.512084	26	SYNCRIP , RBMX , PTBP2 , PTBP1 , PCBP2 , PCBP1 , HNRNPU , HNRNPR , HNRNPM , HNRNPLL , HNRNPL , HNRNPK , HNRNPH3 , HNRNPH2 , HNRNPH1 , HNRNPF , HNRNPDL , HNRNPD , HNRNPC , HNRNPAB , HNRNPA3 , HNRNPA2B1 , HNRNPA1L2 , HNRNPA1 , HNRNPA0 , FUS ,
Interferon.induced.transmembrane.proteins	0.545265	0.50896	0.464974	0.420454	0.470575	0.578521	0.642654	0.497948	0.512012	8	IFITM10 , IFITM9P , IFITM8P , IFITM5 , IFITM4P , IFITM3 , IFITM2 , IFITM1 ,
HAD.Asp.based.non.protein.phosphatases	0.688008	0.568622	0.413899	0.447193	0.549052	0.524288	0.532897	0.547979	0.51199	14	LPIN3 , LPIN2 , LPIN1 , PUDP , PSPH , PNKP , PMM2 , PMM1 , PHOSPHO2 , PHOSPHO1 , NANP , LHPP , EPHX2 , ENOPH1 ,
Adaptor.related.protein.complex.3	0.672612	0.482241	0.610865	0.534979	0.426469	0.513751	0.461708	0.553539	0.511936	7	AP3S2 , AP3S1 , AP3M2 , AP3M1 , AP3D1 , AP3B2 , AP3B1 ,
Kelch.like	0.524634	0.437825	0.648153	0.480099	0.516909	0.545211	0.513378	0.441742	0.511902	42	KLHL9 , KLHL8 , KLHL7 , KLHL6 , KLHL5 , KLHL42 , KLHL41 , KLHL40 , KLHL4 , KLHL38 , KLHL36 , KLHL35 , KLHL34 , KLHL33 , KLHL32 , KLHL31 , KLHL30 , KLHL3 , KLHL29 , KLHL28 , KLHL26 , KLHL25 , KLHL24 , KLHL23 , KLHL22 , KLHL21 , KLHL20 , KLHL2 , KLHL18 , KLHL17 , KLHL15 , KLHL14 , KLHL13 , KLHL12 , KLHL11 , KLHL10 , KLHL1 , KEAP1 , IVNS1ABP , IPP , GAN , ENC1 ,
Calcium.voltage.gated.channel.auxiliary.alpha2delta.subunits	0.341458	0.474032	0.419626	0.516796	0.512023	0.505436	0.625583	0.529273	0.511824	4	CACNA2D4 , CACNA2D3 , CACNA2D2 , CACNA2D1 ,
Ubiquilin.family	0.517237	0.495508	0.551233	0.533446	0.543955	0.533828	0.457714	0.46688	0.511795	5	UBQLNL , UBQLN4 , UBQLN3 , UBQLN2 , UBQLN1 ,
Mannosidases.alpha.class.1	0.439991	0.49731	0.552517	0.645396	0.49206	0.402724	0.512206	0.480107	0.51176	7	EDEM3 , EDEM2 , EDEM1 , MAN1C1 , MAN1B1 , MAN1A2 , MAN1A1 ,
FKBP.prolyl.isomerases	0.576597	0.567356	0.458917	0.462843	0.412413	0.525803	0.544006	0.610411	0.511679	18	FKBPL , AIPL1 , AIP , FKBP15 , FKBP14 , FKBP11 , FKBP10 , FKBP9 , FKBP8 , FKBP7 , FKBP6 , FKBP5 , FKBP4 , FKBP3 , FKBP2 , FKBP1C , FKBP1B , FKBP1A ,
BRICHOS.domain.containing	0.690244	0.545757	0.512357	0.479745	0.428475	0.514309	0.536453	0.564591	0.51167	9	TNMD , SFTPC , CNMD , ITM2C , ITM2B , ITM2A , GKN2 , GKN1 , BRICD5 ,
M1.metallopeptidases	0.599244	0.517145	0.515325	0.446348	0.639139	0.436579	0.529377	0.497642	0.511651	13	TAF2 , TRHDE , RNPEPL1 , RNPEP , NPEPPS , LVRN , LTA4H , LNPEP , ERAP2 , ERAP1 , ENPEP , AOPEP , ANPEP ,
Glutamate.metabotropic.receptors	0.583249	0.49822	0.554881	0.556831	0.396274	0.519732	0.480028	0.57452	0.511498	8	GRM8 , GRM7 , GRM6 , GRM5 , GRM4 , GRM3 , GRM2 , GRM1 ,
Actin.related.proteins	0.491808	0.438532	0.464519	0.525196	0.544775	0.558846	0.504358	0.544253	0.511497	20	ACTL10 , ACTL9 , ACTL8 , ACTL7B , ACTL7A , ACTRT3 , ACTRT2 , ACTRT1 , ACTR8 , ACTR6 , ACTR5 , ACTR3C , ACTR3B , ACTR3 , ACTR2 , ACTR1B , ACTR1A , ACTR10 , ACTL6B , ACTL6A ,
M16.metallopeptidases	0.495762	0.554323	0.500261	0.48494	0.5079	0.419731	0.470054	0.642338	0.511364	7	UQCRC2 , UQCRC1 , PMPCB , PMPCA , PITRM1 , NRDC , IDE ,
Potassium.calcium.activated.channel.subfamily.M.regulatory.beta.subunits	0.397026	0.374201	0.498314	0.529972	0.464138	0.505772	0.693881	0.512984	0.511323	4	KCNMB4 , KCNMB3 , KCNMB2 , KCNMB1 ,
tRNA.methyltransferases	0.580212	0.522256	0.53561	0.558765	0.576827	0.448619	0.491913	0.444237	0.511175	18	TRMT9B , TRMT61B , TRMT61A , TRMT6 , TRMT5 , TRMT44 , TRMT2B , TRMT2A , TRMT1L , TRMT13 , TRMT12 , TRMT112 , TRMT11 , TRMT10C , TRMT10B , TRMT10A , TRMT1 , ALKBH8 ,
NSP.adaptor.proteins	0.564298	0.521365	0.509425	0.59065	0.510596	0.509623	0.449143	0.487156	0.511137	3	SH2D3C , SH2D3A , BCAR3 ,
C.X.C.motif.chemokine.receptors	0.508779	0.555964	0.482663	0.48595	0.573434	0.489135	0.492772	0.498	0.511131	6	CXCR6 , CXCR5 , CXCR4 , CXCR3 , CXCR2 , CXCR1 ,
NudC.family	0.536263	0.465722	0.542789	0.508905	0.507214	0.446202	0.584417	0.522647	0.511128	4	NUDCD3 , NUDCD2 , NUDCD1 , NUDC ,
ATP.binding.cassette.subfamily.D	0.560975	0.478439	0.532922	0.524882	0.575652	0.501925	0.476318	0.486817	0.510994	4	ABCD4 , ABCD3 , ABCD2 , ABCD1 ,
HAD.Asp.based.protein.phosphatases	0.456997	0.46172	0.595593	0.52269	0.570449	0.556214	0.435038	0.435082	0.510969	14	TIMM50 , UBLCP1 , CTDSPL2 , CTDSPL , CTDSP2 , CTDSP1 , CTDP1 , CTDNEP1 , EYA4 , EYA3 , EYA2 , EYA1 , MDP1 , PDXP ,
M13.metallopeptidases	0.56045	0.49794	0.519616	0.45963	0.582728	0.525536	0.562724	0.428543	0.51096	7	PHEX , KEL , MMEL1 , ECEL1 , ECE2 , ECE1 , MME ,
X5.hydroxytryptamine.receptors..ionotropic	0.449538	0.405686	0.463142	0.500517	0.560805	0.651949	0.530319	0.464246	0.510952	5	HTR3E , HTR3D , HTR3C , HTR3B , HTR3A ,
CCM.adhesion.complex	0.392006	0.516865	0.527545	0.490463	0.594656	0.477313	0.48193	0.48746	0.51089	3	PDCD10 , KRIT1 , CCM2 ,
Spliceosomal.E.complex	0.563054	0.476818	0.528022	0.526503	0.44505	0.560691	0.519964	0.518853	0.510843	16	SNRPN , SNRPG , SNRPF , SNRPE , SNRPD3 , SNRPD2 , SNRPD1 , SNRPB , SNRPC , SNRPA , SNRNP70 , RNU1-1 , DDX39B , U2AF2 , U2AF1 , SF1 ,
GOLD.domain.containing	0.596585	0.494555	0.537065	0.529243	0.451314	0.500174	0.473211	0.589989	0.510793	19	TMED9 , TMED7 , TMED6 , TMED5 , TMED4 , TMED3 , TMED2 , TMED11P , TMED10 , TMED1 , SEC14L6 , SEC14L5 , SEC14L4 , SEC14L3 , SEC14L2 , SEC14L1 , TMED8 , FYCO1 , ABCD3 ,
NDRG.family	0.574723	0.481145	0.471056	0.543038	0.539221	0.607578	0.484459	0.448864	0.510766	4	NDRG4 , NDRG3 , NDRG2 , NDRG1 ,
Polycomb.group.ring.fingers	0.415428	0.5231	0.50902	0.579355	0.584587	0.46122	0.500785	0.416263	0.510619	7	PCGF7P , PCGF6 , PCGF5 , PCGF3 , PCGF2 , PCGF1 , BMI1 ,
F.BAR.domain.containing	0.658181	0.643161	0.42176	0.463298	0.533395	0.49208	0.504507	0.516092	0.510613	23	TRIP10 , SRGAP3 , SRGAP2C , SRGAP2B , SRGAP2 , SRGAP1 , PSTPIP2 , PSTPIP1 , PACSIN3 , PACSIN2 , PACSIN1 , NOSTRIN , GAS7 , FNBP1L , FNBP1 , FES , FER , FCHSD2 , FCHSD1 , FCHO2 , FCHO1 , ARHGAP45 , ARHGAP4 ,
Glycosyltransferase.family.8	0.636163	0.531712	0.562923	0.478693	0.538359	0.49215	0.514369	0.455983	0.510598	10	XXYLT1 , RXYLT1 , LARGE2 , LARGE1 , GYG2 , GYG1 , GXYLT2 , GXYLT1 , GLT8D2 , GLT8D1 ,
Serine.and.arginine.rich.splicing.factors	0.457247	0.518951	0.489824	0.493186	0.53916	0.536848	0.452568	0.543558	0.510585	12	SRSF9 , SRSF8 , SRSF7 , SRSF6 , SRSF5 , SRSF4 , SRSF3 , SRSF2 , SRSF12 , SRSF11 , SRSF10 , SRSF1 ,
Sorting.nexins	0.596851	0.507289	0.556831	0.51441	0.439541	0.51788	0.526212	0.51176	0.510561	29	SNX9 , SNX8 , SNX7 , SNX6 , SNX5 , SNX4 , SNX32 , SNX31 , SNX30 , SNX3 , SNX29 , SNX27 , SNX25 , SNX24 , SNX22 , SNX21 , SNX20 , SNX2 , SNX19 , SNX18 , SNX17 , SNX16 , SNX15 , SNX14 , SNX13 , SNX12 , SNX11 , SNX10 , SNX1 ,
C1q.and.TNF.related	0.445133	0.479418	0.431118	0.503628	0.631368	0.502109	0.537869	0.486911	0.510346	18	OTOL1 , ERFE , C1QTNF9B , C1QTNF9 , C1QTNF8 , C1QTNF7 , C1QTNF6 , C1QTNF5 , C1QTNF4 , C1QTNF3 , C1QTNF2 , C1QTNF12 , C1QTNF1 , C1QL4 , C1QL3 , C1QL2 , C1QL1 , ADIPOQ ,
TIM23.complex	0.505709	0.585923	0.503091	0.482631	0.459654	0.514871	0.502096	0.523416	0.51024	12	GRPEL1 , TIMM44 , TIMM23B , TIMM23 , TIMM21 , TIMM17B , TIMM17A , PAM16 , HSPA1L , HSPA1B , HSPA1A , DNAJC19 ,
Shisa.family.members	0.380872	0.458676	0.551402	0.506026	0.653206	0.414381	0.48029	0.507564	0.510221	8	SHISA9 , SHISA8 , SHISA7 , SHISA6 , SHISA5 , SHISA4 , SHISA3 , SHISA2 ,
Endothelins	0.483177	0.497891	0.483899	0.481105	0.633694	0.483087	0.508593	0.483101	0.510196	3	EDN3 , EDN2 , EDN1 ,
General.transcription.factor.IIH.complex.subunits	0.514703	0.473555	0.513259	0.519238	0.475169	0.525968	0.494909	0.568819	0.510131	10	CCNH , MNAT1 , CDK7 , GTF2H5 , GTF2H3 , GTF2H2 , GTF2H4 , GTF2H1 , ERCC3 , ERCC2 ,
Repulsive.guidance.molecule.family	0.373608	0.572143	0.562153	0.549355	0.582249	0.414854	0.430899	0.459163	0.510117	3	RGMB , RGMA , HJV ,
SF3b.complex	0.510171	0.429138	0.545786	0.487099	0.49113	0.507862	0.587343	0.522319	0.510097	7	PHF5A , SF3B6 , SF3B5 , SF3B4 , SF3B3 , SF3B2 , SF3B1 ,
Exportins	0.51257	0.48939	0.531802	0.524015	0.629133	0.476832	0.494082	0.424507	0.509966	7	XPOT , XPO7 , XPO6 , XPO5 , XPO4 , XPO1 , CSE1L ,
Collagens	0.441706	0.504382	0.447284	0.469574	0.620446	0.499385	0.521927	0.506674	0.509953	46	COL9A3 , COL9A2 , COL9A1 , COL8A2 , COL8A1 , COL7A1 , COL6A6 , COL6A5 , COL6A4P2 , COL6A4P1 , COL6A3 , COL6A2 , COL6A1 , COL5A3 , COL5A2 , COL5A1 , COL4A6 , COL4A5 , COL4A4 , COL4A3 , COL4A2 , COL4A1 , COL3A1 , COL2A1 , COL28A1 , COL27A1 , COL26A1 , COL25A1 , COL24A1 , COL23A1 , COL22A1 , COL21A1 , COL20A1 , COL1A2 , COL1A1 , COL19A1 , COL18A1 , COL17A1 , COL16A1 , COL15A1 , COL14A1 , COL13A1 , C…
MRN.complex	0.412094	0.462457	0.49972	0.484101	0.569524	0.516432	0.539986	0.497338	0.509937	4	WDCP , RAD50 , NBN , MRE11 ,
Latent.transforming.growth.factor.beta.binding.proteins	0.480926	0.462971	0.491386	0.560996	0.534351	0.505439	0.527613	0.486634	0.509913	4	LTBP4 , LTBP3 , LTBP2 , LTBP1 ,
B.WICH.chromatin.remodelling.complex.subunits	0.418071	0.492115	0.533162	0.499696	0.573733	0.477322	0.490311	0.502689	0.509861	8	DDX21 , SMARCA5 , SF3B1 , MYO1C , MYBBP1A , ERCC6 , DEK , BAZ1B ,
SPARC.family	0.583273	0.505747	0.627494	0.545423	0.261427	0.47297	0.571019	0.584855	0.509848	8	SPOCK3 , SPOCK2 , SPOCK1 , FSTL1 , SMOC2 , SMOC1 , SPARCL1 , SPARC ,
Histone.deacetylase.superfamily	0.615781	0.465169	0.488636	0.510929	0.439069	0.512302	0.506686	0.645765	0.509794	18	HDAC10 , HDAC6 , HDAC9 , HDAC7 , HDAC5 , HDAC4 , HDAC11 , HDAC8 , HDAC3 , HDAC2 , HDAC1 , SIRT7 , SIRT6 , SIRT5 , SIRT4 , SIRT3 , SIRT2 , SIRT1 ,
Thioredoxin.domain.containing	0.504239	0.4578	0.532187	0.511987	0.461143	0.525104	0.575312	0.504601	0.509733	17	TXNDC9 , TXNDC8 , TXNDC5 , TXNDC2 , TXNDC17 , TXNDC16 , TXNDC15 , TXNDC12 , TXNDC11 , TMX4 , TMX3 , TMX2 , TMX1 , PDIA6 , NME9 , NME8 , ERP44 ,
Stathmins	0.416791	0.530736	0.582422	0.486259	0.615927	0.501149	0.442409	0.409219	0.509732	4	STMN4 , STMN3 , STMN2 , STMN1 ,
MutS.homologs	0.420707	0.490047	0.496827	0.484684	0.630486	0.50582	0.506501	0.453669	0.509719	5	MSH6 , MSH5 , MSH4 , MSH3 , MSH2 ,
Deoxyribonucleoside.kinases	0.483532	0.517062	0.539258	0.505321	0.579356	0.485513	0.469417	0.471988	0.509702	4	DGUOK , DCK , TK2 , TK1 ,
Cohesin.complex	0.434902	0.549026	0.553357	0.522586	0.577474	0.53044	0.435643	0.399342	0.509695	8	STAG3 , STAG2 , STAG1 , REC8 , RAD21 , SMC3 , SMC1B , SMC1A ,
RNA.helicases	0.534422	0.485566	0.549731	0.519858	0.419068	0.583938	0.489809	0.519423	0.509628	80	DHX58 , DHX9 , DHX8 , DHX57 , DHX40 , DHX38 , DHX37 , DHX36 , DHX35 , DHX34 , DHX33 , DHX32 , DHX30 , DHX29 , DHX16 , DHX15 , EIF4A3 , EIF4A2 , EIF4A1 , DDX60 , DDX6 , DDX59 , DDX58 , DDX56 , DDX55 , DDX54 , DDX53 , DDX52 , DDX51 , DDX50 , DDX5 , DDX49 , DDX47 , DDX46 , DDX43 , DDX42 , DDX41 , DDX4 , DDX3Y , DDX3X , DDX39B , DDX39A , DDX31 , DDX28 , DDX27 , DDX25 , DDX24 , DDX23 , DDX21 , DDX20 ,…
CDC42.effector.proteins	0.464232	0.488313	0.47573	0.500802	0.599157	0.515102	0.554747	0.432487	0.509477	5	CDC42EP5 , CDC42EP4 , CDC42EP3 , CDC42EP2 , CDC42EP1 ,
Dyneins	0.663174	0.471958	0.539	0.514722	0.609439	0.508742	0.438724	0.483169	0.509393	31	DYNLT1 , DYNLRB2 , DYNLRB1 , DYNLL2 , DYNLL1 , DYNC2LI1 , DYNC2H1 , DYNC1LI2 , DYNC1LI1 , DYNC1I2 , DYNC1I1 , DYNC1H1 , DYNLT3 , DNALI1 , DNAL4 , DNAL1 , DNAI2 , DNAI1 , DNAH9 , DNAH8 , DNAH7 , DNAH6 , DNAH5 , DNAH3 , DNAH2 , DNAH17 , DNAH14 , DNAH12 , DNAH11 , DNAH10 , DNAH1 ,
Alpha.arrestins	0.435703	0.524032	0.510685	0.555455	0.627578	0.465045	0.449552	0.433192	0.509363	6	TXNIP , ARRDC5 , ARRDC4 , ARRDC3 , ARRDC2 , ARRDC1 ,
Synaptophysins	0.758994	0.61087	0.678214	0.609223	0.324883	0.441185	0.309679	0.590761	0.509259	4	SYPL2 , SYPL1 , SYP , SYNPR ,
Cadherin.related	0.883177	0.778335	0.5518	0.537551	0.514404	0.366201	0.2851	0.531064	0.509208	17	RET , PCDH15 , FAT4 , FAT3 , FAT2 , FAT1 , DCHS2 , DCHS1 , CLSTN3 , CLSTN2 , CLSTN1 , CDHR5 , CDHR4 , CDHR3 , CDHR2 , CDHR1 , CDH23 ,
BAG.cochaperones	0.649449	0.523209	0.404837	0.459577	0.45481	0.582982	0.603794	0.5344	0.509087	6	BAG6 , BAG5 , BAG4 , BAG3 , BAG2 , BAG1 ,
Tectonic.proteins	0.532935	0.508616	0.488775	0.489684	0.531965	0.541737	0.523543	0.479231	0.509079	3	TCTN2 , TCTN3 , TCTN1 ,
Transforming.growth.factor.beta.superfamily	0.386639	0.495926	0.51542	0.456644	0.498855	0.549561	0.570343	0.476711	0.509066	34	BMP8B , BMP8A , BMP7 , BMP6 , BMP5 , BMP4 , BMP3 , BMP2 , BMP15 , BMP10 , BMP1 , INHBE , INHBC , INHBB , INHBA , INHA , TGFB3 , TGFB2 , TGFB1 , NODAL , MSTN , LEFTY2 , LEFTY1 , GDF9 , GDF7 , GDF6 , GDF5 , GDF3 , GDF2 , GDF15 , GDF11 , GDF10 , GDF1 , AMH ,
Guided.entry.of.tail.anchored.proteins.complex.subunits	0.484677	0.49725	0.566924	0.487386	0.538048	0.504152	0.423774	0.544691	0.508889	3	GET3 , GET1 , CAMLG ,
Glycine.receptors	0.639257	0.522054	0.492631	0.499222	0.553242	0.506993	0.485298	0.502105	0.508792	5	GLRB , GLRA4 , GLRA3 , GLRA2 , GLRA1 ,
Hyalectan.proteoglycans	0.543884	0.558304	0.472142	0.534455	0.512006	0.513232	0.496839	0.474469	0.508778	4	VCAN , NCAN , BCAN , ACAN ,
T.box.transcription.factors	0.848209	0.651927	0.462567	0.500575	0.517005	0.429387	0.488021	0.51159	0.508724	18	TBX6 , TBX5 , TBX4 , TBX3 , TBX23P , TBX22 , TBX21 , TBX20 , TBX2 , TBX19 , TBX18 , TBX15 , TBX10 , TBX1 , TBR1 , TBXT , MGA , EOMES ,
Glutaredoxin.domain.containing	0.564561	0.491638	0.515501	0.554235	0.444301	0.573383	0.533573	0.448332	0.508709	9	PTGES2 , TXNRD1 , TXNRD3 , GRXCR2 , GRXCR1 , GLRX5 , GLRX3 , GLRX2 , GLRX ,
Regulators.of.G.protein.signaling	0.695945	0.382631	0.596766	0.650383	0.560861	0.558917	0.401831	0.409438	0.50869	21	RGS9 , RGS8 , RGS7 , RGS6 , RGS5 , RGS4 , RGS3 , RGS22 , RGS21 , RGS20 , RGS2 , RGS19 , RGS18 , RGS17 , RGS16 , RGS14 , RGS13 , RGS12 , RGS11 , RGS10 , RGS1 ,
Adhesion.G.protein.coupled.receptors..subfamily.B	0.558978	0.536887	0.491778	0.451687	0.516647	0.546748	0.496891	0.520161	0.508686	3	ADGRB3 , ADGRB2 , ADGRB1 ,
X1.acylglycerol.3.phosphate.O.acyltransferases	0.694908	0.574466	0.435039	0.412992	0.429885	0.568759	0.584855	0.554546	0.508649	11	GPAT3 , LPCAT2 , LPCAT1 , LCLAT1 , LPCAT4 , GPAT4 , AGPAT5 , AGPAT4 , AGPAT3 , AGPAT2 , AGPAT1 ,
Gamma.aminobutyric.acid.type.A.receptor.subunits	0.646771	0.673837	0.503865	0.457587	0.385893	0.437348	0.453627	0.648063	0.508603	19	GABRR3 , GABRR2 , GABRR1 , GABRQ , GABRP , GABRG3 , GABRG2 , GABRG1 , GABRE , GABRD , GABRB3 , GABRB2 , GABRB1 , GABRA6 , GABRA5 , GABRA4 , GABRA3 , GABRA2 , GABRA1 ,
Lysine.acetyltransferases	0.532366	0.448838	0.494503	0.508192	0.509624	0.57002	0.544597	0.48364	0.508488	22	KAT8 , KAT7 , KAT6B , KAT6A , KAT5 , ESCO2 , ESCO1 , ATAT1 , MCM3AP , KAT14 , TAF1 , NCOA3 , NCOA2 , NCOA1 , KAT2B , KAT2A , HAT1 , GTF3C4 , EP300 , ELP3 , CREBBP , CLOCK ,
Collagen.proteoglycans	0.486277	0.604832	0.488787	0.48347	0.489106	0.46884	0.487591	0.536602	0.508461	5	COL15A1 , COL12A1 , COL9A3 , COL9A2 , COL9A1 ,
Ataxins	0.57681	0.494903	0.53749	0.493088	0.513886	0.538148	0.515856	0.465801	0.508453	6	ATXN8 , ATXN7 , ATXN3 , ATXN2 , ATXN10 , ATXN1 ,
ATP.binding.cassette.subfamily.B	0.551976	0.526495	0.493345	0.45761	0.608174	0.472203	0.536691	0.464555	0.508439	11	TAP2 , TAP1 , ABCB9 , ABCB8 , ABCB7 , ABCB6 , ABCB5 , ABCB4 , ABCB11 , ABCB10 , ABCB1 ,
Hedgehog.signaling.molecule.family	0.704238	0.67355	0.497749	0.471843	0.489329	0.490663	0.467589	0.467875	0.508371	3	DHH , IHH , SHH ,
Scavenger.receptor.cysteine.rich.domain.containing	0.538388	0.477666	0.516157	0.519217	0.58003	0.523054	0.499446	0.442765	0.508334	28	SCART1 , HPN , CORIN , TMPRSS5 , TMPRSS4 , TMPRSS3 , TMPRSS2 , TMPRSS15 , TMPRSS13 , SSC5D , SSC4D , SCARA5 , PRSS12 , PGBD1 , MSR1 , MARCO , LOXL4 , LOXL3 , LOXL2 , LGALS3BP , HHIPL1 , DMBT1 , CFI , CD6 , CD5L , CD5 , CD163L1 , CD163 ,
Cysteine.rich.transmembrane.BMP.regulators	0.571071	0.643512	0.477397	0.459893	0.462889	0.520792	0.530088	0.463109	0.50824	4	VWCE , BMPER , KCP , CRIM1 ,
Components.of.oligomeric.golgi.complex	0.472665	0.522452	0.505136	0.523363	0.545294	0.47706	0.50388	0.479693	0.508126	8	COG8 , COG7 , COG6 , COG5 , COG4 , COG3 , COG2 , COG1 ,
Diacylglycerol.kinases	0.428451	0.404899	0.642771	0.560051	0.559332	0.447806	0.435322	0.505728	0.507987	10	DGKZ , DGKQ , DGKK , DGKI , DGKH , DGKG , DGKE , DGKD , DGKB , DGKA ,
Mitogen.activated.protein.kinase.kinases	0.579967	0.558006	0.51152	0.483605	0.507415	0.521517	0.513921	0.459409	0.507913	7	MAP2K7 , MAP2K6 , MAP2K5 , MAP2K4 , MAP2K3 , MAP2K2 , MAP2K1 ,
SIN3.histone.deacetylase.complex.subunits	0.532138	0.440304	0.471405	0.508274	0.575024	0.494057	0.505665	0.560454	0.507883	9	SUDS3 , SIN3B , SIN3A , SAP30 , SAP18 , RBBP7 , RBBP4 , HDAC2 , HDAC1 ,
Gap.junction.proteins	0.571745	0.578226	0.496904	0.480235	0.509773	0.502579	0.473524	0.512687	0.507704	22	GJE1 , GJD4 , GJD3 , GJD2 , GJC3 , GJC2 , GJC1 , GJB7 , GJB6 , GJB5 , GJB4 , GJB3 , GJB2 , GJB1 , GJA9 , GJA8 , GJA6P , GJA5 , GJA4 , GJA3 , GJA10 , GJA1 ,
SNAP.complex	0.359945	0.535736	0.536072	0.522435	0.592926	0.386678	0.510035	0.470028	0.507701	5	SNAPC5 , SNAPC4 , SNAPC3 , SNAPC1 , SNAPC2 ,
Sm.spliceosomal.proteins	0.476412	0.477702	0.520563	0.530228	0.517332	0.509987	0.475722	0.522114	0.507664	8	SNRPN , SNRPG , SNRPF , SNRPE , SNRPD3 , SNRPD2 , SNRPD1 , SNRPB ,
Cystatin.superfamily	0.453115	0.413747	0.519156	0.542685	0.5847	0.508774	0.50791	0.476656	0.507661	22	HRG , FETUB , AHSG , KNG1 , CSTB , CSTA , CST9LP1 , CST9LP2 , CST9L , CSTL1 , CST13P , CST12P , CST11 , CST9 , CST8 , CST7 , CST6 , CST5 , CST4 , CST3 , CST2 , CST1 ,
Cathepsins	0.616095	0.512377	0.536248	0.513545	0.610531	0.418167	0.440974	0.521594	0.507634	15	CTSZ , CTSW , CTSV , CTSS , CTSO , CTSL , CTSK , CTSH , CTSG , CTSF , CTSE , CTSD , CTSC , CTSB , CTSA ,
Kinesins	0.588841	0.572008	0.559034	0.510165	0.485745	0.390925	0.519428	0.515753	0.50758	46	STARD9 , KIFC3 , KIFC2 , KIFC1 , KIF9 , KIF7 , KIF6 , KIF5C , KIF5B , KIF5A , KIF4CP , KIF4B , KIF4A , KIF3C , KIF3B , KIF3A , KIF2C , KIF2B , KIF2A , KIF28P , KIF27 , KIF26B , KIF26A , KIF25 , KIF24 , KIF23 , KIF22 , KIF21B , KIF21A , KIF20B , KIF20A , KIF1C , KIF1B , KIF1A , KIF19 , KIF18B , KIF18A , KIF17 , KIF16B , KIF15 , KIF14 , KIF13B , KIF13A , KIF12 , KIF11 , CENPE ,
Superoxide.dismutases	0.559714	0.59806	0.41425	0.506011	0.438696	0.590326	0.495379	0.510011	0.507533	3	SOD3 , SOD2 , SOD1 ,
Relaxin.family.peptide.receptors	0.5	0.5	0.498916	0.500268	0.5	0.5	0.499297	0.554217	0.507528	4	RXFP4 , RXFP3 , RXFP2 , RXFP1 ,
Purinergic.receptors.P2X	0.473735	0.456764	0.614668	0.4765	0.560584	0.532388	0.489554	0.421959	0.507488	7	P2RX7 , P2RX6 , P2RX5 , P2RX4 , P2RX3 , P2RX2 , P2RX1 ,
LYR.motif.containing	0.543502	0.468497	0.504492	0.499915	0.465559	0.522403	0.523004	0.567274	0.507306	10	SDHAF3 , SDHAF1 , NDUFB9 , NDUFA6 , LYRM9 , LYRM7 , ETFRF1 , LYRM4 , LYRM2 , LYRM1 ,
Troponin.complex.subunits	0.449102	0.568441	0.491899	0.50385	0.597091	0.487276	0.421108	0.480835	0.507214	8	TNNT3 , TNNT2 , TNNT1 , TNNI3 , TNNI2 , TNNI1 , TNNC2 , TNNC1 ,
Cytochrome.P450.family.2	0.541298	0.588275	0.491155	0.488092	0.49787	0.473219	0.522218	0.489426	0.507179	36	CYP2E1 , CYP2F1 , CYP2F2P , CYP2G1P , CYP2G2P , CYP2J2 , CYP2R1 , CYP2S1 , CYP2T1P , CYP2T3P , CYP2U1 , CYP2W1 , CYP2D8P , CYP2D7 , CYP2D6 , CYP2C9 , CYP2C8 , CYP2C64P , CYP2C63P , CYP2C61P , CYP2C60P , CYP2C59P , CYP2C58P , CYP2C56P , CYP2C23P , CYP2C19 , CYP2C18 , CYP2C115P , CYP2B7P , CYP2B6 , CYP2AC1P , CYP2AB1P , CYP2A7P1 , CYP2A7 , CYP2A6 , CYP2A13 ,
Alkylation.repair.homologs	0.528648	0.537233	0.492617	0.464398	0.547088	0.485283	0.551499	0.4717	0.507117	9	FTO , ALKBH8 , ALKBH7 , ALKBH6 , ALKBH5 , ALKBH4 , ALKBH3 , ALKBH2 , ALKBH1 ,
NLR.family	0.445996	0.493025	0.470902	0.525536	0.557176	0.523927	0.511423	0.467266	0.507036	25	NOD2 , NOD1 , NLRX1 , NLRP9P1 , NLRP9 , NLRP8 , NLRP7 , NLRP6 , NLRP5 , NLRP4 , NLRP3P1 , NLRP3 , NLRP2B , NLRP2 , NLRP14 , NLRP13 , NLRP12 , NLRP11 , NLRP10 , NLRP1 , NLRC5 , NLRC4 , NLRC3 , NAIP , CIITA ,
Cystatins..type.4	0.490887	0.502051	0.490488	0.507032	0.570993	0.5	0.488488	0.490156	0.50703	3	HRG , FETUB , AHSG ,
Glucosaminyl..N.acetyl..transferases.xylosyltransferases	0.42139	0.453506	0.546714	0.533089	0.588425	0.426258	0.523321	0.477546	0.50698	7	XYLT2 , XYLT1 , GCNT7 , GCNT4 , GCNT3 , GCNT2 , GCNT1 ,
GATOR1.subcomplex	0.522705	0.526657	0.507295	0.519841	0.587837	0.486105	0.466733	0.454117	0.506941	3	NPRL3 , NPRL2 , DEPDC5 ,
Microtubule.associated.protein.RP.EB.family	0.556981	0.510644	0.463446	0.507577	0.528299	0.498443	0.484559	0.555383	0.506907	3	MAPRE3 , MAPRE2 , MAPRE1 ,
NSL.histone.acetyltransferase.complex	0.439714	0.491827	0.538775	0.530857	0.47618	0.499841	0.50233	0.50836	0.506882	9	OGT , HCFC1 , MCRS1 , WDR5 , PHF20 , KAT8 , KANSL3 , KANSL2 , KANSL1 ,
Apolipoproteins	0.51171	0.511911	0.556544	0.509832	0.59112	0.576098	0.432472	0.370137	0.506873	21	APOO , APOM , APOL6 , APOL5 , APOL4 , APOL3 , APOL2 , APOL1 , APOH , APOF , APOE , APOD , APOC4 , APOC3 , APOC2 , APOC1 , APOB , APOA5 , APOA4 , APOA2 , APOA1 ,
Prefoldin.subunits	0.665531	0.429144	0.522796	0.524961	0.436301	0.633535	0.467241	0.533915	0.506842	8	UXT , URI1 , VBP1 , PFDN6 , PFDN5 , PFDN4 , PFDN2 , PFDN1 ,
Synaptotagmin.like.tandem.C2.proteins	0.647547	0.700918	0.566633	0.43596	0.262971	0.579152	0.567226	0.434059	0.506703	10	TC2N , SYTL5 , SYTL4 , SYTL3 , SYTL2 , SYTL1 , RPH3A , DOC2GP , DOC2B , DOC2A ,
Cyclic.nucleotide.gated.channels	0.640876	0.631183	0.482645	0.461684	0.477187	0.519017	0.486508	0.488661	0.506698	10	HCN4 , HCN3 , HCN2 , HCN1 , CNGB3 , CNGB1 , CNGA4 , CNGA3 , CNGA2 , CNGA1 ,
TALE.class.homeoboxes.and.pseudogenes	0.644706	0.60112	0.563363	0.497093	0.423316	0.483999	0.547695	0.429503	0.506584	27	TGIF2P1 , TGIF2LY , TGIF2LX , TGIF2 , TGIF1P1 , TGIF1 , PKNOX2 , PKNOX1 , PBX4 , PBX3 , PBX2P1 , PBX2 , PBX1 , MKX , MEIS3P2 , MEIS3P1 , MEIS3 , MEIS2 , MEIS1 , IRX6 , IRX5 , IRX4P1 , IRX4 , IRX3 , IRX2 , IRX1P1 , IRX1 ,
Enolases	0.657538	0.617661	0.443212	0.460205	0.450402	0.550614	0.494957	0.528935	0.506569	4	ENO4 , ENO3 , ENO2 , ENO1 ,
Cyclin.and.CBS.domain.divalent.metal.cation.transport.mediators	0.748268	0.563719	0.471313	0.460931	0.515224	0.492135	0.507889	0.534772	0.506569	4	CNNM4 , CNNM3 , CNNM2 , CNNM1 ,
Zinc.fingers.C2H2C.type	0.321152	0.483008	0.642252	0.485499	0.54654	0.463878	0.444597	0.479744	0.506503	3	ST18 , MYT1L , MYT1 ,
Adhesion.G.protein.coupled.receptors..subfamily.A	0.602399	0.483047	0.512599	0.487114	0.476178	0.546113	0.568332	0.471225	0.506373	3	ADGRA2 , ADGRA1 , ADGRA3 ,
RGK.type.GTPase.family	0.640797	0.507114	0.467775	0.501343	0.586627	0.49426	0.49301	0.494265	0.506342	4	RRAD , GEM , REM2 , REM1 ,
Glycoprotein.hormone.subunits	0.495186	0.510031	0.49847	0.505239	0.543658	0.460583	0.472017	0.554285	0.506326	12	CGB8 , CGB7 , CGB5 , CGB3 , CGB2 , CGB1 , TSHB , LHB , GPHB5 , GPHA2 , FSHB , CGA ,
Transmembrane.and.tetratricopeptide.repeat.containing	0.344305	0.392613	0.513687	0.554117	0.621829	0.400058	0.497465	0.564498	0.506324	4	TMTC4 , TMTC3 , TMTC2 , TMTC1 ,
Type.1.receptor.serine.threonine.kinases	0.485962	0.549598	0.47289	0.516133	0.567086	0.474798	0.527665	0.436066	0.506319	7	TGFBR1 , BMPR1B , BMPR1A , ACVRL1 , ACVR1C , ACVR1B , ACVR1 ,
Scribble.complex	0.494615	0.535413	0.484405	0.502885	0.544908	0.488572	0.501421	0.48619	0.506256	4	DLG1 , LLGL2 , LLGL1 , SCRIB ,
Spliceosomal.B.complex	0.455593	0.417694	0.54156	0.562493	0.566971	0.504285	0.479677	0.470922	0.506229	82	NAA38 , LSM8 , LSM7 , LSM6 , LSM5 , LSM4 , LSM3 , LSM2 , LSM14B , LSM14A , LSM12 , LSM11 , LSM10 , LSM1 , TXNL4A , SNRNP40 , SNRNP200 , RNU5A-1 , PRPF8 , PRPF6 , EFTUD2 , DDX23 , CD2BP2 , PHF5A , SF3B6 , SF3B5 , SF3B4 , SF3B3 , SF3B2 , SF3B1 , SNRPN , SNRPG , SNRPF , SNRPE , SNRPD3 , SNRPD2 , SNRPD1 , SNRPB , SNU13 , PRPF31 , PPIH , PRPF3 , PRPF4 , RNU6-1 , RNU4-1 , PRPF19 , PLRG1 , CWC15 , CTNNB…
BBSome	0.458593	0.472109	0.541743	0.503951	0.587142	0.517116	0.493948	0.427087	0.506157	8	TTC8 , BBS9 , BBS7 , BBS5 , BBS4 , BBS2 , BBS1 , BBIP1 ,
X5.hydroxytryptamine.receptors	0.576024	0.319139	0.472785	0.485669	0.572551	0.701665	0.59139	0.399652	0.506122	18	HTR3E , HTR3D , HTR3C , HTR3B , HTR3A , HTR5BP , HTR7 , HTR6 , HTR5A , HTR4 , HTR2C , HTR2B , HTR2A , HTR1F , HTR1E , HTR1D , HTR1B , HTR1A ,
BCL2.family	0.586893	0.515606	0.479027	0.534089	0.536017	0.540957	0.487795	0.449309	0.506114	25	PMAIP1 , HRK , RTL10 , BNIP3 , BNIP1 , BMF , BIK , BID , BCL2L11 , BBC3 , BAD , BNIP2 , MCL1 , BOK , BCL2L2 , BCL2L15 , BCL2L14 , BCL2L13 , BCL2L12 , BCL2L10 , BCL2L1 , BCL2A1 , BCL2 , BAX , BAK1 ,
SAGA.complex	0.450185	0.499691	0.452551	0.488132	0.544509	0.46906	0.56287	0.5255	0.506045	17	KAT2B , KAT2A , SGF29 , TADA3 , ENY2 , ATXN7L3 , ATXN7 , USP22 , TADA2B , TADA1 , TAF12 , TAF10 , TAF6L , SUPT20H , SUPT3H , SUPT7L , TRRAP ,
G.protein.coupled.receptors..Class.F.frizzled	0.485359	0.591521	0.48588	0.481973	0.491403	0.477162	0.533482	0.480722	0.506021	11	SMO , FZD9 , FZD8 , FZD7 , FZD6 , FZD5 , FZD4 , FZD3 , FZD2 , FZD10 , FZD1 ,
Tenascins	0.5	0.481633	0.497213	0.574241	0.527412	0.472283	0.5165	0.470848	0.505733	4	TNXB , TNR , TNN , TNC ,
p120.catenin.family	0.566852	0.585038	0.457637	0.49543	0.504708	0.466394	0.626996	0.403666	0.505696	4	ARVCF , PKP4 , CTNND2 , CTNND1 ,
Fibrinogen.C.domain.containing	0.438398	0.445681	0.498466	0.526099	0.541929	0.506765	0.52881	0.491981	0.505676	25	TNXB , TNR , TNN , TNC , MFAP4 , ITLN2 , FIBCD1 , FGL2 , FGL1 , FGG , FGB , FGA , FCN3 , FCN2 , FCN1 , ANGPTL7 , ANGPTL6 , ANGPTL5 , ANGPTL4 , ANGPTL3 , ANGPTL2 , ANGPTL1 , ANGPT4 , ANGPT2 , ANGPT1 ,
Angiopoietin.like.family	0.462684	0.46441	0.528002	0.531689	0.569191	0.472529	0.479098	0.494588	0.505644	8	ANGPTL8 , ANGPTL7 , ANGPTL6 , ANGPTL5 , ANGPTL4 , ANGPTL3 , ANGPTL2 , ANGPTL1 ,
Gasdermins	0.496561	0.49543	0.485162	0.491907	0.558087	0.484032	0.528579	0.496285	0.50564	6	PJVK , GSDME , GSDMD , GSDMC , GSDMB , GSDMA ,
KCTD.family	0.67507	0.418934	0.453625	0.476919	0.508342	0.528408	0.610452	0.542318	0.505571	21	KCTD9 , KCTD8 , KCTD7 , KCTD6 , KCTD5 , KCTD4 , KCTD3 , KCTD21 , KCTD20 , KCTD2 , KCTD19 , KCTD18 , KCTD17 , KCTD16 , KCTD15 , KCTD14 , KCTD13 , KCTD12 , KCTD11 , KCTD10 , KCTD1 ,
VEGF.family	0.594739	0.544972	0.511555	0.413802	0.534321	0.430739	0.583545	0.519992	0.505561	5	VEGFC , VEGFB , VEGFA , PGF , VEGFD ,
IgLON.cell.adhesion.molecules	0.562668	0.53028	0.498237	0.607482	0.277963	0.510514	0.371335	0.740912	0.505246	5	IGLON5 , NEGR1 , LSAMP , NTM , OPCML ,
B7.family	0.502888	0.472026	0.494458	0.492705	0.554682	0.48504	0.522704	0.515104	0.505245	10	HHLA2 , VSIR , NCR3LG1 , VTCN1 , CD276 , PDCD1LG2 , CD274 , ICOSLG , CD86 , CD80 ,
Erb.b2.receptor.tyrosine.kinases	0.491538	0.539406	0.491705	0.492087	0.509174	0.506885	0.495039	0.502138	0.505205	4	ERBB4 , ERBB3 , ERBB2 , EGFR ,
M14.carboxypeptidases	0.521641	0.566451	0.433554	0.470946	0.572242	0.548613	0.559967	0.384644	0.505202	28	SCPEP1 , PRCP , CPZ , CPXM2 , CPXM1 , CPVL , CPQ , CPO , CPN2 , CPN1 , CPM , CPE , CPD , CPB2 , CPB1 , CPA6 , CPA5 , CPA4 , CPA3 , CPA2 , CPA1 , AGTPBP1 , AGBL5 , AGBL4 , AGBL3 , AGBL2 , AGBL1 , AEBP1 ,
Translocase.of.outer.mitochondrial.membrane.complex	0.509131	0.554502	0.527414	0.516192	0.378843	0.519057	0.518634	0.521621	0.50518	7	TOMM70 , TOMM40 , TOMM22 , TOMM20 , TOMM7 , TOMM6 , TOMM5 ,
Vesicle.associated.membrane.proteins	0.676232	0.541654	0.458748	0.559439	0.365471	0.629284	0.461437	0.519281	0.505045	8	VAMP9P , VAMP8 , VAMP7 , VAMP5 , VAMP4 , VAMP3 , VAMP2 , VAMP1 ,
MRH.domain.containing	0.506593	0.51908	0.545867	0.526529	0.469671	0.467683	0.511062	0.494504	0.504914	6	PRKCSH , OS9 , M6PR , IGF2R , GNPTG , ERLEC1 ,
Abhydrolase.domain.containing	0.585542	0.440164	0.504844	0.494885	0.53903	0.569226	0.504218	0.482001	0.50491	26	SPG21 , PPME1 , EPHX4 , EPHX3 , EPHX2 , ABHD8 , ABHD6 , ABHD5 , ABHD4 , ABHD3 , ABHD2 , ABHD18 , ABHD17C , ABHD17B , ABHD17A , ABHD16B , ABHD16A , ABHD15 , ABHD14B , ABHD14A , ABHD13 , ABHD12B , ABHD12 , ABHD11 , ABHD10 , ABHD1 ,
MAX.dimerization.proteins	0.512753	0.502682	0.513863	0.526016	0.527305	0.491557	0.497711	0.474913	0.504864	7	MXI1 , MXD4 , MXD3 , MXD1 , MNT , MLX , MGA ,
NCoR.SMRT.transcriptional.repression.complex.subunits	0.552673	0.60842	0.501404	0.542704	0.455643	0.447207	0.511144	0.466951	0.504782	6	TBL1XR1 , TBL1X , NCOR2 , NCOR1 , HDAC3 , GPS2 ,
Tektins	0.487663	0.50618	0.513576	0.499341	0.580725	0.485973	0.477234	0.470424	0.504779	5	TEKT5 , TEKT4 , TEKT3 , TEKT2 , TEKT1 ,
Mannosyl.glycoprotein.N.acetylglucosaminyltransferases	0.445711	0.408909	0.474945	0.526577	0.558637	0.628717	0.543902	0.391649	0.504762	11	MGAT4FP , MGAT4EP , MGAT5B , MGAT5 , MGAT4D , MGAT4C , MGAT4B , MGAT4A , MGAT3 , MGAT2 , MGAT1 ,
Protein.tyrosine.phosphatases.receptor.type	0.610685	0.346553	0.479332	0.521409	0.439037	0.444469	0.72219	0.579929	0.504703	21	PTPRZ1 , PTPRVP , PTPRU , PTPRT , PTPRS , PTPRR , PTPRQ , PTPRO , PTPRN2 , PTPRN , PTPRM , PTPRK , PTPRJ , PTPRH , PTPRG , PTPRF , PTPRE , PTPRD , PTPRC , PTPRB , PTPRA ,
Hemoglobin.subunits	0.499828	0.499793	0.499783	0.499816	0.499816	0.533768	0.499783	0.499814	0.504653	10	HBZ , HBQ1 , HBM , HBG2 , HBG1 , HBE1 , HBD , HBB , HBA2 , HBA1 ,
GATOR.complex	0.601214	0.534903	0.523482	0.493368	0.549606	0.520981	0.474728	0.434904	0.504567	8	SEC13 , SEH1L , WDR59 , WDR24 , MIOS , NPRL3 , NPRL2 , DEPDC5 ,
MIS12.kinetochore.complex	0.490256	0.507157	0.503361	0.510092	0.536874	0.469983	0.508444	0.496044	0.504565	4	PMF1 , NSL1 , MIS12 , DSN1 ,
Baculoviral.IAP.repeat.containing	0.46391	0.507674	0.51068	0.497286	0.558909	0.527442	0.508	0.421536	0.504504	8	XIAP , NAIP , BIRC8 , BIRC7 , BIRC6 , BIRC5 , BIRC3 , BIRC2 ,
Proteasome	0.477364	0.38536	0.516451	0.491664	0.558562	0.458628	0.52351	0.596591	0.504395	43	PSMF1 , PSME4 , PSME3 , PSME2 , PSME1 , PSMD9 , PSMD8 , PSMD7 , PSMD6 , PSMD5 , PSMD4 , PSMD3 , PSMD2 , PSMD14 , PSMD13 , PSMD12 , PSMD11 , PSMD10 , PSMD1 , PSMC6 , PSMC5 , PSMC4 , PSMC3 , PSMC2 , PSMC1 , PSMB9 , PSMB8 , PSMB7 , PSMB6 , PSMB5 , PSMB4 , PSMB3 , PSMB2 , PSMB10 , PSMB1 , PSMA8 , PSMA7 , PSMA6 , PSMA5 , PSMA4 , PSMA3 , PSMA2 , PSMA1 ,
Pseudouridine.synthases	0.486317	0.531593	0.457879	0.498473	0.614294	0.447333	0.531338	0.449842	0.504393	13	TRUB2 , TRUB1 , RPUSD4 , RPUSD3 , RPUSD2 , RPUSD1 , PUSL1 , PUS7L , PUS7 , PUS3 , PUS10 , PUS1 , DKC1 ,
Transmembrane.9.superfamily.members	0.56973	0.46207	0.51841	0.463425	0.598277	0.509404	0.505121	0.474003	0.504387	4	TM9SF4 , TM9SF3 , TM9SF2 , TM9SF1 ,
ERCC.excision.repair.associated	0.439877	0.514039	0.515793	0.531355	0.535138	0.4909	0.466002	0.477408	0.504377	7	ERCC8 , ERCC6 , ERCC5 , ERCC4 , ERCC3 , ERCC2 , ERCC1 ,
Spliceosomal.C.complex	0.573125	0.445318	0.552008	0.536131	0.553021	0.422374	0.48719	0.534569	0.504373	79	PHF5A , SF3B6 , SF3B5 , SF3B4 , SF3B3 , SF3B2 , SF3B1 , SNRPN , SNRPG , SNRPF , SNRPE , SNRPD3 , SNRPD2 , SNRPD1 , SNRPB , MAGOHB , RBM8A , MAGOH , EIF4A3 , CASC3 , SNRPB2 , SNRPA1 , SF3A3 , SF3A2 , SF3A1 , RNU2-1 , SRRM2 , HNRNPC , ZNF830 , XAB2 , WDR83 , SYF2 , SNW1 , SNRNP40 , SNRNP200 , SLU7 , SDE2 , SAP18 , RNU6-1 , RNU5A-1 , RNF113A , RBM22 , PRPF8 , PRPF19 , PRPF18 , PPWD1 , PPIL3 , PPIL1 …
Flavin.containing.monooxygenases	0.493169	0.48853	0.505025	0.524255	0.530998	0.495804	0.491918	0.493942	0.504353	11	FMO9P , FMO8P , FMO7P , FMO6P , FMO5 , FMO4 , FMO3 , FMO2 , FMO11P , FMO10P , FMO1 ,
PI4KA.lipid.kinase.complex	0.655566	0.559591	0.498272	0.495092	0.559557	0.433223	0.516112	0.46852	0.504338	5	FAM126B , FAM126A , TTC7B , TTC7A , PI4KA ,
STEAP.family	0.598268	0.493405	0.425657	0.491163	0.632083	0.510406	0.539305	0.438302	0.504331	5	STEAP4 , STEAP3 , STEAP2 , STEAP1B , STEAP1 ,
USH2.complex	0.482978	0.486766	0.480382	0.531242	0.498501	0.512208	0.513382	0.507633	0.504302	4	USH2A , PDZD7 , WHRN , ADGRV1 ,
GPN.loop.GTPases	0.463817	0.47303	0.562878	0.488964	0.585721	0.494959	0.467297	0.457086	0.504276	3	GPN3 , GPN2 , GPN1 ,
ATPase.H..K..transporting	0.496389	0.518923	0.495435	0.496137	0.49614	0.496287	0.508815	0.517925	0.504237	3	ATP12A , ATP4B , ATP4A ,
Phospholipid.phosphatases	0.357193	0.608513	0.422499	0.465829	0.599257	0.42886	0.537143	0.467498	0.504228	7	PLPP7 , PLPP6 , PLPP5 , PLPP4 , PLPP3 , PLPP2 , PLPP1 ,
CDK.activating.kinase.complex	0.469703	0.479699	0.539355	0.518069	0.577847	0.471333	0.46628	0.476943	0.504218	3	CCNH , MNAT1 , CDK7 ,
DDB1.and.CUL4.associated.factors	0.530485	0.504356	0.483582	0.50031	0.482474	0.479929	0.565203	0.513635	0.504213	18	WDTC1 , DCAF1 , PHIP , DTL , DCAF8 , DCAF7 , DCAF6 , DCAF5 , DCAF4 , DCAF17 , DCAF16 , DCAF15 , DCAF13 , DCAF12 , DCAF11 , DCAF10 , BRWD1 , AMBRA1 ,
X6.phosphofructo.2.kinases.fructose.2.6.biphosphatases	0.346382	0.460662	0.509252	0.456589	0.652499	0.470807	0.579514	0.398878	0.504029	4	PFKFB4 , PFKFB3 , PFKFB2 , PFKFB1 ,
Proprotein.convertase.subtilisin.kexin.family	0.569224	0.387916	0.564224	0.625374	0.481319	0.631813	0.479632	0.357597	0.503982	9	MBTPS1 , FURIN , PCSK9 , PCSK7 , PCSK6 , PCSK5 , PCSK4 , PCSK2 , PCSK1 ,
BAR.and.Dbl.domain.containing	0.49914	0.532979	0.487104	0.49908	0.499081	0.499116	0.511077	0.499071	0.50393	3	ARHGEF38 , ARHGEF37 , DNMBP ,
Zinc.fingers.3CxxC.type	0.5	0.490244	0.495253	0.485722	0.554777	0.494055	0.524813	0.482535	0.503914	8	ZCCHC24 , ZAR1L , ZAR1 , RTP5 , RTP4 , RTP3 , RTP2 , RTP1 ,
tri.snRP.complex	0.502031	0.454383	0.509462	0.55633	0.579167	0.504609	0.476242	0.446667	0.503837	40	SNRPN , SNRPG , SNRPF , SNRPE , SNRPD3 , SNRPD2 , SNRPD1 , SNRPB , NAA38 , LSM8 , LSM7 , LSM6 , LSM5 , LSM4 , LSM3 , LSM2 , LSM14B , LSM14A , LSM12 , LSM11 , LSM10 , LSM1 , SNU13 , PRPF31 , PPIH , PRPF3 , PRPF4 , RNU6-1 , RNU4-1 , TXNL4A , SNRNP40 , SNRNP200 , RNU5A-1 , PRPF8 , PRPF6 , EFTUD2 , DDX23 , CD2BP2 , USP39 , SART1 ,
Nuclear.factors.of.activated.T.cells	0.451519	0.521749	0.501827	0.512755	0.603945	0.462495	0.491675	0.431424	0.503696	5	NFATC4 , NFATC3 , NFATC2 , NFATC1 , NFAT5 ,
CDC14.phosphatases	0.438107	0.495609	0.508011	0.477617	0.571018	0.478661	0.583285	0.411525	0.503675	4	PTPDC1 , CDKN3 , CDC14B , CDC14A ,
Retrotransposon.Gag.like	0.639772	0.553719	0.479901	0.494425	0.469023	0.494696	0.538954	0.494428	0.503592	12	RTL10 , RTL9 , RTL8C , RTL8B , RTL8A , RTL6 , RTL5 , RTL4 , RTL3 , RTL1 , PEG10 , LDOC1 ,
Inositol.1.4.5.triphosphate.receptors	0.48993	0.491249	0.49249	0.481326	0.513827	0.507022	0.521628	0.517538	0.503583	3	ITPR3 , ITPR2 , ITPR1 ,
Non.coding.RNAs	0.580482	0.544173	0.498478	0.494667	0.498713	0.498762	0.491377	0.4987	0.503553	3789	MIR3688-1 , MIR3687-2 , MIR3686 , MIR3685 , MIR3684 , MIR3683 , MIR3682 , MIR3681 , MIR3679 , MIR3678 , MIR3677 , MIR3675 , MIR3674 , MIR3672 , MIR3671 , MIR367 , MIR3668 , MIR3667 , MIR3666 , MIR3665 , MIR3664 , MIR3663 , MIR3662 , MIR3661 , MIR3660 , MIR3659 , MIR3658 , MIR3657 , MIR3655 , MIR3654 , MIR3652 , MIR3651 , MIR3650 , MIR3649 , MIR3646 , MIR3622B , MIR3622A , MIR3621 , MIR3620 , MIR3…
WBP1.VOPP1.family	0.451084	0.475926	0.494836	0.549409	0.487253	0.519235	0.574789	0.423102	0.503507	3	WBP1L , WBP1 , VOPP1 ,
Fibrillins	0.521002	0.502074	0.490048	0.489751	0.489594	0.518538	0.524815	0.50964	0.503494	3	FBN3 , FBN2 , FBN1 ,
Keratins..type.I	0.460022	0.510387	0.466492	0.592855	0.580813	0.440097	0.459455	0.474196	0.503471	28	KRT9 , KRT40 , KRT39 , KRT38 , KRT37 , KRT36 , KRT35 , KRT34 , KRT33B , KRT33A , KRT32 , KRT31 , KRT28 , KRT27 , KRT26 , KRT25 , KRT24 , KRT23 , KRT20 , KRT19 , KRT18 , KRT17 , KRT16 , KRT15 , KRT14 , KRT13 , KRT12 , KRT10 ,
Matrilins	0.470597	0.486414	0.492051	0.493012	0.635223	0.456216	0.478053	0.483086	0.503437	4	MATN4 , MATN3 , MATN2 , MATN1 ,
Interferons	0.493122	0.491736	0.490748	0.492642	0.501133	0.492825	0.529974	0.524441	0.503357	33	IL6 , IFNWP9 , IFNWP5 , IFNWP4 , IFNWP2 , IFNWP19 , IFNWP18 , IFNWP15 , IFNW1 , IFNNP1 , IFNL3 , IFNL2 , IFNL1 , IFNK , IFNG , IFNB1 , IFNA8 , IFNA7 , IFNA6 , IFNA5 , IFNA4 , IFNA22P , IFNA21 , IFNA20P , IFNA2 , IFNA17 , IFNA16 , IFNA14 , IFNA13 , IFNA12P , IFNA11P , IFNA10 , IFNA1 ,
RZZ.complex	0.46097	0.447496	0.505225	0.569102	0.61652	0.475624	0.489305	0.419961	0.503319	3	ZWILCH , ZW10 , KNTC1 ,
AT.rich.interaction.domain.containing	0.433973	0.536088	0.485434	0.515015	0.5631	0.413411	0.478864	0.531191	0.5033	15	KDM5D , KDM5C , KDM5B , KDM5A , JARID2 , ARID5B , ARID5A , ARID4B , ARID4A , ARID3C , ARID3B , ARID3A , ARID2 , ARID1B , ARID1A ,
Depalmitoylases	0.481413	0.46636	0.5252	0.53247	0.5205	0.503817	0.53375	0.440128	0.503175	6	ABHD17C , ABHD17B , ABHD17A , LYPLA2 , LYPLA1 , PPT1 ,
ATP.binding.cassette.subfamily.A	0.612605	0.607454	0.549825	0.549215	0.52043	0.446685	0.458569	0.389533	0.503101	14	ABCA9 , ABCA8 , ABCA7 , ABCA6 , ABCA5 , ABCA4 , ABCA3 , ABCA2 , ABCA17P , ABCA13 , ABCA12 , ABCA11P , ABCA10 , ABCA1 ,
Sirtuins	0.480293	0.510647	0.506044	0.515196	0.553644	0.469533	0.530354	0.436288	0.503101	7	SIRT7 , SIRT6 , SIRT5 , SIRT4 , SIRT3 , SIRT2 , SIRT1 ,
Glycerol.kinases	0.547152	0.530288	0.483605	0.505189	0.525736	0.482381	0.488552	0.505459	0.50303	6	GK6P , GK5 , GK4P , GK3P , GK2 , GK ,
Olfactory.receptors..family.51	0.5	0.5	0.496739	0.497241	0.528244	0.49549	0.503417	0.5	0.503019	44	OR51V1 , OR51T1 , OR51S1 , OR51R1P , OR51Q1 , OR51P1P , OR51N1P , OR51M1 , OR51L1 , OR51K1P , OR51J1 , OR51I2 , OR51I1 , OR51H2P , OR51H1 , OR51G2 , OR51G1 , OR51F5P , OR51F4P , OR51F3P , OR51F2 , OR51F1 , OR51E2 , OR51E1 , OR51D1 , OR51C4P , OR51C1P , OR51B8P , OR51B6 , OR51B5 , OR51B4 , OR51B3P , OR51B2 , OR51AB1P , OR51A9P , OR51A8P , OR51A7 , OR51A6P , OR51A5P , OR51A4 , OR51A3P , OR51A2 , OR…
Basic.leucine.zipper.proteins	0.59913	0.659252	0.535085	0.537441	0.366066	0.518464	0.480979	0.423607	0.502985	52	CREB3L4 , CREB3L3 , CREB3L2 , CREB3L1 , CREB3 , TEF , HLF , DBP , XBP1 , NRL , NFIL3 , NFE2L3 , NFE2L2 , NFE2L1 , NFE2 , MAFK , MAFG , MAFF , MAFB , MAFA , MAF , JUND , JUNB , JUN , JDP2 , FOSL2 , FOSL1 , FOSB , FOS , CREM , CREBZF , CREBL2 , CREB5 , CREB1 , CEBPG , CEBPE , CEBPD , CEBPB , CEBPA , BATF3 , BATF2 , BATF , BACH2 , BACH1 , ATF7 , ATF6B , ATF6 , ATF5 , ATF4 , ATF3 , ATF2 , ATF1 ,
Beta.3.glycosyltransferases	0.610952	0.57323	0.433919	0.408587	0.694339	0.457937	0.546682	0.406047	0.502963	24	RFNG , MFNG , LFNG , CHSY3 , CHSY1 , CHPF2 , CHPF , C1GALT1 , B3GNT9 , B3GNT8 , B3GNT7 , B3GNT6 , B3GNT5 , B3GNT4 , B3GNT3 , B3GNT2 , B3GLCT , B3GALT6 , B3GALT5 , B3GALT4 , B3GALT2 , B3GALT1 , B3GALNT2 , B3GALNT1 ,
Fibulins	0.525908	0.475458	0.487591	0.510866	0.527088	0.521183	0.513093	0.485289	0.502938	8	HMCN2 , HMCN1 , FBLN7 , FBLN5 , FBLN2 , FBLN1 , EFEMP2 , EFEMP1 ,
ESCRT.IV	0.435854	0.43522	0.559374	0.538185	0.632544	0.469292	0.415055	0.470846	0.502931	3	VTA1 , VPS4B , VPS4A ,
Small.leucine.rich.repeat.proteoglycans	0.489192	0.497989	0.48054	0.491976	0.503211	0.512477	0.535768	0.498523	0.502926	12	PRELP , PODN , OMD , OGN , LUM , KERA , FMOD , EPYC , DCN , CHAD , BGN , ASPN ,
eNoSC.complex	0.494474	0.492665	0.523015	0.49051	0.531008	0.493726	0.515319	0.473949	0.502885	3	SUV39H1 , SIRT1 , RRP8 ,
Notch.receptors	0.492761	0.49518	0.495935	0.511343	0.513822	0.498463	0.498248	0.507194	0.502883	4	NOTCH4 , NOTCH3 , NOTCH2 , NOTCH1 ,
Transcription.and.export.complex.2	0.504971	0.536464	0.466286	0.508876	0.540545	0.494391	0.48103	0.492354	0.502849	5	MCM3AP , SEM1 , ENY2 , CETN2 , PCID2 ,
Phosphatidylinositol.glycan.anchor.biosynthesis	0.607216	0.514502	0.512323	0.499315	0.488682	0.514101	0.515826	0.47484	0.502798	21	PIGZ , PIGY , PIGX , PIGW , PIGV , PIGU , PIGT , PIGS , PIGQ , PIGP , PIGO , PIGN , PIGM , PIGL , PIGK , PIGH , PIGG , PIGF , PIGC , PIGB , PIGA ,
Mitochondrial.RNase.P.complex	0.431839	0.508345	0.532936	0.539889	0.566909	0.474267	0.441377	0.455635	0.502765	3	TRMT10C , PRORP , HSD17B10 ,
Long.non.coding.RNAs..published.	0.525209	0.534174	0.498478	0.505915	0.498713	0.498762	0.48424	0.4987	0.502712	445	MAP3K20-AS1 , MALINC1 , MALAT1 , MAFTRR , MAFG-DT , MACORIS , MACC1-AS1 , LUNAR1 , LUCAT1 , LUARIS , LUADT1 , LSINCT5 , LRP1-AS , LOXL1-AS1 , LNCTAM34A , LNCSRLR , LNCPRESS2 , LNCPRESS1 , LNCOG , LNCOC1 , LNCNEF , LNC-LBCS , LNCARSR , LNCAROD , LINP1 , LINC-ROR , LINC-PINT , LINCMD1 , LINCADL , LINC01844 , LINC01614 , LINC01567 , LINC01561 , LINC01535 , LINC01513 , LINC01510 , LINC01234 , LINC011…
ENAH.VASPs	0.601631	0.59004	0.430669	0.493242	0.382894	0.545151	0.585653	0.490684	0.502619	3	EVL , VASP , ENAH ,
Mitochondrial.complex.III..ubiquinol.cytochrome.c.reductase.complex.subunits	0.526763	0.430879	0.47848	0.501664	0.523628	0.545454	0.565801	0.472366	0.50261	10	UQCRQ , UQCRH , UQCRFS1 , UQCRC2 , UQCRC1 , UQCRB , UQCR11 , UQCR10 , MT-CYB , CYC1 ,
Mitochondrial.ribosomal.proteins	0.433653	0.404282	0.508161	0.554497	0.542126	0.466875	0.420054	0.622179	0.502596	78	MRPS9 , MRPS7 , MRPS6 , MRPS5 , MRPS36 , MRPS35 , MRPS34 , MRPS33 , MRPS31 , MRPS30 , MRPS28 , MRPS27 , MRPS26 , MRPS25 , MRPS24 , MRPS23 , MRPS22 , MRPS21 , MRPS2 , MRPS18C , MRPS18B , MRPS18A , MRPS17 , MRPS16 , MRPS15 , MRPS14 , MRPS12 , MRPS11 , MRPS10 , MRPL9 , MRPL57 , MRPL55 , MRPL54 , MRPL53 , MRPL52 , MRPL51 , MRPL50 , MRPL49 , MRPL48 , MRPL47 , MRPL46 , MRPL45 , MRPL44 , MRPL43 , MRPL42…
Transmembrane.and.coiled.coil.domain.containing	0.345451	0.513124	0.447239	0.610993	0.674366	0.471577	0.398637	0.402168	0.502586	3	TMCC1 , TMCC3 , TMCC2 ,
Paralemmins	0.558179	0.487309	0.514269	0.519079	0.544868	0.518169	0.504084	0.430233	0.502573	4	PALMD , PALM3 , PALM2 , PALM ,
Spliceosomal.P.complex	0.521324	0.434835	0.553582	0.534798	0.551946	0.433681	0.477734	0.53138	0.502565	76	SNRPN , SNRPG , SNRPF , SNRPE , SNRPD3 , SNRPD2 , SNRPD1 , SNRPB , PHF5A , SF3B6 , SF3B5 , SF3B4 , SF3B3 , SF3B2 , SF3B1 , PRPF19 , PLRG1 , CWC15 , CTNNBL1 , CDC5L , BCAS2 , SNRPB2 , SNRPA1 , SF3A3 , SF3A2 , SF3A1 , RNU2-1 , ZNF830 , XAB2 , WDR83 , SYF2 , SRRM2 , SNW1 , SNRNP40 , SNRNP200 , SNIP1 , SLU7 , SDE2 , RNU6-1 , RNU5A-1 , RNF113A , RBM8A , RBM22 , PRPF8 , PPWD1 , PPIL3 , PPIL1 , PPIG , P…
Epidermal.differentiation.complex	0.96716	0.263745	0.529829	0.612978	0.572894	0.450528	0.567189	0.520588	0.502536	72	HRNR , RPTN , TCHHL1 , TCHH , FLG2 , FLG , S100Z , S100P , S100G , S100B , S100A9 , S100A8 , S100A7P2 , S100A7P1 , S100A7L2 , S100A7A , S100A7 , S100A6 , S100A5 , S100A4 , S100A3 , S100A2 , S100A16 , S100A15A , S100A14 , S100A13 , S100A12 , S100A11 , S100A10 , S100A1 , C1orf68 , SMCP , LINC00302 , LCEP4 , LCEP3 , LCEP2 , LCEP1 , LCE6A , LCE5A , LCE4A , LCE3E , LCE3D , LCE3C , LCE3B , LCE3A , LCE2…
Zinc.fingers.BED.type	0.442501	0.497062	0.490337	0.490878	0.610613	0.447289	0.487921	0.493486	0.502512	6	ZBED6 , ZBED5 , ZBED4 , ZBED3 , ZBED2 , ZBED1 ,
Calcium.homeostasis.modulators	0.494326	0.506436	0.509397	0.493929	0.50712	0.48068	0.503156	0.516385	0.502443	6	CALHM6 , CALHM5 , CALHM4 , CALHM3 , CALHM2 , CALHM1 ,
Peptidyl.arginine.deiminases	0.5	0.498259	0.501241	0.502577	0.515027	0.49836	0.503176	0.498361	0.502429	5	PADI6 , PADI4 , PADI3 , PADI2 , PADI1 ,
LSm.proteins	0.466923	0.465478	0.474636	0.510276	0.578322	0.479527	0.513792	0.494518	0.502364	14	NAA38 , LSM8 , LSM7 , LSM6 , LSM5 , LSM4 , LSM3 , LSM2 , LSM14B , LSM14A , LSM12 , LSM11 , LSM10 , LSM1 ,
Transmembrane.channel.like.family	0.463669	0.487573	0.513391	0.507411	0.523195	0.487287	0.535474	0.461586	0.502274	8	TMC8 , TMC7 , TMC6 , TMC5 , TMC4 , TMC3 , TMC2 , TMC1 ,
Cullins	0.512958	0.487624	0.533133	0.515053	0.519699	0.456796	0.504771	0.498769	0.502264	8	CUL9 , CUL7 , CUL5 , CUL4B , CUL4A , CUL3 , CUL2 , CUL1 ,
Methyl.CpG.binding.domain.containing	0.437675	0.517341	0.490802	0.514407	0.502093	0.473161	0.530323	0.487192	0.502189	11	BAZ2B , BAZ2A , SETDB2 , SETDB1 , MECP2 , MBD6 , MBD5 , MBD4 , MBD3 , MBD2 , MBD1 ,
Nuclear.hormone.receptors	0.663658	0.478064	0.423597	0.526343	0.576479	0.51833	0.535033	0.457094	0.502134	49	VDR , THRB , THRA , RXRG , RXRB , RXRA , RORC , RORB , RORA , RARG , RARB , RARA , PPARG , PPARD , PPARA , PGR , NR6A1 , NR5A2 , NR5A1 , NR4A3 , NR4A2 , NR4A1 , NR3C2 , NR3C1 , NR2F6 , NR2F2 , NR2F1 , NR2E3 , NR2E1 , NR2C2 , NR2C1 , NR1I3 , NR1I2 , NR1H5P , NR1H4 , NR1H3 , NR1H2 , NR1D2 , NR1D1 , NR0B2 , NR0B1 , HNF4G , HNF4A , ESRRG , ESRRB , ESRRA , ESR2 , ESR1 , AR ,
Ectonucleoside.triphosphate.diphosphohydrolase.family	0.631052	0.50724	0.528124	0.479507	0.561875	0.434575	0.489597	0.513985	0.502129	8	ENTPD8 , ENTPD7 , ENTPD6 , ENTPD5 , ENTPD4 , ENTPD3 , ENTPD2 , ENTPD1 ,
Schlafen.family	0.499828	0.499793	0.499783	0.499816	0.499816	0.499823	0.515932	0.499814	0.502111	7	SLFNL1 , SLFN5 , SLFN14 , SLFN13 , SLFN12L , SLFN12 , SLFN11 ,
Opsin.receptors	0.505061	0.471115	0.502166	0.496874	0.492927	0.51036	0.540451	0.50085	0.502106	11	RRH , RHO , RGR , OPN5 , OPN4 , OPN3 , OPN1SW , OPN1MW3 , OPN1MW2 , OPN1MW , OPN1LW ,
Cyclophilin.peptidylprolyl.isomerases	0.546983	0.551864	0.503959	0.513236	0.405637	0.486524	0.51241	0.540865	0.502071	19	PTPA , LRR1 , RANBP2 , PPWD1 , PPIL6 , PPIL4 , PPIL3 , PPIL2 , PPIL1 , PPIH , PPIG , PPIF , PPIE , PPID , PPIC , PPIB , PPIA , NKTR , CWC27 ,
C1.set.domain.containing	0.544672	0.463574	0.547674	0.455459	0.498699	0.554017	0.502143	0.492821	0.502055	42	TAPBPL , TAPBP , SIRPG , SIRPB1 , SIRPA , NCR3LG1 , MR1 , MICB , MICA , IGLL5 , IGLL1 , HLA-G , HLA-F , HLA-E , HLA-DRB5 , HLA-DRB4 , HLA-DRB3 , HLA-DRB1 , HLA-DRA , HLA-DQB2 , HLA-DQB1 , HLA-DQA2 , HLA-DQA1 , HLA-DPB1 , HLA-DPA1 , HLA-DOB , HLA-DOA , HLA-DMB , HLA-DMA , HLA-C , HLA-B , HLA-A , HHLA2 , HFE , FCGRT , CD1E , CD1D , CD1C , CD1B , CD1A , B2M , AZGP1 ,
Interleukin.6.type.cytokine.family	0.483322	0.483048	0.47546	0.497637	0.537672	0.487687	0.540877	0.491981	0.502052	8	CTF2P , OSM , LIF , IL6 , IL11 , CTF1 , CNTF , CLCF1 ,
Cas.scaffold.proteins	0.514226	0.496955	0.497337	0.477402	0.571397	0.480734	0.497254	0.493278	0.502051	4	NEDD9 , EFS , CASS4 , BCAR1 ,
Diacylglycerol.O.acyltransferase.2.family	0.500264	0.506052	0.485761	0.492706	0.504096	0.500385	0.532265	0.492924	0.502027	8	MOGAT3 , MOGAT2 , MOGAT1 , DGAT2L7P , DGAT2L6 , DGAT2 , AWAT2 , AWAT1 ,
Sialic.acid.binding.Ig.like.lectins	0.5	0.497421	0.496338	0.497057	0.522384	0.502095	0.505803	0.492626	0.501961	28	SIGLEC9 , SIGLEC8 , SIGLEC7 , SIGLEC6 , SIGLEC5 , SIGLEC31P , SIGLEC30P , SIGLEC29P , SIGLEC28P , SIGLEC27P , SIGLEC26P , SIGLEC25P , SIGLEC24P , SIGLEC22P , SIGLEC21P , SIGLEC20P , SIGLEC18P , SIGLEC17P , SIGLEC16 , SIGLEC15 , SIGLEC14 , SIGLEC12 , SIGLEC11 , SIGLEC10 , SIGLEC1 , MAG , CD33 , CD22 ,
S100.fused.type.protein.family	0.5	0.492948	0.506469	0.494212	0.51166	0.497232	0.505705	0.505473	0.501957	7	HRNR , RPTN , CRNN , TCHHL1 , TCHH , FLG2 , FLG ,
Super.elongation.complex	0.5838	0.561432	0.462642	0.493574	0.548429	0.455274	0.46433	0.527934	0.501945	18	MEPCE , LARP7 , RN7SK , HEXIM2 , HEXIM1 , CDK9 , CCNT2 , CCNT1 , CCNK , MLLT1 , MLLT3 , ELL3 , ELL2 , ELL , AFF4 , AFF3 , AFF2 , AFF1 ,
EMI.domain.containing	0.516269	0.506726	0.496333	0.488742	0.517713	0.499131	0.505464	0.499486	0.501942	7	MMRN2 , MMRN1 , EMILIN3 , EMILIN2 , EMILIN1 , EMID1 , COL26A1 ,
Olfactory.receptors	0.497077	0.492213	0.496304	0.496873	0.541816	0.489798	0.499551	0.496842	0.501914	864	OR56B4 , OR56B3P , OR56B2P , OR56B1 , OR56A7P , OR56A5 , OR56A4 , OR56A3 , OR56A1 , OR55B1P , OR52Z1 , OR52Y1P , OR52X1P , OR52W1 , OR52V1P , OR52U1P , OR52T1P , OR52S1P , OR52R1 , OR52Q1P , OR52P2P , OR52P1P , OR52N5 , OR52N4 , OR52N3P , OR52N2 , OR52N1 , OR52M2P , OR52M1 , OR52L2P , OR52L1 , OR52K3P , OR52K2 , OR52K1 , OR52J3 , OR52J2P , OR52J1P , OR52I2 , OR52I1 , OR52H2P , OR52H1 , OR52E8 , O…
EMAP.like	0.431705	0.404233	0.594198	0.624597	0.43722	0.471035	0.465312	0.516643	0.501891	6	EML6 , EML5 , EML4 , EML3 , EML2 , EML1 ,
Phosphoglycerate.mutases	0.487713	0.469607	0.502869	0.532531	0.540566	0.515096	0.53215	0.420391	0.501887	5	PGAM5 , PGAM4 , PGAM2 , PGAM1 , BPGM ,
Syndecans	0.451867	0.387868	0.607558	0.527988	0.600322	0.482479	0.511561	0.395011	0.501827	4	SDC4 , SDC3 , SDC2 , SDC1 ,
Pantothenate.kinases	0.513889	0.552239	0.523031	0.550194	0.475487	0.55108	0.445093	0.415546	0.50181	4	PANK4 , PANK3 , PANK2 , PANK1 ,
Granule.associated.serine.proteases.of.immune.defence	0.493679	0.505437	0.49316	0.49936	0.526149	0.493645	0.496928	0.497984	0.501809	12	CFD , ELANE , PRTN3 , PRSS57 , GZMM , GZMK , GZMH , GZMB , GZMA , CTSG , CMA1 , AZU1 ,
NT.C2.domain.containing	0.617383	0.441679	0.55301	0.50001	0.543982	0.481937	0.495899	0.49514	0.501665	4	EHBP1L1 , FAM102B , FAM102A , EHBP1 ,
Interferon.receptors	0.474309	0.505181	0.510651	0.506797	0.565142	0.469359	0.547692	0.406804	0.501661	5	IFNAR2 , IFNAR1 , IFNLR1 , IFNGR2 , IFNGR1 ,
Glycogen.phosphorylases	0.598242	0.566471	0.449725	0.408387	0.597598	0.558549	0.512958	0.417782	0.501638	3	PYGM , PYGL , PYGB ,
MARVEL.domain.containing	0.799301	0.752489	0.468018	0.366712	0.34518	0.417279	0.550304	0.611421	0.501629	28	SYNGR4 , SYNGR3 , SYNGR2 , SYNGR1 , CMTM8 , CMTM7 , CMTM6 , CMTM5 , CMTM4 , CMTM3 , CMTM2 , CMTM1 , PLP2 , PLLP , OCLN , MYADML2 , MYADML , MYADM , MARVELD3 , MARVELD2 , MARVELD1 , SYPL2 , SYPL1 , SYP , SYNPR , MALL , MAL2 , MAL ,
Neuraminidases	0.462088	0.482372	0.484933	0.501512	0.586494	0.457306	0.525854	0.47268	0.501593	4	NEU4 , NEU3 , NEU2 , NEU1 ,
Constitutive.centromere.associated.network	0.401947	0.47773	0.52518	0.529866	0.58562	0.439992	0.490878	0.461694	0.501566	17	ITGB3BP , CENPX , CENPS , CENPW , CENPT , CENPU , CENPQ , CENPP , CENPO , CENPM , CENPK , CENPI , CENPH , CENPN , CENPL , CENPC , CENPA ,
Somatostatin.receptors	0.494902	0.477207	0.471843	0.493044	0.479779	0.494875	0.588873	0.505159	0.50154	5	SSTR5 , SSTR4 , SSTR3 , SSTR2 , SSTR1 ,
Netrins	0.859017	0.53149	0.474112	0.489953	0.503699	0.492148	0.515207	0.504127	0.501534	6	NTNG2 , NTNG1 , NTN5 , NTN4 , NTN3 , NTN1 ,
GTPases..IMAP	0.497077	0.528011	0.492201	0.497554	0.501702	0.495182	0.500797	0.495186	0.501519	8	GIMAP8 , GIMAP7 , GIMAP6 , GIMAP5 , GIMAP4 , GIMAP3P , GIMAP2 , GIMAP1 ,
Zinc.fingers.CCCH.type	0.560747	0.518904	0.493658	0.566134	0.461339	0.537891	0.526004	0.406598	0.501504	38	ZC3HAV1L , ZRSR2 , ZMAT5 , ZGPAT , ZFP36L2 , ZFP36L1 , ZFP36 , ZC3HAV1 , ZC3H8 , ZC3H7B , ZC3H7A , ZC3H6 , ZC3H4 , ZC3H3 , ZC3H18 , ZC3H15 , ZC3H14 , ZC3H13 , ZC3H12D , ZC3H12C , ZC3H12B , ZC3H12A , ZC3H11B , ZC3H11A , ZC3H10 , UNKL , UNK , RC3H2 , RC3H1 , RBM27 , RBM26 , RBM22 , PRR3 , PARP12 , MBNL3 , MBNL2 , MBNL1 , HELZ ,
Extended.synaptotagmins	0.524318	0.439034	0.486652	0.562558	0.577095	0.491808	0.4841	0.469263	0.501502	3	ESYT3 , ESYT2 , ESYT1 ,
Melanocortin.receptors	0.5	0.498724	0.501384	0.508733	0.512974	0.500874	0.495598	0.492199	0.501498	5	MC5R , MC4R , MC3R , MC2R , MC1R ,
Adrenoceptors	0.611422	0.545829	0.466847	0.444795	0.451957	0.573673	0.558664	0.468665	0.50149	9	ADRB3 , ADRB2 , ADRB1 , ADRA2C , ADRA2B , ADRA2A , ADRA1D , ADRA1B , ADRA1A ,
Guanylate.cyclase.receptors	0.497191	0.508645	0.511313	0.515788	0.549364	0.489392	0.498534	0.437028	0.501438	7	NPR2 , NPR1 , GUCY2GP , GUCY2F , GUCY2EP , GUCY2D , GUCY2C ,
BRCA1.C.complex	0.437428	0.45768	0.512471	0.509978	0.575221	0.491218	0.521412	0.441932	0.501416	5	BRCA1 , RBBP8 , RAD50 , NBN , MRE11 ,
Galactosidases.beta	0.572838	0.486713	0.508479	0.498974	0.529499	0.514742	0.489663	0.481719	0.501399	4	GLB1L3 , GLB1L2 , GLB1L , GLB1 ,
Transferrins	0.5	0.497718	0.507362	0.498833	0.506543	0.5	0.498828	0.5	0.501326	4	INHCAP , TF , MELTF , LTF ,
Interferon.regulatory.factors	0.609728	0.54375	0.52202	0.47427	0.600236	0.39518	0.493483	0.48013	0.501296	9	IRF9 , IRF8 , IRF7 , IRF6 , IRF5 , IRF4 , IRF3 , IRF2 , IRF1 ,
Tropomyosins	0.614304	0.508471	0.562078	0.566934	0.377193	0.629703	0.430954	0.433253	0.501227	4	TPM4 , TPM3 , TPM2 , TPM1 ,
Golgin.related	0.499828	0.499793	0.499783	0.499816	0.509733	0.499823	0.499783	0.499814	0.501221	41	GOLGA8VP , GOLGA8UP , GOLGA8T , GOLGA8S , GOLGA8R , GOLGA8Q , GOLGA8O , GOLGA8N , GOLGA8M , GOLGA8K , GOLGA8J , GOLGA8IP , GOLGA8H , GOLGA8G , GOLGA8F , GOLGA8EP , GOLGA8DP , GOLGA8CP , GOLGA8B , GOLGA8A , GOLGA6L9 , GOLGA6L7 , GOLGA6L6 , GOLGA6L5P , GOLGA6L4 , GOLGA6L3 , GOLGA6L22 , GOLGA6L2 , GOLGA6L19 , GOLGA6L17P , GOLGA6L16P , GOLGA6L14P , GOLGA6L13P , GOLGA6L12P , GOLGA6L11P , GOLGA6L10 , G…
LY6.PLAUR.domain.containing	0.610573	0.449274	0.448121	0.402261	0.390269	0.700898	0.637671	0.479811	0.501187	35	SLURP2 , TEX101 , SPACA4 , SLURP1 , PSCA , PLAUR , PINLYP , PATE4 , PATE3 , PATE2 , PATE1 , LYPD8 , LYPD6B , LYPD6 , LYPD5 , LYPD4 , LYPD3 , LYPD2 , LYPD1 , LYNX1 , LY6L , LY6K , LY6H , LY6G6F , LY6G6E , LY6G6D , LY6G6C , LY6G5C , LY6G5B , LY6E , LY6D , GPIHBP1 , GML , CD59 , CD177 ,
Cholinergic.receptors.muscarinic	0.491747	0.45526	0.489565	0.49117	0.491176	0.526782	0.565898	0.488241	0.501156	5	CHRM5 , CHRM4 , CHRM3 , CHRM2 , CHRM1 ,
ATPase.orphan.transporters	0.528271	0.524068	0.531528	0.513763	0.454197	0.537025	0.515465	0.431192	0.501034	5	ATP13A5 , ATP13A4 , ATP13A3 , ATP13A2 , ATP13A1 ,
UDP.glucuronosyltransferases	0.495873	0.495431	0.498747	0.499506	0.507317	0.495757	0.503979	0.506319	0.501008	32	UGT8 , UGT3A2 , UGT3A1 , UGT2B7 , UGT2B4 , UGT2B29P , UGT2B28 , UGT2B27P , UGT2B26P , UGT2B25P , UGT2B24P , UGT2B17 , UGT2B15 , UGT2B11 , UGT2B10 , UGT2A3 , UGT2A2 , UGT2A1 , UGT1A9 , UGT1A8 , UGT1A7 , UGT1A6 , UGT1A5 , UGT1A4 , UGT1A3 , UGT1A2P , UGT1A13P , UGT1A12P , UGT1A11P , UGT1A10 , UGT1A1 , UGT1A ,
Vasoactive.intestinal.peptide.receptor.family	0.499082	0.498967	0.498913	0.5	0.499081	0.510324	0.500627	0.499078	0.500999	3	ADCYAP1R1 , VIPR2 , VIPR1 ,
SF3a.complex	0.414955	0.500603	0.507996	0.509581	0.598282	0.382796	0.509531	0.49801	0.500971	3	SF3A3 , SF3A2 , SF3A1 ,
Glutathione.S.transferases	0.323029	0.601168	0.515006	0.496958	0.432243	0.445464	0.474636	0.541081	0.500937	26	GSTT4 , HPGDS , GSTZ1 , GSTT2B , GSTT2 , GSTT1 , GSTP1 , GSTO3P , GSTO2 , GSTO1 , GSTM5 , GSTM4 , GSTM3 , GSTM2 , GSTM1 , GSTK1 , GSTA7P , GSTA6P , GSTA5 , GSTA4 , GSTA3 , GSTA2 , GSTA1 , MGST3 , MGST2 , MGST1 ,
Golgi.associated.retrograde.protein..GARP..complex	0.413603	0.505578	0.505988	0.506623	0.583174	0.464765	0.51489	0.425462	0.500926	4	VPS54 , VPS53 , VPS52 , VPS51 ,
Methyltransferase.like	0.540289	0.529879	0.466484	0.473623	0.571139	0.499394	0.500306	0.465618	0.500921	33	METTL27 , VCPKMT , TRMT44 , RRNAD1 , NTMT1 , METTL9 , METTL8 , METTL7B , METTL7A , METTL6 , METTL5 , METTL4 , METTL3 , METTL2B , METTL2A , METTL26 , METTL25 , METTL23 , METTL22 , METTL21C , METTL21A , METTL18 , METTL17 , METTL16 , METTL15 , METTL14 , EEF1AKNMT , CSKMT , METTL11B , METTL1 , ETFBKMT , EEF1AKMT3 , EEF1AKMT2 ,
ANP32.acidic.nuclear.phosphoproteins	0.396308	0.405897	0.572461	0.589204	0.542728	0.455642	0.469781	0.470358	0.500867	5	ANP32E , ANP32D , ANP32C , ANP32B , ANP32A ,
Clarins	0.49898	0.498912	0.498693	0.49731	0.5	0.498975	0.498828	0.513311	0.500861	3	CLRN3 , CLRN2 , CLRN1 ,
Inhibin.subunits	0.49429	0.520056	0.490196	0.491395	0.509576	0.489472	0.505193	0.499981	0.500838	5	INHBE , INHBC , INHBB , INHBA , INHA ,
Shelterin.complex	0.53851	0.518893	0.500021	0.475811	0.529823	0.516438	0.517807	0.446685	0.500783	6	TINF2 , ACD , POT1 , TERF2IP , TERF2 , TERF1 ,
AAA.ATPases	0.577517	0.463681	0.533814	0.525911	0.531001	0.433636	0.515761	0.501439	0.500749	58	TOR4A , TOR3A , TOR2A , TOR1B , TOR1A , MDN1 , YME1L1 , WRNIP1 , VPS4B , VPS4A , VCP , TRIP13 , SPG7 , SPATA5L1 , SPATA5 , SPAST , RUVBL2 , RUVBL1 , RFC5 , RFC4 , RFC3 , RFC2 , RFC1 , PSMC6 , PSMC5 , PSMC4 , PSMC3 , PSMC2 , PSMC1 , PEX6 , PEX1 , ORC4 , ORC1 , NVL , NSF , LONP2 , LONP1 , KATNAL2 , KATNAL1 , KATNA1 , IQCA1 , FIGNL2 , FIGNL1 , FIGN , CLPX , CLPP , CLPB , CHTF18 , BCS1L , ATAD5 , ATA…
Taste.receptors	0.499484	0.50154	0.500948	0.499448	0.504511	0.5	0.499348	0.499443	0.500748	42	TAS1R3 , TAS1R2 , TAS1R1 , TAS2R9 , TAS2R8 , TAS2R7 , TAS2R6P , TAS2R68P , TAS2R67P , TAS2R64P , TAS2R63P , TAS2R62P , TAS2R60 , TAS2R50 , TAS2R5 , TAS2R46 , TAS2R45 , TAS2R43 , TAS2R42 , TAS2R41 , TAS2R40 , TAS2R4 , TAS2R39 , TAS2R38 , TAS2R37 , TAS2R36 , TAS2R33 , TAS2R31 , TAS2R30 , TAS2R3 , TAS2R2P , TAS2R22 , TAS2R20 , TAS2R19 , TAS2R18P , TAS2R16 , TAS2R15P , TAS2R14 , TAS2R13 , TAS2R12P , …
BTG.Tob.family	0.408348	0.531543	0.470693	0.464799	0.594584	0.477058	0.518373	0.448034	0.500726	6	TOB2 , TOB1 , BTG4 , BTG3 , BTG2 , BTG1 ,
Zinc.fingers.DBF.type	0.491059	0.523574	0.488201	0.48607	0.546014	0.445411	0.523414	0.492	0.500669	3	ZDBF2 , DBF4B , DBF4 ,
Bestrophins	0.497077	0.515165	0.499768	0.496873	0.496875	0.496994	0.500001	0.498987	0.500666	4	BEST4 , BEST3 , BEST2 , BEST1 ,
Paf1.RNA.polymerase.II.complex	0.455788	0.490472	0.521425	0.46122	0.509704	0.485747	0.537446	0.498555	0.500653	6	WDR61 , RTF1 , CDC73 , CTR9 , LEO1 , PAF1 ,
Arginine.vasopressin.and.oxytocin.receptors	0.498063	0.497933	0.492391	0.493505	0.493566	0.5	0.529052	0.498054	0.500643	4	OXTR , AVPR2 , AVPR1B , AVPR1A ,
KN.motif.and.ankyrin.repeat.domain.containing	0.674094	0.502905	0.494305	0.496608	0.575384	0.541283	0.454843	0.439084	0.50063	4	KANK4 , KANK3 , KANK2 , KANK1 ,
Cytochrome.P450.family.4	0.478106	0.501943	0.476129	0.545503	0.551022	0.500243	0.490513	0.438806	0.500594	38	CYP4Z2P , CYP4Z1 , CYP4X1 , CYP4V2 , CYP4F9P , CYP4F8 , CYP4F62P , CYP4F61P , CYP4F60P , CYP4F59P , CYP4F45P , CYP4F44P , CYP4F36P , CYP4F35P , CYP4F34P , CYP4F33P , CYP4F32P , CYP4F31P , CYP4F30P , CYP4F3 , CYP4F29P , CYP4F27P , CYP4F26P , CYP4F25P , CYP4F24P , CYP4F23P , CYP4F22 , CYP4F2 , CYP4F12 , CYP4F11 , CYP4F10P , CYP4B1 , CYP4A44P , CYP4A43P , CYP4A27P , CYP4A26P , CYP4A22 , CYP4A11 ,
S100.calcium.binding.proteins	0.970265	0.306075	0.510184	0.615475	0.532081	0.459833	0.565146	0.515337	0.50059	24	S100Z , S100P , S100G , S100B , S100A9 , S100A8 , S100A7P2 , S100A7P1 , S100A7L2 , S100A7A , S100A7 , S100A6 , S100A5 , S100A4 , S100A3 , S100A2 , S100A16 , S100A15A , S100A14 , S100A13 , S100A12 , S100A11 , S100A10 , S100A1 ,
Atypical.dual.specificity.phosphatases	0.578325	0.475289	0.480873	0.52267	0.586428	0.514397	0.473839	0.450543	0.500577	18	STYX , RNGTT , PTPMT1 , EPM2A , DUSP3 , DUSP28 , DUSP26 , DUSP23 , DUSP22 , DUSP21 , DUSP19 , DUSP18 , DUSP15 , DUSP14 , DUSP13 , DUSP12 , DUSP11 , DUPD1 ,
Alkaline.phosphatases	0.5	0.499021	0.500872	0.497057	0.507977	0.5	0.498946	0.5	0.500553	4	ALPG , ALPP , ALPL , ALPI ,
Pentatricopeptide.repeat.containing	0.479934	0.428431	0.537816	0.518424	0.584819	0.537843	0.444445	0.451972	0.500536	7	PRORP , PTCD3 , PTCD2 , PTCD1 , MRPS27 , POLRMT , LRPPRC ,
Carboxylesterases	0.5	0.495661	0.504392	0.501461	0.511134	0.495592	0.499324	0.4961	0.500523	5	CES5A , CES4A , CES3 , CES2 , CES1 ,
Sodium.channels.epithelial	0.5	0.499793	0.499783	0.499816	0.504477	0.499823	0.499783	0.5	0.500496	4	SCNN1G , SCNN1D , SCNN1B , SCNN1A ,
Exonucleases	0.512986	0.496903	0.563922	0.458234	0.47584	0.488683	0.494072	0.525795	0.500493	16	WRN , TREX2 , TREX1 , PAN2 , REXO4 , REXO2 , REXO1 , MGME1 , ISG20L2 , ISG20 , EXO5 , EXO1 , ERI3 , ERI2 , ERI1 , AEN ,
GDNF.family.ligands	0.568433	0.493037	0.492023	0.485522	0.528411	0.49344	0.517497	0.493445	0.500482	4	NRTN , GDNF , PSPN , ARTN ,
Growth.hormone.family	0.5	0.501728	0.501525	0.5	0.5	0.5	0.5	0.5	0.500465	6	GH2 , GH1 , CSHL1 , CSH2 , CSH1 , PRL ,
Receptor.transporter.proteins	0.5	0.481407	0.497784	0.498191	0.498606	0.498667	0.529916	0.498669	0.500463	5	RTP5 , RTP4 , RTP3 , RTP2 , RTP1 ,
Speedy.RINGO.cell.cycle.regulator.family	0.5	0.499867	0.499519	0.500536	0.508023	0.49672	0.501611	0.496723	0.500428	25	SPDYE22P , SPDYE21 , SPDYE20P , SPDYE19P , SPDYE18 , SPDYE17 , SPDYE16 , SPDYE15 , SPDYE14 , SPDYE13 , SPDYE12P , SPDYE11 , SPDYE10P , SPDYE9 , SPDYE8 , SPDYE7P , SPDYE6 , SPDYE5 , SPDYE4 , SPDYE3 , SPDYE2B , SPDYE2 , SPDYE1 , SPDYC , SPDYA ,
Origin.recognition.complex	0.415777	0.46532	0.538843	0.525081	0.582423	0.472421	0.47503	0.44386	0.500426	6	ORC6 , ORC5 , ORC4 , ORC3 , ORC2 , ORC1 ,
Negative.elongation.factor.complex.members	0.429015	0.505233	0.507516	0.502291	0.575334	0.43586	0.511567	0.464866	0.500381	4	NELFE , NELFCD , NELFB , NELFA ,
Myosin.binding.proteins	0.497765	0.499624	0.499605	0.497609	0.511493	0.462722	0.506027	0.525327	0.500344	8	MYOM3 , MYOM2 , MYOM1 , MYBPHL , MYBPH , MYBPC3 , MYBPC2 , MYBPC1 ,
Taste.1.receptors	0.499484	0.501552	0.503031	0.499448	0.499409	0.5	0.499348	0.499443	0.500319	3	TAS1R3 , TAS1R2 , TAS1R1 ,
Olfactory.receptors..family.2	0.499828	0.502939	0.499783	0.499816	0.499816	0.499823	0.499783	0.5	0.50028	113	OR2Z1 , OR2Y1 , OR2X1P , OR2W6P , OR2W5 , OR2W4P , OR2W3 , OR2W2P , OR2W1 , OR2V2 , OR2V1 , OR2U2P , OR2U1P , OR2T8 , OR2T7 , OR2T6 , OR2T5 , OR2T4 , OR2T35 , OR2T34 , OR2T33 , OR2T32P , OR2T3 , OR2T29 , OR2T27 , OR2T2 , OR2T12 , OR2T11 , OR2T10 , OR2T1 , OR2S2 , OR2S1P , OR2R1P , OR2Q1P , OR2P1P , OR2N1P , OR2M7 , OR2M5 , OR2M4 , OR2M3 , OR2M2 , OR2M1P , OR2L9P , OR2L8 , OR2L6P , OR2L5 , OR2L3 ,…
Integrin.alpha.subunits	0.505227	0.476832	0.557549	0.51732	0.489942	0.62101	0.432899	0.406172	0.500246	18	ITGAX , ITGAV , ITGAM , ITGAL , ITGAE , ITGAD , ITGA9 , ITGA8 , ITGA7 , ITGA6 , ITGA5 , ITGA4 , ITGA3 , ITGA2B , ITGA2 , ITGA11 , ITGA10 , ITGA1 ,
Galanin.receptors	0.5	0.486777	0.487777	0.514476	0.5	0.496105	0.528381	0.488113	0.500233	3	GALR3 , GALR2 , GALR1 ,
Acyl.CoA.synthetase.family	0.484518	0.511323	0.5167	0.471955	0.488231	0.615468	0.518553	0.379247	0.500211	27	ACSM6 , SLC27A6 , SLC27A5 , SLC27A4 , SLC27A3 , SLC27A2 , SLC27A1 , ACSS3 , ACSS2 , ACSS1 , ACSM5 , ACSM4 , ACSM3 , ACSM2B , ACSM2A , ACSM1 , ACSL6 , ACSL5 , ACSL4 , ACSL3 , ACSL1 , ACSF3 , ACSF2 , ACSBG2 , ACSBG1 , AASDH , AACS ,
ZYG11.cell.cycle.regulator.family	0.497801	0.490291	0.495978	0.503386	0.527005	0.533097	0.539463	0.412004	0.500175	3	ZYG11B , ZYG11A , ZER1 ,
NURF.complex	0.368433	0.533185	0.517002	0.490291	0.542208	0.50991	0.443918	0.46468	0.500171	4	SMARCA1 , RBBP7 , RBBP4 , BPTF ,
CDC.like.kinases	0.435196	0.578618	0.505406	0.472262	0.566808	0.39375	0.48149	0.502684	0.500145	4	CLK4 , CLK3 , CLK2 , CLK1 ,
Bombesin.receptors	0.5	0.5	0.5	0.501337	0.499785	0.5	0.5	0.499795	0.500131	3	NMBR , GRPR , BRS3 ,
Family.with.sequence.similarity.83	0.477648	0.523336	0.523921	0.504141	0.513493	0.47745	0.472267	0.485973	0.500083	8	FAM83H , FAM83G , FAM83F , FAM83E , FAM83D , FAM83C , FAM83B , FAM83A ,
Scavenger.receptors	0.501349	0.483323	0.516007	0.500071	0.5693	0.473107	0.566289	0.392376	0.500067	27	STAB2 , STAB1 , SSC5D , SSC4D , SCARF2 , SCARF1 , SCARB2 , SCARB1 , SCARA5 , SCARA3 , OLR1 , MSR1 , MRC1 , MEGF10 , MARCO , LY75 , CXCL16 , COLEC12 , CLEC7A , CD68 , CD36 , CD209 , CD207 , CD163L1 , CD163 , CD14 , AGER ,
Adhesion.G.protein.coupled.receptors..subfamily.E	0.5	0.499891	0.499819	0.5	0.5	0.499897	0.500939	0.499898	0.500064	5	ADGRE5 , ADGRE4P , ADGRE3 , ADGRE2 , ADGRE1 ,
ATP.binding.cassette.subfamily.G	0.486976	0.584089	0.467367	0.490528	0.509537	0.467182	0.485382	0.496353	0.500063	5	ABCG8 , ABCG5 , ABCG4 , ABCG2 , ABCG1 ,
SKI.transcriptional.corepressors	0.582616	0.471256	0.49674	0.520414	0.562487	0.492046	0.517496	0.439982	0.50006	4	SKOR2 , SKOR1 , SKIL , SKI ,
UPF1.like.RNA.helicases	0.515643	0.541235	0.533721	0.507649	0.542006	0.486728	0.518607	0.37039	0.500048	11	ZGRF1 , HELZ2 , HELZ , DNA2 , MOV10 , MOV10L1 , IGHMBP2 , UPF1 , ZNFX1 , AQR , SETX ,
Heparin.binding.growth.factor.family	0.375344	0.471562	0.480098	0.490775	0.631476	0.404041	0.517276	0.504809	0.500005	3	PSIP1 , HDGFL1 , HDGF ,
TCF.LEF.transcription.factor.family	0.4948	0.49978	0.498873	0.501477	0.509618	0.494772	0.49551	0.5	0.500004	4	LEF1 , TCF7L2 , TCF7L1 , TCF7 ,
X5S.ribosomal.RNAs	0.5	0.5	0.5	0.5	0.5	0.5	0.5	0.5	0.5	17	RNA5S9 , RNA5S8 , RNA5S7 , RNA5S6 , RNA5S5 , RNA5S4 , RNA5S3 , RNA5S2 , RNA5S17 , RNA5S16 , RNA5S15 , RNA5S14 , RNA5S13 , RNA5S12 , RNA5S11 , RNA5S10 , RNA5S1 ,
Activating.leukocyte.immunoglobulin.like.receptors	0.5	0.5	0.5	0.5	0.5	0.5	0.5	0.5	0.5	6	LILRA6 , LILRA5 , LILRA4 , LILRA3 , LILRA2 , LILRA1 ,
Arylacetamide.deacetylase.family	0.5	0.5	0.5	0.5	0.5	0.5	0.5	0.5	0.5	4	AADACL4 , AADACL3 , AADACL2 , AADAC ,
Cavins	0.5	0.5	0.5	0.5	0.5	0.5	0.5	0.5	0.5	4	CAVIN2 , CAVIN1 , CAVIN3 , CAVIN4 ,
Cellular.communication.network.factors	0.5	0.5	0.5	0.5	0.5	0.5	0.5	0.5	0.5	6	CCN6 , CCN5 , CCN4 , CCN3 , CCN2 , CCN1 ,
Chloride.channel.accessory	0.5	0.5	0.5	0.5	0.5	0.5	0.5	0.5	0.5	4	CLCA4 , CLCA3P , CLCA2 , CLCA1 ,
Chymotrypsin.like.elastases	0.5	0.5	0.5	0.5	0.5	0.5	0.5	0.5	0.5	5	CELA3B , CELA3A , CELA2B , CELA2A , CELA1 ,
CT.antigen.family.47	0.5	0.5	0.5	0.5	0.5	0.5	0.5	0.5	0.5	13	CT47B1 , CT47A9 , CT47A8 , CT47A7 , CT47A6 , CT47A5 , CT47A4 , CT47A3 , CT47A2 , CT47A12 , CT47A11 , CT47A10 , CT47A1 ,
CTAGE.family	0.5	0.5	0.5	0.5	0.5	0.5	0.5	0.5	0.5	16	MIA3 , MIA2 , CTAGE9 , CTAGE8 , CTAGE7P , CTAGE6 , CTAGE4 , CTAGE3P , CTAGE16P , CTAGE15 , CTAGE14P , CTAGE13P , CTAGE12P , CTAGE11P , CTAGE10P , CTAGE1 ,
Cysteine.rich.secretory.protein.family	0.5	0.5	0.5	0.5	0.5	0.5	0.5	0.5	0.5	3	CRISP3 , CRISP2 , CRISP1 ,
Cytochrome.P450.family.11	0.5	0.5	0.5	0.5	0.5	0.5	0.5	0.5	0.5	3	CYP11B2 , CYP11B1 , CYP11A1 ,
Cytoplasmic.ribosomal.RNAs	0.5	0.5	0.5	0.5	0.5	0.5	0.5	0.5	0.5	62	RNA18S5 , RNA18S4 , RNA18S3 , RNA18S2 , RNA18S1 , RNA5-8S5 , RNA5-8S4 , RNA5-8S3 , RNA5-8S2 , RNA5-8S1 , RNA28S5 , RNA28S4 , RNA28S3 , RNA28S2 , RNA28S1 , RNA45S5 , RNA45S4 , RNA45S3 , RNA45S2 , RNA45S1 , RNA45SN5 , RNA45SN4 , RNA45SN3 , RNA45SN2 , RNA45SN1 , RNA28SN5 , RNA28SN4 , RNA28SN3 , RNA28SN2 , RNA28SN1 , RNA18SN5 , RNA18SN4 , RNA18SN3 , RNA18SN2 , RNA18SN1 , RNA5-8SN5 , RNA5-8SN4 , RNA5-…
Defensins..alpha	0.5	0.5	0.5	0.5	0.5	0.5	0.5	0.5	0.5	12	DEFA9P , DEFA8P , DEFA7P , DEFA6 , DEFA5 , DEFA4 , DEFA3 , DEFA1B , DEFA1A3 , DEFA11P , DEFA10P , DEFA1 ,
divergent.protein.kinase.domain.family	0.5	0.5	0.5	0.5	0.5	0.5	0.5	0.5	0.5	5	DIPK2B , DIPK2A , DIPK1C , DIPK1B , DIPK1A ,
Elongin.complex	0.5	0.5	0.5	0.5	0.5	0.5	0.5	0.5	0.5	8	ELOC , ELOB , ELOA3D , ELOA3C , ELOA3B , ELOA3 , ELOA2 , ELOA ,
Envelope.ERV.derived.genes	0.5	0.5	0.5	0.5	0.5	0.5	0.5	0.5	0.5	14	ERVK-32 , ERVH-10 , ERVH-9 , ERVH-8 , ERVV-2 , ERVV-1 , ERVMER34-1 , ERV3-1 , ERVS71-1 , ERVPABLB-1 , ERVK-21 , ERVK-19 , ERVK-8 , ERVFC1-1 ,
Formyl.peptide.receptors	0.5	0.5	0.5	0.5	0.5	0.5	0.5	0.5	0.5	3	FPR3 , FPR2 , FPR1 ,
GLIPR.family	0.5	0.5	0.5	0.5	0.5	0.5	0.5	0.5	0.5	3	GLIPR1L2 , GLIPR1L1 , GLIPR1 ,
H2A.histones	0.5	0.5	0.5	0.5	0.5	0.5	0.5	0.5	0.5	31	MACROH2A2 , MACROH2A1 , H2AZ2 , H2AZ1 , H2AX , H2AW , H2AJ , H2AC9P , H2AC8 , H2AC7 , H2AC6 , H2AC5P , H2AC4 , H2AC3P , H2AC2P , H2AC21 , H2AC20 , H2AC19 , H2AC18 , H2AC17 , H2AC16 , H2AC15 , H2AC14 , H2AC13 , H2AC12 , H2AC11 , H2AC10P , H2AC1 , H2AB3 , H2AB2 , H2AB1 ,
H2B.histones	0.5	0.5	0.5	0.5	0.5	0.5	0.5	0.5	0.5	28	H2BW4P , H2BW3P , H2BW2 , H2BW1 , H2BU2P , H2BU1 , H2BS1 , H2BC9 , H2BC8 , H2BC7 , H2BC6 , H2BC5 , H2BC4 , H2BC3 , H2BC2P , H2BC21 , H2BC20P , H2BC19P , H2BC18 , H2BC17 , H2BC16P , H2BC15 , H2BC14 , H2BC13 , H2BC12 , H2BC11 , H2BC10 , H2BC1 ,
H4.histones	0.5	0.5	0.5	0.5	0.5	0.5	0.5	0.5	0.5	16	H4C9 , H4C8 , H4C7 , H4C6 , H4C5 , H4C4 , H4C3 , H4C2 , H4C15 , H4C14 , H4C13 , H4C12 , H4C11 , H4C10P , H4C1 , H4-16 ,
Histatins.and.statherin	0.5	0.5	0.5	0.5	0.5	0.5	0.5	0.5	0.5	3	STATH , HTN3 , HTN1 ,
Histocompatibility.complex	0.5	0.5	0.5	0.5	0.5	0.5	0.5	0.5	0.5	44	HLA-Z , HLA-Y , HLA-X , HLA-W , HLA-V , HLA-U , HLA-T , HLA-S , HLA-P , HLA-N , HLA-L , HLA-K , HLA-J , HLA-H , HLA-G , HLA-F , HLA-E , HLA-DRB9 , HLA-DRB8 , HLA-DRB7 , HLA-DRB6 , HLA-DRB5 , HLA-DRB4 , HLA-DRB3 , HLA-DRB2 , HLA-DRB1 , HLA-DRA , HLA-DQB3 , HLA-DQB2 , HLA-DQB1 , HLA-DQA2 , HLA-DQA1 , HLA-DPB2 , HLA-DPB1 , HLA-DPA3 , HLA-DPA2 , HLA-DPA1 , HLA-DOB , HLA-DOA , HLA-DMB , HLA-DMA , HLA-…
IGF.like.family	0.5	0.5	0.5	0.5	0.5	0.5	0.5	0.5	0.5	4	IGFL4 , IGFL3 , IGFL2 , IGFL1 ,
Keratin.associated.proteins	0.5	0.5	0.5	0.5	0.5	0.5	0.5	0.5	0.5	112	KRTAP9-9 , KRTAP9-8 , KRTAP9-7 , KRTAP9-6 , KRTAP9-4 , KRTAP9-3 , KRTAP9-2 , KRTAP9-11P , KRTAP9-10P , KRTAP9-1 , KRTAP8-3P , KRTAP8-2P , KRTAP8-1 , KRTAP7-1 , KRTAP6-3 , KRTAP6-2 , KRTAP6-1 , KRTAP5-9 , KRTAP5-8 , KRTAP5-7 , KRTAP5-6 , KRTAP5-5 , KRTAP5-4 , KRTAP5-3 , KRTAP5-2 , KRTAP5-14P , KRTAP5-13P , KRTAP5-11 , KRTAP5-10 , KRTAP5-1 , KRTAP4-9 , KRTAP4-8 , KRTAP4-7 , KRTAP4-6 , KRTAP4-5 , KR…
Killer.cell.immunoglobulin.like.receptors	0.5	0.5	0.5	0.5	0.5	0.5	0.5	0.5	0.5	18	KIR3DX1 , KIR3DS1 , KIR3DP1 , KIR3DL3 , KIR3DL2 , KIR3DL1 , KIR2DS5 , KIR2DS4 , KIR2DS3 , KIR2DS2 , KIR2DS1 , KIR2DP1 , KIR2DL5B , KIR2DL5A , KIR2DL4 , KIR2DL3 , KIR2DL2 , KIR2DL1 ,
Late.cornified.envelope.proteins	0.5	0.5	0.5	0.5	0.5	0.5	0.5	0.5	0.5	28	C1orf68 , SMCP , LINC00302 , LCEP4 , LCEP3 , LCEP2 , LCEP1 , LCE6A , LCE5A , LCE4A , LCE3E , LCE3D , LCE3C , LCE3B , LCE3A , LCE2D , LCE2C , LCE2B , LCE2A , LCE1F , LCE1E , LCE1D , LCE1C , LCE1B , LCE1A , KPRP , CRNN , CRCT1 ,
Membrane.associated.ring.CH.type.fingers	0.5	0.5	0.5	0.5	0.5	0.5	0.5	0.5	0.5	11	MARCHF9 , MARCHF8 , MARCHF7 , MARCHF6 , MARCHF5 , MARCHF4 , MARCHF3 , MARCHF2 , MARCHF11 , MARCHF10 , MARCHF1 ,
MIA.family	0.5	0.5	0.5	0.5	0.5	0.5	0.5	0.5	0.5	4	OTOR , MIA3 , MIA2 , MIA ,
MicroRNA.MIR1.206.family	0.5	0.5	0.5	0.5	0.5	0.5	0.5	0.5	0.5	3	MIR206 , MIR1-2 , MIR1-1 ,
MicroRNA.MIR10.100.family	0.5	0.5	0.5	0.5	0.5	0.5	0.5	0.5	0.5	8	MIR99B , MIR99A , MIR125B2 , MIR125B1 , MIR125A , MIR10B , MIR10A , MIR100 ,
MicroRNA.MIR103.107.family	0.5	0.5	0.5	0.5	0.5	0.5	0.5	0.5	0.5	5	MIR107 , MIR103B2 , MIR103B1 , MIR103A2 , MIR103A1 ,
MicroRNA.MIR1184.family	0.5	0.5	0.5	0.5	0.5	0.5	0.5	0.5	0.5	3	MIR1184-3 , MIR1184-2 , MIR1184-1 ,
MicroRNA.MIR124.family	0.5	0.5	0.5	0.5	0.5	0.5	0.5	0.5	0.5	3	MIR124-3 , MIR124-2 , MIR124-1 ,
MicroRNA.MIR1244.family	0.5	0.5	0.5	0.5	0.5	0.5	0.5	0.5	0.5	4	MIR1244-4 , MIR1244-3 , MIR1244-2 , MIR1244-1 ,
MicroRNA.MIR1255.family	0.5	0.5	0.5	0.5	0.5	0.5	0.5	0.5	0.5	3	MIR1255B2 , MIR1255B1 , MIR1255A ,
MicroRNA.MIR130.family	0.5	0.5	0.5	0.5	0.5	0.5	0.5	0.5	0.5	5	MIR454 , MIR301B , MIR301A , MIR130B , MIR130A ,
MicroRNA.MIR1302.family	0.5	0.5	0.5	0.5	0.5	0.5	0.5	0.5	0.5	11	MIR1302-9 , MIR1302-8 , MIR1302-7 , MIR1302-6 , MIR1302-5 , MIR1302-4 , MIR1302-3 , MIR1302-2 , MIR1302-11 , MIR1302-10 , MIR1302-1 ,
MicroRNA.MIR133.family	0.5	0.5	0.5	0.5	0.5	0.5	0.5	0.5	0.5	3	MIR133B , MIR133A2 , MIR133A1 ,
MicroRNA.MIR135.family	0.5	0.5	0.5	0.5	0.5	0.5	0.5	0.5	0.5	3	MIR135B , MIR135A2 , MIR135A1 ,
MicroRNA.MIR141.200.family	0.5	0.5	0.5	0.5	0.5	0.5	0.5	0.5	0.5	5	MIR429 , MIR200C , MIR200B , MIR200A , MIR141 ,
MicroRNA.MIR148.152.family	0.5	0.5	0.5	0.5	0.5	0.5	0.5	0.5	0.5	3	MIR152 , MIR148B , MIR148A ,
MicroRNA.MIR15.16.family	0.5	0.5	0.5	0.5	0.5	0.5	0.5	0.5	0.5	9	MIR646 , MIR503 , MIR424 , MIR497 , MIR195 , MIR16-2 , MIR16-1 , MIR15B , MIR15A ,
MicroRNA.MIR154.family	0.5	0.5	0.5	0.5	0.5	0.5	0.5	0.5	0.5	18	MIR1185-2 , MIR1185-1 , MIR656 , MIR655 , MIR539 , MIR496 , MIR494 , MIR487B , MIR487A , MIR410 , MIR409 , MIR323B , MIR323A , MIR382 , MIR381 , MIR377 , MIR369 , MIR154 ,
MicroRNA.MIR17.family	0.5	0.5	0.5	0.5	0.5	0.5	0.5	0.5	0.5	8	MIR106B , MIR106A , MIR93 , MIR20B , MIR20A , MIR18B , MIR18A , MIR17 ,
MicroRNA.MIR181.family	0.5	0.5	0.5	0.5	0.5	0.5	0.5	0.5	0.5	6	MIR181D , MIR181C , MIR181B2 , MIR181B1 , MIR181A2 , MIR181A1 ,
MicroRNA.MIR188.532.family	0.5	0.5	0.5	0.5	0.5	0.5	0.5	0.5	0.5	3	MIR660 , MIR532 , MIR188 ,
MicroRNA.MIR19.family	0.5	0.5	0.5	0.5	0.5	0.5	0.5	0.5	0.5	3	MIR19B2 , MIR19B1 , MIR19A ,
MicroRNA.MIR196.family	0.5	0.5	0.5	0.5	0.5	0.5	0.5	0.5	0.5	3	MIR196B , MIR196A2 , MIR196A1 ,
MicroRNA.MIR1972.family	0.5	0.5	0.5	0.5	0.5	0.5	0.5	0.5	0.5	3	MIR5708 , MIR1972-2 , MIR1972-1 ,
MicroRNA.MIR199.family	0.5	0.5	0.5	0.5	0.5	0.5	0.5	0.5	0.5	3	MIR199B , MIR199A2 , MIR199A1 ,
MicroRNA.MIR219.family	0.5	0.5	0.5	0.5	0.5	0.5	0.5	0.5	0.5	3	MIR219B , MIR219A2 , MIR219A1 ,
MicroRNA.MIR25.92.family	0.5	0.5	0.5	0.5	0.5	0.5	0.5	0.5	0.5	5	MIR92B , MIR92A2 , MIR92A1 , MIR363 , MIR25 ,
MicroRNA.MIR26.family	0.5	0.5	0.5	0.5	0.5	0.5	0.5	0.5	0.5	3	MIR26B , MIR26A2 , MIR26A1 ,
MicroRNA.MIR28.151.family	0.5	0.5	0.5	0.5	0.5	0.5	0.5	0.5	0.5	3	MIR151B , MIR151A , MIR28 ,
MicroRNA.MIR29.family	0.5	0.5	0.5	0.5	0.5	0.5	0.5	0.5	0.5	4	MIR29C , MIR29B2 , MIR29B1 , MIR29A ,
MicroRNA.MIR30.family	0.5	0.5	0.5	0.5	0.5	0.5	0.5	0.5	0.5	6	MIR30E , MIR30D , MIR30C2 , MIR30C1 , MIR30B , MIR30A ,
MicroRNA.MIR302.family	0.5	0.5	0.5	0.5	0.5	0.5	0.5	0.5	0.5	5	MIR302F , MIR302D , MIR302C , MIR302B , MIR302A ,
MicroRNA.MIR3156.family	0.5	0.5	0.5	0.5	0.5	0.5	0.5	0.5	0.5	3	MIR3156-3 , MIR3156-2 , MIR3156-1 ,
MicroRNA.MIR3180.family	0.5	0.5	0.5	0.5	0.5	0.5	0.5	0.5	0.5	5	MIR3180-5 , MIR3180-4 , MIR3180-3 , MIR3180-2 , MIR3180-1 ,
MicroRNA.MIR320.family	0.5	0.5	0.5	0.5	0.5	0.5	0.5	0.5	0.5	8	MIR320E , MIR320D2 , MIR320D1 , MIR320C2 , MIR320C1 , MIR320B2 , MIR320B1 , MIR320A ,
MicroRNA.MIR329.family	0.5	0.5	0.5	0.5	0.5	0.5	0.5	0.5	0.5	4	MIR543 , MIR495 , MIR329-2 , MIR329-1 ,
MicroRNA.MIR34.449.family	0.5	0.5	0.5	0.5	0.5	0.5	0.5	0.5	0.5	6	MIR449C , MIR449B , MIR449A , MIR34C , MIR34B , MIR34A ,
MicroRNA.MIR3670.family	0.5	0.5	0.5	0.5	0.5	0.5	0.5	0.5	0.5	4	MIR3670-4 , MIR3670-3 , MIR3670-2 , MIR3670-1 ,
MicroRNA.MIR371.family	0.5	0.5	0.5	0.5	0.5	0.5	0.5	0.5	0.5	4	MIR373 , MIR372 , MIR371B , MIR371A ,
MicroRNA.MIR374.family	0.5	0.5	0.5	0.5	0.5	0.5	0.5	0.5	0.5	3	MIR374C , MIR374B , MIR374A ,
MicroRNA.MIR376.family	0.5	0.5	0.5	0.5	0.5	0.5	0.5	0.5	0.5	4	MIR376C , MIR376B , MIR376A2 , MIR376A1 ,
MicroRNA.MIR378.family	0.5	0.5	0.5	0.5	0.5	0.5	0.5	0.5	0.5	5	MIR378E , MIR378D2 , MIR378D1 , MIR378B , MIR378A ,
MicroRNA.MIR379.family	0.5	0.5	0.5	0.5	0.5	0.5	0.5	0.5	0.5	5	MIR1197 , MIR758 , MIR411 , MIR380 , MIR379 ,
MicroRNA.MIR450.family	0.5	0.5	0.5	0.5	0.5	0.5	0.5	0.5	0.5	3	MIR450B , MIR450A2 , MIR450A1 ,
MicroRNA.MIR500.family	0.5	0.5	0.5	0.5	0.5	0.5	0.5	0.5	0.5	5	MIR502 , MIR501 , MIR500B , MIR500A , MIR362 ,
MicroRNA.MIR506.family	0.5	0.5	0.5	0.5	0.5	0.5	0.5	0.5	0.5	18	MIR508 , MIR514B , MIR514A3 , MIR514A2 , MIR514A1 , MIR513C , MIR513B , MIR513A2 , MIR513A1 , MIR512-2 , MIR512-1 , MIR511 , MIR510 , MIR509-3 , MIR509-2 , MIR509-1 , MIR507 , MIR506 ,
MicroRNA.MIR515.family	0.5	0.5	0.5	0.5	0.5	0.5	0.5	0.5	0.5	42	MIR520C , MIR520B , MIR520A , MIR519E , MIR519D , MIR519C , MIR519B , MIR519A2 , MIR519A1 , MIR518F , MIR518E , MIR518D , MIR518C , MIR518B , MIR518A2 , MIR518A1 , MIR517C , MIR517B , MIR517A , MIR516B2 , MIR516B1 , MIR516A2 , MIR516A1 , MIR515-2 , MIR515-1 , MIR1283-2 , MIR1283-1 , MIR520G , MIR527 , MIR526B , MIR526A2 , MIR526A1 , MIR525 , MIR524 , MIR523 , MIR522 , MIR521-2 , MIR521-1 , MIR520…
MicroRNA.MIR548.family	0.5	0.5	0.5	0.5	0.5	0.5	0.5	0.5	0.5	72	MIR548K , MIR603 , MIR579 , MIR570 , MIR548Z , MIR548Y , MIR548X2 , MIR548X , MIR548W , MIR548V , MIR548U , MIR548T , MIR548S , MIR548Q , MIR548P , MIR548O2 , MIR548N , MIR548M , MIR548J , MIR548I4 , MIR548I3 , MIR548I2 , MIR548I1 , MIR548H5 , MIR548H4 , MIR548H3 , MIR548H2 , MIR548H1 , MIR548G , MIR548F5 , MIR548F4 , MIR548F3 , MIR548F2 , MIR548F1 , MIR548E , MIR548D2 , MIR548D1 , MIR548C , MIR5…
MicroRNA.MIR550.family	0.5	0.5	0.5	0.5	0.5	0.5	0.5	0.5	0.5	5	MIR550B2 , MIR550B1 , MIR550A3 , MIR550A2 , MIR550A1 ,
MicroRNA.MIR7.family	0.5	0.5	0.5	0.5	0.5	0.5	0.5	0.5	0.5	3	MIR7-3 , MIR7-2 , MIR7-1 ,
MicroRNA.MIR888.family	0.5	0.5	0.5	0.5	0.5	0.5	0.5	0.5	0.5	5	MIR890 , MIR888 , MIR892C , MIR892B , MIR892A ,
MicroRNA.MIR9.family	0.5	0.5	0.5	0.5	0.5	0.5	0.5	0.5	0.5	3	MIR9-3 , MIR9-2 , MIR9-1 ,
MicroRNA.MIR95.family	0.5	0.5	0.5	0.5	0.5	0.5	0.5	0.5	0.5	4	MIR1264 , MIR545 , MIR421 , MIR95 ,
MicroRNA.MIRLET7.family	0.5	0.5	0.5	0.5	0.5	0.5	0.5	0.5	0.5	12	MIRLET7I , MIRLET7G , MIRLET7F2 , MIRLET7F1 , MIRLET7E , MIRLET7D , MIRLET7C , MIRLET7B , MIRLET7A3 , MIRLET7A2 , MIRLET7A1 , MIR98 ,
MicroRNA.non.coding.host.genes	0.5	0.5	0.5	0.5	0.5	0.5	0.5	0.5	0.5	75	MIR223HG , PVT1 , MIRLET7BHG , MIRLET7A1HG , MIR99AHG , MIR9-3HG , MIR924HG , MIR762HG , MIR7515HG , MIR7-3HG , MIR670HG , MIR663AHG , MIR646HG , MIR600HG , MIR583HG , MIR570HG , MIR5689HG , MIR548XHG , MIR548A1HG , MIR503HG , MIR497HG , MIR4713HG , MIR4697HG , MIR4527HG , MIR4500HG , MIR4458HG , MIR4453HG , MIR4435-2HG , MIR4432HG , MIR4422HG , MIR4307HG , MIR4300HG , MIR4290HG , MIR3976HG , MIR…
MicroRNAs	0.5	0.5	0.5	0.5	0.5	0.5	0.5	0.5	0.5	1912	MIR1303 , MIR1301 , MIR1299 , MIR1298 , MIR1297 , MIR1296 , MIR1295B , MIR1295A , MIR1294 , MIR1293 , MIR1292 , MIR1291 , MIR1290 , MIR1288 , MIR1287 , MIR1286 , MIR1284 , MIR1282 , MIR1281 , MIR1279 , MIR1278 , MIR1277 , MIR1276 , MIR1275 , MIR1273H , MIR1273C , MIR1272 , MIR1271 , MIR1270 , MIR127 , MIR1269B , MIR1269A , MIR1268B , MIR1268A , MIR1267 , MIR1266 , MIR1265 , MIR1263 , MIR1262 , MI…
MINDY.deubiquitinases	0.5	0.5	0.5	0.5	0.5	0.5	0.5	0.5	0.5	5	MINDY4B , MINDY4 , MINDY3 , MINDY2 , MINDY1 ,
NBPF.members	0.5	0.5	0.5	0.5	0.5	0.5	0.5	0.5	0.5	23	NBPF9 , NBPF8 , NBPF7 , NBPF6 , NBPF5P , NBPF4 , NBPF3 , NBPF2P , NBPF26 , NBPF25P , NBPF22P , NBPF21P , NBPF20 , NBPF19 , NBPF18P , NBPF17P , NBPF15 , NBPF14 , NBPF13P , NBPF12 , NBPF11 , NBPF10 , NBPF1 ,
Olfactory.receptors..family.1	0.5	0.5	0.5	0.5	0.5	0.5	0.5	0.5	0.5	40	OR1X5P , OR1X1P , OR1S2 , OR1S1 , OR1R1P , OR1Q1 , OR1P1 , OR1N2 , OR1N1 , OR1M4P , OR1M1 , OR1L8 , OR1L6 , OR1L4 , OR1L3 , OR1L1 , OR1K1 , OR1J4 , OR1J2 , OR1J1 , OR1I1 , OR1H1P , OR1G1 , OR1F2P , OR1F12 , OR1F1 , OR1E3 , OR1E2 , OR1E1 , OR1D5 , OR1D4 , OR1D3P , OR1D2 , OR1C1 , OR1B1 , OR1AC1P , OR1AB1P , OR1AA1P , OR1A2 , OR1A1 ,
Olfactory.receptors..family.10	0.5	0.5	0.5	0.5	0.5	0.5	0.5	0.5	0.5	66	OR10Z1 , OR10Y1P , OR10X1 , OR10W1 , OR10V7P , OR10V3P , OR10V2P , OR10V1 , OR10U1P , OR10T2 , OR10T1P , OR10S1 , OR10R3P , OR10R2 , OR10R1P , OR10Q2P , OR10Q1 , OR10P1 , OR10N1P , OR10K2 , OR10K1 , OR10J9P , OR10J8P , OR10J7P , OR10J6P , OR10J5 , OR10J4 , OR10J3 , OR10J2P , OR10J1 , OR10H5 , OR10H4 , OR10H3 , OR10H2 , OR10H1 , OR10G9 , OR10G8 , OR10G7 , OR10G6 , OR10G5P , OR10G4 , OR10G3 , OR10G…
Olfactory.receptors..family.11	0.5	0.5	0.5	0.5	0.5	0.5	0.5	0.5	0.5	25	OR11J7P , OR11J6P , OR11Q1P , OR11P1P , OR11N1P , OR11M1P , OR11L1 , OR11K2P , OR11K1P , OR11J5P , OR11J2P , OR11J1P , OR11I1P , OR11H7 , OR11H6 , OR11H5P , OR11H4 , OR11H3P , OR11H2 , OR11H13P , OR11H12 , OR11H1 , OR11G2 , OR11G1P , OR11A1 ,
Olfactory.receptors..family.12	0.5	0.5	0.5	0.5	0.5	0.5	0.5	0.5	0.5	3	OR12D3 , OR12D2 , OR12D1 ,
Olfactory.receptors..family.13	0.5	0.5	0.5	0.5	0.5	0.5	0.5	0.5	0.5	23	OR13Z3P , OR13Z2P , OR13Z1P , OR13K1P , OR13J1 , OR13I1P , OR13H1 , OR13G1 , OR13F1 , OR13E1P , OR13D3P , OR13D2P , OR13D1 , OR13C9 , OR13C8 , OR13C7 , OR13C6P , OR13C5 , OR13C4 , OR13C3 , OR13C2 , OR13C1P , OR13A1 ,
Olfactory.receptors..family.14	0.5	0.5	0.5	0.5	0.5	0.5	0.5	0.5	0.5	7	OR14L1P , OR14K1 , OR14J1 , OR14I1 , OR14C36 , OR14A2 , OR14A16 ,
Olfactory.receptors..family.4	0.5	0.5	0.5	0.5	0.5	0.5	0.5	0.5	0.5	128	OR4X7P , OR4X2 , OR4X1 , OR4W1P , OR4V1P , OR4U1P , OR4T1P , OR4S2 , OR4S1 , OR4R3P , OR4R2P , OR4R1P , OR4Q3 , OR4Q2 , OR4Q1P , OR4P4 , OR4P1P , OR4N5 , OR4N4 , OR4N3P , OR4N2 , OR4N1P , OR4M2 , OR4M1 , OR4L1 , OR4K8P , OR4K7P , OR4K6P , OR4K5 , OR4K4P , OR4K3 , OR4K2 , OR4K17 , OR4K16P , OR4K15 , OR4K14 , OR4K13 , OR4K12P , OR4K11P , OR4K1 , OR4H6P , OR4H12P , OR4G6P , OR4G4P , OR4G3P , OR4G2P …
Olfactory.receptors..family.5	0.5	0.5	0.5	0.5	0.5	0.5	0.5	0.5	0.5	112	OR5W2 , OR5W1P , OR5V1 , OR5T3 , OR5T2 , OR5T1 , OR5S1P , OR5R1 , OR5P4P , OR5P3 , OR5P2 , OR5P1P , OR5M9 , OR5M8 , OR5M7P , OR5M6P , OR5M5P , OR5M4P , OR5M3 , OR5M2P , OR5M14P , OR5M13P , OR5M12P , OR5M11 , OR5M10 , OR5M1 , OR5L2 , OR5L1 , OR5K4 , OR5K3 , OR5K2 , OR5K1 , OR5J7P , OR5J2 , OR5J1P , OR5I1 , OR5H8 , OR5H7P , OR5H6 , OR5H5P , OR5H4P , OR5H3P , OR5H2 , OR5H15 , OR5H14 , OR5H1 , OR5G5P…
Olfactory.receptors..family.52	0.5	0.5	0.5	0.5	0.5	0.5	0.5	0.5	0.5	49	OR52Z1 , OR52Y1P , OR52X1P , OR52W1 , OR52V1P , OR52U1P , OR52T1P , OR52S1P , OR52R1 , OR52Q1P , OR52P2P , OR52P1P , OR52N5 , OR52N4 , OR52N3P , OR52N2 , OR52N1 , OR52M2P , OR52M1 , OR52L2P , OR52L1 , OR52K3P , OR52K2 , OR52K1 , OR52J3 , OR52J2P , OR52J1P , OR52I2 , OR52I1 , OR52H2P , OR52H1 , OR52E8 , OR52E7P , OR52E6 , OR52E5 , OR52E4 , OR52E3P , OR52E2 , OR52E1 , OR52D1 , OR52B6 , OR52B5P , OR…
Olfactory.receptors..family.56	0.5	0.5	0.5	0.5	0.5	0.5	0.5	0.5	0.5	9	OR56B4 , OR56B3P , OR56B2P , OR56B1 , OR56A7P , OR56A5 , OR56A4 , OR56A3 , OR56A1 ,
Olfactory.receptors..family.6	0.5	0.5	0.5	0.5	0.5	0.5	0.5	0.5	0.5	51	OR6Y1 , OR6X1 , OR6W1P , OR6V1 , OR6U2P , OR6T1 , OR6S1 , OR6R2P , OR6R1P , OR6Q1 , OR6P1 , OR6N2 , OR6N1 , OR6M3P , OR6M2P , OR6M1 , OR6L2P , OR6L1P , OR6K6 , OR6K5P , OR6K4P , OR6K3 , OR6K2 , OR6K1P , OR6J1 , OR6F1 , OR6E1P , OR6D1P , OR6C7P , OR6C76 , OR6C75 , OR6C74 , OR6C73P , OR6C72P , OR6C71P , OR6C70 , OR6C69P , OR6C68 , OR6C66P , OR6C65 , OR6C64P , OR6C6 , OR6C5P , OR6C4 , OR6C3 , OR6C2 …
Olfactory.receptors..family.7	0.5	0.5	0.5	0.5	0.5	0.5	0.5	0.5	0.5	114	OR7E103P , OR7M1P , OR7L1P , OR7K1P , OR7H2P , OR7H1P , OR7G3 , OR7G2 , OR7G15P , OR7G1 , OR7E99P , OR7E97P , OR7E96P , OR7E94P , OR7E93P , OR7E91P , OR7E90P , OR7E8P , OR7E89P , OR7E87P , OR7E86P , OR7E85P , OR7E84P , OR7E83P , OR7E7P , OR7E66P , OR7E62P , OR7E5P , OR7E59P , OR7E55P , OR7E53P , OR7E4P , OR7E47P , OR7E46P , OR7E43P , OR7E41P , OR7E39P , OR7E38P , OR7E37P , OR7E36P , OR7E35P , OR7…
Olfactory.receptors..family.8	0.5	0.5	0.5	0.5	0.5	0.5	0.5	0.5	0.5	49	OR8X1P , OR8V1P , OR8U9 , OR8U8 , OR8U1 , OR8T1P , OR8S21P , OR8S1 , OR8R1P , OR8Q1P , OR8L1P , OR8K5 , OR8K4P , OR8K3 , OR8K2P , OR8K1 , OR8J3 , OR8J2 , OR8J1 , OR8I4P , OR8I2 , OR8I1P , OR8H3 , OR8H2 , OR8H1 , OR8G7P , OR8G5 , OR8G3P , OR8G2P , OR8G1 , OR8F1P , OR8D4 , OR8D2 , OR8D1 , OR8C1P , OR8B9P , OR8B8 , OR8B7P , OR8B6P , OR8B5P , OR8B4 , OR8B3 , OR8B2 , OR8B1P , OR8B12 , OR8B10P , OR8A3P…
Olfactory.receptors..family.9	0.5	0.5	0.5	0.5	0.5	0.5	0.5	0.5	0.5	23	OR9S24P , OR9R1P , OR9Q2 , OR9Q1 , OR9P1P , OR9N1P , OR9M1P , OR9L1P , OR9K2 , OR9K1P , OR9I3P , OR9I2P , OR9I1 , OR9H1P , OR9G9 , OR9G4 , OR9G3P , OR9G2P , OR9G1 , OR9A4 , OR9A3P , OR9A2 , OR9A1P ,
PAGE.family	0.5	0.5	0.5	0.5	0.5	0.5	0.5	0.5	0.5	6	PAGE5 , PAGE4 , PAGE3 , PAGE2B , PAGE2 , PAGE1 ,
Pepsinogens	0.5	0.5	0.5	0.5	0.5	0.5	0.5	0.5	0.5	4	PGC , PGA5 , PGA4 , PGA3 ,
phospholipase.A.and.acyltransferase.family	0.5	0.5	0.5	0.5	0.5	0.5	0.5	0.5	0.5	5	PLAAT5 , PLAAT4 , PLAAT3 , PLAAT2 , PLAAT1 ,
POTE.ankyrin.domain.containing	0.5	0.5	0.5	0.5	0.5	0.5	0.5	0.5	0.5	14	POTEB3 , POTEM , POTEKP , POTEJ , POTEI , POTEH , POTEG , POTEF , POTEE , POTED , POTEC , POTEB2 , POTEB , POTEA ,
PRAME.family	0.5	0.5	0.5	0.5	0.5	0.5	0.5	0.5	0.5	24	PRAMENP , PRAMEF9 , PRAMEF8 , PRAMEF7 , PRAMEF6 , PRAMEF5 , PRAMEF4 , PRAMEF27 , PRAMEF26 , PRAMEF25 , PRAMEF22 , PRAMEF20 , PRAMEF2 , PRAMEF19 , PRAMEF18 , PRAMEF17 , PRAMEF15 , PRAMEF14 , PRAMEF13 , PRAMEF12 , PRAMEF11 , PRAMEF10 , PRAMEF1 , PRAME ,
Pregnancy.specific.glycoproteins	0.5	0.5	0.5	0.5	0.5	0.5	0.5	0.5	0.5	11	PSG9 , PSG8 , PSG7 , PSG6 , PSG5 , PSG4 , PSG3 , PSG2 , PSG11 , PSG10P , PSG1 ,
Pyrin.and.HIN.domain.family	0.5	0.5	0.5	0.5	0.5	0.5	0.5	0.5	0.5	5	PYHIN5P , PYHIN1 , MNDA , IFI16 , AIM2 ,
Ribosomal.RNAs	0.5	0.5	0.5	0.5	0.5	0.5	0.5	0.5	0.5	64	RNA28S5 , RNA28S4 , RNA28S3 , RNA28S2 , RNA28S1 , RNA18S5 , RNA18S4 , RNA18S3 , RNA18S2 , RNA18S1 , RNA5-8S5 , RNA5-8S4 , RNA5-8S3 , RNA5-8S2 , RNA5-8S1 , RNA45S5 , RNA45S4 , RNA45S3 , RNA45S2 , RNA45S1 , RNA45SN5 , RNA45SN4 , RNA45SN3 , RNA45SN2 , RNA45SN1 , RNA28SN5 , RNA28SN4 , RNA28SN3 , RNA28SN2 , RNA28SN1 , RNA18SN5 , RNA18SN4 , RNA18SN3 , RNA18SN2 , RNA18SN1 , RNA5-8SN5 , RNA5-8SN4 , RNA5-…
RNAs..Ro60.associated.Y	0.5	0.5	0.5	0.5	0.5	0.5	0.5	0.5	0.5	4	RNY5 , RNY4 , RNY3 , RNY1 ,
Selectins	0.5	0.5	0.5	0.5	0.5	0.5	0.5	0.5	0.5	3	SELP , SELL , SELE ,
Septins	0.5	0.5	0.5	0.5	0.5	0.5	0.5	0.5	0.5	13	SEPTIN9 , SEPTIN8 , SEPTIN7 , SEPTIN6 , SEPTIN5 , SEPTIN4 , SEPTIN3 , SEPTIN2 , SEPTIN14 , SEPTIN12 , SEPTIN11 , SEPTIN10 , SEPTIN1 ,
Signal.regulatory.proteins	0.5	0.5	0.5	0.5	0.5	0.5	0.5	0.5	0.5	6	SIRPG , SIRPD , SIRPB3P , SIRPB2 , SIRPB1 , SIRPA ,
Small.Cajal.body.specific.RNAs	0.5	0.5	0.5	0.5	0.5	0.5	0.5	0.5	0.5	27	SCARNA9L , SCARNA9 , SCARNA8 , SCARNA7 , SCARNA6 , SCARNA5 , SCARNA4 , SCARNA3 , SCARNA28 , SCARNA27 , SCARNA26B , SCARNA26A , SCARNA23 , SCARNA22 , SCARNA21 , SCARNA20 , SCARNA2 , SCARNA18 , SCARNA17 , SCARNA16 , SCARNA15 , SCARNA14 , SCARNA13 , SCARNA12 , SCARNA11 , SCARNA10 , SCARNA1 ,
Small.nuclear.RNAs	0.5	0.5	0.5	0.5	0.5	0.5	0.5	0.5	0.5	50	RNVU1-34 , RNVU1-8 , RNVU1-7 , RNVU1-6 , RNVU1-4 , RNVU1-33 , RNVU1-32 , RNVU1-31 , RNVU1-30 , RNVU1-3 , RNVU1-2A , RNVU1-29 , RNVU1-28 , RNVU1-27 , RNVU1-26 , RNVU1-25 , RNVU1-24 , RNVU1-23 , RNVU1-22 , RNVU1-21 , RNVU1-20 , RNVU1-2 , RNVU1-19 , RNVU1-18 , RNVU1-17 , RNVU1-15 , RNVU1-14 , RNVU1-1 , RNU7-1 , RNU6ATAC , RNU6-9 , RNU6-8 , RNU6-7 , RNU6-2 , RNU6-1 , RNU5F-1 , RNU5E-1 , RNU5D-1 , RNU…
Small.nucleolar.RNA.non.coding.host.genes	0.5	0.5	0.5	0.5	0.5	0.5	0.5	0.5	0.5	36	SNHG32 , ZFAS1 , SNHG9 , SNHG8 , SNHG7 , SNHG6 , SNHG5 , SNHG4 , SNHG31 , SNHG30 , SNHG3 , SNHG29 , SNHG28 , SNHG27 , SNHG26 , SNHG25 , SNHG22 , SNHG21 , SNHG20 , SNHG19 , SNHG18 , SNHG17 , SNHG16 , SNHG15 , SNHG14 , SNHG12 , SNHG11 , SNHG10 , SNHG1 , RPL32P3 , MEG8 , GAS5 , EPB41L4A-AS1 , DANCR , CCT6P3 , CCT6P1 ,
Small.nucleolar.RNAs	0.5	0.5	0.5	0.5	0.5	0.5	0.5	0.5	0.5	564	SNORA80D , SNORA80C , SNORA79B , SNORA77B , SNORA75B , SNORA74D , SNORA74C-2 , SNORA74C-1 , SNORA70J , SNORA70I , SNORA70H , SNORA68B , SNORA63E , SNORA63D , SNORA63C , SNORA63B , SNORA58B , SNORA50D , SNORA50B , SNORA48B , SNORA41B , SNORA40C , SNORA40B , SNORA35B , SNORA31B , SNORA30B , SNORA25B , SNORA24B , SNORA22C , SNORA22B , SNORA21B , SNORA20B , SNORA15B-2 , SNORA15B-1 , SNORA11G , SNORA1…
Small.nucleolar.RNAs..C.D.box	0.5	0.5	0.5	0.5	0.5	0.5	0.5	0.5	0.5	355	SNORD99 , SNORD98 , SNORD97 , SNORD96B , SNORD96A , SNORD95 , SNORD94 , SNORD93 , SNORD92 , SNORD91B , SNORD91A , SNORD90 , SNORD9 , SNORD89 , SNORD88C , SNORD88B , SNORD88A , SNORD87 , SNORD86 , SNORD84 , SNORD83B , SNORD83A , SNORD82 , SNORD81 , SNORD80 , SNORD8 , SNORD79 , SNORD78 , SNORD77B , SNORD77 , SNORD76 , SNORD75 , SNORD74B , SNORD74 , SNORD73B , SNORD73A , SNORD72 , SNORD71 , SNORD70B…
Small.nucleolar.RNAs..H.ACA.box	0.5	0.5	0.5	0.5	0.5	0.5	0.5	0.5	0.5	182	SNORA80D , SNORA80C , SNORA79B , SNORA77B , SNORA75B , SNORA74D , SNORA74C-2 , SNORA74C-1 , SNORA70J , SNORA70I , SNORA70H , SNORA68B , SNORA63E , SNORA63D , SNORA63C , SNORA63B , SNORA58B , SNORA50D , SNORA50B , SNORA48B , SNORA41B , SNORA40C , SNORA40B , SNORA35B , SNORA31B , SNORA30B , SNORA25B , SNORA24B , SNORA22C , SNORA22B , SNORA21B , SNORA20B , SNORA15B-2 , SNORA15B-1 , SNORA11G , SNORA1…
Small.proline.rich.proteins	0.5	0.5	0.5	0.5	0.5	0.5	0.5	0.5	0.5	40	C1orf68 , SMCP , LINC00302 , LCEP4 , LCEP3 , LCEP2 , LCEP1 , LCE6A , LCE5A , LCE4A , LCE3E , LCE3D , LCE3C , LCE3B , LCE3A , LCE2D , LCE2C , LCE2B , LCE2A , LCE1F , LCE1E , LCE1D , LCE1C , LCE1B , LCE1A , KPRP , CRNN , CRCT1 , SPRR5 , SPRR4 , SPRR3 , SPRR2G , SPRR2F , SPRR2E , SPRR2D , SPRR2C , SPRR2B , SPRR2A , SPRR1B , SPRR1A ,
SPANX.family	0.5	0.5	0.5	0.5	0.5	0.5	0.5	0.5	0.5	10	SPANXN5 , SPANXN4 , SPANXN3 , SPANXN2 , SPANXN1 , SPANXD , SPANXC , SPANXB1 , SPANXA2 , SPANXA1 ,
SSX.family	0.5	0.5	0.5	0.5	0.5	0.5	0.5	0.5	0.5	11	SSX9P , SSX8P , SSX7 , SSX6P , SSX5 , SSX4B , SSX4 , SSX3 , SSX2B , SSX2 , SSX1 ,
TAFA.chemokine.like.family	0.5	0.5	0.5	0.5	0.5	0.5	0.5	0.5	0.5	5	TAFA5 , TAFA4 , TAFA3 , TAFA2 , TAFA1 ,
Taste.2.receptors	0.5	0.5	0.5	0.5	0.5	0.5	0.5	0.5	0.5	39	TAS2R9 , TAS2R8 , TAS2R7 , TAS2R6P , TAS2R68P , TAS2R67P , TAS2R64P , TAS2R63P , TAS2R62P , TAS2R60 , TAS2R50 , TAS2R5 , TAS2R46 , TAS2R45 , TAS2R43 , TAS2R42 , TAS2R41 , TAS2R40 , TAS2R4 , TAS2R39 , TAS2R38 , TAS2R37 , TAS2R36 , TAS2R33 , TAS2R31 , TAS2R30 , TAS2R3 , TAS2R2P , TAS2R22 , TAS2R20 , TAS2R19 , TAS2R18P , TAS2R16 , TAS2R15P , TAS2R14 , TAS2R13 , TAS2R12P , TAS2R10 , TAS2R1 ,
Trace.amine.receptors	0.5	0.5	0.5	0.5	0.5	0.5	0.5	0.5	0.5	9	TAAR9 , TAAR8 , TAAR7P , TAAR6 , TAAR5 , TAAR4P , TAAR3P , TAAR2 , TAAR1 ,
Transcribed.pseudogenes.with.published.function	0.5	0.5	0.5	0.5	0.5	0.5	0.5	0.5	0.5	22	PDPK2P , ZNF300P1 , WFDC21P , VIM2P , TUSC2P1 , TMPOP2 , SUMO1P3 , SMUG1P1 , SBDSP1 , PTENP1 , MYLKP1 , MT1JP , MT1DP , KRASP1 , HMGA1P8 , FTH1P3 , FER1L4 , BRAFP1 , ARHGAP27P1 , APOC1P1 , AOC4P , ABCC6P1 ,
Variant.U1.small.nuclear.RNAs	0.5	0.5	0.5	0.5	0.5	0.5	0.5	0.5	0.5	28	RNVU1-34 , RNVU1-8 , RNVU1-7 , RNVU1-6 , RNVU1-4 , RNVU1-33 , RNVU1-32 , RNVU1-31 , RNVU1-30 , RNVU1-3 , RNVU1-2A , RNVU1-29 , RNVU1-28 , RNVU1-27 , RNVU1-26 , RNVU1-25 , RNVU1-24 , RNVU1-23 , RNVU1-22 , RNVU1-21 , RNVU1-20 , RNVU1-2 , RNVU1-19 , RNVU1-18 , RNVU1-17 , RNVU1-15 , RNVU1-14 , RNVU1-1 ,
WASH.complex	0.5	0.5	0.5	0.5	0.5	0.5	0.5	0.5	0.5	6	WASHC5 , WASHC4 , WASHC3 , WASHC2C , WASHC2A , WASHC1 ,
Vomeronasal.receptors	0.5	0.5	0.5	0.5	0.5	0.5	0.5	0.5	0.5	129	VN2R9P , VN2R7P , VN2R6P , VN2R3P , VN2R2P , VN2R21P , VN2R20P , VN2R1P , VN2R19P , VN2R18P , VN2R17P , VN2R16P , VN2R15P , VN2R14P , VN2R13P , VN2R12P , VN2R11P , VN2R10P , VN1R9P , VN1R99P , VN1R98P , VN1R97P , VN1R96P , VN1R95P , VN1R94P , VN1R93P , VN1R92P , VN1R91P , VN1R90P , VN1R8P , VN1R89P , VN1R88P , VN1R87P , VN1R86P , VN1R85P , VN1R84P , VN1R83P , VN1R82P , VN1R81P , VN1R80P , VN1R7P …
XAGE.family	0.5	0.5	0.5	0.5	0.5	0.5	0.5	0.5	0.5	5	XAGE5 , XAGE3 , XAGE2 , XAGE1B , XAGE1A ,
Paired.boxes	0.5	0.504743	0.520519	0.493789	0.51013	0.484618	0.487372	0.498464	0.499948	9	PAX9 , PAX8 , PAX7 , PAX6 , PAX5 , PAX4 , PAX3 , PAX2 , PAX1 ,
LEM.domain.containing	0.395294	0.498739	0.486219	0.499086	0.543982	0.495243	0.507934	0.468058	0.499894	7	ANKLE2 , ANKLE1 , EMD , TMPO , LEMD3 , LEMD2 , LEMD1 ,
Alkaline.ceramidases	0.449298	0.483826	0.52911	0.495828	0.559072	0.447682	0.512065	0.471591	0.499882	3	ACER3 , ACER2 , ACER1 ,
COPI.coat.complex	0.464256	0.541111	0.543843	0.501221	0.528431	0.448608	0.483636	0.452308	0.49988	9	ARCN1 , COPZ2 , COPZ1 , COPG2 , COPG1 , COPE , COPB2 , COPB1 , COPA ,
Mucins	0.481498	0.464783	0.510414	0.51482	0.502085	0.529885	0.485504	0.491642	0.499876	21	OVGP1 , MUC8 , MUC7 , MUC6 , MUC5B , MUC5AC , MUC4 , MUC3B , MUC3A , MUC22 , MUC21 , MUC20 , MUC2 , MUC19 , MUC17 , MUC16 , MUC15 , MUC13 , MUC12 , MUC1 , EMCN ,
X7TM.orphan.receptors	0.471552	0.526264	0.516878	0.518276	0.551228	0.479651	0.487103	0.419707	0.499872	6	GPR157 , TPRA1 , GPR143 , GPR137 , GPR108 , GPR107 ,
Complement.component.GPCRs	0.5	0.5	0.5	0.499444	0.5	0.5	0.499783	0.499814	0.499863	3	C5AR2 , C5AR1 , C3AR1 ,
Chordin.family	0.539079	0.453663	0.489791	0.480515	0.486473	0.535165	0.564691	0.4887	0.499857	5	VWC2L , VWC2 , CHRDL2 , CHRDL1 , CHRD ,
CUT.class.homeoboxes.and.pseudogenes	0.739241	0.606225	0.552009	0.472931	0.480567	0.447004	0.419732	0.520186	0.499808	9	SATB2 , SATB1 , ONECUT3 , ONECUT2 , ONECUT1 , CUX2P2 , CUX2P1 , CUX2 , CUX1 ,
Inhibitory.leukocyte.immunoglobulin.like.receptors	0.5	0.499891	0.499819	0.5	0.5	0.5	0.498914	0.5	0.499804	5	LILRB5 , LILRB4 , LILRB3 , LILRB2 , LILRB1 ,
Glycosyl.transferases.group.1.domain.containing	0.463519	0.510992	0.495272	0.508501	0.52272	0.527435	0.5216	0.412104	0.499803	10	PIGA , GYS2 , GYS1 , GTDC1 , GLT1D1 , ALG2 , ALG1L2 , ALG1L , ALG11 , ALG1 ,
CT.antigen.family.45	0.5	0.5	0.498916	0.499816	0.499816	0.499823	0.5	0.5	0.499767	11	CT45A10 , CT45A11P , CT45B1P , CT45A9 , CT45A8 , CT45A7 , CT45A6 , CT45A5 , CT45A3 , CT45A2 , CT45A1 ,
RecQ.like.helicases	0.430888	0.492436	0.511488	0.494478	0.556475	0.446873	0.516819	0.479632	0.499743	5	WRN , BLM , RECQL5 , RECQL4 , RECQL ,
Proline.rich.and.Gla.domain.containing	0.434907	0.514677	0.490978	0.494222	0.544327	0.451504	0.51248	0.48967	0.499694	4	PRRG4 , PRRG3 , PRRG2 , PRRG1 ,
Endoribonucleases	0.555415	0.377917	0.533412	0.584198	0.470598	0.451926	0.454108	0.625501	0.499666	20	TSNAX , SWT1 , SMG6 , RNASEL , PPP1R8 , NOB1 , G3BP1 , FCF1 , ERN1 , ENDOU , ELAC2 , ELAC1 , DROSHA , DIS3 , DICER1 , CPSF3 , APEX1 , ANG , ALDOC , AGO2 ,
TOG.domain.containing	0.497019	0.525417	0.592771	0.488241	0.492942	0.374914	0.562223	0.461139	0.499664	10	TOGARAM2 , TOGARAM1 , CEP104 , GCN1 , DNAAF5 , IPO4 , IPO5 , CKAP5 , CLASP1 , CLASP2 ,
Zona.pellucida.glycoproteins	0.5	0.49876	0.504068	0.498896	0.498897	0.498257	0.498697	0.5	0.499654	4	ZP4 , ZP3 , ZP2 , ZP1 ,
Neuroligins	0.520065	0.519346	0.531611	0.515831	0.529226	0.501431	0.478517	0.421558	0.499646	5	NLGN4Y , NLGN4X , NLGN3 , NLGN2 , NLGN1 ,
DEAD.box.helicases	0.546462	0.465566	0.532581	0.501878	0.414358	0.563417	0.512382	0.507336	0.499646	42	EIF4A3 , EIF4A2 , EIF4A1 , DDX60 , DDX6 , DDX59 , DDX58 , DDX56 , DDX55 , DDX54 , DDX53 , DDX52 , DDX51 , DDX50 , DDX5 , DDX49 , DDX47 , DDX46 , DDX43 , DDX42 , DDX41 , DDX4 , DDX3Y , DDX3X , DDX39B , DDX39A , DDX31 , DDX28 , DDX27 , DDX25 , DDX24 , DDX23 , DDX21 , DDX20 , DDX19B , DDX19A , DDX18 , DDX17 , DDX12P , DDX11 , DDX10 , DDX1 ,
Xeroderma.pigmentosum.complementation.groups	0.40111	0.502996	0.515208	0.542988	0.588476	0.459525	0.480322	0.407792	0.499615	8	DDB2 , XPC , XPA , POLH , ERCC5 , ERCC4 , ERCC3 , ERCC2 ,
Subcortical.maternal.complex	0.5	0.502512	0.511421	0.497218	0.497855	0.49795	0.49213	0.497952	0.499577	4	KHDC3L , NLRP5 , OOEP , TLE6 ,
Guanylate.binding.proteins	0.496733	0.448531	0.48816	0.505704	0.594337	0.448636	0.515073	0.496471	0.499559	7	GBP7 , GBP6 , GBP5 , GBP4 , GBP3 , GBP2 , GBP1 ,
Exostosin.glycosyltransferase.family	0.467498	0.508818	0.528436	0.526278	0.50369	0.512181	0.444563	0.472916	0.499555	5	EXTL3 , EXTL2 , EXTL1 , EXT2 , EXT1 ,
Lysozymes..c.type	0.517014	0.499174	0.492703	0.488988	0.499265	0.499293	0.517331	0.5	0.499536	9	SPACA5B , SPACA5 , LALBA , SPACA3 , LYZL6 , LYZL4 , LYZL2 , LYZL1 , LYZ ,
DNA.ligases	0.457134	0.537168	0.487376	0.505005	0.518693	0.448655	0.516638	0.483092	0.499518	3	LIG4 , LIG3 , LIG1 ,
Transglutaminases	0.50388	0.545787	0.489099	0.481959	0.491332	0.509239	0.48595	0.493138	0.499501	9	TGM7 , TGM6 , TGM5 , TGM4 , TGM3 , TGM2 , TGM1 , F13A1 , EPB42 ,
Fucosyltransferases	0.506228	0.503796	0.519034	0.524427	0.527957	0.50168	0.507846	0.411704	0.499492	13	POFUT2 , POFUT1 , FUT9 , FUT8 , FUT7 , FUT6 , FUT5 , FUT4 , FUT3 , FUT2 , FUT11 , FUT10 , FUT1 ,
Axonemal.dynein.assembly.factors	0.44923	0.494851	0.507992	0.525551	0.566311	0.4536	0.473848	0.474157	0.499473	7	ZMYND10 , PIH1D3 , DNAAF5 , DNAAF4 , DNAAF3 , DNAAF2 , DNAAF1 ,
OOSP.family	0.5	0.499587	0.501363	0.499632	0.499632	0.496515	0.499566	0.5	0.499471	6	PLAC1 , OOSP4B , OOSP4A , OOSP3 , OOSP2 , OOSP1 ,
Lysozymes	0.516912	0.499174	0.49252	0.488842	0.499265	0.499293	0.517196	0.5	0.49947	11	SPACA5B , SPACA5 , LALBA , SPACA3 , LYZL6 , LYZL4 , LYZL2 , LYZL1 , LYZ , LYG2 , LYG1 ,
Adenosine.deaminases.acting.on.RNA	0.453793	0.556248	0.532642	0.537857	0.520037	0.426891	0.452478	0.469979	0.499448	8	ADAD2 , ADAD1 , ADARB2 , ADARB1 , ADAR , ADAT3 , ADAT2 , ADAT1 ,
Leukocyte.immunoglobulin.like.receptors	0.5	0.499021	0.499468	0.49908	0.499081	0.5	0.498914	0.5	0.499366	11	LILRB5 , LILRB4 , LILRB3 , LILRB2 , LILRB1 , LILRA6 , LILRA5 , LILRA4 , LILRA3 , LILRA2 , LILRA1 ,
Ubiquitin.conjugating.enzymes.E2	0.427833	0.416059	0.468197	0.507885	0.482412	0.508693	0.59322	0.518468	0.499276	41	UBE2N , UBE2M , UBE2L6 , UBE2L5 , UBE2L4 , UBE2L3 , UBE2L2 , UBE2L1 , UBE2K , UBE2J2 , UBE2J1 , UBE2I , UBE2H , UBE2G2 , UBE2G1 , UBE2F , UBE2E4P , UBE2E3 , UBE2E2 , UBE2E1 , UBE2D4 , UBE2D3 , UBE2D2 , UBE2D1 , UBE2C , UBE2B , UBE2A , CDC34 , BIRC6 , AKTIP , UBE2Z , UBE2W , UBE2V2 , UBE2V1 , UBE2U , UBE2T , UBE2S , UBE2R2 , UBE2Q2 , UBE2Q1 , UBE2NL ,
Major.spliceosome	0.493463	0.428732	0.551855	0.554608	0.566225	0.447255	0.489043	0.457154	0.499268	145	SNRPN , SNRPG , SNRPF , SNRPE , SNRPD3 , SNRPD2 , SNRPD1 , SNRPB , SNU13 , PRPF31 , PPIH , PRPF3 , PRPF4 , RNU4-1 , TXNL4A , PRPF6 , DDX23 , CD2BP2 , PHF5A , SF3B6 , SF3B5 , SF3B4 , SF3B3 , SF3B2 , SF3B1 , NAA38 , LSM8 , LSM7 , LSM6 , LSM5 , LSM4 , LSM3 , LSM2 , LSM14B , LSM14A , LSM12 , LSM11 , LSM10 , LSM1 , SNRPC , SNRPA , SNRNP70 , RNU1-1 , MAGOHB , CASC3 , SNRPB2 , SNRPA1 , SF3A3 , SF3A2 , S…
Cholinergic.receptors	0.722432	0.478648	0.54724	0.478032	0.548239	0.585852	0.478894	0.377444	0.499193	21	CHRM5 , CHRM4 , CHRM3 , CHRM2 , CHRM1 , CHRNG , CHRNE , CHRND , CHRNB4 , CHRNB3 , CHRNB2 , CHRNB1 , CHRNA9 , CHRNA7 , CHRNA6 , CHRNA5 , CHRNA4 , CHRNA3 , CHRNA2 , CHRNA10 , CHRNA1 ,
Glycoside.hydrolase.family.31	0.491296	0.509184	0.505537	0.530228	0.569547	0.459456	0.503643	0.416659	0.499179	7	MYORG , GANC , MGAM2 , GANAB , SI , GAA , MGAM ,
Zinc.fingers.SWIM.type	0.4994	0.536773	0.564509	0.541905	0.549874	0.420843	0.477786	0.40254	0.499176	10	ZSWIM9 , ZSWIM8 , ZSWIM7 , ZSWIM6 , ZSWIM5 , ZSWIM4 , ZSWIM3 , ZSWIM2 , ZSWIM1 , MAP3K1 ,
Patatin.like.phospholipase.domain.containing	0.50047	0.547968	0.528689	0.491115	0.544484	0.475832	0.484053	0.422076	0.499174	10	PNPLA8 , PNPLA7 , PNPLA6 , PNPLA5 , PNPLA4 , PNPLA3 , PNPLA2 , PNPLA10P , PNPLA1 , PLA2G6 ,
MutL.homologs	0.439462	0.488238	0.481659	0.523319	0.531262	0.445502	0.530263	0.493971	0.499174	4	PMS2 , PMS1 , MLH3 , MLH1 ,
Histone.deacetylases..class.IIA	0.629074	0.482412	0.456352	0.530159	0.533419	0.433287	0.5142	0.544147	0.499139	4	HDAC9 , HDAC7 , HDAC5 , HDAC4 ,
MSL.histone.acetyltransferase.complex	0.40844	0.515991	0.509893	0.506176	0.56208	0.482881	0.508131	0.408781	0.499133	4	KAT8 , MSL3 , MSL2 , MSL1 ,
Transmembrane.p24.trafficking.proteins	0.560678	0.481525	0.536237	0.511435	0.426265	0.428213	0.477838	0.632245	0.499108	10	TMED9 , TMED7 , TMED6 , TMED5 , TMED4 , TMED3 , TMED2 , TMED11P , TMED10 , TMED1 ,
HECT.and.RLD.domain.containing.E3.ubiquitin.protein.ligases	0.547299	0.514226	0.529397	0.476986	0.565644	0.497804	0.447711	0.461948	0.499102	6	HERC6 , HERC5 , HERC4 , HERC3 , HERC2 , HERC1 ,
Alpha.catenins	0.531438	0.574078	0.51807	0.492276	0.592065	0.467498	0.470381	0.379234	0.499086	3	CTNNA3 , CTNNA2 , CTNNA1 ,
Steroid.5.alpha.reductase.family	0.505504	0.474765	0.550231	0.551913	0.527381	0.479747	0.460352	0.449142	0.499076	5	TECRL , TECR , SRD5A3 , SRD5A2 , SRD5A1 ,
Exosome.complex	0.403705	0.499862	0.530326	0.511432	0.488283	0.491638	0.476412	0.49551	0.499066	12	EXOSC9 , EXOSC8 , EXOSC7 , EXOSC6 , EXOSC5 , EXOSC4 , EXOSC3 , EXOSC2 , EXOSC10 , EXOSC1 , DIS3L , DIS3 ,
S.ribosomal.proteins	0.583783	0.479133	0.511398	0.474727	0.433568	0.550878	0.534172	0.509265	0.49902	34	RPS21 , RPS20 , RPS2 , RPS19 , RPS18 , RPS17 , RPS16 , RPS15A , RPS15 , RPS14 , RPS13 , RPS12 , RPS11 , RPS10 , FAU , RPS28 , RPS9 , RPS8 , RPS7 , RPS6 , RPS5 , RPS4Y2 , RPS4Y1 , RPS4X , RPS3A , RPS3 , RPS29 , RPS27L , RPS27A , RPS27 , RPS26 , RPS25 , RPS24 , RPS23 ,
Phospholipid.phosphatase.related	0.48606	0.601357	0.478773	0.493152	0.493546	0.4651	0.490261	0.470946	0.499019	5	PLPPR5 , PLPPR4 , PLPPR3 , PLPPR2 , PLPPR1 ,
Dopamine.receptors	0.5	0.496901	0.507617	0.497241	0.497243	0.5	0.496742	0.497214	0.498994	5	DRD5 , DRD4 , DRD3 , DRD2 , DRD1 ,
DNA.methyltransferases	0.42694	0.519606	0.492966	0.497772	0.529041	0.464774	0.507594	0.480563	0.498902	4	DNMT3L , DNMT3B , DNMT3A , DNMT1 ,
Interleukins	0.463767	0.528254	0.474962	0.518917	0.508584	0.517294	0.527628	0.416601	0.498891	43	IL9 , CXCL8 , IL7 , IL6 , IL5 , IL4 , IL37 , IL36RN , IL36G , IL36B , IL36A , IL34 , IL33 , IL32 , IL31 , IL3 , IL27 , IL26 , IL25 , IL24 , IL23A , IL22 , IL21 , IL20 , IL2 , IL1RN , IL1F10 , IL1B , IL1A , IL19 , IL18 , IL17F , IL17D , IL17C , IL17B , IL17A , IL16 , IL15 , IL13 , IL12B , IL12A , IL11 , IL10 ,
Bisphosphoglycerate.phosphatases	0.490021	0.472331	0.480831	0.525845	0.527827	0.504684	0.534073	0.446344	0.498848	4	BPGM , PGAM4 , PGAM2 , PGAM1 ,
PIK3C3.complex.subunits	0.541403	0.536748	0.510314	0.52853	0.589512	0.419989	0.496899	0.409868	0.498837	8	RUBCNL , UVRAG , RUBCN , PIK3R4 , PIK3C3 , NRBF2 , BECN1 , ATG14 ,
Peptidoglycan.recognition.proteins	0.5	0.492055	0.506398	0.504957	0.490562	0.506677	0.494526	0.496657	0.498833	4	PGLYRP4 , PGLYRP3 , PGLYRP2 , PGLYRP1 ,
Ras.related.GTP.binding.proteins	0.395625	0.40893	0.537409	0.531133	0.586605	0.555956	0.447707	0.424039	0.498825	4	RRAGD , RRAGC , RRAGB , RRAGA ,
Cystatins..type.2	0.443788	0.433323	0.50669	0.512091	0.504477	0.510269	0.517833	0.507059	0.49882	16	CST9LP1 , CST9LP2 , CST9L , CSTL1 , CST13P , CST12P , CST11 , CST9 , CST8 , CST7 , CST6 , CST5 , CST4 , CST3 , CST2 , CST1 ,
Cytochrome.P450.family.27	0.49914	0.498967	0.498913	0.49908	0.499081	0.5	0.509165	0.485969	0.498739	3	CYP27C1 , CYP27B1 , CYP27A1 ,
Alcohol.dehydrogenases	0.38235	0.508093	0.531836	0.493997	0.607439	0.440498	0.485359	0.423859	0.498726	8	ADHFE1 , ADH7 , ADH6 , ADH5 , ADH4 , ADH1C , ADH1B , ADH1A ,
Glucagon.receptor.family	0.5	0.49938	0.499348	0.499448	0.497748	0.497847	0.499348	0.497849	0.49871	6	SCTR , GLP2R , GLP1R , GIPR , GHRHR , GCGR ,
LRAT.domain.containing.family	0.497421	0.490205	0.51208	0.506035	0.497243	0.497348	0.490745	0.497214	0.498696	8	PLAAT5 , PLAAT4 , PLAAT3 , PLAAT2 , PLAAT1 , LRAT , LRATD2 , LRATD1 ,
Myocyte.enhancer.factor.2.proteins	0.755846	0.567289	0.509501	0.476131	0.481407	0.44108	0.501041	0.514236	0.498669	4	MEF2D , MEF2C , MEF2B , MEF2A ,
KICSTOR.complex	0.429183	0.51817	0.507193	0.509449	0.567675	0.455814	0.485216	0.446948	0.498638	4	SZT2 , C12orf66 , ITFG2 , KPTN ,
Fascins	0.525383	0.473161	0.390246	0.575183	0.606298	0.446714	0.520726	0.478052	0.498626	3	FSCN3 , FSCN2 , FSCN1 ,
Ajuba.family	0.491843	0.513591	0.484733	0.489254	0.503465	0.4918	0.513139	0.494307	0.498613	3	WTIP , LIMD1 , AJUBA ,
UTPa.subcomplex	0.489823	0.498093	0.532389	0.504769	0.544195	0.469662	0.471365	0.469799	0.49861	6	WDR75 , UTP15 , HEATR1 , NOL11 , WDR43 , UTP4 ,
Myozenins	0.498063	0.497933	0.497826	0.49816	0.498162	0.5	0.497828	0.5	0.498558	3	MYOZ3 , MYOZ2 , MYOZ1 ,
Tachykinin.receptors	0.548455	0.49938	0.492866	0.498929	0.499449	0.5	0.499348	0.499443	0.498488	3	TACR3 , TACR2 , TACR1 ,
Filamins	0.479623	0.515289	0.5098	0.48626	0.518714	0.470821	0.523499	0.464816	0.498457	3	FLNC , FLNB , FLNA ,
Acyl.CoA.dehydrogenase.family	0.457572	0.509292	0.445117	0.552587	0.457709	0.484455	0.542681	0.497333	0.498453	11	GCDH , IVD , ACADVL , ACADSB , ACADS , ACADM , ACADL , ACAD9 , ACAD8 , ACAD11 , ACAD10 ,
Diphthamide.biosynthesis.pathway.genes	0.329428	0.488535	0.538187	0.553185	0.541426	0.482656	0.458824	0.426271	0.49844	7	DPH7 , DPH6 , DPH5 , DPH3 , DPH2 , DPH1 , DNAJC24 ,
EMSY.complex	0.556308	0.532079	0.469714	0.511891	0.559101	0.445274	0.507717	0.463024	0.4984	12	SIN3B , SIN3A , RBBP7 , RBBP4 , PHF12 , MORF4L2 , MORF4L1 , KDM5A , HDAC2 , HDAC1 , GATAD1 , EMSY ,
Vanins	0.470636	0.501338	0.489035	0.508785	0.523777	0.478586	0.507203	0.480063	0.498398	4	BTD , VNN3 , VNN2 , VNN1 ,
Zinc.fingers.CW.type	0.45137	0.514817	0.514714	0.476542	0.566648	0.441612	0.509418	0.464617	0.498338	7	ZCWPW2 , ZCWPW1 , MORC4 , MORC3 , MORC2 , MORC1 , KDM1B ,
Glycoside.hydrolase.family.1	0.486949	0.485159	0.492149	0.49582	0.500108	0.509336	0.518794	0.486891	0.498322	5	GBA3 , LCT , KLB , KL , LCTL ,
Histone.deacetylases..class.I	0.372671	0.504287	0.523274	0.526206	0.551233	0.432702	0.460285	0.490089	0.498297	4	HDAC8 , HDAC3 , HDAC2 , HDAC1 ,
General.transcription.factor.IID.complex.subunits	0.495461	0.491552	0.507046	0.506721	0.4956	0.466103	0.489852	0.531082	0.498279	14	TBP , TAF9 , TAF8 , TAF7 , TAF6 , TAF5 , TAF4 , TAF3 , TAF2 , TAF13 , TAF12 , TAF11 , TAF10 , TAF1 ,
Ski2.like.RNA.helicases	0.483342	0.52275	0.483421	0.499783	0.569898	0.472774	0.5117	0.426651	0.49814	4	DDX60L , DDX60 , MTREX , SKIV2L ,
X5FMC.ribosome.biogenesis.complex	0.496665	0.511649	0.508833	0.482032	0.581618	0.491262	0.496587	0.414919	0.498129	6	SENP3 , WDR18 , NOL9 , LAS1L , TEX10 , PELP1 ,
Killer.cell.lectin.like.receptors	0.5	0.497727	0.497609	0.497976	0.497978	0.495182	0.502376	0.497957	0.498115	12	KLRK1 , KLRG2 , KLRG1 , KLRF2 , KLRF1 , KLRD1 , KLRC4 , KLRC3 , KLRC2 , KLRC1 , KLRB1 , KLRA1P ,
C2.and.WW.domain.containing	0.484732	0.542545	0.466756	0.491741	0.561627	0.479675	0.500979	0.442844	0.498024	4	WWP2 , WWP1 , WWC2 , WWC1 ,
Cytochrome.b561	0.381401	0.453601	0.488469	0.546462	0.621992	0.434099	0.547923	0.393581	0.498018	5	CYBRD1 , CYB561D2 , CYB561D1 , CYB561A3 , CYB561 ,
TMEM8.family	0.532725	0.495174	0.498377	0.571526	0.490878	0.494782	0.481735	0.45365	0.498018	3	TMEM88 , PGAP6 , MYMK ,
Collectins	0.497249	0.4875	0.496522	0.495641	0.508378	0.490302	0.51061	0.497028	0.497997	10	SFTPD , SFTPA3P , SFTPA2 , SFTPA1 , MBL3P , MBL2 , MBL1P , COLEC12 , COLEC11 , COLEC10 ,
Heat.shock.proteins	0.605046	0.460502	0.587112	0.484831	0.431943	0.573939	0.490656	0.456546	0.497933	97	CLPB , TCP1 , MKKS , HSPE1 , HSPD1 , CCT8 , CCT7 , CCT6B , CCT6A , CCT5 , CCT4 , CCT3 , CCT2 , BBS12 , BBS10 , TRAP1 , HSP90B1 , HSP90AB1 , HSP90AA3P , HSP90AA1 , ODF1 , HSPB9 , HSPB8 , HSPB7 , HSPB6 , HSPB3 , HSPB2 , HSPB11 , HSPB1 , CRYAB , CRYAA , SEC63 , SACS , HSCB , GAK , DNAJC9 , DNAJC8 , DNAJC7 , DNAJC6 , DNAJC5G , DNAJC5B , DNAJC5 , DNAJC4 , DNAJC30 , DNAJC3 , DNAJC28 , DNAJC27 , DNAJC25…
Golgins	0.555154	0.48232	0.470217	0.454454	0.505153	0.573275	0.579719	0.420287	0.497918	52	GOLGA8VP , GOLGA8UP , GOLGA8T , GOLGA8S , GOLGA8R , GOLGA8Q , GOLGA8O , GOLGA8N , GOLGA8M , GOLGA8K , GOLGA8J , GOLGA8IP , GOLGA8H , GOLGA8G , GOLGA8F , GOLGA8EP , GOLGA8DP , GOLGA8CP , GOLGA8B , GOLGA8A , GOLGA6L9 , GOLGA6L7 , GOLGA6L6 , GOLGA6L5P , GOLGA6L4 , GOLGA6L3 , GOLGA6L22 , GOLGA6L2 , GOLGA6L19 , GOLGA6L17P , GOLGA6L16P , GOLGA6L14P , GOLGA6L13P , GOLGA6L12P , GOLGA6L11P , GOLGA6L10 , G…
Sp.transcription.factors	0.477494	0.494043	0.496717	0.519008	0.564807	0.424923	0.509904	0.475701	0.497872	9	SP9 , SP8 , SP7 , SP6 , SP5 , SP4 , SP3 , SP2 , SP1 ,
Cytochrome.P450.family.3	0.499828	0.499793	0.499783	0.499816	0.499816	0.499823	0.486255	0.499814	0.497872	8	CYP3A7 , CYP3A54P , CYP3A52P , CYP3A51P , CYP3A5 , CYP3A43 , CYP3A137P , CYP3A4 ,
Myogenic.regulatory.family	0.5	0.499793	0.499783	0.499816	0.499816	0.499823	0.486028	0.5	0.497866	4	MYOG , MYOD1 , MYF6 , MYF5 ,
BPI.fold.containing	0.481774	0.5253	0.487459	0.534964	0.503289	0.488805	0.469303	0.47542	0.497791	16	PLTP , LBP , CETP , BPIFC , BPIFB9P , BPIFB6 , BPIFB5P , BPIFB4 , BPIFB3 , BPIFB2 , BPIFB1 , BPIFA4P , BPIFA3 , BPIFA2 , BPIFA1 , BPI ,
Toll.like.receptors	0.53142	0.490899	0.496077	0.494571	0.498662	0.494772	0.514773	0.494777	0.49779	10	TLR9 , TLR8 , TLR7 , TLR6 , TLR5 , TLR4 , TLR3 , TLR2 , TLR10 , TLR1 ,
Butyrophilins	0.498968	0.497484	0.509604	0.498896	0.498897	0.515304	0.498697	0.465373	0.497751	15	SKINT1L , MOG , ERMAP , BTNL9 , BTNL8 , BTNL3 , BTNL2 , BTNL10 , BTN3A3 , BTN3A2 , BTN3A1 , BTN2A3P , BTN2A2 , BTN2A1 , BTN1A1 ,
Adenosine.receptors	0.495616	0.543538	0.551308	0.528888	0.395089	0.495592	0.50602	0.463817	0.49775	4	ADORA3 , ADORA2B , ADORA2A , ADORA1 ,
Maestro.heat.like.repeat.containing	0.515019	0.502941	0.512635	0.521014	0.503607	0.484173	0.466342	0.493465	0.49774	11	MROH9 , MROH8 , MROH7 , MROH6 , MROH5 , MROH4P , MROH3P , MROH2B , MROH2A , MROH1 , MRO ,
Aminoacyl.tRNA.synthetases..Class.II	0.579239	0.408165	0.508377	0.561804	0.512575	0.500787	0.47717	0.515055	0.497705	19	TARS2 , TARS1 , SARS2 , SARS1 , PARS2 , NARS2 , NARS1 , KARS1 , HARS2 , HARS1 , GARS1 , FARSB , FARSA , FARS2 , EPRS1 , DARS2 , DARS1 , AARS2 , AARS1 ,
FA.core.complex	0.459299	0.493702	0.482031	0.513144	0.56027	0.437159	0.526716	0.470814	0.497691	8	FANCE , FANCM , FANCL , FANCG , FANCF , FANCC , FANCB , FANCA ,
Purinosome	0.500076	0.486045	0.547618	0.503801	0.543059	0.499385	0.458129	0.445606	0.497663	6	ATIC , ADSL , PAICS , PFAS , PPAT , GART ,
Topoisomerases	0.411651	0.547998	0.506029	0.486898	0.548301	0.428879	0.517681	0.447742	0.497647	6	TOP3B , TOP3A , TOP2B , TOP2A , TOP1MT , TOP1 ,
X5..nucleotidases	0.511049	0.585934	0.446388	0.488797	0.420701	0.448594	0.550174	0.542067	0.497522	7	NT5E , NT5M , NT5C3A , NT5C2 , NT5C1B , NT5C1A , NT5C ,
Caspases	0.429113	0.494654	0.502989	0.513796	0.555564	0.520931	0.49427	0.400197	0.497486	13	CASP7 , CASP9 , CASP8 , CASP6 , CASP5 , CASP4 , CASP3 , CASP2 , CASP16P , CASP14 , CASP12 , CASP10 , CASP1 ,
Thioesterase.superfamily	0.505838	0.440359	0.54502	0.470596	0.632165	0.467533	0.435441	0.491079	0.497456	14	ACOT9 , ACOT8 , ACOT7 , ACOT6 , ACOT4 , ACOT2 , ACOT13 , ACOT12 , ACOT11 , ACOT1 , THEM7P , THEM6 , THEM5 , THEM4 ,
Plakins	0.436212	0.40008	0.533302	0.504183	0.541992	0.573982	0.485094	0.442504	0.497305	8	EPPK1 , PLEC , MACF1 , EVPLL , EVPL , DSP , DST , PPL ,
Clustered.protocadherins	0.570954	0.494048	0.495048	0.504279	0.491811	0.440365	0.501682	0.553898	0.497304	64	PCDHGCT , PCDHGC5 , PCDHGC4 , PCDHGC3 , PCDHGB9P , PCDHGB8P , PCDHGB7 , PCDHGB6 , PCDHGB5 , PCDHGB4 , PCDHGB3 , PCDHGB2 , PCDHGB1 , PCDHGA9 , PCDHGA8 , PCDHGA7 , PCDHGA6 , PCDHGA5 , PCDHGA4 , PCDHGA3 , PCDHGA2 , PCDHGA12 , PCDHGA11 , PCDHGA10 , PCDHGA1 , PCDHG@ , PCDHB@ , PCDHB9 , PCDHB8 , PCDHB7 , PCDHB6 , PCDHB5 , PCDHB4 , PCDHB3 , PCDHB2 , PCDHB19P , PCDHB18P , PCDHB17P , PCDHB16 , PCDHB15 , P…
Carcinoembryonic.antigen.family	0.5	0.483069	0.499565	0.499632	0.499632	0.499646	0.499566	0.5	0.497302	35	PSG9 , PSG8 , PSG7 , PSG6 , PSG5 , PSG4 , PSG3 , PSG2 , PSG11 , PSG10P , PSG1 , CEACAMP9 , CEACAMP8 , CEACAMP7 , CEACAMP6 , CEACAMP5 , CEACAMP4 , CEACAMP3 , CEACAMP2 , CEACAMP11 , CEACAMP10 , CEACAMP1 , CEACAM8 , CEACAM7 , CEACAM6 , CEACAM5 , CEACAM4 , CEACAM3 , CEACAM22P , CEACAM21 , CEACAM20 , CEACAM19 , CEACAM18 , CEACAM16 , CEACAM1 ,
CEA.cell.adhesion.molecule.family	0.5	0.483069	0.499565	0.499632	0.499632	0.499646	0.499566	0.5	0.497302	24	CEACAMP9 , CEACAMP8 , CEACAMP7 , CEACAMP6 , CEACAMP5 , CEACAMP4 , CEACAMP3 , CEACAMP2 , CEACAMP11 , CEACAMP10 , CEACAMP1 , CEACAM8 , CEACAM7 , CEACAM6 , CEACAM5 , CEACAM4 , CEACAM3 , CEACAM22P , CEACAM21 , CEACAM20 , CEACAM19 , CEACAM18 , CEACAM16 , CEACAM1 ,
Argonaute.PIWI.family	0.48931	0.50058	0.51883	0.507465	0.540787	0.494435	0.491222	0.427553	0.497267	8	PIWIL4 , PIWIL3 , PIWIL2 , PIWIL1 , AGO4 , AGO3 , AGO2 , AGO1 ,
Porins	0.61269	0.518174	0.576901	0.52379	0.549239	0.306297	0.39509	0.610967	0.497208	17	VDAC3 , VDAC2 , VDAC1 , MIP , AQP9 , AQP8 , AQP7 , AQP6 , AQP5 , AQP4 , AQP3 , AQP2 , AQP12B , AQP12A , AQP11 , AQP10 , AQP1 ,
Zinc.fingers.HIT.type	0.497288	0.481314	0.537955	0.482269	0.551785	0.461759	0.464083	0.501203	0.497195	6	ZNHIT6 , ZNHIT3 , ZNHIT2 , ZNHIT1 , INO80B , DDX59 ,
PATE.family	0.499312	0.496537	0.500309	0.499264	0.499265	0.499293	0.50244	0.483101	0.497173	4	PATE4 , PATE3 , PATE2 , PATE1 ,
PHD.finger.proteins	0.537837	0.448392	0.477125	0.566406	0.472644	0.483117	0.540513	0.491974	0.497167	90	FBXL19 , UHRF1 , NSD3 , KDM2B , KDM2A , ZMYND11 , BRD1 , NFX1 , KMT2B , SHPRH , BRPF3 , BRPF1 , SP110 , ZMYND8 , NSD2 , UHRF2 , TRIM66 , TRIM33 , TRIM28 , TRIM24 , TCF19 , TAF3 , SP140L , SP140 , SP100 , RSF1 , PYGO2 , PYGO1 , PHRF1 , PHF8 , PHF7 , PHF6 , PHF5A , PHF3 , PHF24 , PHF23 , PHF21B , PHF21A , PHF20L1 , PHF20 , PHF2 , PHF19 , PHF14 , PHF13 , PHF12 , PHF11 , PHF10 , PHF1 , NSD1 , MTF2 , …
B9.domain.containing	0.472701	0.475786	0.526423	0.510656	0.544533	0.476745	0.48462	0.461135	0.497128	3	B9D2 , B9D1 , MKS1 ,
TTT.complex	0.463458	0.528291	0.482551	0.511452	0.537534	0.438473	0.510926	0.470391	0.497088	3	TTI2 , TTI1 , TELO2 ,
Paraoxonases	0.377637	0.466739	0.485149	0.495658	0.463022	0.508937	0.558078	0.502033	0.497088	3	PON3 , PON2 , PON1 ,
M3.metallopeptidases	0.469009	0.499701	0.515393	0.524841	0.589766	0.465273	0.482527	0.40208	0.497083	3	MIPEP , NLN , THOP1 ,
Histone.deacetylases..class.II	0.63491	0.476325	0.469415	0.516373	0.556069	0.418139	0.502656	0.540487	0.497066	6	HDAC10 , HDAC6 , HDAC9 , HDAC7 , HDAC5 , HDAC4 ,
MADS.box.family	0.764308	0.55283	0.502245	0.483273	0.488668	0.437292	0.511137	0.503989	0.497062	5	MEF2D , MEF2C , MEF2B , MEF2A , SRF ,
Defensins	0.59522	0.611862	0.467756	0.469114	0.4655	0.486172	0.484643	0.494367	0.497059	69	DEFB4B , DEFB4A , DEFB136 , DEFB135 , DEFB134 , DEFB133 , DEFB132 , DEFB131E , DEFB131D , DEFB131C , DEFB131B , DEFB131A , DEFB130D , DEFB130C , DEFB130B , DEFB130A , DEFB129 , DEFB128 , DEFB127 , DEFB126 , DEFB125 , DEFB124 , DEFB123 , DEFB122 , DEFB121 , DEFB119 , DEFB118 , DEFB117 , DEFB116 , DEFB115 , DEFB114 , DEFB113 , DEFB112 , DEFB110 , DEFB109F , DEFB109E , DEFB109D , DEFB109C , DEFB109B…
Defensins..beta	0.59522	0.611862	0.467756	0.469114	0.4655	0.486172	0.484643	0.494367	0.497059	57	DEFB4B , DEFB4A , DEFB136 , DEFB135 , DEFB134 , DEFB133 , DEFB132 , DEFB131E , DEFB131D , DEFB131C , DEFB131B , DEFB131A , DEFB130D , DEFB130C , DEFB130B , DEFB130A , DEFB129 , DEFB128 , DEFB127 , DEFB126 , DEFB125 , DEFB124 , DEFB123 , DEFB122 , DEFB121 , DEFB119 , DEFB118 , DEFB117 , DEFB116 , DEFB115 , DEFB114 , DEFB113 , DEFB112 , DEFB110 , DEFB109F , DEFB109E , DEFB109D , DEFB109C , DEFB109B…
SINE.class.homeoboxes	0.385527	0.493857	0.542432	0.558892	0.545685	0.49348	0.479998	0.364914	0.497037	6	SIX6 , SIX5 , SIX4 , SIX3 , SIX2 , SIX1 ,
Wnt.family	0.484512	0.538951	0.515092	0.499659	0.458718	0.498849	0.507824	0.460079	0.497025	19	WNT9B , WNT9A , WNT8B , WNT8A , WNT7B , WNT7A , WNT6 , WNT5B , WNT5A , WNT4 , WNT3A , WNT3 , WNT2B , WNT2 , WNT16 , WNT11 , WNT10B , WNT10A , WNT1 ,
UTPb.subcomplex	0.426688	0.478288	0.523573	0.482387	0.609273	0.477473	0.498439	0.409552	0.496998	6	TBL3 , UTP18 , WDR36 , WDR3 , UTP6 , PWP2 ,
Zinc.fingers.C2HC.type	0.432766	0.514657	0.506945	0.540846	0.52504	0.45492	0.502899	0.433603	0.496987	16	ZFPM2 , ZFPM1 , ZC2HC1C , ZC2HC1B , ZC2HC1A , NANOS3 , NANOS2 , NANOS1 , LYAR , L3MBTL1 , KAT8 , KAT7 , KAT6B , KAT6A , KAT5 , IKBKG ,
tRNA.splicing.ligase.complex	0.45112	0.480124	0.517534	0.465918	0.548333	0.510218	0.490172	0.466378	0.496954	7	FAM98A , ZBTB8OS , RTCB , FAM98B , DDX1 , C2orf49 , RTRAF ,
Aminoacyl.tRNA.synthetases	0.576294	0.493969	0.513115	0.528829	0.483069	0.5152	0.458063	0.486357	0.496943	37	TARS2 , TARS1 , SARS2 , SARS1 , PARS2 , NARS2 , NARS1 , KARS1 , HARS2 , HARS1 , GARS1 , FARSB , FARSA , FARS2 , DARS2 , DARS1 , AARS2 , AARS1 , YARS2 , YARS1 , WARS2 , WARS1 , VARS2 , VARS1 , RARS2 , RARS1 , QARS1 , 02-mar , 01-mar , LARS2 , LARS1 , IARS2 , IARS1 , EPRS1 , EARS2 , CARS2 , CARS1 ,
Guanylate.cyclases	0.49664	0.504904	0.513873	0.515003	0.538248	0.48198	0.495101	0.429236	0.496906	11	NPR2 , NPR1 , GUCY2GP , GUCY2F , GUCY2EP , GUCY2D , GUCY2C , GUCY1B1 , GUCY1B2 , GUCY1A1 , GUCY1A2 ,
Glycoprotein.hormone.receptors	0.5	0.497063	0.495652	0.496321	0.496324	0.5	0.495656	0.497235	0.496893	3	TSHR , LHCGR , FSHR ,
Glycosylphosphatidylinositol.transamidase.complex	0.525596	0.548394	0.515755	0.496542	0.51371	0.442218	0.494318	0.467282	0.496889	5	GPAA1 , PIGU , PIGT , PIGS , PIGK ,
DNA.transposon.derived.genes	0.384955	0.503205	0.498026	0.47197	0.51442	0.485516	0.533217	0.471722	0.496868	21	SETMAR , POGK , POGZ , TIGD7 , TIGD6 , TIGD5 , TIGD4 , TIGD3 , TIGD2 , TIGD1 , HARBI1 , ZBED6 , RAG1 , PGBD5 , PGBD4 , PGBD3 , PGBD2 , PGBD1 , JRKL , JRK , CENPB ,
Hexosaminidases	0.378408	0.629592	0.559244	0.500057	0.537038	0.394652	0.430745	0.426667	0.496856	4	OGA , HEXD , HEXB , HEXA ,
Desumoylases	0.52138	0.481267	0.52469	0.519936	0.500789	0.492314	0.50318	0.455818	0.496856	10	USPL1 , DESI2 , DESI1 , SENP8 , SENP7 , SENP6 , SENP5 , SENP3 , SENP2 , SENP1 ,
Guided.entry.of.tail.anchored.proteins.associated.factors	0.504273	0.467673	0.511569	0.509212	0.487502	0.510579	0.46814	0.523188	0.496838	7	BAG6 , UBL4A , GET4 , SGTA , GET3 , GET1 , CAMLG ,
Apolipoprotein.B.mRNA.editing.enzyme.catalytic.subunits	0.49381	0.47696	0.48387	0.524091	0.502613	0.497561	0.509863	0.482489	0.496778	12	APOBEC4 , APOBEC3H , APOBEC3G , APOBEC3F , APOBEC3D , APOBEC3C , APOBEC3B , APOBEC3A_B , APOBEC3A , APOBEC2 , APOBEC1 , AICDA ,
MTOR.complex.2	0.497397	0.519139	0.535017	0.526446	0.502484	0.478661	0.46131	0.454387	0.496778	5	MAPKAP1 , PRR5 , MLST8 , RICTOR , MTOR ,
DAN.family	0.44892	0.47753	0.53425	0.549938	0.606425	0.436992	0.40714	0.465014	0.496755	7	SOSTDC1 , SOST , NBL1 , GREM2 , GREM1 , DAND5 , CER1 ,
Pleckstrin.and.Sec7.domain.containing	0.453192	0.451735	0.489842	0.518343	0.555426	0.478635	0.567417	0.415872	0.496753	4	PSD4 , PSD3 , PSD2 , PSD ,
Terminal.nucleotidyltransferases	0.557776	0.55453	0.503582	0.481873	0.521368	0.426751	0.493803	0.495072	0.496711	11	TUT7 , TUT4 , TUT1 , TENT5D , TENT5C , TENT5B , TENT5A , TENT4B , TENT4A , TENT2 , MTPAP ,
I.BAR.domain.containing	0.771306	0.505029	0.488929	0.529158	0.655081	0.45803	0.422126	0.418574	0.496704	5	MTSS2 , MTSS1 , BAIAP2L2 , BAIAP2L1 , BAIAP2 ,
Glutamyl.tRNA.amidotransferase.subunits	0.488277	0.547055	0.523663	0.51321	0.539733	0.438638	0.471173	0.443275	0.496678	3	QRSL1 , GATC , GATB ,
Ciliogenesis.and.planar.polarity.effector.complex.subunits	0.500977	0.458708	0.493717	0.487319	0.577567	0.484568	0.552471	0.421961	0.496616	5	WDPCP , INTU , FUZ , CPLANE2 , CPLANE1 ,
ASAP.complex	0.452517	0.52671	0.535825	0.514543	0.53586	0.453423	0.460212	0.449692	0.496609	3	SAP18 , ACIN1 , RNPS1 ,
Basigin.family	0.405983	0.535034	0.496449	0.496865	0.560152	0.448448	0.402627	0.536299	0.496553	3	EMB , BSG , NPTN ,
XK.related.family	0.477683	0.444605	0.508082	0.528046	0.499185	0.463617	0.514917	0.517338	0.496542	11	XKRY2 , XKRY , XKRX , XKR9 , XKR8 , XKR7 , XKR6 , XKR5 , XKR4 , XKR3 , XK ,
Cytochrome.P450.family.26	0.5	0.499674	0.499458	0.491533	0.499678	0.499692	0.485811	0.499693	0.496506	3	CYP26C1 , CYP26B1 , CYP26A1 ,
VPS9.domain.containing	0.608592	0.552092	0.540366	0.468634	0.542124	0.451829	0.470846	0.449551	0.496492	10	VPS9D1 , RINL , RIN3 , RIN2 , RIN1 , RABGEF1 , ANKRD27 , GAPVD1 , ALS2CL , ALS2 ,
NDC80.kinetochore.complex	0.512139	0.471609	0.506577	0.489841	0.536722	0.508384	0.500152	0.461564	0.496407	4	NUF2 , SPC25 , SPC24 , NDC80 ,
Tec.family.tyrosine.kinases	0.4663	0.466787	0.494452	0.51597	0.499356	0.499385	0.499297	0.499385	0.496376	5	TXK , BTK , ITK , BMX , TEC ,
Dyneins..axonemal	0.39242	0.529622	0.505259	0.515841	0.560864	0.452275	0.480829	0.429839	0.496361	18	DNALI1 , DNAL4 , DNAL1 , DNAI2 , DNAI1 , DNAH9 , DNAH8 , DNAH7 , DNAH6 , DNAH5 , DNAH3 , DNAH2 , DNAH17 , DNAH14 , DNAH12 , DNAH11 , DNAH10 , DNAH1 ,
Structural.maintenance.of.chromosomes.proteins	0.471361	0.526955	0.482452	0.530065	0.566415	0.42435	0.499683	0.444467	0.496341	7	SMC6 , SMC5 , SMC4 , SMC3 , SMC2 , SMC1B , SMC1A ,
P.TEFb.complex.subunits	0.422108	0.546277	0.482023	0.516442	0.558518	0.469332	0.463838	0.437777	0.496315	9	MEPCE , LARP7 , RN7SK , HEXIM2 , HEXIM1 , CDK9 , CCNT2 , CCNT1 , CCNK ,
Adhesion.G.protein.coupled.receptors..subfamily.F	0.491575	0.504566	0.525559	0.498568	0.490993	0.491337	0.489136	0.473929	0.496298	5	ADGRF5 , ADGRF4 , ADGRF3 , ADGRF2 , ADGRF1 ,
Class.III.Cys.based.CDC25.phosphatases	0.557196	0.526683	0.501007	0.48587	0.521929	0.49926	0.507021	0.432099	0.496267	3	CDC25C , CDC25B , CDC25A ,
Ubiquitin.protein.ligase.E3.component.n.recognins	0.571976	0.50744	0.512179	0.482256	0.495873	0.476332	0.518646	0.481049	0.496254	7	UBR7 , UBR5 , UBR4 , UBR3 , UBR2 , UBR1 , FBXO11 ,
Adenosine.deaminase.family	0.506579	0.562501	0.500434	0.506147	0.516541	0.48004	0.481351	0.426379	0.496199	14	ADAD2 , ADAD1 , ADARB2 , ADARB1 , ADAR , ADAT3 , ADAT2 , ADAT1 , ADA2 , AMPD3 , AMPD2 , AMPD1 , ADAL , ADA ,
Non.canonical.poly.A..polymerases	0.539736	0.550478	0.502911	0.481241	0.525882	0.428985	0.498131	0.485581	0.496173	7	TUT7 , TUT4 , TUT1 , TENT4B , TENT4A , TENT2 , MTPAP ,
BAG6.complex	0.417324	0.512955	0.495461	0.523172	0.54113	0.501871	0.495856	0.402476	0.496132	3	UBL4A , GET4 , BAG6 ,
Haloacid.dehalogenase.like.hydrolase.domain.containing	0.493055	0.540361	0.523269	0.522131	0.577681	0.391158	0.446716	0.471459	0.496111	7	HDHD5 , PUDPP1 , PUDP , NANP , LHPP , HDHD3 , HDHD2 ,
Tubulins	0.559479	0.513874	0.445084	0.511817	0.483888	0.529957	0.450256	0.536975	0.495979	27	TUBB8B , TUBG2 , TUBG1 , TUBE1 , TUBD1 , TUBB8 , TUBB7P , TUBB6 , TUBB4B , TUBB4A , TUBB3 , TUBB2B , TUBB2A , TUBB1 , TUBB , TUBAL3 , TUBA8 , TUBA4B , TUBA4A , TUBA3GP , TUBA3FP , TUBA3E , TUBA3D , TUBA3C , TUBA1C , TUBA1B , TUBA1A ,
Elongator.acetyltransferase.complex	0.499764	0.530467	0.489117	0.526234	0.476168	0.458887	0.506056	0.484862	0.49597	6	ELP1 , ELP6 , ELP5 , ELP4 , ELP3 , ELP2 ,
H1.histones	0.282858	0.528459	0.504615	0.517916	0.52519	0.4412	0.502468	0.45156	0.495915	12	H1-9P , H1-8 , H1-7 , H1-6 , H1-5 , H1-4 , H1-3 , H1-2 , H1-12P , H1-10 , H1-1 , H1-0 ,
Condensin.II.subunits	0.503403	0.536876	0.519116	0.563889	0.565656	0.464098	0.451661	0.369891	0.495884	5	NCAPG2 , NCAPD3 , NCAPH2 , SMC4 , SMC2 ,
Zinc.fingers.GRF.type	0.511001	0.518622	0.49736	0.521769	0.529082	0.453627	0.482542	0.468065	0.495867	7	ZGRF1 , ZCCHC4 , TTF2 , TOP3A , NEIL3 , ERI2 , APEX2 ,
Dynactin.subunits	0.497886	0.508629	0.514078	0.474964	0.453012	0.488923	0.526881	0.504283	0.495824	6	DCTN6 , DCTN5 , DCTN4 , DCTN3 , DCTN2 , DCTN1 ,
TEA.domain.transcription.factors	0.453344	0.429988	0.428037	0.549619	0.518544	0.479484	0.628618	0.436442	0.495819	4	TEAD4 , TEAD3 , TEAD2 , TEAD1 ,
MKS.complex	0.509815	0.502352	0.52751	0.511995	0.551177	0.448414	0.477303	0.45189	0.495806	9	CC2D2A , CEP290 , B9D2 , B9D1 , MKS1 , TMEM67 , TMEM231 , TCTN2 , TCTN1 ,
AH.domain.containing	0.483222	0.505768	0.457783	0.501623	0.567549	0.450518	0.532185	0.454974	0.495771	5	PICK1 , ICA1L , ICA1 , ARFIP2 , ARFIP1 ,
Protein.tyrosine.phosphatase.4A.family	0.444276	0.495788	0.496136	0.526873	0.544629	0.511161	0.467641	0.427359	0.495655	3	PTP4A3 , PTP4A2 , PTP4A1 ,
Dolichyl.phosphate.mannosyltransferase.subunits	0.439668	0.499542	0.515663	0.544085	0.523264	0.453469	0.459278	0.474039	0.49562	3	DPM3 , DPM2 , DPM1 ,
R2TP.complex	0.438449	0.50954	0.493401	0.552878	0.559714	0.484303	0.484266	0.385173	0.495611	4	PIH1D1 , RPAP3 , RUVBL2 , RUVBL1 ,
COP9.signalosome	0.466323	0.426197	0.479272	0.55718	0.524847	0.476565	0.5391	0.465967	0.49559	9	GPS1 , COPS8 , COPS7B , COPS7A , COPS6 , COPS5 , COPS4 , COPS3 , COPS2 ,
Myosin.phosphatase.targeting.family	0.468356	0.521999	0.516462	0.48308	0.55407	0.410822	0.508046	0.474618	0.495585	5	PPP1R16B , PPP1R16A , PPP1R12C , PPP1R12B , PPP1R12A ,
Paraneoplastic.Ma.antigens	0.469313	0.487343	0.509907	0.467891	0.529126	0.428314	0.585563	0.460667	0.495544	14	ZCCHC18 , ZCCHC12 , PNMA8C , PNMA8B , PNMA8A , PNMA6F , PNMA6E , PNMA6B , PNMA6A , PNMA5 , PNMA3 , PNMA2 , PNMA1 , MOAP1 ,
Pannexins	0.579577	0.510542	0.542634	0.475224	0.597152	0.442181	0.473065	0.427748	0.495507	3	PANX3 , PANX2 , PANX1 ,
Aldehyde.dehydrogenases	0.606767	0.497805	0.516517	0.520401	0.550304	0.471277	0.489192	0.42285	0.495478	19	ALDH9A1 , ALDH8A1 , ALDH7A1 , ALDH6A1 , ALDH5A1 , ALDH4A1 , ALDH3B2 , ALDH3B1 , ALDH3A2 , ALDH3A1 , ALDH2 , ALDH1L2 , ALDH1L1 , ALDH1B1 , ALDH1A3 , ALDH1A2 , ALDH1A1 , ALDH18A1 , ALDH16A1 ,
Y.box.binding.proteins	0.478997	0.478763	0.52903	0.487376	0.519647	0.478885	0.495411	0.478902	0.495431	3	YBX3 , YBX2 , YBX1 ,
MBT.domain.containing	0.454886	0.507951	0.491526	0.500272	0.579571	0.421109	0.511917	0.455399	0.495392	9	SFMBT2 , SFMBT1 , SCML2 , SCMH1 , MBTD1 , L3MBTL4 , L3MBTL3 , L3MBTL2 , L3MBTL1 ,
CCAAT.enhancer.binding.proteins	0.413923	0.533189	0.554821	0.498012	0.48772	0.439972	0.468764	0.485259	0.495391	6	CEBPZ , CEBPG , CEBPE , CEBPD , CEBPB , CEBPA ,
NOP2.Sun.RNA.methyltransferase.family	0.450051	0.506771	0.526126	0.542126	0.578756	0.457118	0.470851	0.385527	0.495325	7	NSUN7 , NSUN6 , NSUN5 , NSUN4 , NSUN3 , NSUN2 , NOP2 ,
NuRD.complex	0.508126	0.424648	0.416525	0.52853	0.535025	0.478613	0.567665	0.516229	0.495319	12	RBBP7 , RBBP4 , MBD3 , MBD2 , MTA3 , MTA2 , MTA1 , CHD5 , CHD3 , CHD4 , HDAC2 , HDAC1 ,
Chloride.intracellular.channels	0.46319	0.547048	0.507176	0.490486	0.498262	0.482202	0.521236	0.420535	0.495278	6	CLIC6 , CLIC5 , CLIC4 , CLIC3 , CLIC2 , CLIC1 ,
Chromosomal.passenger.complex	0.528365	0.487599	0.516968	0.504141	0.523628	0.489986	0.488291	0.456268	0.495269	4	CDCA8 , AURKB , BIRC5 , INCENP ,
Glycosyltransferase.family.6	0.468879	0.466707	0.549062	0.545673	0.541701	0.436518	0.460686	0.466382	0.495247	4	GLT6D1 , GBGT1 , ABO , A3GALT2 ,
Claudins	0.452054	0.494482	0.475684	0.511045	0.545078	0.467247	0.534962	0.438194	0.495242	23	CLDN9 , CLDN8 , CLDN7 , CLDN6 , CLDN5 , CLDN4 , CLDN3 , CLDN25 , CLDN24 , CLDN23 , CLDN22 , CLDN20 , CLDN2 , CLDN19 , CLDN18 , CLDN17 , CLDN16 , CLDN15 , CLDN14 , CLDN12 , CLDN11 , CLDN10 , CLDN1 ,
SMG1.complex	0.579555	0.512355	0.504116	0.505322	0.613962	0.414946	0.468088	0.44786	0.495236	3	SMG9 , SMG8 , SMG1 ,
Gamma.glutamyltransferases	0.53991	0.519542	0.529541	0.452874	0.412537	0.542852	0.528634	0.480132	0.495159	13	GGTLC5P , GGTLC4P , GGTLC3 , GGTLC2 , GGTLC1 , GGT8P , GGT7 , GGT6 , GGT5 , GGT4P , GGT3P , GGT2 , GGT1 ,
U.box.domain.containing	0.657889	0.519375	0.502157	0.529259	0.463928	0.437532	0.461139	0.552679	0.495153	7	WDSUB1 , UBOX5 , UBE4B , UBE4A , STUB1 , PRPF19 , PPIL2 ,
Mannosidases.alpha.class.2	0.485901	0.53052	0.459737	0.493258	0.528627	0.450852	0.570182	0.432852	0.495147	5	MAN2C1 , MAN2B2 , MAN2B1 , MAN2A2 , MAN2A1 ,
Lysosome.associated.membrane.proteins	0.613766	0.526176	0.565298	0.475549	0.486471	0.529326	0.460785	0.42208	0.495098	5	LAMP5 , LAMP3 , LAMP2 , LAMP1 , CD68 ,
RELT.family	0.620621	0.573006	0.487072	0.440389	0.485118	0.531348	0.444267	0.504408	0.495087	3	RELT , RELL2 , RELL1 ,
U4.U6.small.nuclear.ribonucleoprotein	0.541477	0.442504	0.517844	0.555465	0.502935	0.502706	0.454464	0.489438	0.495051	15	SNRPN , SNRPG , SNRPF , SNRPE , SNRPD3 , SNRPD2 , SNRPD1 , SNRPB , SNU13 , PRPF31 , PPIH , PRPF3 , PRPF4 , RNU6-1 , RNU4-1 ,
CTLH.complex	0.451899	0.493192	0.519485	0.493154	0.568697	0.428334	0.460076	0.502226	0.495023	7	SWSAP1 , RMND5A , RANBP9 , MKLN1 , MAEA , GID8 , ARMC8 ,
Astacins	0.5	0.487466	0.486301	0.513315	0.520581	0.47089	0.50119	0.485187	0.49499	6	TLL2 , TLL1 , MEP1B , MEP1A , ASTL , BMP1 ,
Tropomodulins	0.526374	0.550093	0.543688	0.552007	0.528945	0.436886	0.486243	0.366782	0.494949	4	TMOD4 , TMOD3 , TMOD2 , TMOD1 ,
Spindlin.family	0.460056	0.471605	0.509462	0.505272	0.580456	0.472264	0.507306	0.418208	0.494939	5	SPIN4 , SPIN3 , SPIN2B , SPIN2A , SPIN1 ,
Adhesion.G.protein.coupled.receptors..subfamily.C	0.487626	0.467387	0.499562	0.517203	0.537656	0.485562	0.558313	0.398787	0.494924	3	CELSR3 , CELSR2 , CELSR1 ,
CELSR.cadherins	0.487626	0.467387	0.499562	0.517203	0.537656	0.485562	0.558313	0.398787	0.494924	3	CELSR3 , CELSR2 , CELSR1 ,
Prolyl.3.hydroxylase.family	0.505156	0.516136	0.466777	0.485762	0.525589	0.446214	0.539302	0.484548	0.494904	5	CRTAP , P3H4 , P3H3 , P3H2 , P3H1 ,
Pseudoautosomal.region.2	0.390213	0.471652	0.548483	0.541185	0.555272	0.465303	0.485573	0.39681	0.494897	10	WASIR1 , WASH6P , VAMP7 , TRPC6P , ELOCP24 , SPRY3 , IL9R , DPH3P2 , DDX11L16 , AMD1P2 ,
Arrestins	0.421942	0.488446	0.54277	0.48336	0.601799	0.414318	0.566634	0.366937	0.494895	10	TXNIP , ARRDC5 , ARRDC4 , ARRDC3 , ARRDC2 , ARRDC1 , ARRB2 , ARRB1 , SAG , ARR3 ,
Free.fatty.acid.receptors	0.498796	0.470242	0.520305	0.498712	0.501455	0.498762	0.475879	0.4987	0.494865	4	FFAR4 , FFAR3 , FFAR2 , FFAR1 ,
Pseudoautosomal.regions	0.416905	0.484297	0.552778	0.552844	0.551596	0.433872	0.449838	0.438311	0.494791	35	WASIR1 , WASH6P , VAMP7 , TRPC6P , ELOCP24 , SPRY3 , IL9R , DPH3P2 , DDX11L16 , AMD1P2 , ZBED1 , XG , SLC25A6 , SHOX , PPP2R3B , PLCXD1 , P2RY8 , MIR6089 , MIR3690 , LINC00685 , LINC00106 , LINC00102 , IL3RA , GTPBP6 , FABP5P13 , DHRSX-IT1 , DHRSX , CSF2RA , CRLF2 , CD99P1 , CD99 , ASMTL-AS1 , ASMTL , ASMT , AKAP17A ,
Vestigial.like.family	0.456188	0.482179	0.475321	0.547542	0.637154	0.42919	0.47407	0.417983	0.494777	4	VGLL4 , VGLL3 , VGLL2 , VGLL1 ,
Helix.turn.helix.CENPB.type.domain.containing	0.403709	0.498709	0.51171	0.481741	0.526863	0.483423	0.523609	0.437256	0.494759	13	TIGD2 , TIGD5 , TIGD4 , TIGD7 , TIGD6 , TIGD1 , TIGD3 , POGZ , POGK , JRK , JRKL , CENPB , CENPBD1 ,
Beta.4.glycosyltransferases	0.522662	0.502649	0.478259	0.51285	0.561989	0.451073	0.493368	0.462714	0.494701	17	CSGALNACT2 , CSGALNACT1 , CHSY3 , CHSY1 , CHPF2 , CHPF , B4GALT7 , B4GALT6 , B4GALT5 , B4GALT4 , B4GALT3 , B4GALT2 , B4GALT1 , B4GALNT4 , B4GALNT3 , B4GALNT2 , B4GALNT1 ,
Cholinergic.receptors.nicotinic.subunits	0.729524	0.464756	0.550538	0.484787	0.546464	0.558569	0.494486	0.363259	0.494694	16	CHRNG , CHRNE , CHRND , CHRNB4 , CHRNB3 , CHRNB2 , CHRNB1 , CHRNA9 , CHRNA7 , CHRNA6 , CHRNA5 , CHRNA4 , CHRNA3 , CHRNA2 , CHRNA10 , CHRNA1 ,
Mitochondrial.complex.II..succinate.dehydrogenase.subunits	0.480402	0.559029	0.516209	0.528119	0.495606	0.455739	0.469411	0.438711	0.494689	4	SDHD , SDHC , SDHB , SDHA ,
TNF.receptor.associated.factors	0.444345	0.485465	0.518578	0.527954	0.537384	0.477921	0.474248	0.441262	0.494688	7	TRAF7 , TRAF6 , TRAF5 , TRAF4 , TRAF3 , TRAF2 , TRAF1 ,
Glycosyltransferase.family.90	0.451866	0.490748	0.524821	0.55714	0.529132	0.491807	0.44395	0.425178	0.494682	3	POGLUT3 , POGLUT2 , POGLUT1 ,
Shroom.family	0.475548	0.467626	0.469979	0.507318	0.619031	0.472002	0.50323	0.423003	0.494599	4	SHROOM4 , SHROOM3 , SHROOM2 , SHROOM1 ,
GATOR2.subcomplex	0.571427	0.497271	0.515344	0.490277	0.566833	0.51341	0.491369	0.38701	0.494502	5	SEC13 , SEH1L , WDR59 , WDR24 , MIOS ,
Cytohesins	0.40346	0.475027	0.536292	0.547387	0.599844	0.47184	0.520843	0.310009	0.494463	4	CYTH4 , CYTH3 , CYTH2 , CYTH1 ,
TSC.complex	0.570067	0.528516	0.534211	0.518793	0.522811	0.48265	0.449072	0.424652	0.494386	3	TBC1D7 , TSC2 , TSC1 ,
Non.canonical.high.mobility.group	0.492287	0.521378	0.52237	0.528856	0.532683	0.455332	0.471823	0.428173	0.494374	4	HMGXB4 , HMGXB3 , HMG20B , HMG20A ,
IKK.complex	0.45822	0.530434	0.495888	0.516778	0.537209	0.416733	0.517257	0.446283	0.494369	3	CHUK , IKBKG , IKBKB ,
Chromobox.family	0.499002	0.471004	0.486715	0.561373	0.5772	0.419663	0.534855	0.409668	0.494354	8	CBX8 , CBX7 , CBX6 , CBX5 , CBX4 , CBX3 , CBX2 , CBX1 ,
Importins	0.542482	0.512279	0.476841	0.515217	0.433975	0.460198	0.555525	0.505993	0.49429	18	TNPO3 , TNPO2 , TNPO1 , KPNB1 , KPNA7 , KPNA6 , KPNA5 , KPNA4 , KPNA3 , KPNA2 , KPNA1 , IPO9 , IPO8 , IPO7 , IPO5 , IPO4 , IPO13 , IPO11 ,
Gag.like.LTR.retrotransposon.derived.genes	0.512713	0.574493	0.534873	0.463912	0.484196	0.47554	0.475082	0.451907	0.494286	86	ZCCHC18 , ZCCHC12 , PNMA8C , PNMA8B , PNMA8A , PNMA6F , PNMA6E , PNMA6B , PNMA6A , PNMA5 , PNMA3 , PNMA2 , PNMA1 , MOAP1 , RTL10 , RTL9 , RTL8C , RTL8B , RTL8A , RTL6 , RTL5 , RTL4 , RTL3 , RTL1 , PEG10 , LDOC1 , ZBED9 , ZSCAN9 , ZSCAN5DP , ZSCAN5C , ZSCAN5B , ZSCAN5A , ZSCAN4 , ZSCAN32 , ZSCAN31 , ZSCAN30 , ZSCAN29 , ZSCAN26 , ZSCAN25 , ZSCAN23 , ZSCAN22 , ZSCAN21 , ZSCAN20 , ZSCAN2 , ZSCAN18 , …
Adaptor.related.protein.complex.5	0.47271	0.50458	0.504225	0.515101	0.564328	0.448151	0.479813	0.443766	0.494281	4	AP5Z1 , AP5S1 , AP5M1 , AP5B1 ,
Yip1.domain.containing	0.539534	0.521301	0.544885	0.501234	0.5006	0.460369	0.443928	0.48754	0.494265	7	YIPF7 , YIPF6 , YIPF5 , YIPF4 , YIPF3 , YIPF2 , YIPF1 ,
Tim17.family	0.531405	0.521816	0.494519	0.496387	0.480439	0.45712	0.478781	0.530551	0.49423	9	PXMP4 , ROMO1 , TMEM135 , NDUFA11 , TIMMDC1 , TIMM23 , TIMM22 , TIMM17B , TIMM17A ,
Metaxins	0.562432	0.47419	0.527943	0.47362	0.425175	0.547353	0.498918	0.512412	0.49423	3	MTX3 , MTX2 , MTX1 ,
ADAMTS.like	0.411442	0.556778	0.48952	0.572764	0.49734	0.448969	0.428364	0.465796	0.494219	7	PAPLN , THSD4 , ADAMTSL5 , ADAMTSL4 , ADAMTSL3 , ADAMTSL2 , ADAMTSL1 ,
Nuclear.exosome.targeting.complex	0.416387	0.510919	0.504496	0.516624	0.595135	0.405315	0.500146	0.426806	0.494206	3	RBM7 , ZCCHC8 , MTREX ,
Endosome.associated.recycling.protein..EARP..complex	0.416869	0.503046	0.50295	0.506415	0.579774	0.424784	0.505994	0.436075	0.494148	4	VPS50 , VPS53 , VPS52 , VPS51 ,
Integrator.complex	0.48907	0.524271	0.515762	0.506492	0.540567	0.412019	0.492074	0.467155	0.494049	15	INTS6L , INTS14 , INTS9 , INTS8 , INTS7 , INTS6 , INTS5 , INTS4 , INTS3 , INTS2 , INTS12 , INTS10 , INTS1 , INTS11 , INTS13 ,
Peroxins	0.534724	0.500089	0.460274	0.481212	0.499342	0.500713	0.543913	0.472401	0.493992	16	PEX7 , PEX6 , PEX5 , PEX3 , PEX26 , PEX2 , PEX19 , PEX16 , PEX14 , PEX13 , PEX12 , PEX11G , PEX11B , PEX11A , PEX10 , PEX1 ,
EYA.transcriptional.coactivator.and.phosphatases	0.545682	0.508392	0.488136	0.488108	0.528731	0.497959	0.505337	0.441067	0.493961	4	EYA4 , EYA3 , EYA2 , EYA1 ,
DNA.glycosylases	0.467149	0.57804	0.519226	0.495444	0.539046	0.450746	0.438197	0.436926	0.493947	11	UNG , SMUG1 , MBD4 , TDG , OGG1 , MUTYH , MPG , NTHL1 , NEIL3 , NEIL2 , NEIL1 ,
Brain.expressed.X.linked.family	0.45954	0.465164	0.53022	0.519993	0.501146	0.410141	0.480308	0.54949	0.49378	5	BEX5 , BEX4 , BEX3 , BEX2 , BEX1 ,
Glycosyltransferase.family.2	0.445032	0.509069	0.546338	0.491523	0.561733	0.449325	0.470253	0.428222	0.49378	6	HAS3 , HAS2 , HAS1 , DPM1 , B3GNTL1 , ALG5 ,
Gla.domain.containing	0.663907	0.590942	0.436935	0.467631	0.418848	0.53189	0.56245	0.447555	0.49375	13	POSTN , ITIH2 , TTR , GAS6 , MGP , BGLAP , PROZ , PROS1 , PROC , F10 , F9 , F7 , F2 ,
Ferritin.subunits	0.371986	0.483541	0.476945	0.542169	0.498918	0.441585	0.498462	0.514623	0.493749	4	FTHL17 , FTMT , FTL , FTH1 ,
Phosphatidylinositol.3.kinase.subunits	0.499143	0.5536	0.504662	0.501502	0.516698	0.428099	0.476862	0.474636	0.493723	8	PIK3CG , PIK3CD , PIK3CB , PIK3CA , PIK3C3 , PIK3C2G , PIK3C2B , PIK3C2A ,
MAB21.family	0.608979	0.506672	0.560054	0.504975	0.506514	0.450131	0.467972	0.459695	0.493716	4	MAB21L4 , MAB21L3 , MAB21L2 , MAB21L1 ,
SET.complex	0.493519	0.512341	0.558529	0.521353	0.506759	0.489851	0.435997	0.431089	0.493703	6	ANP32A , HMGB2 , NME1 , TREX1 , APEX1 , SET ,
AF4.FMR2.family	0.568704	0.50264	0.503889	0.502611	0.605554	0.363351	0.512031	0.465559	0.493662	4	AFF4 , AFF3 , AFF2 , AFF1 ,
NRZ.tethering.complex	0.488795	0.491756	0.517946	0.489004	0.540499	0.43537	0.527049	0.453946	0.493653	3	ZW10 , RINT1 , NBAS ,
C1q.domain.containing	0.917442	0.535536	0.507518	0.506636	0.500428	0.48053	0.490553	0.434364	0.493652	33	OTOL1 , ERFE , C1QTNF9B , C1QTNF9 , C1QTNF8 , C1QTNF7 , C1QTNF6 , C1QTNF5 , C1QTNF4 , C1QTNF3 , C1QTNF2 , C1QTNF12 , C1QTNF1 , C1QL4 , C1QL3 , C1QL2 , C1QL1 , ADIPOQ , MMRN2 , MMRN1 , EMILIN2 , EMILIN1 , COL8A2 , COL8A1 , COL10A1 , CAPRIN2 , CBLN4 , CBLN3 , CBLN2 , CBLN1 , C1QC , C1QB , C1QA ,
ARF.GTPase.family	0.56556	0.568399	0.531875	0.515031	0.373389	0.57624	0.449323	0.441073	0.493619	31	TRIM23 , SAR1B , SAR1A , ARL9 , ARL8B , ARL8A , ARL6 , ARL5C , ARL5B , ARL5A , ARL4D , ARL4C , ARL4A , ARL3 , ARL2 , ARL17B , ARL17A , ARL16 , ARL15 , ARL14 , ARL13B , ARL13A , ARL11 , ARL10 , ARL1 , ARFRP1 , ARF6 , ARF5 , ARF4 , ARF3 , ARF1 ,
Slingshot.protein.phosphatases	0.524593	0.471836	0.513752	0.505205	0.536013	0.415797	0.557421	0.455097	0.493589	3	SSH3 , SSH2 , SSH1 ,
Na..K..transporting.ATPase.interacting	0.501877	0.463872	0.532419	0.490942	0.53069	0.460349	0.474375	0.501965	0.493516	4	NKAIN4 , NKAIN3 , NKAIN2 , NKAIN1 ,
ESCRT.I	0.421846	0.365506	0.468192	0.505725	0.497873	0.496501	0.585025	0.535746	0.49351	9	UBAP1 , MVB12B , MVB12A , VPS28 , VPS37D , VPS37C , VPS37B , VPS37A , TSG101 ,
General.transcription.factor.IIA.complex.subunits	0.472614	0.525884	0.514472	0.543813	0.550483	0.413056	0.458091	0.448759	0.493508	3	GTF2A1L , GTF2A2 , GTF2A1 ,
WRAD.complex	0.542509	0.510244	0.544592	0.497841	0.528078	0.4621	0.431299	0.480256	0.493487	4	DPY30 , RBBP5 , ASH2L , WDR5 ,
ADAM.metallopeptidases.with.thrombospondin.type.1.motif	0.472568	0.564437	0.516425	0.432437	0.548607	0.471552	0.503527	0.417111	0.493442	19	ADAMTS9 , ADAMTS8 , ADAMTS7 , ADAMTS6 , ADAMTS5 , ADAMTS4 , ADAMTS3 , ADAMTS20 , ADAMTS2 , ADAMTS19 , ADAMTS18 , ADAMTS17 , ADAMTS16 , ADAMTS15 , ADAMTS14 , ADAMTS13 , ADAMTS12 , ADAMTS10 , ADAMTS1 ,
X7SK.snRNP.complex	0.427056	0.534067	0.489675	0.471796	0.626232	0.38723	0.488095	0.456865	0.493423	3	MEPCE , LARP7 , RN7SK ,
Lamins	0.487439	0.49829	0.529023	0.513984	0.577501	0.433572	0.477193	0.423556	0.493303	3	LMNB2 , LMNB1 , LMNA ,
Perilipins	0.418205	0.468858	0.511752	0.507785	0.572415	0.428574	0.4648	0.498827	0.493287	5	PLIN5 , PLIN4 , PLIN3 , PLIN2 , PLIN1 ,
Inter.alpha.trypsin.inhibitor.heavy.chains	0.465844	0.496276	0.482308	0.525457	0.503876	0.465662	0.49101	0.487796	0.493198	6	ITIH6 , ITIH5 , ITIH4 , ITIH3 , ITIH2 , ITIH1 ,
Soluble.glutathione.S.transferases	0.320547	0.568982	0.505164	0.583385	0.475087	0.428676	0.451458	0.439521	0.493182	23	GSTT4 , HPGDS , GSTZ1 , GSTT2B , GSTT2 , GSTT1 , GSTP1 , GSTO3P , GSTO2 , GSTO1 , GSTM5 , GSTM4 , GSTM3 , GSTM2 , GSTM1 , GSTK1 , GSTA7P , GSTA6P , GSTA5 , GSTA4 , GSTA3 , GSTA2 , GSTA1 ,
Rhomboid.family	0.521965	0.463469	0.513079	0.536953	0.503797	0.479457	0.523072	0.432148	0.493139	14	DERL3 , DERL2 , DERL1 , UBAC2 , TMEM115 , PARL , RHBDL3 , RHBDL2 , RHBDL1 , RHBDF2 , RHBDF1 , RHBDD3 , RHBDD2 , RHBDD1 ,
TIR.domain.containing	0.495753	0.517251	0.526654	0.505493	0.501642	0.476547	0.478666	0.445445	0.4931	25	TLR9 , TLR8 , TLR7 , TLR6 , TLR5 , TLR4 , TLR3 , TLR2 , TLR10 , TLR1 , TIRAP , TICAM2 , TICAM1 , SIGIRR , SARM1 , MYD88 , IL1RL2 , IL1RL1 , IL1RAPL2 , IL1RAPL1 , IL1RAP , IL1R1 , IL18RAP , IL18R1 , IL17RD ,
THO.complex	0.448911	0.528797	0.501509	0.514393	0.481137	0.424267	0.514392	0.487138	0.49309	7	THOC7 , THOC6 , THOC5 , THOC3 , THOC2 , THOC1 , ALYREF ,
Integrin.beta.subunits	0.513019	0.508443	0.538863	0.550781	0.496233	0.48588	0.480504	0.390144	0.492978	9	ITGBL1 , ITGB8 , ITGB7 , ITGB6 , ITGB5 , ITGB4 , ITGB3 , ITGB2 , ITGB1 ,
Protein.arginine.methyltransferases	0.455756	0.524683	0.469347	0.50605	0.500711	0.470213	0.508527	0.471188	0.49296	9	PRMT9 , PRMT8 , PRMT7 , PRMT6 , PRMT5 , PRMT3 , PRMT2 , PRMT1 , CARM1 ,
WWC.family	0.45299	0.507532	0.499015	0.4844	0.471453	0.506557	0.504951	0.475945	0.492836	3	WWC3 , WWC2 , WWC1 ,
NME.NM23.family	0.469834	0.513448	0.524071	0.491026	0.54877	0.438847	0.471158	0.462396	0.492817	9	NME9 , NME8 , NME7 , NME6 , NME5 , NME4 , NME3 , NME2 , NME1 ,
Sideroflexins	0.531966	0.486217	0.525414	0.505808	0.595562	0.479973	0.474739	0.381819	0.49279	5	SFXN5 , SFXN4 , SFXN3 , SFXN2 , SFXN1 ,
SUMO.specific.peptidases	0.504981	0.493542	0.529124	0.533966	0.517659	0.484708	0.482007	0.408147	0.492736	7	SENP8 , SENP7 , SENP6 , SENP5 , SENP3 , SENP2 , SENP1 ,
CDGSH.iron.sulfur.domain.containing	0.572497	0.447847	0.538734	0.499494	0.458536	0.54161	0.466836	0.495899	0.492708	3	CISD3 , CISD2 , CISD1 ,
Chitinases	0.4033	0.488922	0.541934	0.49854	0.549728	0.460111	0.493041	0.416493	0.492681	7	OVGP1 , CTBS , CHIT1 , CHID1 , CHIA , CHI3L2 , CHI3L1 ,
Yippee.like.family	0.591408	0.512476	0.553083	0.507795	0.559357	0.446214	0.520905	0.348799	0.492661	5	YPEL5 , YPEL4 , YPEL3 , YPEL2 , YPEL1 ,
Myosins..class.V	0.455687	0.50595	0.532618	0.528159	0.538589	0.489181	0.448586	0.405288	0.492624	3	MYO5C , MYO5B , MYO5A ,
Chromatin.accessibility.complex	0.351296	0.502904	0.523029	0.497701	0.511921	0.505731	0.497345	0.409649	0.492611	4	SMARCA5 , BAZ1A , POLE3 , CHRAC1 ,
Linear.ubiquitin.chain.assembly.complex	0.406075	0.521779	0.514763	0.49187	0.572612	0.3902	0.495577	0.461445	0.492606	3	RNF31 , RBCK1 , SHARPIN ,
Aminoacyl.tRNA.synthetases..Class.I	0.479116	0.559051	0.538622	0.481439	0.446308	0.550877	0.432027	0.439842	0.492595	19	YARS2 , YARS1 , WARS2 , WARS1 , VARS2 , VARS1 , RARS2 , RARS1 , QARS1 , 02-mar , 01-mar , LARS2 , LARS1 , IARS2 , IARS1 , EPRS1 , EARS2 , CARS2 , CARS1 ,
ESCRT.II	0.46653	0.486056	0.457999	0.496809	0.537086	0.499	0.477445	0.493739	0.49259	3	VPS36 , SNF8 , VPS25 ,
Beta.gamma.crystallins	0.51592	0.524149	0.522453	0.467793	0.571209	0.442729	0.434159	0.485477	0.492567	18	CRYBG2 , CRYBG1 , CRYBG3 , CRYGS , CRYGN , CRYGGP , CRYGFP , CRYGEP , CRYGD , CRYGC , CRYGB , CRYGA , CRYBB3 , CRYBB2 , CRYBB1 , CRYBA4 , CRYBA2 , CRYBA1 ,
TIM22.complex	0.576828	0.508576	0.494168	0.517628	0.522191	0.421959	0.480531	0.501767	0.492403	5	TIMM10B , TIMM10 , TIMM9 , TIMM22 , TIMM29 ,
Adaptor.related.protein.complex.4	0.435452	0.522172	0.553133	0.508439	0.506302	0.455749	0.473501	0.427489	0.492398	4	AP4S1 , AP4M1 , AP4E1 , AP4B1 ,
KDEL.endoplasmic.reticulum.protein.retention.receptors	0.432077	0.470742	0.523544	0.554353	0.568352	0.433531	0.481616	0.413964	0.4923	3	KDELR3 , KDELR2 , KDELR1 ,
RNA.pseudouridylate.synthase.domain.containing	0.399178	0.499924	0.508423	0.527235	0.543402	0.454203	0.465288	0.44738	0.492265	4	RPUSD4 , RPUSD3 , RPUSD2 , RPUSD1 ,
Dolichyl.D.mannosyl.phosphate.dependent.mannosyltransferases	0.524816	0.503623	0.533182	0.534525	0.495137	0.448146	0.479985	0.45073	0.49219	9	POMT2 , POMT1 , PIGZ , PIGV , PIGM , PIGB , ALG12 , ALG9 , ALG3 ,
Plakophilins	0.500025	0.591242	0.512713	0.505709	0.492414	0.445243	0.428827	0.468731	0.492125	3	PKP3 , PKP2 , PKP1 ,
Microsomal.glutathione.S.transferases	0.535654	0.521594	0.543709	0.390267	0.427049	0.508721	0.521497	0.531799	0.492091	3	MGST3 , MGST2 , MGST1 ,
Bone.morphogenetic.proteins	0.485385	0.486289	0.458639	0.508661	0.522449	0.455849	0.567085	0.445321	0.492042	11	BMP8B , BMP8A , BMP7 , BMP6 , BMP5 , BMP4 , BMP3 , BMP2 , BMP15 , BMP10 , BMP1 ,
CREB3.transcription.factor.family	0.478937	0.527667	0.542339	0.518551	0.548529	0.482638	0.470645	0.353182	0.491936	5	CREB3L4 , CREB3L3 , CREB3L2 , CREB3L1 , CREB3 ,
Cyclins	0.453572	0.523498	0.527903	0.507855	0.440232	0.43688	0.429433	0.577741	0.491935	30	CCNQ , CCNYL3 , CCNYL2 , CCNYL1 , CCNY , CCNT2 , CCNT1 , CCNO , CCNL2 , CCNL1 , CCNK , CCNJL , CCNJ , CCNI2 , CCNI , CCNH , CCNG2 , CCNG1 , CCNF , CCNE2 , CCNE1 , CCND3 , CCND2 , CCND1 , CCNC , CCNB3 , CCNB2 , CCNB1 , CCNA2 , CCNA1 ,
Condensin.subunits	0.49108	0.535043	0.517566	0.560235	0.567263	0.450097	0.445273	0.367109	0.491798	8	NCAPG2 , NCAPD3 , NCAPH2 , SMC4 , SMC2 , NCAPH , NCAPG , NCAPD2 ,
General.transcription.factor.IIIB.complex.subunits	0.51218	0.534028	0.488162	0.50608	0.533591	0.401827	0.529099	0.449735	0.491789	3	TBP , BDP1 , BRF1 ,
Transposable.element.derived.genes	0.443972	0.553394	0.534448	0.465856	0.482933	0.491451	0.464034	0.450101	0.491745	121	ZCCHC18 , ZCCHC12 , PNMA8C , PNMA8B , PNMA8A , PNMA6F , PNMA6E , PNMA6B , PNMA6A , PNMA5 , PNMA3 , PNMA2 , PNMA1 , MOAP1 , ZBED9 , ZSCAN9 , ZSCAN5DP , ZSCAN5C , ZSCAN5B , ZSCAN5A , ZSCAN4 , ZSCAN32 , ZSCAN31 , ZSCAN30 , ZSCAN29 , ZSCAN26 , ZSCAN25 , ZSCAN23 , ZSCAN22 , ZSCAN21 , ZSCAN20 , ZSCAN2 , ZSCAN18 , ZSCAN16 , ZSCAN12 , ZSCAN10 , ZSCAN1 , ZNF75D , ZNF500 , ZNF496 , ZNF483 , ZNF449 , ZNF446…
H3.histones	0.398075	0.450537	0.499448	0.45386	0.492026	0.428151	0.58223	0.535947	0.491743	20	H3C9P , H3C8 , H3C7 , H3C6 , H3C5P , H3C4 , H3C3 , H3C2 , H3C15 , H3C14 , H3C13 , H3C12 , H3C11 , H3C10 , H3C1 , H3-5 , H3-4 , H3-3B , H3-3A , H3-2 ,
tRNA.splicing.endonuclease.subunits	0.388499	0.526246	0.550132	0.544721	0.533568	0.413598	0.457239	0.416645	0.491736	4	TSEN54 , TSEN34 , TSEN2 , TSEN15 ,
C.C.motif.chemokine.receptors	0.5	0.484753	0.500779	0.500328	0.494485	0.47335	0.495657	0.492405	0.49168	10	CCR9 , CCR8 , CCR7 , CCR6 , CCR5 , CCR4 , CCR3 , CCR2 , CCR10 , CCR1 ,
O.linked.N.acetylglucosaminyltransferases	0.41207	0.48266	0.511835	0.528109	0.494249	0.456842	0.501173	0.466323	0.491599	4	POMGNT2 , POMGNT1 , EOGT , OGT ,
Neuregulins	0.68006	0.487319	0.527367	0.508895	0.474153	0.513072	0.501223	0.429157	0.491598	4	NRG4 , NRG3 , NRG2 , NRG1 ,
Clathrin.subunits	0.568066	0.509132	0.533984	0.539403	0.506307	0.474992	0.406316	0.470963	0.491586	4	CLTCL1 , CLTC , CLTB , CLTA ,
Prenyltransferase.alpha.subunit.repeat.containing	0.405765	0.537689	0.527826	0.539188	0.56213	0.457575	0.447582	0.368649	0.49152	3	RABGGTA , PTAR1 , FNTA ,
Mediator.complex	0.545653	0.432111	0.532795	0.470934	0.55036	0.55812	0.478528	0.417733	0.491511	33	MED9 , MED8 , MED7 , MED6 , MED4 , MED31 , MED30 , MED29 , MED28 , MED27 , MED26 , MED25 , MED24 , MED23 , MED22 , MED21 , MED20 , MED19 , MED18 , MED17 , MED16 , MED15 , MED14 , MED13L , MED13 , MED12L , MED12 , MED11 , MED10 , MED1 , CDK8 , CDK19 , CCNC ,
Ripoptosome	0.542245	0.471018	0.496752	0.471062	0.510785	0.533049	0.525779	0.430224	0.491238	4	CFLAR , RIPK1 , FADD , CASP8 ,
Histamine.receptors	0.403759	0.430648	0.481431	0.569223	0.606012	0.457651	0.49956	0.393747	0.491182	4	HRH4 , HRH3 , HRH2 , HRH1 ,
FASTK.mitochondrial.RNA.binding.family	0.588665	0.526356	0.509768	0.522242	0.579662	0.394587	0.462803	0.442692	0.491158	6	TBRG4 , FASTKD5 , FASTKD3 , FASTKD2 , FASTKD1 , FASTK ,
Death.inducing.signaling.complex	0.557023	0.4422	0.507923	0.476233	0.530019	0.544007	0.519541	0.417788	0.491102	6	CFLAR , CASP10 , CASP8 , FADD , FASLG , FAS ,
Volume.regulated.anion.channel.subunits	0.557075	0.657531	0.571642	0.525617	0.404134	0.426977	0.544291	0.307506	0.4911	5	LRRC8E , LRRC8D , LRRC8C , LRRC8B , LRRC8A ,
IFT.A.complex	0.415194	0.515292	0.518574	0.528616	0.542719	0.411754	0.513596	0.406861	0.491059	7	WDR35 , WDR19 , TTC21B , TTC21A , IFT43 , IFT140 , IFT122 ,
YEATS.domain.containing	0.512951	0.584896	0.529117	0.511861	0.527631	0.424463	0.460033	0.398871	0.490982	4	YEATS4 , YEATS2 , MLLT3 , MLLT1 ,
PWWP.domain.containing	0.559644	0.481965	0.482615	0.494061	0.557985	0.410035	0.503174	0.506226	0.490866	22	BRD1 , HDGFL1 , GLYR1 , PWWP3B , PWWP3A , ZMYND11 , ZMYND8 , MSH6 , ZCWPW2 , ZCWPW1 , NSD1 , NSD3 , NSD2 , MBD5 , DNMT3B , DNMT3A , PWWP2B , PWWP2A , PSIP1 , HDGF , BRPF3 , BRPF1 ,
Lipocalins	0.389007	0.440479	0.527858	0.510477	0.534261	0.411629	0.511064	0.500015	0.490826	19	RBP4 , PTGDS , PAEP , ORM2 , ORM1 , OBP2B , OBP2A , LCN9 , LCN8 , LCN6 , LCN2 , LCN15 , LCN12 , LCN10 , LCN1 , C8G , APOM , APOD , AMBP ,
SWC.tripartite.complex	0.44346	0.490366	0.504042	0.530503	0.546013	0.428705	0.509063	0.426808	0.490786	3	SMCR8 , WDR41 , C9orf72 ,
SCY1.like.pseudokinases	0.396501	0.481733	0.497595	0.506215	0.593001	0.400447	0.514217	0.441615	0.490689	3	SCYL3 , SCYL2 , SCYL1 ,
Checkpoint.clamp.complex	0.467348	0.49666	0.51217	0.492688	0.558253	0.431684	0.491754	0.451344	0.49065	3	HUS1 , RAD1 , RAD9A ,
WTAP.complex	0.510484	0.500925	0.531583	0.462342	0.511381	0.472092	0.531685	0.424502	0.490644	7	THRAP3 , BCLAF1 , RBM15 , VIRMA , CBLL1 , ZC3H13 , WTAP ,
Zinc.fingers.MIZ.type	0.54846	0.573694	0.479227	0.507619	0.518719	0.404353	0.498914	0.451793	0.490617	7	ZMIZ2 , ZMIZ1 , PIAS4 , PIAS3 , PIAS2 , PIAS1 , NSMCE2 ,
Type.2.receptor.serine.threonine.kinases	0.526683	0.549458	0.541091	0.496742	0.467687	0.537099	0.452521	0.389644	0.490606	5	TGFBR2 , BMPR2 , AMHR2 , ACVR2B , ACVR2A ,
RAB.like.GTPases	0.515687	0.502584	0.504988	0.482119	0.551736	0.459312	0.53327	0.400062	0.490582	5	RABL6 , RABL3 , RABL2B , RABL2A , IFT22 ,
Keratins..type.II	0.482978	0.453871	0.480423	0.481788	0.506217	0.494497	0.540371	0.476101	0.490467	27	KRT222 , KRT86 , KRT85 , KRT84 , KRT83 , KRT82 , KRT81 , KRT80 , KRT8 , KRT79 , KRT78 , KRT77 , KRT76 , KRT75 , KRT74 , KRT73 , KRT72 , KRT71 , KRT7 , KRT6C , KRT6B , KRT6A , KRT5 , KRT4 , KRT3 , KRT2 , KRT1 ,
RISC.loading.complex	0.460579	0.526685	0.521792	0.529899	0.548192	0.449817	0.48208	0.374766	0.490462	3	AGO2 , TARBP2 , DICER1 ,
Leucine.zipper.tumor.suppressor.family	0.534154	0.572427	0.543246	0.543185	0.480308	0.392433	0.426341	0.47372	0.490237	4	N4BP3 , LZTS3 , LZTS2 , LZTS1 ,
Protein.phosphatase.4.regulatory.subunits	0.519863	0.51262	0.503359	0.506919	0.496686	0.441756	0.503081	0.466502	0.490132	3	PPP4R4 , PPP4R2 , PPP4R1 ,
Torsins	0.370085	0.5259	0.569422	0.491837	0.562987	0.446169	0.475528	0.359035	0.490125	5	TOR4A , TOR3A , TOR2A , TOR1B , TOR1A ,
FA.complementation.groups	0.436657	0.387957	0.510968	0.518433	0.55994	0.432793	0.580836	0.439493	0.49006	22	RFWD3 , XRCC2 , UBE2T , SLX4 , RAD51C , RAD51 , PALB2 , MAD2L2 , FANCM , FANCL , FANCI , FANCG , FANCF , FANCE , FANCD2 , FANCC , FANCB , FANCA , ERCC4 , BRIP1 , BRCA2 , BRCA1 ,
SCAR.WAVE.complex	0.479193	0.458147	0.474045	0.520834	0.395202	0.496659	0.603846	0.481335	0.49001	6	CYFIP2 , WASF1 , NCKAP1 , CYFIP1 , BRK1 , ABI2 ,
Tissue.inhibitor.of.metallopeptidases	0.431623	0.502404	0.538491	0.455167	0.523934	0.4412	0.47423	0.493751	0.489883	4	TIMP4 , TIMP3 , TIMP2 , TIMP1 ,
ATP.binding.cassette.subfamily.C	0.526497	0.463867	0.495509	0.470214	0.532573	0.512967	0.540219	0.413777	0.489875	13	CFTR , ABCC9 , ABCC8 , ABCC6 , ABCC5 , ABCC4 , ABCC3 , ABCC2 , ABCC13 , ABCC12 , ABCC11 , ABCC10 , ABCC1 ,
Acid.phosphatases	0.482034	0.54921	0.549664	0.546211	0.571089	0.435042	0.413832	0.363663	0.489816	8	ACP7 , PXYLP1 , ACP3 , ACP6 , ACP5 , ACP4 , ACP2 , ACP1 ,
PTEN.protein.phosphatases	0.633513	0.581971	0.560258	0.54597	0.395924	0.419758	0.571781	0.352692	0.489765	5	TPTE2 , TPTE , TNS2 , TNS1 , PTEN ,
Glucose.6.phosphatases..catalytic	0.48594	0.539852	0.532677	0.526355	0.538954	0.392269	0.463922	0.43282	0.48955	3	G6PC3 , G6PC2 , G6PC ,
Sulfotransferases..cytosolic	0.491802	0.498925	0.499726	0.506942	0.51955	0.502748	0.501494	0.397017	0.489486	14	SULT6B1 , SULT4A1 , SULT2B1 , SULT2A1 , SULT1E1 , SULT1D1P , SULT1C4 , SULT1C3 , SULT1C2 , SULT1B1 , SULT1A4 , SULT1A3 , SULT1A2 , SULT1A1 ,
Leukotriene.receptors	0.499484	0.429361	0.499348	0.499448	0.499449	0.5	0.499348	0.499443	0.489485	6	OXER1 , LTB4R2 , LTB4R , FPR2 , CYSLTR2 , CYSLTR1 ,
Golgi.associated.kinase.family	0.582593	0.508207	0.452851	0.537059	0.50287	0.429842	0.51623	0.479044	0.489443	6	GASK1B , GASK1A , FJX1 , FAM20C , FAM20B , FAM20A ,
Acyl.CoA.thioesterases	0.549007	0.450883	0.570785	0.412754	0.604707	0.46352	0.442514	0.480799	0.489423	10	ACOT9 , ACOT8 , ACOT7 , ACOT6 , ACOT4 , ACOT2 , ACOT13 , ACOT12 , ACOT11 , ACOT1 ,
Secretoglobins	0.499656	0.464416	0.499565	0.499632	0.499632	0.499646	0.499566	0.463481	0.48942	17	SCGB1C2 , SCGB3A2 , SCGB3A1 , SCGB2B3P , SCGB2B2 , SCGB2B1P , SCGB2A2 , SCGB2A1 , SCGB1D5P , SCGB1D4 , SCGB1D2 , SCGB1D1 , SCGB1C1 , SCGB1B3P , SCGB1B2P , SCGB1B1P , SCGB1A1 ,
Keratins	0.517454	0.532323	0.46354	0.587448	0.563122	0.427023	0.415258	0.436628	0.489334	55	KRT222 , KRT86 , KRT85 , KRT84 , KRT83 , KRT82 , KRT81 , KRT80 , KRT8 , KRT79 , KRT78 , KRT77 , KRT76 , KRT75 , KRT74 , KRT73 , KRT72 , KRT71 , KRT7 , KRT6C , KRT6B , KRT6A , KRT5 , KRT4 , KRT3 , KRT2 , KRT1 , KRT9 , KRT40 , KRT39 , KRT38 , KRT37 , KRT36 , KRT35 , KRT34 , KRT33B , KRT33A , KRT32 , KRT31 , KRT28 , KRT27 , KRT26 , KRT25 , KRT24 , KRT23 , KRT20 , KRT19 , KRT18 , KRT17 , KRT16 , KRT1…
Ferlin.family	0.538331	0.608708	0.520199	0.504907	0.475769	0.463629	0.446537	0.404899	0.489235	6	OTOF , MYOF , FER1L6 , FER1L5 , FER1L4 , DYSF ,
Serine.peptidase.inhibitors..Kazal.type	0.476272	0.499347	0.482971	0.48046	0.499356	0.499385	0.472097	0.490741	0.489194	10	SPINK9 , SPINK8 , SPINK7 , SPINK6 , SPINK5 , SPINK4 , SPINK2 , SPINK14 , SPINK13 , SPINK1 ,
I.kappa.B.kinases	0.50886	0.463101	0.487057	0.51435	0.569432	0.48304	0.499794	0.40731	0.489155	4	TBK1 , IKBKE , IKBKB , CHUK ,
Sad1.and.UNC84.domain.containing	0.555631	0.486444	0.507192	0.501033	0.593592	0.415759	0.509629	0.410293	0.489135	5	SPAG4 , SUN5 , SUN3 , SUN2 , SUN1 ,
Dishevelled.segment.polarity.proteins	0.498746	0.504711	0.495715	0.472076	0.562073	0.430264	0.502348	0.456466	0.489093	4	DVL3 , DVL2 , DVL1 , DIXDC1 ,
Prickle.planar.cell.polarity.proteins	0.50295	0.535518	0.483982	0.486925	0.481719	0.479666	0.472755	0.482725	0.489041	4	PRICKLE4 , PRICKLE3 , PRICKLE2 , PRICKLE1 ,
Nucleotide.like.receptors	0.606949	0.93996	0.474763	0.533164	0.328739	0.247813	0.556909	0.341546	0.488985	12	P2RY6 , P2RY4 , P2RY2 , P2RY14 , P2RY13 , P2RY12 , P2RY11 , P2RY1 , ADORA3 , ADORA2B , ADORA2A , ADORA1 ,
Condensin.I.subunits	0.521833	0.524624	0.538627	0.534728	0.530432	0.451504	0.458624	0.384319	0.48898	5	SMC4 , SMC2 , NCAPH , NCAPG , NCAPD2 ,
Ribosomal.proteins	0.448213	0.37764	0.556365	0.530451	0.579393	0.507311	0.436917	0.434585	0.488952	163	RPS21 , RPS20 , RPS2 , RPS19 , RPS18 , RPS17 , RPS16 , RPS15A , RPS15 , RPS14 , RPS13 , RPS12 , RPS11 , RPS10 , FAU , RPS28 , RPS9 , RPS8 , RPS7 , RPS6 , RPS5 , RPS4Y2 , RPS4Y1 , RPS4X , RPS3A , RPS3 , RPS29 , RPS27L , RPS27A , RPS27 , RPS26 , RPS25 , RPS24 , RPS23 , UBA52 , RPLP2 , RPLP1 , RPLP0 , RPL9 , RPL8 , RPL7L1 , RPL7A , RPL7 , RPL6 , RPL5 , RPL41 , RPL4 , RPL3L , RPL39L , RPL39 , RPL38 ,…
ATAC.complex	0.563672	0.478722	0.515965	0.510282	0.557697	0.427967	0.528294	0.40321	0.488877	13	KAT2B , KAT2A , POLE3 , MBIP , YEATS2 , SGF29 , DR1 , WDR5 , HCFC1 , KAT14 , ZZZ3 , TADA3 , TADA2A ,
Small.nucleolar.RNA.protein.coding.host.genes	0.505342	0.464845	0.609516	0.544082	0.481503	0.461838	0.447683	0.41216	0.488804	145	ZNF157 , ZBED3 , WDR43 , VPS13D , USP34 , URB1 , UBAP2L , UBAP2 , TSR1 , TRO , TPT1 , TOMM20 , TNPO2 , TIPIN , TIMM23B , TIMM23 , TCP1 , TBRG4 , TAF1D , SRGAP2B , SRGAP2 , SRCAP , SNX5 , SNRPB , SMARCC1 , SLC47A1 , SLC25A3 , SF3B3 , RPSA , RPS8 , RPS3A , RPS3 , RPS20 , RPS2 , RPS13 , RPS12 , RPS11 , RPLP2 , RPL7A , RPL5 , RPL4 , RPL39 , RPL37A , RPL37 , RPL32 , RPL30 , RPL3 , RPL27A , RPL23A , RP…
Pseudoautosomal.region.1	0.41873	0.503226	0.516368	0.502306	0.535891	0.417339	0.500281	0.445897	0.488758	25	ZBED1 , XG , SLC25A6 , SHOX , PPP2R3B , PLCXD1 , P2RY8 , MIR6089 , MIR3690 , LINC00685 , LINC00106 , LINC00102 , IL3RA , GTPBP6 , FABP5P13 , DHRSX-IT1 , DHRSX , CSF2RA , CRLF2 , CD99P1 , CD99 , ASMTL-AS1 , ASMTL , ASMT , AKAP17A ,
LIMK.TESK.kinase.family	0.478016	0.568969	0.575127	0.485207	0.41741	0.474056	0.478184	0.422158	0.48873	4	TESK2 , TESK1 , LIMK2 , LIMK1 ,
Cation.channels.sperm.associated	0.483146	0.558892	0.517934	0.507693	0.481676	0.423637	0.453694	0.477036	0.488652	7	CATSPERG , CATSPERD , CATSPERB , CATSPER4 , CATSPER3 , CATSPER2 , CATSPER1 ,
Lipins	0.546368	0.602963	0.426153	0.448992	0.494111	0.518205	0.495406	0.434347	0.488597	3	LPIN3 , LPIN2 , LPIN1 ,
Gemins	0.426037	0.522836	0.534579	0.497771	0.525808	0.44881	0.497243	0.392906	0.488565	7	DDX20 , GEMIN8 , GEMIN7 , GEMIN6 , GEMIN5 , GEMIN4 , GEMIN2 ,
Retriever.complex	0.461671	0.479117	0.541033	0.529077	0.519709	0.457434	0.455862	0.437612	0.488549	3	VPS29 , VPS35L , VPS26C ,
VPS.C.complexes	0.548565	0.500228	0.515401	0.492142	0.532994	0.451173	0.51733	0.410523	0.488541	8	VPS39 , VPS41 , VPS11 , VPS33A , VPS16 , VPS18 , TGFBRAP1 , VPS8 ,
KMN.network	0.475313	0.489703	0.51109	0.542873	0.505808	0.409899	0.473717	0.486635	0.488532	10	ZWINT , KNL1 , NUF2 , SPC25 , SPC24 , NDC80 , PMF1 , NSL1 , MIS12 , DSN1 ,
GATA.zinc.finger.domain.containing	0.495325	0.511333	0.475176	0.53819	0.495641	0.464438	0.524946	0.409425	0.48845	15	ZGLP1 , TRPS1 , RERE , MTA3 , MTA2 , MTA1 , GATAD2B , GATAD2A , GATAD1 , GATA6 , GATA5 , GATA4 , GATA3 , GATA2 , GATA1 ,
Ribonuclease.A.family	0.399587	0.339569	0.54431	0.551095	0.659573	0.364168	0.572335	0.388025	0.488439	13	RNASE9 , RNASE8 , RNASE7 , RNASE6 , RNASE4 , RNASE3 , RNASE2 , RNASE13 , RNASE12 , RNASE11 , RNASE10 , RNASE1 , ANG ,
BRCA1.B.complex	0.465198	0.496564	0.525025	0.513803	0.496747	0.472568	0.479889	0.434238	0.488405	4	BRIP1 , TOPBP1 , BRCA1 , BARD1 ,
CORVET.complex	0.556807	0.502849	0.521952	0.509088	0.53891	0.441516	0.514194	0.389627	0.488305	6	VPS11 , VPS33A , VPS16 , VPS18 , TGFBRAP1 , VPS8 ,
Tachykinin.precursors	0.257569	0.409341	0.481682	0.388814	0.545666	0.392404	0.62056	0.579654	0.488303	3	TAC4 , TAC3 , TAC1 ,
SAM.and.SH3.domain.containing	0.492149	0.563625	0.503926	0.501659	0.421528	0.453713	0.541639	0.431657	0.48825	3	SASH3 , SASH1 , SAMSN1 ,
Protein.phosphatase.6.regulatory.subunits	0.503679	0.480072	0.536817	0.51848	0.565574	0.459883	0.481601	0.374614	0.488149	6	PPP6R3 , PPP6R2 , PPP6R1 , ANKRD52 , ANKRD44 , ANKRD28 ,
Synaptogyrins	0.703189	0.64813	0.513979	0.469659	0.443317	0.478544	0.453475	0.40992	0.488146	4	SYNGR4 , SYNGR3 , SYNGR2 , SYNGR1 ,
Golgi.associated..gamma.adaptin.ear.containing..ARF.binding.proteins	0.529419	0.486018	0.528598	0.521804	0.579315	0.419607	0.492335	0.389177	0.488122	3	GGA3 , GGA2 , GGA1 ,
NF.kappa.B.complex.subunits	0.436979	0.50321	0.506763	0.49035	0.537745	0.467641	0.495435	0.415661	0.488115	5	RELB , RELA , REL , NFKB2 , NFKB1 ,
ORAI.calcium.release.activated.calcium.modulators	0.42934	0.445273	0.546729	0.543022	0.50093	0.503153	0.49625	0.381425	0.488112	3	ORAI3 , ORAI2 , ORAI1 ,
Aquaporins	0.382124	0.473	0.555067	0.48981	0.550722	0.481102	0.45831	0.407162	0.487882	14	MIP , AQP9 , AQP8 , AQP7 , AQP6 , AQP5 , AQP4 , AQP3 , AQP2 , AQP12B , AQP12A , AQP11 , AQP10 , AQP1 ,
HNF.class.homeoboxes	0.533967	0.505848	0.500983	0.507312	0.554198	0.471601	0.50104	0.373225	0.487744	3	HNF1B , HNF1A , HMBOX1 ,
Activating.signal.cointegrator.1.complex	0.587668	0.531788	0.532641	0.525394	0.544005	0.399921	0.43996	0.43985	0.487651	4	TRIP4 , ASCC3 , ASCC2 , ASCC1 ,
GINS.complex	0.480899	0.530147	0.554432	0.492238	0.542336	0.413278	0.443731	0.437231	0.487628	4	GINS4 , GINS3 , GINS2 , GINS1 ,
Transforming.growth.factor.beta.family	0.481036	0.479535	0.541742	0.460728	0.458163	0.480935	0.511476	0.480686	0.487609	3	TGFB3 , TGFB2 , TGFB1 ,
BLOC.1.related.complex.subunits	0.531073	0.529188	0.488557	0.519045	0.476407	0.471621	0.482088	0.446121	0.487575	8	BORCS8 , SNAPIN , KXD1 , BORCS7 , BORCS6 , BORCS5 , BLOC1S2 , BLOC1S1 ,
GET4.GET5.transmembrane.domain.recognition.complex.subunits	0.443873	0.51046	0.496005	0.519576	0.490829	0.511879	0.49048	0.393685	0.487559	5	BAG6 , UBL4A , GET4 , SGTA , GET3 ,
ESCRT.0	0.507375	0.479521	0.537263	0.521092	0.519592	0.442205	0.523267	0.389965	0.487558	3	STAM2 , STAM , HGS ,
Phosphatase.and.actin.regulators	0.636033	0.479137	0.445093	0.514182	0.507637	0.503395	0.57458	0.388256	0.487469	4	PHACTR4 , PHACTR3 , PHACTR2 , PHACTR1 ,
Kleisins	0.421212	0.526751	0.542121	0.495789	0.524725	0.451912	0.478094	0.392437	0.487404	4	NCAPH , RAD21 , REC8 , RAD21L1 ,
Cleavage.stimulation.factor.subunits	0.499883	0.531136	0.501155	0.489608	0.573839	0.423965	0.47697	0.414993	0.487381	4	CSTF3 , CSTF2T , CSTF2 , CSTF1 ,
Tumor.necrosis.factor.superfamily	0.469074	0.45799	0.485331	0.530724	0.493431	0.487347	0.529737	0.426648	0.487316	18	TNFSF9 , TNFSF8 , TNFSF4 , TNFSF18 , TNFSF15 , TNFSF14 , TNFSF13B , TNFSF13 , TNFSF12 , TNFSF11 , TNFSF10 , TNF , LTB , LTA , FASLG , EDA , CD70 , CD40LG ,
COPII.coat.complex	0.582901	0.529577	0.487959	0.490091	0.473623	0.455185	0.555223	0.418436	0.487156	11	SEC31B , SEC31A , SEC13 , SEC24D , SEC24C , SEC24B , SEC24A , SEC23B , SEC23A , SAR1B , SAR1A ,
Glycerol.3.phosphate.acyltransferases	0.530757	0.486372	0.546018	0.474137	0.53799	0.463169	0.477799	0.42458	0.487152	4	GPAM , GPAT4 , GPAT3 , GPAT2 ,
MAPK.activated.protein.kinases	0.570662	0.543303	0.498138	0.526228	0.523992	0.527807	0.448783	0.341529	0.487111	11	RPS6KA6 , RPS6KA5 , RPS6KA4 , RPS6KA3 , RPS6KA2 , RPS6KA1 , MKNK2 , MKNK1 , MAPKAPK5 , MAPKAPK3 , MAPKAPK2 ,
Transcription.elongation.factor.A.like.family	0.548857	0.487632	0.517505	0.560631	0.509731	0.469964	0.430366	0.433539	0.487053	9	TCEAL9 , TCEAL8 , TCEAL7 , TCEAL6 , TCEAL5 , TCEAL4 , TCEAL3 , TCEAL2 , TCEAL1 ,
Junctophilins	0.471821	0.455618	0.570261	0.503949	0.426889	0.52662	0.552698	0.373105	0.48702	4	JPH4 , JPH3 , JPH2 , JPH1 ,
Pyruvate.dehydrogenase.complex	0.449949	0.578832	0.503583	0.456357	0.515962	0.372758	0.470814	0.509766	0.486868	5	DLAT , DLD , PDHX , PDHB , PDHA1 ,
SCAN.domain.containing	0.502355	0.553639	0.533436	0.491387	0.4356	0.518491	0.428	0.446606	0.486737	58	ZBED9 , ZSCAN9 , ZSCAN5DP , ZSCAN5C , ZSCAN5B , ZSCAN5A , ZSCAN4 , ZSCAN32 , ZSCAN31 , ZSCAN30 , ZSCAN29 , ZSCAN26 , ZSCAN25 , ZSCAN23 , ZSCAN22 , ZSCAN21 , ZSCAN20 , ZSCAN2 , ZSCAN18 , ZSCAN16 , ZSCAN12 , ZSCAN10 , ZSCAN1 , ZNF75D , ZNF500 , ZNF496 , ZNF483 , ZNF449 , ZNF446 , ZNF445 , ZNF444 , ZNF397 , ZNF396 , ZNF394 , ZNF287 , ZNF274 , ZNF263 , ZNF24 , ZNF232 , ZNF215 , ZNF213 , ZNF202 , ZNF1…
Adaptor.related.protein.complex.1	0.630375	0.539022	0.543288	0.54535	0.454059	0.488539	0.387694	0.44874	0.48667	8	AP1S3 , AP1S2 , AP1S1 , AP1M2 , AP1M1 , AP1G2 , AP1G1 , AP1B1 ,
Myocardin.family	0.493122	0.505156	0.48309	0.517162	0.517802	0.422876	0.517601	0.442535	0.486603	4	MAMSTR , MYOCD , MRTFB , MRTFA ,
ARFGEF.family	0.509203	0.535747	0.480685	0.496363	0.470847	0.483894	0.541219	0.397443	0.4866	3	ARFGEF3 , ARFGEF2 , ARFGEF1 ,
Secreted.frizzled.related.proteins	0.48851	0.371728	0.591385	0.610801	0.481196	0.47379	0.435711	0.441341	0.486565	5	SFRP5 , SFRP4 , SFRP2 , SFRP1 , FRZB ,
WNK.lysine.deficient.protein.kinases	0.509757	0.472103	0.5133	0.525409	0.49278	0.468206	0.49609	0.437959	0.48655	4	WNK4 , WNK3 , WNK2 , WNK1 ,
Protein.phosphatase.2.modulatory.subunits	0.523732	0.525718	0.533803	0.499878	0.507843	0.419358	0.495961	0.4226	0.486452	5	TIPRL , PPME1 , LCMT1 , IGBP1 , PTPA ,
INO80.complex	0.502219	0.529154	0.532094	0.515011	0.434946	0.43214	0.46136	0.500013	0.486388	15	YY1 , UCHL5 , TFPT , RUVBL2 , RUVBL1 , NFRKB , MCRS1 , INO80E , INO80D , INO80C , INO80B , INO80 , ACTR8 , ACTR5 , ACTL6A ,
Chemokine.ligands	0.410637	0.485751	0.562055	0.422357	0.47194	0.461472	0.520786	0.478974	0.486191	45	XCL2 , XCL1 , CXCL9 , CXCL8 , CXCL6 , CXCL5 , CXCL3 , CXCL2 , CXCL17 , CXCL16 , CXCL14 , CXCL13 , CXCL12 , CXCL11 , CXCL10 , CXCL1 , CX3CL1 , CCL8 , CCL7 , CCL5 , CCL4L2 , CCL4L1 , CCL4 , CCL3L3 , CCL3L1 , CCL3 , CCL28 , CCL27 , CCL26 , CCL25 , CCL24 , CCL23 , CCL22 , CCL21 , CCL20 , CCL2 , CCL19 , CCL18 , CCL17 , CCL16 , CCL15 , CCL14 , CCL13 , CCL11 , CCL1 ,
SURF.complex	0.514785	0.497058	0.5524	0.514429	0.596532	0.399438	0.416159	0.427097	0.486159	8	SMG9 , SMG8 , SMG1 , DHX34 , UPF1 , GSPT2 , GSPT1 , ETF1 ,
Suppressors.of.cytokine.signaling	0.471349	0.484651	0.51127	0.543508	0.458467	0.50921	0.524393	0.371197	0.486099	8	SOCS7 , SOCS6 , SOCS5 , SOCS4 , SOCS3 , SOCS2 , SOCS1 , CISH ,
MTOR.complex.1	0.530499	0.525868	0.483515	0.509698	0.511339	0.466736	0.477347	0.427632	0.486019	4	RPTOR , MTOR , MLST8 , AKT1S1 ,
TACC.family	0.472197	0.500335	0.496049	0.551854	0.514219	0.440094	0.441287	0.457414	0.485893	3	TACC3 , TACC2 , TACC1 ,
IZUMO.family	0.400258	0.478635	0.538015	0.521781	0.580562	0.41639	0.448653	0.416145	0.48574	4	IZUMO4 , IZUMO3 , IZUMO2 , IZUMO1 ,
Zinc.fingers.MYM.type	0.437408	0.526838	0.523046	0.500433	0.556485	0.415611	0.477064	0.400283	0.48568	6	ZMYM6 , ZMYM5 , ZMYM4 , ZMYM3 , ZMYM2 , ZMYM1 ,
AKT.kinases	0.478177	0.577269	0.508486	0.492819	0.549315	0.412767	0.481856	0.377136	0.485664	3	AKT3 , AKT2 , AKT1 ,
C3.and.PZP.like..alpha.2.macroglobulin.domain.containing	0.4713	0.480368	0.530744	0.509471	0.512715	0.428492	0.484813	0.453039	0.485663	9	CD109 , C5 , C4B , C4A , C3 , PZP , A2M , A2ML1 , CPAMD8 ,
Stomatin.family	0.453916	0.532175	0.481848	0.486538	0.587202	0.442512	0.478033	0.390303	0.485516	5	NPHS2 , STOML3 , STOML2 , STOML1 , STOM ,
Mitochondrial.complex.I.assembly.complex	0.496648	0.488969	0.5746	0.527425	0.467544	0.483148	0.418535	0.437775	0.485428	5	TIMMDC1 , TMEM126B , ECSIT , ACAD9 , NDUFAF1 ,
Amylases.alpha	0.465605	0.501839	0.560766	0.542068	0.53689	0.415991	0.448542	0.391845	0.48542	10	GBE1 , AGL , SLC3A2 , SLC3A1 , AMYP1 , AMY2B , AMY2A , AMY1C , AMY1B , AMY1A ,
Biogenesis.of.lysosomal.organelles.complex.2	0.469398	0.467501	0.505833	0.510889	0.540141	0.418206	0.516569	0.438244	0.48534	3	HPS6 , HPS5 , HPS3 ,
HAUS.augmin.like.complex	0.401083	0.553394	0.49608	0.519433	0.503698	0.435438	0.473505	0.415068	0.485231	8	HAUS8 , HAUS7 , HAUS6 , HAUS5 , HAUS4 , HAUS3 , HAUS2 , HAUS1 ,
MYST.type.domain.containing.lysine.acetyltransferases	0.394317	0.53989	0.520848	0.514333	0.542793	0.374241	0.486908	0.416934	0.485135	5	KAT8 , KAT7 , KAT6B , KAT6A , KAT5 ,
Desmosomal.cadherins	0.5	0.499174	0.546782	0.452125	0.499265	0.448362	0.450203	0.499257	0.485024	7	DSG4 , DSG3 , DSG2 , DSG1 , DSC3 , DSC2 , DSC1 ,
BRCA1.A.complex	0.492302	0.499217	0.519701	0.512606	0.549995	0.413379	0.487309	0.412782	0.484998	6	UIMC1 , ABRAXAS1 , BABAM2 , BRCC3 , BRCA1 , BABAM1 ,
oxoglutarate.dehydrogenase.family	0.512993	0.533713	0.52543	0.500824	0.53863	0.46899	0.45504	0.372359	0.484998	3	DHTKD1 , OGDHL , OGDH ,
PRD.class.homeoboxes.and.pseudogenes	0.766955	0.636885	0.596534	0.383552	0.497852	0.339507	0.421286	0.518241	0.484837	122	DUX4L52 , DUX4L51 , DUX4L50 , DUX4L44 , DUX4L45 , DUX4L46 , DUX4L47 , DUX4L48 , DUX4L49 , DUX4L43 , DUX4L42 , DUX4L41 , DUX4L40 , DUX4L37 , DUX4L36 , DUX4L35 , DUX4L34 , DUX4L33 , DUX4L32 , DUX4L31 , DUX4L29 , DUX4L28 , DUX4L27 , DUX4L26 , DUX4L25 , DUX4L24 , DUX4L23 , DUX4L22 , DUX4L21 , DUX4L20 , VSX2 , VSX1 , UNCX , TPRXL , TPRX2P , TPRX1P1 , TPRX1 , SHOX2 , SHOX , SEBOX , RHOXF2B , RHOXF2 , R…
Regulatory.factor.X.family	0.490683	0.452807	0.521203	0.522808	0.498479	0.441615	0.50056	0.456159	0.484804	8	RFX8 , RFX7 , RFX6 , RFX5 , RFX4 , RFX3 , RFX2 , RFX1 ,
PX.BAR.domain.containing	0.445997	0.412258	0.548841	0.501804	0.510247	0.458207	0.537988	0.423416	0.48468	12	SNX33 , SNX32 , SNX30 , SNX9 , SNX8 , SNX7 , SNX6 , SNX5 , SNX4 , SNX2 , SNX18 , SNX1 ,
Mitochondrial.complex.IV..cytochrome.c.oxidase.subunits	0.437394	0.446728	0.568681	0.527914	0.567179	0.453189	0.354973	0.473975	0.484663	19	MT-CO3 , MT-CO2 , MT-CO1 , COX8C , COX8A , COX7C , COX7B2 , COX7B , COX7A2 , COX7A1 , COX6C , COX6B2 , COX6B1 , COX6A2 , COX6A1 , COX5B , COX5A , COX4I2 , COX4I1 ,
MJD.deubiquinating.enzymes	0.393518	0.479696	0.54861	0.564793	0.529288	0.430939	0.457892	0.380079	0.484471	4	JOSD2 , JOSD1 , ATXN3L , ATXN3 ,
Pumilio.homology.domain.containing	0.524968	0.514312	0.537308	0.51932	0.495316	0.404583	0.508157	0.412253	0.484464	3	PUM3 , PUM2 , PUM1 ,
BEACH.domain.containing	0.518684	0.535606	0.515342	0.513441	0.495858	0.492857	0.45939	0.378678	0.484453	9	WDR81 , NSMAF , WDFY4 , WDFY3 , LRBA , NBEAL2 , NBEAL1 , NBEA , LYST ,
Exon.junction.complex	0.485532	0.509889	0.529349	0.475536	0.585087	0.371929	0.50839	0.410822	0.484429	5	MAGOHB , RBM8A , MAGOH , EIF4A3 , CASC3 ,
DECID.complex	0.581363	0.493517	0.487794	0.490692	0.590022	0.346029	0.541522	0.441392	0.484424	10	MAGOHB , RBM8A , MAGOH , EIF4A3 , CASC3 , UPF3B , UPF2 , UPF1 , SMG1 , DHX34 ,
Zyxin.family	0.4513	0.465095	0.528946	0.525383	0.519132	0.450734	0.481681	0.41988	0.484407	3	LPP , TRIP6 , ZYX ,
Mitogen.activated.protein.kinase.kinase.kinase.kinases	0.564509	0.494246	0.500056	0.479344	0.564861	0.427309	0.509937	0.41396	0.484245	5	MAP4K5 , MAP4K4 , MAP4K3 , MAP4K2 , MAP4K1 ,
F.box.and.leucine.rich.repeat.proteins	0.552796	0.471873	0.474376	0.491829	0.516703	0.494586	0.517455	0.422793	0.484231	21	SKP2 , KDM2B , KDM2A , FBXL8 , FBXL7 , FBXL6 , FBXL5 , FBXL4 , FBXL3 , FBXL22 , FBXL21P , FBXL20 , FBXL2 , FBXL19 , FBXL18 , FBXL17 , FBXL16 , FBXL15 , FBXL14 , FBXL13 , FBXL12 ,
P2Y.receptors	0.599209	0.9424	0.426406	0.499039	0.418152	0.29171	0.487799	0.322998	0.484072	8	P2RY6 , P2RY4 , P2RY2 , P2RY14 , P2RY13 , P2RY12 , P2RY11 , P2RY1 ,
Beta.gamma.crystallin.domain.containing	0.487964	0.524802	0.53948	0.479432	0.47543	0.459512	0.447162	0.45874	0.483508	3	CRYBG2 , CRYBG1 , CRYBG3 ,
Contactin.associated.protein.family	0.563496	0.406372	0.51603	0.553966	0.374154	0.574579	0.490832	0.468474	0.483487	7	CNTNAP5 , CNTNAP4 , CNTNAP3C , CNTNAP3B , CNTNAP3 , CNTNAP2 , CNTNAP1 ,
m6A.methyltransferase.complex	0.489597	0.482822	0.515285	0.53383	0.554027	0.379988	0.492569	0.425636	0.483451	4	VIRMA , WTAP , METTL14 , METTL3 ,
Polycomb.repressive.complex.2	0.509159	0.560618	0.54703	0.472078	0.60247	0.356321	0.44937	0.394069	0.483137	6	RBBP7 , RBBP4 , SUZ12 , EZH2 , EZH1 , EED ,
Chloride.voltage.gated.channels	0.481742	0.567394	0.501944	0.500993	0.434363	0.472864	0.478039	0.425534	0.483019	10	BSND , CLCNKB , CLCNKA , CLCN7 , CLCN6 , CLCN5 , CLCN4 , CLCN3 , CLCN2 , CLCN1 ,
Small.nucleolar.RNA.host.genes	0.497448	0.467089	0.616759	0.540596	0.489057	0.443515	0.445303	0.378742	0.483009	181	SNHG32 , ZFAS1 , SNHG9 , SNHG8 , SNHG7 , SNHG6 , SNHG5 , SNHG4 , SNHG31 , SNHG30 , SNHG3 , SNHG29 , SNHG28 , SNHG27 , SNHG26 , SNHG25 , SNHG22 , SNHG21 , SNHG20 , SNHG19 , SNHG18 , SNHG17 , SNHG16 , SNHG15 , SNHG14 , SNHG12 , SNHG11 , SNHG10 , SNHG1 , RPL32P3 , MEG8 , GAS5 , EPB41L4A-AS1 , DANCR , CCT6P3 , CCT6P1 , ZNF157 , ZBED3 , WDR43 , VPS13D , USP34 , URB1 , UBAP2L , UBAP2 , TSR1 , TRO , TPT…
Neurotrophins	0.400715	0.340572	0.585744	0.467342	0.526353	0.464644	0.582836	0.412865	0.482908	7	NTF6G , NTF6B , NTF6A , NTF4 , NTF3 , NGF , BDNF ,
Profilins	0.407758	0.533631	0.584023	0.47363	0.498711	0.450856	0.455312	0.381207	0.482481	5	PFN5P , PFN4 , PFN3 , PFN2 , PFN1 ,
SRCAP.complex	0.48962	0.483779	0.529662	0.519425	0.474993	0.437892	0.46883	0.462693	0.482468	9	ZNHIT1 , YEATS4 , DMAP1 , RUVBL2 , RUVBL1 , ACTR6 , ACTL6A , VPS72 , SRCAP ,
Biogenesis.of.lysosomal.organelles.complex.1.subunits	0.620024	0.555091	0.414234	0.529337	0.467677	0.501649	0.46115	0.44765	0.482398	8	SNAPIN , DTNBP1 , BLOC1S6 , BLOC1S5 , BLOC1S4 , BLOC1S3 , BLOC1S2 , BLOC1S1 ,
HOPS.complex	0.534501	0.467222	0.527805	0.509698	0.531894	0.441872	0.498698	0.398785	0.482282	6	VPS11 , VPS33A , VPS16 , VPS18 , VPS39 , VPS41 ,
BRISC.complex	0.436393	0.496083	0.531453	0.507159	0.541615	0.408594	0.480629	0.40753	0.481866	4	BABAM2 , BABAM1 , ABRAXAS2 , BRCC3 ,
SMC5.6.protein.complex	0.448403	0.474843	0.519232	0.505919	0.540715	0.40313	0.525653	0.403211	0.481815	6	SMC6 , SMC5 , NSMCE4A , NSMCE3 , NSMCE2 , NSMCE1 ,
SMAD.family	0.423119	0.476967	0.522629	0.490901	0.598886	0.372895	0.494974	0.413888	0.481591	8	SMAD9 , SMAD7 , SMAD6 , SMAD5 , SMAD4 , SMAD3 , SMAD2 , SMAD1 ,
Tweety.family	0.522722	0.421441	0.529679	0.521411	0.553909	0.475413	0.448837	0.420135	0.481546	3	TTYH3 , TTYH2 , TTYH1 ,
Spectrin.repeat.containing.nuclear.envelope.family	0.42038	0.523933	0.522601	0.498598	0.553574	0.390836	0.447897	0.433173	0.481516	4	SYNE4 , SYNE3 , SYNE2 , SYNE1 ,
NineTeen.complex	0.577509	0.537415	0.513289	0.53658	0.418418	0.419093	0.498838	0.445852	0.481355	6	PRPF19 , PLRG1 , CWC15 , CTNNBL1 , CDC5L , BCAS2 ,
Potassium.inwardly.rectifying.channel.subfamily.J	0.62547	0.491943	0.464617	0.494178	0.484759	0.483119	0.48262	0.465111	0.480907	16	KCNJ9 , KCNJ8 , KCNJ6 , KCNJ5 , KCNJ4 , KCNJ3 , KCNJ2 , KCNJ18 , KCNJ16 , KCNJ15 , KCNJ14 , KCNJ13 , KCNJ12 , KCNJ11 , KCNJ10 , KCNJ1 ,
WIPI.family	0.395405	0.510246	0.470064	0.471991	0.497702	0.501983	0.521166	0.392198	0.480764	4	WDR45B , WDR45 , WIPI2 , WIPI1 ,
Erythrocyte.membrane.protein.band.4.1	0.560819	0.392473	0.5163	0.502006	0.40414	0.591371	0.492578	0.465549	0.480631	4	EPB41L3 , EPB41L2 , EPB41L1 , EPB41 ,
Jak.family.tyrosine.kinases	0.414433	0.406793	0.510323	0.562276	0.579379	0.426813	0.480503	0.397821	0.480558	4	TYK2 , JAK3 , JAK2 , JAK1 ,
Actinins	0.416239	0.486343	0.550638	0.562605	0.509015	0.348267	0.451441	0.454578	0.480412	4	ACTN4 , ACTN3 , ACTN2 , ACTN1 ,
Bromodomain.containing..BET	0.477503	0.494796	0.503026	0.474792	0.509326	0.448383	0.521047	0.410651	0.480289	4	BRDT , BRD4 , BRD3 , BRD2 ,
G.protein.subunits.beta	0.678457	0.551887	0.333507	0.561796	0.386972	0.533863	0.527043	0.466	0.480153	5	GNB5 , GNB4 , GNB3 , GNB2 , GNB1 ,
CAMSAP.family	0.470752	0.515694	0.514398	0.511137	0.529418	0.458096	0.47169	0.359883	0.480045	3	CAMSAP3 , CAMSAP2 , CAMSAP1 ,
Macro.domain.containing	0.51323	0.519304	0.542862	0.506627	0.496967	0.391853	0.486841	0.413704	0.479737	10	MACROH2A2 , MACROH2A1 , GDAP2 , PARP15 , PARP14 , PARP9 , CHD1L , OARD1 , MACROD2 , MACROD1 ,
IFT.B1.complex	0.509498	0.499874	0.496009	0.494182	0.560458	0.409815	0.504974	0.387273	0.478941	11	TTC30B , TTC30A , TTC26 , IFT88 , IFT81 , IFT74 , IFT52 , IFT46 , IFT27 , IFT22 , HSPB11 ,
Poly.ADP.ribose..polymerases	0.621743	0.550486	0.491047	0.500875	0.467305	0.477422	0.475662	0.388885	0.478812	17	ZC3HAV1 , TNKS2 , TNKS , TIPARP , PARP9 , PARP8 , PARP6 , PARP4 , PARP3 , PARP2 , PARP16 , PARP15 , PARP14 , PARP12 , PARP11 , PARP10 , PARP1 ,
Caveolins	0.430058	0.405735	0.621599	0.622855	0.440182	0.411273	0.429366	0.419086	0.478585	3	CAV3 , CAV2 , CAV1 ,
Src.family.tyrosine.kinases	0.471376	0.567961	0.541722	0.54333	0.451896	0.451813	0.422138	0.370688	0.478507	9	SRC , FRK , LYN , BLK , HCK , LCK , FGR , FYN , YES1 ,
Homer.scaffold.proteins	0.471793	0.423116	0.645712	0.553371	0.604656	0.345369	0.39929	0.375944	0.478208	3	HOMER3 , HOMER2 , HOMER1 ,
Dynein.regulatory.complex	0.530318	0.47977	0.523968	0.500772	0.509642	0.459707	0.47465	0.397904	0.478059	11	TCTE1 , IQCG , IQCD , IQCA1 , GAS8 , FBXL13 , EFCAB2 , DRC7 , DRC3 , DRC1 , CCDC65 ,
SIBLING.family	0.569221	0.508594	0.561154	0.441705	0.535641	0.433133	0.456643	0.408725	0.477942	5	SPP1 , MEPE , IBSP , DMP1 , DSPP ,
Adhesion.G.protein.coupled.receptors..subfamily.L	0.474484	0.582918	0.480893	0.461879	0.506553	0.42523	0.520266	0.364507	0.477464	4	ADGRL4 , ADGRL3 , ADGRL2 , ADGRL1 ,
CBM.complex	0.38351	0.468739	0.559066	0.513103	0.522985	0.421588	0.46398	0.392443	0.477415	3	BCL10 , MALT1 , CARD11 ,
Classical.arrestins	0.398191	0.510738	0.585561	0.529777	0.511203	0.371916	0.488142	0.343497	0.477262	4	ARRB2 , ARRB1 , SAG , ARR3 ,
Transcription.factor.Dp.family	0.434126	0.511702	0.541153	0.505701	0.46598	0.396996	0.454279	0.463126	0.476991	3	TFDP3 , TFDP2 , TFDP1 ,
Hyaluronidases	0.453075	0.493319	0.486617	0.528355	0.503756	0.413009	0.462471	0.449116	0.476663	8	SPAM1 , HYAL6P , HYAL4 , HYAL3 , HYAL2 , HYAL1 , CEMIP2 , CEMIP ,
MOB.kinase.activators	0.52543	0.536343	0.519085	0.506668	0.545421	0.410084	0.465441	0.351327	0.476338	7	MOB4 , MOB3C , MOB3B , MOB3A , MOB2 , MOB1B , MOB1A ,
Beta.1.3.glucuronyltransferases	0.449143	0.535196	0.513635	0.498582	0.525912	0.438287	0.433392	0.388652	0.476237	3	B3GAT3 , B3GAT2 , B3GAT1 ,
Atypical.chemokine.receptors	0.675068	0.559274	0.536024	0.454561	0.449655	0.524708	0.445304	0.362102	0.475947	6	PITPNM3 , CCRL2 , ACKR4 , ACKR3 , ACKR2 , ACKR1 ,
Chemokine.receptors	0.688246	0.57209	0.531898	0.446477	0.461783	0.510717	0.449048	0.35889	0.475843	24	CX3CR1 , CCR9 , CCR8 , CCR7 , CCR6 , CCR5 , CCR4 , CCR3 , CCR2 , CCR10 , CCR1 , PITPNM3 , CCRL2 , ACKR4 , ACKR3 , ACKR2 , ACKR1 , CXCR6 , CXCR5 , CXCR4 , CXCR3 , CXCR2 , CXCR1 , XCR1 ,
PTF1.complex	0.475052	0.456914	0.516375	0.494223	0.500062	0.395803	0.514898	0.451851	0.475732	3	RBPJL , RBPJ , PTF1A ,
Arachidonate.lipoxygenases	0.498109	0.378548	0.528356	0.570189	0.497978	0.471141	0.497611	0.385723	0.475649	6	ALOXE3 , ALOX5 , ALOX15B , ALOX15 , ALOX12B , ALOX12 ,
AP.1.transcription.factor	0.430222	0.574737	0.495649	0.550433	0.368051	0.448445	0.492265	0.39988	0.475637	7	JUND , JUNB , JUN , FOSL2 , FOSL1 , FOSB , FOS ,
Pyrin.domain.containing	0.493122	0.486722	0.494555	0.530338	0.492647	0.449934	0.473996	0.400133	0.475475	26	AIM2 , PYHIN5P , PYHIN1 , PYDC2 , PYDC1 , PYCARD , NLRP9P1 , NLRP9 , NLRP8 , NLRP7 , NLRP6 , NLRP5 , NLRP4 , NLRP3P1 , NLRP3 , NLRP2B , NLRP2 , NLRP14 , NLRP13 , NLRP12 , NLRP11 , NLRP10 , NLRP1 , MNDA , MEFV , IFI16 ,
Death.associated.protein.kinases	0.479139	0.531519	0.603381	0.581432	0.525825	0.305609	0.411466	0.368892	0.475446	5	STK17B , STK17A , DAPK3 , DAPK2 , DAPK1 ,
Low.density.lipoprotein.receptors	0.653779	0.490294	0.550833	0.466009	0.461008	0.492998	0.438719	0.425948	0.475116	13	VLDLR , LRP8 , LRP6 , LRP5 , LRP4 , LRP3 , LRP2 , LRP1B , LRP12 , LRP11 , LRP10 , LRP1 , LDLR ,
Complement.system.activation.components	0.42469	0.437418	0.495264	0.534025	0.56492	0.387509	0.487146	0.418879	0.475023	27	MBL2 , MASP2 , MASP1 , FCN3 , FCN2 , FCN1 , COLEC11 , COLEC10 , CFP , CFD , CFB , C9 , C8G , C8B , C8A , C7 , C6 , C5 , C4B , C4A , C3 , C2 , C1S , C1R , C1QC , C1QB , C1QA ,
Contactins	0.515328	0.564384	0.478844	0.429232	0.436519	0.35725	0.485579	0.569586	0.474485	6	CNTN6 , CNTN5 , CNTN4 , CNTN3 , CNTN2 , CNTN1 ,
Guanylate.cyclases..soluble	0.467914	0.495363	0.496283	0.544385	0.486383	0.434258	0.452493	0.41202	0.474455	4	GUCY1B1 , GUCY1B2 , GUCY1A1 , GUCY1A2 ,
ATPase.phospholipid.transporting	0.764433	0.414952	0.639224	0.312659	0.416715	0.495018	0.522232	0.519402	0.474315	15	ATP11C , ATP11B , ATP11A , ATP10D , ATP10B , ATP10A , ATP9B , ATP9A , ATP8B5P , ATP8B4 , ATP8B3 , ATP8B2 , ATP8B1 , ATP8A2 , ATP8A1 ,
IFT.B.complex	0.364749	0.470658	0.477526	0.494265	0.536688	0.410961	0.522574	0.407459	0.474304	17	TRAF3IP1 , IFT80 , IFT57 , IFT20 , IFT172 , CLUAP1 , TTC30B , TTC30A , TTC26 , IFT88 , IFT81 , IFT74 , IFT52 , IFT46 , IFT27 , IFT22 , HSPB11 ,
CKLF.like.MARVEL.transmembrane.domain.containing	0.459698	0.538598	0.532133	0.480271	0.495166	0.422223	0.465441	0.381748	0.473655	8	CMTM8 , CMTM7 , CMTM6 , CMTM5 , CMTM4 , CMTM3 , CMTM2 , CMTM1 ,
SNAG.transcriptional.repressors	0.533304	0.47295	0.578093	0.605854	0.398367	0.405455	0.491004	0.362674	0.473485	10	SCRT2 , SCRT1 , OVOL1 , INSM2 , INSM1 , GFI1B , GFI1 , SNAI3 , SNAI2 , SNAI1 ,
Jun.transcription.factor.family	0.428469	0.4903	0.50102	0.558955	0.441	0.413753	0.520498	0.387966	0.473356	3	JUND , JUNB , JUN ,
Protein.tyrosine.phosphatases.non.receptor.type	0.573128	0.413419	0.456755	0.441582	0.521918	0.505742	0.47073	0.50143	0.473082	18	PTPN9 , PTPN7 , PTPN6 , PTPN5 , PTPN4 , PTPN3 , PTPN23 , PTPN22 , PTPN21 , PTPN20CP , PTPN20 , PTPN2 , PTPN18 , PTPN14 , PTPN13 , PTPN12 , PTPN11 , PTPN1 ,
IFT.B2.complex	0.355152	0.487714	0.503758	0.487196	0.55888	0.380652	0.506852	0.382938	0.47257	6	TRAF3IP1 , IFT80 , IFT57 , IFT20 , IFT172 , CLUAP1 ,
Wiskott.Aldrich.Syndrome.protein.family	0.569064	0.491104	0.536062	0.51591	0.483491	0.410466	0.442567	0.419377	0.471282	16	WHAMM , JMY , WASL , WASH7P , WASH6P , WASH5P , WASH4P , WASH3P , WASH2P , WASHC1 , WASF5P , WASF4P , WASF3 , WASF2 , WASF1 , WAS ,
Death.effector.domain.containing	0.363657	0.461178	0.577414	0.474643	0.535388	0.482299	0.420177	0.343482	0.470655	7	PEA15 , CFLAR , CASP10 , CASP8 , FADD , DEDD2 , DEDD ,
LIM.zinc.finger.domain.containing	0.429595	0.492802	0.491858	0.569057	0.525576	0.452342	0.423182	0.323536	0.468336	4	LIMS4 , LIMS3 , LIMS2 , LIMS1 ,
Runt.related.transcription.factors	0.21034	0.597238	0.581278	0.388003	0.549263	0.245622	0.435581	0.480721	0.468244	3	RUNX3 , RUNX2 , RUNX1 ,
F2R.receptors	0.524989	0.335367	0.620873	0.661725	0.494559	0.479742	0.381556	0.303	0.468118	4	F2RL3 , F2RL2 , F2RL1 , F2R ,
My.T.BRC.complex	0.39028	0.434285	0.492059	0.540268	0.526445	0.411934	0.488975	0.371092	0.466437	3	BCR , TLR9 , MYD88 ,
Zinc.fingers.matrin.type	0.571546	0.469416	0.492353	0.488013	0.442415	0.502327	0.415932	0.443509	0.464852	5	ZMAT5 , ZMAT4 , ZMAT3 , ZMAT2 , ZMAT1 ,
Eukaryotic.translation.initiation.factor.3	0.589711	0.471218	0.527799	0.540063	0.451879	0.461841	0.378385	0.421171	0.464622	13	EIF3M , EIF3L , EIF3K , EIF3J , EIF3I , EIF3H , EIF3G , EIF3F , EIF3E , EIF3D , EIF3C , EIF3B , EIF3A ,
Synapsins	0.670724	0.673208	0.476232	0.33093	0.571898	0.514043	0.32065	0.364109	0.464439	3	SYN3 , SYN2 , SYN1 ,
DASH.family	0.66155	0.423283	0.523576	0.45211	0.605784	0.415301	0.479187	0.35144	0.464383	7	DPP7 , FAP , DPP10 , DPP9 , DPP8 , DPP6 , DPP4 ,
R.spondins	0.332516	0.476836	0.640011	0.613556	0.396115	0.360045	0.448944	0.314138	0.464235	4	RSPO4 , RSPO3 , RSPO2 , RSPO1 ,
Intraflagellar.transport.complexes	0.396322	0.517403	0.504296	0.466243	0.457685	0.382755	0.438563	0.461258	0.461172	32	TRAF3IP1 , IFT80 , IFT57 , IFT20 , IFT172 , CLUAP1 , TTC30B , TTC30A , TTC26 , IFT88 , IFT81 , IFT74 , IFT52 , IFT46 , IFT27 , IFT22 , HSPB11 , TTC8 , BBS9 , BBS7 , BBS5 , BBS4 , BBS2 , BBS1 , BBIP1 , WDR35 , WDR19 , TTC21B , TTC21A , IFT43 , IFT140 , IFT122 ,
Aldo.keto.reductases	0.839056	0.533043	0.359304	0.490245	0.328171	0.491328	0.483203	0.537513	0.460401	19	AKR1C8P , AKR1C7P , AKR1C6P , AKR1C5P , KCNAB3 , KCNAB2 , KCNAB1 , AKR7A3 , AKR7A2 , AKR1E2 , AKR1D1 , AKR1C4 , AKR1C3 , AKR1C2 , AKR1C1 , AKR1B15 , AKR1B10 , AKR1B1 , AKR1A1 ,
Receptor..G.protein.coupled..activity.modifying.proteins	0.364334	0.390097	0.509473	0.522145	0.481976	0.323401	0.45484	0.540028	0.46028	3	RAMP3 , RAMP2 , RAMP1 ,
Selenoproteins	0.518528	0.451863	0.386536	0.566933	0.398116	0.542273	0.285155	0.581905	0.458969	25	SELENOF , SELENOK , SELENOM , SELENOO , SELENOT , SELENOV , TXNRD3 , TXNRD2 , TXNRD1 , SEPHS2 , SELENOW , SELENOS , SELENOP , SELENON , SELENOI , SELENOH , MSRB1 , GPX6 , GPX4 , GPX3 , GPX2 , GPX1 , DIO3 , DIO2 , DIO1 ,
Galectins	0.493469	0.544084	0.497634	0.435907	0.591158	0.401788	0.311093	0.428449	0.458588	15	LGALS9C , LGALS9B , LGALS9 , LGALS8 , LGALS7B , LGALS7 , LGALS4 , LGALS3 , LGALS2 , LGALS16 , LGALS14 , LGALS13 , LGALS12 , LGALS1 , CLC ,
Fermitins	0.500511	0.581146	0.514456	0.520737	0.467799	0.352887	0.417777	0.327585	0.454627	3	FERMT3 , FERMT2 , FERMT1 ,
Potassium.calcium.activated.channels	0.38984	0.408031	0.599666	0.522954	0.526898	0.3402	0.347599	0.430664	0.453716	6	KCNU1 , KCNN4 , KCNN3 , KCNN2 , KCNN1 , KCNMA1 ,
Small.heat.shock.proteins	0.349683	0.466631	0.510566	0.508531	0.429243	0.411878	0.442761	0.371924	0.448791	11	ODF1 , HSPB9 , HSPB8 , HSPB7 , HSPB6 , HSPB3 , HSPB2 , HSPB11 , HSPB1 , CRYAB , CRYAA ,
SRY.box.transcription.factors	0.364526	0.376127	0.499262	0.589413	0.418468	0.355181	0.414883	0.398718	0.436007	20	SRY , SOX9 , SOX8 , SOX7 , SOX6 , SOX5 , SOX4 , SOX30 , SOX3 , SOX21 , SOX2 , SOX18 , SOX17 , SOX15 , SOX14 , SOX13 , SOX12 , SOX11 , SOX10 , SOX1 ,
Lysophosphatidic.acid.receptors	0.391827	0.398688	0.76886	0.410294	0.413212	0.290137	0.432091	0.308463	0.431678	6	LPAR6 , LPAR5 , LPAR4 , LPAR3 , LPAR2 , LPAR1 ,
IR6755 , MIR6754 , MIR6753 , MIR6752 , MIR6751 , MIR6750 , MIR675 , MIR6749 , MIR6748 , MIR6747 , MIR6746 , MIR6745 , MIR6744 , MIR6743 , MIR6742 , MIR6741 , MIR6740 , MIR6739 , MIR6738 , MIR6737 , MIR6736 , MIR6735 , MIR6734 , MIR6733 , MIR6732 , MIR6731 , MIR6730 , MIR6729 , MIR6728 , MIR6727 , MIR6726 , MIR6724-4 , MIR6724-3 , MIR6724-2 , MIR6724-1 , MIR6722 , MIR6721 , MIR6720 , MIR6719 , MIR…
