# Supplementary material for: Single cell transcriptomics of primate sensory neurons identifies cell types associated with chronic pain
Source: Nat Commun. 2021 Mar 8;12:1510. doi: 10.1038/s41467-021-21725-z (PMC7940623; doi:10.1038/s41467-021-21725-z)
Supplement: Supplementary file 10 — Supplementary Data 8 [file 41467_2021_21725_MOESM10_ESM.xlsx]

## Sheet: Extended_data_table_8_regulons_
BCLAF1_extended (8919g)	SMARCA4_extended (8754g)	SREBF2_extended (8700g)	YY1_extended (8159g)	ETV1_extended (8157g)	RAD21_extended (7553g)	TAF7_extended (7241g)	HDAC2_extended (6524g)	ZMIZ1_extended (6160g)	MAZ_extended (5851g)	ETV1 (5515g)	POLR2A_extended (5442g)	NELFE_extended (5377g)	BCLAF1 (4520g)	ETV5_extended (4498g)	POLR2A (4381g)	YY1 (3746g)	ETV5 (2950g)	IRF3_extended (2524g)	JUND_extended (2448g)	HCFC1_extended (1459g)	GTF2F1_extended (1257g)	ZBTB7A_extended (1142g)	CREB1_extended (1106g)	BRF2_extended (1070g)	ETV3_extended (998g)	PBX3_extended (995g)	HCFC1 (993g)	RFX5_extended (979g)	KLF16_extended (975g)	CEBPZ_extended (870g)	ETS1_extended (779g)	IRF3 (767g)	IRF1_extended (736g)	MYC_extended (691g)	ETV3 (682g)	SMARCC2_extended (655g)	SREBF2 (641g)	GTF2F1 (636g)	RFX5 (577g)	TFE3_extended (574g)	RB1 (539g)	TAF7 (535g)	NFYB_extended (438g)	UBTF_extended (385g)	POLE3_extended (377g)	HOXA9_extended (365g)	CTCF_extended (353g)	KLF8_extended (338g)	SMARCC2 (312g)
A2M	AAAS	A4GALT	A4GALT	A2M	A4GALT	A4GALT	AACS	AAAS	A4GALT	A2M	A2M	A4GALT	AAAS	A2M	A4GALT	AAK1	A2M	A4GALT	A4GALT	ABCA2	ABCB8	AATK	ABCA1	AAAS	A2M	AACS	ABCA2	AASS	A4GALT	ABCC10	A4GALT	AAMP	AATK	ABHD17A	A2M	ABHD8	ABCB9	ABCD4	AASS	ABCA9	AAR2	AAAS	ABCB6	ABCA2	ABCA11P	ADAM11	AAR2	ABCG4	ABLIM2
A4GALT	AACS	AAAS	AAAS	A4GALT	AAAS	AAAS	AAGAB	AACS	AAAS	AAAS	A4GALT	AAAS	AACS	A4GALT	AAAS	AATK	AAAS	AACS	AASDH	ABCA7	ABCD4	ABCA1	ABCC9	ABCB7	AAR2	AASS	ABCB7	ABAT	AATK	ABCC4	ABHD6	AASS	ABCG4	ABHD6	AAR2	ABLIM2	ABHD17A	ABHD11	ABAT	ABCB6	ABCA10	ABHD17C	ABCB8	ABL1	ABCA7	ADAM17	ABCB8	ACTR5	ADAP1
AAAS	AAGAB	AACS	AACS	AAAS	AACS	AAGAB	AAK1	AAK1	AACS	AACS	AAAS	AACS	AAGAB	AAAS	AACS	ABAT	AACS	AAMP	AATK	ABCA9	ABHD11	ABCB10	ABCG1	ABCD4	ABCB10	ABCA9	ABCB9	ABCA1	ABCA3	ABCD4	ACTRT3	ABCA11P	ABHD17C	ABL1	ABL1	ACD	ABHD17B	ABHD17A	ABCG2	ACAP3	ABCB6	ABL1	ABCD1	ACAP3	ABL1	ADAMTSL3	ABCD2	ACVR1	ADAT3
AACS	AAK1	AAK1	AAK1	AACS	AAGAB	AAK1	AAMDC	AAMDC	AAGAB	AAGAB	AACS	AAGAB	AAK1	AACS	AAR2	ABCA3	AAR2	AASS	ABAT	ABCB7	ABHD13	ABCD3	ABCG4	ABCG2	ABCD1	ABCB8	ABHD17A	ABCD3	ABCD1	ABCG2	ADM	ABCA7	ABHD8	ACCS	ACIN1	ACIN1	ABLIM1	ABHD17C	ABHD2	ACOX1	ACER3	ABL2	ABHD18	ACOX1	ACD	ADCY2	ABCG1	ADCY6	AGAP3
AAGAB	AAMDC	AAMDC	AAMDC	AAGAB	AAK1	AAMDC	AAMP	AAR2	AAMDC	AAK1	AAR2	AAMP	AAMP	AAR2	AASDH	ABCA5	AARD	ABCA1	ABCA3	ABCB9	ABHD17A	ABI1	ABHD17C	ABCG4	ABCG8	ABHD4	ABHD17C	ABCG1	ABHD17A	ABHD17C	ADRA2C	ABCB6	ACADS	ACOT8	ADARB1	ACSF3	ACAP2	ABR	ABL1	ACSF3	ACTL6A	ABR	ACTL6A	ACTN4	ACVR1	AGPAT2	ABHD17C	ADGRG1	AHDC1
AAK1	AAMP	AAMP	AAR2	AAK1	AAMDC	AAMP	AAR2	AARS2	AAR2	AAR2	AASDH	AAR2	AAR2	AARD	AATK	ABCB8	ABCA7	ABCA11P	ABCA9	ABCD1	ABHD17C	ABLIM3	ABL2	ABCG8	ABL1	ABLIM1	ACAD8	ABCG2	ABHD8	ACACB	AFF1	ABCB8	ACSL1	ACTR8	ADAT2	ACVR1	ACIN1	ACAP3	ACTL6A	ACTN2	ADGRL3	ACADSB	ACTR3BP2	ADAM11	AGBL5	AGPAT4	AGBL5	AEN	ALYREF
AAMDC	AAR2	AAR2	AARS2	AAMDC	AAMP	AAR2	AASDHPPT	AASDH	AASDHPPT	AATF	AATK	AASDH	AARD	AASDH	ABCA3	ABCC5	ABCB7	ABCA3	ABCB6	ABCG1	ABR	ACSL3	ACOX1	ABHD14B	ACIN1	ABLIM2	ACTR3C	ABHD2	ABL1	ACSL1	AFF2	ABCD2	ACTC1	ADGRA3	ADPRHL2	ADAM15	ACVR1	ACD	ACTN1	ADAM10	ADNP	ADARB1	AGPAT2	ADCY9	AHCY	AIFM2	AGO1	AGAP2	AMT
AAMP	AASDH	AARS2	AASDH	AAMP	AAR2	AARS2	AASS	AASDHPPT	AATF	AATK	ABCA11P	AATF	AATF	ABAT	ABCB6	ABCE1	ABCB8	ABCA7	ABCC9	ABHD17A	ACAD10	ACTN1	ACSL1	ABHD17A	ADARB1	ACACA	ACVR2B	ABL1	ACACB	ACVR1	AGBL5	ABCG2	ADAMTS9	ADRA2C	AEN	ADAP1	ACYP2	ACTRT3	ADCY5	ADARB1	AEN	ADNP	AK7	ADGRG1	AJAP1	AK4	AIF1L	AHCTF1	ANKRD13B
AAR2	AASDHPPT	AASDH	AASDHPPT	AAR2	AASS	AASDH	AATF	AASS	AATK	ABAT	ABCA2	AATK	AATK	ABCA2	ABCB8	ABCF3	ABCB9	ABCB6	ABCE1	ABHD17C	ACAP3	ACTR2	ACVR2B	ABHD2	ADAT2	ACSF3	ADAT1	ACAA1	ACADS	ADAM17	AK4	ACOT8	ADAMTSL3	AEN	AGTR1	ADAT3	ADARB1	ADAMTS9-AS2	ADGRF3	ADGRB3	AGL	AFF3	AKAP10	AFF2	ALG11	ALAS1	ANKRD2	ALAD	ARHGAP19
AARD	AASS	AASDHPPT	AASS	AASDH	AATF	AASDHPPT	AATK	AATF	ABCA1	ABCA1	ABCA3	ABCA1	ABCA1	ABCA7	ABCB9	ABCG1	ABCD3	ABCB8	ABCF3	ABHD8	ACD	ACVR2B	ACVRL1	ABHD4	ADH7	ACSL1	ADAT2	ACOT4	ACAP3	ADCY6	AKAP10	ACTA2	ADAT2	AFF2	ALAD	ADCY6	ADCY6	ADAT1	ADRB2	ADO	AGO4	AHR	AKR1E2	AGPAT2	ALG12	ALDOB	ARHGAP10	ALDH16A1	ARHGEF9
AARS2	AATF	AASS	AATF	AASDHPPT	AATK	AASS	ABAT	AATK	ABCA3	ABCA2	ABCA7	ABCA2	ABCA7	ABCB6	ABCC1	ABHD12	ABCD4	ABCB9	ABHD11	ACAD8	ACER2	ADAM10	ADARB1	ABHD8	ADPRHL2	ACTL6A	ADAT3	ACSL1	ACSF3	ADGRG2	ALDH16A1	ACTN1	ADGRB3	AGRN	ALG11	ADGRG1	ADGRG1	AEN	AGAP9	AGAP9	AHCTF1	AKAP8	ALG12	AGTRAP	AMIGO3	ANKHD1-EIF4EBP3	ARL5B	ALS2	ARMC5
AASDH	AATK	AATF	AATK	AASS	ABAT	AATF	ABCA1	ABAT	ABCA7	ABCA7	ABCA8	ABCA3	ABCB7	ABCB7	ABCD4	ABHD17A	ABHD17A	ABCD2	ABHD2	ACKR1	ACTRT3	ADAM23	ADGRA3	ACAD11	AEN	ACTN1	ADO	ACTL6A	ACTN1	ADGRL2	ALDH1A2	ACVR1	ADRA2C	ALPK3	AMER1	AGAP3	ADNP	AGO4	AGFG2	AGTRAP	AK7	AKAP9	ANKRD54	AHDC1	ANKRD34A	ANKRD34C-AS1	ASXL2	ANKHD1-EIF4EBP3	ASPHD2
AASDHPPT	ABAT	AATK	ABAT	AATF	ABCA1	AATK	ABCA11P	ABCA1	ABCB7	ABCB6	ABCA9	ABCA7	ABCB9	ABCB8	ABCF3	ABHD17B	ABHD17C	ABCG2	ABL1	ACTR3C	ADAMTS6	ADAM9	ADGRB3	ACADS	AFF2	ACTR5	AFF2	ACTN1	ACTN4	ADNP	ALG6	ACVR2B	AGA	ALYREF	AMY2B	AGO1	ADNP2	AIDA	AGO1	AHCYL1	AKAP10	ALKBH8	APOE	AKT1	ANKRD35	APH1A	ATM	ANKRD9	ATF6B
AASS	ABCA1	ABAT	ABCA1	AATK	ABCA11P	ABAT	ABCA3	ABCA11P	ABCB8	ABCB7	ABCB6	ABCB10	ABCC4	ABCB9	ABCG1	ABHD17C	ABHD2	ABCG4	ABLIM1	ACVR2B	ADAMTS9-AS2	ADAMTS9	ADGRL2	ACD	AGTR1	ACVR2A	AGO3	ADCY5	ADAM11	AEBP2	ALKBH1	ADAMTSL3	AGAP2	AMOT	ANKRD16	AGPAT1	ADPRHL2	AKAP8L	AKAP8	AHR	AKAP5	AMD1	ARHGAP27	ALK	AP4M1	AR	ATRIP	APH1A	ATG2A
AATF	ABCA11P	ABCA1	ABCA11P	ABAT	ABCA2	ABCA1	ABCA7	ABCA2	ABCB9	ABCB9	ABCB8	ABCB6	ABCD3	ABCC1	ABCG2	ABHD2	ABRACL	ABHD11	ABLIM2	ADAM19	ADAT1	ADCY9	ADNP2	ACOT8	AIDA	ACVRL1	AGPAT1	ADGRF3	ADAM15	AFTPH	AMBRA1	ADCY5	AGPAT4	ANGPT2	ANKRD2	AGTR1	AFTPH	AKT1S1	AKAP8L	AIF1L	ALDH18A1	ANAPC1	ARHGAP33	ALS2CL	ARHGAP19	ARF1	B3GLCT	ARID5B	BANP
AATK	ABCA2	ABCA11P	ABCA2	ABCA1	ABCA3	ABCA3	ABCB10	ABCA3	ABCC4	ABCC10	ABCB9	ABCB7	ABCD4	ABCD1	ABCG4	ABHD4	ABTB1	ABHD12	ABR	ADAT1	ADGRA3	ADGRL3	AEBP2	ACSS2	AKAP8L	ADAMTSL3	AHCY	ADM	ADAP1	AHCYL1	AMOTL2	ADGRL2	AHNAK	ANKRD13B	ANKRD42	AHDC1	AGFG1	ALDH4A1	AKR1E2	ALDH3B1	ALDH6A1	ANKHD1-EIF4EBP3	ARHGEF1	AMDHD2	ARHGAP5-AS1	ARHGAP6	BCAT1	ARL13B	BCAT2
ABAT	ABCA3	ABCA2	ABCA3	ABCA2	ABCA5	ABCA5	ABCB6	ABCA7	ABCD1	ABCC4	ABCC1	ABCB9	ABCF1	ABCD3	ABHD12	ABL1	ACAA1	ABHD14B	ACAA2	ADAT2	ADRA2C	AEBP2	AFF1	ACTR3BP2	ALAD	ADGRB3	AHDC1	ADRA2C	ADAT3	AIFM1	ANKHD1-EIF4EBP3	AGBL5	AK7	ANKRD20A8P	ANKRD49	AKT1	AGO3	ALDH6A1	ALDH1A2	AMER2	ALDH7A1	ANKRD26P1	ARID3B	ANGEL1	ARHGEF10	ARHGAP8	BHLHB9	ARMC9	BCKDK
ABCA1	ABCA5	ABCA3	ABCA5	ABCA3	ABCA7	ABCA9	ABCB7	ABCA9	ABCD3	ABCD3	ABCC10	ABCD4	ABHD11	ABCD4	ABHD13	ABL2	ACAD11	ABHD17A	ACACA	ADAT3	AEN	AFF1	AFF2	ACTR5	ALG11	ADNP2	AK4	ADRB2	ADCY1	AIFM2	ANKRD42	AGPAT1	AKAP5	ANKS3	ANKS3	AKT2	AGPAT4	ALKBH2	ALDH1A3	AMMECR1L	AMOTL2	AP1G1	ARID3C	ANKRD13B	ARID3A	ARHGEF1	BHLHE40	ATF5	BRD3
ABCA2	ABCA7	ABCA5	ABCA7	ABCA6	ABCB6	ABCB10	ABCC1	ABCB10	ABCD4	ABCD4	ABCD1	ABCG4	ABHD13	ABCG1	ABHD14A-ACY1	ABLIM2	ACBD6	ACACB	ACACB	ADO	AFF2	AFF3	AGO2	ADAM15	AMDHD2	ADRA2C	AKT2	AGAP9	ADCY6	ALG6	ANKS1B	AHCY	ALDH3B1	ANO8	ANP32AP1	ALDOB	AHCYL1	ALYREF	ALG11	AMOTL2	ANKHD1-EIF4EBP3	AP4S1	ARMC2	ANO8	ARID5B	ARID3C	BIN3	ATP7B	BRINP1
ABCA3	ABCB10	ABCA7	ABCA8	ABCA7	ABCB7	ABCB6	ABCC4	ABCB6	ABCE1	ABCF1	ABCD2	ABHD11	ABHD14B	ABCG2	ABHD14B	ABR	ACOT8	ACAD9	ACAD9	AFF2	AGO4	AFF4	AGO4	ADAM33	AMER1	AFF1	ALDH4A1	AGFG2	ADGRG1	ALG8	ANTXR2	AHDC1	AMER1	ANTXR1	ANTXR1	ALK	AHDC1	AMPD2	AMER1	ANKHD1-EIF4EBP3	ANKRD42	APOLD1	ATG2A	AP1B1	ARL13B	ARID5B	BRPF1	ATP8B2	BRSK1
ABCA5	ABCB6	ABCA9	ABCA9	ABCB10	ABCB9	ABCB7	ABCD3	ABCB7	ABCF1	ABCG8	ABCD4	ABHD13	ABHD17A	ABCG8	ABHD16A	ACAD9	ACOX1	ACBD6	ACAP2	AGAP9	AGPAT4	AGBL5	AGPAT5	ADAMTS9-AS2	AMY2B	AFF2	ALYREF	AGO1	AEN	AMMECR1L	AP1G1	AKR1B1	AMIGO3	AP4S1	AP3S2	ALKBH2	AKT1S1	ANKRD16	ANKHD1-EIF4EBP3	ANKRD13A	ARAF	ARF1	ATP10D	ARHGAP5-AS1	ATF5	ARMC2	BTAF1	ATXN7	BRWD3
ABCA7	ABCB7	ABCB10	ABCB10	ABCB6	ABCC4	ABCB8	ABCD4	ABCC4	ABCF3	ABHD10	ABCF3	ABHD14B	ABHD17B	ABHD17A	ABHD17A	ACADSB	ACOX3	ACOT1	ACAP3	AGO3	AGTRAP	AGFG1	AGRN	ADAT1	ANGEL1	AFF4	AMZ2P1	AK4	AHDC1	AMOT	AP4S1	AKT1S1	AMOTL2	APEX2	AP5S1	ALYREF	ALCAM	ANKRD28	ANKRD13A	ANKRD26P1	ARHGAP24	ARFGEF1	ATP7B	ARHGEF1	ATG2A	ARMC9	C11orf24	BAMBI	C5orf58
ABCA9	ABCB9	ABCB6	ABCB6	ABCB7	ABCD3	ABCB9	ABCE1	ABCC5	ABHD10	ABHD11	ABCG1	ABHD16A	ABHD17C	ABHD17B	ABHD17C	ACBD5	ACSF3	ACOT4	ACD	AGPAT1	AIDA	AGFG2	AHCTF1	ADCK1	ANGPT2	AGA	ANAPC1	AKAP8	AIFM3	AMZ2P1	APBA1	ALDH4A1	ANO2	APPL2	APBB1IP	AMT	ALG13	ANKRD34A	ANKRD16	ANKRD52	ARHGAP6	ARFGEF2	ATP8B2	ARHGEF10	ATG9B	ARSG	C12orf75	BCL7C	CAPN10
ABCB10	ABCC1	ABCB7	ABCB7	ABCB8	ABCD4	ABCC4	ABCF1	ABCD4	ABHD11	ABHD12	ABCG2	ABHD17A	ABHD2	ABHD17C	ABHD4	ACIN1	ACTR3C	ACOT6	ACO2	AGRN	AKAP8L	AGO2	AK4	ADCK5	ANKRD16	AGAP2	ANGEL2	AKAP8L	AIRE	ANKHD1-EIF4EBP3	APBA3	ALDH6A1	AP5B1	ARAP2	AQR	ANKRD13B	ALKBH2	ANKS3	ANKRD26P1	ANKRD9	ARHGEF10	ARHGAP5	ATP8B3	ARHGEF11	ATP7B	ATF1	C1GALT1	BICDL1	CARF
ABCB6	ABCC4	ABCB9	ABCB8	ABCB9	ABCE1	ABCD2	ABCF3	ABCE1	ABHD13	ABHD13	ABCG4	ABHD17B	ABHD3	ABHD2	ABL1	ACOT1	ACVR1	ACOT7	ACOT9	AHCY	AKT1S1	AHCTF1	AK8	ADCY9	ANKRD2	AGBL5	ANKRD13B	AKR1E2	AK7	ANKRD13A	APEX2	ALG11	APOBEC3B	ARFGAP1	ARHGAP23	ANKRD42	ALYREF	ANKZF1	ANKS3	AP4M1	ARHGEF40	ARHGAP5-AS1	ATP9B	ARHGEF5	ATXN7	BCAR1	C2CD2L	BRD1	CASKIN1
ABCB7	ABCC5	ABCC1	ABCB9	ABCC1	ABCF1	ABCD3	ABCG1	ABCF1	ABHD14A-ACY1	ABHD17A	ABCG8	ABHD2	ABI1	ABHD4	ABL2	ACSF3	ACVR2A	ACOT8	ACOX1	AHDC1	ALDH16A1	AHCYL2	AKT2	ADSL	ANKRD42	AGPAT4	ANKRD16	ALDH1A2	AKAP8L	ANKRD31	APOLD1	ALG12	APOE	ARFIP1	ARHGAP27	ANKRD9	AMER2	ANXA11	AP4M1	APPL2	ARID3B	ARID1A	B3GALNT2	ARID3B	AURKC	BCL11B	C9orf129	BRPF3	CBX2
ABCB8	ABCD3	ABCC4	ABCC3	ABCC10	ABCF3	ABCD4	ABHD10	ABCF3	ABHD16A	ABHD17B	ABHD12	ABHD3	ABI2	ABHD6	ABLIM1	ACSL1	ACVR2B	ACOX1	ACOX3	AHR	ALDH1A3	AHDC1	ALK	AGAP2	ANKRD49	AHDC1	AP1B1	ALDH1A3	AKR7A2	AP4S1	ARAP2	ALKBH6	APOL1	ARHGAP10	ARHGAP32	AP1B1	AMOT	AP2A1	ARFGAP2	ARAP1	ARL4A	ARID2	B3GNT8	ASIC2	B3GALT5	BDNF	CABLES2	C18orf25	CCND3
ABCB9	ABCD4	ABCC5	ABCC4	ABCC3	ABCG1	ABCE1	ABHD11	ABCG1	ABHD17A	ABHD17C	ABHD13	ABHD4	ABTB1	ABL2	ABLIM2	ACSL4	ADAM15	ACTA1	ACSL1	AHSG	ALDH3B2	ALCAM	ALS2CL	AGO1	ANKS3	AHR	AP5B1	ALDH1L2	AKT1S1	APAF1	ARFGAP1	ANKHD1-EIF4EBP3	APOL2	ARHGAP31	ARHGEF1	AP2A1	AMPH	AP4E1	ARHGAP19	ARAP2	ARMC7	ARID4B	BAIAP3	ASPHD2	BCL2L11	BEND5	CABP1	C19orf48	CD1D
ABCC1	ABCE1	ABCC9	ABCC5	ABCC4	ABHD11	ABCF1	ABHD13	ABCG4	ABHD17B	ABHD2	ABHD14A-ACY1	ABHD5	ACAA1	ABRACL	ABLIM3	ACTA1	ADAM17	ACTA2	ACSL4	AIDA	ALDH4A1	ALDH18A1	AMOTL1	AHDC1	ANP32AP1	AIRE	APBA3	ALDH7A1	ALAD	APOL6	ARFGAP3	ANKRD16	APOL4	ARHGAP33	ARHGEF25	AP4S1	ANAPC11	APH1A	ARHGAP33	ARID5B	ARMCX4	ARNT	BBC3	ATF7IP	BCO2	BICDL2	CBX2	C1orf174	CD3EAP
ABCC10	ABCF1	ABCD3	ABCC9	ABCC5	ABHD13	ABCF3	ABHD14B	ABHD11	ABHD17C	ABHD3	ABHD14B	ABHD6	ACACA	ABTB1	ABR	ACTA2	ADAMTS13	ACTB	ACTC1	AIFM2	ALDH6A1	ALDH1L2	ANGEL1	AHR	ANTXR1	AK9	APBB1IP	ALG11	ALG12	APPL1	ARHGAP20	ANKRD34A	APOL6	ARHGAP39	ARID2	ARAP1	ANAPC15	ARHGAP19	ARHGAP6	ARMC2	ASAP2	ASH1L	BCL11B	ATG16L2	BEND5	BLACAT1	CCDC157	C3	CDC34
ABCC3	ABCF3	ABCD4	ABCD3	ABCD1	ABHD14B	ABCG1	ABHD16A	ABHD13	ABHD2	ABHD4	ABHD16A	ABHD8	ACAD11	ACAA1	ACACA	ACTR1A	ADAMTSL3	ACTG2	ACTG1	AIFM3	ALG2	ALDH6A1	ANKRD28	AIFM3	ANXA8	ALDH1A3	APEX2	ALMS1	ALG3	ARHGAP27	ARHGAP23	ANKRD35	AR	ARHGAP5-AS1	ARID3A	ARHGAP19	ANK3	ARHGAP23	ARHGEF28	ARMCX6	ASCC1	ASH1L-AS1	BFSP1	ATXN7	BICDL1	BRINP1	CCDC39	C8orf37-AS1	CDK18
ABCC4	ABCG1	ABCE1	ABCD4	ABCD3	ABHD17A	ABCG4	ABHD17A	ABHD14B	ABHD4	ABI1	ABHD17A	ABI2	ACAP2	ACAD11	ACAD10	ACTR2	ADAP1	ACTL6B	ACVR1	AIRE	ALKBH2	ALG11	ANKRD33B	AK4	ANXA8L1	ALDH6A1	APLF	ALYREF	ALKBH6	ARHGAP29	ARHGAP5	ANKRD54	ARAP1	ARID2	ARMC2	ARHGEF9	ANKRD11	ARHGAP6	ARHGEF3	ARMT1	ASTN2	ASXL2	BLOC1S1	AXIN1	BMP2K	C16orf74	CCDC77	C9orf85	CENPJ
ABCC5	ABCG4	ABCF1	ABCE1	ABCD4	ABHD17B	ABHD10	ABHD17B	ABHD17A	ABHD8	ABI2	ABHD17C	ABL1	ACBD3	ACAT2	ACAD11	ACTR8	ADARB1	ACTN1	ADAM10	AJAP1	ALYREF	ALS2CL	ANKRD40	AK7	AP3S2	ALG11	APOLD1	AMER1	ALS2CL	ARHGAP39	ARHGAP5-AS1	ANP32A	ARHGAP31	ARL5B	ARMT1	ARMC2	ANKRD42	ARMC5	ARID2	ASAP1	ASXL2	ATF4	BLZF1	BAIAP2	BMP5	CABLES1	CCNB1	CA5B	CENPP
ABCC9	ABHD10	ABCF3	ABCF1	ABCE1	ABHD17C	ABHD11	ABHD17C	ABHD17B	ABI1	ABL1	ABHD4	ABLIM1	ACBD5	ACBD6	ACAD9	ACVR1	ADAT2	ACTN4	ADAM9	AK4	AMPD2	AMD1	ANKRD42	AKAP8	AP4M1	ALK	ARAP1	AMER2	AMER1	ARHGEF10L	ARHGEF10L	AP2A1	ARHGAP44	ARSB	ASTE1	ARMC5	AP1AR	ARMC7	ARL4A	ASB2	ATAD3A	ATF7IP	BMT2	BCL2L11	BMP8A	CACNB2	CCNF	CAPN10	CHD7
ABCD1	ABHD11	ABCG1	ABCF3	ABCF1	ABHD2	ABHD16A	ABHD18	ABHD17C	ABI2	ABLIM1	ABHD8	ABR	ACBD6	ACD	ACAP3	ACVR1B	ADCY9	ACVR1	ADAP1	AKT2	AMPD3	AMMECR1L	ANO8	AKR1D1	AP5S1	ALS2CL	ARAP2	AMOTL2	AMER3	ARHGEF18	ARHGEF28	AP2S1	ARHGAP8	ASH1L-AS1	ATAD2	ARRDC3	APBA2	ARMC9	ARNT	ASPHD2	ATAD5	ATG13	BOK	BICDL1	C12orf75	CALB1	CCNK	CARS2	CHPF2
ABCD3	ABHD13	ABCG2	ABCG1	ABCF3	ABHD3	ABHD17A	ABHD2	ABHD18	ABL1	ABLIM2	ABL1	ABRACL	ACIN1	ACKR1	ACD	ACVR2A	ADGRG1	ACVR2B	ADAR	ALAS1	ANGEL1	AMOTL2	ANP32A	ALAD	APBB1IP	AMIGO3	ARFGAP1	ANKHD1-EIF4EBP3	AMN	ARHGEF3	ARHGEF3	AP4M1	ARHGEF25	ATAD2	ATAD2B	ASPHD1	APBB2	ASAP2	ASAP3	ASPSCR1	ATE1	ATP10D	BORA	BRSK2	C14orf39	CAPN14	CCNT1	CBFA2T2	CIC
ABCD4	ABHD14B	ABCG4	ABCG2	ABCG1	ABHD4	ABHD17B	ABHD3	ABHD2	ABL2	ABR	ABL2	ABT1	ACLY	ACO1	ACER2	ACVR2B	ADGRL2	ACVRL1	ADARB1	ALDH1L2	ANGPT2	AMZ2P1	AP5B1	ALAS1	APOB	AMMECR1L	ARHGAP19	ANKRD13A	AMPD2	ARHGEF37	ARHGEF37	APBB1	ARID3C	ATF7IP	ATAD5	ASPHD2	APPL2	ASCC2	ATAD2	ASXL2	ATF7IP	ATP8B1	BRPF3	C16orf74	C2orf81	CBFA2T2	CDC14B	CBLN2	CLEC16A
ABCE1	ABHD16A	ABHD10	ABCG4	ABCG2	ABHD5	ABHD17C	ABHD4	ABHD3	ABLIM2	ABRACL	ABLIM1	ACAA1	ACOT8	ACOT8	ACIN1	ACVRL1	ADNP2	ADAM11	ADAT1	ALDH4A1	ANKRD13B	ANKDD1B	AP5S1	ALDH16A1	AQR	AMZ2P1	ARHGAP23	ANKRD16	ANKHD1-EIF4EBP3	ARHGEF6	ARHGEF40	APC2	ARPP21	ATP10D	ATF3	ATF6B	ARAP1	ASH1L-AS1	ATF7IP	ATF3	ATF7IP2	AZIN1	C1orf74	C17orf75	C5orf51	CC2D2B	CDC7	CBWD6	CLP1
ABCF1	ABHD17A	ABHD11	ABHD12	ABCG8	ABI1	ABHD2	ABHD5	ABHD5	ABR	ABTB1	ABLIM2	ACACA	ACOX1	ACOX1	ACOT1	ADAM11	ADO	ADAMTSL3	ADCY1	ALDH7A1	ANKRD13D	ANKH	APBB2	ALDH1A3	ARHGAP23	ANGPTL4	ARHGAP24	ANKRD26P1	ANKRD13B	ARID3C	ARHGEF5	ARAF	ARRDC2	ATP6V1A	ATF7IP2	ATG2A	ARF5	ASPSCR1	ATG2A	ATF5	ATL2	B4GALT3	C9orf85	C2orf72	CABP1	CCDC120	CDKN2A	CBX4	CLPTM1L
ABCF3	ABHD17B	ABHD12	ABHD13	ABHD10	ABI2	ABHD3	ABI1	ABI2	ABRACL	ACAA1	ABLIM3	ACAD11	ACSL6	ACOX3	ACOT4	ADAM22	ADPRHL2	ADAT3	ADCY6	ALDH8A1	ANKRD16	ANKHD1-EIF4EBP3	APPL2	ALG12	ARHGAP27	ANKRD49	ARHGAP6	ANKRD55	ANKRD26P1	ARMC1	ARID3A	ARFGAP2	ASB7	ATP7A	ATP6V1C2	ATOH7	ARFIP1	ASTE1	ATXN1L	ATP6V0A1	ATM	BAZ2A	CACNA1D	C3orf38	CABYR	CCDC68	CDKN2AIP	CCDC141	CPLX2
ABCG1	ABHD17C	ABHD12B	ABHD17A	ABHD11	ABL1	ABHD5	ABL1	ABL2	ABT1	ACAA2	ABR	ACAD9	ACTC1	ACSF3	ACOT8	ADAM23	ADPRM	ADCY5	ADCY9	ALK	ANKRD28	ANKRD34C-AS1	AR	ALK	ARHGAP32	ANKS3	ARID2	ANKS3	ANXA8	ARMC10	ARID3C	ARFIP2	ASPHD2	ATP8B2	ATP8B2	ATP13A1	ARFIP2	ATAD2	ATXN7	ATP6V1A	ATXN1L	BBX	CACNG4	CABIN1	CARTPT	CCDC9	CDYL	CCDC86	CRTC2
ABCG2	ABHD18	ABHD13	ABHD17B	ABHD12	ABL2	ABI1	ABL2	ABLIM1	ABTB1	ACAD11	ABTB1	ACADS	ACTN4	ACSL1	ACOX1	ADAMTS9	ADRA2C	ADCY6	ADD3	ALYREF	ANKRD31	ANKRD6	ARHGAP39	ALS2CL	ARHGEF1	AP4S1	ARID3C	ANXA4	AP2A1	ARMC9	ARL5B	ARHGAP19	ASTN2	ATXN1L	ATP8B3	ATP8B1	ARHGAP17	ATAD3A	AVPI1	ATP9B	ATXN2L	BCL11B	CACNG8	CACFD1	CCDC51	CCM2L	CENPQ	CENPC	CSK
ABCG4	ABHD2	ABHD14B	ABHD17C	ABHD13	ABLIM1	ABI2	ABLIM1	ABLIM2	ACAA1	ACADVL	ACACA	ACADSB	ACTR1A	ACSL6	ACSL1	ADAP1	ADSL	ADGRB3	ADGRB3	AMIGO1	ANKRD34A	ANKS6	ARHGAP5	ALYREF	ARHGEF10	APBA1	ARL15	AP4M1	AP4S1	ARRDC3	ARMC2	ARHGAP33	ATAD2	B3GNT5	ATXN1	AXIN1	ARHGAP5	ATG2A	B3GALT5	ATXN7L1	BAHD1	BCL2L11	CARNS1	CACNA1D	CCDC74A	CCNJL	CENPU	CEP78	CTF1
ABCG8	ABHD3	ABHD16A	ABHD2	ABHD14B	ABLIM2	ABL1	ABLIM2	ABTB1	ACAA2	ACAP2	ACAD10	ACADVL	ACTR2	ACTC1	ACSS2	ADAR	AEN	ADGRL2	ADGRF3	AMZ2P1	ANKRD44	ANTXR2	ARHGAP5-AS1	AMER1	ARHGEF25	APBA2	ARMC9	AP4S1	AP5B1	ASAP2	ARNTL	ARHGEF10	ATAD2B	BAHD1	B3GALT5	B3GAT3	ARHGAP5-AS1	ATP23	B3GNTL1	BACH1	BANP	BCL6	CCDC24	CADM4	CCDC89	CDC14C	CEP250	CERCAM	CTIF
ABHD10	ABHD4	ABHD17A	ABHD3	ABHD16A	ABLIM3	ABL2	ABLIM3	ACAA1	ACACA	ACAP3	ACAD11	ACAP3	ACTR3	ACTL6A	ACTA1	ADARB1	AFF3	ADIPOR1	ADGRG1	ANAPC1	ANKS3	AP1AR	ARHGEF11	AMIGO3	ARID2	APOD	ARMCX6	ARAP2	AP5S1	ASCC2	ASB3	ARHGEF9	ATF6B	BAIAP3	B3GNT5	BANP	ARHGDIA	AURKAIP1	BAHD1	BBC3	BAZ1B	BCL9	CCDC36	CAMK2N2	CCNF	CDH11	CEP44	CERS1	CTNNBIP1
ABHD11	ABHD5	ABHD17B	ABHD4	ABHD17A	ABR	ABLIM1	ABRACL	ACAA2	ACACB	ACBD3	ACAD9	ACBD6	ACTR3C	ACTN1	ACTA2	ADAT2	AFF4	AGAP3	ADGRL2	ANGEL2	ANKZF1	AP1G1	ARHGEF25	AMN	ARID3A	APOE	ARPIN	ARFGAP2	APAF1	ASGR1	ASCL5	ARID2	ATG16L2	BANP	B3GNT9	BAX	ARHGEF7	B3GALNT2	BCL10	BCL6	BCKDHB	BCLAF1	CCDC74A	CARNS1	CCNJ	CDH7	CEP85	CHD1	CUEDC1
ABHD12	ABI1	ABHD17C	ABHD5	ABHD17B	ABRACL	ABLIM2	ABTB1	ACACA	ACAD11	ACBD5	ACADS	ACO1	ACTR6	ACTN4	ACTB	ADCY6	AFTPH	AGAP9	ADIPOR1	ANGPT2	ANO8	APAF1	ARHGEF3	AMY2B	ARL13B	ARHGAP21	ARSA	ARHGAP19	APC2	ASH1L	ATAD1	ARL15	ATG2A	BBC3	BACH2	BCAT2	ARID4B	B3GALT4	BCL2L11	BHLHE40	BDNF	BCOR	CCDC85C	CASKIN1	CCNL2	CDHR1	CERCAM	CHSY3	CWC22
ABHD13	ABI2	ABHD18	ABI1	ABHD17C	ABTB1	ABLIM3	ACAA1	ACAD11	ACAP3	ACBD6	ACAP3	ACOT8	ACTRT3	ACTR3C	ACTG2	ADCY9	AGAP2	AGBL5	ADNP2	ANKRD13B	ANXA11	APBA1	ARID1B	ANGEL1	ARMC2	ARHGAP23	ASB7	ARHGAP32	APH1A	ASXL2	ATAD2	ARL4A	ATP4A	BCL10	BAHD1	BCKDK	ARRDC4	B4GALNT1	BCOR	BLOC1S1	BLM	BDH1	CCL25	CBFA2T2	CDC14C	CDK5	CHEK1	CLDN4	DCAKD
ABHD14A-ACY1	ABL1	ABHD2	ABI2	ABHD2	ACAA1	ABR	ACAA2	ACAD9	ACBD3	ACER2	ACD	ACOT9	ACVR1	ACTR8	ACTL6A	ADD3	AGAP3	AGO3	ADPGK	ANKRD16	AP2A1	APC2	ARID2	ANGPT1	ARMT1	ARHGAP39	ASPHD2	ARHGAP33	ARAP1	ATF3	ATAD5	ARL6IP1	ATXN2L	BCL11B	BBS10	BCL2	ASIC2	BATF2	BCORL1	BLOC1S3	BOD1	BRD2	CCNB1	CBX2	CDC42EP4	CDKN2A	CHERP	CLEC11A	DDR2
ABHD14B	ABL2	ABHD4	ABL1	ABHD3	ACAA2	ABT1	ACACA	ACADVL	ACBD5	ACIN1	ACER2	ACOX1	ACVR1B	ACTRT3	ACTL6B	ADGRB3	AGBL5	AGPAT1	ADRB2	AP1B1	AP4E1	APP	ARID3C	ANGPT2	ASB13	ARHGEF1	ASTE1	ARHGAP6	ARF1	ATF5	ATF3	ARL6IP6	B3GAT2	BCL6	BDNF	BRD3	ATAT1	BBS4	BDNF	BMP2K	BRCA1	BRINP2	CCNF	CBX4	CDH1	CDKN2AIP	CKMT2-AS1	CMBL	DDX49
ABHD16A	ABLIM1	ABHD5	ABL2	ABHD4	ACACA	ACAA1	ACAD11	ACAP2	ACBD6	ACKR1	ACIN1	ACSF3	ACVR2A	ACVR1	ACTN1	ADGRF3	AGFG2	AGPAT4	AFTPH	AP5B1	AP5B1	APPL2	ARID4A	ANGPTL4	ASPHD1	ARHGEF6	ASXL1	ARHGEF28	ARFGAP1	ATF7	ATF5	ARNTL	B3GNT8	BCL7C	BLM	BRINP1	ATG2B	BCAS3	BET1	BMPER	BRMS1L	BRMS1L	CCNYL1	CCDC9	CDH11	CEP85	CNKSR3	CNTN4	DNM1
ABHD17A	ABLIM2	ABHD6	ABLIM1	ABHD5	ACAD11	ACAA2	ACAD9	ACAP3	ACER2	ACOT8	ACKR1	ACSL1	ACVRL1	ACVR2A	ACTN4	ADGRL2	AGL	AGTRAP	AGAP2	APBA3	APEH	ARAP2	ARNT2	ANKRD13B	ASTE1	ARHGEF9	ATAD3A	ARHGEF3	ARHGAP26	ATF7IP	ATP10D	ARRB2	B4GALT4	BCOR	BLZF1	BRPF1	ATM	BCKDHA	BICDL1	BRAF	BRPF3	BRPF3	CD1D	CCNJL	CDH12	CFC1	CNNM2	CORO6	DNM2
ABHD17B	ABLIM3	ABHD8	ABLIM2	ABHD6	ACADSB	ACACA	ACADSB	ACBD3	ACER3	ACOX1	ACO1	ACSL6	ACYP2	ACVR2B	ACTR1A	ADGRL3	AGO1	AHCTF1	AGAP3	APBB1IP	APH1A	ARF6	ARNTL	ANKRD20A8P	ATAD2	ARL15	ATAT1	ARHGEF40	ARHGAP33	ATG2A	ATP11A	ATAD2	BAIAP2L1	BDNF	BMI1	BRSK1	ATP2B4	BIN3	BIN3	BRD2	C15orf41	BSDC1	CDC14C	CDC34	CDK18	CHRM2	CNOT2	CPPED1	DNMT3A
ABHD17C	ABR	ABI1	ABLIM3	ABI1	ACAP2	ACAD11	ACAP2	ACBD6	ACIN1	ACOX3	ACOT1	ACSS2	ADAM15	ACY1	ACTR1B	ADIPOR2	AGO4	AHCY	AGAP9	APEX2	ARAF	ARFGEF1	ARRDC2	ANKRD26P1	ATAD2B	ARMC2	ATF6B	ARID2	ARHGAP5-AS1	ATG4D	ATP6V0A2	ATG16L2	BAIAP3	BICDL1	BTD	BRWD3	ATP6V0A1	BMP2K	BLACAT1	BTBD7	C19orf48	BSN	CDC25A	CDC42BPB	CDNF	CHST1	CNTROB	CROT	DTX2
ABHD2	ABRACL	ABI2	ABR	ABI2	ACAP3	ACADSB	ACAT2	ACER2	ACO2	ACSF3	ACOT4	ACTA2	ADAM17	ADAM15	ACTRT3	ADM	AGPAT3	AHCYL2	AGBL5	APLF	ARHGAP19	ARHGAP29	ASAP2	ANKRD34A	ATAD5	ARMCX6	ATG4C	ARID3C	ARHGEF11	ATL2	AUTS2	ATG2A	BAMBI	BMI1	C12orf66	BTBD9	ATP6V1G2-DDX39B	BMT2	BLM	C11orf87	C1orf109	BTRC	CDON	CDC42EP4	CDR2	CLEC11A	COL15A1	CSMD2	EDEM3
ABHD3	ABT1	ABL1	ABRACL	ABL1	ACAT2	ACAP2	ACBD3	ACER3	ACOT7	ACSL1	ACOT8	ACTB	ADAMTS13	ADAM17	ACVR1B	ADNP	AGPAT4	AHDC1	AGO1	APOLD1	ARHGAP23	ARHGAP33	ASPHD1	ANKRD44	ATF3	ARNTL	ATL2	ARL4A	ARHGEF4	B3GALT5	AXIN1	ATG9A	BANK1	BMP5	C12orf75	C11orf24	ATP8B1	BOD1	BMP2K	C12orf49	C9orf72	C16orf72	CENPBD1	CDK11B	CDYL	CLSTN2	COPS2	CSRNP1	EEF2K
ABHD4	ABTB1	ABL2	ABT1	ABL2	ACBD3	ACAP3	ACBD5	ACIN1	ACOT8	ACSL4	ACOX1	ACTN1	ADAMTS9	ADAM23	ACVR2A	ADNP2	AHCTF1	AIFM2	AGPAT1	ARAP1	ARHGAP27	ARHGAP5	ASPHD2	ANKRD54	ATF7IP2	ARRDC4	ATM	ARL4D	ARMC7	B3GLCT	B3GNT2	ATG9B	BATF2	BMT2	C16orf71	C19orf48	ATXN1	BRPF1	BNC2	C19orf54	CAB39L	C1orf131	CEP250	CDK18	CENPU	CNGA1	CREB5	CSTF2	EHHADH
ABHD5	ACAA1	ABLIM1	ABTB1	ABLIM1	ACBD5	ACBD3	ACBD6	ACO1	ACOX1	ACTA1	ACOX3	ACTN4	ADAMTSL3	ADAMTS13	ACVR2B	ADO	AHCYL1	AK4	AGPAT2	ARAP2	ARHGAP6	ARHGEF10L	ASXL3	ANKRD9	ATG14	ASAP2	ATP6AP1L	ARL6	ARRB2	B3GNT5	B3GNT5	ATP10D	BCAN	BRCA1	C19orf47	C5orf58	AURKAIP1	BTF3	BOLA2	C1GALT1	CARNMT1	C6orf62	CERS1	CENPV	CEP44	CNR1	CREBZF	CTDSPL2	EMSY
ABI1	ACAA2	ABLIM2	ACAA1	ABLIM2	ACBD6	ACBD5	ACER2	ACOT8	ACP6	ACTA2	ACSL1	ACTR3C	ADAP1	ADAMTSL3	ADAM11	AFF1	AHDC1	AK7	AGPAT4	ARFGAP1	ARMC5	ARHGEF12	ATF1	ANTXR1	ATP11A	ASAP3	ATP8B2	ARMC9	ARRDC1	BAHD1	BACH1	ATP1A3	BCKDK	BRPF3	C1orf131	CABIN1	AZIN1	C14orf28	BRCA1	C1orf174	CASP8AP2	CABLES2	CFAP43	CEP135	CHD2	CNTN4	CSNK1G2	CTSLP8	ENG
ABI2	ACACA	ABLIM3	ACAA2	ABLIM3	ACER2	ACBD6	ACIN1	ACOT9	ACSF3	ACTBL2	ACSS2	ACTR8	ADAR	ADAP1	ADAM15	AFF2	AHR	AKAP8	AGTRAP	ARHGAP19	ARMC6	ARID1B	ATF5	AP2A1	ATP2C2	ASB7	ATP9B	ARNT	ARSA	BCAR1	BAIAP2	ATP2C2	BCL2	BTAF1	C1orf198	CACNA1D	B3GAT3	C19orf12	BRPF3	C5orf51	CAV1	CACNA2D1	CFAP69	CEP170B	CHRM2	CNTN5	CSRNP1	CXADR	ENOX2
ABL1	ACAD10	ABR	ACACA	ABR	ACER3	ACD	ACOT13	ACOX1	ACSL1	ACTN2	ACTA1	ACTRT3	ADARB1	ADARB1	ADAM17	AFF4	AK4	AKAP8L	AHCYL1	ARHGAP23	ARMC7	ARID3A	ATG9A	AP3S2	ATP6AP1L	ASPHD1	ATXN1	ARNT2	ASPHD2	BCL11B	BANP	ATP7B	BCL6	BTG2	C2orf68	CAMK1	BACE2	C19orf48	BTN2A1	C9orf85	CBFA2T2	CACNA2D2	CHD1	CFAP45	CHRM4	COCH	CTCF	CXCR4	ERF
ABL2	ACAD11	ABRACL	ACAD11	ABRACL	ACIN1	ACER2	ACOT8	ACOX3	ACSS2	ACTR1B	ACTA2	ACVR1	ADAT1	ADAT2	ADAMTS9-AS2	AFTPH	AKAP10	AKR1A1	AHCYL2	ARHGAP24	ARMC9	ARIH1	ATN1	AP5B1	ATP6V1C2	ATF5	ATXN1L	ASAP3	ASPSCR1	BCL2L13	BAZ2A	ATXN2L	BDNF	BZW2	C5orf58	CAPN10	BAG6	C1orf52	C1orf174	CABP1	CCDC85C	CACNG4	CHRNA7	CHAC1	CHST10	COL8A2	CTTNBP2NL	CYHR1	ESPN
ABLIM1	ACAD9	ABT1	ACAD9	ABT1	ACO1	ACIN1	ACOX1	ACP6	ACTB	ACTR2	ACTB	ACVR1B	ADAT2	ADCY9	ADAMTSL3	AGAP1	AKIRIN1	AKR1B1	AHNAK	ARHGAP32	ARRB2	ARL15	ATP11B	APEH	ATP8B2	ATF7IP	ATXN2L	ASGR1	ATF1	BCL9	BBS10	ATXN7L3	BEND7	C14orf39	C6orf47	CARF	BCL11A	C1orf74	C2orf42	CACHD1	CCDC96	CAND2	CKAP2	CHSY3	CKAP2L	COPG2IT1	CXCR4	CYTH4	EVI5L
ABLIM2	ACADSB	ABTB1	ACADSB	ABTB1	ACOT7	ACO1	ACSF3	ACSF3	ACTG1	ACTR3C	ACTC1	ACVR2A	ADCY3	ADGRB3	ADAR	AGAP9	AKT1	AKT1S1	AHR	ARHGAP33	ARRDC1	ARL5B	ATP8B1	APH1A	ATP8B3	ATG16L1	ATXN7L3	ASXL3	ATF6B	BCOR	BCL6	AURKA	BHLHE40	C1GALT1	C6orf52	CASKIN1	BCL7A	C5orf22	C3orf67	CACNA1D	CCNE1	CAPRIN1	CKAP2L	CIC	CLPX	CREB5	DACH1	DACH1	EXOC6B
ABLIM3	ACADVL	ACAA1	ACAP2	ACAA1	ACOT8	ACOT2	ACSL1	ACSL1	ACTG2	ACTR6	ACTG2	ACVR2B	ADCY7	ADGRF3	ADAT1	AGBL5	AKT1S1	ALDH16A1	AIG1	ARHGAP6	ASAP2	ARL6	ATP8B2	APPL2	ATXN1	ATP2C2	B3GALT4	ATAD2	ATN1	BICDL1	BCOR	AURKC	BICDL1	C1orf74	C8orf37	CBX2	BECN1	C8orf37-AS1	C4orf46	CACNG4	CCNF	CARNS1	CKS2	CLEC16A	CNOT6	CRTAC1	DBF4	DAGLA	F7
ABTB1	ACAP2	ACAA2	ACAP3	ACAA2	ACOX1	ACOT6	ACSL4	ACSS2	ACTR1A	ACVR1	ACTL6A	ACVRL1	ADCY9	ADGRG1	ADAT3	AGFG2	AKT2	ALDH1B1	AK8	ARHGEF11	ASB2	ARL6IP1	ATXN1L	ARAP1	ATXN7	ATXN1	B3GLCT	ATF5	ATP10D	BIK	BDNF	AXIN1	BOD1	C3orf38	C8orf82	CCDC97	BFAR	C9orf40	CACNG7	CAD	CDC14C	CBL	CLEC11A	CLP1	COL15A1	CRYBB2	DBR1	DAP	FAM131A
ACAA1	ACAP3	ACACA	ACAT2	ACACA	ACSF3	ACOT7	ACSL6	ACTC1	ACTR1B	ACVR2A	ACTL6B	ACY1	ADD3	ADGRG3	ADCY1	AGO1	ALAD	ALDH3B2	AKAP10	ARID2	ASCC2	ARL9	ATXN7	ARHGAP31	AZIN2	ATXN2L	B4GALNT1	ATF7IP	ATP4A	BIN3	BLACAT1	AZIN2	BPHL	C3orf67	CADM4	CCND3	BIN1	CABP1	CALCA	CAMK1	CDC25A	CBLN4	CLK2	CLUH	CPOX	CSDC2	DCAF12	DCLK3	FAM149A
ACAA2	ACAT2	ACACB	ACBD3	ACAD10	ACSL1	ACOT8	ACSS2	ACTN1	ACTR3C	ACVR2B	ACTN1	ACYP1	ADGRG1	ADGRL2	ADCY5	AGO2	ALAS1	ALDH4A1	AKR7L	ARID3C	ASGR1	ARMC1	AXIN1	ARHGAP33	B3GALT5	ATXN7	BAG5	ATG2A	ATP6AP1	BLACAT1	BLM	B4GALT3	BRD1	C5orf34	CADPS2	CD1D	BIN3	CARS2	CARNS1	CAMK2B	CDH12	CCDC151	CNTD1	CNNM4	CPXM2	CSRP2	DCLRE1A	DCLRE1C	FAM219A
ACACA	ACBD3	ACAD11	ACBD5	ACAD11	ACSL3	ACOX1	ACTA1	ACTN4	ACTRT3	ACVRL1	ACTN2	ADAM15	ADGRL2	ADNP2	ADCY9	AGO3	ALDH1A2	ALDH6A1	AKT1S1	ARL15	ASH1L-AS1	ARMC10	B3GAT3	ARHGAP6	B3GNT5	AUTS2	BAIAP3	ATP11B	ATP9B	BMPR1A	BLZF1	B9D1	BRSK1	C8orf37-AS1	CC2D2B	CD3EAP	BMP2K	CASC2	CARTPT	CAMKK1	CDK10	CCDC157	COL24A1	COG8	CRYBA4	CYHR1	DENND2D	DENND3	FAM234A
ACAD10	ACBD5	ACAD9	ACBD6	ACAD9	ACSL6	ACP6	ACTA2	ACTR3C	ACVR1	ACYP1	ACTN4	ADAM17	ADGRL3	ADO	ADD3	AGO4	ALG10	ALDOA	AKT3	ARMC9	ASPSCR1	ARMC8	B3GNT5	ARHGEF18	B3GNT9	B3GALT5	BATF2	ATP2B3	ATXN2L	BMS1P4	BMI1	BAIAP2	C11orf87	C8orf48	CCDC122	CDC14B	BMP5	CBX4	CASP6	CANT1	CDK12	CCDC71L	COL7A1	CPNE7	CTNNA3	CYP46A1	DHRS3	DES	FANCE
ACAD11	ACBD6	ACADS	ACCS	ACADSB	ACSS2	ACSF3	ACTN1	ACTRT3	ACVR1B	ACYP2	ACTR1A	ADAMTS13	ADI1	ADPGK	ADGRA3	AGPAT1	ALG11	ALDOB	ALDH18A1	ARMCX4	ASTE1	ARMCX2	BAIAP2L1	ARHGEF33	BACH2	B4GALT3	BAZ2A	ATXN1L	ATXN7L3	BRI3BP	BMPR1A	BANP	C14orf132	CABIN1	CCDC148	CDC34	BRF2	CCAR2	CASP8AP2	CAPN10	CDK19	CCNL1	COL8A2	CPNE9	CXorf56	DEF6	DLG1	DHDH	FASTKD1
ACAD9	ACER2	ACADSB	ACER2	ACADVL	ACTA2	ACSL1	ACTR2	ACVR1	ACVR2A	ADAM10	ACTR1B	ADAMTS9-AS2	ADIPOR2	ADPRHL2	ADGRB3	AGPAT2	ALG13	ALG11	ALDH3B1	ARMCX6	ATAD2	ARMCX4	BAIAP3	ARHGEF37	BAHD1	BAHD1	BCDIN3D	ATXN7	AZIN2	BRINP1	BMS1	BCL2L1	C16orf71	CACFD1	CCDC173	CDC42EP4	BRINP1	CCDC106	CAT	CAPN5	CDON	CD1D	CREB5	CRISPLD2	CYHR1	DGCR6L	DUSP16	DLGAP1	FBF1
ACADSB	ACER3	ACADVL	ACIN1	ACAP2	ACTB	ACSL3	ACTR3	ACVR1B	ACVR2B	ADAM17	ACTR3BP2	ADAP1	ADNP	ADPRM	ADGRF3	AGPAT4	ALG5	ALG12	ALDOA	ARNTL	ATAD3A	ARNTL	BAMBI	ARHGEF5	BANP	BAIAP2L1	BCL2	AVPI1	B3GAT2	BRK1	BRAF	BCL2L11	C16orf74	CACNG7	CCDC51	CDK18	BRWD3	CCDC13	CBFA2T2	CBFA2T2	CENPM	CDK2AP1	CREBBP	CRTC1	DAPK3	DGKB	EFCAB5	DLST	FBXO24
ACAP2	ACIN1	ACAP2	ACLY	ACAP3	ACTG1	ACSL4	ACTR3C	ACVR2A	ACVRL1	ADAM9	ACTR5	ADARB1	ADO	ADRA2C	ADGRG1	AGTPBP1	ALG6	ALG14	ALDOC	ARPIN	ATAD5	ARRB1	BANP	ARID5B	BBS10	BBC3	BCL2L1	B3GALT5	B3GAT3	BRMS1L	BRWD3	BCL7C	C1orf74	CAND2	CCDC77	CDK5R2	BTAF1	CCDC130	CBWD1	CBX6	CEP162	CDK5RAP2	CRISPLD2	CRTC2	DCT	DHRS3	EFHB	DMXL1	FRAT2
ACAP3	ACKR1	ACAP3	ACO1	ACAT2	ACTN1	ACSL6	ACTR6	ACVR2B	ACY1	ADAMTS13	ACTRT3	ADAT1	ADPRHL2	ADRB2	ADGRL2	AGTR1	ALKBH1	ALG3	ALG1	ARRDC2	ATF1	ARRDC3	BAZ1B	ARMC2	BCAM	BBS9	BDH2	B3GNTL1	B3GNT4	BSDC1	BTAF1	BDH1	C3	CAPN12	CCDC9	CDKN2AIP	BTF3	CCDC146	CBWD6	CBX7	CEP70	CDKN1B	CSGALNACT1	CRYBG3	DDTL	DLEU1	EIF2D	DNAH9	FRMD5
ACAT2	ACLY	ACAT2	ACO2	ACBD3	ACTN4	ACSS2	ACTRT3	ADAM10	ADAM11	ADAMTS9	ACVR1B	ADAT2	ADRA2C	ADSL	ADIPOR2	AGTRAP	ALKBH3	ALG6	ALKBH3	ARSA	ATF7IP2	ASAP2	BBC3	ARNT	BCORL1	BCAR1	BHLHE40	B4GALNT1	B3GNTL1	BTBD1	BUB3	BFAR	CACNG4	CARF	CCL2	CENPJ	C11orf24	CCDC151	CCDC122	CC2D1B	CEP83	CDON	CSRP2	CSNK1G2	DDX54	DLGAP3	ELK1	DNAJB5	FTSJ1
ACBD3	ACO2	ACBD3	ACOT1	ACBD5	ACTR1A	ACTA1	ACVR1	ADAM15	ADAM15	ADAMTS9-AS2	ACVR2A	ADAT3	ADRM1	AEBP2	ADO	AHCTF1	ALKBH5	ALKBH6	ALKBH5	ARSB	ATG2A	ASB7	BBOF1	ARRDC1	BDNF	BCL2L11	BICDL2	BAHD1	B4GALNT1	BTG2	BZW2	BICDL1	CACTIN	CASP8AP2	CCNB1IP1	CENPP	C16orf72	CCDC173	CCDC13	CCDC103	CFAP69	CELF1	CSTF2T	CYB561A3	DENND2A	DNAH7	ELP4	DPF3	GALT
ACBD5	ACOT13	ACBD5	ACOT2	ACBD6	ACTR1B	ACTA2	ACVR1B	ADAM17	ADAM17	ADAMTSL3	ACVR2B	ADCY1	ADSL	AEN	ADPRHL2	AHCY	ALKBH8	ALKBH7	ALS2	ASB7	ATG4D	ASF1A	BCL11B	ARSA	BLM	BCL6	BIVM	BCAR1	B9D1	C12orf56	C10orf88	BLACAT1	CADPS2	CCAR2	CCNL1	CERCAM	C16orf91	CCDC175	CCDC136	CCDC120	CGNL1	CELF2	CUL9	DBF4	DES	DPH1	EPB41L5	DPP9	GAMT
ACBD6	ACOT7	ACBD6	ACOT7	ACER2	ACTR2	ACTL6A	ACVR2A	ADAM19	ADAM9	ADAP1	ACY1	ADCY5	AEN	AFF3	ADRA2C	AHCYL1	ALS2	AMBRA1	AMACR	ASPHD2	ATP23	ASH1L	BCL2	ASAP2	BLZF1	BCL7C	BIVM-ERCC5	BCL10	BAIAP2	C12orf66	C14orf28	BLOC1S3	CARNS1	CCDC102A	CCNYL1	CHD7	C2orf49	CCDC18-AS1	CCDC22	CCND3	CHAMP1	CEP126	CYP3A7-CYP3A51P	DBNDD1	DGCR8	DTX2	EVA1C	DPPA2	GBA
ACD	ACOT8	ACER2	ACOT8	ACER3	ACTR3	ACTL6B	ACVR2B	ADAM33	ADAMTS13	ADAR	ADAM11	ADCY6	AFF1	AFF4	ADRM1	AHNAK	ALS2CL	AMER1	AMD1	ASTE1	AURKAIP1	ASXL3	BCL2L11	ASB2	BMI1	BCOR	BMP2K	BCL2L11	BAIAP3	C14orf39	C14orf39	BRCA1	CAT	CCDC120	CCT6B	CHPF2	C6orf120	CCDC22	CCDC58	CCNT1	CHEK2	CFL2	CYP51A1-AS1	DCBLD2	DHODH	DUSP14	FAM110B	DPY19L3	GIPC1
ACER2	ACOX1	ACER3	ACOT9	ACIN1	ACTR3C	ACTN1	ACVRL1	ADAMTS13	ADAMTS6	ADARB1	ADAM15	ADCY9	AFF2	AFTPH	ADSL	AHR	ALYREF	AMIGO1	AMDHD2	ASXL1	B3GALNT2	ATAD2	BCL6	ASPHD2	BNIP2	BDH1	BMP8B	BCOR	BATF2	C15orf41	C16orf74	BRD2	CBWD1	CCDC160	CD302	CIC	CA5BP1	CCDC43	CCDC68	CCNYL1	CHST8	CHD2	DAB2	DCT	DHX57	ECE1	FAM120C	DPYD	GIT1
ACER3	ACP1	ACIN1	ACOX1	ACKR1	ACTR6	ACTN4	ACYP2	ADAMTS6	ADAMTS9	ADAT1	ADAM17	ADGRB3	AFF3	AGA	AEN	AHSG	AMER1	AMIGO3	AMER3	ATAD3A	B3GALT4	ATF2	BCL7A	ATAD5	BTD	BFSP1	BMS1	BCORL1	BCAM	C19orf48	C18orf25	BRWD3	CCDC130	CCDC171	CD3D	CLASP1	CAAP1	CCDC71	CCDC89	CD276	CHSY1	CHRM4	DACH1	DEDD	DLG3	EFNB1	FAM161A	DRC3	GJD2
ACIN1	ACP6	ACKR1	ACP6	ACO1	ACTRT3	ACTR1B	ADAM10	ADAMTSL3	ADAMTS9-AS2	ADAT2	ADAMTS9-AS2	ADGRF3	AFTPH	AGAP2	AGA	AIFM1	AMER2	AMMECR1L	AMMECR1L	ATAD5	B3GNT8	ATF4	BCL7C	ATF1	C11orf71	BICDL1	BMS1P4	BDNF	BCAN	C2orf81	C1orf115	C12orf49	CCDC14	CCDC18-AS1	CDCA8	CLEC16A	CACNA1C	CCDC77	CCHCR1	CD83	CIT	CHST8	DBT	DEPDC5	DLGAP2	EFNB2	FAM207A	DUSP28	GMDS
ACKR1	ACSF3	ACLY	ACSF3	ACOT13	ACVR1	ACTR2	ADAM17	ADAP1	ADAMTSL3	ADCY3	ADAMTSL3	ADGRG1	AGA	AGAP3	AGAP2	AIFM3	AMMECR1L	AMY2B	AMOTL2	ATAT1	B3GNTL1	ATF7	BCOR	ATF5	C12orf66	BIN3	BPGM	BEND5	BCAP31	CABP1	C1orf198	C12orf65	CCDC3	CCDC71L	CDK10	CLN5	CACNA1H	CCDC85B	CCNB1IP1	CDC14B	CKMT1A	CHTOP	DCAF4	DGAT1	DNAH9	EHD2	FAM53A	DUSP5	GPR108
ACLY	ACSL1	ACO1	ACSL1	ACOT8	ACVR1B	ACTR3	ADAM23	ADAR	ADAP1	ADCY5	ADAP1	ADGRL2	AGAP1	AGBL5	AGFG2	AK4	AMOTL2	AMZ2P1	AMZ2P1	ATF6B	B4GALNT1	ATP6V0A2	BFSP1	ATF7IP2	C12orf75	BLZF1	BRF2	BET1	BCAS3	CALCRL	C3orf67	C15orf41	CCDC71L	CCDC9	CDKN2A	CLN6	CACNB1	CCDC93	CCNJL	CDH12	CLDN23	CIC	DCUN1D3	DGAT2	DPF3	EIF4EBP2	FAM76B	DUSP8	GPR61
ACO1	ACSL3	ACO2	ACSL3	ACOX1	ACVR2A	ACTR3BP2	ADAM9	ADARB1	ADAR	ADCY9	ADAR	ADIPOR1	AGAP3	AGFG2	AGO1	AK5	AMPD3	ANAPC11	ANAPC1	ATG4C	BAIAP3	ATP6V1C2	BICDL1	ATG14	C16orf71	BMP8A	BRSK1	BHLHE41	BCKDHA	CASZ1	C4orf46	C19orf54	CCDC88B	CCNE1	CDKN2AIP	CLP1	CACNG4	CCDC97	CCNYL1	CDK20	CLIC4	CLEC11A	DDIT4	DIAPH1	DPP3	EMP3	FANCM	EDA2R	GPRIN1
ACO2	ACSL4	ACOT1	ACSL4	ACOX3	ACVR2B	ACTR3C	ADAMTS13	ADAT1	ADARB1	ADGRL2	ADAT1	ADIPOR2	AGGF1	AGL	AGO3	AK9	AMY2B	ANAPC5	ANAPC10	ATG4D	BATF2	ATP8A2	BMI1	ATOH7	C19orf47	BRD3	BRWD3	BICDL1	BCKDK	CBFA2T2	C8orf37-AS1	C20orf194	CCDC9	CCNG2	CENPP	CLPTM1L	CACNG7	CCNJL	CCT6B	CDK4	CLOCK	CLK2	DDTL	DIDO1	DYRK1B	ENG	FCHSD2	EEF1A1	GPT2
ACOT13	ACSL6	ACOT4	ACSL6	ACP6	ACVRL1	ACTR6	ADAMTSL3	ADAT2	ADAT1	ADGRL3	ADAT2	ADNP2	AGK	AGO1	AGPAT1	AKAP1	AMZ2P1	ANGEL1	ANAPC2	ATG9B	BBS4	ATP8B2	BMP2K	ATP13A1	C19orf53	BRPF1	BTD	BIN3	BCL7B	CBR4	C8orf82	C20orf27	CCL2	CCNJL	CENPQ	CLUH	CACNG8	CCNK	CD247	CDS1	CLUAP1	CLK4	DDX59	DIRAS1	E4F1	ENGASE	FGF7	EFEMP2	GRIA1
ACOT8	ACSS2	ACOT6	ACSS2	ACSF3	ACYP1	ACTR8	ADAP1	ADCK1	ADAT2	ADH5	ADAT3	ADPGK	AGL	AGO2	AGPAT2	AKAP10	ANAPC4	ANGPTL4	ANK2	ATL2	BCAN	ATXN1	BMP6	ATP7A	C1orf131	BRPF3	C11orf24	BIVM	BCORL1	CBWD1	CA10	C5orf51	CCNE1	CCNK	CEP126	COL11A1	CAMK2D	CCNL2	CDC14B	CDYL	CLVS1	CLOCK	DET1	DLG5	EFNB1	EPB41L4A	FKBP15	EPB41L4B	GSK3A
ACOT9	ACTA1	ACOT7	ACTA1	ACSL1	ACYP2	ACTRT3	ADAR	ADCK5	ADCK5	ADI1	ADCK5	ADPRHL2	AGO1	AGO4	AGPAT4	AKAP12	ANGEL1	ANGPTL6	ANKH	ATM	BCAR1	AUTS2	BMPER	ATP7B	C1orf198	BRSK1	C12orf49	BLACAT1	BICDL1	CBWD6	CACNA1H	C9orf85	CCNJL	CCNT1	CEP131	COL2A1	CAP1	CCNYL1	CDC14C	CEACAM1	CNOT10	CLSTN1	DKFZP434H168	DLGAP3	EMSY	EPHA7	FLNB	EPC2	GTF2H4
ACOX1	ACTA2	ACOT8	ACTA2	ACSL4	ADAM10	ACVR1	ADARB1	ADCY1	ADCY5	ADIPOR1	ADCY1	ADRA2C	AGO3	AGPAT3	AGPAT5	AKAP6	ANGPT1	ANKHD1-EIF4EBP3	ANKHD1-EIF4EBP3	ATOH7	BCAS3	AVEN	BMPR1A	ATP8B2	C1RL	BTD	C12orf56	BLM	BORCS6	CBX4	CACNA2D3	CABIN1	CCSAP	CCZ1B	CEP164	CORO1B	CASP3	CD163L1	CDC25A	CELF2	CNOT8	CNOT3	DNAL4	DMXL1	ENTPD7	ERF	FLT3	EPG5	HEXIM2
ACOX3	ACTC1	ACOT9	ACTC1	ACSL6	ADAM17	ACVR2A	ADAT1	ADCY2	ADD1	ADIPOR2	ADCY5	ADRB2	AGO4	AGPAT4	AGTRAP	AKAP7	ANGPT2	ANKRD13B	ANKRD11	ATP6AP1L	BCKDHA	AVL9	BOD1	AVPI1	C1S	C11orf87	C12orf66	BMP2K	BRSK1	CCDC120	CACNG2	CABYR	CD163	CD109	CEP44	CPLX2	CBX3	CD320	CDC42EP4	CENPE	CNR1	CNOT6	DOC2B	DNMBP	ERVMER34-1	ESRRG	FOXO4	ERCC4	HMGA1
ACP6	ACTG1	ACOX1	ACTG2	ACSS2	ADAM19	ACVR2B	ADAT2	ADCY3	ADD3	ADNP	ADCY9	ADRM1	AGPAT1	AGTRAP	AHCTF1	AKAP8	ANKHD1-EIF4EBP3	ANKRD16	ANKRD12	ATP8B2	BCL7C	B3GNT5	BRD3	AXIN1	C2orf68	C11orf95	C14orf28	BMP8B	BRSK2	CCDC126	CAPN7	CACNG7	CD276	CD247	CEP85	CREG2	CC2D2A	CDC42EP4	CDCA8	CENPP	CNTLN	COG2	DSCAM	DNMT1	EXOSC2	ETV6	FRG1DP	ERCC6	HNRNPKP3
ACSF3	ACTG2	ACOX3	ACTL6A	ACTA1	ADAM9	ACVRL1	ADCY3	ADCY5	ADGRB3	ADO	ADD3	ADSL	AGPAT2	AHCTF1	AHCY	AKAP8L	ANKRD13D	ANKRD34A	ANKRD13A	ATP9B	BICDL2	B4GALT5	BRI3BP	B3GALNT2	C3orf67	C12orf66	C16orf46	BMPR1A	C11orf24	CCDC146	CARTPT	CALR	CD44	CDC42EP4	CEP97	CRTC2	CCDC134	CDH3	CDH1	CEP57	CNTN4	CPSF2	DZANK1	DNMT3A	FAAP24	FAAP20	FRMD5	EXTL1	HOXC4
ACSL1	ACTN1	ACSF3	ACTL6B	ACTA2	ADAMTS13	ACYP2	ADCY9	ADCY6	ADGRF3	ADPRHL2	ADGRA3	AEBP2	AGPAT4	AHCY	AHCYL1	AKAP9	ANKRD16	ANKRD35	ANKRD17	ATXN1	BIN3	B4GALT6	BRWD1	B3GNT4	C5orf58	C12orf75	C17orf80	BNC2	C11orf68	CCDC171	CASP8AP2	CAMKK1	CDC25A	CDCA4	CHD1	CSK	CCDC151	CDK11B	CDH11	CHAC1	COG4	CPSF7	E2F3	DOK1	FAM111A	FAM102A	FZD5	FAM120C	HPS6
ACSL3	ACTN4	ACSL1	ACTN2	ACTBL2	ADAMTS6	ADAM10	ADD3	ADCY7	ADGRG1	ADPRM	ADGRB3	AEN	AGRN	AHCYL1	AHDC1	AKIRIN2	ANKRD20A8P	ANKRD52	ANKRD26P1	ATXN1L	BMP2K	BACH2	BTAF1	B4GALT3	C6orf47	C14orf28	C18orf25	BOLA2	C12orf56	CCDC77	CBFA2T2	CBX7	CDC42EP4	CDCA8	CHD2	CTF1	CCDC173	CDKN2AIP	CDH12	CHAF1A	CPNE7	CRAMP1	ECT2	DUSP14	FAM117B	FAM126A	GABPB1	FAM135A	HSD11B1L
ACSL4	ACTR1A	ACSL4	ACTN4	ACTC1	ADAMTS9	ADAM11	ADGRA3	ADCY9	ADGRL2	ADSL	ADGRF3	AFF1	AHCTF1	AHDC1	AIF1L	AKR7L	ANKRD28	ANKRD54	ANKRD33B	ATXN2L	BMP8B	BAG3	C11orf87	B9D2	C6orf52	C16orf71	C1orf109	BRCA1	C14orf28	CCDC88A	CBLL1	CCDC102A	CDH12	CDH22	CHIC2	CTIF	CCDC9	CDNF	CDH7	CHD6	CPSF2	CREB1	EDA	DVL3	FAM13A	FAM163A	GEMIN4	FAM155A-IT1	IFRD2
ACSL6	ACTR1B	ACSL6	ACTR1A	ACTG2	ADAMTSL3	ADAM17	ADGRB3	ADGRA3	ADH5	AEBP2	ADGRG1	AFF2	AHCY	AHR	AIFM1	AKT1S1	ANKRD31	ANKS3	ANKRD52	ATXN7L3	BMT2	BAHD1	C14orf28	BAIAP2L1	C8orf37	C19orf54	C1orf131	BRD1	C15orf61	CCL25	CBR4	CCDC146	CDK18	CDK12	CITED2	CTNNBIP1	CCT6B	CENPQ	CDKN2A	CHIC2	CPT2	CREB5	EEF1D	EEF1D	FAM169A	FAM189A2	GID4	FAM217A	INO80
ACSS2	ACTR2	ACSS2	ACTR1B	ACTL6A	ADAP1	ADAM19	ADGRF3	ADGRB3	ADIPOR1	AEN	ADGRG3	AGAP3	AHCYL1	AIFM3	AIFM2	AKT2	ANKRD34A	ANP32A	ANKRD9	B3GALT4	BOD1	BAZ2A	C16orf74	BAIAP3	C8orf82	C1orf198	C2orf42	BRPF3	C16orf46	CCNJL	CBX2	CCDC151	CDKN1A	CDK4	CKMT2-AS1	CUEDC1	CD2BP2	CEP135	CENPU	CHPF	CREBZF	CREBBP	EFHB	EHMT2	FAM222A	FAM222A	GLS2	FAM228B	INPP5J
ACTA1	ACTR3	ACTA2	ACTR2	ACTN1	ADAR	ADAM22	ADGRL2	ADGRF3	ADIPOR2	AFF1	ADGRL2	AGBL5	AHCYL2	AIRE	AIFM3	AKT3	ANKRD34C-AS1	ANP32B	ANKS1A	B3GLCT	BOP1	BBIP1	C17orf75	BAMBI	C9orf85	C1orf74	C4orf46	BTN2A1	C16orf71	CD109	CC2D2B	CCDC51	CDKN2AIP	CDR2	CLEC1B	CWC22	CD81	CEP63	CEP44	CHRM4	CROT	CRYBA2	EML2	ELAVL3	FAM76B	FAM234A	GPKOW	FANCE	INTS6L
ACTA2	ACTR3C	ACTB	ACTR3BP2	ACTN2	ADARB1	ADAM23	ADGRL3	ADGRG1	ADM	AFF3	ADIPOR2	AGFG2	AHDC1	AK4	AK4	ALAS1	ANKRD37	ANP32E	ANO4	B3GNT8	BRCC3	BCL6	C18orf25	BATF2	CABYR	C1QL2	C5orf34	C12orf56	C19orf48	CD1D	CCDC137	CCDC61	CDON	CEBPD	CLHC1	CXorf56	CDC37	CHMP1A	CEP57	CHRNA7	CRTAC1	CSDE1	ENO3	ELOVL1	FBXL8	FAM53A	GRID2	FBXL12	INVS
ACTC1	ACTR6	ACTC1	ACTR3C	ACTN4	ADAT1	ADAM33	ADH5	ADGRL2	ADNP	AFF4	ADNP2	AGL	AHNAK	AKAP1	AKAP10	ALCAM	ANKRD44	ANXA8	ANO6	B3GNT9	BRPF1	BCL7C	C19orf12	BBC3	CACFD1	C20orf194	C6orf47	C14orf39	C1QL2	CDC14B	CCDC173	CCDC71L	CDYL	CELF5	CLP1	DAB2IP	CDH7	CHPF	CEP85	CHST10	CSTF2T	CSNK1A1L	ENO4	ELOVL3	FBXO10	FARP1	H1FX-AS1	FCGR2B	IPO11
ACTG2	ACTR8	ACTG1	ACTR6	ACTR1A	ADAT2	ADAM9	ADI1	ADIPOR1	ADO	AFTPH	ADO	AGO1	AHNAK2	AKAP10	AKAP5	ALDH18A1	ANKRD49	AP1B1	ANXA11	B4GALNT1	BRPF3	BEX5	C1GALT1	BCAR1	CADM4	C8orf82	C8orf44-SGK3	C1orf174	C4orf46	CDC14C	CCDC39	CCDC89	CEBPB	CENPBD1	CMTM6	DCAF12	CDK11B	CLP1	CEP89	CIPC	CTPS2	CSNK1A1P1	EPB41L2	EML6	FBXO25	FBXO32	HBA1	FGF10	IPO13
ACTL6A	ACTRT3	ACTG2	ACTR8	ACTR1B	ADCY2	ADAMTS13	ADIPOR2	ADIPOR2	ADPGK	AGAP1	ADPRHL2	AGO4	AHSA1	AKAP8	AKAP8	ALDH1A2	ANKRD50	AP2A1	AP1G1	B4GALT3	BRSK1	BFAR	C20orf96	BCAT1	CADPS2	C9orf72	CADM4	C2orf42	C7orf50	CDH1	CCDC47	CCHCR1	CENPE	CENPV	CNNM4	DCAF15	CDK13	CNPY3	CERS6	CIZ1	CTTNBP2NL	CSNK1G2	EPHX2	EPB41L4B	FERMT1	FLT1	HECTD4	FGGY	IRF2BP1
ACTN1	ACVR1	ACTL6A	ACVR1	ACTR2	ADCY3	ADAMTS6	ADNP	ADNP	ADPRHL2	AGAP2	ADPRM	AGPAT1	AIFM1	AKAP8L	AKAP8L	ALG10	ANKRD54	AP2M1	AP2A1	BACH1	BTF3	BHLHE41	C2CD2L	BCKDHA	CAPN15	CA5B	CAMTA2	C3orf67	C9orf16	CDH3	CCDC68	CCNA1	CEP112	CEP95	CNOT2	DCAKD	CDK9	CNTN4	CHAC1	CLN6	CUL4B	CSNK2A1	EPM2AIP1	ERF	FKBP5	FOXP2	HOOK1	FHAD1	ISLR2
ACTN2	ACVR1B	ACTL6B	ACVR1B	ACTR3BP2	ADCY5	ADAMTS9-AS2	ADO	ADNP2	ADRA2C	AGAP3	ADRA2C	AGPAT4	AIFM3	AKIRIN1	AKR1A1	ALG12	ANKS1A	AP2S1	AP2A2	BAG5	C11orf71	BICD2	C2CD5	BCL10	CASP5	CABLES2	CARNMT1	C4orf46	CA5B	CDK17	CCDC74A	CCNA2	CEP131	CFAP97	CNOT6L	DDR2	CDKL3	COA5	CHEK2	CLPX	CUX1	CTBP2	ERBIN	FAM120C	FOXO6	FOXP4	HOXA10-AS	FHIT	JAML
ACTN4	ACVR2A	ACTN1	ACVR2A	ACTR3C	ADCY6	ADAMTSL3	ADPGK	ADO	ADRM1	AGBL5	ADRM1	AGRN	AIMP2	AKT1	AKR7L	ALG13	ANKS3	AP3D1	AP2B1	BAHD1	C14orf28	BIVM	C6orf52	BCL7A	CBWD6	CABYR	CARS2	C8orf37	CABIN1	CDK19	CCDC85C	CCNE1	CEP44	CHAF1A	COG2	DDX49	CDKL5	COL7A1	CHRM4	CMTR1	CWC22	CTCF	ERMAP	FAM160A2	FOXP1	FRAT1	HOXB4	FKBP5	JARID2
ACTR1A	ACVR2B	ACTN4	ACVR2B	ACTR6	ADCY9	ADAP1	ADPRHL2	ADPRHL2	ADSL	AGFG1	ADSL	AGTR1	AIRE	AKT1S1	AKT1	ALG14	ANO6	AP4M1	AP2S1	BAIAP3	C16orf46	BIVM-ERCC5	C9orf72	BET1L	CC2D2B	CACFD1	CBFA2T2	C8orf37-AS1	CACFD1	CDK7	CCDC97	CCT7	CFAP45	CHRM4	COL11A1	DEDD	CELF1	COMMD5	CHST7	CNR1	CXADR	CTNND2	ERP29	FAM181B	FOXP4	FTCD	HS3ST1	FNIP2	JUN
ACTR1B	ACVRL1	ACTR1A	ACVRL1	ACTR8	ADD1	ADAR	ADRA2C	ADRA2C	AEN	AGFG2	AEBP2	AHCY	AJAP1	AKT2	AKT1S1	ALG8	ANP32AP1	AP4S1	AP5S1	BATF2	C16orf74	BMI1	CABLES2	BIK	CCDC122	CACNG7	CBLN4	CA5BP1	CAMK1	CDKAL1	CCNF	CDC14B	CFAP69	CHST9	COL6A1	DGKZ	CEP44	COQ4	CIT	CNTFR	CXCR4	CTSV	ESRRA	FAM189A1	FRMD8	FURIN	HSPA1L	FOXO1	JUNB
ACTR2	ACYP1	ACTR1B	ADAM10	ACTRT3	ADD3	ADARB1	ADSL	AEBP2	AFF1	AGGF1	AEN	AHCYL1	AK3	ALAD	AKT2	ALKBH8	ANXA1	AP5B1	AP5Z1	BAZ2A	C17orf58	BMP5	CACFD1	BLACAT1	CCDC148	CALCOCO1	CBX2	CACNG7	CAMKK1	CDKN2AIP	CCNG2	CDC25A	CHRM4	CHSY1	COL7A1	DLGAP1	CHERP	CREB3	CNN1	COA7	CYB5D1	CXXC1	EXOC6	FANCC	FTCDNL1	GADD45B	HSPA6	FOXO4	KBTBD8
ACTR3	ACYP2	ACTR3	ADAM11	ACVR1	ADGRA3	ADAT1	AEBP2	AEN	AFF2	AGK	AGA	AHCYL2	AKAP10	ALAS1	ALAS1	ALS2	ANXA2P3	APBB1	APBA2	BCAS4	C19orf12	BMP8A	CACNA1A	BLOC1S3	CCDC173	CAPN10	CC2D1A	CALCA	CAMKK2	CEBPG	CCNL2	CDK18	CHRNB2	CIC	COQ5	DLST	CHGA	CRTC2	CNNM3	COL8A2	CYB5RL	CYFIP2	EYA3	FANCE	FURIN	GALNT14	ID3	FSBP	KCND1
ACTR3BP2	ADAM10	ACTR3C	ADAM15	ACVR1B	ADGRB3	ADAT2	AEN	AFAP1L1	AFTPH	AGL	AGAP2	AHDC1	AKAP12	ALDH18A1	ALDH16A1	AMBRA1	ANXA4	APC2	APBB1	BCDIN3D	C19orf48	BOD1L1	CACNB2	BMP8B	CCDC191	CASP8AP2	CCDC120	CANT1	CAMSAP3	CEBPZ	CCNYL1	CDK19	CHST1	CITED2	COX18	DNAL4	CHRNB2	CSNK1E	CNOT3	COLEC11	CYFIP1	CYHR1	FADS2	FBXO41	G2E3	GALNT16	IER3	GCC1	KCNK12
ACTR3C	ADAM11	ACTRT3	ADAM17	ACVR2A	ADGRF3	ADCY3	AFF1	AFF2	AGAP1	AGO1	AGAP9	AHSA1	AKAP8	ALDH1A2	ALDH3B1	AMD1	ANXA6	APH1A	APBB2	BCL2	C1orf174	BRAF	CACNG4	BMS1P4	CCDC51	CBLB	CCDC121	CAPN14	CAMTA2	CEMIP	CCZ1B	CDK2AP2	CHST15	CKS2	CREB3	DNM1	CHST10	CSRNP2	CNR1	COQ10A	CYHR1	DARS	FAM118A	FCHO2	GAN	GAREM2	INO80	GCFC2	KDM2A
ACTR6	ADAM15	ACVR1	ADAM19	ACVR2B	ADGRG1	ADCY5	AFF2	AFTPH	AGAP3	AGO3	AGFG2	AIF1L	AKIRIN2	ALDH3B1	ALDH3B2	AMFR	AP1B1	ARAF	APC2	BCL2L1	C1orf52	BRMS1L	CACNG7	BMT2	CCDC77	CBWD1	CCDC130	CARF	CANT1	CENPBD1	CD163L1	CDR2	CHST6	CLIC4	CREB3L1	DNM2	CHUK	CSTF1	CNTN2	COTL1	DACT3	DCAF8	FAM120C	FIGN	GART	GBX2	ISYNA1	GINS2	KHK
ACTR8	ADAM17	ACVR1B	ADAM22	ACVRL1	ADGRL2	ADCY6	AFF3	AGA	AGBL5	AGPAT1	AGO1	AIFM1	AKT2	ALDH3B2	ALDH4A1	AMIGO1	AP2A1	ARAP1	APPBP2	BCORL1	C1orf74	BRPF1	CAMK2B	BORCS6	CCDC88B	CBWD6	CCDC137	CARNS1	CAPN10	CENPK	CD24	CDR2L	CHST7	CLK2	CROT	DNMBP	CKMT2-AS1	CXADR	CNTN3	CPLX2	DARS	DCBLD1	FAM126A	FKBP8	GAS2L1P2	GOLGA2P2Y	ITGA6	GK	KMT2B
ACTRT3	ADAM23	ACVR2A	ADAM23	ACY1	ADGRL3	ADCY9	AFF4	AGAP1	AGFG2	AGPAT3	AGO3	AIFM3	AKT3	ALDH4A1	ALDH5A1	AMMECR1L	AP4B1	ARAP2	ARAP1	BDH2	C2CD2L	BTAF1	CAMK4	BRD1	CCDC9	CBX4	CCDC146	CARTPT	CAPN15	CERCAM	CD70	CEBPG	CIB2	CLN5	CRTAC1	DNMT3A	CLN5	CXorf56	CNTN6	CPNE7	DBF4	DCLK2	FAM171A2	FLT1	GATAD2B	GPR68	IZUMO4	GLI4	LIG1
ACVR1	ADAM9	ACVR2B	ADAM33	ACYP1	ADI1	ADD3	AFTPH	AGAP3	AGGF1	AGPAT4	AGPAT1	AIG1	AKTIP	ALDH5A1	ALDH9A1	AMOT	AP4E1	AREL1	ARF1	BHLHE40	C2orf81	BTBD3	CAPN7	BRF2	CCL2	CCDC146	CCDC157	CASP6	CARM1	CFH	CDC42EP4	CELSR3	CITED1	CLOCK	CRYGB	DOC2B	CLTC	CYB561A3	COA7	CREB3	DCAF17	DDHD2	FAM3A	FOXN2	GEMIN8P4	GPRIN1	JAK2	GPR61	LIMA1
ACVR1B	ADAMTS13	ACVRL1	ADAM9	ACYP2	ADIPOR1	ADGRB3	AGAP1	AGAP9	AGL	AGRN	AGPAT2	AIMP2	ALAD	ALDH6A1	ALDOA	AMY2B	AP5Z1	ARF1	ARF4	BICDL2	C5orf22	BTG3	CARMIL2	BTD	CCNB1IP1	CCDC148	CCDC28B	CASP8AP2	CARNS1	CFLAR	CDH1	CENPM	CKAP4	CNGA3	CSAD	DPP9	CNKSR2	CYB561D1	COL15A1	CREB3L1	DCBLD2	DDX39B	FAM53A	FOXP4	GIPC1	GRID2	KANSL1L	GREB1L	LLGL1
ACVR2A	ADAMTS6	ACYP2	ADAMTS13	ADAM10	ADIPOR2	ADGRF3	AGAP3	AGFG2	AGO1	AHCTF1	AGPAT4	AJAP1	ALDH16A1	ALDH7A1	ALDOB	AMZ2P1	APEH	ARF3	ARF5	BIVM	C8orf37-AS1	C11orf95	CARS2	BZW2	CCNL1	CCDC149	CCDC34	CAT	CASKIN1	CHD7	CDH12	CEP164	CLDND2	CNGB1	CSGALNACT1	DPY19L3	CNOT3	CYB5D2	COL8A2	CREB5	DCLRE1A	DDX5	FAM53B	FRAT2	GNPNAT1	HAS3	KAT2B	GRIK5	LOC100128164
ACVR2B	ADAMTS9	ADAM10	ADAMTS9	ADAM17	ADM	ADGRG1	AGAP9	AGGF1	AGO3	AHCYL1	AGPAT5	AK4	ALDH3B1	ALG10	ALG1	ANAPC1	APPL2	ARFGAP2	ARFGEF1	BIVM-ERCC5	C8orf82	C16orf74	CBWD1	C11orf24	CCNYL1	CCDC159	CCDC9	CBFA2T2	CBFA2T2	CHD8	CDH8	CEP41	CLOCK	CNOT3	CWC25	DTX2	CNTN6	CYHR1	CPB2	CROCC	DCP1B	DDX6	FANCA	FRMD5	GPRIN2	HDAC7	KBTBD8	GSTO2	LOC148709
ACVRL1	ADAMTSL3	ADAM11	ADAMTSL3	ADAM19	ADNP	ADGRL2	AGBL5	AGK	AGO4	AHCYL2	AGRN	AK7	ALDOB	ALG11	ALG10	ANAPC10	AQR	ARFIP2	ARFIP2	BMP2K	C9orf40	C17orf58	CBWD6	C11orf68	CCT6B	CCDC61	CCDC97	CBWD1	CBWD1	CHST6	CDK13	CEP57	CLPX	CNOT6	CYB561D1	DUSP7	COMMD9	DALRD3	CPXM2	CRYBB2	DDHD2	DEDD	FARP1	FURIN	GREM2	HDAC9	KCNAB3	HAUS3	LRRTM1
ACYP2	ADAP1	ADAM15	ADAP1	ADAM9	ADO	ADGRL3	AGFG1	AGL	AGPAT1	AHDC1	AGTRAP	AKAP10	ALG10	ALG13	ALG11	ANGEL2	ARAP1	ARHGAP10	ARG2	BMP8B	C9orf85	C17orf75	CBX2	C12orf56	CD109	CCDC71L	CCM2L	CBWD6	CBX6	CHST7	CDKN2AIP	CEP85	CNN1	CNR1	CYHR1	E2F1	CPSF3	DAXX	CRAMP1	CSK	DDX10	DGCR2	FBRSL1	G6PD	GRIN3A	HMG20B	KCNH8	HAUS8	LRWD1
ADAM10	ADAR	ADAM17	ADAR	ADAMTS13	ADPGK	ADI1	AGFG2	AGO1	AGPAT2	AIFM1	AHCTF1	AKAP8	ALG11	ALG2	ALG14	ANK2	ARAP2	ARHGAP19	ARHGAP12	BMPR1B	CA5BP1	C18orf25	CC2D1B	C12orf75	CD302	CCDC74A	CCNA2	CBX2	CCDC113	CLDN12	CDYL	CEP89	CNOT3	CNTN4	DAB2	EDC4	CREBRF	DBR1	CRYBA4	CSNK1G2	DEK	DHX15	FBXL12	GABRA1	GSAP	HOPX	KCNK1	HDAC7	LUC7L2
ADAM15	ADARB1	ADAM19	ADARB1	ADAMTS9	ADPRHL2	ADIPOR2	AGGF1	AGO2	AGPAT3	AIMP2	AHCY	AKAP8L	ALG5	ALG5	ALG2	ANK3	ARFGAP1	ARHGAP23	ARHGAP27	BMS1	CABP1	C20orf96	CCDC120	C15orf41	CD3D	CCDC89	CCNL1	CBX4	CCDC125	CLDN4	CEMIP	CEP95	CNR1	COPZ2	DBR1	EDEM3	CREG2	DCAF4L1	CTH	CST3	DENND4A	DHX8	FCHSD1	GALNT2	GTF3C5	HOTAIRM1	KCTD1	HELB	MAU2
ADAM17	ADAT1	ADAM33	ADAT1	ADAMTS9-AS2	ADRA2C	ADK	AGL	AGO3	AGTR1	AIP	AHCYL1	AKR1A1	ALG6	ALG6	ALG3	ANKH	ARFIP2	ARHGAP27	ARHGAP29	BMS1P4	CABYR	C2CD5	CCDC71L	C17orf80	CD70	CCDC9	CD163L1	CCDC122	CCDC130	CLIC4	CENPJ	CETN2	COL24A1	COQ2	DBT	EEF2	CRK	DCP1A	CTNNA3	CTBP2	DESI1	DIP2C	FGD3	GAS2L1	GTPBP1	HOXA10-AS	KIF20B	HMGA1	MCRIP2
ADAM19	ADAT2	ADAM9	ADAT2	ADAMTSL3	ADRB2	ADNP	AGO1	AGO4	AHCTF1	AJAP1	AHDC1	AKR1B1	ALKBH1	ALG8	AMBRA1	ANKRD11	ARGLU1	ARHGAP33	ARHGAP44	BPGM	CADPS2	C3orf14	CCDC85C	C19orf47	CDCA8	CCDC96	CD1D	CCDC13	CCDC24	CLIP1	CENPP	CHAC1	COL2A1	CREB5	DCAF4	EEF2K	CSGALNACT1	DCT	CTSLP8	CTIF	DHRS3	DMTF1	FGFR1OP	GAS8	GYS1	HOXA10-HOXA9	KIF23	HNRNPC	MED15
ADAM33	ADCY1	ADAMTS13	ADCK1	ADAP1	ADRM1	ADNP2	AGO3	AGPAT1	AHCY	AK4	AHSG	AKR7A2	ALPK3	ALG9	AMER2	ANKRD12	ARHGAP1	ARHGAP8	ARHGEF10L	BRD4	CALY	C8orf37-AS1	CCNA1	C19orf54	CDK10	CCL25	CD3EAP	CCDC136	CCDC28B	CLIP4	CENPQ	CHD2	COL6A1	CRTAC1	DCAF4L1	EFCAB5	CSNK1D	DDTL	CTTNBP2NL	CTSK	DHX37	DNMT3A	FH	GEN1	HLA-DRA	HOXA6	KLF10	HOPX	MIB2
ADAM9	ADCY2	ADAMTS9-AS2	ADCK5	ADAR	ADSL	ADO	AGO4	AGPAT2	AHCYL1	AKAP10	AIF1L	AKR7L	ALS2CL	ALKBH1	AMER3	ANKRD13A	ARHGAP17	ARHGDIA	ARHGEF18	BRF2	CAMTA2	C9orf72	CCNK	C1orf115	CDK12	CCNB3	CDC34	CCDC14	CCDC36	CLNS1A	CERS2	CHEK2	COL8A2	CRYBG3	DCLRE1C	EHHADH	CTDNEP1	DDX49	CYB5RL	CUEDC1	DIS3	DPF1	FHDC1	GGACT	HMG20B	HOXA7	KLF3	HS3ST1	MID1
ADAMTS13	ADCY3	ADAMTSL3	ADCY1	ADARB1	AEBP2	ADPGK	AGPAT1	AGPAT4	AHCYL2	AKAP11	AIFM1	AKT1S1	ALYREF	ALKBH3	AMFR	ANKRD13B	ARHGAP20	ARHGEF10	ARHGEF28	BRSK1	CAPN14	CAB39	CCNL1	C1orf174	CDKN2A	CCNE1	CDC37	CCDC171	CCDC84	CLPX	CFAP44	CHST10	COPG2	CSRNP1	DDR2	EIF5A	CTDSPL2	DEDD	CYHR1	CXorf56	DLEU1	EBF3	FLNA	GINS3	HNRNPC	HOXA9	KLHDC1	IER2	MIR99AHG
ADAMTS6	ADCY5	ADAP1	ADCY3	ADAT1	AEN	ADPRH	AGPAT2	AGPS	AHDC1	AKAP12	AIFM2	AKT2	AMD1	ALKBH5	AMMECR1L	ANKRD13C	ARHGAP23	ARHGEF10L	ARHGEF5	BRSK2	CAPN15	CACNA2D1	CCSER1	C1orf198	CDKN2AIP	CCNF	CDC42EP4	CCDC22	CCDC85B	CMBL	CHD5	CIC	COTL1	CXADR	DDX59	ELAVL3	CTPS2	DENND2D	CYS1	CYP24A1	DLG5	ECSIT	FNBP4	GNB2	HOGA1	HOXB3	KLHL23	IKBKG	MISP
ADAMTS9	ADCY6	ADAR	ADCY5	ADAT2	AFF1	ADPRHL2	AGPAT5	AGRN	AIF1L	AKAP13	AIFM3	ALAD	AMER1	ALKBH8	AMPD3	ANKRD16	ARHGAP31	ARHGEF11	ARHGEF7	BRWD3	CARS2	CACNA2D2	CCT6B	C1orf52	CENPP	CCNH	CDK10	CCDC30	CCDC85C	CMTM2	CHPF2	CKAP2	COX7B2	CYHR1	DEDD	EML2	CTTNBP2NL	DENND3	DAB1	DACT3	DLST	EEF1A1	FRAT2	GPR137	HOMEZ	HOXB4	KRBOX4	IL1RAPL1	MLLT10
ADAMTSL3	ADCY9	ADARB1	ADCY6	ADCY1	AFF2	ADRA2C	AGTR1	AGTRAP	AIFM3	AKAP6	AIRE	ALAS1	AMER2	ALMS1	AMY2B	ANKRD17	ARHGAP32	ARHGEF18	ARID5B	BTBD7	CASC2	CACNB4	CD276	C2CD2L	CENPQ	CCNL1	CDK12	CCDC58	CCDC9	CMTM4	CHSY3	CKAP2L	CPNE6	DBF4	DEF6	EMSY	CUL4A	DENND6B	DARS	DCAF13	DMXL1	EEF2	FRMD8	GPR146	HOXA6	HOXB5	LCA5	INPP5A	MOCS1
ADAP1	ADD1	ADAT1	ADCY9	ADCY3	AFF3	ADRB2	AHCTF1	AHCTF1	AIMP2	AKAP7	AK4	ALDH16A1	AMER3	ALPK3	ANAPC1	ANKRD24	ARHGAP6	ARHGEF28	ARIH1	BTD	CATSPERG	CACNG2	CDC14B	C2orf42	CEP126	CD24	CELF5	CCDC68	CCEPR	CNGA1	CKMT2-AS1	CKS2	CPNE7	DCAF16	DENND3	ENG	CUL4B	DEPDC5	DBP	DCT	DNAJC10	EIF4G3	FRS3	GPR26	HOXB4	HOXB6	LCAT	IRS1	MRPL54
ADAR	ADD3	ADAT2	ADD1	ADCY5	AFF4	ADSL	AHCY	AHCY	AIP	AKIRIN1	AK7	ALDH1A2	AMMECR1L	ALS2	ANGPT2	ANKRD26P1	ARHGAP8	ARHGEF37	ARL4A	C11orf24	CAV1	CACNG7	CDC42EP3	C8orf88	CEP131	CD2AP	CEMIP	CCDC74A	CCL25	CNKSR3	CLCN4	CLK3	CREB3L1	DCLK3	DENND4C	ENOX2	CXADR	DGKZ	DBT	DENND2A	DNMBP	ELAVL3	FZD4	GPRIN1	IFIT5	HOXB8	LDB1	ITGA9-AS1	MYNN
ADARB1	ADGRA3	ADAT3	ADD3	ADCY6	AFTPH	AEN	AHCYL1	AHCYL2	AJAP1	AKR7L	AK8	ALDH3B1	AMOT	ALS2CL	ANGPTL4	ANKRD29	ARHGEF1	ARHGEF6	ARL4C	C12orf49	CBFA2T2	CADM2	CDC42EP4	C9orf85	CEP164	CD44	CENPJ	CCDC77	CCND3	CNNM3	CLEC16A	CLPX	CRISPLD2	DCP2	DHFR	EPAS1	CXCR4	DHX37	DCAF15	DENND2D	DNMT3A	EML6	GAL3ST1	GRK2	IFT140	HOXB9	LETM2	ITPKC	NCLN
ADAT1	ADGRB3	ADCK1	ADGRA3	ADCY9	AGAP1	AFF1	AHCYL2	AHDC1	AK9	AKT1	AKAP10	ALDH3B2	AMOTL1	ALYREF	ANGPTL6	ANKRD33B	ARHGEF10L	ARHGEF9	ARL4D	C12orf56	CBWD6	CALM2	CDCA4	CA5B	CEP44	CDC14B	CEP250	CCDC85C	CCNE1	CNOT4	CMAHP	CNEP1R1	CRYAB	DDR2	DHX34	EPB41L4B	CXXC1	DNAJC1	DCBLD2	DENND3	DOCK9	EP300	GALE	GTPBP1	INCENP	HOXC10	LHFPL3	IZUMO4	NCOA3
ADAT2	ADGRF3	ADCK5	ADGRB3	ADD2	AGAP2	AFF2	AHDC1	AHR	AKAP10	AKT1S1	AKAP5	ALDH4A1	AMOTL2	AMBRA1	ANKHD1-EIF4EBP3	ANKRD34C-AS1	ARHGEF11	ARID2	ARL5B	C12orf66	CBX4	CAMK2D	CDCA8	CA5BP1	CEP85	CDC42EP3	CFAP61	CCDC89	CCNJ	CNOT8	CMTM7	CNNM3	CRYBB2	DDX60L	DHX37	ERF	CYB561A3	DNPEP	DCLRE1C	DENND6A	DOK1	EPC2	GALK1	H6PD	INGX	HOXC4	LINC00884	JADE1	NCOR1P1
ADCK1	ADGRG1	ADCY1	ADGRF3	ADD3	AGAP3	AFF3	AHNAK	AIDA	AKAP8	AKT2	AKAP7	ALDH6A1	AMPD3	AMDHD2	ANKRD10	ANKRD40	ARHGEF18	ARL13B	ARL6IP1	C14orf28	CC2D1A	CAMK2N2	CDH22	CABYR	CEP97	CDC42EP4	CFL1P1	CCHCR1	CCNL2	COA7	CNGA3	CNOT3	CST4	DEK	DIS3L2	ERN1	CYGB	DPF3	DDX10	DHRS3	DPF3	ERCC1	GAN	HEATR5A	ISOC2	HOXD9	LINC00909	JAM2	NDC1
ADCK5	ADGRL2	ADCY2	ADGRL2	ADGRB3	AGAP9	AFF4	AHSA1	AIF1L	AKAP8L	AKT3	AKAP8	ALDOA	AMZ2P1	AMER1	ANKRD11	ANKRD46	ARHGEF28	ARL15	ARMC1	C16orf46	CC2D2B	CAMSAP2	CDK17	CACFD1	CHD1	CDH18	CHEK2	CCNB1IP1	CD151	COASY	CNPPD1	CNPY3	CTDSPL	DENND2A	DISP1	ESPN	DAGLA	DPP9	DDX39A	DHX32	DPY19L4	ERGIC2	GAREM2	HES6	KATNAL2	HSPB6	LMTK2	KANSL1L	NDUFS5
ADCY1	ADGRL3	ADCY3	ADGRL3	ADGRF3	AGBL5	AFTPH	AIF1L	AIFM1	AKAP9	ALAD	AKAP8L	ALG1	ANAPC1	AMER2	ANKRD13A	ANO4	ARHGEF3	ARL16	ARMC9	C16orf95	CCAR2	CAMTA1	CDK19	CANT1	CHD2	CDH22	CHERP	CCNJL	CD1D	COL8A2	CNR1	CPOX	CTF1	DENND3	DLG1	ETAA1	DCAF16	DPY19L3	DEK	DHX34	DUSP16	ERMAP	GCDH	HEXIM2	KATNB1	ID1	LOC100507002	KAZN	NEURL4
ADCY2	ADH5	ADCY5	ADIPOR1	ADGRG3	AGFG1	AGA	AIFM1	AJAP1	AKIP1	ALAS1	AKR1A1	ALG10	ANAPC4	AMER3	ANKRD13B	ANP32A	ARHGEF37	ARL4A	ARMCX1	C17orf80	CCDC106	CAPN7	CDK6	CAPN15	CHIC2	CDK13	CHRNA7	CCNYL1	CD3EAP	COMTD1	COCH	CPXM2	DBP	DENND4B	DNAJB5	EVI5L	DCAF4	DSCAM	DES	DHX35	ECT2	ESRRG	GEMIN6	HID1	KAZN	ID2	LOC101927420	KCNA3	NFATC2IP
ADCY3	ADI1	ADCY6	ADIPOR2	ADGRL2	AGFG2	AGAP1	AIFM3	AK4	AKIRIN2	ALCAM	AKR1E2	ALG11	ANGEL1	AMMECR1L	ANKRD13D	ANP32B	ARHGEF6	ARL4D	ARMCX2	C18orf25	CCDC125	CAPNS1	CDKL3	CARMIL3	CHST9	CDK18	CHST1	CCNYL2	CD3G	COPB1	COG1	CRAMP1	DBR1	DGCR8	DNAJC1	EXOC6	DCAF7	E2F4	DHRS3	DHX40	EFCAB11	FAM110A	GIPC1	HILPDA	KCNK12	ID3	LOC101929748	KCNH2	NFIL3
ADCY5	ADIPOR1	ADCY7	ADM	ADGRL3	AGGF1	AGAP3	AIG1	AK8	AKR1A1	ALDH16A1	AKR7A2	ALG12	ANK2	AMOTL2	ANKRD16	ANP32E	ARID2	ARL6IP1	ARMCX4	C1orf109	CCDC13	CASK	CDKL5	CASC2	CHSY3	CDK19	CHST8	CCT6B	CDC14C	COPZ2	CORO1C	CRELD2	DCAF12	DHX34	DNAJC14	EXOC6B	DCUN1D3	EDC4	DLG5	DIRAS1	EFNA5	FAM126B	GJC2	HIRA	KDM2B	IL1RAPL1	LOC102723373	KCNQ2	NFKBIB
ADCY6	ADIPOR2	ADCY9	ADNP	ADH5	AGL	AGAP9	AIMP2	AK9	AKR7L	ALDH18A1	AKR7L	ALG14	ANK3	AMPD3	ANKRD17	ANXA6	ARID3A	ARL6IP6	ARMCX6	C1orf131	CCDC130	CASZ1	CDKN1A	CBFA2T2	CITED2	CDK4	CIB2	CD247	CDC25B	COQ5	CRAMP1	CRY2	DCBLD1	DICER1	DNMT3A	F7	DCUN1D5	EEF1D	DMPK	DNAJC8	EIF4B	FAM161A	GK	HNRNPUL1	KDM4A-AS1	IMPDH1	LOC644656	KCTD1	NFKBIZ
ADCY7	ADM	ADCYAP1	ADNP2	ADI1	AGO1	AGBL5	AIP	AKAP10	AKT1S1	ALDH1A2	AKT1	ALG2	ANKH	AMY2B	ANKRD20A8P	AP1G1	ARID3B	ARMC9	ARMT1	C1QL2	CCDC136	CAV1	CDYL	CBX1	CKMT2-AS1	CDKN2B	CIC	CD44	CDC37	CREB3L2	CSGALNACT1	CRYBA4	DCLRE1C	DLL3	DOCK4	FAM118A	DDX21	EIF4E2	DNAJC3	DNM1	EIF4EBP2	FAM193B	GLS2	HOXA6	KSR2	INF2	LRRC73	KDM4C	NUCB1
ADCY9	ADNP	ADD1	ADO	ADIPOR1	AGO2	AGFG1	AJAP1	AKAP11	AKT2	ALDH1A3	AKT1S1	ALG3	ANKHD1-EIF4EBP3	AMZ2P1	ANKRD24	AP1S2	ARID4B	ARMCX6	ARNTL	C2orf42	CCDC146	CBFB	CEBPA	CCDC125	CLDN4	CDON	CIPC	CDC14B	CDC42EP4	CREBBP	CSTF1	CTF1	DDR2	DMXL1	DOCK8	FAM118B	DDX39B	ELK4	DNAL1	DNMT3A	ELF2	FAM20B	GPR160	HPCA	KY	IRAIN	LRRTM4	KIAA0100	NUDT13
ADCYAP1	ADO	ADD2	ADPGK	ADIPOR2	AGO3	AGFG2	AK3	AKAP8	AKT3	ALDH7A1	AKT2	ALG5	ANKMY2	ANAPC10	ANKRD26	AP2B1	ARID5B	ARNT	ASB2	C3orf67	CCDC151	CBL	CEBPD	CCDC146	CLEC16A	CELSR3	CLEC16A	CDC14C	CDK16	CROT	CTDSPL2	CTIF	DDX20	DNAH9	DONSON	FAM131A	DDX50	ELOF1	DOCK10	DNTTIP1	ELMOD2	FAM53C	GPR19	HPS6	L2HGDH	ITM2C	LSM11	KIFC3	NUMA1
ADD1	ADPGK	ADD3	ADPRH	ADM	AGO4	AGGF1	AK4	AKAP8L	AKTIP	ALG10	ALAS1	ALG8	ANKRD11	ANAPC4	ANKRD28	AP3D1	ARL15	ARNTL	ASCC3	C4orf46	CCDC173	CBX1	CELF1	CCDC157	CLEC1B	CENPC	CLHC1	CDC25A	CDK19	CRTC3	CTNNA1	CYHR1	DDX58	DNAJB5	DPP9	FAM135A	DENR	EMD	DUSP7	DRC3	ELOVL6	FANCA	GRIK2	IDUA	LDB1	ITPR1	LSP1	KLF8	ORMDL3
ADD3	ADPRHL2	ADGRA3	ADPRHL2	ADNP	AGPAT1	AGL	AK9	AKIRIN1	ALAD	ALG11	ALDH16A1	ALKBH1	ANKRD13A	ANGEL1	ANKRD33B	AP4S1	ARL4A	ARRB2	ASPHD1	C5orf34	CCDC175	CBX3	CELF2	CCDC159	CLHC1	CEP57L1	CLMN	CDC42EP4	CDK4	CRYZL1	CTTNBP2	CYTH2	DDX60L	DNAJC4	DUS1L	FAM149A	DGKZ	EML2	EARS2	DTX3	EML2	FBLL1	GRIN1	IFT140	LIMCH1	KAT2B	MAATS1	KLHDC8B	PAFAH2
ADGRA3	ADPRM	ADGRB3	ADPRM	ADNP2	AGPAT2	AGO1	AKAP1	AKT1	ALDH16A1	ALG13	ALDH3B1	ALKBH2	ANKRD13D	ANGEL2	ANKRD42	AP5B1	ARL6	ARRDC1	ASPSCR1	C6orf47	CCDC18-AS1	CBX4	CELSR3	CCDC173	CLP1	CEP85	CLP1	CDCA8	CDK5	CSK	CWF19L1	DAPK3	DEK	DOK1	DZIP1	FAM149B1	DIABLO	ENDOV	EFNB1	DUSP8	ENHO	FBXO11	GSTM2	IFT81	LIN52	KCNJ5	MBD1	KNDC1	PAPPA2
ADGRB3	ADRA2C	ADGRF3	ADRA2C	ADO	AGPAT3	AGO2	AKAP10	AKT1S1	ALDH1A3	ALG14	ALDH3B2	ALKBH7	ANKRD16	ANGPT1	ANKRD49	AP5S1	ARL6IP6	ARSD	ASXL3	C8orf44-SGK3	CCDC22	CCAR1	CENPBD1	CCDC24	CMSS1	CEP89	CMTR1	CDH1	CELSR3	CSNK1A1	DAB1	DAXX	DENND3	DONSON	ECD	FAM219A	DLGAP4	EPB41L2	ELAC2	DVL1	ENOPH1	FBXO42	HAUS8	IGFBP6	LINC00400	KCTD5	MBTD1	KRI1	PCDH1
ADGRF3	ADRB2	ADGRG1	ADRB2	ADPGK	AGPAT4	AGO3	AKAP11	AKT2	ALDH3B1	ALG3	ALDH4A1	ALPK3	ANKRD17	ANGPT2	ANKRD52	APBA2	ARMC9	AS3MT	ATAD2	C9orf129	CCDC43	CCDC117	CENPE	CCDC36	CMTM6	CFAP44	CNEP1R1	CDH11	CEP170B	CSNK1A1L	DAPK1	DCAF11	DEPDC5	DPH1	EFCAB2	FAM222B	DMTF1	ERGIC1	ELL2	DVL3	ENTPD7	FGF9	HBEGF	IMPDH1	LINS1	KIF21B	MCM2	KRT8	PCGF6
ADGRG1	ADRM1	ADGRL2	ADSL	ADPRHL2	AGPS	AGO4	AKAP12	AKT3	ALDH6A1	ALG5	ALDH5A1	ALS2	ANKRD2	ANKHD1-EIF4EBP3	ANKRD54	APBA3	ARMCX2	ASAP3	ATF3	C9orf85	CCDC71	CCDC149	CENPW	CCDC39	CNGB1	CFLAR	CNGA3	CDH12	CEP250	CSRNP2	DARS	DCAKD	DEPTOR	DPPA2	ELAC1	FAM234A	DNAJB1	ERI2	ELP4	DYM	EOGT	FIZ1	HDAC3	IPPK	LMAN2L	KLHL17	MCM6	LAMC1	PDE2A
ADGRL2	ADSL	ADGRL3	AEBP2	ADPRM	AGTPBP1	AGPAT1	AKAP6	ALAD	ALDOA	ALG6	ALDH7A1	ALYREF	ANKRD20A8P	ANKRD13A	ANKRD62	APBB1	ARMCX4	ASB2	ATF4	CACNA1F	CCDC77	CCDC50	CEP104	CCDC85C	CNNM4	CHAC1	COASY	CDH7	CEP78	CTCF	DBP	DCBLD2	DES	DRAXIN	ELOF1	FAM53B	DNAJB9	ESRRG	EMD	EHMT2	EPB41L2	FKRP	HLA-B	IRAK1	LNX2	KRBOX4	MED18	LAMC2	PDE4DIP
ADGRL3	AEBP2	ADIPOR1	AEN	ADRB2	AGTR1	AGPAT2	AKAP8	ALDH16A1	ALDOC	ALKBH1	ALDH9A1	AMER1	ANKRD31	ANKRD13B	ANKRD9	APBB2	ARMCX6	ASB6	ATF7IP	CADM4	CCDC85B	CCDC85A	CEP57L1	CCDC9	CNOT2	CHERP	COG3	CDHR1	CERS4	CTNNA3	DBR1	DCLRE1C	DET1	DSCAM	ELP2	FANCE	DOCK10	EXOG	EML2	ELL2	EPHA7	FN3KRP	HLA-DRA	JPH1	LOC100129603	KYNU	MEIS1	LIG1	PELI1
ADH5	AEN	ADIPOR2	AFAP1L1	ADSL	AHCTF1	AGPAT4	AKIRIN1	ALDH1A2	ALG10	ALKBH2	ALDOA	AMIGO3	ANKRD34A	ANKRD13D	ANKS3	APBB3	ARMT1	ASB8	ATG10	CAMTA2	CCDC85C	CCDC88A	CEP76	CCL25	CNOT6L	CHST10	COL7A1	CDKN2A	CERS5	CTPS2	DCAF11	DDA1	DLG1	DTX4	EMC9	FARP2	DOCK9	EXOSC3	EMP1	EPB41L4B	ERF	FNDC3A	HMCES	JUN	LOC100130075	LAMA4	MEST	LIN28B	PEX26
ADI1	AFAP1L1	ADNP	AFF1	AEBP2	AHCY	AGPS	AKR1B1	ALDH1A3	ALG11	ALKBH3	ALDOB	AMMECR1L	ANKRD37	ANKRD16	ANO8	APC	ARNTL	ASCC2	ATG101	CARNMT1	CCDC93	CCNG2	CEPT1	CCNJL	COG2	CIPC	COLGALT1	CDON	CH25H	CTSV	DCAF12	DDIT4	DLG2	DUSP10	EML1	FASTKD1	DRGX	EXOSC6	EMSY	EPHB6	ERICH6	FOXO1	HMGB2	JUNB	LOC100500773	LDB1	METTL16	LINC00339	PHF13
ADIPOR2	AFF1	ADNP2	AFF2	AEN	AHCYL1	AGTPBP1	AKR7L	ALDH3B1	ALG12	ALKBH5	ALDOC	AMN	ANKRD42	ANKRD2	ANP32A	APC2	ARPC1B	ASIC2	ATG16L1	CARS2	CCDC97	CCNI	CGREF1	CCT6B	COL11A1	CKAP2	COQ10A	CEBPD	CHERP	CUEDC1	DCAF4	DDTL	DMPK	DUSP14	ENO3	FBF1	DTNA	EXT1	ENTPD7	ERP29	ETV5	FOXO3	HMGN5	KANSL1	LOC101927635	LIMA1	MFAP3L	LINC00400	PHLPP1
ADNP	AFF2	ADO	AFF3	AFF1	AHCYL2	AGTR1	AKT1	ALDH4A1	ALG13	ALKBH8	ALG1	AMOT	ANKRD44	ANKRD20A8P	ANP32AP1	APH1B	ARRB2	ASL	ATG16L2	CASKIN1	CCL2	CCNYL1	CHD1	CD109	COL5A2	CLDN23	COQ9	CENPU	CHMP1A	CXADR	DDTL	DDX50	DNAJB3	DUSP16	ENPP1	FBXL13	EDC3	EYA3	EPB41L2	EVI5L	EXOG	FOXP1	HNRNPC	KCTD1	LOC102724532	LIN54	MGAT1	LINC00863	PIGO
ADNP2	AFF3	ADPGK	AFF4	AFF2	AHDC1	AGTRAP	AKT2	ALDH5A1	ALG14	ALOX5	ALG10	AMPD2	ANKRD49	ANKRD26	ANP32B	APP	ARRDC3	ASPHD1	ATG2B	CBFA2T2	CCNE1	CCSER1	CHD2	CD163L1	COL6A1	CLDN3	COTL1	CEP135	CHPF	DAB2	DERA	DDX54	DNAJC3	DYRK3	EPB41L4B	FBXL7	EDEM3	FAAP24	EPC1	F7	EXOSC2	FRMPD4	HOGA1	KIFC2	LOC494127	LINC00632	MIA2	LINGO3	PLPP7
ADO	AFF4	ADPRHL2	AFTPH	AFF3	AHI1	AHCTF1	AKT3	ALDH6A1	ALG3	ALS2	ALG11	AMPD3	ANKRD50	ANKRD26P1	ANTXR1	APPBP2	ARSA	ASPSCR1	ATG5	CBLN4	CCNJL	CD24	CHD6	CD3EAP	COL7A1	CLDN4	COX7B2	CEP250	CHST12	DAG1	DGKH	DENND2A	DNMBP	EFHD2	EPG5	FBXO24	EIF2B1	FAM149A	EPC2	FADS2	FADS2	FZD8	HOMEZ	KLF16	LRRC14	LINC00993	MICU1	LOC100653233	PM20D1
ADPGK	AFTPH	ADPRM	AGA	AFF4	AHNAK	AHCY	AKTIP	ALDH7A1	ALG6	ALS2CL	ALG12	AMZ2	ANKRD52	ANKRD28	ANXA11	ARAF	ARSK	ATAD2	ATG7	CBX2	CCNK	CD2AP	CHD7	CDC25B	COQ5	CLEC11A	CPSF6	CEP44	CIC	DAXX	DHX34	DEXI	DNMT3A	EFNB1	ERBIN	FERMT1	EIF3C	FAM181B	EPM2AIP1	FAM118B	FAM169A	FZR1	HOOK1	LATS2	LRRN3	LINGO2	MIR22HG	LOC101927989	PORCN
ADPRHL2	AGA	ADRA2C	AGAP1	AFTPH	AHNAK2	AHCYL1	ALAD	ALG1	ALG8	ALYREF	ALG14	AMZ2P1	ANKRD54	ANKRD31	ANXA6	ARF1	ASB3	ATAD5	ATIC	CC2D1A	CCNL2	CD55	CHERP	CDCA3	COX18	CLHC1	CPTP	CEP57	CLDN23	DBP	DHX8	DHCR7	DOCK6	ELF2	ERCC6	FGF14	EIF3I	FAM76B	ERCC8	FAM131A	FAM189A2	GALC	HOXB2	LDLRAD3	LRRTM4	LOC100287944	MIS12	LPXN	PPP1R15B
ADPRM	AGAP1	ADRB2	AGAP2	AGA	AHR	AHCYL2	ALAS1	ALG11	ALK	AMD1	ALG2	ANAPC1	ANKRD6	ANKRD34A	AP1B1	ARF6	ASB8	ATAT1	ATL3	CC2D2A	CCNYL1	CDC14C	CHKA	CDK6	CREB3	CLINT1	CRAMP1	CEP85	CLDN6	DCAF15	DIS3	DHODH	DONSON	ELK3	ERI1	FGF7	EIF4A1	FANCI	ETAA1	FAM13A	FAM217A	GAP43	HOXB3	LIFR-AS1	MACROD1	LOC101927267	MKI67	LRFN1	PRCC
ADRA2C	AGAP2	ADRM1	AGAP3	AGAP1	AHSA1	AHDC1	ALCAM	ALG13	ALKBH1	AMER1	ALG3	ANAPC2	ANKRD9	ANKRD34C	AP1M1	ARFGEF1	ASCC1	ATF1	ATP10D	CC2D2B	CCR10	CDC42BPA	CHRNA7	CDKN2AIP	CREB3L1	CLK2	CREB3L3	CEP85L	CLDND2	DCAF4	DKFZP434H168	DHX34	DPP3	ELK4	ERMARD	FGGY	ELK4	FARP1	ETS1	FAM149A	FAM228B	GAPDH	HOXC4	LIMD2	MAML1	LOC105370024	MLLT6	LRRC63	PRPF19
ADRB2	AGAP3	ADSL	AGAP9	AGAP2	AIF1L	AHI1	ALDH18A1	ALG14	ALKBH2	AMMECR1L	ALKBH4	ANAPC4	ANKS3	ANKRD34C-AS1	AP1S1	ARFGEF2	ASCC2	ATF3	ATP11A	CCDC120	CCSER1	CDH7	CHST1	CDON	CREB3L2	CNN1	CRNKL1	CEP89	CLEC11A	DCUN1D3	DLEU1	DLEU1	DPYD	ELL2	ESYT3	FIGNL1	ELP5	FBL	ETV5	FAM234A	FANCF	GATAD2A	HPS6	LIMS2	MAP2K3	LRRC56	MMAA	LRRN2	PRPF31
ADRM1	AGAP9	AEBP2	AGBL5	AGAP3	AIFM1	AHR	ALDH1A2	ALG2	ALKBH3	AMOT	ALKBH6	ANAPC7	ANO4	ANKRD37	AP2A1	ARGLU1	ASPSCR1	ATF5	ATP11B	CCDC121	CD163L1	CDK14	CHST10	CDR2L	CRELD2	CNNM2	CSAD	CERS6	CLEC16A	DENND2A	DMD	DLG1	DRAXIN	ELOF1	ETV3	FIZ1	EMC4	FBP1	EXOSC2	FAM83G	FANCI	GGACT	HS2ST1	LINC00900	MAPK7	LRRK2	MNS1	LTBP4	PTPN23
ADSL	AGBL5	AEN	AGFG1	AGBL5	AIFM3	AHSA1	ALDH1A3	ALG5	ALKBH5	AMOTL2	ALKBH7	ANGEL2	ANO6	ANKRD44	AP2S1	ARHGAP12	ASTE1	ATF7IP2	ATP1B1	CCDC130	CD320	CDK19	CHST12	CENPJ	CRNKL1	CNOT6L	CSGALNACT1	CFI	CLN6	DENND4A	DNAH7	DLG2	DRC3	ELOVL3	EXO1	FLNA	EMG1	FBRS	F12	FASN	FBXO15	GID8	HS3ST4	LMNB2	MARCH3	LSM14B	MPP7	LTC4S	RAB1B
AEBP2	AGFG1	AFF1	AGFG2	AGFG1	AIMP2	AHSG	ALDH3B1	ALG6	ALKBH6	AMPD3	ALKBH8	ANKRD10	ANP32A	ANKRD49	AP3D1	ARHGAP17	ASXL2	ATG101	ATP2C2	CCDC137	CD83	CDK8	CHST8	CEP131	CROCC	CNOT8	CSMD3	CHAC1	CLN8	DENND4C	DNAJC14	DLG3	DSEL	EMD	EYA3	FLOT2	ENDOV	FBXL12	FADS2	FBXO10	FCHSD2	GNAL	HSPA1L	LOC100505938	MBTD1	LSP1	MTMR1	LUC7L2	RAB5C
AEN	AGFG2	AFF2	AGGF1	AGFG2	AIP	AIDA	ALDH4A1	ALG8	ALKBH7	AMY2B	ALMS1	ANKRD11	ANP32B	ANKRD50	AP4B1	ARHGAP21	ATAD1	ATG13	ATP6V0A1	CCDC14	CDC34	CDKL5	CIPC	CEP250	CROT	CNPY1	CSNK1G2	CHD7	CLUH	DENND5B	DOCK10	DLGAP2	DSG2	EML6	FADD	FOXI3	EPC1	FBXO32	FAM110A	FBXO34	FER	GNAS	IDH2	LOC101927635	MCM7	MAATS1	MUTYH	MBD6	RABL6
AFAP1L1	AGGF1	AFF3	AGL	AGGF1	AJAP1	AIF1L	ALDH5A1	ALK	ALKBH8	AMZ2	AMBRA1	ANKRD13A	ANTXR1	ANKRD52	AP4E1	ARHGAP26	ATAD5	ATG16L2	ATP6V0B	CCDC146	CDC37	CDKN1B	CITED1	CEP44	CRTAC1	CNTNAP2	CTBP2	CHEK2	CMTR2	DHODH	DOCK4	DMPK	DUSP7	ENGASE	FAM110A	FRAT2	EPN1	FBXO46	FAM110B	FGD4	FGGY	GNPAT	IER2	LOC101929748	MCU	MAF1	MVK	MCM9	RAD51
AFF1	AGL	AFF4	AGO1	AGK	AK3	AIFM1	ALDH6A1	ALKBH1	ALPK3	AMZ2P1	AMER2	ANKRD13B	ANXA11	ANKRD54	AP4S1	ARHGAP31	ATAT1	ATG2A	ATP6V0C	CCDC154	CDC42EP4	CDON	CLCN4	CEP57L1	CRYGB	CNTNAP5	CTDP1	CHRM4	CNP	DHRS3	DPM1	DNAJB5	DYRK1B	ENO4	FAM122A	FRMD5	ERCC6	FBXW9	FAM111A	FGF14	FHIT	GOLPH3	IGDCC4	LOC150776	MED12L	MAGIX	MYOF	MCRIP2	RANBP10
AFF2	AGO1	AFTPH	AGO2	AGL	AK6	AIFM2	ALG1	ALKBH5	ALS2	ANAPC1	AMER3	ANKRD13D	ANXA2P3	ANKRD65	AP5B1	ARHGAP39	ATE1	ATG4C	ATP6V0CP3	CCDC157	CDCA3	CDR2	CLIP4	CEP63	CSAD	COL11A1	CTDSPL2	CHST15	CNPY3	DHX37	DUSP16	DNAJC30	E2F1	ENPP1	FAM126A	FTSJ1	ERI3	FHAD1	FAM156A	FKBP5	FHOD1	GPC3	IKZF5	LOC389895	MEIS3	MARK2	N4BP2	MED12L	RAP1GAP
AFF3	AGO3	AGAP1	AGO3	AGO1	AKAP1	AIFM3	ALG10	ALKBH8	ALYREF	ANAPC15	AMFR	ANKRD16	ANXA6	ANKS1A	AP5S1	ARHGAP5	ATF5	ATG4D	ATP6V0D1	CCDC24	CDH11	CELF1	CLK2	CERS4	CSGALNACT1	COL2A1	CTF1	CHST7	CNTN4	DHX40	E2F3	DNAJC4	EFHB	EPB41L2	FAM163A	GAA	ESCO1	FRAT1	FAM161A	FKBP9P1	FKBP5	GRIK2	INPP5A	LONRF1	MFSD12	MAST4	NAA40	METTL17	RASIP1
AFF4	AGO4	AGAP2	AGO4	AGO2	AKAP10	AIG1	ALG11	ALMS1	AMER1	ANAPC4	AMIGO3	ANKRD20A8P	AP1AR	ANKS3	AP5Z1	ARHGAP5-AS1	ATF6B	ATG9A	ATP6V1A	CCDC28B	CDH3	CEP170	CLN5	CFAP69	CWC25	COL6A1	CTNS	CHSY1	COL6A1	DHX8	EDC3	DNAJC7	EFHC1	ERBIN	FAM184A	GAB2	ESRRG	FREM2	FAM184A	FNDC3A	FMN2	GSPT2	IQCK	LPCAT4	MIA-RAB4B	MBTD1	NAF1	MIR1181	RBM15B
AFTPH	AGPAT1	AGAP3	AGPAT1	AGO3	AKAP11	AIM2	ALG13	ALOX5	AMIGO3	ANGEL1	AMMECR1L	ANKRD24	AP1B1	ANKS6	APBA3	ARHGAP6	ATF7IP	ATG9B	ATP6V1H	CCDC34	CDH7	CEP170P1	CLPTM1L	CHD1	CWF19L1	COTL1	CTTNBP2NL	CIT	COLGALT1	DIDO1	EEF1D	DNAL1	EFNB2	ERCC6	FAM227B	GABPB1	ETV3	FRG1DP	FAM217B	FNIP1	FOPNL	GYG1	ITM2C	LRFN1	MID1	MCM2	NAIF1	MIR22HG	RBM38
AGA	AGPAT2	AGAP9	AGPAT2	AGPAT1	AKAP12	AIMP1	ALG14	ALPK3	AMMECR1L	ANGPT2	AMN	ANKRD26	AP1G1	ANKZF1	APBB1IP	ARHGAP8	ATF7IP2	ATIC	ATP7A	CCDC71L	CDK11B	CEP350	CLUH	CHD7	CYB561D1	CPD	CUL9	CLIC4	COMTD1	DIS3L	EIF4EBP2	DNM2	EHHADH	ERLIN2	FAM229B	GALNT16	EXOC2	FTL	FAM222A	FNIP2	FOXJ3	HACD2	ITPR1	LRFN4	MIR137HG	MDK	NAT14	MIR3976HG	RBM41
AGAP1	AGPAT3	AGBL5	AGPAT4	AGPAT3	AKAP13	AIMP2	ALG2	ALS2	AMOT	ANK1	AMPD2	ANKRD26P1	AP1M1	ANO2	APBB2	ARHGDIA	ATG16L1	ATN1	ATP8A2	CCDC86	CDKN2AIP	CEP68	CMTR1	CHSY3	CYHR1	CPNE4	CUTC	CNN1	COTL1	DLAT	ELK4	DOK5	ELMO3	ETV6	FAM53B	GALT	FAAP20	G6PD	FAM76B	FRMD4A	FRMD8	HCFC1	JADE2	LRP3	MIR210HG	MEIS1	NELFA	MIR4435-2HG	RBM6
AGAP2	AGPAT4	AGFG1	AGPAT5	AGPAT4	AKAP8	AIP	ALG5	ALS2CL	AMPD3	ANK3	AMPD3	ANKRD27	AP1S2	ANO6	APBB3	ARHGEF11	ATG2A	ATP10D	ATP8B1	CCDC9	CDNF	CFAP97	CNKSR3	CIB2	CYP46A1	CPQ	CXorf56	CNNM3	CPLX2	DLST	ELMO3	DOLPP1	ELOVL1	EXO1	FAM83G	GAMT	FAM102B	GAK	FBXL20	FSCN1	FRS2	HDAC5	JADE3	LRRC14	MIR3976HG	MEST	NET1	MIR99AHG	RELT
AGAP3	AGPS	AGFG2	AGPS	AGPS	AKAP9	AIRE	ALG6	ALYREF	AMZ2P1	ANKFY1	AMY2B	ANKRD34A	AP2A1	ANP32AP1	APC2	ARHGEF18	ATG2B	ATP13A1	ATP9B	CCDC97	CENPM	CFLAR	CNOT3	CKAP2L	DAB2	CPXM2	CYB561D1	CNOT3	CPSF7	DMD	ELMSAN1	DPF1	ENGASE	EXOC6	FANCC	GATAD2B	FAM110A	GALNT10	FBXL8	FTCD	GABRA1	HDDC2	JPH4	LRRC20	MIS12	MFSD12	NFE2L3	MKNK1	RIC8B
AGAP9	AGRN	AGGF1	AGRN	AGRN	AKIP1	AJAP1	ALG8	AMBRA1	ANAPC1	ANKH	ANAPC1	ANKRD35	AP2B1	ANP32B	APEH	ARHGEF25	ATG7	ATP13A2	ATXN1L	CCM2L	CENPQ	CHERP	CNOT6	CLASRP	DBR1	CR1L	CYHR1	CNOT6	CREB3L1	DMXL1	EML1	DPP3	ENHO	EXOSC2	FANCD2	GBA	FAM126B	GATAD1	FBXO24	G6PC3	GALNT14	HECTD4	KAT6A	LSM11	MISP	MID1	NHS	MMP15	RNF169
AGBL4	AGTPBP1	AGL	AGTPBP1	AGTRAP	AKIRIN1	AK4	ALK	AMD1	ANAPC10	ANKHD1-EIF4EBP3	ANAPC2	ANKRD37	AP3B1	ANP32E	APEX2	ARHGEF37	ATM	ATP1A3	ATXN2	CCNA2	CEP135	CHN1	CNR1	CLDND2	DBT	CREB3L2	CYP4V2	CNR1	CREB3L2	DNAJB13	EML2	DRC3	EPB41L4A	EXT1	FARP1	GCC1	FAM133B	GATAD2A	FGD6	GABRG3	GBA	HEXIM2	KAT6B	LTBP1	MLH1	MIR4435-2HG	NPAS3	MST1R	ROCK1
AGFG1	AGTR1	AGO1	AGTR1	AHCTF1	AKIRIN2	AK9	ALKBH1	AMDHD2	ANAPC11	ANKIB1	ANGEL1	ANKRD42	AP3M1	ANXA1	APH1A	ARHGEF4	ATP13A1	ATP2B3	ATXN3	CCNE1	CEP152	CHN2	CNTN5	CLEC11A	DCAF4	CREBBP	DAB2	CNTN2	CRYGB	DNM2	EMP3	DUSP10	EPHA7	EYA3	FBXL12	GDPD3	FAM13B	GEMIN6	FICD	GALC	GBX2	HIGD1A	KCNJ4	LURAP1	MMACHC	MIR6724-4	NPM1	N4BP3	RPIA
AGFG2	AGTRAP	AGO2	AGTRAP	AHCY	AKR1B1	AKAP1	ALKBH2	AMER1	ANAPC15	ANKRD11	ANGPT2	ANKRD44	AP3S1	ANXA2	APOD	ARHGEF6	ATP2B3	ATP2C2	ATXN7L1	CCNL1	CEP63	CHST2	CNTROB	CLHC1	DCAF4L1	CRELD2	DAGLB	CNTN3	CSMD2	DOCK6	EOGT	DYRK1B	EPSTI1	FAAP100	FBXL17	GIPC1	FAM149B1	GEMIN8	FKBP14	GALNT9	GID4	HIPK1	KCNMB3	LYPD6	MMP16	MIR99AHG	NUP210	NAGLU	RPS6KB2
AGGF1	AHCTF1	AGO3	AHCTF1	AHCYL1	AKR7L	AKAP10	ALKBH5	AMER2	ANAPC16	ANKRD13A	ANGPTL4	ANKRD49	AP4E1	ANXA2P3	APP	ARHGEF7	ATP2C2	ATP4A	AUTS2	CCSAP	CEP83	CHST9	COL24A1	CLK2	DCLK2	CRISPLD2	DBP	CNTN6	CSNK1E	DOCK8	ERBIN	E2F3	ERF	FAM110B	FBXO25	GIT1	FAM229B	GGA1	FNIP1	GAPDHS	GINS1	HIVEP1	KCTD18	LYPLA2	MMP28	MISP	NUP43	NBEA	RTTN
AGK	AHCY	AGO4	AHCY	AHCYL2	AKT1	AKAP12	ALPK3	AMER3	ANAPC4	ANKRD13B	ANGPTL6	ANKRD54	AP4S1	ANXA4	APPBP2	ARHGEF9	ATP6V0A2	ATP6AP1	AVPI1	CD109	CEP85	CIT	COPS2	CLPS	DCLRE1C	CROT	DCAF16	COA7	CTBS	DPPA2	ERI2	E4F1	ERMAP	FAM122C	FBXW9	GJD2	FAM234A	GJD2	FOXP1	GAS6	GINS3	HIVEP2	KCTD6	LYSMD4	MORC2	MKRN7P	NUP62	NCAN	RUBCN
AGL	AHCYL1	AGPAT1	AHCYL1	AHDC1	AKT1S1	AKAP5	ALS2	AMFR	ANGPT2	ANKRD13D	ANKHD1-EIF4EBP3	ANKRD9	AP5B1	ANXA6	ARAF	ARID1A	ATP6V1A	ATP6V0A1	AXIN1	CD163L1	CEP95	CITED2	COQ7	CLPX	DCP1B	CRYBA2	DCAF4L1	COCH	CTIF	DSP	ERO1B	ECSIT	ESPN	FAM149A	FCGR2B	GMDS	FAM49A	GK	FOXP2	GDF11	GLTP	HMGB1	KDELR3	MAP3K10	MPND	MPP3	ODF2	NDRG1	SCN1B
AGO1	AHCYL2	AGPAT2	AHCYL2	AHR	AKT2	AKAP7	ALS2CL	AMIGO1	ANGPTL4	ANKRD16	ANKRD10	ANKS3	AP5M1	ANXA8L1	ARAP1	ARID1B	ATP7A	ATP6V0C	AZIN1	CD1D	CERK	CLCN3	CPEB3	CLVS1	DDR2	CSGALNACT2	DCP1B	COG2	CTNNA3	EBF3	ERRFI1	ECT2	ETV6	FAM149B1	FEN1	GPAA1	FAM91A1	GLRX5	FPGS	GET4	GLYR1	HMGB3	KDM6A	MARK2	MSL3P1	MPP5	OSBPL7	NEURL1	SEMA4B
AGO2	AHDC1	AGPAT3	AHDC1	AIDA	AKT3	AKAP8	ALYREF	AMMECR1L	ANK1	ANKRD17	ANKRD11	ANO10	AP5Z1	AP1B1	AREL1	ARID2	ATR	ATP7B	B3GAT3	CD3EAP	CERS1	CLCN4	CPNE2	CNNM2	DDX52	CTBP2	DDX19A	COG4	CTNNBIP1	ECT2	ETAA1	EDEM1	EXOC6	FAM200A	FILIP1L	GPR108	FASN	GNPNAT1	FREM2	GGA2	GNAI1	HMGN2	KIAA0895L	MAST3	MSTO1	MXD1	PALD1	NR2F1-AS1	SEMA6C
AGO3	AHNAK	AGPAT4	AHI1	AIFM1	AKTIP	AKAP8L	AMBRA1	AMOT	ANK3	ANKRD28	ANKRD13A	ANO8	APBB2	AP2A1	ARF1	ARID3B	ATXN1	ATRIP	B4GALT3	CDC34	CFAP206	CLIC4	CPSF6	CNPY1	DDX59	CTDSP2	DDX46	COL14A1	CTNS	EFCAB2	ETS1	EEF1A2	FABP7	FAM207A	FKBP14	GPR61	FBXO22	GOLGA2P2Y	FTCDNL1	GIGYF1	GOLPH3L	HMGXB4	KIAA1217	MATK	MTERF2	NABP1	PALLD	NR3C2	SERHL
AGO4	AHNAK2	AGPS	AHNAK	AIFM3	ALAD	AKAP9	AMD1	AMOTL1	ANKH	ANKRD31	ANKRD13B	ANP32AP1	APBB3	AP4B1	ARF3	ARID4A	ATXN1L	ATXN1L	BAIAP2	CDC37	CHEK2	CLINT1	CREB1	COG2	DEDD	CTDSPL	DDX56	COL15A1	CUEDC1	EFCAB5	ETS2	EEF2K	FAM110A	FAM222A	FOS	GPRIN1	FBXO33	GOLIM4	GAN	GIGYF2	GOSR1	HNRNPA2B1	LEPROT	MDM4	MTFR1	NCKAP5L	PARP14	NUAK2	SERTAD3
AGPAT1	AHR	AGRN	AHNAK2	AIG1	ALAS1	AKIP1	AMER1	AMOTL2	ANKHD1-EIF4EBP3	ANKRD34C-AS1	ANKRD13D	ANP32B	APC2	AP4E1	ARFGAP1	ARID4B	ATXN2L	ATXN2L	BANP	CDC42BPB	CHMP1A	CLIP4	CREBRF	COL11A1	DEF6	CTF1	DENND1A	COL8A2	CUX1	EHMT2	ETV1	EHD4	FAM124A	FAM222B	FOXP1	GPRIN2	FBXO8	GPN2	GAS2	GIPC1	GPR180	HNRNPA3	LETM2	MEF2D	MXD4	NCOA5	PARS2	NYX	SESN2
AGPAT2	AHSA1	AGTPBP1	AHR	AIM2	ALCAM	AKIRIN2	AMER2	AMPD3	ANKRD10	ANKRD37	ANKRD16	ANP32E	APEH	AP4M1	ARFGAP2	ARID5B	ATXN7L1	ATXN3	BAP1	CDC42EP4	CHPF	CMAHP	CROCC	COL7A1	DENND1A	CTTNBP2NL	DERL1	COPZ2	CWC22	EIF2AK3	ETV3	EIF2B2	FAM126A	FAM53B	FRS2	GPT2	FLNA	GRK2	GCDH	GK	GPR19	HNRNPF	LIG1	MESP1	MYO5B	NEMP1	PAXBP1	OSBPL5	SEZ6L2
AGPAT4	AIF1L	AGTR1	AHSG	AIMP2	ALDH16A1	AKR1A1	AMER3	AMPH	ANKRD11	ANKRD40	ANKRD17	ANXA11	APEX2	AP4S1	ARFGAP3	ARIH1	AURKAIP1	ATXN7L1	BATF2	CDK10	CHSY1	CMC2	CRTC1	COLEC11	DENND3	CXCR4	DET1	CPB2	CYP46A1	EIF2B5	EXOC6	EIF3L	FAM126B	FAM76B	FUNDC2P2	GREM1	FOXN3	GTF2F1	GCSAML	GLOD4	GREB1L	HNRNPH3	LIMA1	METTL14	NAA60	NEURL1B	PCBP2	PACSIN1	SFXN5
AGPAT5	AIFM1	AGTRAP	AIDA	AIP	ALDH18A1	AKR7L	AMFR	ANAPC1	ANKRD13A	ANKRD42	ANKRD20A8P	ANXA6	APH1A	AP5S1	ARFIP2	ARL10	AVEN	ATXN7L3	BAX	CDK12	CIC	CMPK1	CRTC2	COPZ1	DENND4C	CXXC4	DGAT1	CPXM2	CYTH4	EIF3J	EYA3	ELAC2	FAM135A	FAM83G	GAL3ST1	GRIA1	FOXO3	GTF2H4	GINS2	GNB2	GRHL1	HNRNPKP3	LINC00339	METTL8	NAALAD2	NFKB1	PCDH12	PAFAH2	SGF29
AGPS	AIFM3	AHCTF1	AIF1L	AIRE	ALDH1A2	AKT1S1	AMMECR1L	ANAPC16	ANKRD13B	ANKRD44	ANKRD24	AP1AR	APH1B	AP5Z1	ARGLU1	ARL4A	AXIN1	AURKA	BBOF1	CDK20	CITED1	CNGA3	CRTC3	COQ10A	DEPDC5	CYHR1	DGCR8	CR1L	DAG1	EIF4EBP2	EZR	ELAVL1	FAM222A	FANCA	GAS2	GRIK5	FOXP1	HMBS	GLS2	GNPDA1	GRM8	HOXB8	LINC00884	MGMT	NAIF1	NINJ2	PCGF6	PAK4	SH2B1
AGRN	AIG1	AHCY	AIFM1	AJAP1	ALDH1A3	AKT2	AMN1	ANAPC2	ANKRD13D	ANKRD49	ANKRD26	AP1B1	APLP2	APAF1	ARHGAP17	ARL4C	B3GALNT2	AURKC	BBS7	CELF5	CKAP2L	CNNM2	CRYBG3	CORO1B	DES	CYP51A1-AS1	DHX34	CRAMP1	DAP	ELAVL1	FADS2	ELAVL3	FAM76A	FANCD2	GATAD1	GRK2	FRMD6	HMGN4	GLTP	GPR137C	HACE1	HOXC4	LINC01137	MICAL1	NAT1	NOL4	PCNX4	PBX1	SH2D6
AGTPBP1	AIM2	AHCYL1	AIFM2	AK4	ALDH2	AKT3	AMOT	ANAPC4	ANKRD16	ANKRD50	ANKRD28	AP1M1	APMAP	APBB1IP	ARHGAP19	ARL5B	B3GALT5	AVPI1	BCKDK	CEMIP	CLCN7	CNOT6	CSMD3	COX15	DHFR	DAAM1	DHX37	CROT	DAZAP1	ELF1	FAM107B	ELK1	FAM89A	FANCI	GBA	GSG1L	FRMPD4	HOXA10-AS	GNMT	GPR176	HAS3	HP1BP3	LINGO3	MISP	NCAPD3	NPTN-IT1	PDE4A	PDE4B	SHISA4
AGTR1	AIMP2	AHCYL2	AIFM3	AKAP1	ALDH3B1	AKTIP	AMOTL2	ANAPC5	ANKRD26P1	ANKRD52	ANKRD33B	AP1S1	APPBP2	APEH	ARHGAP23	ARMC1	B3GAT3	AXIN1	BCL11B	CENPB	CLEC11A	CNOT7	CSNK1G2	CPXM2	DHX34	DCAF11	DIDO1	CRTAC1	DBT	ELF2	FAM111A	EMC9	FANCD2	FARP1	GCN1	GSK3A	FUBP3	HOXB8	GORAB	GPR61	HAUS6	HRH1	LOC100132831	MLLT6	NCOA3	NR2C2AP	PDE8A	PDGFB	SLC16A9
AGTRAP	AIP	AHDC1	AIMP1	AKAP10	ALDH4A1	ALAD	AMPD3	ANGEL2	ANKRD31	ANKRD54	ANKRD42	AP2A1	APPL2	APOB	ARHGAP27	ARMC2	B3GNT5	AZIN2	BCL2L1	CENPJ	CLN6	CNOT8	CSRNP1	CR1L	DHX37	DCAF12	DKFZP434H168	CRYBA4	DCAF12	ELK4	FAM120C	EMD	FAS	FASTKD1	GDF9	GTF2H4	FURIN	HS3ST1	GPR22	GRID1	HCN3	HSF1	LOC101927635	MROH1	NDST3	NR2F2	PDK1	PER1	SLC19A1
AHCTF1	AIRE	AHI1	AK3	AKAP11	ALDH5A1	ALAS1	AMZ2	ANGPT1	ANKRD34A	ANKRD6	ANKRD44	AP2S1	AQR	APPBP2	ARHGAP33	ARMC8	B4GALT1	B3GAT3	BCL6	CEP19	CLP1	CNTN1	CTAGE7P	CRAMP1	DIP2B	DCAF4	DMXL1	CSAD	DCAF15	ENOX2	FAM122B	EML2	FCHSD2	FBXL12	GINS2	HEXIM2	FZD5	HSD11B1L	GPRIN2	GRIN1	HERC4	HSPBP1	LOC102723701	MSL2	NECTIN2	NR6A1	PFAS	PEX10	SLC27A4
AHCY	AJAP1	AHNAK	AK4	AKAP12	ALDH6A1	ALCAM	AMZ2P1	ANK3	ANKRD42	ANKS1A	ANKRD49	AP3B1	AR	APPL2	ARHGAP39	ARMCX1	BAALC	B4GALT3	BCL7B	CEP250	CMTM7	COA7	CTCF	CREB3L1	DIS3L2	DCBLD1	DNAJC1	CSTF2T	DDR1	EP300	FAM149B1	EPAS1	FEM1C	FBXO25	GLI4	HMGA1	GABARAP	HSPBAP1	GRIK4	GRN	HEY1	HTATSF1	LOC730098	MYO19	NEURL1B	NRIP3	PHF13	PFKFB4	SLC38A10
AHCYL1	AK3	AHNAK2	AK5	AKAP13	ALDOA	ALDH16A1	ANAPC1	ANKFY1	ANKRD49	ANKS1B	ANKRD52	AP3B2	ARAP1	AQR	ARHGAP6	ARMCX2	BACE2	B9D1	BCOR	CEP83	CNPY3	COG3	CUL1	CROCC	DISP1	DCBLD2	DNAJC14	CTDP1	DEDD	EPB41L2	FAM163A	EPB41L4B	FERMT1	FCHO2	GNPNAT1	HMGN2	GALNT14	HSPD1	GRIK5	GSE1	HIF1A	HTRA2	LRIG2	MYPOP	NFATC2IP	NTRK2	PHF19	PHACTR3	SLC38A9
AHCYL2	AK4	AHR	AK9	AKAP6	ALG10	ALDH18A1	ANAPC10	ANKMY2	ANKRD54	ANKS3	ANKRD54	AP3D1	ARAP2	AR	ARHGAP8	ARMCX3	BACH2	B9D2	BDH1	CEP89	CNTN4	COL24A1	CUL3	CROT	DLG1	DDT	DNAJC16	CTH	DEF6	EPB41L5	FAM184A	EPC1	FGD1	FGD3	GOLGA1	HNRNPC	GCC1	HUS1	GRK3	GTPBP1	HIPK1	HUWE1	LRP2BP	N4BP1	NFYC	NYAP1	PHLDA3	PHC1	SLC4A2
AHDC1	AK6	AIF1L	AKAP1	AKAP7	ALG13	ALDH1A2	ANAPC13	ANKRD10	ANKRD62	ANO4	ANKRD62	AP3S1	ARCN1	ARAP1	ARHGDIA	ARMCX6	BAG4	BABAM1	BDNF	CFAP61	COA4	COX20	CUX1	CRTC3	DMXL1	DDTL	DNAJC28	CTNNA3	DENND2A	EPC1	FAM200A	EPC2	FGD4	FHDC1	GOLGA2P2Y	HNRNPKP3	GDAP2	HYOU1	HAUS7	GYG1	HIPK3	IDH3G	LRRC29	N4BP3	NIPAL1	OGDHL	PHLPP1	PHF19	SLCO5A1
AHNAK	AK9	AIFM1	AKAP10	AKAP8	ALG14	ALDH1A3	ANAPC4	ANKRD12	ANKS1A	ANO6	ANKRD9	AP3S2	AREL1	ARAP2	ARHGEF10L	ARNT	BAG5	BAD	BDP1	CFL1P1	COA5	CPEB2	CXXC5	CRY1	DNAH9	DDX50	DNAL4	CTSLP8	DEPDC5	EPM2A	FAM217A	EPHX3	FHIT	FLJ42627	GPATCH2	HOXA5	GDF9	IDNK	HDAC9	GZF1	HMGB2	IFT140	LRRC73	NAB2	NME7	OGG1	PIAS4	PHF21A	SLF2
AHNAK2	AKAP1	AIFM2	AKAP11	AKAP8L	ALG2	ALDH3B1	ANAPC7	ANKRD13A	ANKS1B	ANP32A	ANKS3	AP4B1	ARFGAP1	ARFGAP1	ARHGEF11	ARNT2	BAMBI	BAG3	BEX1	CHEK2	COL11A1	CPEB3	CYGB	CRY2	DNAJB3	DENND3	DNMT1	CTTNBP2	DES	ERCC3	FAM228B	EPM2AIP1	FHOD3	FLNA	GPATCH4	HOXB4	GGA1	IER2	HELB	HDAC5	HMGB3	IGF1R	LRRC75B	NCK2	NOSTRIN	PABPC1P2	PIGO	PICK1	SMARCC2
AHR	AKAP10	AIFM3	AKAP12	AKIP1	ALG3	ALDH3B2	ANGEL2	ANKRD13B	ANKS3	ANP32AP1	ANO10	AP4E1	ARFGEF1	ARFIP2	ARHGEF17	ARNTL	BANK1	BAIAP2	BEX2	CHERP	COL7A1	CPSF4	CYLD	CSAD	DNAJB5	DENND4C	DNMT3A	CTTNBP2NL	DET1	ERN1	FAM53B	ESRRG	FIGNL1	FLOT2	GPR108	HOXC4	GHR	IFT122	HES6	HDAC9	HNRNPC	IKZF5	LSP1	NCKAP5L	NPAS3	PALM3	PIK3R3	PIK3C2B	SNN
AHSA1	AKAP11	AIG1	AKAP5	AKIRIN1	ALG5	ALDH4A1	ANK3	ANKRD13C	ANO10	ANP32E	ANO6	AP4S1	ARFIP1	ARGLU1	ARHGEF18	ARPC1A	BANP	BAIAP3	BFAR	CHRM2	COMMD5	CPT1A	CYP46A1	CSNK1A1P1	DNAJC1	DEPTOR	DOCK4	CYB5R2	DGAT1	ERO1B	FAM89A	ETFB	FJX1	FOS	GPR19	HPCAL1	GLIS2	IL1RAPL1	HEY1	HES2	HNRNPLL	IL1RAPL1	LTBP4	NETO1	NPHP4	PAPOLG	PIM3	PIM1	SNRPA
AHSG	AKAP12	AIMP2	AKAP6	AKR1B1	ALG6	ALDH6A1	ANKFY1	ANKRD13D	ANO6	ANTXR2	ANO8	AP5B1	ARFIP2	ARHGAP1	ARHGEF25	ARPC1B	BAP1	BANP	BHLHB9	CHRNA7	COQ4	CREB3L2	CYP7B1	CSNK1E	DNAJC14	DHRS3	DPF1	CYB5RL	DGCR2	ESRP1	FAN1	EXOC2	FLNA	FOSL2	GPR85	HPS6	GLYCTK	IMPDH1	HEY2	HEXA	HNRNPUL2	ILF3	MAATS1	NHS	NPTX2	PAPPA	PKNOX1	PIP5K1P1	SNX21
AIDA	AKAP13	AJAP1	AKAP7	AKR7L	ALK	ALDH7A1	ANKH	ANKRD16	ANO8	ANXA1	ANP32A	AP5S1	ARHGAP1	ARHGAP17	ARHGEF37	ARRDC3	BATF2	BATF2	BHLHE41	CHST1	CPOX	CREBL2	DAB2	CSTF1	DNAJC28	DHX35	DUSP19	CYHR1	DGCR6L	ESRRG	FANCD2	EXOSC1	FLNB	FOXJ2	GRAMD1C	HSD11B1L	GNAI2	ING1	HINFP	HEXA-AS1	HOXD8	INO80	MAP7D3	NINJ1	NRL	PARS2	PLCE1	PIP5KL1	SNX27
AIF1L	AKAP5	AK3	AKAP8	AKT1	ALKBH1	ALDH9A1	ANKHD1-EIF4EBP3	ANKRD2	ANP32A	ANXA11	ANP32AP1	AP5Z1	ARHGAP12	ARHGAP19	ARHGEF4	ARSG	BAZ1B	BAX	BICDL1	CHST8	CPTP	CREBRF	DACH1	CSTF2	DNLZ	DHX37	DUSP28	CYS1	DGKZ	ETAA1	FANCM	EXOSC2	FOXO1	FPGS	GTF2H3	IDH2	GNAI3	INO80	HLA-DPA1	HIVEP1	HSPA9	INTU	MATN1	NOVA2	NUAK2	PATZ1	PLEKHH3	PLAG1	SPECC1
AIFM1	AKAP6	AK4	AKAP8L	AKT1S1	ALKBH2	ALDOB	ANKLE2	ANKRD20A8P	ANP32E	ANXA2P3	ANP32B	APBA3	ARHGAP20	ARHGAP20	ARHGEF6	ASAP1	BAZ2A	BAZ1B	BIK	CHSY3	CRACR2B	CRKL	DBF4	CSTF2T	DNMT3A	DIS3L	DYRK3	CYSLTR2	DHFR	ETFBKMT	FBXL17	EXT1	FOXO6	FRAT2	GUCY1A2	IFRD2	GNAO1	IPO13	HOOK1	HIVEP2	HSPBAP1	IP6K2	MATN3	NR2F6	NUDT19	PCDH11X	PLEKHM1	PLCD4	SRC
AIFM2	AKAP7	AK7	AKAP9	AKT2	ALKBH3	ALG10	ANKRD10	ANKRD24	ANXA11	ANXA4	ANTXR1	APBB2	ARHGAP21	ARHGAP22	ARHGEF9	ASAP2	BBS4	BAZ2A	BIN1	CIB2	CRAMP1	CRLF3	DCAF12L2	CTAGE7P	DOCK4	DKC1	EDC4	DAB1	DHX35	ETV6	FBXO30	F12	FOXP4	FRS2	H6PD	IL18BP	GNAS	IRAIN	HOXA10	HLA-J	IBTK	IPO5P1	MCM2	NUP160	NUMBL	PCDH17	PLEKHO1	PLEKHA2	SSBP4
AIFM3	AKAP8	AK8	AKIRIN1	AKT3	ALKBH5	ALG11	ANKRD11	ANKRD26	ANXA6	ANXA6	ANXA11	APC2	ARHGAP23	ARHGAP23	ARID2	ASB2	BBS9	BCAM	BIRC2	CIC	CREB3	CRYBG3	DCBLD1	CTNNAL1	DOCK8	DKFZP434H168	EDEM1	DARS	DIAPH2	EXTL1	FBXO32	FAAP24	FSIP2	FRS3	HAUS1	IL1RAP	GNB1L	IRAK1BP1	HOXA6	HMGN2	ICE2	IRF2	MCM5	NUP210	NUP43	PCDH19	PLPPR1	PLEKHF2	ST6GALNAC6
AIG1	AKAP8L	AK9	AKIRIN2	ALAD	ALKBH8	ALG12	ANKRD12	ANKRD26P1	AP1AR	AP1AR	ANXA6	APEH	ARHGAP24	ARHGAP26	ARL10	ASB3	BCAS3	BCAR1	BLACAT1	CIPC	CRTAC1	CRYZL1	DCBLD2	CUL9	DOK3	DLEU1	EDEM3	DBP	DLG3	EYA3	FCHO2	FADS2	FSTL3	FURIN	HAUS8	INF2	GNB2	IRF2BP1	HOXA9	HNRNPH2	ID3	JARID2	MDC1	NXPH3	NXT1	PCDH8	PMAIP1	PLEKHH3	ST8SIA2
AIMP1	AKAP9	AKAP1	AKR7L	ALAS1	ALMS1	ALG13	ANKRD13A	ANKRD28	AP1B1	AP1B1	AP1B1	APEX2	ARHGAP29	ARHGAP31	ARL4A	ASB7	BCAT2	BCAS3	BLOC1S1	CLEC16A	CRTC1	CSGALNACT2	DCUN1D1	CWC22	DONSON	DLGAP2	EDRF1	DBT	DLK2	FADS2	FCRL6	FAM110A	FSTL5	FZD6	HBA1	INO80	GNL1	ISOC2	HS2ST1	HOOK2	IFIH1	KANSL1	MDK	OGFR	OPA3	PDK1	PODXL	PLEKHM1	STX4
AIMP2	AKIP1	AKAP10	AKT1	ALCAM	ALPK3	ALG14	ANKRD13B	ANKRD34A	AP1M1	AP1G1	AP1M1	APH1B	ARHGAP35	ARHGAP32	ARL4D	ASB8	BCDIN3D	BCAS4	BLOC1S5	CLHC1	CRTC2	CSNK1A1	DDX49	CXorf40B	DPH6	DMPK	EEF2	DCAF12	DMWD	FAM102A	FERMT2	FAM117B	FXYD1	GADD45G	HECW2	INO80D	GNL2	ITGAV	HSPA1L	HOXA4	IL18R1	KANSL1-AS1	MEIOB	PALD1	OSBPL11	PENK	POLRMT	PLEKHO2	SUMF1
AIRE	AKIRIN1	AKAP11	AKT1S1	ALDH16A1	ALS2	ALG2	ANKRD13C	ANKRD34C	AP1S1	AP1M1	AP1S1	APPBP2	ARHGAP44	ARHGAP6	ARL6IP6	ASCC1	BCL2	BCAT2	BMI1	CLMN	CSNK1E	CSNK1G3	DDX51	CXorf56	DPP9	DNAH9	EEF2K	DCAF15	DNAH9	FAM107B	FHL2	FAM126A	GADD45B	GAK	HELB	INPP5J	GNPNAT1	ITM2C	ID1	HOXA5	IL1RAPL1	KANSL1L	MEX3B	PALM	P2RX5	PEX16	POU2F1	PODXL	SYMPK
AJAP1	AKIRIN2	AKAP12	AKT2	ALDH18A1	ALS2CL	ALG3	ANKRD13D	ANKRD37	AP2A1	AP1S2	AP2A1	APPL2	ARHGAP6	ARHGAP8	ARL8A	ASH1L	BCL2L1	BCKDHA	BMP2K	CLP1	CSPG5	CTDNEP1	DECR2	CXXC1	DTX3	DNAJB5	EFEMP2	DCBLD2	DNAJB5	FAM110B	FICD	FAM76B	GALNS	GALM	HENMT1	INTS3	GNPTG	ITPK1	IER5	HOXA7	ILF2	KANSL2	MEX3D	PARD6G	PAPPA	PGR	POU6F1	POLA1	TAF3
AK3	AKR1A1	AKAP13	AKT3	ALDH1A2	ALYREF	ALG5	ANKRD16	ANKRD40	AP2B1	AP2A1	AP2S1	AQP11	ARHGEF1	ARHGEF1	ARMC5	ASH1L-AS1	BCL6	BCKDK	BMP6	CMBL	CSRNP2	CTDSP2	DENND4B	CYTH3	DUS1L	DNAJC14	EFHD2	DCLRE1C	DNAJC1	FAM122B	FLCN	FANCA	GALT	GALNT10	HEXIM1	INTS6L	GOLGA3	JAZF1-AS1	IFT81	HOXB4	INO80	KAT6A	MICU1	PATZ1	PAQR4	PIM3	PPM1H	POLD1	TARBP2
AK4	AKR1B1	AKAP5	ALAD	ALDH1A3	AMBRA1	ALG6	ANKRD17	ANKRD44	AP2M1	AP3B1	AP3B2	AQR	ARHGEF10L	ARHGEF10L	ARMC6	ASTN1	BCL7B	BCL10	BMPER	CMTR1	CSTF1	CTNNA2	DIAPH1	CYTH4	DUSP10	DNM2	EGFL7	DDX10	DNAL4	FAM122C	FLJ42627	FARP2	GAS7	GALNT16	HEY2	INVS	GPATCH2L	JMJD8	IL6ST	HOXB5	INSR	KAT6B	MIER1	PAXIP1-AS1	PCGF2	PKIG	PPP1R12B	POLR3F	TBC1D31
AK5	AKR7A2	AKAP8	ALAS1	ALDH1B1	AMD1	ALG8	ANKRD20A8P	ANKRD49	AP2S1	AP3B2	AP3D1	ARAF	ARHGEF11	ARHGEF11	ARMC9	ASXL1	BCOR	BCL2L1	BMPR1A	CNEP1R1	CTPS2	CTSV	DLG1	DACH1	DUSP14	DOCK11	EHD1	DDX39A	DNASE2	FAM126A	FLRT2	FARSA	GBP1	GCC1	HIPK1-AS1	IPO11	GPN2	KANSL3	ILF2	HPS4	INTS4	KCNA1	MIR22HG	PBX2	PCK2	PKN2	PPP1R14C	PPARA	TBC1D8B
AK8	AKR7L	AKAP8L	ALCAM	ALDH3B1	AMER1	ALK	ANKRD24	ANKRD50	AP3B1	AP3D1	AP4B1	ARAP1	ARHGEF25	ARHGEF18	ARNT	ASXL2	BDNF	BCL2L11	BOD1	CNGA3	CUL9	CUL2	DLG3	DALRD3	DUSP16	DOCK4	EIF1AD	DEK	DNMBP	FAM135A	FMNL2	FAS	GBP2	GEMIN4	HMGN1	IPO13	GRAMD1B	KAT2A	ILVBL	HRH1	IPO11	KCNMA1	MNT	PCDH8	PCNAP1	PKP3	PPP1R16B	PPP1R26	TERF2
AK9	AKT1	AKAP9	ALDH16A1	ALDH3B2	AMER2	ALKBH1	ANKRD26	ANKRD52	AP3B2	AP3M1	AP4E1	ARAP2	ARHGEF28	ARHGEF25	ARNT2	ATAD2	BET1L	BCL7A	BORCS5	CNOT6	CXADR	CXorf56	DLGAP3	DCAF4	DUSP8	DOCK9	ELF2	DES	DNMT3A	FAM149B1	FNDC3B	FBXL16	GBP3	GLI4	HMGN2	IPO4	GSTCD	KAT2B	IMP4	HSD11B1L	IPO13	KDELR3	MOCS1	PDE4B	PDE10A	PLA2G6	PPP4R2	PRCC	THTPA
AKAP10	AKT1S1	AKIP1	ALDH18A1	ALDH4A1	AMER3	ALKBH3	ANKRD26P1	ANKRD54	AP3D1	AP3S2	AP4M1	AREL1	ARHGEF3	ARHGEF28	ARNTL	ATAD2B	BICDL2	BCL7B	BPTF	COASY	CXorf56	CYTH1	DNAJC4	DCUN1D3	DZIP1	DPF1	ELL2	DHRS3	DOHH	FAM53A	FNDC5	FBXL20	GCNT2	GNB1L	HNRNPUL2-BSCL2	IRF1	GTF2H3	KAT5	INSM2	HSPBAP1	IRS1	KDM2A	MORC4	PHF10	PDE4B	PLAGL1	PPP4R3A	PRELID2	TIPRL
AKAP11	AKT2	AKIRIN1	ALDH1A2	ALDH5A1	AMFR	ALKBH5	ANKRD28	ANKRD9	AP3M1	AP4B1	AP4S1	ARF1	ARHGEF37	ARHGEF3	ARPC4-TTLL3	ATCAY	BIN3	BCL7C	BRAF	COG3	CXXC1	DAAM1	DNER	DDIT3	EBF2	DPP9	EMG1	DIAPH1	DOLK	FAM81A	FNDC9	FBXO10	GIGYF1	GNG7	HOMEZ	IRF2BP1	GTPBP2	KCNJ4	INTS6	IFRD2	IWS1	KDM2B	MOSPD1	PHF19	PDIK1L	PLAUR	PRR3	PRICKLE1	TIRAP
AKAP12	AKT3	AKIRIN2	ALDH1A3	ALDH6A1	AMIGO1	ALKBH8	ANKRD31	ANO6	AP3S2	AP4E1	AP5B1	ARF5	ARHGEF5	ARHGEF37	ARPIN	ATE1	BLACAT1	BDH1	BRCA1	COL14A1	CYB561A3	DAB1	DNMBP	DDIT4	ECD	DTNBP1	EML6	DIRAS2	DONSON	FAN1	FOXI3	FBXO24	GIN1	GNRH1	HOOK2	IRF2BPL	HCFC1	KCNJ5	INTS6L	IGF2R	JADE2	KDM5B	MRI1	PHF21A	PDZRN3	PLCXD2	PRR35	PTK7	TLE2
AKAP5	AKTIP	AKR1A1	ALDH2	ALDH7A1	AMMECR1L	ALMS1	ANKRD33B	ANO8	AP4B1	AP5B1	AP5S1	ARF6	ARHGEF6	ARHGEF4	ARPP21	ATF1	BLM	BDP1	BRD2	COL7A1	CYB561D1	DAPK1	DNMT3A	DDX23	EEF1A1	DTX2	ENDOV	DIS3L2	DPAGT1	FANCA	FOXN2	FDPS	GIPC1	GPATCH4	HOXB4	IRF9	HCN3	KDM5A	INTS8	INPP5A	JAK2	KDM5C	MRPL54	PHLDA3	PER2	PLEKHF1	PSTK	PTPN2	TLN1
AKAP6	ALAD	AKR1B1	ALDH3B1	ALDH9A1	AMN1	ALOX5	ANKRD34A	ANP32A	AP4E1	AP5M1	AP5Z1	ARFGAP1	ARHGEF7	ARHGEF40	ARRB2	ATF2	BLOC1S1	BEND5	BRD3	COLGALT1	CYB5D2	DCAF12	DONSON	DDX39A	EEFSEC	DUSP14	ENKD1	DLG5	DTX2	FARP1	FOXO3	FDXR	GLCE	GPR137B	HOXB8	ISLR2	HECW2	KIAA0355	IQCG	INTS6L	KANSL3	KIAA0232	MST1R	PICK1	PHF19	PLEKHM1	PTCH2	PTPN21	TMED9
AKAP7	ALAS1	AKR7L	ALDH3B2	ALG10	AMOT	ALPK3	ANKRD40	ANP32B	AP4S1	AP5S1	APAF1	ARFGAP3	ARHGEF9	ARHGEF6	ARRDC2	ATF3	BLZF1	BFAR	BRINP2	COMTD1	CYHR1	DCAF6	DPF1	DDX60L	EFCAB14	DUSP7	EP300	DLGAP1	DTX4	FBXL12	FREM2	FHIT	GLIPR2	GPR180	HS3ST1	ITM2C	HEY2	KIF20B	ISOC2	ITGA6	KAT6B	KIF5C	MTFR2	PIGM	PIKFYVE	PLK2	PURG	PTPRC	TMEM109
AKAP8	ALCAM	AKT1	ALDH4A1	ALG11	AMOTL1	ALS2	ANKRD42	ANP32E	AP5B1	AP5Z1	APBA3	ARFGEF1	ARID1A	ARHGEF9	ARSA	ATF4	BMP2K	BICDL1	BRK1	COQ10A	CYP46A1	DCUN1D1	DPY19L1	DENND3	EFCAB2	DUSP8	EPAS1	DMPK	DUSP14	FBXL20	FUBP3	FKBP8	GMPPB	GPR19	HSD11B1L	ITPKC	HHAT	KIF22	ITPR2	ITSN2	KATNAL1	KLF7	MTRNR2L10	PLA2G6	PKIG	PLK3	RAB11FIP3	QKI	TMEM115
AKAP8L	ALDH16A1	AKT1S1	ALDH6A1	ALG13	AMOTL2	ALS2CL	ANKRD44	ANTXR1	AP5M1	APBA2	APBB1	ARFIP1	ARID2	ARID1A	ARSG	ATF5	BMP8A	BICDL2	BROX	COQ9	CYTH4	DDHD1	DSCAM	DENND6B	EFHB	DYRK1B	EPB41L2	DMXL1	DUSP5	FBXO16	FUT1	FLYWCH1	GOLIM4	GPR75-ASB3	HSPB2-C11orf52	JADE2	HINFP	KIF23	IVD	JADE2	KATNAL2	KLF9	MXD1	PLAGL2	PLCL2	PNPO	RAB23	RAB36	TMEM129
AKAP9	ALDH18A1	AKT2	ALDH7A1	ALG14	AMPD3	ALYREF	ANKRD46	ANXA11	AP5S1	APBA3	APBB1IP	ARHGAP20	ARID3A	ARID2	AS3MT	ATF6	BMPR1A	BIK	BRSK2	CORO1A	DAB2	DDI2	DTNA	DEPTOR	ELAC1	DZIP1L	ERC1	DNAJC14	DUSP8	FBXO32	FZD5	FOXJ2	GPAM	GPR85	HSPD1	JAML	HM13	KNOP1	JADE3	JARID2	KBTBD7	KLHL15	MXI1	PLCG2	PLCXD2	POU2F1	RAD51AP1	RAB37	TMEM161A
AKIRIN2	ALDH1A2	AKT3	ALDH9A1	ALG2	ANAPC1	AMACR	ANKRD49	AP1AR	AP5Z1	APBB1	APBB2	ARHGAP22	ARID3B	ARID3A	ASAP2	ATF7IP	BMS1	BIN3	BSN	CORO1B	DALRD3	DDX59	DTX4	DESI1	ELF1	E2F3	ERCC6L2	DNAJC3	DVL1	FCGR2B	GAB1	FOXO1	GPHA2	GREM1	IDNK	JARID2	HMBS	KPTN	KBTBD12	JMY	KBTBD8	KLHL21	MYBBP1A	PLCL2	PLEKHG3	PPARGC1A	RAD51D	RAB39A	TMEM186
AKR1A1	ALDH1A3	AKTIP	ALG10	ALG3	ANAPC10	AMBRA1	ANKRD50	AP1B1	APBA3	APBB2	APBB3	ARHGAP23	ARID3C	ARID3B	ASB1	ATG13	BNC2	BLACAT1	BTAF1	COTL1	DARS	DDX6	DUSP16	DESI2	ELOF1	E4F1	ERF	DNAL1	DVL3	FCHO2	GABPA	FPGS	GPR146	GRIK2	IFFO2	JUN	HMG20A	KRBA1	KCNIP2	KANSL1	KCNA3	KMT2E	MYBL1	PLEKHA8	PLEKHO2	PPP4R1L	RAD9A	RACGAP1P	TMEM63B
AKR7L	ALDH1B1	ALAD	ALG11	ALG5	ANAPC11	AMD1	ANKRD52	AP1M1	APBB1	APBB3	APC2	ARHGAP26	ARID4A	ARID4B	ASB2	ATG14	BORCS6	BLOC1S3	BTBD7	COX18	DAXX	DDX60L	DUSP7	DHDH	ELP2	EBPL	ERN1	DOCK10	DYRK1B	FDXR	GABPB1	FXYD5	GPR160	GRK4	IGBP1	JUNB	HMGXB3	KRBOX1	KCNJ5	KANSL1L	KHSRP	KMT2E-AS1	MYCBPAP	PLEKHH3	PLK1	PREX2	RALGPS2	RANBP17	TMEM63C
AKT1	ALDH3B1	ALAS1	ALG12	ALG6	ANAPC13	AMER1	ANKRD54	AP1S2	APBB2	APC	APEH	ARHGAP27	ARID5B	ARID5B	ASB3	ATG16L1	BPGM	BLVRB	BTBD9	COX7B2	DAZAP1	DEK	DUSP8	DHFR	EMC9	ECT2	ESYT3	DUSP7	EEF1A2	FGD3	GALNT10	FZD3	GPR161	GTPBP1	IGSF21	JUP	HNRNPC	KY	KCNK3	KAT5	KLHL1	KMT5A	MYO19	PLEKHM2	PLPPR1	PROC	RAPGEF3	RBM19	TMUB1
AKT2	ALDH3B2	ALCAM	ALG13	ALG8	ANAPC15	AMER2	ANKS1B	AP2A1	APBB3	APC2	APEX2	ARHGAP29	ARIH1	ARL15	ASB6	ATG4D	BRAT1	BMP2K	BTF3L4	CPSF6	DBR1	DENND1B	DVL1	DHRS3	EML1	EFEMP2	ETAA1	DVL3	EEF1D	FGF9	GALNT3	GANAB	GPR22	HAT1	IKBKB	KAT6B	HNRNPD	LACC1	KCNN4	KAZN	KLHL13	LARS2	MYO5B	PLOD1	PNOC	PRSS22	RAPGEF5	REEP6	TNFRSF1B
AKT3	ALDH4A1	ALDH16A1	ALG14	ALG9	ANAPC16	AMER3	ANKS3	AP2A2	APC2	APEH	APH1A	ARHGAP33	ARL15	ARL16	ASB8	ATL2	BRCA1	BMP5	BTG1	CPTP	DCAF4L1	DENND2D	E4F1	DHX16	ENGASE	EFHB	EXD2	EARS2	EEF2	FGGY	GAPVD1	GART	GPRIN2	HBEGF	IKBKE	KBTBD8	HNRNPU	LCLAT1	KDM4A	KCNJ4	KLHL29	LATS1	NAV2	PLPP2	POC5	PRTG	RBBP8	REL	TNRC18
AKTIP	ALDH5A1	ALDH18A1	ALG2	ALK	ANAPC4	AMMECR1L	ANO3	AP3B1	APEH	APEX2	APH1B	ARHGAP5-AS1	ARL5B	ARL4A	ASGR1	ATM	BRD3	BMPR1A	BTG2	CRACR2B	DCLRE1C	DENND4A	EBF2	DHX34	ENO3	EIF2AK3	EXOC2	EEFSEC	EFEMP2	FHDC1	GAS2	GBAT2	GREM2	HEATR1	IMPACT	KCNAB3	HOXC6	LCMT2	KDM4A-AS1	KCNQ5	KNDC1	LCLAT1	NCAPG2	PLPPR2	PODNL1	PSEN2	RBM10	RELL1	TOB2
ALAD	ALDH6A1	ALDH1A2	ALG5	ALKBH1	ANGEL1	AMOT	ANP32A	AP3D1	APEX2	APH1A	APLP1	ARHGAP6	ARL6	ARL6	ASL	ATP10D	BRD7	BMPR1B	BTG3	CRAMP1	DCP1A	DENR	EDEM1	DLK2	ENOPH1	ELK1	FAM120C	EFCAB2	EFNB1	FHIT	GDPD5	GBF1	GRIA1	HECW2	INCENP	KCND1	HPCAL1	LENG1	KIAA0319L	KCTD1	LAMB2	LEMD2	NCK1	POR	POFUT1	PTBP1	RECK	RELT	TOP1MT
ALAS1	ALDH7A1	ALDH1A3	ALG6	ALKBH2	ANGEL2	AMOTL2	ANP32AP1	AP3M1	APLP2	APOD	APOD	ARHGEF1	ARL6IP5	ARL6IP6	ASPHD2	ATP11C	BRF2	BOD1	C11orf24	CREB3L3	DCT	DESI2	EFCAB14	DLL3	ENPP1	ELL2	FAM131A	EFNB1	EGFL7	FIGN	GEMIN6	GCDH	GRIN1	HIPK3	ING5	KCNIP1	HSP90AB1	LETM2	KIAA0895L	KDM4C	LBR	LETM2	NCK2	PORCN	POLA1	PTDSS2	REXO1	RIPK1	TOR2A
ALCAM	ALDOA	ALDH2	ALG8	ALKBH3	ANK1	AMPD3	ANP32B	AP4B1	APOLD1	APOLD1	APOL1	ARHGEF10L	ARL6IP6	ARMC7	ASPSCR1	ATP13A1	BRINP1	BOLA2	C11orf87	CREB5	DDTL	DEXI	EFNA5	DLST	EPB41L2	ELMSAN1	FAM156A	EHD3	EHD1	FILIP1L	GEMIN8	GCHFR	GRM4	HIVEP1	INPP5K	KCNK12	HSPA4	LIMD2	KIAA1328	KHSRP	LEMD3	LINC00461	NDRG1	POU6F1	POLE3	PTHLH	RIN1	RNF144A	TP53
ALDH16A1	ALDOB	ALDH3B1	ALK	ALKBH5	ANK2	AMZ2	ANP32E	AP4E1	APP	APP	APP	ARHGEF11	ARL8A	ARMC9	ASRGL1	ATP13A3	BRINP2	BORCS6	C12orf66	CRISPLD2	DDX39A	DGKI	EFNB2	DMTF1	EPB41L4B	EMG1	FAM161B	ELAC2	EHMT1	FKBP5	GEN1	GFOD1	GSG1L	HOXA9	INSIG2	KDM2A	HSPD1	LINGO2	KLHL5	KIAA0895	LIAS	LINC00938	NFAT5	PRDM5	POLRMT	PTMA	RIT1	RNF144B	TPGS1
ALDH18A1	ALDOC	ALDH3B2	ALKBH1	ALKBH8	ANK3	AMZ2P1	ANTXR1	AP4M1	APPL2	APPL2	APPBP2	ARHGEF18	ARMC1	ARMCX2	ASTN2	ATP1A1	BRSK1	BRCA1	C12orf73	CRLS1	DDX49	DHX15	EID3	DNAH7	EPG5	EML4	FAM174B	ELK3	EHMT2	FLCN	GFOD1	GGCT	GSTM1	HOXB8	IPO11-LRRC70	KDM4B	IDH3B	LIPT2	KNTC1	KIAA1522	LIMCH1	LMO4	NFATC3	PREB	POMT2	PTPRO	RMI1	ROBO1	TRAF3
ALDH1A2	ALG1	ALDH4A1	ALKBH2	ALMS1	ANKFY1	ANAPC1	ANTXR2	AP4S1	AQR	AQR	AQP11	ARHGEF28	ARMC5	ARMCX4	ASXL1	ATP1A3	BRWD3	BRD2	C14orf28	CRNKL1	DDX56	DIAPH2	EIF2AK1	DNM2	ERBIN	ENAH	FAM184B	ELL2	EIF5A	FLJ44635	GFOD2	GID4	GUCD1	HOXC8	IRAIN	KEAP1	IFT81	LMAN2	KPNA2	KLF16	LIN52	LOC100132831	NFKBIE	PRPF19	PPP1R10	PTTG3P	RNF138	RPIA	TRAF7
ALDH1A3	ALG10	ALDH5A1	ALKBH3	ALOX5	ANKH	ANAPC10	ANXA11	AP5B1	ARAF	ARAP1	AR	ARHGEF3	ARMC7	ARMCX6	ASXL2	ATP1A4	BTBD3	BRD3	C15orf41	CRTAC1	DEDD	DIDO1	EIF2S3	DOCK2	ERCC6	ENO4	FAM207A	ELOVL1	ELAVL3	FLOT2	GFRA1	GIPC1	HAS3	HOXD8	IRS1	KHK	IL17D	LMNB2	KPNA4	KLHL21	LIN54	LOC728554	NFKBIL1	PRR36	PPWD1	PUM3	RNF168	RTN4R	TRMT10B
ALDH2	ALG11	ALDH6A1	ALKBH5	ALS2	ANKHD1-EIF4EBP3	ANAPC13	ANXA4	AP5M1	ARAP1	ARAP2	ARAF	ARHGEF37	ARMC9	ARMT1	ATAD2	ATP2A2	BTBD7	BRD4	C16orf72	CRTC1	DEDD2	DIP2A	ELK3	DOCK4	ERI1	ENOX1	FAM222A	ELP4	ELMO3	FLT3	GIGYF2	GLA	HDAC9	HSPD1	ITGAE	KLC2	IMP3	LMO1	L2HGDH	KMT2E	LINC00461	LOC728613	NFX1	PRR7	PRDM10	PVALB	RNF214	RXRA	TRPC4AP
ALDH3B1	ALG13	ALDH7A1	ALKBH8	ALS2CL	ANKMY2	ANAPC15	ANXA7	AP5S1	ARAP2	AREL1	ARAP1	ARHGEF4	ARMCX3	ARNT2	ATAD2B	ATP2B4	BTF3	BRF2	C16orf91	CSAD	DEK	DIP2B	ELK4	DOCK6	ERLIN1	EP300	FAM227B	EMD	ELOVL1	FNBP4	GIN1	GLRX5	HEG1	HUS1	ITGAV	KLF8	INO80	LNP1	L3MBTL3	KRAS	LINC01003	LPXN	NFYB	PSD	PRICKLE2-AS1	PXN	RPGR	SAMD10	TSNAX-DISC1
ALDH3B2	ALG14	ALDOA	ALMS1	ALYREF	ANKRD11	ANAPC16	AP1AR	AP5Z1	AREL1	ARF1	AREL1	ARHGEF5	ARMCX6	ARNTL	ATAD3A	ATP6AP1L	BTG3	BRPF3	C17orf58	CSGALNACT1	DENND2D	DIP2C	EMD	DPH6	ERMARD	EPB41L2	FAM43B	EML2	ELOVL3	FNIP1	GINS2	GMPPB	HELZ2	IER2	ITIH5	KLHDC8B	ISOC2	LOC100132831	LBR	LARP4	LINC01229	LSM14A	NINL	PUS3	PRPF40B	RAD18	RPL32	SAP30	TSSC4
ALDH4A1	ALG2	ALDOC	ALOX5	AMBRA1	ANKRD12	ANAPC4	AP1B1	APAF1	ARF1	ARF4	ARF1	ARHGEF6	ARPC1A	ARPC1B	ATAD5	ATP6V0A1	BUD13	BRWD1	C19orf47	CSMD3	DENND3	DIS3L2	EML4	DPP9	ERO1B	EPB41L5	FAM76A	EMP1	EMC9	FOXJ2	GK	GNB2	HERC2P7	IFT140	JMJD8	KLHL18	JAK1	LOC100287944	LDB1	LDB1	LINC01481	MAGI3	NKD1	QRICH1	PRR12	RALGPS2	RPS11	SCN4A	TTBK1
ALDH5A1	ALG3	ALG1	ALPK3	AMD1	ANKRD13A	ANAPC5	AP1G1	APBB1	ARF3	ARF6	ARF3	ARHGEF9	ARPC4-TTLL3	ARRB1	ATAT1	ATP6V0CP3	C11orf24	BRWD3	C19orf48	CSNK1G2	DENND6B	DISP1	EML5	DPY19L3	ESYT3	EPC1	FAM76B	EMSY	ENDOG	FOXN2	GK2	GOLGA2	HERC6	IFT81	JUN	KMT2B	JARID2	LOC101927402	LETM2	LETM2	LMBRD2	MAML1	NKRF	RAB11FIP3	PSEN2	RASAL3	RSBN1	SERTAD1	TULP2
ALDH6A1	ALG5	ALG10	ALS2	AMDHD2	ANKRD13B	ANGEL2	AP1S2	APBB2	ARF4	ARFGAP1	ARFGAP1	ARID1A	ARPP21	ARRB2	ATCAY	ATP6V1A	C11orf74	BSN	C19orf54	CTBP2	DEPDC5	DIXDC1	ENC1	DSN1	ETV3	EPG5	FAM83G	ENKD1	ENHO	FOXP1	GLYCTK	GOLPH3L	HEXIM2	IL4R	KBTBD11-OT1	KRI1	JPH4	LOC101927635	LIFR	LIN28B	LOC101927420	MAP2	NOVA2	RAB40B	PTBP1	RASD2	SAP130	SERTAD4-AS1	TXNDC12
ALDH7A1	ALG6	ALG11	ALS2CL	AMER1	ANKRD13C	ANGPT1	AP2A1	APC	ARF5	ARFGEF1	ARFGAP2	ARID2	ARRB2	ARRDC1	ATE1	ATP6V1C1	C11orf96	BTBD2	C1GALT1	CTDP1	DERA	DLG4	ENTPD7	DTX4	EXD3	EPHB1	FBF1	ENTPD7	ENTPD2	FOXP2	GMEB1	GOT1	HEY1	INO80B	KBTBD12	LARP1B	KANSL1	LOC102723335	LIMA1	LIN52	LOC102723701	MAP3K4	NR2C2AP	RAB40C	PTER	RASL11A	SCMH1	SETD1B	U2AF1L4
ALDH9A1	ALG8	ALG12	ALYREF	AMER3	ANKRD13D	ANK3	AP2B1	APC2	ARFGAP1	ARFGEF2	ARFGAP3	ARID3B	ARRDC3	ARRDC2	ATF3	ATP6V1H	C12orf56	BYSL	C1orf174	CTDSPL2	DESI2	DMXL1	EPB41L2	DZANK1	EXO1	EPM2AIP1	FBXL13	EPB41L2	EPAS1	FPGS	GMPPB	GPR108	HIP1R	INPP1	KCNIP1	LDB1	KAT5	LOC643711	LINGO2	LINC00461	LOC392452	MAPK6	NR2F1	RABEP2	RAB39A	RASSF4	SCML2	SGO2	UBAP2L
ALDOB	ALK	ALG13	AMACR	AMFR	ANKRD16	ANKH	AP3B1	APEH	ARFGAP3	ARFGEF3	ARFIP2	ARID4A	ARSB	ARRDC3	ATF4	ATP7A	C12orf66	C11orf24	C1orf198	CTF1	DGKZ	DNAJA1	EPB41L4A	DZIP1L	EXOC8	ERO1B	FBXO32	EPC1	EPB41L4B	FRMD4A	GOLGA1	GPR180	HLA-J	INSR	KCNJ4	LEMD2	KAT7	LOC728024	LMAN1	LINC00886	LOC554206	MARCH3	NRF1	RANBP17	RAB40B	RBM19	SDCCAG8	SH2D6	UBQLN4
ALDOC	ALKBH1	ALG14	AMBRA1	AMIGO1	ANKRD17	ANKHD1-EIF4EBP3	AP3M1	APEX1	ARFGEF2	ARFIP1	ARGLU1	ARID5B	ARV1	ARSA	ATF5	ATP8A2	C12orf75	C11orf87	C1orf43	CTNNA3	DHRS13	DNAJB14	EPC1	E4F1	EYA3	ERP29	FBXO36	EPC2	EPHB6	FURIN	GPATCH2	GPR85	HMGCS2	IPO4	KCNMA1	LIG1	KATNA1	LPXN	LMAN2L	LMTK2	LOC644656	MBTPS1	NT5C3A	RASA4B	RALGPS1	REEP4	SEC14L1	SHISA2	UBTF
ALG1	ALKBH2	ALG2	AMD1	AMMECR1L	ANKRD28	ANKLE2	AP4B1	APEX2	ARFIP1	ARFIP2	ARHGAP17	ARIH1	ASAP1	ARSB	ATF6	ATP8B2	C14orf28	C12orf49	C1orf74	CTNS	DHRS3	DNAJC14	EPC2	EARS2	FADD	ERRFI1	FDXR	EPM2AIP1	EPN1	FYN	GPR160	GPX4	HNRNPC	IQCG	KCNMB3	LIMA1	KCNAB2	LRFN4	LMBR1L	LNX1	LRBA	MED1	NUAK2	RASAL3	RAPGEF4	RELT	SEC24D	SIN3A	UCK1
ALG10	ALKBH3	ALG3	AMER1	AMOT	ANKRD31	ANKMY2	AP4E1	APH1A	ARFIP2	ARGLU1	ARHGAP19	ARL14EP	ASB1	ARSK	ATF6B	ATP9A	C15orf41	C12orf56	C1QL2	CTTNBP2NL	DHX37	DNMT3A	EPHA6	ECHDC2	FAM110A	ESPN	FERMT1	EPSTI1	ERP29	FZD6	GPR61	GRHL1	HOXA10-AS	IRAIN	KCNN4	LINC00884	KCNK1	LRRTM1	LMO1	LOC100272217	LRCH1	MED12L	NUDT16P1	RASGEF1C	RBBP4	REV1	SERPINE2	SKIDA1	USP35
ALG11	ALKBH5	ALG5	AMER3	AMOTL2	ANKRD33B	ANKRD10	AP4S1	APH1B	ARGLU1	ARHGAP1	ARHGAP23	ARL4A	ASB3	ASAP2	ATF7IP	ATPAF2	C16orf71	C12orf65	C20orf27	CUL9	DHX38	DOCK10	EPHA7	EEF1A2	FAM122A	ESRRA	FGD3	ERCC8	ESCO1	G2E3	GRAMD4	GRN	HOXC8	ISY1	KCTD1	LINC00886	KCNN3	LRWD1	LNX2	LOC100287944	LRP10	MEST	NYAP1	RASSF7	RBM47	REXO1	SERTAD2	SLC14A1	USP40
ALG13	ALKBH8	ALG6	AMFR	AMPD2	ANKRD34A	ANKRD11	AP5M1	APLP1	ARHGAP1	ARHGAP12	ARHGAP27	ARL4D	ASB8	ASB3	ATF7IP2	ATR	C16orf74	C12orf75	C2orf49	CUTC	DIMT1	DOCK11	EPS15	EFCAB11	FAM124A	ETAA1	FGD6	ERGIC1	EVI5L	GAB1	GREM1	GTDC1	HOXD8	ITIH5	KDELR3	LINC00993	KIAA0232	LSP1	LOC101927267	LOC101927989	LRP12	METTL4	NYAP2	RASSF8	RBM48	RFWD3	SETD4	SLC16A10	WASF2
ALG2	ALMS1	ALG8	AMIGO1	AMPD3	ANKRD37	ANKRD12	AP5S1	APMAP	ARHGAP12	ARHGAP17	ARHGAP32	ARL5B	ASCC1	ASB8	ATG10	ATRX	C18orf25	C15orf41	C2orf88	CXorf40B	DLG3	DOCK4	ERBIN	EFEMP2	FAM126A	ETV1	FHOD1	ETAA1	FAAP20	GALM	GRPEL2	GTF2E1	HPCAL1	JADE1	KDM2B	LINC01411	KIAA0355	LTBP1	LOC101927989	LOC728024	LRRC1	MFAP3L	OGFOD1	RBM15B	RCCD1	RFX1	SFXN5	SLC18B1	WDPCP
ALG5	ALOX5	ALK	AMMECR1L	AMY2B	ANKRD40	ANKRD13A	AP5Z1	APOE	ARHGAP20	ARHGAP18	ARHGAP33	ARL6IP6	ASCC2	ASCC1	ATG101	ATXN1	C19orf12	C16orf71	C3orf67	CXorf56	DMXL1	DOCK9	ERLIN2	EHMT2	FAM155A-IT1	EXOC6B	FICD	ETS1	FADS2	GALNT12	GRWD1	GTF3C5	HRH1	JADE2	KDM5B	LINGO3	KIAA0513	LYPD6B	LOC101928617	LOC728743	LRRC4	MFSD5	OLIG1	RBM33	RECQL5	RGS14	SLC25A25	SLC1A1	WDR46
ALG6	ALPK3	ALKBH1	AMOT	AMZ2	ANKRD42	ANKRD13B	APAF1	APOLD1	ARHGAP21	ARHGAP20	ARHGAP39	ARL8A	ASH1L	ASCC2	ATG13	ATXN1L	C19orf54	C16orf74	C5orf22	CYB561D1	DNAJC1	DSP	ERMAP	EIF2AK3	FAM160A2	F2RL2	FIGNL1	ETV5	FAM104A	GAPVD1	GSE1	GTPBP1	ID1	JPH1	KDM6A	LLGL1	KIF21B	LYPLA2	LOC101930071	LONRF3	LRRC6	MFSD6	ORAI1	REEP2	RHBDD1	RHOXF1	SLC39A14	SLC30A7	WDR89
ALG8	ALS2	ALKBH2	AMOTL2	AMZ2P1	ANKRD44	ANKRD13C	APBA1	APP	ARHGAP23	ARHGAP22	ARHGAP44	ARMC1	ASPSCR1	ASPHD1	ATG16L1	ATXN2	C1orf131	C16orf91	C5orf51	CYFIP1	DNAJC28	DTNA	ERO1A	ELF2	FAM163A	FAM110A	FKBP14	ETV6	FAM126A	GATAD2B	GTF2H1	HAUS7	IDH2	KANSL1-AS1	KIAA1958	LMO7	KLF9	MAML1	LOC389895	LRFN4	LRRCC1	MIA-RAB4B	ORC6	RELA	RINL	RORA	SLCO3A1	SLC4A11	WDTC1
ALG9	ALS2CL	ALKBH3	AMPD3	ANAPC1	ANKRD46	ANKRD13D	APBA3	APPBP2	ARHGAP26	ARHGAP23	ARHGAP6	ARMC10	ASTE1	ASPHD2	ATG2A	ATXN2L	C1orf198	C16orf95	C6orf52	CYHR1	DNM2	DTNBP1	ESPN	ELL2	FAM184A	FAM118A	FKBP9	EXO1	FAM174B	GBA	GTF2H2C	HBA2	IER2	KANSL1L	KIF16B	LOC100128164	KLHL15	MANSC1	LPAR3	LRRC28	LSP1	MID1	OSBPL7	RELT	RNF121	S100A2	SLX4IP	SLC4A7	XKR6
ALK	ALYREF	ALKBH5	AMY2B	ANAPC10	ANKRD49	ANKRD16	APBB2	APPL2	ARHGAP29	ARHGAP32	ARHGAP8	ARMC2	ASTN2	ASPSCR1	ATG4C	ATXN7	C1orf52	C17orf58	C8orf37	CYP2U1	DNMT1	DTX4	EVA1C	EML2	FAM217A	FAM149A	FKBPL	EXOSC2	FAM189A2	GDPD1	GTF3C3	HEBP1	IFFO2	KAZN	KIFC3	LOC101928000	KMT2D	MAP1S	LPCAT3	LRRTM2	LTN1	MIOS	PAPOLG	REXO1	RP2	SAMD1	SMC5	SLC6A8	YPEL4
ALKBH1	AMACR	ALKBH8	AMZ2P1	ANAPC15	ANKRD50	ANKRD17	APBB3	AQR	ARHGAP31	ARHGAP5	ARHGDIA	ARMC5	ASXL1	ASTE1	ATG4D	ATXN7L1	C1orf74	C18orf25	C8orf37-AS1	CYP4V2	DNPEP	DUSP8	EXOC6	EML6	FAM227B	FAM160A2	FLOT2	F12	FAM214B	GGCX	GTPBP2	HIBADH	IFIH1	KBTBD8	KMT2E-AS1	LOC105376114	KRCC1	MAP2K3	LRCH2	LSM12	LYST	MIR4500HG	PAQR5	RFX1	RPUSD1	SAMD11	SNAP25-AS1	SNAPC4	ZBTB26
ALKBH2	AMBRA1	ALMS1	ANAPC1	ANAPC4	ANKRD52	ANKRD20A8P	APC	ARAF	ARHGAP33	ARHGAP6	ARHGEF1	ARMC6	ASXL2	ASTN2	ATG9A	ATXN7L3	C2CD2	C19orf47	C9orf85	DAB2	DOK3	DYRK1A	F8	ENGASE	FAM229B	FAM169A	FOXN2	FADS2	FAM219A	GIGYF1	GUCY1A2	HINFP	IFIT1B	KCNJ8	KRBA1	LOC148709	LACC1	MAP2K7	LRIG1	LZTS3	LZTS3	MIR568	PAQR7	RGMA	S100A2	SATB1	SNHG16	SNCA	ZCCHC8
ALKBH5	AMD1	ALPK3	ANAPC10	ANAPC5	ANKRD54	ANKRD26	APEH	ARAP1	ARHGAP39	ARHGAP8	ARHGEF10	ARMC7	ATAD1	ASXL2	ATIC	AVPI1	C2CD2L	C19orf48	CA5B	DAB2IP	DPF1	DYRK2	FAM107A	EP300	FAM50B	FAM171A2	FOXP4	FAM107A	FAM227B	GINM1	GVQW2	HLA-J	IFIT2	KCNMB3	KRBOX1	LOC200772	LATS2	MAP3K11	LRP12	MAGED1	MBD2	MIR8072	PARN	RGS11	S100PBP	SCML1	SNX32	SNCAIP	ZDHHC16
ALKBH8	AMER1	ALS2	ANAPC4	ANGEL1	ANKRD9	ANKRD26P1	APEX2	ARAP2	ARHGAP5	ARHGEF1	ARHGEF10L	ARMC9	ATAD2	ASXL3	ATM	AXIN1	C3orf38	C19orf54	CA5BP1	DAGLB	DPF3	EBF3	FAM118A	EPB41L4B	FAM53B	FAM184A	FRG1DP	FAM110A	FAM234A	GK5	H6PD	HMBS	IFIT3	KCNN1	KSR1	LRFN2	LCMT1	MAP3K14	LRP2BP	MAGI2	MBTPS2	MKNK2	PARP11	RHOBTB2	SDE2	SCUBE2	SOCS6	SOX12	ZFC3H1
ALMS1	AMER2	ALS2CL	ANAPC5	ANGEL2	ANKS1A	ANKRD28	API5	AREL1	ARHGAP6	ARHGEF10L	ARHGEF11	ARMCX5-GPRASP2	ATAD2B	ATAD1	ATN1	AZIN1	C4orf46	C1GALT1	CABLES1	DBP	DPP9	EBPL	FAM122A	EPG5	FAM83G	FAM189A2	FRMD6	FAM110B	FAM89B	GLDN	HAS3	HMG20B	IFITM10	KDM3A	LACC1	LRRC3B	LEMD3	MARK3	LRRC28	MAL2	MCM6	MMADHC	PARP16	RILPL1	SEMA5B	SDHAF1	SPRY1	SP2	ZFP1
ALPK3	AMER3	ALYREF	ANGEL1	ANGPT2	ANKS1B	ANKRD31	APLP2	ARF6	ARHGDIA	ARHGEF11	ARHGEF17	ARMT1	ATAD3A	ATAD5	ATP13A1	B3GALNT1	C5orf34	C1orf174	CABLES2	DCAF16	DPY19L3	EDRF1	FAM124A	ERCC6	FANCC	FAM20B	FRMD8	FAM111A	FANCC	GLYCTK	HBEGF	HMGB2	IFRD1	KDM4C	LETM2	LRRC55	LHFPL2	MATN3	LRRN3	MAP3K12	MCM8	MTDH	PCDHGA1	RNF166	SEMA6C	SELENBP1	SPRY2	SPATA2L	ZFP2
ALS2	AMFR	AMBRA1	ANGEL2	ANK1	ANKS3	ANKRD33B	APMAP	ARFGAP1	ARHGEF1	ARHGEF12	ARHGEF18	ARNTL	ATAD5	ATAT1	ATP13A2	B3GAT3	C5orf51	C20orf194	CABP1	DCAF4L1	DSCAM	EFCAB14	FAM135A	ESPN	FANCD2	FAM222A	FRS2	FAM156A	FANCE	GLYR1	HBP1	HMGN2	IL17RD	KDM5A	LIG3	LRRC75A	LIMD2	MCM7	LTBP1	MAX	ME3	MTMR3	PCK2	RNPEPL1	SERPINE2	SGK1	SRBD1	SPECC1	ZFYVE26
ALS2CL	AMIGO1	AMD1	ANGPT2	ANK3	ANKZF1	ANKRD34A	APP	ARFGAP3	ARHGEF10L	ARHGEF18	ARHGEF25	ARPC4-TTLL3	ATAT1	ATE1	ATP1A1	B3GLCT	C6orf47	C20orf27	CABYR	DCP1B	DTNB	EFHD1	FAM149A	ESRRA	FANK1	FAM228B	FSCN1	FAM161A	FARS2	GMEB2	HDHD2	HNRNPC	ING1	KIAA1958	LIN28B	LRRC8A	LINC00884	MCRIP1	MAF1	MBTD1	MED1	MYRIP	PCTP	RPS6KB2	SERTAD2	SHMT2	SRGAP2	ST3GAL2	ZFYVE28
ALYREF	AMMECR1L	AMDHD2	ANK2	ANKFY1	ANP32A	ANKRD35	APPBP2	ARFGEF1	ARHGEF11	ARHGEF25	ARHGEF37	ARPIN	ATE1	ATF5	ATP1A2	B4GALT1	C6orf52	C2CD2L	CACNA1B	DDIT4	DUS3L	EHBP1	FAM149B1	EVA1C	FARP1	FAM3B	FTCDNL1	FAM184A	FASTK	GNE	HERC3	HNRNPUL1	INTS2	KIF13A	LINC00431	LRRTM1	LINGO1	MDM2	MAMSTR	MCF2L	MED14OS	NAA60	PDE8B	RPUSD1	SERTAD3	SHOX2	SRRT	STAG1	ZKSCAN5
AMACR	AMN1	AMER1	ANK3	ANKH	ANP32AP1	ANKRD37	APPL2	ARFGEF2	ARHGEF12	ARHGEF28	ARHGEF4	ARRB2	ATF2	ATF6	ATP1A3	B4GALT3	C8orf82	C2orf81	CACNA1C	DDX19A	DUSP28	EHD4	FAM155A	EXOC2	FASTKD1	FAM53B	FTSJ3	FAM193B	FBXO24	GNPNAT1	HEY2	HNRNPUL2-BSCL2	IPMK	KIF26B	LINC00863	LRWD1	LOC100272217	MED16	MAP3K11	MCM7	METAP1D	NADK2	PDGFB	RRAS2	SGO2	SIPA1L2	SSRP1	STAT5A	ZNF132
AMBRA1	AMOT	AMER2	ANKFY1	ANKHD1-EIF4EBP3	ANP32B	ANKRD42	AQP11	ARFIP1	ARHGEF18	ARHGEF5	ARHGEF40	ARRDC1	ATF3	ATF6B	ATP23	B9D1	C8orf88	C3orf18	CACNA1H	DDX46	DUSP7	EIF2S3	FAM160A2	EXOC4	FBXL12	FAM53C	FURIN	FAM217B	FBXO33	GOLGA4	HLA-DPA1	HOMEZ	IRF1	KLHL15	LINC00884	LSP1	LOC100507507	MED25	MAP4K3	MCOLN1	METTL15	NASP	PDP2	SCAMP5	SH3D19	SLC16A7	ST13P4	STX11	ZNF134
AMD1	AMOTL2	AMER3	ANKH	ANKIB1	ANP32E	ANKRD44	AQR	ARFIP2	ARHGEF28	ARHGEF6	ARHGEF6	ARRDC2	ATF4	ATF7IP	ATP2C2	B9D2	C9orf40	C3orf67	CACNB4	DDX56	E2F4	EIF3J	FAM160B1	EXOSC6	FBXL17	FAM76B	GABPB1	FAM221A	FBXO46	GOLPH3	HMGA1	HOXA4	ISOC2	KLHL18	LINC00909	LSR	LOC100653233	MED26	MAPK7	MDGA2	METTL3	NEFM	PDZRN3	SCN1B	SHF	SLC17A7	STAT2	SYT3	ZNF140
AMDHD2	AMPD3	AMFR	ANKLE2	ANKMY2	ANTXR1	ANKRD46	ARAF	ARG2	ARHGEF3	ARHGEF7	ARHGEF9	ARRDC3	ATF6B	ATF7IP2	ATP6AP1	BACH1	CA5BP1	C5orf22	CACNG4	DDX58	ECHDC2	EIF4A1	FAM161A	FAAP20	FBXL4	FAM81A	GAK	FAM222A	FBXO48	GPATCH8	HMGB2	HOXA6	ISYNA1	L3MBTL3	LINC00938	LSS	LOC101927420	MEIS1	MARCH3	MEF2D	MEX3B	NET1	PHC1	SEC24D	SIL1	SLC25A35	STK10	TCOF1	ZNF165
AMER1	AMZ2	AMIGO1	ANKMY2	ANKRD11	ANTXR2	ANKRD49	ARAP1	ARHGAP12	ARHGEF37	ARID1B	ARID2	ARSA	ATF7IP2	ATG16L1	ATP6V0A1	BACH2	CAAP1	C5orf51	CACUL1	DEK	EDC4	EIF4E3	FAM169A	FAAP24	FBXO10	FAM83G	GALK2	FAM76A	FCGBP	GPHN	HMGN1	HOXA9	ITGA6	LATS1	LINC01184	LTBR	LOC283856	MEIS3	MARCKS	METAP1D	MFSD4B	NF1	PHF21A	SETD1B	SLC16A2	SLC39A13	STUM	TES	ZNF17
AMER2	AMZ2P1	AMMECR1L	ANKRD10	ANKRD13A	ANXA11	ANKRD52	ARAP2	ARHGAP19	ARHGEF4	ARID2	ARL10	ASAP2	ATG10	ATG2A	ATP6V0C	BAG6	CABYR	C6orf89	CALD1	DENND1A	EEF1A1	EIF4EBP2	FAM172A	FAM102A	FBXO25	FANCE	GAS2	FAM76B	FCHSD1	GPR160	HMGN5	HOXB6	ITGAV	LBR	LINC01229	LUC7L2	LOC344967	METTL17	MBD6	METRNL	MGA	NFE2L1	PHKA2	SEZ6L	SLC25A13	SLC45A3	STX11	TET2	ZNF181
AMER3	ANAPC1	AMOT	ANKRD11	ANKRD13B	ANXA4	ANKRD54	ARCN1	ARHGAP23	ARHGEF5	ARID3A	ARL13B	ASAP3	ATG101	ATG2B	ATP6V1F	BAHD1	CACNA1D	C8orf88	CALY	DERL1	EEF1D	EIF4G3	FAM184A	FAM118A	FBXW9	FANCL	GAS7	FAM83G	FCHSD2	GPR37	HNRNPA1L2	HOXC6	JADE3	LCMT2	LMO7	LY9	LONP1	METTL25	MBOAT2	MFAP3L	MGME1	NFIA	PIGV	SH3GL1	SLC25A42	SLC4A2	SYCP2	TET3	ZNF184
AMFR	ANAPC10	AMOTL1	ANKRD12	ANKRD13D	ANXA6	ANKRD9	AREL1	ARHGAP26	ARHGEF6	ARID3B	ARL4A	ASB3	ATG12	ATG4D	ATP8B1	BAIAP2	CACNB1	C9orf16	CAMK1	DESI1	EFHB	EIF5A2	FAM193B	FAM222A	FCGR2B	FAXDC2	GDF9	FARP1	FDXR	GREB1L	HNRNPC	HPCAL4	JAG1	LEMD3	LNPEP	LYPD6B	LRRC20	METTL8	MCCC2	MFSD4B	MICU1	NIPBL	PKP2	SIM2	SLC26A2	SLC4A4	TAF1	TFR2	ZNF2
AMIGO1	ANAPC11	AMOTL2	ANKRD13A	ANKRD16	AP1AR	ANKS3	ARF6	ARHGAP27	ARID2	ARID3C	ARL4D	ASB7	ATG16L1	ATG7	ATP8B2	BAMBI	CADPS2	C9orf85	CAMK2B	DET1	EFNB1	ELF2	FAM222B	FAM227B	FEN1	FBRS	GEMIN5	FBXL20	FKBP8	GRK5	HOMEZ	HSCB	JAK2	LIMK2	LOC100129603	LYPLA2	LRRC4C	MFAP3	MCM7	MFSD5	MIR22HG	NISCH	PLAG1	SIT1	SLC27A1	SLC6A8	TAF5	TGFB2	ZNF229
AMMECR1L	ANAPC13	AMPD2	ANKRD13B	ANKRD17	AP1B1	ANO3	ARFGAP1	ARHGAP31	ARID3A	ARID4A	ARL6IP4	ASB8	ATG2B	ATL2	ATPAF2	BANK1	CALCA	CA11	CAMK2D	DGAT1	EIF4E2	ELMOD2	FAM53A	FAM53B	FHAD1	FBXL12	GEMIN8	FBXL8	FKBP9	GSAP	HOXA9	HSPA1B	JRKL	LIN28B	LOC100272217	MAD1L1	LRRC58	MFSD4B	MCM8	MGA	MIS12	NOVA1	PLEKHF1	SKIL	SLC35F3	SMAD9	TAOK2	TIAM2	ZNF233
AMN1	ANAPC15	AMPD3	ANKRD13C	ANKRD24	AP1G1	ANO4	ARFGAP3	ARHGAP39	ARID4A	ARID4B	ARL6IP6	ASCC1	ATG4A	ATM	ATXN1L	BANP	CALCRL	CA5B	CAMKK2	DGAT2	ELK1	ELOVL7	FAM53B	FAM71E1	FILIP1L	FBXO10	GEN1	FBXO24	FKRP	GSG1L	HOXB3	HYLS1	KAT6B	LINC00863	LOC100500773	MAGI2	LRRC8A	MFSD5	MED12L	MICAL1	MLLT10	NPAS3	PLEKHF2	SLC19A1	SLC39A11	SMARCAL1	TBC1D15	TJAP1	ZNF239
AMOT	ANAPC16	AMPH	ANKRD13D	ANKRD26	AP1G2	ANO5	ARFGEF1	ARHGAP44	ARID4B	ARID5B	ARL8A	ASCC2	ATG5	ATN1	ATXN2	BASP1	CALD1	CABIN1	CAMTA2	DGCR8	ELK4	EMD	FAM76B	FAM89A	FKBP11	FBXO38	GLIS2	FBXO32	FLNA	GTDC1	HOXB4	HYOU1	KAZN	LINC00938	LOC102723701	MAN2A2	LSG1	MGC34796	MEF2C	MID1	MMP16	NR2F1	PLIN3	SLC22A5	SLC43A2	SMCO4	TBC1D4	TMEM168	ZNF268
AMOTL1	ANAPC2	AMZ2	ANKRD16	ANKRD28	AP1M1	ANP32A	ARFGEF2	ARHGAP5-AS1	ARIH1	ARIH1	ARMC5	ASCC3	ATM	ATP13A1	ATXN2L	BATF2	CALML4	CABYR	CANT1	DGKQ	ELL2	EML1	FANCD2	FANCG	FKBP14	FBXW4	GLYCTK	FBXO46	FLT1	HBEGF	HOXB6	ID2	KCNA3	LINC00993	LOC105373021	MAN2C1	LSM5	MIB2	METTL16	MIEF1	MMS22L	NR3C1	PLTP	SLC27A4	SLC4A5	SNAP25-AS1	TBC1D8B	TMEM198	ZNF304
AMOTL2	ANAPC4	AMZ2P1	ANKRD17	ANKRD31	AP1S1	ANP32AP1	ARFIP1	ARHGAP6	ARL13B	ARL13B	ARMC6	ASH1L-AS1	ATMIN	ATP13A3	ATXN7	BAX	CAMK2N2	CACNA1D	CAPN10	DHFR	ELOF1	EMSY	FANK1	FANCI	FLJ42627	FCHSD1	GMEB1	FGD6	FLYWCH1	HDAC6	HOXB7	IDH3G	KCNH2	LINC01184	LOC148709	MANSC1	LSR	MICAL3	MEX3C	MIR4444-1	MOCS1	NR3C2	PMEPA1	SLC38A10	SLC7A7	SNCAIP	TBL3	TONSL	ZNF324
AMPD2	ANAPC7	ANAPC1	ANKRD2	ANKRD34C-AS1	AP1S2	ANP32E	ARFIP2	ARHGEF1	ARL4A	ARL15	ARMC9	ASPHD1	ATP10D	ATP2B3	ATXN7L3	BAZ1B	CAMKK2	CACNB1	CAPN15	DHRS12	ELOVL1	EP300	FAR2	FARP1	FNBP4	FDXR	GOLGA2	FGF7	FOXO6	HDC	HRH2	IFT140	KCNJ14	LINC01229	LOC554206	MAP3K11	LTV1	MID1	MICAL1	MLF2	MORC4	NR4A1	PMS2	SLC4A11	SLITRK1	SNX5	TCTN3	TOX3	ZNF358
AMPD3	ANGEL1	ANAPC10	ANKRD20A8P	ANKRD37	AP2A1	ANTXR1	ARHGAP1	ARHGEF10L	ARL5B	ARL4A	ARNT	ASPSCR1	ATP11A	ATP2C2	ATXN7L3B	BAZ2A	CANT1	CACNB2	CAPN5	DHX34	EMD	EPB41	FBLL1	FASTKD1	FOS	FGD1	GPAT3	FICD	FOXP4	HEBP1	HS2ST1	IFT27	KCNJ5	LMLN	LOC644656	MARK2	LUC7L2	MINPP1	MIIP	MMS19	MPP5	NR4A3	POLA1	SLC6A8	SMIM10L2A	SOX18	TDP1	TP53	ZNF362
AMY2B	ANGEL2	ANAPC11	ANKRD24	ANKRD40	AP2B1	ANTXR2	ARHGAP12	ARHGEF11	ARL6	ARL5A	ARNT2	ASTE1	ATP13A1	ATP6AP1L	AURKA	BBC3	CAPN14	CACNG7	CARHSP1	DHX37	EML2	EPB41L2	FBXL20	FBRSL1	FOXO4	FGF14	GPATCH2	FIGN	FRMD8	HERC2P7	HSPA1B	IGBP1	KCNN1	LMO7	LRAT	MAU2	LYPD6B	MIR3124	MIR22HG	MORC2	MSANTD4	NRF1	POLD1	SLC7A5	SNRPF	SPATA2L	TET2	TPRA1	ZNF420
AMZ2P1	ANGPT1	ANAPC15	ANKRD26	ANKRD42	AP2M1	ANXA11	ARHGAP17	ARHGEF18	ARL8A	ARL5B	ARNTL	ATAD1	ATP1A2	ATP6V0A2	AURKAIP1	BBS4	CARD6	CALR	CBR4	DIDO1	ENDOV	EPB41L4A	FBXL4	FBXO27	FOXO6	FGFR1OP2	GPATCH4	FKBP14	FSD1	HERC4	ID3	ILF2	KCTD11	LOC100128288	LRIF1	MCRIP2	LYPLA2	MIR6724-4	MKI67	MOSPD1	MSH2	NRXN3	PPAT	SLC7A6	SP1	SPHK1	THAP5	TPST2	ZNF436
ANAPC1	ANGPT2	ANAPC2	ANKRD26P1	ANKRD44	AP2S1	ANXA6	ARHGAP19	ARHGEF25	ARMC10	ARL6	ARPC4-TTLL3	ATAD2	ATP1A4	ATP6V1A	AXIN1	BBS5	CARF	CAMK1	CBWD1	DIRAS1	ENG	EPN2	FBXO10	FBXO32	FOXP1	FHAD1	GPN2	FLJ44635	FTSJ1	HMG20B	IER2	IMP3	KCTD12	LOC100272217	LRRC1	MCUR1	LYRM1	MIR8072	MLLT1	MRRF	MSH6	NUDT3	PPP6R3	SLC9A5	SP4	SPHK2	TJAP1	TRABD	ZNF446
ANAPC10	ANK1	ANAPC4	ANKRD28	ANKRD46	AP3B1	ANXA7	ARHGAP20	ARHGEF28	ARMC5	ARMC2	ARPIN	ATAD3A	ATP23	ATP7A	B3GALT4	BBX	CARNMT1	CAMKK1	CBWD6	DIXDC1	ENGASE	EPSTI1	FBXO2	FBXO46	FRS2	FHIT	GPR137	FNIP1	FURIN	HMGA1	IFT140	INCENP	KIAA0895L	LOC101927402	LRRC46	MED1	LYRM7	MIS12	MMD	MTHFR	MSI2	NWD2	PRDM10	SMIM10L2A	SPACA6	SRBD1	TJP2	TRAF1	ZNF461
ANAPC2	ANK2	ANAPC5	ANKRD29	ANKRD49	AP3B2	AP1AR	ARHGAP21	ARHGEF3	ARMC7	ARMC5	ARPP21	ATAD5	ATP2B3	ATP8B3	B3GALT6	BCAR1	CARS2	CAMKK2	CBX4	DKFZP434H168	ENO3	ERAP1	FBXO33	FBXO8	FUNDC2P2	FILIP1	GPR176	FOXK2	FZR1	HMGB2	IKBKE	INGX	KIF20B	LOC101929057	LSM14B	MED15	LYRM9	MMAA	MMP15	MTHFSD	MTMR12	OGDHL	PSMB9	SNCAIP	SPIN3	SRL	TMEM132A	TRAF3IP2-AS1	ZNF517
ANAPC4	ANK3	ANAPC7	ANKRD31	ANKRD50	AP3D1	AP1B1	ARHGAP23	ARHGEF37	ARMC9	ARMC7	ARRB2	ATAT1	ATP2B4	ATPAF2	B3GAT3	BCAS3	CASC2	CAMSAP3	CBX6	DMRTC1	ENOPH1	ERC2	FBXO46	FDXACB1	FXYD5	FIZ1	GPR61	FOXN2	G6PC3	HMGN4	IL1RAPL1	INSM2	KIF7	LOC102724301	LUC7L2	MED16	MAGED1	MMP15	MMP16	MTUS2	MTO1	OGT	PTCH1	SNORA100	SPSB3	SRPK3	TMEM178A	TRIM62	ZNF549
ANAPC5	ANKFY1	ANGEL1	ANKRD33B	ANKRD52	AP3M1	AP1G1	ARHGAP26	ARHGEF4	ARMCX1	ARMC9	ARRDC1	ATF2	ATP2C1	ATR	B3GLCT	BCL2	CASP8AP2	CAPG	CBX7	DMXL1	EPB41L2	ERGIC1	FCHO2	FDXR	GAL3ST1	FKBP14	GPT2	FOXP1	G6PD	HMGXB3	IMP4	IPO13	KLF11	LOC200772	MAGIX	METRNL	MAGOH	MMP28	MORC2	MYO18A	MYH7B	PAFAH1B1	PTPRC	SORD	SRF	SRRM4	TMEM198B	TRIM8	ZNF551
ANAPC7	ANKH	ANGEL2	ANKRD34A	ANKRD54	AP3S1	AP1S2	ARHGAP31	ARHGEF5	ARMCX5-GPRASP2	ARMCX2	ARRDC2	ATF3	ATP6V0A2	ATXN1	B3GNT5	BCL2L1	CASZ1	CAPN1	CC2D1B	DNAJB3	EPB41L4B	ERGIC2	FCHSD2	FGD1	GALNT16	FKBP9P1	GRIK2	FOXP2	GABPB1	HNRNPA1L2	IMPACT	IQCB1	KLHDC8B	LOC389895	MAML3	MFSD13A	MAMDC2	MNT	MOSPD1	NAA40	MYNN	PAK4	PUS10	SOX18	SSPN	ST3GAL4	TNFRSF11A	TSPAN4	ZNF552
ANGEL1	ANKHD1-EIF4EBP3	ANGPT1	ANKRD34C-AS1	ANKRD6	AP3S2	AP2A1	ARHGAP39	ARHGEF6	ARMCX6	ARMCX4	ARRDC4	ATF5	ATP6V0CP3	ATXN1L	B3GNTL1	BCL2L11	CAV1	CAPN15	CCAR1	DNAJC1	ERC1	ERLIN2	FEM1B	FHDC1	GAS2	FLNA	GRWD1	FPGS	GAL3ST1	HNRNPC	INCENP	IRF3	KLHL26	LOC643711	MAN2B2	MIB2	MANBAL	MPP3	MPHOSPH9	NAGPA	N4BP3	PAPOLB	PWWP2A	SPTBN4	STAG1	ST8SIA6	TP73	TTC12	ZNF580
ANGEL2	ANKMY2	ANGPTL4	ANKRD35	ANKS1A	AP4B1	AP2B1	ARHGAP5	ARHGEF7	ARNT	ARMCX5-GPRASP2	ARSA	ATF6	ATP6V0D1	ATXN2L	B4GALNT1	BCL6	CBLB	CAPN5	CCDC102A	DNAJC14	ERF	ERO1B	FGD5-AS1	FIGNL1	GATAD1	FNDC3A	GTF2H2C	FRAT2	GALK1	HNRNPR	INTS6	IRS1	KLHL35	LOC728554	MAP3K13	MID1	MAP3K11	MRM1	MRGPRF	NALCN	NADK2	PBLD	R3HCC1L	SRRM3	STIL	STAT5B	TRAF5	TTLL4	ZNF582-AS1
ANGPT1	ANKRD10	ANK2	ANKRD37	ANKS1B	AP4E1	AP3B1	ARHGAP5-AS1	ARHGEF9	ARNTL	ARMCX6	ARSG	ATF6B	ATP6V1A	ATXN7L1	B4GALT2	BCL7A	CBR4	CAPNS1	CCDC124	DNAJC16	ERGIC1	ERRFI1	FGGY	FKBP11	GBA	FNIP1	GTF3C2	FREM2	GALNT9	HOMEZ	INTS6L	JUN	KLK1	LOC730098	MAPK7	MINK1	MAP3K13	MRPL43	MSANTD2	NAPA	NDC1	PCBP1	RAB39A	SRSF12	STK11	STAT6	TRMT1	TTYH2	ZNF658B
ANGPT2	ANKRD11	ANK3	ANKRD40	ANKS3	AP4S1	AP3M1	ARHGAP6	ARID1A	ARPC1A	ARMT1	ARSK	ATF7	ATP6V1C1	AURKAIP1	B4GALT3	BCL9	CBX3	CARHSP1	CCDC125	DNAJC28	ERI2	ETFBKMT	FHDC1	FKBP15	GCN1	FOXJ2	GUCD1	FSCN1	GALT	HOPX	INTS8	JUNB	KNTC1	LRCH3	MAPKAPK2	MIR210HG	MAP3K14	MSL3P1	MSANTD4	NARS2	NELFA	PCBP1-AS1	RABEP2	SS18L1	STK17B	STBD1	TRMT10A	UBE2E1	ZNF692
ANGPTL6	ANKRD12	ANKFY1	ANKRD42	ANKZF1	AP5B1	AP3S2	ARHGAP8	ARID1B	ARPC1B	ARNT2	ARVCF	ATF7IP	ATP6V1D	AVEN	B9D1	BCLAF1	CBX4	CARM1	CCDC126	DNAJC9	ERMAP	ETV6	FILIP1L	FLNA	GCNT4	FOXK1	GYS1	FTCDNL1	GAPDH	HOXA4	INTS9	JUP	KYNU	LRP10	MAT1A	MIR3654	MAP3K7	MSTO1	MSL3P1	NAT8L	NHLRC3	PCDH8	RAD9A	SSBP4	STXBP5-AS1	STC1	TRMT61B	URB1-AS1	ZNF772
ANK2	ANKRD13A	ANKH	ANKRD44	ANO3	AP5M1	AP4E1	ARHGEF1	ARID2	ARPC4-TTLL3	ARPC1B	AS3MT	ATF7IP2	ATP6V1E1	AXIN1	B9D2	BCO2	CBX5	CARNS1	CCDC130	DNAL4	ERN1	EWSR1	FNBP1L	FLT1	GDF9	FOXO6	HAT1	FZD4	GAS6	HOXB5	IPPK	KANTR	L3HYPDH	LRP12	MAT2B	MIR6724-4	MAP7	MTERF4	MTA2	NCOA5	NNT	PCF11	RAP2B	SSH2	SUV39H1	SYT2	TRRAP	USP49	ZNF773
ANK3	ANKRD13B	ANKRD10	ANKRD46	ANO4	AP5S1	AP4S1	ARHGEF10L	ARID3A	ARRDC1	ARPC3	ASAP2	ATG10	ATP6V1G2-DDX39B	B3GALNT2	BABAM1	BCOR	CC2D1B	CARS2	CCDC167	DNMT1	ESRRG	F2R	FNDC3A	FNBP4	GDPGP1	FOXP1	HBEGF	FZD5	GATAD2B	HOXB9	IQCB1	KATNAL2	LAP3	LRRC1	MCM7	MIR99AHG	MAPK8	MTF1	MTF1	NEAT1	NOC3L	PCGF2	RAPGEF5	ST14	TAF1	TACR1	TSC22D4	VWA3B	ZNF774
ANKFY1	ANKRD13C	ANKRD11	ANKRD49	ANO6	AP5Z1	AP5B1	ARHGEF11	ARID3B	ARRDC2	ARPC4-TTLL3	ASB1	ATG101	ATP6V1H	B3GALT1	BACH1	BDH1	CC2D2B	CARTPT	CCDC184	DNMT3A	EVI5L	FAM107B	FNIP1	FOXK1	GIGYF2	FOXP4	HCFC1	GABPB1	GBA	HPCA	IRAIN	KATNB1	LATS2	LRRC14	MCM8	MISP	MARK3	MVB12A	MTFR2	NEK1	NPTX2	PCIF1	RASAL3	ST3GAL2	TAF15	TAGLN2	TSHZ1	WDCP	ZNF835
ANKH	ANKRD13D	ANKRD12	ANKRD50	ANO8	APAF1	AP5M1	ARHGEF12	ARID3C	ARRDC3	ARPP21	ASB2	ATG14	ATP7A	B3GALT5	BACH2	BDH2	CCDC113	CASKIN1	CCDC25	DOC2B	EXOC8	FAM110B	FNIP2	FOXO6	GINS2	FRMD4A	HELQ	GALNT14	GBF1	HPCAL4	IRF1	KAZN	LCAT	LRRC55	MCM9	MLLT10	MAST4	MYCBP	MTRR	NEU1	NR3C1	PCM1	RASSF8	ST3GAL4	TAF1A	TBX3	TSPAN6	WDR18	ZNF879
ANKHD1-EIF4EBP3	ANKRD16	ANKRD13A	ANKRD52	ANP32A	APBA1	AP5S1	ARHGEF18	ARID4A	ARSA	ARRB2	ASB3	ATG16L2	ATP8B1	B3GAT2	BAD	BDNF	CCDC12	CASP8AP2	CCDC47	DOCK4	EXOG	FAM120A	FOS	FOXP4	GIP	FRY	HERPUD2	GALNT16	GBGT1	HS3ST1	ISOC2	KBTBD12	LDLRAD3	LRRC6	MCMBP	MMAA	MCM7	MYNN	MXD4	NFIA	NREP	PCNP	RBBP8	ST7	TARS2	TET3	TSPOAP1	WRAP53	ZSWIM8
ANKIB1	ANKRD17	ANKRD13B	ANKRD54	ANP32AP1	APBA3	AP5Z1	ARHGEF28	ARID4B	ASAP2	ARRDC3	ASB6	ATG3	ATP8B2	B3GAT3	BAG4	BDP1	CCDC122	CBFA2T2	CCDC68	DOK3	EXOSC3	FAM122B	FOSL2	FSCN1	GLI4	FSCN1	HEXA	GAN	GCAT	HSP90B1	ISY1	KBTBD8	LGR4	LRRK1	MCPH1	MME	MCM8	NAA11	MYLIP	NFYC	NUP153	PCNT	RBM12	STAT5B	TATDN2	TJAP1	TTC21B	WWC1	ZW10
ANKLE2	ANKRD20A8P	ANKRD13C	ANKS3	ANP32B	APBB1	APAF1	ARHGEF3	ARIH1	ASB1	ARSA	ASB8	ATG4A	ATR	B3GNT5	BAG5	BEAN1	CCDC126	CBR4	CCDC85B	DONSON	EXOSC6	FAM13C	FOXJ2	FSTL3	GLTP	FSTL3	HIP1R	GAPVD1	GCNT2	HSPB11	ITCH	KCNMB3	LHFPL5	LTBP1	MCRS1	MOCS1	MCRIP1	NAA40	MYO1E	NHLRC1	NUP88	PCNX1	RBM15	STK17B	TBCCD1	TLE2	TTC23	WWC2	NA
ANKMY2	ANKRD24	ANKRD13D	ANKZF1	ANP32E	APBB2	APBA2	ARHGEF37	ARL13B	ASB2	ARSK	ASCL5	ATG4B	ATRNL1	B3GNT8	BAG6	BEX3	CCDC130	CBX4	CCDC86	DPF1	EXT1	FAM149A	FOXO1	FZR1	GNE	FTL	HIPK1-AS1	GAS2	GDAP1L1	IDE	ITIH5	KCTD7	LIMS2	LTBP4	MDM2	MROH1	MDFIC	NAA60	MYT1	NINJ1	NWD2	PCNX4	RECQL5	SUFU	TCF19	TLE3	TTC23L	XKR6	NA
ANKRD10	ANKRD26	ANKRD16	ANO3	ANTXR2	APBB3	APBA3	ARHGEF4	ARL14EP	ASB3	ARV1	ASGR1	ATG4C	ATXN1	B3GNT9	BAIAP2	BFAR	CCDC134	CBX7	CCDC93	DPH7	EYA3	FAM155A	FOXO6	GAL3ST1	GNPNAT1	FUT8	HIRA	GATM	GDF1	IDH2	IVNS1ABP	KDM2B	LINC00886	MAGIX	MED12L	MRPL54	MDGA2	NAIF1	NAA60	NIPAL2	NYAP2	PDS5B	RELL1	SUSD6	TCTN3	TMC5	TTLL11	ZBED4	NA
ANKRD11	ANKRD26P1	ANKRD17	ANO4	ANXA1	APC	APBB2	ARHGEF6	ARL15	ASB6	ASAH1	ASIC2	ATG4D	ATXN10	B4GALNT1	BAIAP2L1	BFSP1	CCDC136	CCDC102A	CCM2L	DPY19L4	FAAP100	FAM169A	FRMD5	GALK1	GOLGA1	GABRA1	HM13	GBP2	GEMIN4	IFT22	JAKMIP3	KDM4A	LINC01229	MAML1	MEIS1	MSANTD2	MED25	NAPSA	NAALAD2	NOC4L	OGFOD2	PDZD8	RFESD	SYMPK	TEKT3	TMEM132A	UACA	ZBTB17	NA
ANKRD12	ANKRD28	ANKRD20A8P	ANO5	ANXA11	APC2	APBB3	ARHGEF7	ARL4A	ASB7	ASB1	ASL	ATG7	ATXN1L	B4GALT1	BAIAP3	BHLHB9	CCDC137	CCDC107	CCNA2	DUSP19	FAAP24	FAM171A2	FRMD6	GALNT2	GOLGA2P2Y	GALNT9	HMG20B	GCDH	GEMIN6	IKZF5	JUNB	KDM4B	LIPT2	MAP3K10	MEIS3	MTF1	METTL23	NCAPD2	NASP	NOL4	OPHN1	PEX2	RFX3	SYVN1	TENM4	TMEM144	UBIAD1	ZBTB2	NA
ANKRD13A	ANKRD31	ANKRD24	ANP32A	ANXA2	APEH	APC	ARID1A	ARL4C	ASB8	ASB2	ASPHD1	ATN1	ATXN2	B4GALT3	BANK1	BHLHE41	CCDC141	CCDC117	CCND3	DUSP28	FAM120C	FAM171B	FRS2	GALT	GPAT3	GAN	HNRNPUL2-BSCL2	GCSAML	GEMIN8	IL17RD	KANSL1L	KIAA0895L	LMNB2	MAP3K14	METTL14	MTMR11	MFN2	NCKAP5L	NBEA	NOSTRIN	OTUD7B	PGM2	RGS14	TAF4	THAP7	TMEM150A	UBN2	ZBTB22	NA
ANKRD13B	ANKRD33B	ANKRD26P1	ANP32AP1	ANXA2P3	APEX2	APEX2	ARID1B	ARL4D	ASCC1	ASB3	ASPHD2	ATP10D	ATXN7	B4GALT5	BATF2	BICD1	CCDC151	CCDC12	CCNG2	DUSP8	FAM149A	FAM172A	FRS3	GAPDHS	GPATCH2	GCC1	HOXB4	GCSH	GGA1	ILF2	KBTBD11	KIAA1841	LOC100287846	MAP3K3	METTL17	MTRNR2L3	MGAT5	NCOA5	NCAPD3	NOVA2	P4HA1	PHF19	RGS19	TBC1D31	THAP9	TMEM265	UIMC1	ZBTB26	NA
ANKRD13D	ANKRD34A	ANKRD28	ANP32B	ANXA4	API5	APH1A	ARID2	ARL5B	ASCC2	ASB6	ASPSCR1	ATP1A2	ATXN7L1	B4GALT6	BAZ2A	BICDL1	CCDC157	CCDC120	CCNH	DVL1	FAM160A2	FAM189A1	FTCDNL1	GAREM2	GPATCH4	GCDH	HPS1	GFRA2	GIPC1	INO80D	KBTBD4	KLF10	LOC100507507	MAP4K2	METTL2B	MYH14	MICU2	NECAP2	NCKAP5L	NPM1	PACS1	PHF21A	RHOF	TBC1D8	TIAM1	TMEM74B	UNG	ZBTB45	NA
ANKRD16	ANKRD37	ANKRD31	ANP32E	ANXA6	APLP1	APH1B	ARID3A	ARL6	ASH1L-AS1	ASB7	ASRGL1	ATP1B3	ATXN7L3	B4GALT7	BBC3	BIK	CCDC171	CCDC130	CCNI	DYRK1B	FAM181B	FAM199X	FURIN	GAS2L1	GPHA2	GCLC	HPS6	GIGYF2	GIT1	INPP5B	KBTBD8	KLF6	LOC101927359	MCM7	MFSD4B	MYNN	MIR8072	NEIL1	NCOA5	NR1D2	PANX1	PHF23	RHPN2	TCTE1	TIMM44	TNFAIP8L2	USF3	ZC3H7A	NA
ANKRD17	ANKRD40	ANKRD33B	ANTXR1	ANXA8L1	APLP2	API5	ARID3B	ARL6IP6	ASIC2	ASB8	ASTN2	ATP23	ATXN7L3B	B9D2	BBS1	BIN1	CCDC173	CCDC136	CCNK	DYRK3	FAM189A1	FAM20B	FZD3	GAS2L1P2	GPR108	GDF1	HS3ST1	GINS2	GK5	INTS9	KCNMB3	KPNA2	LOC101928725	MDM2	MGC12916	N4BP3	MKNK1	NELFA	NDUFB11	NR3C2	PARD6B	PHF7	RIMKLB	TDP1	TJP1	TNFAIP8L2-SCNM1	USP3-AS1	ZFP91-CNTF	NA
ANKRD2	ANKRD42	ANKRD34A	ANXA11	AP1AR	APMAP	APLP1	ARID3C	ARL8A	ASPHD1	ASCC1	ASXL1	ATP2B3	AURKAIP1	BAALC	BBS10	BIN3	CCDC174	CCDC146	CCNL1	EDC4	FAM222A	FAM217B	GABPA	GAS6	GPR19	GDF9	HS3ST3B1	GJA9-MYCBP	GLI4	INTU	KCNN2	KPNA4	LOC102723373	MED1	MID1	NANOS3	MLF2	NET1	NEAT1	NSD1	PAWR	PHF8	RIT1	TESC	TLE2	TNFSF9	VWC2L	ZNF367	NA
ANKRD20A8P	ANKRD44	ANKRD34C	ANXA6	AP1B1	APOLD1	APOLD1	ARID4A	ARMC1	ASPHD2	ASCC2	ASXL2	ATP2C2	AURKC	BACE2	BBS2	BIRC2	CCDC22	CCDC149	CCNT1	EDEM1	FAM53A	FAM220A	GABPB1	GBA	GPR85	GDPD5	HSFX2	GLS2	GMDS	IPO11	KCTD12	KY	LOC200772	MED13	MIDN	NAPA	MME	NFATC2IP	NEK10	NT5DC3	PAXBP1	PHLDB1	RNASEH2A	TESK1	TM4SF1	TOX2	WDPCP	ZNF37A	NA
ANKRD24	ANKRD46	ANKRD37	ANXA8L1	AP1G1	APP	APOOL	ARID4B	ARMC2	ASPSCR1	ASF1A	ATAD2	ATP4A	AZI2	BACH2	BBS9	BIVM	CCDC39	CCDC151	CCNYL1	EDEM3	FAM76B	FAM222B	GADD45B	GBGT1	GRAMD1C	GFAP	HSPA9	GLTP	GMFG	IPP	KCTD21	L1CAM	LOC389895	MEIS1	MIER3	NCKAP5L	MPZL3	NFIL3	NF2	NTRK2	PCBP1-AS1	PICALM	RNF17	TIGD5	TMEM120B	TRABD2B	WDR36	ZNF384	NA
ANKRD26	ANKRD49	ANKRD39	AP1AR	AP1M1	APPBP2	APPBP2	ARID5B	ARMC5	ASTN1	ASH1L	ATAD2B	ATP6AP1L	B3GALNT1	BAG3	BCAN	BIVM-ERCC5	CCDC50	CCDC157	CD276	EDRF1	FANCI	FAM49B	GALNT12	GCC1	GTF2H3	GFOD1	HSPBAP1	GNMT	GMPPB	IQGAP1	KDM5B	LAMTOR1	LOC494127	MEIS2	MIR4444-1	NCLN	MRO	NIFK	NHS	NUBPL	PCF11	PICK1	RNGTT	TMEM115	TMEM218	TRAF3IP2-AS1	WDR53	ZNF438	NA
ANKRD26P1	ANKRD50	ANKRD40	AP1B1	AP1S1	APPL2	APPL2	ARIH1	ARMC6	ASTN2	ASH1L-AS1	ATAD3A	ATP6V0A1	B3GALNT2	BAG4	BCAP31	BLCAP	CCDC51	CCDC159	CD2BP2	EEF2	FARP1	FAM81A	GALNT7	GDPD1	GUCY1A2	GFRA1	HSPD1	GORAB	GNB1L	ISOC2	KDM8	LARP6	LOC642366	MEST	MIR5047	NCOA3	MSANTD2	NKAPL	NINJ2	NUDCD3	PCIF1	PIGV	ROCK1	TMEM214	TMEM243	TRAF4	WNT9A	ZNF444	NA
ANKRD27	ANKRD52	ANKRD42	AP1G1	AP1S2	AQR	APRT	ARL1	ARMC7	ASXL1	ASPSCR1	ATAD5	ATP6V0A2	B3GALT4	BAG5	BCAR1	BLMH	CCDC61	CCDC160	CD3EAP	EEF2K	FBL	FAM8A1	GAPDHS	GDPGP1	H6PD	GGA2	HYAL2	GPANK1	GNB2	ITCH	KIAA0355	LBR	LOC728743	METTL14	MIR8072	NCOA6	MTF1	NKD1	NIPAL1	NUDT18	PCSK1	PKIG	RP2	TMEM54	TMEM98	TRPM8	WRAP53	ZNF468	NA
ANKRD28	ANKRD54	ANKRD44	AP1G2	AP2A1	ARAF	AQR	ARL14EP	ARMC9	ASXL2	ASRGL1	ATAT1	ATP6V1A	B3GALT5	BAHD1	BCAS3	BLOC1S6	CCDC68	CCDC171	CD44	EEFSEC	FBP1	FAM91A1	GAREM1	GEMIN5	HAUS1	GGCT	IFRD2	GPR137B	GOLGA2P2Y	ITPR1	KIAA0556	LCA5	LOC730098	METTL2B	MIS12	NCOR1P1	MTG2	NLRC5	NKAIN2	NUDT19	PDE4B	PKN2	RPGR	TMEM86A	TMSB15A	TSPAN11	XIAP	ZNF526	NA
ANKRD29	ANKRD9	ANKRD46	AP1M1	AP3B1	ARAP1	AR	ARL15	ARMCX5-GPRASP2	ATAD1	ASTE1	ATCAY	ATP6V1G2-DDX39B	B3GAT2	BAIAP2	BCAT2	BMI1	CCDC71	CCDC181	CDADC1	EFEMP2	FBRS	FAM98B	GAREM2	GEMIN6	HAUS8	GIGYF1	IFT81	GPR22	GOLPH3L	ITPR2	KIAA0753	LDB1	LONRF3	MEX3B	MKS1	NDC1	MTMR4	NOCT	NKD1	NUP188	PDE7A	PLAGL1	RSPRY1	TMUB1	TNFAIP8L2	TSPAN18	XXYLT1	ZNF687	NA
ANKRD31	ANKS1A	ANKRD49	AP1S2	AP3B2	ARAP2	ARAF	ARL16	ARMCX6	ATAD2	ASTN1	ATE1	ATP7A	B3GAT3	BAIAP2L1	BCDIN3D	BMP2K	CCDC77	CCDC22	CDC14B	EFHD2	FBXL12	FAR1	GART	GEN1	HBA1	GK	IGFBP6	GPR26	GORAB	JADE1	KIAA1211L	LENG1	LPL	MEX3D	MOCS3	NDST1	MXI1	NOP2	NKX3-1	NUP62	PDE8A	PLEKHA2	RUFY1	TNRC18	TNIP1	TSPAN32	ZBTB14	ZNF720	NA
ANKRD33B	ANKS1B	ANKRD50	AP2A1	AP3D1	ARCN1	ARAP1	ARL4A	ARMT1	ATAD2B	ASXL1	ATF3	ATP7B	B3GLCT	BAIAP3	BCKDK	BMP5	CCDC85C	CCDC36	CDC23	EGFL7	FBXL6	FBRSL1	GAS6	GGA1	HDAC3	GNB1L	IL18BP	GPR37	GPAT4	JARID2	KIF20B	LIMK2	LRFN1	MFSD4B	MORC4	NDUFS5	N4BP2	NOSTRIN	NMI	NUP98	PDS5B	PLEKHG3	RXRA	TOB1	TOB2	TSPOAP1	ZBTB2	ZNF740	NA
ANKRD34A	ANKS3	ANKRD52	AP2A2	AP3M1	AREL1	ARAP2	ARL4C	ARNT	ATAD3A	ASXL2	ATF4	ATP8B2	B3GNT2	BAMBI	BCL2L1	BMP8A	CCDC88A	CCDC43	CDC27	EHD1	FBXO32	FBXL3	GATAD1	GGA2	HECW2	GOLGA2	INCENP	GPR61	GPR108	JMJD1C	KIF23	LIMS2	LRFN2	MICAL1	MOSPD2	NEURL4	NAT14	NR2F1-AS1	NMNAT1	OGDHL	PEX12	PLPPR5	S100A2	TOX3	TP73	TTC23	ZBTB26	ZNF775	NA
ANKRD34C-AS1	ANO3	ANKRD54	AP2B1	AP3M2	ARF1	AREL1	ARL4D	ARPC4-TTLL3	ATAD5	ATAD1	ATF5	ATP8B3	B3GNT5	BANK1	BCL2L11	BMPR1A	CCDC93	CCDC51	CDC37	EIF1AD	FBXO41	FBXO30	GEN1	GIGYF2	HELB	GOLGA2P2Y	INO80	GPRIN2	GPR137	KANK1	KIF7	LIN52	LRP10	MIER2	MPLKIP	NFATC2IP	NAV2	NR2F6	NOL4	OPRL1	PHF6	PLXNA2	S100PBP	TRAM2	TRAF2	TTYH2	ZBTB3	ZNF780B	NA
ANKRD35	ANO8	ANKRD9	AP3B1	AP3S2	ARF3	ARF1	ARL5A	ARPIN	ATAT1	ATAD2	ATF6	ATPAF1	B4GALT7	BANP	BCL6	BMPR2	CCDC97	CCDC58	CDC42	EIF4B	FBXO43	FBXO8	GIGYF1	GINS2	HENMT1	GOLGA5	INPP5B	GRIK4	GPR75-ASB3	KAT6B	KLF8	LINC00400	LRRC1	MIOS	MPP2	NFIC	NCALD	NRDE2	NOP56	ORAI1	PHLDA1	PLXNA4	SBNO2	TRIM26	TRAF4	UBALD1	ZBTB37	ZNF793	NA
ANKRD37	ANP32A	ANKS3	AP3D1	AP4B1	ARF4	ARF4	ARL5B	ARPP21	ATCAY	ATAD2B	ATF6B	ATR	B4GAT1	BAP1	BCL7A	BMS1	CCL2	CCDC61	CDC42EP4	ELF2	FBXO46	FBXW11	GIGYF2	GIP	HEXIM1	GOLIM4	INPP5K	GRIK5	GPRIN1	KAT8	KLHL29	LINC00888	LRRC3B	MIR100HG	MPZL3	NFIL3	NCKAP5L	NRF1	NOSTRIN	ORAI2	PHTF2	PNOC	SCARA3	TRIM45	TRAF7	UBALD2	ZHX1	ZNF836	NA
ANKRD40	ANP32AP1	ANKZF1	AP3M1	AP4E1	ARF5	ARF6	ARL6	ARRB2	ATE1	ATAD5	ATF7IP	ATXN1	B9D1	BATF2	BCL7B	BMS1P4	CCM2L	CCDC68	CDC42SE2	ELK1	FBXW5	FEM1C	GK5	GK	HEY2	GPM6B	INTS7	GRK3	GRAMD1A	KATNAL2	KRIT1	LINC01003	LRRC75A	MIR210HG	MRGPRF	NFKBIB	NCOA2	NSUN3	NPHP4	OSBPL5	PI4K2B	PNRC2	SCD	TRPS1	TRAPPC6B	UCP2	ZMAT1	ZSCAN2	NA
ANKRD42	ANP32B	ANO4	AP4B1	AP4M1	ARF6	ARFGAP1	ARL6IP5	ARRDC2	ATF3	ATAT1	ATF7IP2	ATXN2L	B9D2	BAZ1B	BCL7C	BNC2	CCNC	CCDC71L	CDC5L	ELL2	FBXW9	FERMT2	GLCCI1	GLCCI1	HIPK1-AS1	GPN2	INTS9	GTF2F2	GRAMD4	KCNN3	L3MBTL3	LINC01229	LRRK2	MIR99AHG	MRPS22	NFKBIZ	NDOR1	NSUN5	NPTX2	OTUD1	PI4KA	POLR3GL	SDE2	TRPT1	TRMT61A	UNC5B	ZNF146	ZSCAN20	NA
ANKRD44	ANP32E	ANO5	AP4E1	AP4S1	ARFGAP1	ARFGAP2	ARL6IP6	ARSA	ATF4	ATE1	ATG10	ATXN7	BABAM1	BAZ2A	BCL9	BNIP2	CCND3	CCDC74A	CDH7	EMG1	FGD1	FGD3	GLIS2	GLIPR1L1	HMGN1	GPR146	ITPA	HAUS7	GREB1L	KDM2B	LAP3	LINC01411	LRRN3	MISP	MSANTD2	NOC2L	NDRG1	NSUN6	NUBPL	PAK1	PLCD1	PPIG	SEC14L1	TRRAP	TTC9C	VAX2	ZNF184	NA	NA
ANKRD46	ANTXR1	ANO6	AP4S1	AP5B1	ARFGEF1	ARFGAP3	ARMC2	ARSB	ATF5	ATF1	ATG101	ATXN7L1	BACE1	BBS4	BCO2	BOD1	CCNG2	CCDC84	CDIP1	EML6	FHAD1	FGF9	GNAL	GLYCTK	HMGN2	GPR22	ITPK1	HBEGF	GREM1	KDM3B	LATS2	LINGO1	LSM14B	MKNK2	MSI2	NR1H2	NDRG2	NTMT1	NUDT13	PARD6B	PLCL2	PPP1R10	SEMA4B	TSR1	TUBAL3	VPS37B	ZNF227	NA	NA
ANKRD49	ANTXR2	ANO8	AP5B1	AP5M1	ARFGEF2	ARFGEF1	ARMC6	ARSG	ATF6	ATF2	ATG13	ATXN7L3	BACH2	BBS9	BDNF	BOD1L1	CCNJL	CCDC85C	CDK11B	ENC1	FIGNL1	FHDC1	GNB4	GNRHR2	HMMR	GPR89A	ITPR1	HDAC9	GRIN1	KDM4A	LBR	LMAN2L	LSR	MKRN3	MSTO1	NRG2	NDUFS2	NTRK2	NUP43	PAXIP1	PLCXD2	PPP2R2A	SEMA6C	TTC4	TUG1	VPS72	ZNF229	NA	NA
ANKRD50	ANXA11	ANP32A	AP5M1	AP5S1	ARFGEF3	ARFGEF2	ARMC7	ASB1	ATF6B	ATF4	ATG14	ATXN7L3B	BAG4	BCAS3	BEND6	BORA	CCNK	CCDC89	CDK13	ENDOV	FLNB	FHOD1	GNG7	GOLGA2P2Y	HNRNPUL2-BSCL2	GPRIN2	IZUMO4	HDC	GRINA	KDM4C	LEMD3	LOC101927267	LTBP4	MKRN7P	MTERF4	NRXN2	NECAP1	NUDT18	NUP88	PCBP2	PLEKHA8	PPP4R3A	SERHL	TTYH2	TYSND1	WWC1	ZNF384	NA	NA
ANKRD52	ANXA2P3	ANP32AP1	AP5S1	AP5Z1	ARFIP1	ARFIP1	ARMC8	ASB2	ATF7	ATF5	ATG16L1	AURKA	BAG6	BCAT1	BEND7	BPNT1	CCNL1	CCDC97	CDK18	ENKD1	FLT3	FLCN	GNPNAT1	GOLGA5	HOMEZ	GRIA1	JADE1	HECTD2	GRK2	KDM6A	LEPR	LOC102724532	LTBR	MMP11	MTMR8	NTN1	NECAP2	NUFIP1	NUP98	PCGF2	PLPP7	PPP6R2	SERPINB2	TTYH3	UBALD1	XIAP	ZNF395	NA	NA
ANKRD54	ANXA4	ANP32B	AP5Z1	APAF1	ARFIP2	ARFIP2	ARMC9	ASB6	ATF7IP	ATF6B	ATG2A	AURKAIP1	BAIAP2	BCAT2	BET1L	BPTF	CCNL2	CCHCR1	CDK20	EP300	FLYWCH1	FLVCR1	GPAM	GPAM	HOOK2	GRIK5	JAK2	HELB	GRM4	KIAA0232	LEPROT	LOC148709	LYPD6	MMP16	MTRF1L	NUCB1	NECTIN1	NUMBL	OLFM3	PDE2A	PMS1	PPTC7	SERTAD1	TUG1	UPK1B	YBX1	ZNF407	NA	NA
ANKRD55	ANXA6	ANP32E	APBA2	APBA1	ARHGAP1	ARG2	ARMCX3	ASB8	ATF7IP2	ATF7	ATG4B	AURKC	BAIAP2L1	BCDIN3D	BFSP1	BRCA1	CCNT1	CCM2	CDK2AP2	EPAS1	FPGS	FNDC3B	GPCPD1	GPATCH2	HOXB2	GRK5	JARID2	HELLS	GRN	KIAA0556	LETM2	LOC554206	LYPD6B	MND1	MTRNR2L3	NUDT13	NELFE	NXT1	ORC2	PDE4A	PNRC2	PRDM2	SETD1B	UBALD2	URI1	YES1	ZNF423	NA	NA
ANKRD6	ANXA7	ANTXR1	APBA3	APBA2	ARHGAP10	ARGLU1	ARMCX5-GPRASP2	ASCC1	ATG10	ATF7IP	ATG4C	AVEN	BANK1	BCL10	BICDL1	BRD1	CCNYL1	CCNA1	CDK4	EPB41L2	FRAT1	FNDC4	GPD2	GPR137	HOXB4	GSE1	JPH1	HES6	GSK3A	KIAA1324L	LHFPL2	LOC644656	LYSMD4	MOCS3	MXD4	NUDT19	NFATC3	OLR1	ORC6	PDE7A	POC1B	PRELID1	SFR1	UBQLN4	USP53	YIF1A	ZNF444	NA	NA
ANKRD65	ANXA8L1	ANXA11	APBB1	APBA3	ARHGAP12	ARHGAP1	ARMCX6	ASCC2	ATG101	ATF7IP2	ATG4D	AVL9	BANP	BCL2	BICDL2	BRD2	CCZ1B	CCNA2	CDK5RAP2	EPG5	FREM2	FNIP2	GPR137	GPR146	HOXB8	GSTM3	JUNB	HEY1	GSTM5	KIAA1841	LIFR	LPCAT3	MAFB	MRGPRF	MYD88	NUMA1	NFIA	OSBPL11	OXSR1	PDP2	POLR3C	PRKCSH	SLC16A14	UBTF	USP6NL	ZBED4	ZNF584	NA	NA
ANKRD9	AP1AR	ANXA2P3	APBB2	APBB1	ARHGAP17	ARHGAP12	ARMT1	ASCL5	ATG13	ATG10	ATG9A	AVPI1	BASP1	BCL2L1	BIN1	BRD3	CD247	CCNB3	CDKAL1	ERC1	FRG1DP	FOXO3	GPR160	GPR19	HS3ST1	GTDC1	KANSL1	HEY2	GTPBP1	KIAA1958	LIFR-AS1	LPXN	MAL2	MRO	MYNN	NUP98	NFIB	OSBPL2	P2RX3	PEPD	POU4F2	PRKD1	SLC22A23	UCK1	USPL1	ZBTB2	ZNF593	NA	NA
ANKS3	AP1B1	ANXA6	APBB3	APBB1IP	ARHGAP19	ARHGAP17	ARNT	ASIC2	ATG14	ATG101	ATG9B	AXIN1	BATF2	BCL6	BIN3	BRI3	CD44	CCND3	CDKL3	ERCC6L2	FSTL3	FOXP1	GPR68	GPR61	HSD11B1L	GTF2E1	KANSL1-AS1	HINFP	GTPBP2	KLHL15	LIG4	LRIG1	MAN2A1	MSL3P1	NAPSA	ORMDL3	NFIL3	PABPN1	P2RX5	PER1	PPP2R5A	PRRC2A	SLC35E4	URM1	VRK3	ZCCHC12	ZNF677	NA	NA
ANLN	AP1G1	ANXA8L1	APC	APBB2	ARHGAP20	ARHGAP19	ARNTL	ASL	ATG16L1	ATG16L1	ATIC	AZIN2	BAZ1B	BCL7A	BIVM	BRINP1	CDC123	CCNE1	CDKL5	ERF	FTL	FRMD3	GPR85	GPR89A	HSPB2-C11orf52	GZF1	KANSL1L	HIVEP1	H1FX	KLHL21	LIN28B	LRP8	MAP2K3	MTMR12	NAXD	OSBPL5	NGFR	PACS1	PAPPA2	PERP	PPP4R4	PTBP1	SLCO5A1	USF1	VWA3B	ZFAND4	ZNF821	NA	NA
ANO4	AP1M1	AP1AR	APC2	APBB3	ARHGAP21	ARHGAP21	ARPC1A	ASPHD1	ATG2A	ATG2A	ATM	B3GALT4	BAZ2A	BCL7B	BLCAP	BRK1	CDC14B	CCNJL	CDKN1A	ERMAP	G6PD	FRMD4B	GPR89A	GPRIN1	HSPD1	H1FX-AS1	KBTBD7	HLA-DPA1	H1FX-AS1	KLHL8	LINC00339	LRRC20	MAP3K6	MTRF1L	NCAPD2	OTUD7B	NIF3L1	PARD6B	PARD6B	PES1	PRKAB1	PTPN4	SMAD9	USP6NL	WDR81	ZFPM1	ZNRF2	NA	NA
ANO5	AP1S2	AP1B1	APEH	APC	ARHGAP23	ARHGAP22	ARPC4-TTLL3	ASPHD2	ATG2B	ATG2B	ATN1	B3GALT6	BBIP1	BCO2	BLM	BRMS1L	CDC14C	CCNL2	CDKN2AIP	ERN1	GADD45G	FRMD5	GPRIN1	GPRIN2	HYKK	HAUS1	KCNA1	HMGN5	HAGHL	KMT5B	LINC00461	LSS	MAPKBP1	MVB12B	NCKAP5L	PABPN1	NIN	PARP11	PASK	PFAS	PRPS2	PTPRZ1	SMPD2	UVSSA	WNT7B	ZFX	ZPBP	NA	NA
ANO6	AP2A1	AP1G1	APEX2	APC2	ARHGAP26	ARHGAP23	ARPIN	ASPSCR1	ATG4A	ATG4B	ATOH7	B3GAT2	BBS1	BCOR	BLMH	BROX	CDC25A	CCNYL1	CDS1	ERO1A	GAK	FRYL	GPRIN2	GREM1	HYLS1	HAUS7	KCNB1	HNRNPKP3	HAPLN4	L3MBTL3	LINC00863	LYPLA1	MAT1A	MYC	NCOA3	PAFAH2	NINJ1	PARP3	PBX1	PGAP2	PRTFDC1	QSER1	SNED1	VHL	WSCD1	ZMYM5	ZSCAN2	NA	NA
ANO8	AP2A2	AP1G2	APH1B	APEH	ARHGAP27	ARHGAP26	ARRB2	ASRGL1	ATG4B	ATG4C	ATP11B	B3GAT3	BBS10	BCORL1	BLOC1S3	BRPF1	CDC40	CCS	CDYL	ESYT3	GALK2	FTCDNL1	GRB10	GTF2H2C	IDH2	HAUS8	KCND1	HOOK1	HAX1	LARP1B	LINC00886	M6PR	MATK	N4BP3	NCOA5	PALD1	NIPBL	PARS2	PCDH8	PHACTR3	PSMB9	RAB30	SNTG1	VWA5B2	XIAP	ZNF143	NA	NA	NA
ANP32A	AP2B1	AP1M1	API5	APEX2	ARHGAP31	ARHGAP27	ARRDC3	ASTE1	ATG4C	ATG5	ATP13A1	B3GNT4	BBS4	BDNF	BLOC1S4	BRPF3	CDC42EP4	CCT7	CEBPB	ETAA1	GALNT10	FTH1	GREB1L	GTF3C2	IDNK	HBA2	KCNIP1	HOXA10	HCN2	LARP4	LINC00938	MAF1	MCL1	NAA11	NDOR1	PAPPA2	NOLC1	PATL1	PCSK1	PHC3	PTCH1	RABL6	SNX30	WDR24	ZBTB22	ZNF232	NA	NA	NA
ANP32AP1	AP2M1	AP1S1	APLP1	APH1A	ARHGAP33	ARHGAP29	ARSA	ASTN2	ATG4D	ATG7	ATP13A2	B3GNT5	BBS9	BET1L	BMI1	BRSK2	CDC7	CCZ1B	CEBPG	EXD2	GALT	FUT10	GREM1	GTF3C5	IFFO2	HCFC1	KCNJ4	HOXA6	HDAC3	LATS1	LINC00993	MAMSTR	MCM2	NAA40	NDUFB11	PATZ1	NOP58	PAWR	PDCL	PHF3	PTPDC1	RAD21	SP2	WDR62	ZBTB46	ZNF280B	NA	NA	NA
ANP32B	AP2S1	AP1S2	APLP2	APH1B	ARHGAP39	ARHGAP33	ARSG	ASXL1	ATG5	ATM	ATP13A3	B3GNT9	BBX	BEX5	BMP2K	BSDC1	CDH1	CD1D	CELF1	EXOC2	GAPDHS	FUT8	GRHL1	GTPBP2	IFT88	HDAC4	KCNN1	HOXA9	HECW2	LATS2	LINC01012	MAP3K12	ME3	NALCN	NECAP2	PCDH1	NOS1	PC	PDE4B	PHRF1	PTPN2	RAD21-AS1	SPATA13	WWC3	ZCCHC14	ZNF384	NA	NA	NA
ANP32E	AP3B1	AP2A1	APMAP	API5	ARHGAP5	ARHGAP44	ARV1	ASXL2	ATIC	ATMIN	ATP1A1	B3GNTL1	BCAN	BHLHE40	BMP6	BSN	CDH11	CD276	CELF2	EXOC8	GAS6	FZD4	GRID1	HAS3	IGBP1	HDAC7	KCNN3	HOXC8	HID1	LCLAT1	LITAF	MAPK7	METRNL	NBAS	NEK11	PCED1A	NPHP4	PCED1A	PER1	PIK3C2A	R3HCC1L	RAP1B	SRF	YES1	ZCWPW1	ZNF395	NA	NA	NA
ANTXR1	AP3B2	AP2A2	APOLD1	APOB	ARHGAP5-AS1	ARHGAP5	ASAP1	ATAD1	ATM	ATN1	ATP1A2	B4GALNT1	BCAR1	BHLHE41	BMP8B	BTAF1	CDH12	CD82	CELF6	FAM120C	GAS7	FZD8	GRIN1	HBEGF	IGSF21	HECW2	KCTD11	HOXD8	HMGA1	LDB1	LNP1	MAPRE3	MGLL	NCKAP5L	NEK8	PCGF6	NR1H2	PCYT1B	PEX2	PIM1	R3HDM1	RASSF8	SRRM4	YPEL1	ZFHX4-AS1	ZNF397	NA	NA	NA
ANXA11	AP3D1	AP2B1	APOOL	APOD	ARHGAP6	ARHGAP5-AS1	ASAP2	ATAD2	ATMIN	ATP10D	ATP1A3	B4GALT1	BCAS3	BICDL2	BMPER	BTBD10	CDH18	CDC14B	CENPBD1	FAM124A	GATAD1	GAB1	GRK2	HDAC3	IKBKB	HELB	KDELR3	HS2ST1	HMGN2	LEPR	LNX1	MAZ	MIF4GD	NCLN	NEMP1	PDE2A	NR3C1	PDAP1	PHTF2	PLA2G6	RAD51	RBFOX1	SSH2	ZBTB24	ZFP3	ZNF423	NA	NA	NA
ANXA2P3	AP3M1	AP2M1	APP	APOL1	ARHGAP8	ARHGAP6	ASB3	ATAD2B	ATP10D	ATP13A1	ATP23	B4GALT2	BCAT2	BIK	BOD1	BTBD3	CDH22	CDC14C	CENPC	FAM131A	GATAD2A	GABRA2	GRK3	HEATR3	IKBKE	HERC3	KDM3A	HS3ST1	HMGXB3	LETM1	LOC100129603	MBTD1	MIR1244-2	NCOA3	NFIA	PDE4DIP	NRG2	PDCD11	PIGN	PLCG2	RAD51C	RBM15B	STARD3	ZBTB34	ZFP82	ZNF566	NA	NA	NA
ANXA5	AP3S1	AP2S1	APPBP2	APOLD1	ARHGDIA	ARHGAP8	ASB6	ATAD3A	ATP11A	ATP13A3	ATP2C2	B4GALT3	BCDIN3D	BIN3	BOP1	BTBD7	CDH8	CDC25A	CENPE	FAM156A	GBA	GABRA5	GTPBP1	HELB	IKZF4	HIF1A	KDM5A	HS6ST3	HNRNPC	LETM2	LOC100272217	MDC1	MIR22HG	NDST3	NFKB1	PDPR	NRXN3	PDE4B	PIK3R1	PLD3	RAI14	RBM19	STAT5A	ZBTB37	ZNF107	ZNF584	NA	NA	NA
ANXA6	AP3S2	AP3B1	APPL2	APOOL	ARHGEF1	ARHGEF1	ASB7	ATAT1	ATP13A1	ATP1A1	ATP4A	B4GALT6	BCKDHB	BLACAT1	BORCS5	BTBD9	CDK10	CDC25B	CENPM	FAM161B	GCAT	GABRB3	GTPBP10	HERC3	IL10RA	HIPK1-AS1	KIAA0355	HSPA1L	HNRNPUL1	LHFPL2	LOC101927420	MDGA2	MIR4435-2HG	NEK10	NFXL1	PELI1	NSUN6	PDK1	PIK3R3	PLEKHM2	RALGPS2	RBM39	STK3	ZC3H12C	ZNF12	ZNF586	NA	NA	NA
ANXA7	AP4B1	AP3B2	AQR	APP	ARHGEF10L	ARHGEF10L	ASB8	ATE1	ATP13A2	ATP1A2	ATP6AP1	B9D1	BCL11B	BLM	BORCS6	BTF3	CDK11B	CDC42EP4	CENPN	FAM171A2	GDPD3	GALNT10	GXYLT1	HES6	IL1RAP	HIVEP1	KIAA1958	HSPBAP1	HOMEZ	LIFR-AS1	LOC101929057	MEF2D	MIR4500HG	NEO1	NIFK	PEX26	NTMT1	PDSS1	PIM2	PLPP2	RAP2C	RC3H2	STXBP5L	ZCCHC18	ZNF132	ZNF608	NA	NA	NA
ANXA8L1	AP4E1	AP3D1	AR	APPBP2	ARHGEF11	ARHGEF11	ASCC1	ATF1	ATP1A1	ATP2B3	ATP6V0A1	B9D2	BCL2	BLOC1S1	BPHL	BTF3L4	CDK19	CDCA4	CENPP	FAM174B	GEMIN5	GALNT13	GZF1	HIRA	IL20RA	HMG20A	KIF20B	HSPD1	HOXB4	LIMK2	LOC102724301	MEG3	MIR99AHG	NFKB1	NIP7	PEX6	NTRK2	PEX12	PLA2G3	PMS2CL	RASSF7	RCC1	SUPT20H	ZDHHC5	ZNF214	ZNF771	NA	NA	NA
AP1AR	AP4S1	AP3M1	ARAF	APPL1	ARHGEF12	ARHGEF12	ASCC2	ATF4	ATP1A2	ATP2B4	ATP6V0C	BABAM1	BCL2L1	BLZF1	BRAT1	BTF3P11	CDK4	CDH22	CENPW	FAM184B	GEMIN6	GALNT18	HACD1	HMG20B	ILF3	HMGA1	KIF21B	ID1	HPCA	LIMS1	LOC103344931	MEIS1	MOCS1	NFKBIE	NIPSNAP3B	PFAS	NUDCD3	PEX6	PLCL1	PMVK	RB1	REEP1	SUSD1	ZFAND4	ZNF263	NA	NA	NA	NA
AP1B1	AP5B1	AP3S2	ARAP1	APPL2	ARHGEF18	ARHGEF17	ASF1A	ATF5	ATP1A3	ATP2C1	ATP6V1F	BACE2	BCL2L11	BMP2K	BRD2	BTG2	CDK5RAP1	CDIP1	CEP112	FAM189A2	GEMIN8	GALNT3	HAUS3	HNRNPA1L2	IMPACT	HOMEZ	KIF7	IER5	HSD11B1L	LIN52	LOC105373021	MEPCE	MOSPD1	NFKBIL1	NMD3	PGAP3	NUP35	PGAP2	PLCXD2	PNMA3	RBBP5	REXO1	SYN3	ZFAT	ZNF267	NA	NA	NA	NA
AP1G1	AP5M1	AP4B1	ARAP2	APRT	ARHGEF28	ARHGEF18	ASH1L	ATF6	ATP1B1	ATP2C2	ATP7B	BACH1	BCL2L13	BMP5	BRD3	BTRC	CDK6	CDK12	CEP162	FAM207A	GFAP	GAPVD1	HAUS7	HNRNPC	INAFM1	HOXA10-AS	KIN	IFIT5	HSD17B1	LINC00339	LOC392452	MID2	MRPS30	NHLRC2	NMNAT1	PHC1	OCA2	PGBD4	PLD5	PNP	RBM14	RFX1	SYNPO2L	ZNF180	ZNF367	NA	NA	NA	NA
AP1G2	AP5S1	AP4E1	AREL1	AQR	ARHGEF3	ARHGEF25	ASH1L-AS1	ATF6B	ATP23	ATP6V0A1	ATP8B1	BAG1	BCL2L2	BMP8A	BRD4	C11orf54	CDK9	CDK16	CEP164	FAM217A	GGA1	GAREM2	HCN4	HNRNPLL	INCENP	HOXC10	KLF11	IFT172	HSPBP1	LINC00400	LOC642366	MIEN1	MRS2P2	NHS	NOL10	PHF1	OGFOD2	PGS1	PLGRKT	PNPO	RBM15	RFX3	TAGLN	ZNF213	ZNF431	NA	NA	NA	NA
AP1M1	AP5Z1	AP4S1	ARF1	ARAF	ARHGEF37	ARHGEF28	ASIC1	ATF7IP	ATP2B3	ATP6V0A2	ATP8B2	BAG3	BCL6	BMP8B	BRD7	C11orf95	CDKAL1	CDK18	CEP44	FAM222A	GGACT	GATAD2B	HDAC6	HOTAIRM1	ING5	HPCA	KLHL13	IFT81	HTT	LINC00461	LOC728024	MIIP	MTF2	NKD1	NOL12	PHF13	OSER1	PHRF1	PLK1	POLDIP2	RBM46	RFX7	TANGO2	ZNF33A	ZNF513	NA	NA	NA	NA
AP1S2	APAF1	AP5B1	ARF6	ARAP1	ARHGEF4	ARHGEF3	ASIC2	ATF7IP2	ATP6V0A2	ATP6V1A	ATP8B3	BAG4	BCL7A	BMPR1A	BRF2	C11orf96	CDKL3	CDK19	CEP57	FAM226A	GINS2	GATM	HDAC7	HOXA10-AS	INPP5J	HPCAL1	KLHL15	IL6ST	HYAL2	LIX1L	LOC728554	MIR3976HG	MTHFD2L	NMT2	NOL4	PHLPP1	OSGEPL1	PICK1	PLPP7	POLR3C	REL	RGS2	TIMP1	ZNF34	ZNF672	NA	NA	NA	NA
AP2A1	APBA1	AP5M1	ARFGAP1	ARAP2	ARHGEF5	ARHGEF37	ASPSCR1	ATG10	ATP6V0C	ATP6V1C1	ATPAF2	BAG6	BCLAF1	BMS1	BRINP1	C12orf4	CDKL5	CDK2AP2	CEP63	FAM227B	GJD2	GCA	HEG1	HOXA4	INPP5K	HRH2	KLHL17	ILF2	HYAL3	LMNB2	LOC730098	MLYCD	MTMR11	NOC3L	NOP2	PHRF1	OTUD5	PIGO	PLPPR1	POMGNT2	RFC5	RHOBTB2	TIPRL	ZNF358	ZNF678	NA	NA	NA	NA
AP2A2	APBA2	AP5S1	ARFGAP2	AREL1	ARHGEF6	ARHGEF4	ASTE1	ATG101	ATP6V0CP3	ATP6V1G2-DDX39B	ATXN1L	BAHD1	BCOR	BNC2	BRMS1L	C12orf65	CDKN2AIP	CDK5R2	CEP85L	FAM43B	GK	GCC1	HELZ	HOXA6	INSIG2	HS3ST3B1	KLHL18	ILVBL	HYOU1	LOC100132831	LRIG1	MMAB	MTRNR2L4	NOVA1	NOVA2	PIGO	P4HB	PIK3R2	PLS1	PPARGC1A	RFT1	RHOF	TJAP1	ZNF384	ZNF689	NA	NA	NA	NA
AP2B1	APBA3	AP5Z1	ARFGAP3	ARF1	ARHGEF7	ARHGEF40	ASTN1	ATG13	ATP6V0D1	ATP7A	ATXN2	BAIAP2	BDH1	BOK	BRPF3	C12orf66	CDR2L	CDK5RAP1	CERK	FAM76A	GLRX5	GCLC	HELZ2	HOXB2	INTS6L	HSPA1L	KLHL20	IMP4	ID3	LOC100287846	LRRC1	MMACHC	MTUS2	NPAS3	NPAS3	PIK3R2	PAG1	PLA2G15	PM20D1	PPFIA4	RHOU	RIMS1	TLE3	ZNF408	ZNF771	NA	NA	NA	NA
AP3B1	APBB1	APAF1	ARFGEF1	ARF4	ARID1A	ARHGEF6	ASXL1	ATG14	ATP6V1A	ATP8A2	ATXN2L	BAIAP3	BDNF	BOLA1	BRSK1	C14orf28	CEBPZ	CDKAL1	CFL1	FAM76B	GNA11	GCLM	HIRA	HOXB4	INTS8	HSPA2	KRBA1	INSC	IER3	LOC101409256	LSM14B	MMP16	NAB2	NPHP4	NPL	PIP5K1P1	PAK1	PLEKHG3	PMS2	PPFIBP2	RIT1	RIMS2	TMEM177	ZNF524	ZNF787	NA	NA	NA	NA
AP3B2	APBB2	APBA2	ARFGEF2	ARF6	ARID1B	ARHGEF7	ASXL2	ATG16L1	ATP6V1G2-DDX39B	ATPAF1	ATXN7	BAMBI	BDP1	BOLA2	BRSK2	C15orf41	CELF2	CDKN1A	CFLAR	FAM83G	GNPNAT1	GDA	HIVEP1	HOXB8	INTU	HSPA4L	KRBA2	INSIG2	IFFO2	LOC105373021	LYPD6B	MMP28	NABP1	NR2C2	NPRL2	PISD	PATL1	PLEKHH2	PNPO	PPM1H	RMI1	RLIM	TMEM79	ZNF580	ZSCAN2	NA	NA	NA	NA
AP3M1	APBB3	APBA3	ARFIP1	ARFGAP1	ARID2	ARHGEF9	ASXL3	ATG2B	ATP7A	ATR	ATXN7L3	BANF1	BECN1	BOP1	BRWD1	C16orf72	CELF5	CDKN2AIP	CGREF1	FAN1	GOLGA2P2Y	GFOD1	HMGA1	HPS1	IPO11-LRRC70	HYKK	KY	INSM2	IFT27	LOC283856	MAP2K5	MNT	NAIF1	NR6A1	NR1D2	PKN2	PCID2	PLEKHJ1	POC5	PPP1R10	RNASEH2A	RNF139	TNFAIP8L2	ZNF581	ZSCAN23	NA	NA	NA	NA
AP3M2	APC	APBB1	ARFIP2	ARFGAP2	ARID3A	ARID1A	ATAD1	ATG4A	ATP7B	ATXN1	ATXN7L3B	BANK1	BEND6	BORCS6	BSN	C16orf74	CENPO	CDKN2AIPNL	CHAC1	FBF1	GOLIM4	GFPT1	HMGXB4	HS3ST1	IPO5P1	IBA57	LACC1	INTS6	IKBKG	LOC344967	MAP3K7	MON1A	NAPSA	NTN1	NR4A3	PLA2G6	PCOLCE2	PLGRKT	POMT2	PPP1R37	RNF111	RNF2	TNFRSF19	ZNF618	NA	NA	NA	NA	NA
AP3S1	APC2	APBB2	ARGLU1	ARFGEF1	ARID3B	ARID2	ATAD2	ATG4B	ATP8B2	ATXN1L	AUP1	BANP	BET1L	BPGM	BTBD11	C17orf75	CENPP	CDKN2B	CHAF1A	FBP1	GORAB	GGACT	HMOX1	HSPA1L	IRAIN	ID3	LBR	INTS6L	IL18R1	LOC392452	MAPK7	MORC2	NAV2	NUBPL	NRIP1	PLEKHA2	PDCD11	PLPPR1	PPARA	PPRC1	RNF121	RNF26	TP53	ZNF7	NA	NA	NA	NA	NA
AP4B1	APEH	APBB3	ARHGAP12	ARFGEF2	ARID3C	ARID3A	ATAD2B	ATG4C	ATPAF2	ATXN2	AURKA	BATF2	BFAR	BPNT1	BTBD2	C18orf25	CENPQ	CDNF	CHCHD3	FBXL13	GPN2	GJD2	HNRNPUL2-BSCL2	HTR3B	IRAK1BP1	IDNK	LCMT2	INTS8	IL1RAPL1	LOC554206	MAPKAPK2	MOSPD3	ND1	NUDT1	NSUN3	PLEKHM1	PDE12	PMPCA	PPFIBP1	PRDM4	RNF126	RPAP1	TP73-AS1	ZNF710	NA	NA	NA	NA	NA
AP4E1	APEX2	APC	ARHGAP17	ARFGEF3	ARID4A	ARID3B	ATAD3A	ATG4D	ATR	ATXN7L1	AURKAIP1	BAZ1B	BHLHB9	BRAT1	BTBD9	C18orf54	CEP112	CDON	CHD1	FBXO10	GPR146	GK5	HOOK2	HYAL2	IRS1	IER5	LENG8	INTS9	ILKAP	LOC728554	MAT2B	MPND	NDRG1	NUP153	NSUN6	PLIN1	PDE2A	PNKP	PPP1R12B	PRICKLE1	RNF128	RPL18A	TPTE2	ZNF746	NA	NA	NA	NA	NA
AP4M1	APH1A	APC2	ARHGAP19	ARFIP1	ARID4B	ARID3C	ATAT1	ATG7	ATXN1	ATXN7L3	AVPI1	BAZ2A	BHLHE40	BRCA1	BTF3	C19orf48	CEP120	CDR2	CHD2	FBXO32	GRAMD1A	GKAP1	HOPX	IDH2	ITGAE	IFRD1	LEPR	IPO11	IMPDH1	LRBA	MBD1	MPP2	NDRG2	NUP35	NUDT17	PLPP7	PDE4B	POLD3	PPP1R3C	PRPF39	RNF138	RPS27	TRAFD1	ZNF783	NA	NA	NA	NA	NA
AP4S1	APH1B	APEH	ARHGAP20	ARFIP2	ARID5B	ARID4A	ATE1	ATG9A	ATXN1L	ATXN7L3B	AXIN1	BBOF1	BICDL2	BRD3	BTF3L4	C19orf54	CEP135	CDR2L	CHD4	FBXO36	GRAMD4	GLYR1	HOXA10-AS	IDNK	ITGAV	IFT140	LINC00884	IPPK	INPP5A	LRRC20	MBTD1	MPP5	NDST1	NYAP1	NUFIP1	PM20D1	PDE4DIP	POLR1A	PRDM10	PRR3	RNF4	RPS6KA6	TRPM4	ZNF821	NA	NA	NA	NA	NA
AP5B1	APLP2	APEX1	ARHGAP21	ARGLU1	ARIH1	ARID4B	ATF2	ATIC	ATXN2	AURKAIP1	AZIN2	BBS10	BIK	BRD4	BTG1	C1GALT1	CEP162	CDYL	CHD5	FBXO41	GRIK5	GMPS	HOXA10-HOXA9	IER2	ITIH5	IGF2R	LINC00886	IQCG	INPP5J	LRRC29	MCC	MPP7	NEAT1	OPN3	NUP35	POLR2A	PDE7A	POM121C	PRICKLE2	PRR7	RPRD1B	RPS6KB1	TSNARE1	ZSWIM5	NA	NA	NA	NA	NA
AP5M1	APMAP	APEX2	ARHGAP23	ARHGAP1	ARL1	ARID5B	ATF3	ATM	ATXN2L	AURKC	B3GALT4	BBS2	BIN1	BRD7	BYSL	C1orf131	CEP164	CEBPB	CHD7	FCGBP	GRK2	GNAO1	HOXA4	IFITM10	IWS1	IGSF21	LINC00909	IQGAP2	INPP5K	LRRC8D	MDM2	MPV17L2	NEFH	OTUD1	NUP58	PORCN	PEX6	POP7	PRMT1	PTCH1	RPRD2	RRM1	TSPAN4	ZSWIM8	NA	NA	NA	NA	NA
AP5S1	APOE	API5	ARHGAP26	ARHGAP12	ARL10	ARIH1	ATF4	ATMIN	ATXN7	AVEN	B3GALT6	BBS4	BIN3	BRF2	C11orf24	C1orf174	CEP295	CEBPG	CHID1	FDXR	GRN	GNB1	HOXB4	IFRD1	JMJD8	IGSF3	LINC01012	ISOC2	INTS6L	LRRFIP2	MED26	MRM3	NEMP1	PACS1	NUP88	PPARD	PHACTR3	PORCN	PRPF39	PTDSS2	RPS6KA1	S100A13	TTC27	NA	NA	NA	NA	NA	NA
AP5Z1	APOL1	APLP1	ARHGAP27	ARHGAP17	ARL15	ARL1	ATF6	ATN1	ATXN7L3	AVL9	B3GAT3	BBS7	BIRC2	BRINP1	C11orf49	C1orf198	CEP350	CELF2	CHMP1B	FER1L5	GSTM1	GNB4	HOXC4	IFRD2	JUN	IKBKG	LLGL1	ITCH	IP6K1	LSM8	MEF2C	MROH1	NFKBIL1	PAK1IP1	NVL	PPARGC1A	PHC1	PPAN	PRSS23	PTPN6	RPS6KA5	SBF2	TTC39A	NA	NA	NA	NA	NA	NA
APAF1	APOLD1	APLP2	ARHGAP28	ARHGAP18	ARL16	ARL10	ATF6B	ATP10D	AUP1	AXIN1	B3GLCT	BBS9	BIRC6	BRINP2	C11orf87	C1orf43	CEP41	CELSR2	CHP1	FERMT1	GTF2F1	GNE	HOXC6	IKBKE	KAT6B	IL17RD	LMAN2L	ITPR2	IQSEC1	LUC7L2	METTL14	MRPL4	NIN	PALD1	NXN	PPP1R10	PHF1	PPARGC1B	PSAT1	PTPRS	RPS6KA6	SCAF1	TTC4	NA	NA	NA	NA	NA	NA
APBA2	APP	APMAP	ARHGAP29	ARHGAP19	ARL3	ARL13B	ATF7IP	ATP11A	AURKAIP1	AZI2	B3GNT4	BCAM	BLACAT1	BRMS1L	C11orf95	C1orf53	CEP63	CELSR3	CHPF	FGD3	GTF2H4	GOLPH3	HOXD8	IKZF2	KBTBD11-OT1	IL1RAPL1	LOC100500773	IVD	IQSEC3	LUZP1	MFAP3	MRPS12	NKD1	PALLD	NYX	PPP1R15B	PHF21A	PPID	PTCH1	PURB	RPS8	SCAF4	TUT1	NA	NA	NA	NA	NA	NA
APBB1	APPBP2	APOL1	ARHGAP31	ARHGAP20	ARL4A	ARL14EP	ATF7IP2	ATP13A1	AVEN	B3GALNT1	B3GNT5	BCAP31	BLM	BRPF1	C11orf96	C1orf74	CEP70	CEMIP	CHRM4	FGD6	GTPBP1	GPBP1	HPS4	IKZF5	KBTBD12	ILF2	LOC100996349	JADE3	IRF2BP1	LYST	MFSD13A	MRPS30	NLRC5	PAN3	ODF2	PPT2	PHF23	PPIEL	PTER	PWWP2B	RSBN1L	SCMH1	TYSND1	NA	NA	NA	NA	NA	NA
APBB2	APPL2	APOLD1	ARHGAP32	ARHGAP21	ARL4C	ARL15	ATG101	ATP13A2	AXIN1	B3GALNT2	B3GNT8	BCAR1	BLOC1S1	BRSK1	C12orf4	C20orf194	CEP85L	CENPBD1	CHRNA7	FGGY	HCN3	GPR37	HRH3	IL17D	KCNH8	ILF3	LOC101927420	JMJD6	IRF2BPL	LZTS3	MGC12916	MSL3	NMB	PARD6B	OMA1	PRCC	PHOSPHO2	PPIL2	PTPRO	QKI	RSL24D1	SCML2	UBQLNL	NA	NA	NA	NA	NA	NA
APBB3	AQP11	APP	ARHGAP33	ARHGAP22	ARL4D	ARL2BP	ATG12	ATP1A2	B3GALNT1	B3GALT1	B3GNT9	BCAS3	BLOC1S2	BRSK2	C12orf65	C2CD5	CEP89	CENPC	CHRNB2	FHOD1	HCN4	GRAMD1B	HS3ST4	IL1RAPL1	KCNIP1	INAFM1	LOC105373021	KANK1	ISLR2	MAP3K14	MID1	MSL3P1	NMI	PCBP2	OPCML	PRICKLE2-AS1	PI4KAP1	PPIP5K1	PTTG1	QSOX2	RTTN	SDF4	UMAD1	NA	NA	NA	NA	NA	NA
APC	AQR	APPBP2	ARHGAP39	ARHGAP23	ARL5A	ARL4A	ATG13	ATP1A4	B3GALNT2	B3GALT4	B3GNTL1	BCDIN3D	BLOC1S3	BRWD1	C12orf66	C2orf81	CEP95	CENPM	CHST1	FICD	HDAC7	GRIA2	HS6ST2	ILVBL	KCNJ4	ING1	LOC389895	KANK2	ISYNA1	MAP3K3	MIDN	MTA2	NNAT	PCDH8	OSBPL10	PRKAG2-AS1	PICK1	PPP1R15B	PYCR1	QTRT1	RUFY1	SEC16A	UNC45A	NA	NA	NA	NA	NA	NA
APC2	AR	APPL2	ARHGAP44	ARHGAP26	ARL5B	ARL4C	ATG16L1	ATP1B3	B3GALT4	B3GALT5	B4GALNT1	BCKDHA	BLZF1	BRWD3	C14orf28	C3orf67	CEP97	CEP112	CHST10	FIGNL1	HELLS	GRIK4	HSF2	INCENP	KCNMA1	INSR	LOC644656	KAT2B	ITGA7	MAPK1IP1L	MIR210HG	MTERF2	NOS1	PCDHA12	PAAF1	PRKAR2A	PIK3C2A	PPP1R16A	QRICH1	R3HCC1L	SCAF4	SEMA5B	URB1	NA	NA	NA	NA	NA	NA
APEH	ARAF	AQR	ARHGAP5	ARHGAP29	ARL6	ARL5A	ATG2B	ATP23	B3GAT2	B3GAT3	B4GALT1	BCKDHB	BMI1	BTBD3	C16orf46	C4orf33	CFI	CEP152	CHST8	FKBP14	HELZ2	GRK5	HSF2BP	INO80B	KCNMB3	INTS6L	LOC730098	KATNA1	ITGA9-AS1	MARK4	MIR22HG	MTFP1	NOS1AP	PCDHB7	PALLD	PRPF19	PIK3R4	PPP1R35	QTRT2	RAB5A	SCAF8	SEMA6D	USP21	NA	NA	NA	NA	NA	NA
APEX2	ARAP1	AR	ARHGAP5-AS1	ARHGAP32	ARL6IP5	ARL5B	ATG3	ATP2C2	B3GAT3	B3GNT2	B4GALT2	BCKDK	BMP2K	BTBD7	C16orf58	C5orf30	CFL1P1	CEP164	CIC	FKBP9	HEMK1	GRM7	ICA1	INPP5B	KCNN4	INTS7	LPP	KBTBD12	ITPA	MAST3	MIR8072	MTFR2	NOSTRIN	PCDHGA1	PAQR5	PRPF31	PLEKHH1	PPP2R5A	RAC2	RAB9A	SCN2A	SEPHS1	USP27X	NA	NA	NA	NA	NA	NA
APH1A	ARAP2	ARAF	ARHGAP6	ARHGAP39	ARL6IP6	ARL6IP1	ATG4A	ATP6AP1L	B3GLCT	B3GNT5	B4GALT3	BCL10	BMP6	BTBD9	C16orf72	C5orf34	CFLAR	CEP192	CIPC	FKBP9P1	HEXA	GSK3B	IDUA	INPP5K	KCNQ4	INTS8	LRFN2	KCND3	ITPKC	MBD2	MMD	MTMR3	NPM3	PCGF2	PARG	PRRT3	PLRG1	PPP4R3A	RAD18	RABL6	SDCCAG8	SETD1B	USP28	NA	NA	NA	NA	NA	NA
APH1B	ARCN1	ARAP1	ARHGAP8	ARHGAP5	ARL8A	ARL6IP5	ATG4C	ATP6V0A1	B3GNT2	B3GNT9	B4GALT7	BCL11B	BMPR1A	BTF3	C17orf80	C6orf52	CGREF1	CEP41	CIRBP	FKBPL	HGH1	GSPT1	IFNGR2	INTS7	KCTD1	IPMK	LRP10	KCNIP2	JAG2	MCCC2	MMP11	MTMR4	NPTN-IT1	PCGF3	PARS2	PSD	PLS3	PRELID2	RAD9A	RAD9A	SDE2	SF3A1	UTP6	NA	NA	NA	NA	NA	NA
API5	AREL1	ARAP2	ARHGDIA	ARHGAP5-AS1	ARL8B	ARL8A	ATG5	ATP6V0C	B3GNT5	B4GALNT1	B9D1	BCL2L1	BMPR1B	BTG3	C17orf97	C6orf62	CHCHD3	CEP57	CKM	FLNA	HID1	GTF2A1	IFT52	INTS8	KDELR3	IQCB1	LRRC1	KCNJ4	JMJD1C	MED13L	MNT	MVD	NR2C2AP	PDE12	PCDHB6	PSMD3	PMPCA	PRKRIP1	RAI14	RAP1GAP	SEC24A	SFPQ	VSTM2A	NA	NA	NA	NA	NA	NA
APIP	ARF1	ARCN1	ARHGEF1	ARHGAP6	ARMC10	ARMC1	ATG7	ATP6V0CP3	B4GALT1	B4GALT1	B9D2	BCL6	BMS1	BUD13	C18orf25	C6orf89	CHCHD5	CEP63	CLASP2	FLOT2	HIP1R	HACE1	IGDCC4	IPO5P1	KDM2B	IQCK	LRRC24	KCNJ5	JUN	MED9	MPDZ	MVK	NREP	PDGFB	PCED1A	PTGES2	PNPLA8	PRPF3	RANGRF	RASD2	SEMA5B	SFXN1	WDR63	NA	NA	NA	NA	NA	NA
APLP1	ARF3	AREL1	ARHGEF10	ARHGAP8	ARMC5	ARMC2	ATL2	ATP6V1A	B4GALT2	B4GAT1	BABAM1	BCL7A	BMS1P4	BYSL	C19orf12	C7orf25	CHD1	CEP85	CLCN4	FNDC9	HLA-DPA1	HCFC1	IGFBP7	IPPK	KDM5B	IRF2BPL	LRRC46	KCNK12	JUND	MEF2A	MPP3	MXD4	NSD1	PDSS2	PDCD11	PTMS	POGZ	PRPS1L1	RAP1GAP	RBBP6	SERTAD2	SGSM2	WDR83	NA	NA	NA	NA	NA	NA
APLP2	ARF4	ARF1	ARHGEF10L	ARHGEF1	ARMC7	ARMC5	ATL3	ATP6V1C1	B4GALT3	B9D1	BACE2	BCL7B	BMT2	BZW2	C19orf47	C8orf34	CHD2	CEP85L	CLCN6	FNIP1	HM13	HCN1	IL17D	IRAIN	KDM6A	IRS1	LRRC58	KCNK3	JUP	MEF2C	MPP7	MXI1	NTRK2	PELI1	PDIK1L	PTPN23	POLR3D	PRPS2	RAP2A	RBM15B	SESN2	SH2B3	WNT10B	NA	NA	NA	NA	NA	NA
APMAP	ARF5	ARF3	ARHGEF11	ARHGEF10L	ARMC8	ARMC6	ATM	ATP7A	B9D1	BABAM1	BACH1	BCL7C	BOD1	C11orf24	C19orf48	C8orf37	CHD4	CEP89	CLCN7	FOXN2	HMBS	HCN2	ILKAP	IRS1	KDM8	ITCH	LRRC63	KCNN4	KANTR	MEIS3	MPZL3	MYH14	NUAK2	PER2	PDLIM1	RAB1B	PPP1R3C	PRR14	RASA3	RBM23	SETD6	SH3D19	XKR6	NA	NA	NA	NA	NA	NA
APOB	ARF6	ARF4	ARHGEF12	ARHGEF11	ARMC9	ARMC7	ATMIN	ATP8B1	B9D2	BACE1	BACH2	BCOR	BOD1L1	C11orf74	C1orf131	C8orf37-AS1	CHD7	CEP95	CLDN4	FOXO6	HMG20B	HDAC4	ING1	ISLR2	KHNYN	ITIH5	LRRIQ3	KDM4A	KAT2A	METRNL	MRPL54	MYO18A	NUP160	PHACTR3	PDZRN3	RAB39A	PPP2R5B	PSEN2	RASA4B	RCBTB1	SFSWAP	SIAH1	XKR7	NA	NA	NA	NA	NA	NA
APOE	ARFGAP1	ARF5	ARHGEF18	ARHGEF12	ARMCX3	ARMC8	ATN1	ATP8B3	BABAM1	BACE2	BAD	BCR	BORA	C11orf87	C1orf174	C8orf88	CHD8	CERCAM	CLDN6	FOXP4	HMGN4	HEATR5A	INO80	ISOC2	KIAA1586	IZUMO4	LRWD1	KDM4A-AS1	KCNC4	METTL16	MSL2	MYRIP	NXN	PHC1	PER2	RAB5C	PPP4C	PSKH1	RBAK-RBAKDN	REPIN1	SGIP1	SLC17A5	XXYLT1	NA	NA	NA	NA	NA	NA
APOL1	ARFGAP3	ARF6	ARHGEF25	ARHGEF18	ARMCX5-GPRASP2	ARMC9	ATP10D	ATP9B	BACE1	BACH1	BAG4	BDH1	BORCS5	C11orf96	C1orf74	C9orf129	CHFR	CERK	CLHC1	FRG1DP	HNRNPH2	HECA	INO80D	ITCH	KIAA1958	JADE1	LSM14B	KDM5B	KCNH2	MFSD13A	MSRA	NAA60	NXPH3	PHF3	PFN1P2	RABL6	PRDM2	PSMA3-AS1	RBM27	REV1	SHISA2	SLC35C2	YES1	NA	NA	NA	NA	NA	NA
APOLD1	ARFGEF1	ARFGAP1	ARHGEF28	ARHGEF25	ARMCX6	ARMCX1	ATP11A	ATPAF2	BACE2	BACH2	BAG5	BDNF	BORCS6	C12orf56	C1QL2	C9orf72	CHGA	CERS2	CLIP1	FRMD6	HNRNPKP3	HECTD2	INPP5J	ITGA9-AS1	KIF16B	JAG1	LY9	KIAA0319L	KCNIP1	MICAL3	MTERF1	NAALAD2	NXT1	PIGBOS1	PGAM5	RACGAP1	PRDM8	PSTK	RBM46	RFESD	SIK2	SLC38A2	YPEL4	NA	NA	NA	NA	NA	NA
APOOL	ARFGEF2	ARFGAP2	ARHGEF3	ARHGEF28	ARMT1	ARMCX2	ATP1A2	ATR	BACH2	BAG3	BAG6	BDP1	BORCS7	C12orf65	C20orf27	C9orf85	CHIC2	CERS5	CLIP2	FRMD8	HOPX	HECW2	INTS6	ITPKC	KIFC3	JAK1	MAB21L2	KIAA0895L	KCNJ8	MICU1	MTF1	NABP2	OAS3	PIK3R1	PHC1	RAD51	PRELID1	PTBP1	RDH11	RGL2	SIN3A	SLC39A14	ZBTB14	NA	NA	NA	NA	NA	NA
APP	ARFGEF3	ARFGAP3	ARHGEF37	ARHGEF37	ARNT	ARMCX3	ATP1A4	ATRN	BAG4	BAG4	BAIAP2	BEAN1	BPGM	C12orf66	C2CD2	CA11	CHMP7	CETN2	CLK4	FRS2	HOXA10-AS	HES6	IQCC	JADE1	KLHL26	JMJD1C	MAD2L1	KIAA1328	KCNK12	MID1	MTHFSD	NANOS1	OTUD7B	PIM1	PHLDA1	RANBP10	PRKACB	PTGES2	RECQL	RHEBL1	SIX4	SLC7A7	ZBTB25	NA	NA	NA	NA	NA	NA
APPBP2	ARFIP1	ARFGEF1	ARHGEF4	ARHGEF4	ARNT2	ARMCX4	ATP1B3	ATXN1L	BAG5	BAG6	BAIAP2L1	BECN1	BRAP	C12orf75	C2CD2L	CA5B	CHPF	CFAP43	CLMN	FSCN1	HOXA9	HEXIM1	IRAIN	JADE2	KMT2E-AS1	KANK2	MAK16	KLHDC1	KCTD17	MIR8072	MVB12A	NARF	P4HA3	PIP5K1A	PIGA	RAP1GAP	PRKAG1	PTPN23	RECQL5	RHNO1	SLC25A14	SLITRK5	ZBTB43	NA	NA	NA	NA	NA	NA
APPL2	ARFIP2	ARFGEF2	ARHGEF40	ARHGEF40	ARNTL	ARMCX5-GPRASP2	ATP23	ATXN7	BAG6	BAIAP2	BAIAP3	BEND6	BRCA1	C14orf132	C2CD4A	CA5BP1	CHRM4	CFL1	CLN3	FTCDNL1	HOXB2	HIGD1A	IRAK1	JAK2	KRBA1	KANSL1	MAML1	KLHL5	KDM2B	MIR99AHG	MXD1	NCAPD2	PABPC5	PKD2	PIK3R2	RAPGEF5	PRKAG2	QKI	RFC5	RIC8B	SLC25A24	SLMAP	ZBTB49	NA	NA	NA	NA	NA	NA
AQP11	ARGLU1	ARFGEF3	ARHGEF5	ARHGEF5	ARPC1A	ARMCX6	ATP2A2	ATXN7L1	BAHD1	BAIAP2L1	BANK1	BET1L	BRD2	C14orf28	C2orf15	CAB39	CHRNB2	CHAC1	CLN5	FTSJ3	HOXB8	HIPK3	IRF1	JMJD1C	KRBOX1	KANSL2	MAN2B2	KNTC1	KDM5B	MOK	MYADML	NCK2	PACS1	PKIG	PIP4K2C	RASA4B	PRKCSH	RAB1B	RFWD3	RING1	SLC25A37	SMAD1	ZDHHC5	NA	NA	NA	NA	NA	NA
AQR	ARHGAP1	ARFIP1	ARHGEF6	ARHGEF6	ARPC1B	ARNT	ATP2B3	ATXN7L3	BAIAP2	BAMBI	BATF2	BEX2	BRD3	C14orf39	C2orf42	CAB39L	CHST12	CHCHD10	CLN6	FURIN	HOXC8	HIVEP1	IRF2BP2	JMJD8	KSR1	KANTR	MAN2C1	KPNA2	KIAA0556	MORC2	MYC	NCKAP5L	PARN	PKNOX1	PLCD1	RASGEF1A	PRKG1	RAB35	RFX3	RNF146	SLC25A40	SMAD9	ZFAND4	NA	NA	NA	NA	NA	NA
AR	ARHGAP12	ARFIP2	ARHGEF7	ARHGEF7	ARPC2	ARNTL	ATP2B4	ATXN7L3B	BAIAP3	BANK1	BAX	BEX5	BRD9	C15orf41	C2orf69	CABLES2	CHST15	CHD2	CLPTM1L	FXYD5	HRH3	HIVEP2	IRGQ	JPH4	LACC1	KAT6B	MAP2K5	KPNA4	KIF1C	MPP3	MYNN	NCOA5	PARP12	PLEKHF1	PLCL2	RASIP1	PRR3	RAB40C	RFX5	RNF19B	SLC30A7	SMCR8	ZFPM1	NA	NA	NA	NA	NA	NA
ARAF	ARHGAP17	ARG2	ARHGEF9	ARHGEF9	ARPC3	ARPC5L	ATP2C1	AURKAIP1	BAMBI	BANP	BAZ2A	BFAR	BRF2	C16orf71	C2orf81	CACNA1B	CHST2	CHD7	CLSTN3	FZR1	HS1BP3	HMGA1	ITCH	JUN	LETM2	KATNB1	MAP3K1	KRBOX4	KIF7	MPP5	MYO1D	NDST3	PARP14	PLEKHF2	PLEKHA8	RBAK-RBAKDN	PRRC2C	RAB5C	RFX7	RNF2	SLC33A1	SMG5	ZMAT1	NA	NA	NA	NA	NA	NA
ARAP1	ARHGAP18	ARGLU1	ARID1A	ARID1A	ARPC4-TTLL3	ARPP19	ATP6AP1L	AURKC	BANF1	BAP1	BBC3	BFSP1	BRINP1	C16orf74	C3orf18	CACNA1C	CHSY3	CHEK2	CLUH	GABPB1	HS3ST1	HMGCR	ITGA6	KANSL1L	LIG3	KAZN	MAP3K10	KRT71	KLC2	MPP6	MYO1E	NDUFB11	PATL1	PLEKHM1	PLEKHH2	RBM15B	PRRT2	RABEP2	RGL1	RNF24	SLC35A1	SMG7	ZNF160	NA	NA	NA	NA	NA	NA
ARAP2	ARHGAP19	ARHGAP1	ARID1B	ARID1B	ARPC5L	ARPP21	ATP6AP2	AVL9	BANP	BASP1	BBS1	BHLHE40	BROX	C16orf95	C3orf67	CACNA2D1	CIB1	CHID1	CMAHP	GAK	HSD11B1L	HNRNPA3	ITGAV	KANSL2	LIN28B	KBTBD11	MAP3K7	L2HGDH	KLC4	MPPE1	MYT1	NEU1	PBX1	PLK1	PLGRKT	RBM38	PSEN1	RABEPK	RGS17	RNF44	SLC35A3	SMIM15	ZNF205	NA	NA	NA	NA	NA	NA
ARCN1	ARHGAP20	ARHGAP12	ARID2	ARID2	ARPIN	ARRB2	ATP6V0A2	AVPI1	BAP1	BATF2	BBS10	BHLHE41	BRSK2	C17orf58	C3orf80	CACNB1	CIB2	CHPF2	CMIP	GALK2	HSD3B7	HNRNPD	ITPK1	KATNAL2	LINC00431	KCNB1	MAP4K2	L3MBTL3	KLF16	MR1	N4BP3	NEURL4	PCDH10	PLXNA1	PLP1	RBM41	PSME3	RALGAPA2	RHEBL1	RNLS	SLC38A4	SNURF	ZNF219	NA	NA	NA	NA	NA	NA
AREL1	ARHGAP21	ARHGAP17	ARID3A	ARID3A	ARRB2	ARRDC1	ATP6V0CP3	AZI2	BATF2	BAZ1B	BBS2	BICDL1	BRWD3	C17orf80	C5orf22	CACNB2	CIPC	CHRM4	CMSS1	GALNS	HSF1	HNRNPF	JADE2	KBTBD11-OT1	LINC00863	KCNC2	MAPKBP1	LACTB	KLHDC9	MSH3	NANOS1	NF2	PCDH9	PMS2CL	PNOC	RBM6	PSME4	RBM28	RHOF	RPA1	SLC43A3	SNX13	ZNF263	NA	NA	NA	NA	NA	NA
ARF6	ARHGAP22	ARHGAP19	ARID3B	ARID3B	ARRDC3	ARRDC2	ATP6V1A	AZIN1	BAZ1B	BAZ2A	BBS9	BICDL2	BSCL2	C18orf25	C5orf30	CACNB4	CIT	CHRNB2	CMTR1	GAPDHS	HSPA1L	HNRNPH1	JAKMIP3	KBTBD8	LINC00884	KCND2	MARCH3	LANCL3	KLHL17	MTCL1	NBEA	NFIA	PCGF2	PNP	PODNL1	REEP6	PSMG3	RBM42	RNF17	RPS28	SLC7A14	SOBP	ZNF318	NA	NA	NA	NA	NA	NA
ARFGAP1	ARHGAP23	ARHGAP20	ARID4A	ARID3C	ARSA	ARRDC3	ATP6V1B2	B3GALNT2	BAZ2A	BBIP1	BCAM	BIK	BSN	C19orf12	C5orf34	CACNG2	CKMT1A	CHST10	CMTR2	GAS2	HSPBAP1	HNRNPK	JARID2	KCNA1	LINC00909	KCNH2	MAST3	LARP1B	KLHL26	MTF2	NCAM2	NFKBIB	PCP4	POC5	POGZ	RELT	PTCH1	RBM7	RNFT2	RRAGB	SLF1	SOCS5	ZNF333	NA	NA	NA	NA	NA	NA
ARFGAP2	ARHGAP26	ARHGAP21	ARID4B	ARID4A	ARSB	ARRDC4	ATP6V1C1	B3GALT4	BBC3	BBS10	BCAN	BIN1	BTAF1	C19orf47	C6orf47	CADM1	CKMT2-AS1	CHST12	CNFN	GAS7	HSPD1	HNRNPL	JAZF1	KCND1	LINC00938	KCNH8	MAT1A	LATS2	KNDC1	MTFR1	NCBP1	NFYC	PCSK5	PPIL1	POLA1	RGMA	PTPN2	RCC1L	RPS6KA1	RRAGD	SLITRK1	SP3	ZNF37A	NA	NA	NA	NA	NA	NA
ARFGAP3	ARHGAP27	ARHGAP23	ARID5B	ARID4B	ARSG	ARSA	ATP6V1D	B3GALT6	BBIP1	BBS4	BCAP31	BIN3	BTF3	C19orf54	C6orf89	CADM4	CKS2	CHST7	CNN1	GCAT	HTR3B	HNRNPM	JMJD1C	KCNJ14	LINC01137	KCNMB3	MBD1	LBR	L2HGDH	MTSS1	NEAT1	NHS	PDGFA	PPP1R12B	POLE2	RHOF	PTPN21	RECQL5	RPSA	RRBP1	SLX4IP	SPNS1	ZNF391	NA	NA	NA	NA	NA	NA
ARFGEF1	ARHGAP31	ARHGAP24	ARIH1	ARID5B	ARV1	ARSB	ATP6V1G2-DDX39B	B3GAT2	BBOF1	BBS9	BCAR1	BIVM	BTG2	C1orf109	C7orf50	CADPS	CLASRP	CHST8	CNNM1	GDF9	HUS1	HNRNPUL2	JPH1	KCNJ4	LINC01184	KCNQ2	MBTD1	LDB1	L3MBTL1	MYO1B	NEK3	NIPAL1	PDGFB	PPP1R13B	PPARA	RHOG	PTPRG	RELL2	RSPRY1	RSPRY1	SP4	SPRED2	ZNF436	NA	NA	NA	NA	NA	NA
ARFGEF2	ARHGAP32	ARHGAP26	ARL10	ARIH1	ASAH1	ARSG	ATP7A	B3GAT3	BBS10	BBX	BCAS3	BLACAT1	BUD13	C1orf131	C8orf34	CALCA	CLCN4	CIAPIN1	CNNM4	GDPD1	HYOU1	HOMER2	KANK2	KCNN4	LINC01229	KCTD12	MCMBP	LDLRAD3	LDB1	N4BP2	NEK7	NLGN2	PDIK1L	PPP2R5A	PPID	RIC8B	PTRH2	REV3L	RUNX1	RTN4RL2	SPDL1	SRRM1	ZNF48	NA	NA	NA	NA	NA	NA
ARFGEF3	ARHGAP35	ARHGAP27	ARL13B	ARL13B	ASAP1	ARV1	ATP8A1	B3GNT2	BBS4	BCAR1	BCAT2	BLM	BZW1	C1orf174	C8orf37	CALCRL	CLEC1B	CIB1	CNOT3	GEMIN5	ID3	HOOK2	KANSL1	KCTD1	LMO7	KCTD6	MCPH1	LETM2	LDOC1	N4BP3	NFATC3	NNT	PDZRN3	PPP4R1L	PPP1R3C	RIMKLB	PURB	REXO4	RXRA	RXRA	SPOPL	SRSF3	ZNF484	NA	NA	NA	NA	NA	NA
ARFIP1	ARHGAP39	ARHGAP29	ARL14EP	ARL14EP	ASAP2	ASAH1	ATP8A2	B3GNT8	BBS7	BCAS1	BCDIN3D	BLOC1S1	C10orf88	C1orf198	C8orf48	CALD1	CLIC4	CIB2	CNOT4	GEMIN8	IDNK	HOXA10	KANSL3	KCTD11	LNPEP	KDELR3	MDC1	LIFR	LETM1	N6AMT1	NFKBIL1	NOP56	PER3	PRDM15	PPP4R3A	RNF138	PVALB	RFWD3	SAP130	SBNO2	SSRP1	SRSF5	ZNF555	NA	NA	NA	NA	NA	NA
ARFIP2	ARHGAP5	ARHGAP31	ARL15	ARL15	ASB1	ASAP1	ATP8B1	B3GNTL1	BBS9	BCAS3	BCHE	BLOC1S3	C11orf24	C1orf52	C8orf58	CALR	CLIP4	CIC	CNP	GEN1	IER2	HOXA4	KAT6B	KCTD18	LOC100129603	KDM3A	MDM2	LIG1	LHFPL4	NAA16	NFYC	NOVA1	PGAP3	PREB	PRDM10	RNF169	PYM1	RFX1	SCLY	SCAMP5	STAG1	SRSF6	ZNF557	NA	NA	NA	NA	NA	NA
ARG2	ARHGAP5-AS1	ARHGAP32	ARL3	ARL16	ASB2	ASAP2	ATP8B2	B4GALNT1	BCAM	BCAT2	BCKDK	BLOC1S4	C11orf49	C1orf74	C8orf82	CAMK2D	CLK2	CIPC	CNR1	GGA2	IER5	HOXC8	KAZN	KDM1B	LOC100272217	KDM4A	MED1	LIMA1	LHFPL5	NAA60	NKD1	NPHP4	PHF19	PREX1	PRDM4	RNF208	RAB27A	RGL1	SCN4B	SDF4	STAM2	ST20-MTHFS	ZNF574	NA	NA	NA	NA	NA	NA
ARGLU1	ARHGAP6	ARHGAP33	ARL4A	ARL2BP	ASB3	ASAP3	ATPAF1	B4GALT1	BCAP31	BCCIP	BCL2L1	BLVRB	C12orf10	C1S	C8orf88	CAMK2N2	CLK3	CIZ1	CNTFR	GGCX	IFT122	HOXD8	KBTBD2	KDM4B	LOC100500773	KDM4B	MED12	LINC00431	LIG3	NAV3	NME7	NPTX2	PHF7	PRICKLE1	PRMT3	ROCK1	RAB3D	RGP1	SDE2	SDHAP1	STIL	ST3GAL3	ZNF77	NA	NA	NA	NA	NA	NA
ARHGAP1	ARHGAP8	ARHGAP35	ARL4C	ARL4A	ASB6	ASB1	ATR	B4GALT2	BCAR1	BCDIN3D	BCL2L11	BMI1	C12orf29	C2CD2	C9orf16	CAMKK1	CLMN	CKAP2	CNTROB	GHR	IKBKB	HS3ST3B1	KBTBD6	KDM5B	LOC100507002	KDM5B	MED15	LINC00630	LIMK2	NCBP1	NMT2	NR3C1	PHKA2	PRICKLE2-AS1	PTGDS	RPIA	RAB5A	RGS19	SDK2	SDR42E1	STK10	STAG1	ZNF81	NA	NA	NA	NA	NA	NA
ARHGAP12	ARHGDIA	ARHGAP39	ARL5B	ARL4C	ASB8	ASB2	ATRNL1	B4GALT3	BCAS1	BCKDHB	BCL6	BMP2K	C12orf65	C2CD2L	C9orf24	CAMKK2	CLOCK	CKAP2L	COA7	GIGYF1	IL18BP	HSPH1	KCNC2	KDM6A	LOC101927267	KIAA0895L	MED16	LINC00884	LIMS2	NCKAP5L	NOC3L	NR3C2	PHLDA3	PRMT6	PTGR2	RPS2	RABGAP1L	RHBDF2	SEC22B	SEL1L3	STK26	STAG2	ZNF835	NA	NA	NA	NA	NA	NA
ARHGAP17	ARHGEF1	ARHGAP44	ARL6	ARL5A	ASCC1	ASB3	ATRX	B4GALT6	BCAS3	BCL10	BCL7A	BMPR1B	C12orf66	C2orf69	C9orf40	CAMSAP2	CLP1	CKS2	COL8A2	GIP	IL18R1	HUNK	KCND2	KIAA1958	LOC102723701	KIAA1217	MED26	LINGO2	LIN52	NCOA3	NOL12	NRBP1	PI4K2B	PRPS1L1	PTHLH	RPS6KB2	RABGEF1	RHOXF1	SEMA3C	SEMA5B	STXBP5L	STAMBPL1	ZNF841	NA	NA	NA	NA	NA	NA
ARHGAP19	ARHGEF10L	ARHGAP5	ARL6IP1	ARL5B	ASCC2	ASB6	ATXN1	B4GALT7	BCCIP	BCL2	BCL7B	BMT2	C12orf75	C3	CA11	CAND1	CLPP	CLASP1	COLGALT1	GJC2	IL1RAP	HYAL2	KCNK1	KIAA2013	LOC105370024	KIF21B	MEN1	LLGL1	LINC00863	NCOA5	NOP2	NRL	PICK1	PRR12	PUS10	RPSA	RAI14	RIC8A	SEMA6C	SGMS1	SUFU	STAT5B	ZNF888	NA	NA	NA	NA	NA	NA
ARHGAP20	ARHGEF11	ARHGAP5-AS1	ARL6IP6	ARL6	ASCC3	ASB7	ATXN10	B4GAT1	BCDIN3D	BCL2L1	BCL7C	BNIP2	C14orf132	C3orf38	CA5B	CAND2	CLPX	CLCN7	COLGALT2	GK2	IL1RAPL1	IDE	KCNK12	KLF10	LOC105373021	KIFC3	METTL14	LMAN1	LINC01229	NCOA6	NPAS3	NRXN3	PID1	PRTFDC1	PUSL1	RTTN	RALGAPB	RMND5B	SERPINE2	SGTA	SUN1	STAU2	ZNRF2	NA	NA	NA	NA	NA	NA
ARHGAP21	ARHGEF12	ARHGAP6	ARL8A	ARL6IP6	ASF1A	ASCC1	ATXN2	BACE1	BCKDHA	BCL2L11	BCL9	BOD1	C14orf28	C3orf52	CA5BP1	CANT1	CLUAP1	CLDN3	COMTD1	GK5	IMP4	IFNAR2	KCNK9	KLF11	LOC148709	KLF10	METTL21A	LMAN2L	LINC01315	NDC80	NPHP4	NSDHL	PIK3C2B	PSAT1	PYM1	RUBCN	RAP1A	RNF121	SERTAD1	SH3BP2	SUV39H2	STRN3	ZSCAN2	NA	NA	NA	NA	NA	NA
ARHGAP23	ARHGEF18	ARHGAP8	ARL8B	ARL8A	ASH1L	ASCC2	ATXN2L	BACE2	BCKDK	BCL2L13	BCO2	BOLA2	C15orf41	C4orf46	CABIN1	CANX	CLUH	CLDN4	COPB1	GLIS2	IMPDH1	IFRD1	KCNN1	KLF9	LOC286437	KLF13	METTL8	LMBR1L	LINGO3	NDST1	NR4A3	NSMCE4A	PIM1	PSKH1	PYROXD1	SBF1	RAP1GAP	RNF138	SERTAD2	SH3GL1	SV2B	STRN4	ZSCAN23	NA	NA	NA	NA	NA	NA
ARHGAP24	ARHGEF25	ARHGDIA	ARMC1	ARMC1	ASH1L-AS1	ASCC3	ATXN7L1	BACH1	BCL10	BCL2L2	BDKRB2	BOP1	C16orf58	C5orf34	CABLES1	CAP2	CLVS1	CLDN6	COPZ1	GLYCTK	ING1	IGIP	KCNQ3	KLHL18	LOC389895	KLF3	MFAP3	LMO1	LMNB2	NDUFA6	NSA2	NUBP2	PKIG	PTBP1	QSOX2	SBK1	RB1	RNF214	SESN2	SHANK2	SYNCRIP	SUPT5H	ZXDA	NA	NA	NA	NA	NA	NA
ARHGAP26	ARHGEF28	ARHGDIG	ARMC2	ARMC10	ASIC1	ASF1A	ATXN7L3	BAG3	BCL2	BCL6	BDNF	BORA	C16orf71	C5orf51	CACNA1C	CAPN15	CLYBL	CLIC1	COQ10A	GMCL1	INO80	IGSF3	KCNS2	KLHL20	LOC554206	KLF5	MFAP3L	LNP1	LMO7	NDUFS5	NSFP1	NUBPL	PLCE1	PTCHD1	RABEPK	SCAMP5	RBM3	RNF25	SFXN2	SIAH1	TADA1	SVBP	NA	NA	NA	NA	NA	NA	NA
ARHGAP29	ARHGEF3	ARHGEF1	ARMC5	ARMC2	ASIC2	ASH1L	ATXN7L3B	BAG4	BCL2L1	BCL7B	BEND6	BORCS5	C16orf72	C5orf58	CACNA1D	CAPN5	CMC4	CLIP2	COQ7	GMEB1	INO80E	IKBIP	KCTD1	KLHL26	LOC644656	KLHL26	MFSD3	LNX2	LOC100653233	NECTIN2	NUDT4P2	NUDC	PLCG2	PTPRD	RABL2B	SCGB3A1	RCC1	RNF39	SH3D19	SIK3	TANC1	SYMPK	NA	NA	NA	NA	NA	NA	NA
ARHGAP31	ARHGEF37	ARHGEF10L	ARMC6	ARMC5	ASPHD2	ASH1L-AS1	AURKA	BAG6	BCL2L11	BCL7C	BEND7	BORCS6	C16orf74	C6orf47	CACNA1H	CAPNS1	CMTM7	CLK2	CORO2B	GOLGA2	INPP5B	IL17RD	KCTD11	KNTC1	LRAT	KLHL35	MFSD4B	LOC100130075	LOC101927989	NEMP1	NUP35	NUDT13	PLCXD2	PTPRU	RAC2	SCMH1	REST	RNF40	SH3GL1	SIRT1	TAOK2	SYNCRIP	NA	NA	NA	NA	NA	NA	NA
ARHGAP32	ARHGEF4	ARHGEF11	ARMC7	ARMC6	ASPSCR1	ASL	AURKAIP1	BAHD1	BCL6	BCLAF1	BET1L	BORCS8	C16orf91	C6orf52	CACNB1	CAPRIN1	CMTR2	CLK3	COX19	GOLGA2P2Y	INTS8	IMPAD1	KDM2B	KRBA2	LRIF1	KLHL4	MGAT1	LOC101927267	LOC102723373	NF2	NUP54	NUDT2	PLEKHA6	PXDN	RAD54L2	SCN1B	REXO1	RNFT1	SHANK3	SKIDA1	TBC1D12	TAB2	NA	NA	NA	NA	NA	NA	NA
ARHGAP33	ARHGEF5	ARHGEF12	ARMC8	ARMC7	ASTE1	ASPHD2	AURKC	BAIAP2	BCL7B	BCOR	BEX5	BPGM	C17orf75	C8orf37	CACNB2	CAPRIN2	CNOT10	CLPP	CPD	GOLGA7B	INTU	INCENP	KDM3A	L3HYPDH	LRIG1	KMT2E-AS1	MGC34796	LOC101927989	LOC148709	NFATC3	NXN	NUMA1	PLEKHB1	PXN	RAD9A	SCN4A	RFC3	RPIA	SHC1	SKIL	TBC1D23	TAB3	NA	NA	NA	NA	NA	NA	NA
ARHGAP35	ARHGEF6	ARHGEF17	ARMC9	ARMC8	ASTN2	ASTE1	AUTS2	BANF1	BCL7C	BCR	BFSP1	BPHL	C18orf21	C8orf37-AS1	CACNG4	CARNMT1	CNOT11	CLPTM1	CPE	GPAT3	IPO13	ING1	KDM7A	LACTB	LRIG2	KRBA1	MICU1	LOC101928617	LOC283856	NFIL3	NYX	NUP214	PLEKHF1	PYM1	RASA4B	SEMA4B	RFC4	RPP25L	SHF	SLAIN1	TBCEL	TAF15	NA	NA	NA	NA	NA	NA	NA
ARHGAP39	ARHGEF7	ARHGEF18	ARMCX1	ARMC9	ASXL1	ASTN1	AVEN	BANK1	BCL9	BDH1	BICDL1	BRAT1	C18orf25	C8orf48	CACNG8	CASC2	CNOT2	CLPX	CPEB1	GPATCH2	IPO5P1	ING2	KHSRP	LAS1L	LRR1	KREMEN1	MID1	LOC101930071	LOC388242	NFS1	OLFM1	NUP88	PLEKHO2	QSER1	RBBP4	SEMA6C	RFX3	RRNAD1	SIN3A	SLC12A6	TCF12	TAF3	NA	NA	NA	NA	NA	NA	NA
ARHGAP44	ARHGEF9	ARHGEF25	ARMCX2	ARMCX1	ASXL2	ASXL1	AVL9	BANP	BCO2	BDNF	BICDL2	BRCA1	C19orf12	C8orf82	CADM3	CASC3	CNOT3	CLSTN1	CPEB4	GPATCH4	IQCC	INPP4A	KIAA2026	LCMT2	LRRC1	KSR1	MID2	LOC102723701	LOC728743	NKRF	OLFM2	NXT1	PLK3	QSOX2	RBM20	SERHL	RFX7	RXRA	SLC16A9	SLC20A1	TDRD3	TAF4	NA	NA	NA	NA	NA	NA	NA
ARHGAP5	ARID1A	ARHGEF28	ARMCX3	ARMCX2	ASXL3	ASXL2	AXIN1	BATF2	BCOR	BDP1	BID	BRCC3	C19orf48	C8orf88	CADPS2	CASK	CNOT4	CLUH	CPLX1	GPC6	IQCK	INPP5A	KIF13A	LHFPL2	LRRC2	KSR2	MIEF2	LOC283856	LOC730098	NMI	OLIG1	OGG1	PLP1	RAB11FIP3	RBMS2	SERPING1	RHBDF2	S100A1	SLC22A18	SLC25A13	TGFB1I1	TAF7	NA	NA	NA	NA	NA	NA	NA
ARHGAP5-AS1	ARID1B	ARHGEF3	ARMCX4	ARMCX4	ATAD1	ATAD1	AZI2	BAX	BCR	BECN1	BIN1	BRD2	C1GALT1	C9orf40	CALCOCO2	CATSPERG	CNOT6L	CLVS1	CPLX2	GPN2	IQGAP2	INSR	KIF16B	LHFPL5	LRRC46	LBR	MIER1	LOC389895	LPCAT2	NMNAT1	OPRD1	OPA3	PLPPR1	RAB27A	RBMX2	SERTAD1	RHOF	SART1	SLC25A35	SLC25A51	THAP5	TANGO6	NA	NA	NA	NA	NA	NA	NA
ARHGAP6	ARID2	ARHGEF37	ARMCX5-GPRASP2	ARMCX5-GPRASP2	ATAD2	ATAD2	AZIN1	BAZ1B	BDH1	BEND6	BIN3	BRD3	C1orf131	C9orf85	CALM3	CBFA2T2	CNPPD1	CMBL	CPNE1	GPR137	IRAIN	INTS6	KLF10	LIG1	LRRC63	LCLAT1	MIF4GD	LOC728739	LPCAT3	NMT1	OSBPL10	ORC6	PLPPR2	RAB37	RELA	SERTAD3	RING1	SCAF1	SLC26A6	SLC35B2	THG1L	TAPT1	NA	NA	NA	NA	NA	NA	NA
ARHGEF1	ARID3A	ARHGEF4	ARMCX6	ARMCX6	ATAD2B	ATAD2B	B3GALNT1	BAZ2A	BDP1	BET1	BIVM	BRD7	C1orf174	CA11	CALR	CBL	CNR1	CMTM7	CPT1A	GPR137B	IRAK1BP1	IPO11	KLF11	LIMD2	LRRN3	LDB1	MIR4435-2HG	LPAR3	LPCAT4	NMT2	OSMR	ORMDL2	PLSCR1	RAB40B	REST	SESN2	RIPK1	SCN1B	SLC27A1	SLC35F6	THUMPD2	TBC1D14	NA	NA	NA	NA	NA	NA	NA
ARHGEF10L	ARID3B	ARHGEF40	ARNT	ARMT1	ATAD3A	ATAD3A	B3GALNT2	BBC3	BECN1	BET1L	BLCAP	BRD9	C1orf21	CA5B	CALY	CBLB	CNTN1	CMTR1	CRAMP1	GPR142	IRF2BP1	IPO7	KLF13	LIN52	LRRTM4	LDLRAD4	MIR8072	LPCAT3	LRFN4	NOL11	OTULIN	OTUD5	PLXNA2	RABEP2	RGL1	SESN3	RNASEK-C17orf49	SDCBP2-AS1	SLC2A8	SLC38A7	TIA1	TBC1D8B	NA	NA	NA	NA	NA	NA	NA
ARHGEF11	ARID3C	ARHGEF5	ARNT2	ARNT	ATAT1	ATAD5	B3GALT4	BBIP1	BEND6	BEX2	BLM	BRF2	C1orf52	CA5BP1	CAMK1	CBLN4	CNTN2	CNEP1R1	CREB3L2	GPR176	IRS1	IPO9	KLF3	LINC00339	LSM14B	LEPR	MIS12	LRBA	LRIG2	NOL6	P2RX3	PAIP2B	PMAIP1	RAD51D	RGP1	SETD1B	RNF144B	SDE2	SLC39A1	SLC39A1	TIGD2	TCEA2	NA	NA	NA	NA	NA	NA	NA
ARHGEF12	ARID4A	ARHGEF6	ARNTL	ARNT2	ATCAY	ATCAY	B3GAT2	BBS1	BET1	BFAR	BLMH	BRI3	C20orf27	CAAP1	CAMK1D	CBR3	CNTN4	CNGB1	CREBRF	GPR19	ISOC2	IQGAP2	KLHDC7A	LINC00884	LUC7L2	LEPROT	MKRN7P	LRCH2	LRP3	NR2F1	P2RY1	PAK4	PMEPA1	RAI1	RGS10	SETDB1	RNF150	SDF4	SLC41A1	SLC7A8	TIMM8A	TCF4	NA	NA	NA	NA	NA	NA	NA
ARHGEF17	ARID4B	ARHGEF7	ARPC1A	ARNTL	ATE1	ATE1	B3GAT3	BBS10	BET1L	BFSP1	BLOC1S1	BRI3BP	C2CD2L	CABIN1	CAMK2A	CBR4	COA1	CNNM3	CREG2	GPR61	ISYNA1	IRAIN	KLHL12	LINC00886	MAGIX	LHFPL2	MKS1	LRIF1	LRRC1	NR2F1-AS1	P3H1	PALLD	PML	RALGPS1	RHOBTB2	SEZ6L2	RNF20	SDR42E1	SLC43A2	SLITRK2	TIPIN	THAP1	NA	NA	NA	NA	NA	NA	NA
ARHGEF18	ARID5B	ARHGEF9	ARPC1B	ARPC1B	ATF2	ATF1	B3GNT2	BBS2	BEX5	BHLHE40	BLOC1S3	BRINP1	C2orf42	CABLES2	CAMK2N2	CBX1	COA4	CNNM4	CRELD1	GPT2	ITGAV	IRF2BP1	KLHL15	LINC00900	MAMDC2	LIG1	MLLT1	LRIG1	LRRC14	NR3C1	PABPC1	PARD6B	PMM1	RAP2C	RIPK1	SFXN5	RNF214	SEMA4B	SLC44A1	SLMAP	TLE3	THAP3	NA	NA	NA	NA	NA	NA	NA
ARHGEF25	ARIH1	ARID1A	ARPC4-TTLL3	ARPC3	ATF3	ATF2	B3GNT5	BBS7	BFAR	BHLHE41	BLOC1S4	BRINP2	C2orf68	CABYR	CAMKK2	CBX3	COA5	CNOT10	CRK	GRIK2	ITIH5	IRF2BPL	KLHL2	LINC00938	MAML3	LINC00400	MLYCD	LRP12	LRRC24	NR4A1	PABPC1P2	PCBP4	PMP2	RASA3	RIPPLY2	SGF29	RNF40	SENP1	SLC46A3	SMAD5	TLX2	THSD7A	NA	NA	NA	NA	NA	NA	NA
ARHGEF28	ARL1	ARID1B	ARPIN	ARPC4-TTLL3	ATF4	ATF3	B3GNT9	BBS9	BFSP1	BICD2	BMI1	BRK1	C2orf76	CACNA1D	CAMSAP3	CBX4	COASY	CNOT3	CRKL	GRN	ITM2C	IRS2	KLHL22	LINC01003	MAN2B2	LINC00461	MMRN2	LRP2BP	LRRC3	NR6A1	PACSIN1	PCK2	POC1B	RBBP4	RNF121	SH2B1	RNFT2	SF3A2	SLC4A7	SMCR8	TMEM116	THTPA	NA	NA	NA	NA	NA	NA	NA
ARHGEF3	ARL13B	ARID2	ARPP21	ARPIN	ATF5	ATF4	B3GNTL1	BBX	BHLHB9	BID	BMP2K	BRMS1	C3orf14	CACNA1H	CAMTA2	CBX5	COG1	CNOT4	CROCC	GRWD1	ITPK1	ISLR2	KLHL24	LINC01012	MAP2K4P1	LINC00884	MORC2	LRRC28	LRRC73	NRF1	PALLD	PCNT	POLD1	RBM15B	RNF144B	SH2D6	RNMT	SF3B4	SLITRK1	SMG6	TMEM260	TMEM168	NA	NA	NA	NA	NA	NA	NA
ARHGEF37	ARL14EP	ARID3B	ARRB2	ARPP21	ATF6	ATF5	B4GALNT1	BCAM	BHLHE40	BIK	BMP5	BRMS1L	C3orf38	CACNA2D3	CANT1	CBX6	COG2	CNOT6	CRTC1	GTF2H2C	ITPR1	ISOC1	KLHL26	LINC01137	MAP3K12	LINC01003	MPLKIP	LRRC36	LRRC75A	NRL	PAN3	PDIA4	POLE2	RBM38	RNF2	SH3GL1P1	RPL17-C18orf32	SFI1	SMG6	SMNDC1	TMEM79	TMEM187	NA	NA	NA	NA	NA	NA	NA
ARHGEF4	ARL15	ARID3C	ARRDC2	ARRB1	ATF6B	ATF6	B4GALT2	BCAP29	BHLHE41	BIN1	BMP6	BRPF1	C4orf46	CACNB1	CAP2	CC2D1A	COG3	CNOT6L	CRYBG3	GTF3C2	ITPRIPL1	ITCH	KLHL7	LINC01229	MAP3K13	LIPT2	MRTO4	LRRC56	LSM2	NSFP1	PAQR5	PDIA6	POT1	REEP3	RNFT1	SHISA4	RPL19	SGMS1	SMIM10L2A	SNHG15	TNFRSF19	TMEM39B	NA	NA	NA	NA	NA	NA	NA
ARHGEF40	ARL16	ARID4A	ARRDC3	ARRB2	ATF7	ATF6B	B4GAT1	BCAP31	BICD1	BIN3	BMP8B	BRPF3	C5orf22	CACTIN	CAPN1	CC2D2A	COG4	CNPY3	CSE1L	GUCD1	IZUMO4	ITGA9-AS1	KMT2B	LIX1L	MAPK7	LMNB2	MSRB1	LRRN3	LSS	NT5C3A	PAQR8	PDIK1L	PPARA	RFESD	RPL17-C18orf32	SIDT2	RPL26	SGPP2	SNHG19	SNIP1	TRIM24	TNPO1	NA	NA	NA	NA	NA	NA	NA
ARHGEF5	ARL3	ARID4B	ARRDC4	ARRDC1	ATF7IP	ATF7	B9D1	BCAR1	BICDL1	BIRC2	BMPER	BRSK1	C5orf30	CADM4	CAPN14	CC2D2B	COG7	CNR1	CSGALNACT1	GYS1	JAG2	ITPK1	KMT2D	LMAN1	MAPKAPK2	LMO1	MTERF1	LSM14B	LURAP1	NUDT19	PARP11	PDK2	PPFIA4	RFX3	RPL19	SIPA1L1	RPL27A	SIK2	SNRPA	SNX30	TRIM39	TNRC18	NA	NA	NA	NA	NA	NA	NA
ARHGEF6	ARL4A	ARID5B	ARSA	ARRDC3	ATF7IP2	ATF7IP	BAALC	BCAS1	BICDL2	BIRC6	BOD1	BRWD1	C5orf34	CADPS2	CAPN15	CCAR1	COIL	CNTN6	CSK	HARBI1	JAML	IVNS1ABP	KMT2E-AS1	LMAN2L	MAT1A	LMO4	MTF1	LTBP1	LYPD6	NUP160	PARP4	PELO	PPFIBP2	RGP1	RPS11	SLC10A3	RPL41	SIN3A	SNRPF	SOHLH1	TRIM45	TNRC6B	NA	NA	NA	NA	NA	NA	NA
ARHGEF7	ARL4C	ARIH1	ARSB	ARRDC4	ATG101	ATF7IP2	BACE1	BCAS3	BIK	BIVM	BOK	BRWD3	C5orf51	CALCA	CAPN5	CCDC115	COL24A1	COA7	CSNK1A1P1	HAT1	JAZF1-AS1	JAKMIP1	KMT5B	LMO7	MAT2B	LMO7	MTFR2	LYSMD4	LYSMD4	NUP85	PCBP2	PELP1	PPP1R13B	RGS22	RRP15	SLC16A14	RPL6	SIRT6	SNX32	SORBS2	TRIM8	TOMM40L	NA	NA	NA	NA	NA	NA	NA
ARHGEF9	ARL4D	ARL10	ARSG	ARSA	ATG12	ATG10	BACE2	BCAT2	BIN1	BIVM-ERCC5	BOP1	BSDC1	C6orf120	CALCRL	CAPNS1	CCDC120	COL8A2	COASY	CSNK1D	HBEGF	JMJD8	JARID2	KPNA3	LOC100129603	MBOAT1	LNX1	MTG2	MAF1	MAATS1	NXN	PCDH12	PES1	PPP1R18	RHBDF2	RRS1	SLC16A9	RPRD1A	SIRT7	SP1	SPACA6	TRPS1	TP53BP1	NA	NA	NA	NA	NA	NA	NA
ARID1A	ARL5A	ARL14EP	ARVCF	ARSB	ATG13	ATG101	BACH1	BCDIN3D	BIN3	BLACAT1	BORCS5	BSG	C6orf226	CALD1	CARHSP1	CCDC125	COMMD2	COCH	CSNK1E	HCFC1	KANSL3	KANSL1L	LANCL2	LOC100130075	MCM2	LOC100132831	MTHFSD	MAMSTR	MAD1L1	NYAP1	PCDH8	PEX2	PPP1R37	RHOU	RTEL1	SLC19A1	RPS18	SLC25A16	SP100	SPRED2	TRUB1	TPGS1	NA	NA	NA	NA	NA	NA	NA
ARID1B	ARL5B	ARL16	ASAH1	ARSK	ATG16L1	ATG13	BACH2	BCKDK	BIRC2	BLM	BORCS6	BSN	C6orf47	CALML4	CARM1	CCDC126	COPG2	COG7	CSNK1G1	HDAC5	KAT2A	KCMF1	LDB1	LOC100132831	MCM7	LOC100287846	MUS81	MAN2B1	MAF1	ODF2	PCGF2	PGP	PPP2R5A	RIF1	RUNDC1	SLC22A17	RPS19BP1	SLC25A19	SP4	SPRY2	TTC14	TPTE2	NA	NA	NA	NA	NA	NA	NA
ARID2	ARL6	ARL4A	ASAP1	ARV1	ATG2B	ATG14	BAG3	BCL10	BLACAT1	BLOC1S1	BPHL	BTAF1	C6orf52	CAMK2N2	CARMIL2	CCDC136	COPZ1	COIL	CSNK1G2	HDC	KAT2B	KCNAB3	LDHD	LOC100287846	MCM8	LOC100653233	MUTYH	MAP3K11	MAGIX	OMA1	PCGF5	PHF1	PPP4R1L	RIPK1	SAP130	SLC25A39	RPS27	SLC25A35	SPATA13	SS18L1	TTC23	TRA2B	NA	NA	NA	NA	NA	NA	NA
ARID3A	ARL6IP5	ARL4C	ASAP2	ASAH1	ATG3	ATG16L1	BAG4	BCL11B	BLCAP	BLOC1S3	BRAT1	BTBD9	C8orf37	CAMKK2	CARMIL3	CCDC14	COQ2	COL14A1	CSRP1	HDX	KAT5	KCNG3	LEMD3	LOC101929057	MCM9	LOC105373021	MXD4	MAP3K9	MAN1C1	OPRK1	PCSK5	PHKG2	PPY	RMDN2	SCMH1	SLC25A42	RPS6KA2	SLC26A6	SPATA24	ST7	TTC26	TRAF5	NA	NA	NA	NA	NA	NA	NA
ARID3B	ARL6IP6	ARL4D	ASAP3	ASAP2	ATG4A	ATG2A	BAG5	BCL2L1	BLM	BLOC1S4	BRD1	BTD	C8orf37-AS1	CAMSAP3	CARNMT1	CCDC146	COQ6	COL15A1	CSTF3	HECTD3	KBTBD11-OT1	KCNH8	LETM2	LOC101930094	MCMBP	LOC730098	MXI1	MAP4K3	MAN2B1	OTUD7B	PDCD11	PI4K2A	PRKAG2-AS1	RNF165	SCML1	SLC27A4	RRAGB	SLC2A6	SPEG	STK16	TTK	TRAK1	NA	NA	NA	NA	NA	NA	NA
ARID3C	ARL8A	ARL5A	ASB1	ASB1	ATG4C	ATG2B	BAG6	BCL2L13	BLOC1S1	BLOC1S6	BRD2	BTF3	C8orf44-SGK3	CANT1	CARNS1	CCDC149	COQ9	COL2A1	CTAGE7P	HELQ	KBTBD12	KCNK1	LHFPL4	LOC102723335	MCPH1	LONRF1	MYADM	MAPK7	MAP2K7	P4HA1	PDE10A	PIGS	PRR12	RNF185	SCN5A	SLC35C1	RRP12	SLC35A4	SPP1	STX4	TUB	TRIM39	NA	NA	NA	NA	NA	NA	NA
ARID4A	ARMC1	ARL5B	ASB2	ASB2	ATG5	ATG4B	BAHD1	BCL6	BLOC1S3	BLZF1	BRD3	BTG3	C8orf82	CAPN14	CARS2	CCDC151	CORO1A	COMMD7	CTBP2	HEMK1	KCNJ4	KCNMA1	LIFR-AS1	LOC102724532	MCRS1	LPGAT1	MYO1C	MARCH3	MAP3K11	PABPC1	PDE12	PIK3R3	PRRG3	RNF216	SCYL3	SLC38A10	RTN4RL2	SLC35C2	SPRY4	SUCLG2	TUBGCP3	TRMT1	NA	NA	NA	NA	NA	NA	NA
ARID4B	ARMC10	ARL6	ASB3	ASB3	ATG7	ATG4C	BAIAP2	BCL7A	BLOC1S4	BMI1	BRD4	BYSL	C9orf40	CAPN7	CASC2	CCDC157	CORO1B	COPS7A	CTC1	HERPUD2	KCNJ5	KCNQ4	LIG3	LOC148709	MDM2	LPL	MYO1D	MARCKS	MAP3K6	PACRG	PDE4B	PIM3	PRRG4	RNF6	SDC1	SLC38A9	SATB1	SLC38A10	SPSB3	SUMF1	TXLNG	TRPV2	NA	NA	NA	NA	NA	NA	NA
ARID5B	ARMC2	ARL6IP6	ASB6	ASB6	ATL2	ATG4D	BAMBI	BCL7B	BLOC1S6	BMP2K	BRD7	BZW2	C9orf72	CARD6	CASKIN1	CCDC174	CORO2B	COPS7B	CTCF	HES6	KCNN1	KDELR3	LIN28B	LOC283856	MED12L	LRFN3	N4BP3	MATN3	MAP4K2	PALD1	PDE4DIP	PIN1	PRTG	RORA	SDCBP2-AS1	SLC39A1	SAYSD1	SLC4A4	SSPN	SUN2	TXNDC16	TSC1	NA	NA	NA	NA	NA	NA	NA
ARIH1	ARMC5	ARL8A	ASB7	ASB7	ATM	ATG5	BANK1	BCL7C	BLVRB	BMP6	BRF2	C10orf88	CA5B	CARF	CASP3	CCDC181	COX10	COPZ1	CTDP1	HEXA	KCNN4	KDM1B	LIN54	LOC388242	MEIS1	LRIF1	NAALAD2	MBD4	MAPK3	PALLD	PDPR	PIP5KL1	PSEN2	RPF2	SDE2	SLC45A3	SBNO2	SLC4A5	SSX2IP	SUPV3L1	TYW1	TSC22D2	NA	NA	NA	NA	NA	NA	NA
ARL1	ARMC6	ARMC1	ASB8	ASB8	ATMIN	ATL2	BANP	BCL9	BLZF1	BMP8A	BRINP1	C11orf24	CA5BP1	CARNMT1	CASP8AP2	CCDC184	COX15	COQ10A	CTDSP2	HIP1R	KCTD11	KDM2A	LINC00863	LOC389895	MEIS3	LRRC20	NAF1	MBD6	MAPK7	PANX2	PEX12	PKLR	PSMB8	RPRD2	SDHAF1	SLC4A2	SCN2A	SLC52A2	ST3GAL3	SYNGAP1	UAP1	TSHZ3	NA	NA	NA	NA	NA	NA	NA
ARL13B	ARMC7	ARMC10	ASCC1	ASCC1	ATN1	ATM	BASP1	BCLAF1	BMI1	BMPR1A	BRMS1L	C11orf49	CAAP1	CARS2	CBFA2T2	CCDC186	COX18	COQ4	CTDSPL	HIPK1-AS1	KDELR3	KDM2B	LINC00900	LOC643711	METTL1	LRRC29	NAGLU	MBOAT1	MAPK8IP1	PAPSS2	PEX7	PKNOX2	PSMB9	RPS6KA1	SDSL	SLCO5A1	SCO1	SLC9A8	ST7	SYNJ2	UBAC2	U2AF2	NA	NA	NA	NA	NA	NA	NA
ARL14EP	ARMC8	ARMC2	ASCC2	ASCC2	ATP10D	ATMIN	BATF2	BCOR	BMP2K	BMS1	BRPF3	C11orf68	CAB39	CARTPT	CBLL1	CCDC28B	CPB2-AS1	COQ5	CTIF	HIRA	KDM2B	KDM4A	LINC01411	LOC730098	METTL14	LRRC3	NANOS3	MBOAT2	MAPRE3	PAQR9	PGGT1B	PKP4	PTDSS2	RSL24D1	SEMA3C	SLF2	SCYL2	SMARCD2	STAG1	SYS1	UBE3D	UBC	NA	NA	NA	NA	NA	NA	NA
ARL15	ARMC9	ARMC5	ASCL5	ASCC3	ATP11A	ATOH7	BAZ1B	BDH1	BMP8A	BMS1P4	BRSK1	C11orf74	CABLES1	CASC2	CBR3	CCDC68	CPNE1	COQ6	CTNNBIP1	HM13	KDM4C	KDM4C	LINC01481	LRFN1	METTL17	LUC7L2	NAT14	MCCC2	MARCH3	PARP8	PHACTR4	PLA2G15	PTGDS	RSPRY1	SEMA6C	SMARCC2	SEC13	SMIM11B	STAG2	SYS1-DBNDD2	UBR2	UBE3A	NA	NA	NA	NA	NA	NA	NA
ARL16	ARMCX2	ARMC6	ASGR1	ASCL5	ATP11B	ATP10D	BAZ2A	BDNF	BMP8B	BNC2	BRSK2	C11orf87	CABP1	CASK	CBWD1	CCDC71	CPNE2	COQ9	CTNND1	HMG20B	KDM5A	KDSR	LINC01578	LRFN2	METTL2B	LUZP1	NAT8L	MCM7	MARK2	PBK	PHF23	PLEKHH2	PTPN13	SAFB2	SETD1A	SND1	SEC24A	SNAP23	STAT6	SYTL2	UMAD1	UBL3	NA	NA	NA	NA	NA	NA	NA
ARL2BP	ARMCX3	ARMC7	ASH1L	ASF1A	ATP13A1	ATP11A	BBC3	BDP1	BMPR1A	BNIP2	BRWD1	C11orf95	CABYR	CASKIN1	CBX2	CCDC71L	CPSF2	COX6A1	CTPS2	HMGXB4	KDM8	KIAA0232	LINGO3	LRIG1	MFSD4B	LYPD6	NBEA	MCM8	MAST2	PBX1	PHF6	PLPPR2	PTPN2	SAMD1	SETDB1	SNIP1	SERINC1	SNAP25-AS1	STK3	TADA1	UNC13B	UBN2	NA	NA	NA	NA	NA	NA	NA
ARL4A	ARMCX5-GPRASP2	ARMC8	ASH1L-AS1	ASGR1	ATP1A1	ATP11C	BBIP1	BEND6	BMPR2	BOD1	BSG	C11orf98	CACHD1	CASP8AP2	CBX5	CCDC84	CPSF7	COX7B2	CTSA	HNRNPUL2-BSCL2	KHDC1	KIAA1211L	LLGL1	LRRC1	MGC12916	LYPD6B	NCAPD2	MED12L	MAVS	PBX2	PIGBOS1	PMF1	PTPRC	SAV1	SH3D19	SNN	SETD1B	SNHG19	STON2	TBCEL	URI1	UBR1	NA	NA	NA	NA	NA	NA	NA
ARL4D	ARMCX6	ARMC9	ASL	ASH1L	ATP1A2	ATP13A1	BBS10	BEND7	BMS1	BOD1L1	BSN	C12orf10	CACNA1A	CASZ1	CBX7	CCDC93	CPT2	COX8A	CTSV	HOGA1	KHSRP	KIAA1324L	LMBR1	LRRC20	MID1	MAGEL2	NCK2	MED13	MAX	PCBD2	PIGM	PMM1	PTPRJ	SBF2	SHANK3	SNRPA	SFI1	SNRNP200	STXBP5-AS1	TBK1	USP1	UBR5	NA	NA	NA	NA	NA	NA	NA
ARL5A	ARMT1	ARMCX1	ASPHD2	ASH1L-AS1	ATP1A3	ATP13A3	BBS2	BET1L	BMS1P4	BOK	BTBD11	C12orf29	CACNA1C	CAT	CC2D1A	CCKAR	CPXM2	CPB2	CTTNBP2NL	HOMEZ	KIAA0319L	KIAA1958	LMLN	LRRC3	MIDN	MAGIX	NCLN	MEF2C	MBD3	PCBP1-AS1	PIGV	PMS2	PTPRZ1	SBNO2	SHMT2	SNRPB	SGSH	SNX30	SUFU	TBKBP1	USP38	UBXN11	NA	NA	NA	NA	NA	NA	NA
ARL5B	ARNT	ARMCX2	ASPSCR1	ASL	ATP1B1	ATP1A2	BBS4	BEX1	BMT2	BOLA1	BTBD2	C12orf4	CACNA1E	CATSPERG	CCDC102A	CCM2	CR1	CPLX2	CTU2	HOXB4	KIAA0355	KIF13B	LMNB2	LRRC4	MIER3	MAL2	NCOA3	MESP1	MCOLN1	PCBP2	PIK3C2A	PNP	PUS10	SCAP	SIN3A	SNTG1	SH2B3	SNX32	SUPV3L1	TCEAL5	USP43	ULK4	NA	NA	NA	NA	NA	NA	NA
ARL6	ARNTL	ARMCX4	ASTE1	ASPH	ATP1B3	ATP23	BBS9	BEX2	BNC2	BOP1	BTBD7	C12orf49	CACNA2D2	CAV1	CCDC106	CCNA2	CREB1	CPNE1	CUEDC1	HPS1	KIAA0753	KIF2A	LOC100289230	LRRC61	MIR4444-1	MAMLD1	NCSTN	METTL16	MDM2	PCDH8	PITPNM2	PNPO	PWP2	SCGB3A1	SIPA1	SNX21	SH3BP2	SOCS7	SVEP1	TCEANC	USP51	UNC119B	NA	NA	NA	NA	NA	NA	NA
ARL6IP5	ARPC1A	ARMCX5-GPRASP2	ASTN1	ASPHD1	ATP23	ATP2A2	BCAP29	BEX4	BNIP1	BORA	BTBD9	C12orf65	CACNB4	CAV2	CCDC113	CCNE1	CREB3	CPOX	CUL4B	HPS6	KIF13B	KLF5	LOC101927359	LRSAM1	MIR5047	MAP1S	NDC1	MEX3C	MED12	PCGF1	PKIA	PODNL1	PYGL	SCMH1	SIRT6	SNX27	SH3KBP1	SOX5	SYCE3	TCF4	USP6NL	UNG	NA	NA	NA	NA	NA	NA	NA
ARL6IP6	ARPC1B	ARMCX6	ASTN2	ASPHD2	ATP2A2	ATP2B2	BCAR1	BFAR	BOD1	BORCS5	BTF3	C12orf66	CACNG3	CBFA2T2	CCDC12	CCNF	CREB3L1	CPSF4	CUTA	HS3ST1	KIF20B	KLF9	LOC101928617	LTC4S	MIR8072	MAP2K3	NDST1	MEX3D	MEN1	PCK2	PLCB3	POLA1	PYROXD2	SCN4A	SLC24A3	SP110	SH3PXD2B	SPAG8	SYN3	TDG	UVRAG	UQCRC2	NA	NA	NA	NA	NA	NA	NA
ARL8A	ARPC2	ARMT1	ASXL1	ASPSCR1	ATP2B2	ATP2B3	BCAS2	BFSP1	BOD1L1	BORCS6	BTF3L4	C12orf73	CACNG4	CBLB	CCDC130	CCNG2	CRLS1	CPSF7	CWC25	HS3ST3B1	KIF22	KLHDC8A	LOC344967	LYPD6	MIS12	MAP3K11	NEK4	MFSD13A	METAP1D	PCYT1A	PLEKHF1	POLD4	QKI	SCN5A	SLC25A24	SPECC1	SHC1	SPATA33	TAF1C	TEAD1	VPS13A	USF2	NA	NA	NA	NA	NA	NA	NA
ARL8B	ARPC3	ARNT	ASXL2	ASRGL1	ATP2B3	ATP2C1	BCAS3	BHLHB9	BOLA2	BORCS8	BTG1	C12orf75	CACYBP	CBR4	CCDC134	CCNI	CRNKL1	CPTP	CXorf56	HSFX2	KIF23	KLHL13	LOC730098	MAGIX	MIS18BP1	MAP3K12	NEMP1	MICAL1	METTL8	PDE11A	PLEKHO2	POLR3H	QSOX2	SCUBE2	SLC30A7	SPNS2	SIAH1	SPATA6L	TANGO2	TEF	WAC	USP21	NA	NA	NA	NA	NA	NA	NA
ARMC1	ARPC4-TTLL3	ARNT2	ASXL3	ASTE1	ATP2B4	ATP2C2	BCAT1	BHLHE40	BOLA2B	BPGM	BYSL	C14orf28	CADM1	CBX2	CCDC136	CCNJL	CRTAC1	CPXM2	CXXC5	HSPA1B	KIN	KLHL29	LONRF1	MAMSTR	MKS1	MAP3K3	NEURL4	MIIP	MFSD9	PDE12	PLK2	POLRMT	R3HCC1	SDHAF1	SLC35B2	SRC	SKIDA1	SPECC1	TCEANC	TES	WAPL	USP3-AS1	NA	NA	NA	NA	NA	NA	NA
ARMC10	ARPC5L	ARNTL	ATAD1	ASTN1	ATP2C1	ATP6V0A2	BCCIP	BICD1	BOP1	BPTF	BZW2	C15orf61	CALCA	CBX3	CCDC137	CCNK	CRYBA2	CRAMP1	CYB5D2	HSPA9	KLC2	KMT2C	LONRF3	MANEA	MMP28	MAP3K7	NFATC2IP	MIR22HG	MGAT1	PDE4DIP	PLPP6	PORCN	R3HCC1L	SEC14L1	SLC35C2	SSBP4	SKIV2L	SPHK2	TCF12	TET2	WDCP	USP31	NA	NA	NA	NA	NA	NA	NA
ARMC2	ARPIN	ARPC1A	ATAD2	ASXL1	ATP6V0A1	ATP6V1A	BCDIN3D	BICD2	BORA	BRAP	C11orf24	C16orf46	CALD1	CBX4	CCDC146	CCNL1	CRYBB3	CREB3L1	CYHR1	HSPBAP1	KLF16	KMT2D	LPIN2	MAP3K6	MMRN2	MAPK6	NFE2L3	MIR7705	MGMT	PDE8B	PLSCR1	PPFIA3	RAB40B	SEMA3C	SLC39A8	ST6GALNAC6	SLC10A3	SPRTN	TDP1	TET3	WDR73	USP34	NA	NA	NA	NA	NA	NA	NA
ARMC5	ARPP21	ARPC1B	ATAD2B	ASXL2	ATP6V0A2	ATP6V1C1	BCKDHA	BICDL1	BORCS5	BRAT1	C11orf49	C16orf58	CALML4	CBX5	CCDC151	CCNT2	CSAD	CREB3L3	CYLD	HSPD1	KLHDC7A	KMT2E-AS1	LPL	MAP4K2	MOCS3	MARCH3	NFXL1	MKI67	MIA-RAB4B	PDIK1L	PLXNC1	PPIP5K1	RAB40C	SEMA4B	SLC46A3	ST8SIA2	SLC12A6	SPRY4	TDRG1	TFDP1	WDR89	USP47	NA	NA	NA	NA	NA	NA	NA
ARMC6	ARRB1	ARPC2	ATAD3A	ASXL3	ATP6V0C	ATP6V1D	BCKDHB	BICDL2	BORCS6	BRCA1	C11orf68	C16orf71	CALU	CC2D1A	CCDC157	CCNYL1	CSK	CREBBP	CYP51A1	HYAL2	KLHDC9	KMT5A	LRCH1	MAPKAPK2	MORC4	MARK2	NGRN	MLLT1	MIB2	PER1	PMM2	PPP1R10	RABGGTA	SEMA5B	SLC9A8	STAT5B	SLC22A23	SPSB2	TDRKH	TFE3	WIPF1	USP6NL	NA	NA	NA	NA	NA	NA	NA
ARMC7	ARRB2	ARPC4-TTLL3	ATAD5	ATAD1	ATP6V0CP3	ATP6V1H	BCKDK	BID	BORCS8	BRD3	C11orf87	C17orf58	CAMK1	CC2D1B	CCDC171	CCSAP	CSNK1A1L	CRELD2	CYTH1	ID1	KMT2B	KPNA1	LRP6	MAPKBP1	MOSPD2	MARK4	NIF3L1	MMD	MICAL3	PES1	PNOC	PPP1R12B	RAD52	SEPHS1	SLCO3A1	STX4	SLC25A46	SPSB3	TENM4	TFRC	XPO1	USP9X	NA	NA	NA	NA	NA	NA	NA
ARMC8	ARRDC2	ARPIN	ATAT1	ATAD2	ATP6V0D1	ATP7A	BCL10	BIN3	BPGM	BRD7	C11orf95	C17orf80	CAMK1D	CC2D2B	CCDC173	CCSER2	CSNK1A1P1	CRTAP	CYTH3	IER3	KNOP1	KPNA3	LRR1	MARCH3	MPLKIP	MAST4	NIPBL	MMP15	MIER2	PGS1	POLA2	PPP2R1A	RASSF4	SERTAD1	SMIM17	SUMF1	SLC7A14	SRFBP1	TFDP2	THOP1	YBX3	VEZF1	NA	NA	NA	NA	NA	NA	NA
ARMC9	ARRDC3	ARPP21	ATCAY	ATAD2B	ATP6V0E1	ATP8A1	BCL2	BIRC2	BRCA1	BRD9	C11orf96	C17orf97	CAMK2N2	CCDC106	CCDC181	CD109	CSNK1G1	CRTC1	DACT1	IFRD2	KPTN	KPNA4	LRRC24	MBD6	MPP2	MBD6	NKIRAS2	MMP16	MIF4GD	PHF13	POLR2M	PPP2R5A	RASSF8	SERTAD4	SMOX	SVEP1	SMCHD1	SRRT	TGFB2	THUMPD2	ZBTB41	VPS37A	NA	NA	NA	NA	NA	NA	NA
ARMCX1	ARRDC4	ARRB1	ATE1	ATAD3A	ATP6V1A	ATP8A2	BCL2L11	BIVM	BRD1	BRF2	C12orf4	C18orf21	CAMKK1	CCDC113	CCDC36	CD163L1	CSTF1	CRY2	DAGLA	IFT172	KRBA1	KPNA5	LRRC73	MCM7	MPZL3	MBTPS1	NLGN3	MMS22L	MINK1	PHF21A	PPARA	PPP2R5B	RBBP8	SETD4	SNAP23	SYMPK	SMCO4	SSR2	TGFBR1	TIMM8A	ZBTB48	VSTM2L	NA	NA	NA	NA	NA	NA	NA
ARMCX2	ARSA	ARRB2	ATF1	ATAD5	ATP6V1C1	ATP8B1	BCL2L13	BIVM-ERCC5	BRD2	BRI3BP	C12orf43	C18orf25	CAMKK2	CCDC117	CCDC51	CD164	CTDP1	CRYBA4	DAP	IFT81	KRBA2	KTN1	LRRC75A	MDK	MRGPRF	MCF2	NMNAT1	MND1	MIR4444-1	PHRF1	PPCDC	PRADC1	RBM43	SF3B4	SNAPC4	SYT5	SMNDC1	ST3GAL2	THUMPD3-AS1	TLE3	ZBTB5	WDFY3	NA	NA	NA	NA	NA	NA	NA
ARMCX3	ARSB	ARRDC1	ATF2	ATAT1	ATP6V1D	ATP8B2	BCL2L2	BLCAP	BRD3	BRINP1	C12orf65	C18orf54	CAMSAP2	CCDC12	CCDC61	CD1D	CTDSP2	CRYL1	DAPK3	IGFBP6	KRBOX1	L3MBTL3	LRRFIP1	MDM2	MRPL45	MDC1	NOL12	MOK	MIR4697HG	PIK3C2A	PPIEL	PRDM10	RBM46	SFI1	SORBS2	SYVN1	SMU1	ST6GALNAC5	TIMP1	TLN1	ZCCHC7	WDR18	NA	NA	NA	NA	NA	NA	NA
ARMCX4	ARSG	ARRDC2	ATF3	ATCAY	ATP6V1E1	ATP9A	BCL6	BLM	BRD7	BROX	C12orf66	C19orf12	CAMSAP3	CCDC122	CCDC71L	CD247	CTNNBIP1	CSAD	DBP	IKBKB	KY	LAMB1	LSM12	MDM4	MRPS22	MDFIC	NOL6	MORC2	MIR8072	PIP5K1A	PPP1R13B	PRKCSH	RELL1	SFR1	SORBS3	SZRD1	SNU13	STAT5B	TJP1	TMEM108	ZDHHC21	WDR33	NA	NA	NA	NA	NA	NA	NA
ARMCX5-GPRASP2	ARV1	ARRDC3	ATF4	ATE1	ATP6V1G2-DDX39B	ATPAF1	BCL7A	BLMH	BRD9	BRSK1	C14orf28	C19orf47	CAMTA1	CCDC126	CCDC74A	CD2BP2	CTNND2	CSK	DCAF11	IKZF4	L3MBTL2	LAMC1	LSM14A	ME3	MSANTD2	MED26	NOP2	MOSPD1	MISP	PIP5K1P1	PPP2R5A	PRMT1	RELT	SGK1	SPATA1	TAF3	SNX16	STC1	TLL2	TMEM151A	ZFAND4	WDR7	NA	NA	NA	NA	NA	NA	NA
ARMCX6	ASAH1	ARRDC4	ATF5	ATF1	ATP6V1H	ATPAF2	BCL7B	BLOC1S3	BRF2	BRWD3	C15orf61	C19orf48	CAND1	CCDC130	CCDC77	CD320	CTSK	CSNK1A1P1	DCAF12	IL17RD	LACC1	LAMP2	LSM14B	MED12	MSI2	MEF2C	NOVA1	MOSPD2	MKNK2	PKLR	PPP3R1	PRPSAP2	REPS2	SH2B3	SPATA22	TARBP2	SNX17	STK36	TM4SF1	TMEM192	ZFP3	WTAP	NA	NA	NA	NA	NA	NA	NA
ARMT1	ASAP1	ARSA	ATF6	ATF2	ATP7A	ATR	BCL7C	BLOC1S6	BRI3	BSDC1	C16orf46	C19orf53	CAND2	CCDC134	CCDC84	CD47	CTTNBP2NL	CSNK1E	DCAF4	IL18BP	LAMC1	LARP1B	LTBP4	MED14OS	MST1R	MEF2D	NR3C2	MPHOSPH9	MLLT6	PLA2G6	PRDM10	PRTG	REST	SH2D6	SPATA5	TBC1D17	SOCS7	STRIP1	TMEM131	TMEM198	ZFP69B	XKR4	NA	NA	NA	NA	NA	NA	NA
ARNT	ASAP2	ARSB	ATF6B	ATF4	ATP8A1	ATRN	BCLAF1	BLZF1	BRI3BP	BSN	C16orf58	C1GALT1C1	CANT1	CCDC136	CCDC85B	CD70	CUTC	CSNK1G2	DCAF8	IL1RAP	LAMC2	LDLRAD3	LUZP1	MED18	MSTO1	MEST	NR6A1	MPZL2	MLXIP	PLA2R1	PRDM4	PSAT1	RFC5	SH3GL1	SPHK1	TBC1D22A	SORBS1	STX10	TMEM159	TMEM231	ZGRF1	XPO1	NA	NA	NA	NA	NA	NA	NA
ARNT2	ASB1	ARSG	ATF7	ATF5	ATP8A2	ATRX	BCOR	BMI1	BRINP1	BTAF1	C16orf72	C1orf131	CAP1	CCDC137	CCDC86	CD82	CUX1	CSNK2A2	DCLK2	IL4R	LARS2	LDLRAD4	LYPD6	MED27	MTERF4	METRNL	NRG2	MRGPRF	MMAA	PLAG1	PRPF19	PSMA3-AS1	RFX3	SHF	SPICE1	TBC1D31	SORBS2	SYMPK	TMEM161A	TMEM86A	ZHX1	YY1P2	NA	NA	NA	NA	NA	NA	NA
ARNTL	ASB2	ARV1	ATF7IP	ATF6	ATP8B1	ATXN1	BDH1	BMP2K	BRINP2	BTBD7	C17orf80	C1orf198	CAP2	CCDC14	CCDC88B	CDC14B	CWC25	CTDSPL2	DCT	INCENP	LATS2	LEMD3	LYRM9	MEIS1	MTFR2	METTL2B	NUAK2	MSANTD2	MMP11	PLAGL1	PRR14	PTCH2	RGS14	SIMC1	SPRN	TBC1D8B	SOS2	SZRD1	TMEM168	TMEM9	ZNF107	ZADH2	NA	NA	NA	NA	NA	NA	NA
ARNTL2	ASB3	AS3MT	ATG10	ATF6B	ATP8B2	ATXN10	BDNF	BMP6	BRMS1	BTBD9	C17orf97	C1orf52	CAPG	CCDC141	CCDC93	CDC25A	CXADR	CTF1	DCTN1	ING5	LCA5	LHFPL2	MAFB	MEIS3	MTMR8	MFAP3L	NUP188	MSANTD4	MMP15	PLCD4	PRR7	PTGER4	RGS19	SLC14A1	SPTLC1	TCF12	SOX4	TAF1	TMEM231	TNK2	ZNF182	ZBED5	NA	NA	NA	NA	NA	NA	NA
ARPC1A	ASB6	ASAH1	ATG101	ATF7	ATP9B	ATXN1L	BEAN1	BMP8B	BRMS1L	BTD	C18orf25	C1QL2	CAPN14	CCDC146	CCDC96	CDC42BPA	CXorf38	CTIF	DCTN4	INO80	LCLAT1	LINC00400	MAN1C1	MESP2	MTRF1L	MFSD3	NUP62	MSL3P1	MOSPD3	PLEKHA1	PRRG3	PTMA	RGS8	SLC18B1	SRBD1	TEF	SPATA2	TAF1A	TMEM243	TOM1	ZNF200	ZBTB17	NA	NA	NA	NA	NA	NA	NA
ARPC4-TTLL3	ASB7	ASAP1	ATG13	ATF7IP	ATPAF1	ATXN2	BECN1	BMPER	BRPF1	BTF3	C19orf12	C20orf194	CAPN15	CCDC149	CCDC97	CDC42BPB	CXorf40B	CTNND2	DCUN1D1	INPP5B	LCMT2	LINC01003	MANBA	MFAP3L	MTRNR2L3	MGA	NUP88	MSRA	MPG	PLEKHA5	PRSS23	PTMS	RHBDD1	SLC25A42	SS18	TERF2	SPRY2	TAF1C	TMPO	TOMM34	ZNF213	ZBTB18	NA	NA	NA	NA	NA	NA	NA
ARPIN	ASB8	ASAP2	ATG14	ATF7IP2	ATR	ATXN2L	BEND6	BMPR1A	BRPF3	BTG3	C19orf47	C20orf27	CAPNS1	CCDC151	CCHCR1	CDC42EP3	CXorf56	CTPS2	DCXR	INPP5K	LEMD2	LINC01137	MAP3K3	MFSD10	MXD4	MID1	NVL	MTA2	MPLKIP	PLEKHM1	PSAT1	PXMP4	RHBDF2	SLC25A53	SSBP4	TESC	SRC	TAF5	TNFRSF19	TOPORS	ZNF25	ZBTB37	NA	NA	NA	NA	NA	NA	NA
ARPP21	ASCC1	ASB1	ATG16L1	ATG10	ATRN	ATXN3	BEND7	BMS1	BRSK1	BUB3	C19orf48	C2CD2	CAPRIN2	CCDC157	CCM2	CDC42SE2	CYB561D1	CTSLP8	DDHD1	INTS2	LENG1	LMBR1	MAP3K4	MIA-RAB4B	MYCBP	MIDN	NXPH3	MTERF1	MPND	PLK1	PTAFR	RAB11B	RHOBTB1	SLC30A1	SSH2	TEX10	SREBF1	TBC1D22A	TNIK	TP73	ZNF260	ZCCHC2	NA	NA	NA	NA	NA	NA	NA
ARRB2	ASCC2	ASB2	ATG16L2	ATG101	ATRNL1	ATXN7	BET1	BMS1P4	BRWD1	BUD13	C19orf54	C2CD2L	CAPZA1	CCDC159	CCNA1	CDC5L	CYB5D2	CTSV	DDIT4	INTS7	LETM2	LMO4	MAP3K7	MID1	MYD88	MIR137HG	NXT1	MTF1	MPP2	PLPP7	PTPN21	RAB33A	RHPN2	SLC30A7	SSPN	TFAMP1	SREBF2	TBRG4	TOMM40L	TPD52L1	ZNF326	ZDHHC22	NA	NA	NA	NA	NA	NA	NA
ARRDC1	ASCC3	ASB3	ATG2A	ATG14	ATRX	ATXN7L1	BET1L	BMT2	BRWD3	BZW1	C1orf109	C2CD4A	CARF	CCDC171	CCNB1	CDH11	CYB5R2	CTTNBP2NL	DDT	INTS9	LHFPL2	LNPEP	MAP4K4	MIF4GD	MYH15	MISP	ODF2	MTFR2	MPP3	PLS1	PUDP	RAB39A	RIC1	SLC37A2	ST3GAL1	THTPA	SRSF5	TCAF2	TPRA1	TRAF4	ZNF367	ZFAND6	NA	NA	NA	NA	NA	NA	NA
ARRDC2	ASF1A	ASB6	ATG2B	ATG16L1	ATXN1	ATXN7L3	BFAR	BOD1	BSCL2	C10orf88	C1orf131	C2orf15	CARMIL2	CCDC173	CCND3	CDH12	CYHR1	CWC22	DDX19A	IPO5P1	LIFR-AS1	LNX2	MAP7	MIIP	MYLK3	MMP11	OFD1	MTRNR2L3	MRGPRF	PMAIP1	PYROXD1	RAB3A	RIPK2	SLC39A14	ST3GAL4	TIMP1	SSR1	TCEANC	TPTE2	TRAPPC2L	ZNF384	ZFP37	NA	NA	NA	NA	NA	NA	NA
ARRDC3	ASH1L	ASB7	ATG3	ATG2A	ATXN10	ATXN7L3B	BFSP1	BOLA2	BSDC1	C11orf24	C1orf174	C2orf42	CARNMT1	CCDC174	CCNF	CDH18	CYP2R1	CWC25	DDX28	IQCB1	LIG3	LOC100287846	MAPK13	MIR210HG	MYNN	MNT	OGFOD3	MTRR	MRPL43	PMM1	R3HCC1L	RAB40B	RNASET2	SLC39A8	ST6GALNAC4	TIPRL	ST3GAL2	TCTE3	TRAM2	TRIM39	ZNF394	ZFP64	NA	NA	NA	NA	NA	NA	NA
ARRDC4	ASH1L-AS1	ASB8	ATG4A	ATG2B	ATXN1L	AURKAIP1	BHLHB9	BOP1	BSN	C11orf49	C1orf216	C2orf49	CARS2	CCDC191	CCNL1	CDH7	CYP4V2	CXADR	DDX3X	ITPA	LIMA1	LOC105373021	MARK4	MIR6724-4	MYO5B	MRGPRF	OSBPL5	MTUS2	MRPL49	PODNL1	RABGEF1	RAB5C	RND2	SLC43A2	STARD13	TIRAP	ST3GAL4	TESK1	TRAPPC3L	TRIM59	ZNF414	ZFP91	NA	NA	NA	NA	NA	NA	NA
ARSA	ASH2L	ASCC1	ATG4C	ATG3	ATXN2	AUTS2	BHLHE40	BORA	BTAF1	C11orf74	C1orf226	C2orf68	CASC2	CCDC22	CCNT1	CDH8	CYSLTR2	CXorf56	DDX42	ITPK1	LIMD2	LOC148709	MAST4	MIR99AHG	MYOF	MROH1	OSGEPL1	MXD4	MRPS27	POFUT2	RAD18	RAB8A	RNF121	SLC45A3	STARD6	TJP2	STAMBP	THAP11	TRIM24	TRMT1	ZNF416	ZFP91-CNTF	NA	NA	NA	NA	NA	NA	NA
ARSB	ASIC1	ASCC2	ATG4D	ATG4A	ATXN2L	AVEN	BHLHE41	BORCS5	BTBD10	C11orf96	C1orf35	C2orf81	CASC4	CCDC28B	CCNYL1	CDIP1	DAB1	CYB561A3	DDX49	ITPR1	LINC00884	LRFN4	MATK	MISP	NAPSA	MRPL4	OVCA2	MYC	MSL3P1	POLR3E	RAP1B	RACGAP1	RNF165	SLC4A7	STC1	TLE2	STAMBPL1	THAP5	TRIM45	TSC1	ZNF430	ZFX	NA	NA	NA	NA	NA	NA	NA
ARSG	ASIC2	ASCC3	ATG5	ATG4B	ATXN7	AVL9	BICD1	BORCS6	BTD	C11orf98	C1orf74	C3	CASP3	CCDC3	CCR10	CDK13	DAB2IP	CYB5R3	DDX5	ITPR2	LINC00900	LRP11	MBLAC2	MLST8	NAT10	MRRF	PACSIN1	MYLIP	MSRB1	POMGNT1	RAPGEF6	RAP1GAP	RNF175	SLC7A5	STIL	TLN1	STK38L	TIGD6	TRIM68	TSC22D2	ZNF436	ZHX1	NA	NA	NA	NA	NA	NA	NA
ARSK	ASPHD2	ASGR1	ATG9A	ATG4C	ATXN7L1	AXIN1	BICD2	BPGM	BTF3	C12orf10	C1QL2	C3orf18	CASP8AP2	CCDC39	CCSAP	CDK14	DAG1	CYHR1	DDX50	IZUMO4	LINC01006	LRP12	MBTPS1	MMACHC	NATD1	MSANTD4	PANK1	MYO1E	MSTO1	PORCN	RASA4B	RAP2B	RNF19B	SMAD1	STK3	TMED9	STK40	TIMM8A	TRIP10	TSEN2	ZNF518A	ZMAT1	NA	NA	NA	NA	NA	NA	NA
ARV1	ASPSCR1	ASH1L-AS1	ATIC	ATG4D	ATXN7L3	AZI2	BICDL1	BPHL	BTF3L4	C12orf29	C1S	C3orf38	CBFA2T2	CCDC50	CCT7	CDK17	DALRD3	CYP46A1	DDX51	JADE1	LINC01547	LRRC4	MCMBP	MMRN2	NAXD	MSRB3	PANK4	MYT1	MTMR10	POU6F1	RASSF4	RASSF7	RNF2	SMAD5	SUGCT	TMEM109	SULF2	TMEM109	TRMT10B	TTC3P1	ZNF532	ZNF300	NA	NA	NA	NA	NA	NA	NA
ARVCF	ASRGL1	ASH2L	ATL1	ATG5	ATXN7L3B	AZIN1	BICDL2	BPNT1	BTG1	C12orf4	C20orf27	C3orf67	CBFB	CCDC51	CD163L1	CDK19	DAPK1	CYS1	DDX59	JADE2	LINGO2	LRRC42	MED26	MOK	NCAPD2	MTERF2	PAPOLG	N4BP3	MTMR11	PPIP5K1	RBM12B	RASSF8	RNF213	SMARCC2	SURF6	TMEM115	SUPT6H	TMEM129	TRMT6	TWF2	ZNF551	ZNF318	NA	NA	NA	NA	NA	NA	NA
AS3MT	ASTE1	ASIC1	ATL2	ATG7	AUP1	AZIN2	BIRC2	BPTF	BTG2	C12orf49	C2CD2	C4orf33	CBL	CCDC61	CD1D	CDK2AP1	DAPK3	CYTH2	DENND3	JAK2	LIPT2	LRRC49	MEF2D	MORC2	NCKAP5L	MTRNR2L10	PARD6B	NAA50	MXD1	PPM1E	RBM20	RBBP4	RNF217	SMARCD2	SYMPK	TMEM129	SYAP1	TMEM132D	TRNP1	TXLNG	ZNF565	ZNF350	NA	NA	NA	NA	NA	NA	NA
ASAH1	ASTN1	ASIC2	ATL3	ATL2	AURKAIP1	B3GALNT1	BIRC6	BRAF	BTRC	C12orf56	C2CD2L	C4orf46	CBLL1	CCDC68	CD2BP2	CDK5RAP2	DARS	DAG1	DENND4A	JARID2	LMAN2	LRRC8C	MEIS2	MOSPD1	NCOA3	MTRNR2L3	PARN	NAA60	MXD4	PPP1R12B	RBM23	RBM14	ROR2	SMIM10L2A	SZRD1	TMEM132A	SYT6	TMEM198	TTK	U2AF2	ZNF577	ZNF462	NA	NA	NA	NA	NA	NA	NA
ASAP1	ASTN2	ASL	ATM	ATL3	AURKC	B3GALNT2	BIVM	BRCC3	BUB3	C12orf66	C2CD3	C4orf48	CBLN4	CCDC71	CD302	CDK5RAP3	DAXX	DAGLB	DENND4C	JPH1	LMBR1L	LRRC8D	MEST	MPND	NCOA5	MXD1	PARP11	NAALAD2	MYL9	PPP1R13B	RBM43	RBM15	RPIA	SNAP25-AS1	TAF1	TMEM161A	SYVN1	TMEM198B	TUG1	UBAP2L	ZNF597	ZNF484	NA	NA	NA	NA	NA	NA	NA
ASAP2	ASXL1	ASPHD1	ATMIN	ATM	AUTS2	B3GALT4	BIVM-ERCC5	BRD1	BUD13	C12orf73	C2CD4A	C5orf22	CBR4	CCDC77	CD320	CDK9	DAZAP1	DANCR	DENND5A	JUNB	LMNB2	LRRFIP2	METRNL	MPP3	NDFIP2	MXI1	PASK	NAPEPLD	MYO1C	PPP1R14A	RBM47	RBM23	RRBP1	SNAPC4	TAF10	TMEM170A	TAOK3	TMEM218	TYW1	UBE2E3	ZNF613	ZNF507	NA	NA	NA	NA	NA	NA	NA
ASAP3	ASXL2	ASPHD2	ATN1	ATMIN	AVEN	B3GALT5	BLCAP	BRD3	C10orf88	C12orf75	C2CD4B	C5orf30	CBWD1	CCDC85C	CD81	CDKL5	DBT	DAPK3	DENND6A	KANSL1	LMO1	LSM14A	METTL1	MPPE1	NDOR1	MYADML	PCBP2	NASP	NAB2	PPP1R26	RCC2	RBM46	RRP9	SNCAIP	TAF12	TMEM186	TBC1D17	TMEM251	UBE2T	UBN1	ZNF615	ZNF592	NA	NA	NA	NA	NA	NA	NA
ASB1	ASXL3	ASPSCR1	ATP10D	ATN1	AVL9	B3GAT2	BLM	BRD7	C11orf24	C14orf28	C2orf15	C5orf34	CBWD6	CCDC86	CD82	CDKN1A	DCAF15	DAXX	DESI2	KANSL1-AS1	LNP1	LYPLA1	MEX3B	MRGBP	NDUFB11	MYCBPAP	PCDH17	NAT14	NABP1	PPP4R3A	RECQL	RBM6	RXRA	SNIP1	TARS2	TMEM229B	TBK1	TMEM91	UBN1	UBXN1	ZNF620	ZNF606	NA	NA	NA	NA	NA	NA	NA
ASB2	ATAD1	ASRGL1	ATP11A	ATOH7	AXIN1	B3GAT3	BLMH	BRD9	C11orf49	C15orf41	C2orf42	C5orf51	CBX2	CCDC88A	CD83	CDKN1B	DCAF16	DBN1	DGKZ	KANSL1L	LOC100132077	LZTS3	MFAP3L	MRGPRF	NECAP2	MYO1C	PCED1A	NBEA	NADK2	PPP6C	RELT	RBP5	S1PR1	SNURF	TBC1D17	TMEM63B	TBP	TMUB2	UBR2	UNC79	ZNF638	ZNF615	NA	NA	NA	NA	NA	NA	NA
ASB3	ATAD2	ASTE1	ATP11B	ATP10D	AZI2	B3GLCT	BLOC1S1	BRMS1	C11orf68	C16orf58	C2orf69	C6orf226	CBX3	CCDC92	CD99L2	CDKN2A	DCAF4	DBT	DHCR7	KBTBD7	LOC100132831	MACF1	MGAT1	MRPL45	NEK11	MYO6	PCF11	NCAPD3	NAGLU	PPRC1	REST	RCL1	SAC3D1	SOGA1	TBC1D22A	TMEM63C	TBPL1	TOMM40	UBXN11	USP27X	ZNF670	ZNF644	NA	NA	NA	NA	NA	NA	NA
ASB7	ATAD2B	ASTN1	ATP11C	ATP11A	AZIN1	B3GNT5	BLOC1S3	BRMS1L	C11orf74	C16orf71	C2orf81	C6orf47	CBX4	CCDC93	CDAN1	CDKN2AIP	DCAF4L1	DCAF11	DHPS	KCNA1	LOC100287944	MAFG	MICAL3	MRPL54	NEK3	MYT1L	PCGF2	NCKAP5L	NANOS3	PPT2	RFWD3	RECQL5	SBNO2	SORBS3	TCF12	TMUB1	TBRG1	TOR1AIP2	ULK4	USP28	ZNF687	ZNF793	NA	NA	NA	NA	NA	NA	NA
ASB8	ATAD3A	ASTN2	ATP13A1	ATP11B	B2M	B3GNT9	BLOC1S4	BROX	C11orf96	C16orf91	C3	C6orf52	CBX5	CCDC96	CDC14B	CDKN2B	DCAKD	DCAF15	DHRS1	KCNB1	LOC101927402	MAGI3	MICALL1	MRRF	NEK8	N4BP2	PCID2	NCOA3	NAPA	PRC1	RGS7	REEP6	SCN1B	SOX12	TDP1	TMUB2	TES	TP53	UNC79	USP36	ZNF76	ZNRF2	NA	NA	NA	NA	NA	NA	NA
ASCC1	ATAD5	ASXL1	ATP13A2	ATP13A1	B3GALNT1	B3GNTL1	BLOC1S5	BRPF3	C11orf98	C16orf95	C3orf18	C7orf50	CCAR2	CCDC97	CDC14C	CDO1	DCLK3	DCAF4	DHRS3	KCND1	LOC101927635	MAGOHB	MICALL2	MRS2P2	NEMP1	N4BP3	PDCD11	NCOA5	NBEA	PRCC	RHBDD1	RESP18	SCUBE2	SPATA33	TECPR2	TNFRSF1B	TFIP11	TP53RK	UNK	USP42	ZNF79	ZSCAN9	NA	NA	NA	NA	NA	NA	NA
ASCC2	ATAT1	ASXL2	ATP13A3	ATP13A2	B3GALNT2	B4GALNT1	BLOC1S6	BRSK1	C12orf10	C17orf58	C3orf67	C8orf37	CCDC102A	CCL1	CDC16	CDR2L	DCLRE1B	DCAKD	DHX30	KCNIP1	LOC102723335	MAMDC2	MID2	MSL2	NFATC3	NADK2	PDCD7	NDUFB11	NCAN	PRDM2	RIPK1	RFWD3	SDC1	SPHK2	TET3	TNIP2	THAP10	TRAF1	UPK1B	USP54	ZNF790	NA	NA	NA	NA	NA	NA	NA	NA
ASCC3	ATCAY	ASXL3	ATP1A1	ATP13A3	B3GALT4	B4GALT1	BLZF1	BRSK2	C12orf29	C18orf21	C3orf80	C8orf44-SGK3	CCDC115	CCL2	CDC25A	CDV3	DCLRE1C	DCBLD2	DHX35	KCNJ4	LOC102723373	MAN1A2	MIER3	MSRB1	NFIA	NANOS1	PDE2A	NEAT1	NCKAP5L	PRICKLE1	RMDN2	RGL1	SDE2	SPICE1	TEX10	TNRC18	THAP5	TRAPPC6B	USP21	UTP14A	ZNF81	NA	NA	NA	NA	NA	NA	NA	NA
ASCL5	ATE1	ATAD1	ATP1A2	ATP1A1	B3GAT2	B4GALT3	BMI1	BRWD1	C12orf4	C18orf25	C5orf22	C8orf48	CCDC120	CCM2L	CDC25B	CEBPB	DCP1A	DCLRE1C	DHX40	KCNK9	LOC102724301	MAP2K4	MIR210HG	MSTO1	NFKB1	NANOS3	PDPR	NECTIN1	NCOR2	PRICKLE2-AS1	RNF111	RHEBL1	SEC31B	SPRN	TFAMP1	TOB2	THAP7	TRIL	USP27X	VAC14	ZRANB3	NA	NA	NA	NA	NA	NA	NA	NA
ASF1A	ATF1	ATAD2	ATP1A3	ATP1A2	B3GAT3	B4GALT5	BMP2K	BRWD3	C12orf49	C19orf12	C5orf30	C8orf82	CCDC122	CCNA1	CDC34	CEBPD	DCTN3	DCTPP1	DIRAS1	KCNMB4	LOC102724532	MAP2K5	MIR4500HG	MTA2	NFXL1	NAPSB	PDSS1	NEK10	NDST1	PROK2	RNF121	RHOF	SEMA5A	SRBD1	TGS1	TOP1MT	THRA	TRIM41	USP43	VASN	ZXDB	NA	NA	NA	NA	NA	NA	NA	NA
ASH1L	ATF2	ATAD2B	ATP1A4	ATP1B1	B3GLCT	B4GALT6	BMP6	BSDC1	C12orf56	C19orf48	C5orf34	C8orf88	CCDC137	CCNC	CDC37	CEBPG	DCTN5	DCXR	DLEU1	KCNN1	LOC150776	MAP3K10	MIR636	MTERF3	NIFK	NCAN	PELI1	NEK8	NECAB3	PRR14	RNF125	RINL	SERHL	SRC	THSD1	TOR2A	TIGD6	TRIM46	UTP18	VGF	NA	NA	NA	NA	NA	NA	NA	NA	NA
ASH1L-AS1	ATF3	ATAD3A	ATP1B3	ATP2B3	B3GNT2	B4GAT1	BMP8A	BSN	C12orf65	C19orf54	C5orf51	C9orf16	CCDC151	CCND3	CDC40	CEBPZOS	DCUN1D1	DDA1	DLG2	KCNN3	LOC643711	MAP3K11	MLLT3	MTERF4	NINL	NCAPD3	PER2	NELFA	NEU3	PRRG1	RNF139	RIPK2	SERTAD3	SRRM3	TIMM8A	TP53	TJAP1	TRMT61A	VRK1	VPS11	NA	NA	NA	NA	NA	NA	NA	NA	NA
ASH2L	ATF4	ATAD5	ATP23	ATP2B4	B3GNT5	B9D1	BMPR1A	BTAF1	C12orf66	C1GALT1	C6orf47	C9orf40	CCDC157	CCNG2	CDC42BPB	CELF1	DCUN1D3	DDIT4	DLGAP2	KCNQ2	LOC728024	MAP3K9	MLXIP	MTFR2	NIP7	NCKAP5L	PEX16	NEU3	NFASC	PRRG4	RNF180	RNF121	SEZ6	SRSF12	TJAP1	TPGS1	TLE4	TSEN2	VWF	VPS50	NA	NA	NA	NA	NA	NA	NA	NA	NA
ASIC1	ATF5	ATAT1	ATP2A2	ATP2C1	B3GNT8	B9D2	BMPR1B	BTBD1	C12orf73	C1orf131	C6orf89	C9orf78	CCDC160	CCNJL	CDC42EP3	CELF2	DCX	DDIT4L	DLGAP4	KCTD11	LPCAT4	MAP4K3	MMP11	MUS81	NIPSNAP3B	NCOA3	PEX5	NF2	NFIC	PRSS23	RNF214	RNF175	SF3B4	SS18L1	TJP2	TPST2	TM9SF1	TSNAX-DISC1	WDR19	WASF3	NA	NA	NA	NA	NA	NA	NA	NA	NA
ASIC2	ATF6	ATCAY	ATP2B4	ATP2C2	B3GNT9	BACE1	BMPR2	BTBD11	C12orf75	C1orf174	C7orf50	C9orf85	CCDC171	CCNK	CDC42EP4	CELSR3	DDAH1	DDOST	DLST	KCTD12	LPXN	MAP4K4	MMP2	MYADML	NMD3	NDRG1	PEX6	NFKBIZ	NGFR	PSEN1	RNF32	RNF220	SGO2	SSBP4	TMEM128	TRAF3	TMEM101	TSR2	WDR59	WNT9A	NA	NA	NA	NA	NA	NA	NA	NA	NA
ASL	ATF6B	ATE1	ATP2C1	ATP6AP1L	B4GALT1	BACH1	BMS1	BTBD7	C14orf28	C1orf198	C8orf34	CA11	CCDC173	CCNL1	CDH1	CEMIP	DDAH2	DDR1	DMD	KDELR3	LRBA	MAPK6	MORC4	MYBPC2	NMNAT1	NECTIN2	PGAP3	NFXL1	NIN	PSKH1	RNF39	RNF26	SH2B3	ST14	TMEM175	TRAF7	TMEM108	TSSC4	WDR62	WWP2	NA	NA	NA	NA	NA	NA	NA	NA	NA
ASPH	ATF7	ATF1	ATP2C2	ATP6V0A1	B4GALT2	BACH2	BMS1P4	BTBD9	C14orf39	C1orf21	C8orf37	CA5B	CCDC174	CCNL2	CDH12	CENPBD1	DDHD1	DDTL	DNAJA2	KDM3A	LRFN2	MARCKS	MOSPD1	MYF6	NOL10	NEK8	PHACTR4	NHS	NINJ1	PTER	RNFT2	RNF4	SH2D4B	ST6GALNAC3	TMEM209	TRAM2	TMEM128	TTC23L	WDR89	YPEL1	NA	NA	NA	NA	NA	NA	NA	NA	NA
ASPHD1	ATF7IP	ATF2	ATP6AP1L	ATP6V0A2	B4GALT5	BAG3	BMT2	BTD	C15orf40	C1orf52	C8orf48	CA5BP1	CCDC18-AS1	CCNT1	CDH22	CENPE	DDI2	DDX10	DNAJB12	KDM5A	LRFN4	MATR3	MPHOSPH9	MYLK3	NOL12	NEMP1	PHF1	NINJ2	NINJ2	PTPN11	ROCK1	RNF40	SH2D6	STAG1	TMEM243	TRAM2-AS1	TMEM138	TTC26	WHAMM	YPEL2	NA	NA	NA	NA	NA	NA	NA	NA	NA
ASPHD2	ATF7IP2	ATF3	ATP6V0A1	ATP6V1A	B4GALT6	BAG4	BNC2	BTF3L4	C15orf41	C1orf74	C8orf58	CABLES1	CCDC186	CCNYL1	CDIP1	CENPM	DDOST	DDX23	DNAJB5	KIAA0355	LRIG1	MBLAC2	MPP3	NAA40	NOL4	NFIA	PHF19	NIPAL1	NIPSNAP3B	PTPN21	RPL19	RNFT2	SH3BP5L	STIL	TMEM253	TRIM26	TMEM234	TTC38	WIPF3	ZBTB17	NA	NA	NA	NA	NA	NA	NA	NA	NA
ASPSCR1	ATG101	ATF4	ATP6V0A2	ATP6V1C1	B4GAT1	BAG5	BNIP2	BTG1	C16orf46	C20orf27	C8orf82	CABLES2	CCDC191	CCNYL2	CDK11B	CENPN	DDR1	DDX27	DNAJB9	KIAA0586	LRP10	MBNL2	MSH6	NAA60	NOP2	NFIL3	PHLPP1	NKAIN2	NOL6	PTPN4	RPRD2	ROGDI	SH3YL1	STK3	TMEM62	TRIM59	TMEM63C	TTC4	YBX1	ZBTB40	NA	NA	NA	NA	NA	NA	NA	NA	NA
ASRGL1	ATG12	ATF5	ATP6V0CP3	ATP6V1C2	B9D1	BAG6	BOD1	BTG2	C16orf58	C2CD2	C8orf88	CABP1	CCDC25	CCR10	CDK12	CENPO	DDTL	DDX47	DNAJC1	KIAA1107	LRRC75B	MBOAT1	MSL1	NAB2	NOVA2	NFKBIL1	PHRF1	NKD1	NOVA2	PTTG3P	RPS2	RPA2	SHANK2	STRADA	TMEM69	TRIM62	TMEM9	TTC9C	ZBTB22	ZBTB8OS	NA	NA	NA	NA	NA	NA	NA	NA	NA
ASTE1	ATG13	ATF6	ATP6V1A	ATP6V1G2-DDX39B	BAALC	BAHD1	BOD1L1	BTRC	C16orf71	C2CD2L	C9orf129	CABYR	CCDC39	CCSAP	CDK13	CEP112	DDX21	DDX50	DNAJC16	KIAA1958	LRRTM1	MBTD1	MTAP	NADSYN1	NPAS3	NFYA	PIGBOS1	NKX3-1	NOXA1	PUS7	RPS27	RPAIN	SHISA2	STX10	TMOD3	TRMT10B	TMF1	TYW1	ZBTB3	ZC3H4	NA	NA	NA	NA	NA	NA	NA	NA	NA
ASTN1	ATG16L1	ATF6B	ATP6V1C1	ATP7A	BABAM1	BAIAP2	BOLA2	BUB3	C16orf72	C2CD4B	C9orf16	CACFD1	CCDC47	CCZ1B	CDK16	CEP120	DDX25	DDX54	DNAJC27	KIF20B	LRWD1	MCC	MVB12B	NAGLU	NPL	NFYC	PIGO	NLRC5	NPRL3	QKI	RRS1	RPGR	SHMT2	TAF10	TMTC2	TRPC4AP	TNK2	U2AF1L4	ZBTB40	ZCCHC2	NA	NA	NA	NA	NA	NA	NA	NA	NA
ASTN2	ATG2A	ATF7	ATP6V1H	ATP8A2	BACE1	BAIAP2L1	BOP1	BUD13	C16orf74	C2orf42	C9orf24	CACNA1C	CCDC51	CD109	CDK18	CEP126	DDX27	DEDD	DNAJC8	KIF21B	LSM14A	MEA1	MYH14	NAPSA	NPM2	NID2	PIGQ	NMI	NR1H2	QTRT2	RSPRY1	RPL13	SHPK	TAF15	TNFRSF11A	TSC22D4	TNRC6B	UBAP2L	ZCCHC12	ZDHHC9	NA	NA	NA	NA	NA	NA	NA	NA	NA
ASXL1	ATG2B	ATF7IP	ATP7A	ATP8B3	BACH1	BAIAP3	BORA	BYSL	C16orf91	C2orf68	C9orf40	CACNA1D	CCDC6	CD14	CDK19	CEP135	DDX39A	DEF6	DNAL4	KIF7	LSM14B	MED13L	MYO5B	NASP	NPM3	NKRF	PIK3R2	NMNAT1	NR2F6	R3HCC1L	RUNX1T1	RPL17-C18orf32	SIK3	TAF3	TNFRSF19	TSNAX-DISC1	TNS1	UBFD1	ZCCHC2	ZFAND4	NA	NA	NA	NA	NA	NA	NA	NA	NA
ASXL2	ATG3	ATF7IP2	ATP8A1	ATPAF1	BACH2	BAMBI	BORCS5	BZW2	C17orf58	C2orf76	CA11	CACNA2D2	CCDC61	CD1D	CDK2AP1	CEP170	DDX39B	DEF8	DNMBP	KIN	LSP1	MEF2A	MZF1	NAV2	NPRL2	NLK	PIK3R4	NOL12	NR4A3	RAB11FIP3	SAMD14	RPS6KA2	SIT1	TAF8	TNFSF9	TSPAN4	TNS3	UBOX5	ZCWPW1	ZFP64	NA	NA	NA	NA	NA	NA	NA	NA	NA
ASXL3	ATG4A	ATG10	ATP8A2	ATPAF2	BAG3	BANF1	BORCS6	C11orf24	C17orf80	C2orf81	CA2	CACNB4	CCDC71	CD247	CDK4	CEP170B	DDX46	DENND2A	DNMT3A	KLF11	LTBP1	MEGF9	N4BP2L1	NCAPD2	NR1D2	NOL4	PIKFYVE	NOL4	NRBP1	RAB30	SAMD8	RPS6KA5	SLAIN1	TBC1D2B	TNRC18	TSPOAP1	TOMM20	USE1	ZDHHC9	ZFP92	NA	NA	NA	NA	NA	NA	NA	NA	NA
ATAD1	ATG4B	ATG101	ATP8B1	ATR	BAG4	BANK1	BORCS7	C11orf49	C18orf21	C3orf38	CA5B	CACNG4	CCDC77	CD276	CDK5R2	CEP170P1	DDX47	DENND3	DNTTIP1	KLHDC1	LTBP4	MEIG1	NAB1	NCAPH2	NR2C2AP	NOS1	PIM3	NOP56	NRF1	RAB33B	SASS6	RPS6KL1	SLC16A7	TBL2	TNS3	TSSC4	TOPBP1	USF1	ZFP82	ZFR2	NA	NA	NA	NA	NA	NA	NA	NA	NA
ATAD2	ATG4C	ATG13	ATP8B2	ATRX	BAG5	BANP	BPGM	C11orf87	C18orf25	C3orf52	CA5BP1	CACNG8	CCDC88A	CD44	CDK5RAP1	CEP250	DDX49	DENND6B	DOHH	KLHL13	LTBR	MEIS3	NAF1	NCBP3	NR4A3	NOVA2	PKD1	NOSTRIN	NRN1L	RAB39A	SBNO2	RUFY1	SLC19A1	TCEA3	TOP3A	TTBK1	TOR1AIP2	USP1	ZMAT1	ZFYVE26	NA	NA	NA	NA	NA	NA	NA	NA	NA
ATAD2B	ATG4D	ATG16L1	ATP8B3	ATXN1	BAG6	BASP1	BPHL	C12orf29	C18orf54	C3orf67	CAB39L	CACTIN	CCDC88B	CDC123	CDK5RAP2	CEP295	DDX50	DEPDC5	DOK1	KLHL15	LURAP1	METTL9	NAGLU	NCOA3	NRF1	NPAS3	PKP4	NPHP4	NRXN2	RABEPK	SCAF4	SAP130	SLC1A5	TCF12	TOR1B	TTC14	TOX3	USP36	ZNF165	ZFYVE28	NA	NA	NA	NA	NA	NA	NA	NA	NA
ATAD3A	ATG5	ATG2A	ATP9A	ATXN1L	BAHD1	BATF2	BPNT1	C12orf4	C19orf12	C4orf46	CABIN1	CAD	CCDC93	CDC14B	CDK6	CEP350	DDX52	DES	DOLK	KLHL17	LYPD6B	MEX3D	NAMPT	NDST1	NRIP1	NPHP3	PLA2G15	NPTX2	NSMF	RACGAP1	SCGB3A1	SARS2	SLC26A6	TCOF1	TOX4	TULP2	TP53	UTP14A	ZNF213	ZKSCAN2	NA	NA	NA	NA	NA	NA	NA	NA	NA
ATAD5	ATG7	ATG2B	ATP9B	ATXN2	BAIAP2	BAX	BPTF	C12orf56	C19orf48	C5orf30	CABLES1	CADPS2	CCDC97	CDC14C	CDK9	CEP44	DDX55	DEXI	DPH6	KLHL18	LYPLA2	MFHAS1	NBEA	NDUFB11	NSFP1	NR1H2	PLA2G3	NRIP3	NT5M	RACGAP1P	SCN5A	SCAMP2	SLC2A12	TEAD1	TPM4	TXNDC12	TPM3	VMA21	ZNF213-AS1	ZMAT4	NA	NA	NA	NA	NA	NA	NA	NA	NA
ATAT1	ATL2	ATG4A	ATPAF1	ATXN3	BAIAP2L1	BAZ1B	BRAP	C12orf65	C19orf53	C5orf34	CACFD1	CALCA	CCM2	CDC25A	CDKL3	CEP57L1	DDX56	DGCR2	DPYSL4	KLHL20	LYPLAL1	MFN1	NBEAL1	NECAP2	NSUN3	NR2C2AP	PLA2G6	NUBPL	NTSR2	RAD17	SCRT2	SDSL	SLC37A4	TENM3	TPTE2	TXNDC16	TPTE2	VPS16	ZNF280B	ZMYND12	NA	NA	NA	NA	NA	NA	NA	NA	NA
ATCAY	ATL3	ATG4B	ATPAF2	ATXN7	BANF1	BAZ2A	BRCA1	C12orf75	C19orf54	C5orf51	CACNA1B	CALCOCO1	CCM2L	CDC25B	CDKL5	CEP83	DEDD	DGCR8	DRAM2	KLHL26	LYZ	MFSD6	NCAPH2	NECTIN2	NSUN6	NR3C1	PLEKHB1	NUDT13	NUAK2	RAD50	SDC1	SERPINE2	SLC45A3	TET2	TRAF1	U2AF1L4	TRA2B	VPS18	ZNF326	ZNF25	NA	NA	NA	NA	NA	NA	NA	NA	NA
ATE1	ATM	ATG4C	ATR	ATXN7L1	BANK1	BBC3	BRD1	C14orf28	C1GALT1	C5orf63	CACNA1C	CALCOCO2	CCNC	CDC40	CDKN1A	CEP85L	DEF6	DGKZ	DSN1	KPTN	MALT1	MGA	NCK2	NEK11	NTSR2	NRG2	PLEKHH1	NUP43	NUDT19	RAD51D	SDF2	SERTAD1	SLC4A7	TGFBRAP1	TRAF2	UBAP2L	TRAPPC8	VRK3	ZNF329	ZNF333	NA	NA	NA	NA	NA	NA	NA	NA	NA
ATF1	ATMIN	ATG4D	ATRN	ATXN7L3	BANP	BBIP1	BRD3	C14orf39	C1GALT1C1	C6orf120	CACNA1D	CALD1	CCNE1	CDC42BPB	CDKN2AIP	CERCAM	DEK	DHCR7	DTNA	KRBA1	MAML1	MGAT2	NCOA2	NEMP1	NUDT17	NRIP3	PLEKHH3	NUP88	NUDT7	RAD52	SEC22B	SERTAD3	SLC7A5	TGS1	TRAF7	UBQLN4	TRIM25	WBP1	ZNF358	ZNF367	NA	NA	NA	NA	NA	NA	NA	NA	NA
ATF2	ATN1	ATG7	ATRNL1	ATXN7L3B	BAP1	BBS10	BRD7	C15orf41	C1orf131	C6orf226	CACNA1H	CALR	CCNG2	CDC42EP4	CDO1	CERS2	DENND2A	DHDH	DTX2	KRBA2	MANSC1	MGAT3	NCOA5	NEU3	NUDT7	NRN1L	PLPP7	NUP98	NUMA1	RAD54L2	SEC23B	SESN2	SLC7A8	THSD1	TRAM2	UBQLNL	TRIM39	WDCP	ZNF462	ZNF438	NA	NA	NA	NA	NA	NA	NA	NA	NA
ATF3	ATP10D	ATIC	ATRX	AURKAIP1	BASP1	BBS2	BRF2	C16orf46	C1orf174	C6orf47	CACNB1	CALY	CCNH	CDC42SE1	CDR2L	CETN3	DENND2D	DHODH	DUSP1	KRT73	MAP1S	MIDN	NCOR1	NEURL1	NUFIP1	NT5C3A	PLPPR2	NWD2	NUP188	RAI14	SEMA4B	SETD1B	SLC8A1	TIMM9	TRAPPC6A	UBTF	TRIM8	WDR25	ZNF473	ZNF507	NA	NA	NA	NA	NA	NA	NA	NA	NA
ATF4	ATP11A	ATL2	ATXN1	AURKC	BATF2	BBS4	BRINP1	C16orf58	C1orf198	C6orf52	CACNB2	CAMK1	CCNI	CDC7	CDYL	CFAP206	DENND3	DHPS	DUSP11	KRT86	MAP2K3	MIER1	NDRG1	NFYA	NUP188	NT5DC3	PLXDC2	NYX	NUP210	RALGAPA2	SENP8	SETD5	SLC8B1	TIPARP	TRAPPC6B	UBXN7	TRMT112	WDR35	ZNF503	ZNF512	NA	NA	NA	NA	NA	NA	NA	NA	NA
ATF5	ATP11B	ATL3	ATXN1L	AUTS2	BAZ1B	BBS5	BRINP2	C16orf71	C1orf52	C7orf50	CACNG4	CAMK2N2	CCNJL	CDCA8	CELF2	CFAP221	DENND4B	DHRS3	DUSP14	KY	MAP2K7	MIER3	NDST3	NKIRAS2	NUP35	NUAK2	PMEPA1	OLFM3	NUP62CL	RALGPS1	SERINC5	SF1	SLIT3	TMEM129	TRDMT1	UCK1	TSSC4	WDR46	ZNF513	ZNF574	NA	NA	NA	NA	NA	NA	NA	NA	NA
ATF6	ATP13A1	ATM	ATXN2	AVEN	BAZ2A	BBS9	BRK1	C16orf72	C1orf74	C8orf44-SGK3	CACNG8	CAMKK2	CCNK	CDH1	CELSR2	CFL2	DENND4C	DHX34	DUSP22	LACC1	MAP3K11	MIOS	NECTIN2	NOL6	NUP58	NUDT13	PMS2CL	ORC2	NXN	RALGPS2	SERTAD1	SF3B4	SLITRK1	TMEM132A	TRIM39	USP35	TTC3P1	WDR74	ZNF597	ZNF579	NA	NA	NA	NA	NA	NA	NA	NA	NA
ATF6B	ATP13A2	ATMIN	ATXN2L	AVIL	BBC3	BBX	BRMS1L	C16orf95	C1QBP	C8orf82	CACTIN	CAMTA2	CCNL1	CDH11	CELSR3	CFLAR	DENND6B	DHX8	DUSP23	LBR	MAP3K14	MIR1244-1	NEGR1	NOP2	NUP88	NUDT16P1	PNKP	ORC6	NXPH3	RALY	SETBP1	SFXN5	SLITRK3	TMEM161B-AS1	TRIOBP	USP40	TTI1	WWP2	ZNF668	ZNF593	NA	NA	NA	NA	NA	NA	NA	NA	NA
ATF7	ATP1A1	ATN1	ATXN3	AVL9	BBIP1	BCAM	BROX	C17orf75	C20orf27	C8orf88	CAD	CANT1	CCNL2	CDH12	CEMIP	CGGBP1	DEPDC5	DIAPH1	DUSP3	LCMT2	MAPK7	MIR1244-4	NELL1	NOXO1	NVL	NUMB	PNPLA4	OSBPL5	ORAI1	RAP1B	SFI1	SH2D3C	SLITRK5	TMEM184A	TRIT1	USP49	TTPAL	YIF1B	ZNF720	ZNF608	NA	NA	NA	NA	NA	NA	NA	NA	NA
ATF7IP	ATP1A2	ATOH7	ATXN7	AXIN1	BBS10	BCAN	BRPF3	C17orf80	C2CD2	C9orf40	CADM3	CAP2	CCNT1	CDH18	CENPBD1	CGREF1	DESI2	DIP2B	DUSP5	LENG8	MARK3	MIR210HG	NETO1	NPC1	NXN	NUMBL	PNPO	OXSR1	OTUB2	RAPGEF2	SGCZ	SH3BP2	SMIM10L2A	TMEM185A	TRMT10A	USP53	TTYH3	ZBED9	ZNF774	ZSCAN20	NA	NA	NA	NA	NA	NA	NA	NA	NA
ATF7IP2	ATP1A3	ATP10D	ATXN7L1	AZI2	BBS4	BCAP29	BRSK1	C17orf97	C2CD2L	C9orf72	CADPS2	CAPG	CCNY	CDH22	CENPC	CHAC1	DET1	DIRAS1	DUSP8	LEPR	MAT1A	MKI67	NF1	NPHP3	NYX	NUP188	POC1B	P2RX3	OVCA2	RASSF8	SH2B3	SH3D19	SMPD2	TMEM62	TRMT61A	VASN	TUB	ZBTB18	ZNF775	ZZZ3	NA	NA	NA	NA	NA	NA	NA	NA	NA
ATG10	ATP1A4	ATP11A	ATXN7L3	B2M	BBS9	BCAR1	BRSK2	C18orf21	C2CD4B	C9orf78	CALB1	CAPN1	CCNYL1	CDH8	CENPE	CHCHD5	DGAT2	DIS3L	DVL1	LGR4	MATN1	MKNK2	NFATC3	NPHP4	ODF2	NUP62CL	PODNL1	P2RX5	PABPC1P2	RBM14	SH2D6	SH3GL1	SNHG15	TMEM69	TRMU	VPS13B	TUBA1C	ZBTB20-AS4	ZNF787	NA	NA	NA	NA	NA	NA	NA	NA	NA	NA
ATG101	ATP1B1	ATP11B	AURKAIP1	B3GALNT1	BBX	BCAS1	BRWD1	C18orf25	C2orf42	CA10	CALCOCO1	CAPN10	CCP110	CDK10	CENPJ	CHD1	DHPS	DISP2	DVL2	LIMA1	MATN3	MKX	NFE2L3	NR1D2	OLIG1	NUP88	POFUT1	PACS1	PACRG	RBM20	SH3RF1	SH3GLB2	SNORA100	TMEM98	TRRAP	VPS37B	TUBE1	ZBTB24	ZNF804A	NA	NA	NA	NA	NA	NA	NA	NA	NA	NA
ATG12	ATP1B3	ATP13A1	AUTS2	B3GALNT2	BCAM	BCAS2	BRWD3	C18orf54	C2orf49	CA11	CALCOCO2	CAPN14	CCT2	CDK11B	CENPN	CHD2	DHRS7B	DIXDC1	DYM	LIN52	MCM7	MLLT10	NFIB	NR4A3	OMA1	NXF1	POLA1	PAGR1	PAGR1	RBM24	SHANK3	SHARPIN	SNTA1	TNRC18	TSPAN11	WASF2	TUSC2	ZBTB26	ZRANB3	NA	NA	NA	NA	NA	NA	NA	NA	NA	NA
ATG13	ATP23	ATP13A2	AVEN	B3GALT1	BCAP31	BCAS3	BSDC1	C19orf12	C2orf68	CA5BP1	CALM3	CAPN15	CCT6B	CDK18	CEP104	CHD3	DHX16	DLEU1	DYNC1H1	LINC00884	MCPH1	MLLT6	NFIL3	NR6A1	OPCML	NXN	POLDIP2	PALB2	PALD1	RBM26	SHISA6	SHC3	SNTG1	TNS3	TSPOAP1	WDPCP	TXN2	ZBTB37	NA	NA	NA	NA	NA	NA	NA	NA	NA	NA	NA
ATG14	ATP2A2	ATP1A1	AVIL	B3GALT4	BCAR1	BCAT1	BTAF1	C19orf47	C2orf76	CAAP1	CALML4	CAPN7	CCT7	CDK19	CEP112	CHD4	DHX34	DLG1	DYNLL1	LINC00886	MCRIP1	MMP11	NFKB1	NRDE2	OPN3	NYX	POLH	PALD1	PALM3	RBM47	SIPA1	SHKBP1	SOCS6	TOB1	TSR2	WDR34	TXNL1	ZBTB43	NA	NA	NA	NA	NA	NA	NA	NA	NA	NA	NA
ATG16L1	ATP2B3	ATP1A2	AVL9	B3GALT5	BCAS3	BCAT2	BTBD3	C19orf53	C2orf81	CAB39	CALR	CAPNS1	CCZ1	CDK20	CEP120	CHD5	DHX37	DLG2	DYRK1B	LINC00909	MDM2	MMP24	NFKBIZ	NRF1	ORAI1	OCA2	POLR3D	PAPPA2	PARN	RBMS2	SIRT6	SIGMAR1	SOHLH1	TP73	TSTD2	WDR46	U2AF1L4	ZBTB45	NA	NA	NA	NA	NA	NA	NA	NA	NA	NA	NA
ATG2A	ATP2B4	ATP1A3	AVPI1	B3GAT2	BCAT1	BCDIN3D	BTBD7	C19orf54	C2orf88	CABP1	CALY	CAPRIN1	CCZ1B	CDK2AP1	CEP131	CHD6	DHX8	DLG3	E4F1	LINC01006	MED16	MORC3	NFX1	NRG2	OSBPL10	OCEL1	POLR3E	PARD6B	PARP4	RC3H1	SLC14A1	SIRT2	SORBS3	TP73-AS1	TTC23	WDR55	U2SURP	ZBTB47	NA	NA	NA	NA	NA	NA	NA	NA	NA	NA	NA
ATG2B	ATP2C1	ATP1A4	AXIN1	B3GAT3	BCAT2	BCKDHA	BTBD9	C1GALT1	C3orf18	CACNA1C	CAMK1	CARD19	CD163L1	CDK4	CEP135	CHD7	DIAPH1	DLG5	EBAG9	LINC01012	MED25	MORC4	NFYB	NRL	OSGIN2	OGFOD2	PPIL2	PARP4	PARS2	RCBTB2	SLC16A2	SKIDA1	SOWAHC	TPGS1	TTC30A	WDR89	UBALD1	ZBTB9	NA	NA	NA	NA	NA	NA	NA	NA	NA	NA	NA
ATG3	ATP6AP1L	ATP1B3	AZI2	B3GNT2	BCCIP	BCKDHB	BTD	C1orf131	C3orf38	CACNA1D	CAMK1D	CARF	CD164	CDK5R2	CEP162	CHD9	DICER1	DLGAP2	EBF3	LIX1L	MED26	MPPED2	NHLRC2	NRM	OTUD1	OLIG1	PPIL4	PASK	PBX2	RCC1	SLC20A2	SKIL	SOX11	TPM4	TTC31	WDTC1	UBE2F	ZC3HAV1	NA	NA	NA	NA	NA	NA	NA	NA	NA	NA	NA
ATG4A	ATP6AP2	ATP23	AZIN1	B3GNT5	BCDIN3D	BCL11B	BTF3	C1orf174	C4orf33	CACNA2D2	CAMK2A	CARHSP1	CD247	CDK5RAP1	CEP164	CHERP	DIDO1	DLST	EBF4	LLGL1	MEIS1	MRPS31	NIN	NSUN6	OTUD3	ONECUT1	PPP1R12B	PATZ1	PC	RECK	SLC25A40	SLC16A9	SOX18	TRAM2-AS1	TTC39A	WIZ	UBE2Q1	ZER1	NA	NA	NA	NA	NA	NA	NA	NA	NA	NA	NA
ATG4B	ATP6V0A1	ATP2A2	AZIN2	B3GNT8	BCKDHA	BCL2	BTF3L4	C1orf198	C4orf46	CACNA2D3	CAMK2B	CARM1	CD276	CDK5RAP2	CEP170B	CHFR	DIP2B	DMPK	EBPL	LMAN2L	MEIS3	MSANTD2	NKAIN2	NT5DC3	OXLD1	OSBPL2	PPP1R13B	PAXIP1	PCBP4	RERE	SLC30A6	SLC19A2	SP100	TRIM59	TTC9C	XKR6	UBE4A	ZFP3	NA	NA	NA	NA	NA	NA	NA	NA	NA	NA	NA
ATG4C	ATP6V0A2	ATP2B2	B3GALNT1	B3GNT9	BCKDHB	BCL2L1	BTG1	C1orf216	C5orf22	CACNB1	CAMK2N2	CARMIL2	CD2BP2	CDK6	CEP250	CHGB	DIS3L2	DMRTC1	ECE1	LMTK2	MESP1	MSANTD4	NKD1	NTSR2	PAAF1	OSBPL5	PPP1R15A	PAXIP1-AS1	PCGF2	RFC1	SLC33A1	SLC25A23	SP110	TRMT12	TTI1	YPEL4	UBL4A	ZFP37	NA	NA	NA	NA	NA	NA	NA	NA	NA	NA	NA
ATG4D	ATP6V0C	ATP2B3	B3GALNT2	B3GNTL1	BCKDK	BCL2L11	BTG2	C1orf226	C5orf24	CACNB4	CAMKK1	CARMIL3	CD46	CDK9	CEP295	CHID1	DISP1	DMTF1	ECSIT	LNX2	METTL17	MSH6	NLGN2	NUBP1	PALLD	OSBPL6	PPP1R26	PBX1	PDE4C	RFC2	SLC37A2	SLC25A25	SP4	TRPS1	TTK	ZBTB26	UBN2	ZFP69	NA	NA	NA	NA	NA	NA	NA	NA	NA	NA	NA
ATG5	ATP6V0CP3	ATP2B4	B3GALT1	B4GALNT1	BCL10	BCL2L13	BTG3	C1orf43	C5orf30	CACNG2	CAMKK2	CARNS1	CD82	CDKAL1	CEP350	CHL1	DKFZP434H168	DMTN	EDA	LOC100128164	METTL25	MSI2	NOL10	NUBPL	PAN3	OTUD1	PPP2R1B	PCDH8	PDXK	RFWD3	SLC40A1	SLC25A28	SPAG1	TTBK1	TUBB1	ZBTB45	UBP1	ZFX	NA	NA	NA	NA	NA	NA	NA	NA	NA	NA	NA
ATG7	ATP6V0D1	ATP2C2	B3GALT4	B4GALT1	BCL11A	BCL2L2	BTRC	C1orf52	C5orf34	CACNG4	CAMSAP3	CARS2	CDC14C	CDKL3	CEP41	CHM	DLEU1	DMXL1	EDC3	LOC100132077	METTL8	MSL2	NOLC1	NUDT19	PAQR5	OTUD7B	PPP4R3A	PCSK1	PELP1	RGL1	SLC43A3	SLC25A35	SPARC	TTC23	TUG1	ZBTB5	UBR4	ZGPAT	NA	NA	NA	NA	NA	NA	NA	NA	NA	NA	NA
ATG9A	ATP6V0E1	ATP4A	B3GALT5	B4GALT2	BCL11B	BCL6	BUB3	C1orf74	C6orf120	CACNG8	CAMTA2	CASC2	CDC16	CDKL5	CEP44	CHMP1B	DLG4	DNAH7	EEF1A1	LOC100335030	MFAP3	MSRB3	NOS1AP	NUDT7	PARG	PABPC1	PPP6R1	PCTP	PER1	RHBDF2	SLC45A3	SLC25A42	SPARCL1	TTC23L	TVP23C	ZC3H4	UMAD1	ZKSCAN4	NA	NA	NA	NA	NA	NA	NA	NA	NA	NA	NA
ATG9B	ATP6V1A	ATP6AP1	B3GAT2	B4GALT3	BCL2	BCL7A	BUD13	C1QL2	C6orf226	CADM1	CAND2	CASK	CDC27	CDKN2AIP	CEP63	CHMP2B	DLGAP1	DNAH9	EFCAB14	LOC100500773	MFSD13A	MTCL1	NOVA1	NUP35	PARP12	PACS1	PRDM15	PDCL	PEX26	RHD	SLC46A3	SLC25A53	SPATA2L	TTC30B	TWF1	ZCCHC8	UNG	ZMAT5	NA	NA	NA	NA	NA	NA	NA	NA	NA	NA	NA
ATIC	ATP6V1C1	ATP6AP1L	B3GAT3	B4GALT5	BCL2L1	BCL7B	BYSL	C20orf27	C6orf47	CADM2	CANT1	CASKIN1	CDC34	CDKN2B	CEP70	CHN1	DLGAP4	DNAJA3	EFHD1	LOC100507507	MFSD3	MTDH	NOVA2	NUP37	PARS2	PAF1	PRPS1L1	PDE4B	PFKFB4	RHOBTB2	SMARCD2	SLC2A1	SPEG	TUBE1	TXNIP	ZDHHC16	USP37	ZNF112	NA	NA	NA	NA	NA	NA	NA	NA	NA	NA	NA
ATL1	ATP6V1D	ATP6AP2	B3GLCT	B4GALT6	BCL2L11	BCL9	BZW1	C2CD2L	C6orf52	CADPS	CAP2	CASP3	CDC37	CDKN3	CEP85	CHORDC1	DLL3	DNAJB12	EFHD2	LOC100996349	MFSD4B	MTERF1	NR1D2	NXF1	PATJ	PAIP2B	PRR5	PDHA2	PGAP2	RIMKLB	SMG1	SLC2A8	SPRY1	TUG1	UACA	ZDHHC24	USP6NL	ZNF18	NA	NA	NA	NA	NA	NA	NA	NA	NA	NA	NA
ATL2	ATP6V1E1	ATP6V0A1	B3GNT2	B4GALT7	BCL2L13	BCLAF1	BZW2	C2CD3	C6orf89	CADPS2	CAPN1	CASP8AP2	CDC37L1	CDON	CEP85L	CHRNB2	DLST	DNAJB5	EFNA1	LOC101927420	MFSD5	MTMR6	NR2C2	NXN	PAXIP1	PAK1	PRSS22	PER1	PGPEP1	RLF	SMG6	SLC30A1	SPTBN5	TVP23C	UBALD1	ZDHHC4	UTP14A	ZNF180	NA	NA	NA	NA	NA	NA	NA	NA	NA	NA	NA
ATL3	ATP6V1G1	ATP6V0A2	B3GNT5	B4GAT1	BCL2L2	BCOR	C10orf88	C2orf15	C7orf50	CALCA	CAPN10	CASP9	CDC40	CDR2L	CERCAM	CHST10	DMAP1	DNAJC1	EFNA5	LOC101929748	MFSD9	MTUS1	NR2F2	NXPH3	PCDHB6	PAK4	PSD4	PEX2	PHB2	RNASEH2B	SMOX	SLC35F3	SRGAP2	UBAC2	UBIAD1	ZFC3H1	VASN	ZNF200	NA	NA	NA	NA	NA	NA	NA	NA	NA	NA	NA
ATM	ATP6V1G2-DDX39B	ATP6V0B	B3GNT8	B9D1	BCL6	BDH1	C11orf24	C2orf42	C8orf44-SGK3	CALCRL	CAPN14	CATSPERG	CDC42	CDYL	CERK	CHST15	DMD	DNAJC30	EFNB1	LOC101930071	MGC34796	MXD1	NR3C1	OCA2	PCED1A	PANK4	PSMD3	PEX5	PHC1	RNF10	SMURF1	SLC43A2	SST	UGGT1	UBOX5	ZFHX4-AS1	VGLL4	ZNF202	NA	NA	NA	NA	NA	NA	NA	NA	NA	NA	NA
ATMIN	ATP6V1H	ATP6V0C	B3GNT9	B9D2	BCL7A	BDH2	C11orf71	C2orf68	C8orf48	CALD1	CAPN15	CAV1	CDC42EP3	CEBPD	CERS5	CHST6	DMTF1	DNAJC4	EFR3A	LOC102723701	MIB2	MYEF2	NR3C2	ODF2	PDCD11	PAPOLG	PTCH1	PHACTR4	PHC2	RNF144B	SNHG21	SLC46A3	ST3GAL2	UHRF2	UBXN2B	ZFP1	VMA21	ZNF213-AS1	NA	NA	NA	NA	NA	NA	NA	NA	NA	NA	NA
ATN1	ATP7A	ATP6V0CP3	B3GNTL1	BABAM1	BCL7B	BDNF	C11orf74	C2orf81	C8orf58	CALM2	CAPN5	CBFA2T2	CDC42EP4	CEBPZ	CFAP206	CHST8	DNAJB5	DNAJC7	EFTUD2	LOC105373021	MICAL3	MYL12A	NR4A1	OFD1	PDE10A	PAPPA2	PTDSS2	PHTF2	PHC3	RNF146	SNX25	SLCO3A1	ST6GALNAC5	ULK1	UCK1	ZFP2	VPS13B	ZNF215	NA	NA	NA	NA	NA	NA	NA	NA	NA	NA	NA
ATOH7	ATP8A1	ATP6V0D1	B4GALNT1	BACE1	BCLAF1	BDNF-AS	C11orf87	C2orf88	C8orf82	CALR	CAPNS1	CBFB	CDC42SE1	CELF2	CFAP44	CHSY1	DNAJC1	DNAJC8	EGFL7	LOC148709	MICALL2	MYO6	NR4A3	ONECUT2	PDIK1L	PAQR4	PTGR2	PIEZO2	PHF1	RNF149	SORBS1	SLIT3	STARD13	ULK4	URM1	ZFPM1	VPS18	ZNF223	NA	NA	NA	NA	NA	NA	NA	NA	NA	NA	NA
ATP10D	ATP8A2	ATP6V1A	B4GALT1	BACE2	BCOR	BDP1	C11orf95	C3orf18	C8orf88	CALU	CARD6	CBLB	CDC42SE2	CELF5	CFAP52	CHTOP	DNAJC14	DNAL1	EHD4	LOC150776	MID1	NAA50	NREP	OPN3	PDLIM1	PAQR8	PTHLH	PIGN	PHF19	RNF2	SORCS3	SMAP2	STARD3	UMAD1	USE1	ZFYVE26	VPS26A	ZNF234	NA	NA	NA	NA	NA	NA	NA	NA	NA	NA	NA
ATP11A	ATP8B1	ATP6V1C1	B4GALT3	BACH1	BCR	BEND6	C11orf96	C3orf67	C9orf16	CAMK1	CARHSP1	CBLL1	CDH1	CENPB	CFAP69	CHUK	DNAJC2	DNAL4	EHMT2	LOC286437	MIEF2	NADK2	NRIP3	ORAI1	PDZRN3	PARD6B	PTPN23	PIK3C2B	PHF21A	ROCK1	SOX11	SMIM10L2B	STARD5	USP21	USP3	ZFYVE28	VPS52	ZNF263	NA	NA	NA	NA	NA	NA	NA	NA	NA	NA	NA
ATP11B	ATP8B2	ATP6V1F	B4GALT5	BACH2	BDH1	BET1	C11orf98	C4orf33	C9orf40	CAMK1D	CARM1	CBLN4	CDH11	CENPC	CFAP74	CIC	DNAJC4	DNASE1L1	EIF1	LOC389895	MIER2	NANOS1	NSG1	OSBP2	PER2	PARD6G	PTPRB	PIK3R1	PHF7	ROCK2	SOX5	SND1	STAT5A	USP49	UTP6	ZKSCAN5	VSTM2A-OT1	ZNF302	NA	NA	NA	NA	NA	NA	NA	NA	NA	NA	NA
ATP11C	ATP8B3	ATP6V1G2-DDX39B	B4GALT6	BAG1	BDNF	BET1L	C12orf10	C4orf46	C9orf72	CAMK2A	CARMIL2	CBR3	CDH12	CENPK	CFAP97	CIPC	DNAJC7	DNM1	EIF1B	LOC644656	MIF4GD	NAP1L1	NTN1	OTUD1	PFN1P2	PARS2	PURB	PIK3R3	PHKA2	RPL13P5	SP1	SNRPA	STIL	USP6NL	UVRAG	ZMYM5	WDR1	ZNF316	NA	NA	NA	NA	NA	NA	NA	NA	NA	NA	NA
ATP13A1	ATPAF1	ATP6V1H	B4GAT1	BAG3	BDP1	BEX2	C12orf29	C5orf15	C9orf78	CAMK2D	CARMIL3	CBR4	CDH2	CENPM	CFL1P1	CITED1	DNAL4	DNM2	EIF2B1	LOC646813	MINPP1	NCOA3	NTNG1	P3H1	PGAM5	PASK	PUS1	PIM1	PHLPP1	RPL23AP64	SPA17	SNRPF	STK32C	USPL1	VGLL4	ZNF132	WDR48	ZNF333	NA	NA	NA	NA	NA	NA	NA	NA	NA	NA	NA
ATP13A3	ATPAF2	ATP7A	B9D1	BAG4	BEAN1	BEX3	C12orf4	C5orf22	C9orf85	CAMK2G	CARNMT1	CBX2	CDH22	CENPN	CGREF1	CITED2	DNLZ	DNMT1	EIF2S2	LOC730098	MIPOL1	NDFIP1	NTRK2	PABPC5	PHC1	PATL1	PUS10	PIM2	PHRF1	RPL37	SPAG6	SNX11	STYK1	UVSSA	VWA1	ZNF134	WDR83	ZNF34	NA	NA	NA	NA	NA	NA	NA	NA	NA	NA	NA
ATP1A2	ATR	ATP8A1	B9D2	BAG5	BECN1	BEX4	C12orf49	C5orf24	CA10	CAMK2N2	CARNS1	CBX3	CDH7	CENPO	CHAC1	CIZ1	DNM2	DNPEP	EIF3D	LPCAT4	MIR100HG	NEDD4L	NUBPL	PACRG	PHF19	PBX1	PWP2	PKIG	PI4K2A	RPS6KA1	SPAG8	SNX32	SWI5	VASN	WDFY2	ZNF140	WRAP53	ZNF35	NA	NA	NA	NA	NA	NA	NA	NA	NA	NA	NA
ATP1A4	ATRAID	ATP8A2	BAAT	BAG6	BEND6	BEX5	C12orf65	C5orf30	CA11	CAMK4	CARS2	CBX4	CDIPT	CENPP	CHAF1A	CKMT1A	DNMT1	DOC2B	EIF4B	LPP	MIR1181	NEK7	NUFIP2	PACSIN1	PHLDA1	PBX2	PXN	PKLR	PIAS4	RPS6KB1	SPATA6L	SORBS2	SYNGR2	VGLL2	WDR24	ZNF165	XKR6	ZNF384	NA	NA	NA	NA	NA	NA	NA	NA	NA	NA	NA
ATP1B3	ATRNL1	ATP8B1	BACE1	BAHD1	BET1	BFAR	C12orf66	C5orf34	CA5B	CAMKK1	CASC2	CBX6	CDK10	CENPQ	CHAMP1	CLASP1	DNMT3A	DOHH	EIF4E3	LRFN1	MIR3064	NFKB1	NUMB	PAFAH2	PIGA	PBX3	RAB11FIP1	PKN2	PICK1	RSPRY1	SPTLC1	SORT1	SYNPO2L	VWC2	WDR43	ZNF17	XPO6	ZNF394	NA	NA	NA	NA	NA	NA	NA	NA	NA	NA	NA
ATP23	ATRX	ATP8B2	BACH1	BAIAP2	BET1L	BFSP1	C12orf73	C5orf51	CA5BP1	CAND1	CASKIN1	CBX7	CDK11B	CENPU	CHCHD10	CLCN3	DOCK10	DOK5	EIF4EBP2	LRFN2	MIR3124	NFKBIA	NUP133	PAN3	PIK3R2	PCBP2	RAB11FIP3	PLA2G3	PIH1D1	RSRC1	SSPO	SP2	SYT6	WDR17	WDR45B	ZNF181	XRCC4	ZNF408	NA	NA	NA	NA	NA	NA	NA	NA	NA	NA	NA
ATP2A2	ATXN1	ATP8B3	BACH2	BAIAP2L1	BEX2	BHLHB9	C12orf75	C6orf226	CABIN1	CAND2	CASP3	CC2D1A	CDK13	CEP112	CHD1	CLCN5	DOCK4	DOLPP1	EIF4G1	LRP10	MIR4500HG	NFYA	NUP153	PANX2	PINX1	PCF11	RAB32	PLBD1	PIM2	RTN4RL2	SSX2IP	SPSB3	TAF4B	WDR55	WDR73	ZNF184	XRN2	ZNF420	NA	NA	NA	NA	NA	NA	NA	NA	NA	NA	NA
ATP2B3	ATXN10	ATP9A	BAG3	BAIAP3	BEX3	BHLHE40	C14orf28	C6orf47	CABLES2	CAP2	CASP8AP2	CC2D1B	CDK14	CEP120	CHD2	CLCN6	DOCK6	DPAGT1	EIF4G3	LRP6	MIR6724-4	NFYB	NUP155	PAPPA	PIP4K2C	PCGF2	RAB35	PLCL1	PIM3	RUVBL2	ST14	SRCIN1	TAF9B	WDR73	WDR81	ZNF2	ZADH2	ZNF432	NA	NA	NA	NA	NA	NA	NA	NA	NA	NA	NA
ATP2B4	ATXN1L	ATP9B	BAG4	BAMBI	BFAR	BHLHE41	C14orf39	C6orf52	CABP1	CAPN10	CASP9	CC2D2B	CDK17	CEP135	CHD3	CLCN7	DOCK8	DPF1	ELAVL1	LRRC1	MIR8072	NHSL2	NUP210	PAPPA2	PIWIL4	PCGF5	RAB37	PLCXD2	PIP4K2C	RXRA	ST20-MTHFS	SRD5A3	TAGLN	WIZ	WDR89	ZNF212	ZBTB11	ZNF436	NA	NA	NA	NA	NA	NA	NA	NA	NA	NA	NA
ATP2C1	ATXN2	ATPAF1	BAG5	BANK1	BFSP1	BICD1	C15orf41	C7orf25	CABYR	CAPN14	CAV1	CCAR1	CDK19	CEP152	CHD5	CLDN12	DPAGT1	DPF2	ELAVL3	LRRC24	MIS12	NIPBL	NUP98	PAQR7	PLCD1	PCNA	RAB3GAP1	PLD5	PIP5K1A	SAR1B	ST3GAL1	SRF	TAP1	WNK2	WDR92	ZNF213	ZBTB48	ZNF513	NA	NA	NA	NA	NA	NA	NA	NA	NA	NA	NA
ATP6AP1	ATXN2L	ATPAF2	BAG6	BANP	BHLHE40	BICD2	C16orf46	C7orf26	CACFD1	CAPN15	CBFA2T2	CCAR2	CDK5R1	CEP162	CHD6	CLEC11A	DPF3	DPH2	ELF1	LRRC46	MITD1	NLGN4X	NXPE3	PARD6A	PLCL2	PCSK5	RAB40C	PLEKHM1	PITPNM1	SATB1	ST3GAL4	SRM	TAP2	WNT7B	WRAP53	ZNF229	ZBTB5	ZNF530	NA	NA	NA	NA	NA	NA	NA	NA	NA	NA	NA
ATP6AP1L	ATXN7	ATR	BAHD1	BAP1	BHLHE41	BICDL1	C16orf58	C7orf50	CACNA1A	CAPN5	CBLL1	CCDC102A	CDK6	CEP164	CHD7	CLIC4	DPH2	DPH6	ELK4	LRRC58	MKRN3	NLN	ODC1	PARD6G	PLEKHA8	PDE4C	RAD18	PLEKHO1	PKD1	SBNO2	ST7	SS18	TBC1D32	WWC3	WSB1	ZNF232	ZC3H13	ZNF549	NA	NA	NA	NA	NA	NA	NA	NA	NA	NA	NA
ATP6AP2	ATXN7L1	ATRN	BAIAP2	BASP1	BICD1	BIK	C16orf71	C8orf34	CACNA1C	CAPNS1	CBR3	CCDC107	CDK7	CEP250	CHD8	CLINT1	DPH6	DPP3	ELL2	LRRC63	MKS1	NNT	ONECUT1	PARP11	PLEKHH2	PDE8B	RAD51	PLGRKT	PKIG	SCML2	STAM2	ST6GALNAC6	TBC1D8	WWOX	WSCD1	ZNF233	ZCCHC12	ZNF558	NA	NA	NA	NA	NA	NA	NA	NA	NA	NA	NA
ATP6V0A2	ATXN7L3	ATRNL1	BAIAP2L1	BATF2	BICD2	BIN1	C16orf74	C8orf37	CACNA1D	CAPRIN2	CBWD1	CCDC113	CDK9	CEP295	CHEK1	CLIP1	DPH7	DPYSL5	ELMO2	LRRIQ3	MLH1	NOL4L	OPCML	PARS2	PLGRKT	PDGFA	RAD54L2	PLK1	PLA2G3	SCN1A	STARD13	ST8SIA6	TBC1D8B	XIAP	WWC1	ZNF239	ZCCHC9	ZNF580	NA	NA	NA	NA	NA	NA	NA	NA	NA	NA	NA
ATP6V0CP3	ATXN7L3B	ATRX	BAIAP3	BAX	BICDL1	BIN3	C16orf91	C8orf37-AS1	CACNA1F	CAPZA1	CBX2	CCDC115	CDKL3	CEP350	CHERP	CLIP2	DPM1	DRC3	ELMOD1	LRRK2	MMAA	NPAS3	ORMDL3	PATZ1	PLK2	PDIA4	RAD9A	PLPP7	PLA2G6	SDC1	STX10	STIL	TCF12	XKR4	XPNPEP3	ZNF268	ZER1	ZNF606	NA	NA	NA	NA	NA	NA	NA	NA	NA	NA	NA
ATP6V0D1	AUH	ATXN1	BAMBI	BAZ1B	BIK	BIRC2	C17orf58	C8orf44-SGK3	CACNA1H	CAPZA2	CBX5	CCDC12	CDKL5	CEP41	CHFR	CLIP3	DPP10	DSCAM	ELMSAN1	LRRTM4	MMP15	NPHP1	OSGEPL1	PBX2	PLP1	PDP1	RALGAPA2	PLPPR1	PLAGL1	SDF2	SUGCT	STIP1	TCTE1	XKR6	XRCC1	ZNF276	ZKSCAN4	ZNF621	NA	NA	NA	NA	NA	NA	NA	NA	NA	NA	NA
ATP6V1A	AUP1	ATXN10	BANK1	BAZ2A	BIN1	BIRC6	C17orf80	C8orf58	CACNA2D2	CARD6	CBX6	CCDC121	CDKN2AIP	CEP63	CHGA	CLK1	DPP3	DUSP10	EMC4	LRWD1	MMP28	NPY2R	OTUD1	PCBP2	PLPP5	PDZD2	RANBP3	PLS1	PLD3	SDHAF1	TAF1C	STMN4	TDRD1	XXYLT1	ZBTB17	ZNF3	ZKSCAN8	ZNF646	NA	NA	NA	NA	NA	NA	NA	NA	NA	NA	NA
ATP6V1B2	AURKA	ATXN1L	BANP	BBC3	BIN3	BIVM	C17orf97	C8orf82	CACNB1	CARF	CBX7	CCDC122	CDKN3	CEP70	CHID1	CLK2	DPP9	DUSP14	EMC8	LSM14B	MNT	NR2C1	OTUD6B	PCED1A	PNOC	PDZRN3	RAP1GAP	PLXNA2	PLEKHF2	SEC14L1	TAPT1	STX5	TGFB2	YRDC	ZBTB25	ZNF304	ZNF121	ZNF649	NA	NA	NA	NA	NA	NA	NA	NA	NA	NA	NA
ATP6V1C1	AURKAIP1	ATXN2	BAP1	BBIP1	BIRC2	BIVM-ERCC5	C18orf21	C9orf129	CACNB3	CARHSP1	CC2D1A	CCDC124	CDR2	CEP76	CHKA	CLK4	DR1	DUSP16	EMD	LTBP1	MPP3	NRCAM	OTUD7B	PCGF3	PODNL1	PEAK1	RASA3	PM20D1	PLEKHM1	SEMA5B	TBC1D2	SUFU	THAP8	YY1P2	ZBTB44	ZNF318	ZNF133	ZNF653	NA	NA	NA	NA	NA	NA	NA	NA	NA	NA	NA
ATP6V1C2	AURKC	ATXN2L	BASP1	BBS1	BIRC6	BLACAT1	C18orf25	C9orf40	CACNB4	CARM1	CC2D2A	CCDC126	CDR2L	CEP83	CHMP1A	CLN3	DRG2	DUSP7	EML4	LTC4S	MRGPRX2	NRG3	OXSR1	PCK2	POGZ	PELI1	RASA4CP	PMS2	PLEKHM2	SEMA6D	TBCEL	SUN2	THEM6	ZBTB10	ZC3HC1	ZNF324	ZNF175	ZNF710	NA	NA	NA	NA	NA	NA	NA	NA	NA	NA	NA
ATP6V1D	AUTS2	ATXN3	BATF2	BBS10	BIVM	BLCAP	C19orf12	C9orf85	CACNG2	CARMIL2	CCDC102A	CCDC127	CDS1	CEP85L	CHMP7	CLN5	DRGX	DUSP8	EMP2	LURAP1L	MRI1	NRIP1	PABPC1	PCSK7	POLA1	PEPD	RASSF7	PNO1	PLEKHO2	SENP7	TCEANC	SYP	THNSL1	ZBTB17	ZCCHC14	ZNF333	ZNF200	ZNF711	NA	NA	NA	NA	NA	NA	NA	NA	NA	NA	NA
ATP6V1E1	AVEN	ATXN7	BAX	BBS2	BIVM-ERCC5	BLM	C1GALT1	CA11	CACNG4	CARNMT1	CCDC106	CCDC130	CDV3	CEP89	CHPF	CLOCK	DSCAM	DYRK1B	EMSY	LY9	MRM1	NSMCE3	PABPC4	PCTP	POLE2	PER1	RBBP6	PNPO	PLK2	SETD5	TCF12	SYVN1	TJP2	ZBTB21	ZFHX4-AS1	ZNF358	ZNF219	ZNF746	NA	NA	NA	NA	NA	NA	NA	NA	NA	NA	NA
ATP6V1G2-DDX39B	AVIL	ATXN7L1	BAZ1B	BBS4	BLACAT1	BLMH	C1orf131	CA2	CACTIN	CARS2	CCDC113	CCDC134	CDYL	CEP95	CHPF2	CLPB	DSP	DZANK1	ENG	LYSMD4	MRPL43	NUAK2	PACRG	PDAP1	POMK	PER2	RBBP8	POC5	PLK3	SETD7	TCF4	TACC3	TM4SF1	ZBTB34	ZFP2	ZNF362	ZNF266	ZNF780A	NA	NA	NA	NA	NA	NA	NA	NA	NA	NA	NA
ATP6V1H	AVL9	ATXN7L3	BAZ2A	BBS5	BLCAP	BLOC1S1	C1orf174	CA5BP1	CADM3	CASC2	CCDC12	CCDC136	CDYL2	CEP97	CHRM4	CLPX	DSTYK	E2F1	ENO1	MAB21L2	MRPL49	NUCKS1	PACRGL	PDK1	PPARA	PEX1	RBM12	POLR1A	PLPPR1	SFMBT1	TDRD7	TADA2B	TMEM132D	ZBTB40	ZFP36	ZNF420	ZNF34	ZNF79	NA	NA	NA	NA	NA	NA	NA	NA	NA	NA	NA
ATP7A	AVPI1	ATXN7L3B	BBC3	BBS9	BLM	BLOC1S3	C1orf198	CAAP1	CALCOCO2	CASC4	CCDC130	CCDC137	CEBPZ	CERKL	CHRNA7	CLSTN1	DTD2	E2F3	ENPP5	MAD1L1	MRPS12	NUDT4P2	PAK1	PDXDC1	PPID	PGAP3	RBM14	POMT2	PLPPR2	SFXN2	TGDS	TAF1C	TMEM138	ZBTB47	ZFP57	ZNF428	ZNF384	ZNF804A	NA	NA	NA	NA	NA	NA	NA	NA	NA	NA	NA
ATP8A1	AXIN1	AUP1	BBS1	BBX	BLMH	BLOC1S6	C1orf52	CABLES2	CALR	CASD1	CCDC134	CCDC138	CELF1	CETN4P	CHRNB2	CLUAP1	DTNB	E4F1	ENTPD4	MAD2L1	MSL3P1	NUFIP2	PALD1	PELO	PPIP5K1	PGPEP1L	RBM38	POU2F1	PLPPR4	SGMS1	TGFB2	TAF8	TMEM74B	ZC3H12C	ZFP64	ZNF436	ZNF426	ZNF81	NA	NA	NA	NA	NA	NA	NA	NA	NA	NA	NA
ATP8A2	AZI2	AURKAIP1	BBS10	BCAM	BLOC1S2	BLZF1	C1orf74	CABYR	CALU	CASKIN1	CCDC136	CCDC14	CELF2	CFAP221	CHST10	CLUH	DTX3	EBF2	ENTPD5	MAK16	MSTO1	NUP153	PALM3	PER1	PPP1R16B	PHACTR3	RBM41	PPARA	PLTP	SH2B3	THAP5	TANGO2	TMEM86A	ZC3H18	ZFX	ZNF446	ZNF512	ZNF846	NA	NA	NA	NA	NA	NA	NA	NA	NA	NA	NA
ATP8B1	AZIN1	AURKC	BBS4	BCAP29	BLOC1S3	BMI1	C1QBP	CACHD1	CAMK1	CASP3	CCDC137	CCDC146	CELF4	CFAP52	CHST12	CLVS1	DUS1L	EBF3	EP300	MAMDC2	MTAP	NUP62CL	PANX1	PES1	PPP1R3C	PHF6	RBM46	PPFIBP1	PML	SH2D3C	THAP6	TARS2	TMOD4	ZC3H6	ZFYVE9	ZNF461	ZNF562	ZNHIT2	NA	NA	NA	NA	NA	NA	NA	NA	NA	NA	NA
ATP8B2	B2M	AUTS2	BBS5	BCAR1	BLOC1S4	BMP2K	C2CD2	CACNA1A	CAMK2A	CASP8AP2	CCDC138	CCDC149	CELSR3	CFAP69	CHST6	CMAHP	DUSP18	ECE2	EP400	MAML1	MTERF4	NUP98	PANX2	PGAP3	PPP4R3A	PHRF1	RBM47	PPM1E	PNOC	SH2D6	TIPRL	TBCCD1	TNFAIP8L3	ZCCHC14	ZGPAT	ZNF517	ZNF623	ZSCAN16	NA	NA	NA	NA	NA	NA	NA	NA	NA	NA	NA
ATP8B3	B3GALNT1	AVEN	BBS9	BCAS1	BLOC1S5	BMP5	C2CD2L	CACNA1B	CAMK2B	CAST	CCDC146	CCDC151	CEMIP	CFH	CHST7	CMC2	DUSP28	ECI1	EPB41	MAN2B2	MTF1	NUS1	PARD3	PHACTR4	PPY	PIAS4	RBM6	PPP1R12B	PNPLA2	SH3D19	TJP1	TBCEL	TNFRSF19	ZCCHC7	ZKSCAN3	ZNF549	ZNF653	ZSCAN31	NA	NA	NA	NA	NA	NA	NA	NA	NA	NA	NA
ATP9A	B3GALNT2	AVL9	BBX	BCAS2	BLOC1S6	BMP6	C2CD4A	CACNA1C	CAMK2N2	CASZ1	CCDC149	CCDC157	CENPBD1	CFI	CHST8	CMC4	DUSP7	ECSIT	EPB41L2	MAN2C1	MTFR2	NWD2	PARD6G	PHB2	PRDM10	PIGV	RCBTB2	PPP1R13B	PODXL2	SHMT2	TLL2	TCF19	TNNT1	ZDHHC8	ZKSCAN4	ZNF551	ZNF711	ZSCAN5A	NA	NA	NA	NA	NA	NA	NA	NA	NA	NA	NA
ATPAF1	B3GALT4	AVPI1	BCAM	BCAS3	BLVRB	BMP8A	C2orf42	CACNA1D	CAMKK2	CAV1	CCDC151	CCDC159	CENPJ	CFL1P1	CHTOP	CMIP	DVL3	ECT2	EPB41L4B	MAP2K5	MTHFSD	NYX	PARG	PHF19	PRDM4	PIK3R1	RCC1	PPP1R18	POFUT2	SIAH1	TLX3	TCF4	TOE1	ZFAT	ZMAT4	ZNF552	ZNF76	ZSCAN9	NA	NA	NA	NA	NA	NA	NA	NA	NA	NA	NA
ATPAF2	B3GALT6	AXIN1	BCAP29	BCAS4	BLZF1	BMP8B	C2orf49	CACNA1E	CAMSAP3	CBFB	CCDC157	CCDC160	CENPK	CFLAR	CIAPIN1	CNIH3	DYM	EDEM1	EPC1	MAP2K7	MTMR11	ODF2L	PASK	PHLPP1	PRMT3	PIP5KL1	REEP4	PPP1R35	POMGNT1	SIN3A	TMCO3	TCTN3	TOMM34	ZFC3H1	ZMYND12	ZNF573	ZNF778	ZZEF1	NA	NA	NA	NA	NA	NA	NA	NA	NA	NA	NA
ATR	B3GAT2	AZI2	BCAR1	BCAT2	BMI1	BMPER	C2orf68	CACNA2D2	CAMTA2	CBL	CCDC17	CCDC171	CENPM	CGREF1	CIB1	CNKSR3	DYRK1A	EEF1A2	EPHB6	MAP3K1	MTUS2	OLFM2	PATZ1	PHRF1	PSTK	PLAG1	REEP6	PPP1R3C	POP7	SIPA1L1	TMEM138	TDP1	TONSL	ZFP3	ZNF157	ZNF575	ZNF787	NA	NA	NA	NA	NA	NA	NA	NA	NA	NA	NA	NA
ATRNL1	B3GAT3	AZIN1	BCAS1	BCCIP	BMP2K	BMPR1A	C2orf76	CACNB4	CAND2	CBLB	CCDC171	CCDC174	CENPO	CHAC1	CIB2	CNN1	DYRK2	EEF1G	EPHX2	MAP3K10	MVB12A	ONECUT2	PAXIP1	PIAS4	PTER	PLAGL1	REXO4	PRDM10	PPARD	SIX4	TMEM161B	TDRD3	TOP1P2	ZFP57	ZNF16	ZNF580	ZNF79	NA	NA	NA	NA	NA	NA	NA	NA	NA	NA	NA	NA
ATRX	B3GLCT	AZIN2	BCAS3	BCDIN3D	BMP6	BMPR1B	C2orf81	CACNG3	CANT1	CBLL1	CCDC173	CCDC18-AS1	CENPP	CHAC2	CIC	CNNM4	DYSF	EEF2	EPN1	MAP3K7	MYCBP	OPCML	PBX3	PIGBOS1	PTGDS	PLCG2	RFC2	PREB	PPDPF	SKA2	TMEM187	TDRG1	TPD52L1	ZFX	ZNF165	ZNF582-AS1	ZRANB3	NA	NA	NA	NA	NA	NA	NA	NA	NA	NA	NA	NA
ATXN1	B3GNT2	B3GALNT1	BCAT1	BCKDHA	BMP8A	BMPR2	C3orf14	CACNG4	CAP1	CBR4	CCDC175	CCDC181	CENPQ	CHCHD3	CIPC	CNOT1	E2F3	EEF2K	EPN2	MAP4K2	MYNN	OSBPL1A	PCDH10	PIGN	PTGR2	PLEKHG3	RFC4	PRICKLE2	PPFIA3	SLC12A2	TMEM192	TECR	TPI1P2	ZKSCAN5	ZNF18	ZNF653	ZSWIM6	NA	NA	NA	NA	NA	NA	NA	NA	NA	NA	NA	NA
ATXN10	B3GNT5	B3GALNT2	BCAT2	BCKDHB	BMPER	BMS1	C3orf18	CACNG7	CAP2	CBX3	CCDC181	CCDC184	CEP112	CHCHD5	CIZ1	CNOT2	E2F4	EFCAB2	ERBIN	MAPKAPK5-AS1	NAA11	OSBPL2	PCDH8	PIGU	PTGS1	PLEKHH3	RFC5	PRKCD	PPM1G	SLC16A14	TMEM216	TES	TPRA1	ZKSCAN8	ZNF184	ZNF658B	ZYX	NA	NA	NA	NA	NA	NA	NA	NA	NA	NA	NA	NA
ATXN1L	B3GNT8	B3GALT4	BCCIP	BCL10	BMPR1A	BMS1P4	C3orf38	CACNG8	CAPG	CBX4	CCDC183	CCDC24	CEP131	CHD1	CKAP2	CNOT3	E4F1	EFEMP2	ERC1	MAPKBP1	NAA40	OSBPL6	PCMTD2	PIGV	PTHLH	PLIN3	RFX3	PRMT1	PPP1R10	SLC16A9	TMEM218	TET2	TPX2	ZMAT1	ZNF192P1	ZNF668	NA	NA	NA	NA	NA	NA	NA	NA	NA	NA	NA	NA	NA
ATXN2	B3GNT9	B3GALT6	BCDIN3D	BCL2	BMPR1B	BMT2	C4orf46	CACTIN	CAPN1	CBX5	CCDC24	CCDC36	CEP135	CHD1L	CKMT1A	CNOT4	EBAG9	EFNB2	ERCC6	MARCH3	NAA60	OSBPL8	PDE2A	PIK3C2B	PTPRU	PLK3	RHOBTB1	PRPF38A	PPP1R15A	SLC25A25	TMEM243	TGFB1I1	TRAF5	ZNF133	ZNF221	ZNF687	NA	NA	NA	NA	NA	NA	NA	NA	NA	NA	NA	NA	NA
ATXN3	B3GNTL1	B3GAT2	BCKDHA	BCL2L1	BMPR2	BNIP2	C5orf22	CACUL1	CAPN10	CC2D1B	CCDC30	CCDC39	CEP164	CHD2	CKMT2-AS1	CNOT6	EBF3	EGFL7	ERLIN2	MAST2	NAALAD2	OTUD1	PDE7A	PIK3R1	PUDP	PLTP	RHOF	PRPF39	PPP1R16A	SLC25A33	TMEM62	THAP7	TRIL	ZNF157	ZNF227	ZNF692	NA	NA	NA	NA	NA	NA	NA	NA	NA	NA	NA	NA	NA
ATXN7	B4GALNT1	B3GAT3	BCL10	BCL2L11	BMS1	BOD1	C5orf24	CAD	CAPN15	CCAR2	CCDC34	CCDC50	CEP170B	CHD4	CLASP1	CNOT8	ECE2	EGLN3	ERP29	MAST3	NAB2	OXSR1	PDE8A	PIM1	PURG	PLXNA1	RHOG	PRPF40B	PPP2R5B	SLC25A42	TMEM68	THAP8	TRIM21	ZNF165	ZNF234	ZNF771	NA	NA	NA	NA	NA	NA	NA	NA	NA	NA	NA	NA	NA
ATXN7L1	B4GALT1	B3GLCT	BCL2	BCL2L13	BMS1P4	BOD1L1	C5orf30	CADM4	CAPN5	CCDC102A	CCDC36	CCDC51	CEP295	CHD5	CLASRP	CNST	EDC3	EHD4	ESPN	MASTL	NAGPA	P2RY1	PDGFA	PIM2	PUS10	PLXND1	RHOT2	PRPS2	PPRC1	SLC25A43	TMEM79	THUMPD3-AS1	TRIM26	ZNF18	ZNF24	ZNF772	NA	NA	NA	NA	NA	NA	NA	NA	NA	NA	NA	NA	NA
ATXN7L3	B4GALT2	B3GNT2	BCL2L1	BCL2L2	BMT2	BOP1	C5orf34	CADPS2	CAPNS1	CCDC113	CCDC50	CCDC61	CEP350	CHD6	CLCN6	CNTN1	EDC4	EHMT1	ESRRG	MAT1A	NAIF1	PABPC1	PDIA6	PIM3	PUSL1	PMEPA1	RIBC1	PRR14	PRCC	SLC25A51	TMEM94	THY1	TRIM5	ZNF205	ZNF256	ZNF773	NA	NA	NA	NA	NA	NA	NA	NA	NA	NA	NA	NA	NA
ATXN7L3B	B4GALT3	B3GNT5	BCL2L11	BCL6	BNC2	BORA	C5orf51	CALCOCO1	CAPRIN2	CCDC115	CCDC51	CCDC71	CEP41	CHD7	CLCN7	CNTN4	EDEM1	EIF2AK1	ESYT1	MBD1	NAPSA	PABPC1L2B	PDIK1L	PIP5K1A	PYM1	PMM1	RNASEH2A	PRRC2A	PRICKLE2-AS1	SLC25A53	TMTC2	TLE3	TRIM56	ZNF225	ZNF274	ZNF774	NA	NA	NA	NA	NA	NA	NA	NA	NA	NA	NA	NA	NA
AUH	B4GALT5	B3GNT8	BCL2L13	BCL7A	BNIP3L	BORCS5	C5orf63	CALD1	CAPZA1	CCDC12	CCDC61	CCDC74A	CEP44	CHD8	CLDN3	COCH	EDRF1	EIF2B2	ESYT2	MBTD1	NCAPD2	PABPC1P2	PDS5B	PIP5K1P1	PYROXD1	PMS2	RNASEH2B	PRRG1	PRKCSH	SLC26A2	TNFRSF19	TMEM108	TRIOBP	ZNF227	ZNF284	ZNF775	NA	NA	NA	NA	NA	NA	NA	NA	NA	NA	NA	NA	NA
AURKA	B4GALT6	B3GNT9	BCL2L2	BCL7B	BOD1	BORCS6	C6orf120	CALML4	CAPZB	CCDC122	CCDC71L	CCDC77	CEP63	CHEK1	CLDN6	COG1	EEF1A1	EIF3B	ETV2	MCF2	NCKAP5L	PACSIN2	PELI1	PIP5KL1	QSOX2	POC5	RNF138	PRSS23	PRMT1	SLC27A4	TNIP1	TMEM129	TRPA1	ZNF232	ZNF316	ZNF835	NA	NA	NA	NA	NA	NA	NA	NA	NA	NA	NA	NA	NA
AURKAIP1	B4GALT7	B3GNTL1	BCL6	BCL7C	BOD1L1	BORCS8	C6orf226	CALR	CARD19	CCDC125	CCDC74A	CCDC82	CEP85	CHEK2	CLEC11A	COG2	EEF1G	EIF3IP1	ETV3	MCMBP	NCOA5	PAFAH1B2	PEPD	PKD1	RAB11FIP3	POLA1	RNF31	PSAT1	PROCA1	SLC33A1	TNS3	TMEM168	TRPM4	ZNF234	ZNF317	ZNF879	NA	NA	NA	NA	NA	NA	NA	NA	NA	NA	NA	NA	NA
AURKC	B4GAT1	B4GALNT1	BCL7A	BCL9	BOLA2	BPGM	C6orf47	CALY	CARF	CCDC126	CCDC77	CCDC85B	CEP85L	CHFR	CLEC16A	COG8	EEFSEC	EIF3L	EVA1C	MCPH1	NDST1	PAG1	PEX12	PLCD1	RAB12	POR	RPAP1	PTAFR	PRPF39	SLC37A3	TOP3A	TMEM170B	TRPV1	ZNF239	ZNF324	ZSWIM8	NA	NA	NA	NA	NA	NA	NA	NA	NA	NA	NA	NA	NA
AUTS2	B9D1	B4GALT1	BCL7B	BCLAF1	BOP1	BPNT1	C6orf52	CAMK1	CARHSP1	CCDC130	CCDC84	CCDC85C	CEP95	CHGA	CLHC1	COL24A1	EFHC1	EIF5A	EVI5L	MDC1	NECAP2	PAIP1	PFAS	PLCG2	RAB40AL	POU6F1	RPGR	PTCD1	PRR14	SLC39A1	TOP3B	TMEM184C	TSC22D4	ZNF274	ZNF347	ZW10	NA	NA	NA	NA	NA	NA	NA	NA	NA	NA	NA	NA	NA
AVEN	B9D2	B4GALT2	BCL9	BCO2	BORA	BPTF	C6orf62	CAMK2B	CARM1	CCDC134	CCDC85B	CCDC88B	CERK	CHIC2	CLIP1	COL2A1	EFHD2	ELAC2	EXO1	MDM2	NECTIN1	PAN3	PGS1	PLEKHF1	RABEPK	PPARA	RPIA	PTCH1	PRR3	SLC39A14	TOPBP1	TMEM189	TSEN54	ZNF280D	ZNF415	ZYX	NA	NA	NA	NA	NA	NA	NA	NA	NA	NA	NA	NA	NA
AVL9	BAALC	B4GALT3	BCLAF1	BCOR	BORCS5	BRAF	C7orf25	CAMK2N2	CARNMT1	CCDC136	CCDC86	CCDC96	CETN2	CHKA	CLIP2	COL8A2	EFL1	ELAVL1	EXOSC7	MED1	NECTIN2	PAQR5	PHACTR3	PLEKHH2	RABL2B	PPFIA4	RPL22L1	PTER	PRR36	SLC43A2	TP53I11	TMEM200A	TSPAN11	ZNF284	ZNF436	ZZZ3	NA	NA	NA	NA	NA	NA	NA	NA	NA	NA	NA	NA	NA
AVPI1	BABAM1	B4GALT6	BCO2	BCORL1	BORCS6	BRAP	C8orf37	CAMK4	CARS2	CCDC137	CCDC88B	CCDC97	CETN3	CHML	CLIP4	COMTD1	EFNA1	ELAVL3	EYA3	MED12	NEIL1	PARP4	PHACTR4	PLEKHM1	RAC2	PPM1B	RPL32	PTHLH	PRRC2A	SLC6A15	TP53RK	TMEM218	TSPAN4	ZNF317	ZNF446	NA	NA	NA	NA	NA	NA	NA	NA	NA	NA	NA	NA	NA	NA
AZI2	BACE1	B4GAT1	BCOR	BCR	BORCS7	BRCA1	C8orf37-AS1	CAMKK1	CASC2	CCDC146	CCDC89	CCHCR1	CFAP20	CHMP7	CLK2	COPB1	EGFL7	ELK1	EZR	MED12L	NEK3	PAXIP1	PHC1	PML	RAD21-AS1	PPP1R10	RPL7L1	PTK7	PRRT2	SLC7A6	TPCN1	TMEM94	TSPAN5	ZNF318	ZNF470	NA	NA	NA	NA	NA	NA	NA	NA	NA	NA	NA	NA	NA	NA
AZIN1	BACE2	B9D1	BCR	BDH1	BORCS8	BRD1	C8orf44-SGK3	CAMKK2	CASC4	CCDC148	CCDC93	CCL25	CFAP43	CHPF	CLK3	COQ5	EHD1	ELL2	F2R	MED15	NEK8	PBLD	PHC2	PNOC	RAD54L2	PPP1R12B	RPRD1B	PTN	PRSS16	SLC7A8	TPI1P2	TMEM97	TSPOAP1	ZNF35	ZNF512	NA	NA	NA	NA	NA	NA	NA	NA	NA	NA	NA	NA	NA	NA
AZIN2	BACH1	B9D2	BCS1L	BDNF	BPGM	BRD2	C8orf48	CAMSAP1	CASD1	CCDC151	CCDC96	CCM2	CFAP97	CHRM4	CLMN	COX10	EHD3	ELMO2	FAAP20	MED16	NELFA	PBRM1	PHC3	POC5	RAD9A	PPP1R26	RPS11	PTPN3	PRTG	SLC9A8	TPM4	TNFAIP8L1	TTC25	ZNF384	ZNF530	NA	NA	NA	NA	NA	NA	NA	NA	NA	NA	NA	NA	NA	NA
B3GALNT1	BACH2	BAALC	BDH1	BDP1	BPTF	BRD3	C8orf82	CAMSAP3	CASK	CCDC154	CCDC97	CCM2L	CFDP1	CHRNA9	CLN3	COX7B2	EIF2AK1	ELMOD3	FABP3	MED26	NEO1	PBX3	PHF10	POLA2	RASA4B	PPP2R2C	RPS8	PTPRO	PSD	SLF2	TRABD2B	TNFRSF19	TTN	ZNF394	ZNF585A	NA	NA	NA	NA	NA	NA	NA	NA	NA	NA	NA	NA	NA	NA
B3GALNT2	BAG3	BABAM1	BDH2	BEAN1	BRAP	BRD4	C8orf88	CAMTA2	CASKIN1	CCDC157	CCEPR	CCNA1	CFL1P1	CHRNB2	CLN5	CPE	EIF3B	ELMSAN1	FADS2	MEN1	NET1	PCDH8	PHF19	POLD1	RASEF	PPP2R5A	RRBP1	PTTG1	PSKH1	SLITRK3	TRAF2	TOP1MT	TTYH2	ZNF397	ZNF593	NA	NA	NA	NA	NA	NA	NA	NA	NA	NA	NA	NA	NA	NA
B3GALT1	BAG4	BACE1	BDNF	BECN1	BRCA1	BRF2	C9orf129	CAND2	CASP8AP2	CCDC160	CCHCR1	CCNB1	CFLAR	CHST12	CLOCK	CPEB1	EIF4A1	ELOF1	FAIM2	MESP1	NFATC2IP	PCGF3	PHF2	POLE2	RASGRP1	PPP2R5C	RRP15	PYCR1	PTBP1	SLMAP	TRAF3	TOX3	TUBE1	ZNF444	ZNF597	NA	NA	NA	NA	NA	NA	NA	NA	NA	NA	NA	NA	NA	NA
B3GALT4	BAG5	BACE2	BDP1	BEND6	BRD1	BRI3	C9orf40	CANT1	CATSPERG	CCDC171	CCL1	CCNC	CGGBP1	CHST15	CLP1	CPEB2	EIF4E2	EMC4	FAM107B	MEST	NFIL3	PCGF5	PHF20L1	POLG	RBBP4	PPP6R3	RRP36	QRICH1	PTDSS2	SMAP1	TRAF5	TPCN1	TUSC1	ZNF512B	ZNF616	NA	NA	NA	NA	NA	NA	NA	NA	NA	NA	NA	NA	NA	NA
B3GALT5	BAG6	BACH1	BEAN1	BEND7	BRD2	BRINP1	C9orf72	CANX	CBFA2T2	CCDC173	CCL2	CCND3	CHCHD5	CHST2	CLPP	CPEB4	EIF4EBP2	EMC9	FAM110A	METTL14	NFYC	PCMTD2	PHF21A	POLG2	RBM20	PREX1	RUBCN	QSOX2	PTGES2	SMAP2	TRAF6	TPD52L2	TXNRD3	ZNF562	ZNF623	NA	NA	NA	NA	NA	NA	NA	NA	NA	NA	NA	NA	NA	NA
B3GALT6	BAHD1	BAD	BEND6	BET1	BRD3	BRINP2	C9orf85	CAP2	CBLL1	CCDC174	CCL25	CCNE1	CHD1	CHST6	CLPTM1	CPLX2	ELAC1	EMD	FAM110B	METTL21A	NID2	PCSK2	PHF23	POLRMT	RBM26	PRKCG	RWDD2A	QTRT2	PTMS	SMC6	TRAPPC3L	TRAF5	TYRO3	ZNF566	ZNF668	NA	NA	NA	NA	NA	NA	NA	NA	NA	NA	NA	NA	NA	NA
B3GAT2	BAIAP2	BAG3	BET1L	BET1L	BRD7	BRK1	CA2	CAPN10	CBX1	CCDC18-AS1	CCM2	CCNG2	CHD2	CHSY3	CLPTM1L	CPNE1	ELAC2	EML2	FAM117B	METTL22	NIFK	PDCD4	PHIP	PORCN	RBM43	PRMT6	RWDD4	R3HCC1L	PTPN6	SMG7	TRAPPC6B	TRAFD1	UACA	ZNF596	ZNF671	NA	NA	NA	NA	NA	NA	NA	NA	NA	NA	NA	NA	NA	NA
B3GAT3	BAIAP2L1	BAG4	BEX3	BEX2	BRD9	BRMS1	CA5BP1	CAPN14	CBX2	CCDC181	CCNA1	CCNH	CHD4	CHTOP	CLPX	CPNE4	ELK4	EMP2	FAM118B	METTL25	NKAPL	PDE10A	PHKA2	PPFIA1	RBM48	PRR14	RXRA	RAC2	PTPRN	SMNDC1	TRIL	TRAPPC6A	UBE2E3	ZNF606	ZNF696	NA	NA	NA	NA	NA	NA	NA	NA	NA	NA	NA	NA	NA	NA
B3GLCT	BAIAP3	BAG5	BEX5	BEX5	BRF2	BRMS1L	CAAP1	CAPN15	CBX3	CCDC22	CCNA2	CCNJL	CHD5	CIB1	CLSTN1	CPPED1	ELL2	EMSY	FAM120C	METTL8	NKD1	PDE11A	PHLDA1	PPFIBP1	RBM7	PRRG1	SAMD10	RACGAP1P	PWWP2B	SMPDL3A	TRIM11	TRAPPC6B	UBQLNL	ZNF608	ZNF740	NA	NA	NA	NA	NA	NA	NA	NA	NA	NA	NA	NA	NA	NA
B3GNT2	BAMBI	BAG6	BFAR	BFAR	BRI3	BROX	CAB39	CAPN5	CBX4	CCDC25	CCNB1	CCNK	CHD7	CIB2	CLTB	CPSF2	ELMOD2	ENG	FAM131A	MEX3B	NLRC5	PDE8B	PHRF1	PPIL2	RBMS2	PSD2	SAP130	RAD18	PXN	SMURF1	TRIM35	TRIM5	UCP2	ZNF613	ZNF749	NA	NA	NA	NA	NA	NA	NA	NA	NA	NA	NA	NA	NA	NA
B3GNT5	BANF1	BAHD1	BFSP1	BFSP1	BRI3BP	BRPF1	CABLES1	CAPN7	CBX5	CCDC47	CCNB1IP1	CCNL1	CHD8	CIC	CLUAP1	CPSF4	ELOF1	ENGASE	FAM149A	MFAP3	NOCT	PDK1	PICK1	PPIL6	RBMX2	PSMA3-AS1	SARM1	RAD9A	RAB11B	SMURF2	TRIM68	TRIM68	UNK	ZNF614	ZNF773	NA	NA	NA	NA	NA	NA	NA	NA	NA	NA	NA	NA	NA	NA
B3GNTL1	BANK1	BAIAP2	BHLHB9	BHLHB9	BRINP1	BRPF3	CABLES2	CAPNS1	CC2D1B	CCDC50	CCND3	CCNL2	CHEK1	CIPC	CLUH	CPSF6	ELOVL1	ENO1	FAM149B1	MFAP3L	NOP2	PDLIM1	PID1	PPP1R13B	RCL1	PTAFR	SASS6	RAI14	RAB1B	SNRNP70	TSEN2	TRIM9	USF1	ZNF615	ZNF780A	NA	NA	NA	NA	NA	NA	NA	NA	NA	NA	NA	NA	NA	NA
B4GALNT1	BANP	BAIAP2L1	BHLHE40	BHLHE40	BRINP2	BRSK1	CABP1	CAPRIN2	CC2D2B	CCDC51	CCNE1	CCNT1	CHERP	CIT	CMC4	CPSF7	EMBP1	ENTPD7	FAM156A	MFSD12	NOSTRIN	PDP1	PIGO	PPP1R18	RDM1	PTCH1	SAV1	RALGAPA2	RAB3B	SNX10	TSHZ2	TRIOBP	USP18	ZNF618	ZNF783	NA	NA	NA	NA	NA	NA	NA	NA	NA	NA	NA	NA	NA	NA
B4GALT1	BAP1	BAIAP3	BHLHE41	BHLHE41	BRMS1	BRSK2	CACHD1	CAPZA1	CCAR1	CCDC6	CCNF	CCNT2-AS1	CHFR	CIZ1	CMIP	CPT1A	EMC9	EP300	FAM156B	MFSD3	NOVA2	PDPK1	PIK3C2A	PPP1R37	RELA	PTCH2	SBNO2	RANGRF	RAB40B	SNX21	TSNAX-DISC1	TRIP10	USP25	ZNF641	ZNF787	NA	NA	NA	NA	NA	NA	NA	NA	NA	NA	NA	NA	NA	NA
B4GALT2	BASP1	BAMBI	BICD1	BICD1	BRMS1L	BRWD3	CACNA1A	CARF	CCAR2	CCDC61	CCNJ	CCNYL1	CHGA	CKAP2L	CMTM7	CRAMP1	EMG1	EP400	FAM160A2	MFSD4B	NPM1	PDS5A	PIK3CD	PPP4R2	RELL1	PTGDS	SCLT1	RAP1GAP	RAB40C	SNX24	TSPAN31	TRIP4	USP42	ZNF684	ZNF805	NA	NA	NA	NA	NA	NA	NA	NA	NA	NA	NA	NA	NA	NA
B4GALT3	BATF2	BANF1	BICD2	BICD2	BROX	BSDC1	CACNA1C	CARM1	CCDC102A	CCDC68	CCNL1	CCP110	CHIC2	CKB	CMTR1	CREB1	EML4	EPAS1	FAM163A	MGAT1	NPM2	PEX2	PIM3	PPRC1	REST	PTK7	SCLY	RAP2A	RAB5C	SNX25	TSPAN4	TRMT10B	USP43	ZNF688	ZNF821	NA	NA	NA	NA	NA	NA	NA	NA	NA	NA	NA	NA	NA	NA
B4GALT5	BAZ1B	BANK1	BICDL1	BICDL1	BRPF1	BSN	CACNA1D	CARMIL2	CCDC115	CCDC71	CCNT1	CCR10	CHID1	CKMT1A	CMTR2	CREB3L1	EMSY	EPB41L4B	FAM168A	MGC34796	NR2F1-AS1	PEX5L	PKD1	PPT2	RFT1	PTPRC	SCMH1	RAPGEF4	RABEP2	SORBS2	TSPAN6	TRMT61A	UXS1	ZNF7	ZNF846	NA	NA	NA	NA	NA	NA	NA	NA	NA	NA	NA	NA	NA	NA
B4GALT6	BAZ2A	BANP	BIK	BID	BRPF3	BTAF1	CACNA2D2	CARMIL3	CCDC12	CCDC77	CCNYL1	CCS	CHMP1B	CKMT2-AS1	CNGB1	CREB3L2	ENDOV	EPC1	FAM169A	MICAL3	NR2F6	PEX7	PKD2	PRORSD1P	RGL1	PTPRJ	SCRN2	RASA3	RABL6	SOS2	TSTD1	TSPOAP1	VEGFB	ZNF708	ZNHIT2	NA	NA	NA	NA	NA	NA	NA	NA	NA	NA	NA	NA	NA	NA
B4GALT7	BBC3	BAP1	BIN1	BIK	BRSK2	BTBD10	CACNA2D3	CARNMT1	CCDC120	CCDC85B	CCR10	CCT6B	CHMP2B	CKS2	CNKSR2	CREBBP	ENG	EPC2	FAM184A	MICU1	NR6A1	PFDN4	PKP4	PRPF19	RGP1	PTPRS	SDHAF1	RASA4B	RAC2	SP3	TSTD2	TSPYL2	VGLL4	ZNF738	ZSCAN12	NA	NA	NA	NA	NA	NA	NA	NA	NA	NA	NA	NA	NA	NA
B4GAT1	BBIP1	BASP1	BIN3	BIN1	BRWD1	BTBD7	CACNB1	CARS2	CCDC121	CCDC85C	CCSAP	CCT7	CHMP4B	CLASRP	CNNM2	CREBRF	ENO3	EPHX3	FAM189A2	MID1	NRDE2	PFN1P2	PLAG1	PRPF3	RGS10	PTPRU	SENP1	RBAK-RBAKDN	RACGAP1P	SPATA13	TTC23	TTC23	VSTM2L	ZNF747	ZSCAN20	NA	NA	NA	NA	NA	NA	NA	NA	NA	NA	NA	NA	NA	NA
B9D1	BBOF1	BATF2	BIRC2	BIN3	BRWD3	BTBD9	CACNB4	CASC2	CCDC122	CCDC88A	CCT7	CCZ1B	CHMP5	CLCN4	CNOT1	CRISPLD2	ENOX2	EPM2AIP1	FAM200B	MID2	NRF1	PGBD5	PLCD1	PRPF39	RHBDD3	PTTG1	SERTAD3	RBM12B	RANBP3	SPATA45	TTC23L	TTC9B	VWF	ZNF75A	ZSCAN21	NA	NA	NA	NA	NA	NA	NA	NA	NA	NA	NA	NA	NA	NA
B9D2	BBS1	BAX	BIRC6	BIRC2	BSCL2	BTF3	CACNG4	CASC3	CCDC124	CCDC88B	CD109	CD151	CHMP7	CLCN5	CNOT2	CRK	ENTPD7	EPN2	FAM20B	MIEF2	NSFP1	PGRMC2	PLCE1	PRR14	RHOBTB2	PURB	SETD4	RBM27	RASA4B	SPECC1L	TTC30B	TTC9C	WDR91	ZNF780B	ZSCAN23	NA	NA	NA	NA	NA	NA	NA	NA	NA	NA	NA	NA	NA	NA
BAALC	BBS10	BAZ1B	BIVM	BIRC6	BSN	BTF3L4	CACNG7	CASC4	CCDC125	CCDC9	CD151	CD163L1	CHORDC1	CLCN7	CNOT3	CRKL	EP400	ERAL1	FAM20C	MIER1	NSMAF	PHACTR1	PLCL2	PRRC2A	RHOXF1	PURG	SEZ6L	RBM44	RASA4CP	SPEN	TTYH2	TTF2	WFDC1	ZNF787	ZSCAN25	NA	NA	NA	NA	NA	NA	NA	NA	NA	NA	NA	NA	NA	NA
BAAT	BBS2	BAZ2A	BIVM-ERCC5	BIVM	BTAF1	BTF3P11	CACTIN	CASD1	CCDC126	CCDC91	CD163L1	CD1D	CHP1	CLDN23	CNOT4	CRYAB	EPAS1	ERCC1	FAM214A	MIER3	NSUN3	PHF6	PLEKHH1	PSEN2	RINL	PXN	SFSWAP	RBM46	RASL10B	SPICE1	TTYH3	TTK	WIPF3	ZNF793	NA	NA	NA	NA	NA	NA	NA	NA	NA	NA	NA	NA	NA	NA	NA
BABAM1	BBS4	BBC3	BLACAT1	BIVM-ERCC5	BTBD11	BTG1	CACUL1	CASK	CCDC130	CCDC93	CD1D	CD247	CHPF	CLEC1B	CNOT6	CRYBA4	EPB41L2	ERCC4	FAM217B	MIF4GD	NSUN5	PHLPP2	PLEKHH3	PSKH1	RIPK1	QSOX2	SFXN5	RDH11	RASSF7	SPOPL	TUBB1	TTYH3	XRCC1	ZNF8	NA	NA	NA	NA	NA	NA	NA	NA	NA	NA	NA	NA	NA	NA	NA
BACE1	BBS9	BBOF1	BLCAP	BLACAT1	BTBD3	BTG2	CAD	CASP3	CCDC134	CCDC97	CD276	CD2BP2	CHRM2	CLGN	CNOT6L	CSAD	EPB41L4A	ERF	FAM219A	MIR1244-1	NSUN6	PHTF1	PLK3	PTCH1	RIPPLY2	RAB11FIP1	SGK1	RECQL	RBM12B	SPRED1	TUBGCP6	TUBA3D	YBX1	ZNF81	NA	NA	NA	NA	NA	NA	NA	NA	NA	NA	NA	NA	NA	NA	NA
BACE2	BBX	BBS1	BLM	BLCAP	BTBD7	BTG3	CADM1	CASP8AP2	CCDC136	CCK	CD2BP2	CD320	CHRM4	CLIC1	CNP	CSE1L	EPC2	ERI3	FAM222A	MIR1244-4	NTMT1	PIK3C2B	PLOD1	PTDSS2	RNF121	RAB39A	SGMS1	RECQL5	RBM15	SPRED2	TVP23C	TUG1	YPEL1	ZNF846	NA	NA	NA	NA	NA	NA	NA	NA	NA	NA	NA	NA	NA	NA	NA
BACH1	BCAM	BBS10	BLMH	BLM	BTBD9	BTRC	CADM2	CAV1	CCDC137	CCL2	CD302	CD63	CHRNB2	CLIC4	CNPPD1	CSGALNACT1	EPN1	ERLIN2	FAM226A	MIR210HG	NTRK2	PIK3CA	PNPLA4	PTGR2	RNF125	RAB3B	SGSM3	REEP3	RELT	SPRY2	TXNIP	TUSC2	ZBED5-AS1	ZSCAN12	NA	NA	NA	NA	NA	NA	NA	NA	NA	NA	NA	NA	NA	NA	NA
BACH2	BCAP29	BBS2	BLOC1S1	BLOC1S1	BTF3	BUB3	CADPS	CAV2	CCDC146	CCNB1IP1	CD320	CD70	CHST10	CLIP1	CNPY3	CSGALNACT2	ERBIN	ESRRA	FAM234A	MIR4435-2HG	NUDT10	PIP4K2B	POC1B	PTPN13	RNF139	RAB40AL	SH2D3A	REPS2	RFC2	SPRY4	TYW1	TUT1	ZBTB20-AS4	ZSCAN20	NA	NA	NA	NA	NA	NA	NA	NA	NA	NA	NA	NA	NA	NA	NA
BAG1	BCAR1	BBS4	BLOC1S3	BLOC1S3	BTF3L4	BZW1	CADPS2	CBFA2T2	CCDC149	CCNC	CD3EAP	CD82	CHST15	CLIP4	CNPY4	CSK	ERCC3	ESRRG	FAM49A	MIR8072	NUDT18	PIP5K1C	POLA1	PTPN2	RNF144B	RAI14	SH2D6	REST	RFX1	SPSB2	UBOX5	TXLNA	ZBTB24	ZSCAN5A	NA	NA	NA	NA	NA	NA	NA	NA	NA	NA	NA	NA	NA	NA	NA
BAG4	BCAS2	BBS7	BLOC1S4	BLOC1S4	BTG1	C11orf24	CALD1	CBLB	CCDC151	CCND3	CD3G	CD99L2	CHST2	CLK2	CNR1	CSNK1A1	ERCC4	ETFB	FAM49B	MIS12	NUFIP1	PIP5K1P1	POPDC3	PTPN6	RNF165	RALGPS2	SH3BP2	RFC5	RFXANK	SRBD1	UEVLD	TXNDC16	ZBTB26	ZSCAN9	NA	NA	NA	NA	NA	NA	NA	NA	NA	NA	NA	NA	NA	NA	NA
BAG5	BCAS3	BBS9	BLOC1S6	BLOC1S6	BTG2	C11orf49	CALM2	CBLL1	CCDC157	CCNG2	CD81	CDC14B	CHST8	CLK3	CNTFR	CSNK1A1L	ERCC6	ETHE1	FAM50A	MISP	NUMBL	PITPNC1	PPFIA1	PTPRU	RNF2	RALY	SH3BP5L	RFWD3	RGS19	SRF	UGDH	TXNIP	ZBTB48	ZXDB	NA	NA	NA	NA	NA	NA	NA	NA	NA	NA	NA	NA	NA	NA	NA
BAG6	BCAS4	BBX	BLZF1	BLVRB	BTG3	C11orf54	CALML4	CBR3	CCDC159	CCNH	CD82	CDC14C	CHST9	CLMN	CNTLN	CSNK1A1P1	ERGIC1	EVI5	FAM53A	MKRN7P	NXN	PJA2	PPFIBP1	PXN	RNFT1	RANBP17	SHC2	RFX3	RGS7BP	SRSF12	UMAD1	TYK2	ZBTB49	NA	NA	NA	NA	NA	NA	NA	NA	NA	NA	NA	NA	NA	NA	NA	NA
BAHD1	BCAT1	BCAM	BMI1	BLZF1	BUB3	C11orf71	CALU	CBWD1	CCDC160	CCNI	CD83	CDC16	CHTOP	CLN5	CNTN4	CSNK1D	ERLIN2	EVI5L	FAM53B	MKS1	NXT1	PKD2	PPFIBP2	QTRT2	RPL17-C18orf32	RAP1B	SHISA2	RFX5	RHBDD3	SRSF3	USP43	TYSND1	ZBTB7C	NA	NA	NA	NA	NA	NA	NA	NA	NA	NA	NA	NA	NA	NA	NA	NA
BAIAP2	BCAT2	BCAP31	BMP2K	BMI1	BUD13	C11orf74	CALY	CBWD6	CCDC167	CCNK	CD99L2	CDC25A	CHUK	CLN6	CNTN5	CSNK1G1	ERMARD	EXD2	FAM76B	MLH1	NYAP1	PKNOX2	PPIL6	RAB11FIP1	RPL19	RAP1GAP2	SIL1	RFX7	RHOF	SSC4D	USP6NL	UACA	ZBTB9	NA	NA	NA	NA	NA	NA	NA	NA	NA	NA	NA	NA	NA	NA	NA	NA
BAIAP2L1	BCCIP	BCAR1	BMP5	BMP2K	BUD31	C11orf87	CAMK1D	CBX1	CCDC171	CCNL1	CDAN1	CDC25B	CIAO1	CLOCK	CNTNAP1	CSNK1G2	ERN1	EXOC2	FAM81A	MLLT1	OGFR	PKP2	PPP1CB	RAB35	RPS11	RAP2B	SIRT6	RGL1	RNASE4	SSH2	UTP14A	UBALD1	ZCCHC3	NA	NA	NA	NA	NA	NA	NA	NA	NA	NA	NA	NA	NA	NA	NA	NA
BAIAP3	BCDIN3D	BCAS1	BMP8A	BMP5	BZW1	C11orf96	CAMK2D	CBX2	CCDC173	CCNL2	CDC14B	CDC26	CIB2	CLP1	CNTNAP4	CSNK1G3	ESCO1	EXOC6B	FAM83G	MLYCD	OLR1	PLCG1	PPP1R13B	RAB39A	RRP15	RAPGEF3	SIT1	RGS17	RNASEH1-AS1	ST14	VAX2	UBALD2	ZFHX2	NA	NA	NA	NA	NA	NA	NA	NA	NA	NA	NA	NA	NA	NA	NA	NA
BAMBI	BCKDHA	BCAS3	BMP8B	BMP6	BZW2	C12orf10	CAMK2N2	CBX3	CCDC174	CCNT1	CDC14C	CDC34	CIC	CLPP	COA4	CSNK2A1	ESRRG	EXOSC1	FAM91A1	MMRN2	ORC6	PLCL1	PPP1R14C	RAB40AL	RRS1	RAPGEF4	SKIL	RHEBL1	RNF125	ST3GAL2	VGF	UBB	ZFP1	NA	NA	NA	NA	NA	NA	NA	NA	NA	NA	NA	NA	NA	NA	NA	NA
BANK1	BCKDHB	BCAT1	BMPER	BMP8A	C10orf88	C12orf29	CAMKK2	CBX4	CCDC181	CCNY	CDC16	CDC37	CINP	CLPX	COA5	CSPP1	ESYT3	EXOSC2	FANCA	MOK	OSBP2	PLCL2	PPP1R26	RAB40B	RTEL1	RAPGEF5	SLC10A3	RHOF	RNF126	ST3GAL4	VGLL2	UBE2S	ZFP3	NA	NA	NA	NA	NA	NA	NA	NA	NA	NA	NA	NA	NA	NA	NA	NA
BANP	BCKDK	BCAT2	BMPR1A	BMP8B	C11orf24	C12orf43	CAMSAP1	CBX5	CCDC184	CCNYL1	CDC25A	CDC40	CIPC	CLSTN1	COASY	CSRNP2	ETAA1	EXT1	FANCD2	MORC2	OSBPL11	PLEKHA7	PPP1R9A	RAB40C	RUNDC1	RASA4CP	SLC10A6	RIC1	RNF138	STAG1	VPS54	UBE2T	ZFP41	NA	NA	NA	NA	NA	NA	NA	NA	NA	NA	NA	NA	NA	NA	NA	NA
BASP1	BCL10	BCCIP	BMPR2	BMPR1A	C11orf49	C12orf49	CAMSAP2	CBX6	CCDC24	CCP110	CDC25B	CDC42BPB	CIR1	CLUAP1	COG1	CSRNP3	ETS1	EXTL3	FANCE	MPHOSPH9	OSBPL2	PLEKHF2	PPP2R3A	RACGAP1	SAP130	RASGEF1B	SLC12A9	RNF165	RNF144B	STAT5B	VRK3	UBP1	ZFYVE28	NA	NA	NA	NA	NA	NA	NA	NA	NA	NA	NA	NA	NA	NA	NA	NA
BATF2	BCL11B	BCDIN3D	BMS1	BMS1	C11orf74	C12orf56	CAMTA1	CBX7	CCDC25	CCR10	CDC34	CDC42EP4	CIRBP	CLUH	COG2	CSRP1	ETV1	EYA3	FARP1	MPLKIP	P3H1	PLEKHG3	PPP2R5E	RAD21-AS1	SCGB3A1	RASGRP1	SLC19A1	RNF169	RNF145	STK10	VWA3B	UBXN11	ZKSCAN2	NA	NA	NA	NA	NA	NA	NA	NA	NA	NA	NA	NA	NA	NA	NA	NA
BAX	BCL2	BCKDHA	BMS1P4	BMS1P4	C11orf87	C12orf65	CAMTA2	CC2D1A	CCDC39	CCSAP	CDC37	CDC42SE1	CITED1	CLVS1	COG4	CSTF1	ETV2	EZH1	FASN	MPND	PABPN1	PLEKHO1	PPP4R1	RAD51	SCIN	RASSF5	SLC20A2	RNF17	RNF165	STK11	WAPL	UCP2	ZNF215	NA	NA	NA	NA	NA	NA	NA	NA	NA	NA	NA	NA	NA	NA	NA	NA
BAZ1B	BCL2L1	BCKDK	BMT2	BMT2	C11orf95	C12orf66	CAND1	CC2D1B	CCDC47	CCT2	CDC40	CDC7	CITED2	CLYBL	COG6	CSTF2T	ETV5	F12	FASTKD5	MRGPRF	PACS1	PLPPR5	PPP4R1L	RAD54L2	SCMH1	RBM14	SLC25A19	RNFT2	RNF208	STON2	WDCP	UNG	ZNF239	NA	NA	NA	NA	NA	NA	NA	NA	NA	NA	NA	NA	NA	NA	NA	NA
BAZ2A	BCL2L11	BCL10	BNC2	BNC2	C11orf96	C12orf73	CANT1	CC2D2B	CCDC50	CCT6B	CDC42BPB	CDC73	CKMT2-AS1	CMC4	COG7	CSTF3	ETV6	FAAP20	FBLL1	MRO	PAFAH2	PLXNC1	PPP4R3A	RAPGEF3	SCML1	RBM19	SLC25A29	ROCK1	RNF215	STRN3	WDR24	UNK	ZNF316	NA	NA	NA	NA	NA	NA	NA	NA	NA	NA	NA	NA	NA	NA	NA	NA
BBC3	BCL2L13	BCL11A	BNIP1	BNIP1	C11orf98	C14orf28	CANX	CCAR1	CCDC51	CCT7	CDC42EP3	CDH1	CKS2	CMTM7	COG8	CTAGE7P	EVI5	FAAP24	FBRSL1	MRTO4	PAIP2B	POC5	PPP4R3B	RASAL3	SCN5A	RBM23	SLC25A35	RPL39	RNF26	STX4	WDR25	USF3	ZNF319	NA	NA	NA	NA	NA	NA	NA	NA	NA	NA	NA	NA	NA	NA	NA	NA
BBIP1	BCL2L2	BCL11B	BNIP2	BNIP2	C12orf10	C14orf39	CAP2	CCDC102A	CCDC6	CCZ1B	CDC42EP4	CDH11	CLASP1	CMTR1	COL5A2	CTBP2	EVI5L	FADS2	FBXL16	MSRB1	PAK4	POLA1	PPP6R3	RBBP8	SCNN1G	RBM47	SLC2A14	RPS11	RNFT1	STXBP3	WDR55	USP18	ZNF333	NA	NA	NA	NA	NA	NA	NA	NA	NA	NA	NA	NA	NA	NA	NA	NA
BBOF1	BCL6	BCL2	BOD1	BOD1	C12orf29	C15orf41	CAPN14	CCDC106	CCDC61	CD151	CDH1	CDH12	CLASP2	CMTR2	COL6A1	CTCF	EXD2	FADS3	FBXO10	MTA1	PALD1	POMK	PRDM4	RBM14	SCYL3	RCC1	SLC35A3	RPS6KA1	RPIA	SYCE3	WIPI1	UVRAG	ZNF335	NA	NA	NA	NA	NA	NA	NA	NA	NA	NA	NA	NA	NA	NA	NA	NA
BBS1	BCL7A	BCL2L1	BOD1L1	BOD1L1	C12orf49	C15orf61	CAPN15	CCDC107	CCDC68	CD163L1	CDH12	CDH22	CLASRP	CNEP1R1	COL7A1	CTDNEP1	EXOC4	FAM102A	FBXO30	MTERF1	PAN3	POU4F1	PRDM5	RBM20	SDC1	RELT	SLC35B4	RPS7P5	RPL17-C18orf32	SYPL1	WNT5A	WASF2	ZNF347	NA	NA	NA	NA	NA	NA	NA	NA	NA	NA	NA	NA	NA	NA	NA	NA
BBS10	BCL7B	BCL2L11	BOP1	BOK	C12orf66	C16orf58	CAPN7	CCDC113	CCDC71	CD164	CDH22	CDK10	CLCN4	CNGA3	COL8A2	CTDSPL2	EXOC6	FAM104A	FBXO31	MTF1	PANX2	PPFIA1	PREX2	RBM23	SDCBP2-AS1	REPS1	SLC35E1	RPSA	RPP25	SYT17	WRB-SH3BGR	WASF3	ZNF367	NA	NA	NA	NA	NA	NA	NA	NA	NA	NA	NA	NA	NA	NA	NA	NA
BBS2	BCL7C	BCL2L13	BORA	BOLA1	C12orf75	C16orf71	CAPNS1	CCDC115	CCDC71L	CD2AP	CDIP1	CDK11B	CLDN12	CNN1	COMMD4	CTIF	EXOSC6	FAM110A	FBXO33	MTFR2	PAQR7	PPFIA2	PRICKLE1	RBM6	SDE2	REST	SLC35G1	RPUSD2	RPS11	SZRD1	WWC2	WBP1	ZNF384	NA	NA	NA	NA	NA	NA	NA	NA	NA	NA	NA	NA	NA	NA	NA	NA
BBS4	BCL9	BCL2L2	BORCS5	BOLA2	C14orf28	C16orf72	CAPRIN2	CCDC12	CCDC74A	CD2BP2	CDK11B	CDK12	CLEC11A	CNNM4	COMMD5	CTNNA1	EXT1	FAM110B	FBXO34	MTG2	PARD6A	PPM1B	PRKAB2	RCBTB2	SDHAF1	RFWD3	SLC38A10	RSAD2	RPS2	TAF1	XIAP	WBP1L	ZNF395	NA	NA	NA	NA	NA	NA	NA	NA	NA	NA	NA	NA	NA	NA	NA	NA
BBS5	BCLAF1	BCL6	BORCS6	BOLA2B	C14orf39	C16orf74	CAPZA1	CCDC120	CCDC77	CD320	CDK12	CDK13	CLEC16A	CNOT1	COMTD1	CTNNA2	EXTL3	FAM111A	FBXO38	MTHFSD	PARD6B	PPM1L	PRKACA	RECQL5	SDK1	RFX1	SLC38A6	RSPH4A	RPS6KB2	TAF12	YBX1	WDCP	ZNF408	NA	NA	NA	NA	NA	NA	NA	NA	NA	NA	NA	NA	NA	NA	NA	NA
BBS9	BCOR	BCL7A	BPGM	BOP1	C15orf40	C16orf91	CAPZA2	CCDC125	CCDC82	CD3D	CDK13	CDK16	CLHC1	CNOT10	COPG1	CTNNB1	F2RL2	FAM117B	FBXO42	MUS81	PARP11	PPP1CC	PRKACB	RELA	SDSL	RFX7	SLC43A2	RSPRY1	RPUSD1	TAF15	ZBTB1	WDR25	ZNF423	NA	NA	NA	NA	NA	NA	NA	NA	NA	NA	NA	NA	NA	NA	NA	NA
BBX	BCR	BCL7B	BPNT1	BORA	C15orf41	C17orf58	CARF	CCDC126	CCDC85B	CD70	CDK16	CDK19	CLINT1	CNOT11	COPG2	CTNNBIP1	F7	FAM118A	FBXO46	MUTYH	PARP12	PPP1R15B	PRPF39	REXO1	SEMA3C	RHOBTB1	SLC44A3	RTN4RL2	RRNAD1	TAF5L	ZBTB17	WDR6	ZNF438	NA	NA	NA	NA	NA	NA	NA	NA	NA	NA	NA	NA	NA	NA	NA	NA
BCAN	BDH1	BCL7C	BPTF	BORCS5	C16orf46	C17orf75	CARMIL2	CCDC130	CCDC85C	CD82	CDK18	CDK2AP1	CLIP2	CNOT2	COPS2	CTNNBL1	FAAP24	FAM118B	FBXO8	MXD4	PARP16	PPP1R21	PRPSAP2	RFC5	SEMA6C	RHOBTB2	SLC48A1	RUNX1	RXRB	TANK	ZBTB2	WDR62	ZNF468	NA	NA	NA	NA	NA	NA	NA	NA	NA	NA	NA	NA	NA	NA	NA	NA
BCAP29	BDNF	BCL9	BRAF	BORCS6	C16orf58	C17orf80	CARMIL3	CCDC136	CCDC88B	CDADC1	CDK19	CDK4	CLK2	CNOT3	COPS7A	CTNND1	FADS2	FAM126A	FBXW2	MXI1	PARP3	PPP2R2D	PRR12	RFESD	SERPINB7	RHOF	SLC50A1	RXRA	SAC3D1	TAOK3	ZBTB24	WDR63	ZNF485	NA	NA	NA	NA	NA	NA	NA	NA	NA	NA	NA	NA	NA	NA	NA	NA
BCAR1	BDP1	BCLAF1	BRAT1	BORCS8	C16orf71	C18orf21	CARNMT1	CCDC137	CCDC9	CDC14B	CDK20	CDK5RAP1	CLK4	CNOT4	COPS7B	CTNND2	FAM104A	FAM126B	FDXR	MYADM	PARS2	PPP4R2	PRR3	RGL1	SETD1A	RIMKLB	SLC7A8	S100PBP	SAMD10	TARDBP	ZBTB25	WDR81	ZNF525	NA	NA	NA	NA	NA	NA	NA	NA	NA	NA	NA	NA	NA	NA	NA	NA
BCAS3	BEAN1	BCO2	BRCA1	BPGM	C16orf72	C18orf25	CARS2	CCDC149	CCDC92	CDC14C	CDK2AP1	CDK5RAP2	CLN3	CNOT6L	COQ10A	CTPS1	FAM104B	FAM156A	FEN1	MYLIP	PARVG	PPP4R3B	PRR35	RGS2	SETDB1	RIT1	SLCO3A1	SAP130	SAMD4B	TATDN2	ZBTB26	WDR89	ZNF566	NA	NA	NA	NA	NA	NA	NA	NA	NA	NA	NA	NA	NA	NA	NA	NA
BCAT1	BECN1	BCOR	BRD1	BPNT1	C16orf74	C18orf54	CARTPT	CCDC157	CCDC93	CDC16	CDK4	CDK5RAP3	CLNS1A	CNPPD1	COQ4	CTPS2	FAM110A	FAM160A2	FGD3	MYLK3	PATL1	PPP6R3	PRTFDC1	RHBDF2	SFXN5	RNF111	SLCO5A1	SBNO2	SARS2	TBC1D14	ZBTB44	WFS1	ZNF581	NA	NA	NA	NA	NA	NA	NA	NA	NA	NA	NA	NA	NA	NA	NA	NA
BCAT2	BEND6	BCR	BRD2	BPTF	C16orf91	C19orf12	CASC2	CCDC159	CCDC97	CDC26	CDK5R2	CDK6	CLOCK	CNPY3	COQ9	CTSL	FAM114A2	FAM20C	FGFR1	MYO1C	PAWR	PRDM12	PTBP1	RHEBL1	SH3D19	RNF144A	SLX4IP	SCLY	SBF1	TBC1D23	ZBTB9	WIPI1	ZNF606	NA	NA	NA	NA	NA	NA	NA	NA	NA	NA	NA	NA	NA	NA	NA	NA
BCCIP	BEND7	BDH1	BRD3	BRAP	C17orf58	C19orf47	CASC4	CCDC160	CCL25	CDC27	CDK5RAP1	CDK7	CLP1	CNR1	CORO1A	CTSV	FAM120C	FAM234A	FHDC1	MYO1D	PC	PRDM8	PTCHD1	RHOF	SHANK3	RNF165	SMAD4	SCN4B	SBSN	TBC1D30	ZC3H18	XAB2	ZNF610	NA	NA	NA	NA	NA	NA	NA	NA	NA	NA	NA	NA	NA	NA	NA	NA
BCDIN3D	BET1	BDKRB2	BRD4	BRAT1	C17orf80	C19orf48	CASD1	CCDC171	CCM2	CDC34	CDK5RAP2	CDK9	CLPP	CNTLN	COTL1	CTTNBP2NL	FAM124A	FAM43A	FHIT	MYPOP	PCDH1	PREX1	PTHLH	RHOG	SHMT2	RNF175	SMARCAD1	SCN5A	SCAF1	TBX3	ZCCHC14	YIF1A	ZNF616	NA	NA	NA	NA	NA	NA	NA	NA	NA	NA	NA	NA	NA	NA	NA	NA
BCHE	BET1L	BDNF	BRD7	BRCA1	C18orf21	C19orf53	CASK	CCDC173	CCM2L	CDC37	CDK6	CDKAL1	CLPTM1	CNTN1	COX10	CTXN2	FAM126A	FAM49A	FKBP15	MYRIP	PCDH8	PRKAA1	PTP4A1	RHOT2	SIN3A	RNGTT	SMC2	SDE2	SCAMP5	TCF12	ZCCHC9	YJEFN3	ZNF624	NA	NA	NA	NA	NA	NA	NA	NA	NA	NA	NA	NA	NA	NA	NA	NA
BCKDHB	BEX2	BDP1	BRD9	BRCC3	C18orf25	C19orf54	CASKIN1	CCDC174	CCNB1IP1	CDC37L1	CDK9	CDKL3	CLPTM1L	CNTN2	CPLX1	CUEDC1	FAM126B	FAM53B	FKBP9P1	N4BP3	PCDHA4	PRKAB2	PTPDC1	RIC1	SIPA1	RP2	SMCR8	SDK2	SCARB1	TEAD1	ZDHHC9	ZBTB18	ZNF692	NA	NA	NA	NA	NA	NA	NA	NA	NA	NA	NA	NA	NA	NA	NA	NA
BCL10	BFAR	BEAN1	BRF2	BRD1	C19orf12	C1D	CASP3	CCDC181	CCND3	CDC40	CDKL3	CDKL5	CLTC	CNTN3	CPLX2	CUL2	FAM131A	FAM76B	FLCN	N6AMT1	PCDHB4	PRKAG2-AS1	PTPN12	RIPK1	SIRT1	RPE	SMOX	SEC22B	SCD	TEP1	ZEB1-AS1	ZBTB22	ZNF696	NA	NA	NA	NA	NA	NA	NA	NA	NA	NA	NA	NA	NA	NA	NA	NA
BCL11A	BFSP1	BECN1	BRI3	BRD2	C19orf48	C1GALT1	CASP8AP2	CCDC186	CCNG2	CDC42EP3	CDKL5	CDKN1A	CLUAP1	CNTN4	CPNE1	CUL3	FAM133A	FAM98B	FLJ42627	NAALAD2	PCDHB7	PRKCA	PTPN2	RIT1	SIRT6	RPGR	SMUG1	SEMA3C	SEC61A1	TES	ZFAND4	ZBTB26	ZNF699	NA	NA	NA	NA	NA	NA	NA	NA	NA	NA	NA	NA	NA	NA	NA	NA
BCL11B	BHLHB9	BEND6	BRI3BP	BRD3	C19orf53	C1orf109	CAST	CCDC24	CCNH	CDC42EP4	CDKN1A	CDKN2A	CLVS2	CNTN6	CPNE2	CUL4A	FAM135A	FAM98C	FLNA	NAF1	PCED1A	PRKCD	PTPN21	RMND5B	SIRT7	RPL17-C18orf32	SNHG16	SEMA6C	SEMA4B	TFR2	ZFHX2	ZBTB46	ZNF704	NA	NA	NA	NA	NA	NA	NA	NA	NA	NA	NA	NA	NA	NA	NA	NA
BCL2	BHLHE40	BET1	BRINP1	BRD4	C1GALT1	C1orf131	CASZ1	CCDC25	CCNI	CDC42SE2	CDKN2AIP	CDKN2AIP	CMC4	CNTNAP1	CPSF1	CUL4B	FAM149A	FAN1	FLRT2	NAGLU	PCGF2	PRKCE	PTPRD	RNASEH2A	SLC24A3	RPS6KA2	SNIP1	SENP8	SEMA6C	THAP11	ZFHX4	ZBTB9	ZNF746	NA	NA	NA	NA	NA	NA	NA	NA	NA	NA	NA	NA	NA	NA	NA	NA
BCL2L1	BHLHE41	BET1L	BRK1	BRD7	C1orf131	C1orf174	CATSPERG	CCDC34	CCNJL	CDH13	CDNF	CDKN3	CMIP	COA1	CPSF2	CUL5	FAM149B1	FANCA	FLT1	NANOS3	PCYT1B	PRKCG	PTPRN2	RNF121	SLC25A24	RPS6KA5	SNORD89	SERPINB7	SERINC2	THAP7	ZFP14	ZCWPW1	ZNF77	NA	NA	NA	NA	NA	NA	NA	NA	NA	NA	NA	NA	NA	NA	NA	NA
BCL2L11	BICD1	BEX1	BRMS1	BRD9	C1orf174	C1orf198	CAV1	CCDC39	CCNK	CDH18	CDO1	CDO1	CMTM6	COA4	CPSF7	CUX1	FAM156A	FANCE	FMR1	NANP	PDAP1	PRNP	PUM1	RNF126	SLC30A7	RSRP1	SNX19	SERPINE2	SETD1A	TICAM1	ZFP37	ZDHHC16	ZNF775	NA	NA	NA	NA	NA	NA	NA	NA	NA	NA	NA	NA	NA	NA	NA	NA
BCL2L13	BICD2	BEX2	BRMS1L	BRF2	C1orf198	C1orf226	CBFA2T2	CCDC47	CCNL1	CDH2	CDPF1	CDON	CMTM7	COA5	CPT1A	CWC22	FAM156B	FANCG	FN3KRP	NAT14	PDCD11	PROK2	PURG	RNF138	SLC35B2	S1PR1	SOGA1	SERTAD1	SETD1B	TIGD4	ZFPL1	ZDHHC24	ZNF784	NA	NA	NA	NA	NA	NA	NA	NA	NA	NA	NA	NA	NA	NA	NA	NA
BCL2L2	BICDL1	BEX3	BROX	BRI3BP	C1orf21	C1orf43	CBFB	CCDC50	CCNL2	CDH8	CDR2L	CDR2	CMTR2	COASY	CPT1C	CWC27	FAM160A2	FANCL	FNBP1L	NAT8L	PDCD2L	PRPF18	PUS3	RNF144B	SLC35C2	SAP130	SOX5	SERTAD2	SF3B4	TIGD6	ZFYVE9	ZDHHC9	ZNF821	NA	NA	NA	NA	NA	NA	NA	NA	NA	NA	NA	NA	NA	NA	NA	NA
BCL6	BICDL2	BEX4	BRPF1	BRINP1	C1orf52	C1orf52	CBL	CCDC51	CCNT1	CDK10	CDYL	CDR2L	CNIH3	COG1	CPT2	CXADR	FAM161B	FARP2	FNDC3A	NATD1	PDE2A	PRPF4B	PVALB	RNF167	SLC35G1	SAP30	SPAG8	SESN1	SFI1	TJP2	ZKSCAN4	ZFP91-CNTF	ZNFX1	NA	NA	NA	NA	NA	NA	NA	NA	NA	NA	NA	NA	NA	NA	NA	NA
BCL7A	BID	BFAR	BRPF3	BRK1	C1orf74	C1orf74	CBLB	CCDC61	CCNT2	CDK11B	CEBPD	CDS1	CNKSR2	COG2	CRAMP1	CXCR4	FAM168A	FARSA	FNIP1	NBEA	PDE4B	PRR36	PXN	RNF168	SLC39A11	SATB1	SPATA1	SESN2	SH2D3A	TLX2	ZNF112	ZFYVE1	ZSCAN16-AS1	NA	NA	NA	NA	NA	NA	NA	NA	NA	NA	NA	NA	NA	NA	NA	NA
BCL7B	BIK	BFSP1	BRSK1	BRMS1	C1QBP	C1QL2	CBLL1	CCDC71	CCNY	CDK13	CELF2	CDYL	CNN3	COG3	CREB1	CXorf56	FAM174B	FAS	FNIP2	NCAPD2	PDK1	PRR7	PYGO1	RNF169	SLC39A8	SCML1	SPATA13	SFMBT1	SH3GLB2	TLX3	ZNF12	ZFYVE26	ZSCAN29	NA	NA	NA	NA	NA	NA	NA	NA	NA	NA	NA	NA	NA	NA	NA	NA
BCL7C	BIN1	BHLHB9	BRSK2	BRMS1L	C1QL2	C20orf194	CBLN4	CCDC71L	CCNYL1	CDK14	CELF5	CEBPB	CNNM4	COG4	CREB3	CXXC1	FAM184A	FASN	FOS	NCAPH2	PDSS1	PRRC1	QKI	RNF185	SLC44A3	SCN5A	SPATA2	SFSWAP	SHANK2	TMEM132D	ZNF132	ZKSCAN5	ZSWIM5	NA	NA	NA	NA	NA	NA	NA	NA	NA	NA	NA	NA	NA	NA	NA	NA
BCL9	BIN3	BHLHE40	BRWD1	BROX	C20orf27	C2CD2	CBR4	CCDC74A	CCT5	CDK17	CELSR2	CELSR2	CNOT10	COG6	CREB3L1	CYB561	FAM200A	FASTKD5	FOSL2	NCK2	PEX12	PSD2	QRICH1	RNF20	SLC46A3	SDC1	SPATA2L	SFXN2	SHARPIN	TMEM161B-AS1	ZNF192P1	ZNF132	NA	NA	NA	NA	NA	NA	NA	NA	NA	NA	NA	NA	NA	NA	NA	NA	NA
BCLAF1	BIRC2	BHLHE41	BRWD3	BRPF1	C2CD2	C2CD2L	CBWD1	CCDC82	CCT7	CDK18	CELSR3	CELSR3	CNOT2	COG7	CREB3L3	CYB561A3	FAM20A	FAXDC2	FOXJ2	NCLN	PEX6	PSKH1	QSER1	RNF25	SLC6A8	SDE2	SPATA5	SGF29	SHC2	TMEM167B	ZNF200	ZNF143	NA	NA	NA	NA	NA	NA	NA	NA	NA	NA	NA	NA	NA	NA	NA	NA	NA
BCO2	BIRC6	BHMT2	BSDC1	BRSK1	C2CD2L	C2CD4B	CBX1	CCDC85C	CCZ1	CDK2AP2	CEMIP	CEMIP	CNOT3	COIL	CREBBP	CYB5D2	FAM214A	FBLN5	FOXN3	NCOA3	PFKFB4	PTBP3	QSOX2	ROCK1	SLC9A8	SDK1	SPIN3	SGK1	SHKBP1	TMEM17	ZNF202	ZNF213	NA	NA	NA	NA	NA	NA	NA	NA	NA	NA	NA	NA	NA	NA	NA	NA	NA
BCOR	BIVM	BICD1	BSN	BRSK2	C2orf42	C2CD5	CBX2	CCDC86	CCZ1B	CDK4	CEND1	CENPBD1	CNPPD1	COL24A1	CREBZF	CYFIP2	FAM217B	FBRSL1	FOXO1	NCSTN	PGAP2	PTEN	RAB11FIP3	RPP25	SLC9B2	SEMA5B	SPTBN5	SGMS1	SHPK	TMEM178A	ZNF213-AS1	ZNF213-AS1	NA	NA	NA	NA	NA	NA	NA	NA	NA	NA	NA	NA	NA	NA	NA	NA	NA
BCORL1	BIVM-ERCC5	BICD2	BTAF1	BRWD1	C2orf49	C2orf15	CBX3	CCDC9	CD151	CDK5RAP1	CENPB	CENPC	CNPY1	COL5A2	CREG2	CYHR1	FAM219A	FBXL12	FOXO3	NDC1	PGAP3	PTGS1	RAB12	RPS18	SLCO3A1	SEMA6B	SRBD1	SGSM3	SIMC1	TMEM200A	ZNF219	ZNF253	NA	NA	NA	NA	NA	NA	NA	NA	NA	NA	NA	NA	NA	NA	NA	NA	NA
BDH1	BLACAT1	BICDL1	BTBD10	BRWD3	C2orf68	C2orf42	CBX4	CCDC93	CD1D	CDK6	CENPBD1	CENPF	CNTFR	COL8A2	CRKL	CYP1B1	FAM222A	FBXL14	FOXP1	NDST1	PGBD4	PTK2	RAB32	RPS2	SMIM10	SENP8	SRC	SH3D19	SIPA1	TMEM216	ZNF22	ZNF263	NA	NA	NA	NA	NA	NA	NA	NA	NA	NA	NA	NA	NA	NA	NA	NA	NA
BDKRB2	BLCAP	BICDL2	BTBD11	BSDC1	C2orf76	C2orf49	CBX5	CCDC96	CD247	CDK7	CENPC	CENPJ	CNTN4	COLGALT2	CRLS1	CYP2R1	FAM222B	FBXL16	FOXP4	NECTIN2	PGS1	PTP4A2	RAB35	RPS26	SMIM17	SERTAD3	SRFBP1	SH3GL1	SIPA1L1	TMEM41B	ZNF233	ZNF280B	NA	NA	NA	NA	NA	NA	NA	NA	NA	NA	NA	NA	NA	NA	NA	NA	NA
BDNF	BLM	BID	BTBD3	BSN	C2orf81	C2orf68	CBX7	CCDC97	CD2BP2	CDK9	CENPE	CENPM	CNTN5	COMMD2	CRMP1	CYSLTR2	FAM229B	FBXL20	FRAT2	NEK4	PHF8	PTPN11	RAB39A	RPS28	SMOX	SESN2	SRPRA	SHANK3	SIRT2	TMPO	ZNF234	ZNF358	NA	NA	NA	NA	NA	NA	NA	NA	NA	NA	NA	NA	NA	NA	NA	NA	NA
BDNF-AS	BLMH	BIK	BTBD7	BTAF1	C3orf14	C2orf76	CC2D1A	CCHCR1	CD3EAP	CDKL2	CENPJ	CENPO	COA1	COMTD1	CROCC	DAAM1	FAM3C	FBXL8	FREM2	NEK8	PHLDA2	PTPRG	RAC3	RRP12	SMURF2	SESN3	SS18	SHC1	SIRT6	TNFAIP8L2	ZNF235	ZNF397	NA	NA	NA	NA	NA	NA	NA	NA	NA	NA	NA	NA	NA	NA	NA	NA	NA
BDP1	BLOC1S1	BIN1	BTBD9	BTBD1	C3orf38	C2orf81	CC2D1B	CCM2	CD63	CDKL3	CENPN	CENPP	COA5	COPG2	CRTAC1	DAB1	FAM49A	FBXO10	FRMD4A	NEMP1	PHRF1	PTPRM	RAD18	RRP36	SNAP23	SETBP1	SSBP4	SHF	SLC10A3	TNIP2	ZNF304	ZNF43	NA	NA	NA	NA	NA	NA	NA	NA	NA	NA	NA	NA	NA	NA	NA	NA	NA
BEAN1	BLOC1S2	BIN3	BTC	BTBD10	C3orf67	C3orf38	CCAR1	CCM2L	CD81	CDKL5	CENPU	CENPQ	COA6	COPS7B	CRTAP	DACH1	FAM49B	FBXO17	FRMD8	NEURL4	PIAS4	PURA	RALB	RRP9	SNAPC4	SETD1B	ST20-MTHFS	SIAH1	SLC14A1	TNRC6C	ZNF316	ZNF431	NA	NA	NA	NA	NA	NA	NA	NA	NA	NA	NA	NA	NA	NA	NA	NA	NA
BECN1	BLOC1S3	BIRC2	BTD	BTBD7	C4orf46	C3orf67	CCAR2	CCNA1	CD82	CDKN2AIP	CEP104	CEP112	COASY	COPZ1	CRTC1	DACT1	FAM53B	FBXO24	FRZB	NFATC2IP	PICK1	PURG	RALGDS	RRS1	SNX21	SETD9	ST3GAL1	SIK3	SLC19A1	TOB2	ZNF330	ZNF441	NA	NA	NA	NA	NA	NA	NA	NA	NA	NA	NA	NA	NA	NA	NA	NA	NA
BEND6	BLOC1S4	BIRC6	BTF3	BTBD9	C5orf22	C3orf80	CCDC106	CCND3	CD83	CDR2	CEP112	CEP120	COG1	COQ10A	CRTC2	DAP	FAM89A	FBXO31	FSCN1	NFE2L3	PIGO	RAB11FIP2	RALGPS1	RXRA	SORBS2	SGMS1	ST3GAL2	SIN3A	SLC25A1	TOP2B	ZNF354A	ZNF473	NA	NA	NA	NA	NA	NA	NA	NA	NA	NA	NA	NA	NA	NA	NA	NA	NA
BEND7	BLOC1S5	BIVM	BTF3L4	BTD	C5orf24	C4orf33	CCDC113	CCNE1	CD99L2	CDR2L	CEP120	CEP162	COG2	COQ2	CRTC3	DARS	FANCC	FBXO34	FUBP3	NFXL1	PIK3R2	RAB11FIP3	RALGPS2	S100A2	SORBS3	SGO2	ST6GALNAC4	SLAIN1	SLC25A19	TOP3B	ZNF367	ZNF526	NA	NA	NA	NA	NA	NA	NA	NA	NA	NA	NA	NA	NA	NA	NA	NA	NA
BET1	BLOC1S6	BIVM-ERCC5	BTF3P11	BTF3	C5orf30	C4orf46	CCDC115	CCNF	CDADC1	CDS1	CEP131	CEP164	COG3	COQ6	CRY2	DAXX	FANCD2	FBXO46	FUCA1	NGRN	PKD1	RAB12	RAP1B	SARS2	SORCS3	SH2D3A	STAT2	SLC16A10	SLC25A23	TOR1AIP2	ZNF384	ZNF532	NA	NA	NA	NA	NA	NA	NA	NA	NA	NA	NA	NA	NA	NA	NA	NA	NA
BET1L	BLVRB	BLACAT1	BTG1	BTF3L4	C5orf34	C5orf15	CCDC12	CCNG2	CDC123	CDYL2	CEP135	CEP170B	COG7	COQ9	CRYBA2	DCAF12	FANCF	FBXO8	FUNDC2P2	NIF3L1	PKIG	RAB14	RASGEF1A	SBF1	SP100	SH2D3C	STK10	SLC16A2	SLC25A29	TOX2	ZNF391	ZNF555	NA	NA	NA	NA	NA	NA	NA	NA	NA	NA	NA	NA	NA	NA	NA	NA	NA
BEX3	BLZF1	BLCAP	BTG2	BTG1	C5orf51	C5orf24	CCDC120	CCNK	CDC14B	CEBPG	CEP152	CEP19	COG8	CORO1A	CRYBG3	DCAF4	FAP	FBXW4	FUS	NIPBL	PLA2G15	RAB22A	RASL11B	SBNO2	SPATA1	SH2D6	STK35	SLC16A9	SLC26A6	TOX3	ZNF395	ZNF574	NA	NA	NA	NA	NA	NA	NA	NA	NA	NA	NA	NA	NA	NA	NA	NA	NA
BEX4	BMI1	BLM	BTN2A1	BTG3	C5orf63	C5orf30	CCDC121	CCNL1	CDC14C	CEBPZ	CEP162	CEP250	COIL	CORO1B	CSAD	DCAF5	FARP1	FCF1	FZR1	NKIRAS2	PLCE1	RAB3IP	RASSF8	SCAF1	SPATA22	SH3D19	STK36	SLC22A18	SLC27A4	TP53INP2	ZNF408	ZNF608	NA	NA	NA	NA	NA	NA	NA	NA	NA	NA	NA	NA	NA	NA	NA	NA	NA
BEX5	BMP2K	BLMH	BTRC	BTRC	C6orf120	C5orf34	CCDC122	CCNL2	CDC16	CEBPZOS	CEP164	CEP295	COL24A1	CORO2B	CSGALNACT2	DCAF6	FARSA	FDPS	GAA	NLE1	PLCG1	RABGEF1	RBBP6	SCLY	SPATA24	SH3PXD2A	STK40	SLC25A33	SLC2A6	TPST2	ZNF410	ZNF678	NA	NA	NA	NA	NA	NA	NA	NA	NA	NA	NA	NA	NA	NA	NA	NA	NA
BFAR	BMP6	BLOC1S1	BUB3	BUB3	C6orf226	C5orf58	CCDC126	CCNT1	CDC25A	CELF1	CEP170B	CEP350	COL7A1	CORO6	CSK	DCAF7	FAS	FDXR	GAB2	NLGN3	PLCXD2	RALGAPA2	RBM15B	SCMH1	SPATA5	SHANK2	STRADA	SLC25A35	SLC30A7	TPTE2	ZNF44	ZNF680	NA	NA	NA	NA	NA	NA	NA	NA	NA	NA	NA	NA	NA	NA	NA	NA	NA
BFSP1	BMP8A	BLOC1S3	BUD13	BUD13	C6orf47	C5orf63	CCDC130	CCNT2	CDC27	CELF2	CEP192	CEP41	COL8A2	COTL1	CSNK1A1P1	DCAF8	FASTKD5	FGGY	GABBR1	NLRC5	PLEKHG3	RALGPS1	RBM20	SDCBP2-AS1	SPHK1	SHANK3	STX1B	SLC25A43	SLC35C1	TRAF3	ZNF467	ZNF682	NA	NA	NA	NA	NA	NA	NA	NA	NA	NA	NA	NA	NA	NA	NA	NA	NA
BHLHB9	BMP8B	BLOC1S4	BZW2	BYSL	C6orf52	C6orf120	CCDC134	CCNY	CDC34	CELF4	CEP250	CEP44	COMMD2	COX10	CSNK1D	DCLK1	FBL	FHIT	GABRA1	NMNAT1	PLEKHH2	RANBP6	RCBTB1	SDHAF1	SPICE1	SHROOM3	STXBP5-AS1	SLC26A6	SLC35E1	TRAF3IP2	ZNF503	ZNF687	NA	NA	NA	NA	NA	NA	NA	NA	NA	NA	NA	NA	NA	NA	NA	NA	NA
BHLHE40	BMPER	BLOC1S5	C10orf88	BZW1	C6orf62	C6orf52	CCDC136	CCNYL1	CDC37	CELF5	CEP295	CEP57L1	COMMD5	COX15	CSNK1E	DCLK2	FBP1	FHOD3	GAK	NOL12	PLEKHJ1	RAP1A	RCN1	SDK1	SPRN	SIGIRR	SUPT6H	SLC27A1	SLC35E4	TRAF5	ZNF507	ZNF689	NA	NA	NA	NA	NA	NA	NA	NA	NA	NA	NA	NA	NA	NA	NA	NA	NA
BICD1	BMPR1A	BLOC1S6	C11orf24	BZW2	C6orf89	C6orf62	CCDC137	CCP110	CDC40	CELF6	CEP350	CEP63	COMMD6	COX18	CSNK1G1	DCP1A	FBRS	FKBP11	GAL3ST1	NOL6	PLGRKT	RAP1B	RDX	SEC14L1	SPRTN	SIM2	SVEP1	SLC2A8	SLC37A4	TRDMT1	ZNF516	ZNF77	NA	NA	NA	NA	NA	NA	NA	NA	NA	NA	NA	NA	NA	NA	NA	NA	NA
BICD2	BMPR1B	BLVRB	C11orf49	C10orf88	C8orf37	C6orf89	CCDC14	CCR10	CDC42	CELSR3	CEP41	CEP70	COPA	CPB2-AS1	CSNK1G2	DCP2	FBXL12	FKBP1B	GALNT11	NOP2	PLK1	RAP2A	RECQL5	SEC24D	SPRY1	SIPA1L1	SWI5	SLC37A4	SLC38A10	TRIM41	ZNF547	ZNF771	NA	NA	NA	NA	NA	NA	NA	NA	NA	NA	NA	NA	NA	NA	NA	NA	NA
BICDL1	BMPR2	BLZF1	C11orf54	C11orf1	C8orf37-AS1	C7orf25	CCDC146	CCSAP	CDC42EP3	CENPF	CEP44	CEP78	COPB2	CPNE1	CSPG5	DCTN1	FBXL14	FKBP8	GALNT13	NOP9	PLPP2	RAPGEF4	RELA	SEMA4B	SPSB2	SLC12A6	SYMPK	SLC39A1	SLC39A13	TRIM59	ZNF562	ZNF787	NA	NA	NA	NA	NA	NA	NA	NA	NA	NA	NA	NA	NA	NA	NA	NA	NA
BICDL2	BMS1	BMI1	C11orf68	C11orf24	C8orf44-SGK3	C8orf34	CCDC149	CCSER1	CDC42EP4	CENPJ	CEP57	CEP85	COPG2	CPNE2	CSPP1	DCUN1D3	FBXO15	FKBP9	GALNT9	NOS1AP	PLPPR1	RAPGEF5	REPIN1	SEMA4G	SPTLC1	SLC19A2	TAF1	SLC39A8	SLC39A14	TRIM7	ZNF579	ZNF8	NA	NA	NA	NA	NA	NA	NA	NA	NA	NA	NA	NA	NA	NA	NA	NA	NA
BID	BMS1P4	BMP2K	C11orf74	C11orf49	C8orf48	C8orf37	CCDC151	CCT7	CDC42SE1	CENPN	CEP63	CEP85L	COPS2	CPNE9	CSRNP2	DCUN1D4	FBXO16	FKBPL	GALT	NOVA1	PML	RAPGEF6	REPS2	SEMA5B	SRBD1	SLC20A2	TAF1C	SLC41A1	SLC39A2	TRIM8	ZNF584	ZRANB3	NA	NA	NA	NA	NA	NA	NA	NA	NA	NA	NA	NA	NA	NA	NA	NA	NA
BIK	BMT2	BMP5	C11orf87	C11orf71	C8orf82	C8orf37-AS1	CCDC159	CD109	CDC42SE2	CENPO	CEP70	CEP89	COPS3	CPOX	CSTF1	DDAH1	FBXO28	FKRP	GAN	NR3C2	PMPCA	RAPH1	RERE	SERTAD3	SS18	SLC35E4	TAF1L	SLC43A2	SLC39A3	TRIOBP	ZNF585A	ZSCAN5A	NA	NA	NA	NA	NA	NA	NA	NA	NA	NA	NA	NA	NA	NA	NA	NA	NA
BIN1	BNC2	BMP6	C11orf95	C11orf74	C8orf88	C8orf44-SGK3	CCDC160	CD151	CDH1	CENPP	CEP76	CEP95	COQ10A	CPSF1	CSTF2	DDB1	FBXO31	FLAD1	GAPDH	NR6A1	PNKP	RASA1	REST	SETD1A	SSBP4	SLC43A2	TAF4B	SLC44A1	SLC52A2	TRMT10B	ZNF608	ZSWIM1	NA	NA	NA	NA	NA	NA	NA	NA	NA	NA	NA	NA	NA	NA	NA	NA	NA
BIN3	BNIP2	BMP8A	C11orf96	C11orf87	C9orf129	C8orf48	CCDC171	CD163L1	CDH11	CENPQ	CEP78	CEPT1	COQ10B	CPSF2	CTBP1	DDI2	FBXO33	FLCN	GAPDHS	NRG2	POFUT2	RASA2	REV1	SETD1B	SSC5D	SLC4A5	TAF8	SLC44A3	SLC8B1	TRMT61B	ZNF687	ZSWIM3	NA	NA	NA	NA	NA	NA	NA	NA	NA	NA	NA	NA	NA	NA	NA	NA	NA
BIRC2	BNIP3L	BMPER	C12orf10	C11orf95	C9orf16	C8orf58	CCDC173	CD164	CDH2	CEP112	CEP85	CERCAM	COQ4	CPSF4	CTBP2	DDR1	FBXO34	FLJ42627	GAPVD1	NRL	POLD3	RASD1	RFX7	SETD9	SSH2	SLC4A7	TAGLN2	SLC46A3	SLIT3	TRNP1	ZNF696	NA	NA	NA	NA	NA	NA	NA	NA	NA	NA	NA	NA	NA	NA	NA	NA	NA	NA
BIRC6	BOD1	BMPR1A	C12orf29	C11orf96	C9orf40	C8orf88	CCDC174	CD1D	CDH22	CEP120	CEP85L	CERK	COQ6	CPSF7	CTDP1	DDR2	FBXO36	FLOT2	GART	NTSR2	POLR1A	RASGEF1B	RGS9	SETDB1	SSPN	SLC4A8	TAOK2	SLC4A5	SLITRK5	TRPM7	ZNF711	NA	NA	NA	NA	NA	NA	NA	NA	NA	NA	NA	NA	NA	NA	NA	NA	NA	NA
BIVM	BOD1L1	BMPR1B	C12orf4	C11orf98	C9orf72	C9orf40	CCDC181	CD276	CDH8	CEP135	CEP89	CERS1	CORO1A	CPT2	CTDSPL2	DDT	FBXO8	FLYWCH1	GATAD2B	NUAK2	POM121C	RBFOX3	RHBDD1	SGK1	ST3GAL1	SLC7A8	TARBP2	SLC4A7	SLX1A	TSC22D4	ZNF720	NA	NA	NA	NA	NA	NA	NA	NA	NA	NA	NA	NA	NA	NA	NA	NA	NA	NA
BLACAT1	BOK	BMPR2	C12orf43	C12orf10	C9orf78	C9orf72	CCDC184	CD2BP2	CDIPT	CEP162	CERCAM	CERS2	CORO1B	CPXM2	CTIF	DDX21	FBXW5	FLYWCH2	GCC1	NUDT19	POP1	RBM14	RHBDF2	SGO2	ST3GAL4	SLC8B1	TBC1D8B	SLITRK1	SMARCD1	TSHZ1	ZNF747	NA	NA	NA	NA	NA	NA	NA	NA	NA	NA	NA	NA	NA	NA	NA	NA	NA	NA
BLM	BOLA2	BMS1	C12orf49	C12orf29	C9orf85	C9orf85	CCDC191	CD302	CDK10	CEP164	CERK	CERS4	COX10	CR1	CTNNA3	DDX23	FBXW9	FMNL1	GCK	NUP188	POP7	RBM25	RHOBTB1	SH2B3	ST6GALNAC4	SLCO3A1	TBCEL	SLITRK5	SNAP25-AS1	TSPAN11	ZNF766	NA	NA	NA	NA	NA	NA	NA	NA	NA	NA	NA	NA	NA	NA	NA	NA	NA	NA
BLMH	BOLA2B	BMS1P4	C12orf56	C12orf4	CA10	CA11	CCDC25	CD3EAP	CDK11B	CEP170B	CERKL	CETN3	COX15	CRACR2B	CTNNBIP1	DDX39A	FCGR2B	FMNL2	GCLC	NUP210	PORCN	RBM27	RHOF	SH2D3A	STARD13	SLIT1	TBKBP1	SMAD9	SNRPA	TSTD2	ZNF787	NA	NA	NA	NA	NA	NA	NA	NA	NA	NA	NA	NA	NA	NA	NA	NA	NA	NA
BLOC1S1	BOP1	BMT2	C12orf65	C12orf43	CA2	CA2	CCDC3	CD70	CDK13	CEP295	CERS4	CFAP206	COX16	CRAMP1	CTNNBL1	DDX39B	FCRL6	FNTB	GCSAML	NUP43	PPAN	RBM3	RHOG	SH2D6	STARD6	SLITRK1	TCEANC	SMG6	SOAT1	TTC13	ZSCAN12	NA	NA	NA	NA	NA	NA	NA	NA	NA	NA	NA	NA	NA	NA	NA	NA	NA	NA
BLOC1S2	BORA	BNIP2	C12orf66	C12orf49	CA5BP1	CA5B	CCDC39	CD81	CDK16	CEP350	CERS5	CFAP221	COX18	CREB1	CTNND2	DDX3X	FDPS	FOSL2	GDAP1	NUP62	PPARA	RBPJ	RIC1	SHANK2	STC1	SMAD1	TCF12	SMIM10L2A	SOGA1	TTC27	ZSCAN16-AS1	NA	NA	NA	NA	NA	NA	NA	NA	NA	NA	NA	NA	NA	NA	NA	NA	NA	NA
BLOC1S3	BORCS5	BOD1	C12orf73	C12orf56	CAAP1	CA5BP1	CCDC43	CD82	CDK19	CEP41	CFAP206	CFAP36	COX20	CREB3	CTPS2	DDX3Y	FDXR	FOXJ2	GDPD5	NUP88	PPARGC1B	RCOR1	RIMKLB	SHKBP1	STIL	SMARCD2	TCOF1	SMS	SORBS3	TTC39B	ZSCAN29	NA	NA	NA	NA	NA	NA	NA	NA	NA	NA	NA	NA	NA	NA	NA	NA	NA	NA
BLOC1S5	BORCS6	BOD1L1	C14orf28	C12orf65	CAB39	CAAP1	CCDC47	CD99L2	CDK2AP1	CEP44	CFAP44	CFAP44	COX4I1	CREB3L1	CTSH	DDX5	FEN1	FOXO1	GEMIN8	NVL	PPFIA1	RECK	RING1	SHMT2	STK3	SMG1	TCTN3	SNAPC2	SPACA6	TTC9C	ZSCAN9	NA	NA	NA	NA	NA	NA	NA	NA	NA	NA	NA	NA	NA	NA	NA	NA	NA	NA
BLOC1S6	BORCS7	BOK	C14orf39	C12orf66	CAB39L	CAB39	CCDC50	CDADC1	CDK2AP2	CEP57L1	CFAP52	CFAP45	COX6A1	CREG2	CTSK	DDX50	FGD3	FOXO4	GET4	NXPH3	PPID	REEP4	RIPK1	SHPRH	STX3	SMUG1	TDP1	SNHG19	SPAG5	TXLNG	ZXDC	NA	NA	NA	NA	NA	NA	NA	NA	NA	NA	NA	NA	NA	NA	NA	NA	NA	NA
BLZF1	BORCS8	BOLA2	C15orf41	C12orf73	CABLES1	CAB39L	CCDC51	CDC14B	CDK4	CEP63	CFAP69	CFAP97	COX7B2	CRISPLD2	CTTN	DDX6	FGF14	FOXO6	GGA1	NXT1	PPIEL	RERE	RMDN3	SIGIRR	SUCLG2	SMYD5	TESC	SNORA105A	SPATA1	TXNIP	ZZZ3	NA	NA	NA	NA	NA	NA	NA	NA	NA	NA	NA	NA	NA	NA	NA	NA	NA	NA
BMI1	BPGM	BOP1	C16orf46	C12orf75	CABLES2	CABIN1	CCDC6	CDC14C	CDK5R2	CEP70	CFAP74	CFL1P1	CPB2-AS1	CRLS1	CTTNBP2	DEDD	FGF9	FPGS	GGA2	ODF2	PPIL2	RFX1	RNASEH2A	SIM2	SUGCT	SNAPC2	TFAMP1	SNORA78	SPATA7	TYW1	NA	NA	NA	NA	NA	NA	NA	NA	NA	NA	NA	NA	NA	NA	NA	NA	NA	NA	NA
BMP2K	BPHL	BORA	C16orf58	C14orf28	CABP1	CABLES2	CCDC61	CDC16	CDK5RAP1	CEP85L	CFAP97	CHAC1	CPEB1	CRNKL1	CTTNBP2NL	DEDD2	FICD	FREM2	GIGYF1	OFD1	PPIP5K1	RFX7	RND2	SIN3A	SUN1	SNX8	TFE3	SNRPA	SPC24	UACA	NA	NA	NA	NA	NA	NA	NA	NA	NA	NA	NA	NA	NA	NA	NA	NA	NA	NA	NA
BMP5	BPNT1	BORCS5	C16orf71	C14orf39	CACHD1	CABP1	CCDC71	CDC23	CDK5RAP2	CEP89	CFI	CHAF1A	CPEB2	CROT	CTXN2	DEK	FIZ1	FRMD4A	GIGYF2	OGFOD3	PPM1F	RGS10	RNF139	SIT1	SURF6	SOCS6	TGDS	SNRPF	SPNS2	UBALD2	NA	NA	NA	NA	NA	NA	NA	NA	NA	NA	NA	NA	NA	NA	NA	NA	NA	NA	NA
BMP6	BPTF	BORCS6	C16orf72	C15orf41	CACNA1A	CABYR	CCDC71L	CDC25A	CDK5RAP3	CEP95	CFL1P1	CHAMP1	CPEB3	CRTAC1	CUEDC1	DENND2A	FJX1	FRMD8	GIPC1	OPN3	PPP1R13B	RGS7	RNF150	SLAIN1	SYMPK	SOCS7	TGS1	SNTB2	SPRN	UBAP2	NA	NA	NA	NA	NA	NA	NA	NA	NA	NA	NA	NA	NA	NA	NA	NA	NA	NA	NA
BMP8B	BRAP	BORCS8	C16orf74	C15orf61	CACNA1B	CACFD1	CCDC74A	CDC25B	CDK6	CEP97	CGREF1	CHCHD10	CPEB4	CRTC3	CUL7	DENND3	FKBP15	FRMPD1	GIT2	OPRD1	PPP1R15B	RHOBTB2	RNF165	SLC12A9	SZRD1	SORBS1	THAP1	SNX32	SPRY4	UBE2E1	NA	NA	NA	NA	NA	NA	NA	NA	NA	NA	NA	NA	NA	NA	NA	NA	NA	NA	NA
BMPR1A	BRCA1	BPGM	C17orf58	C16orf46	CACNA1C	CACHD1	CCDC77	CDC27	CDK7	CEPT1	CHAC1	CHCHD3	CPLX1	CRY2	CUTC	DENND4A	FKBP5	FSCN1	GJD2	OPRK1	PPP1R16A	RHOF	RNF180	SLC1A1	TAF1	SORBS2	THAP10	SP1	SPRYD3	UBE2T	NA	NA	NA	NA	NA	NA	NA	NA	NA	NA	NA	NA	NA	NA	NA	NA	NA	NA	NA
BMPR1B	BRCC3	BPHL	C17orf75	C16orf58	CACNA1D	CACNA1A	CCDC82	CDC34	CDK9	CERK	CHAF1A	CHD1	CPNE1	CRYBA2	CUX1	DENND4C	FKBP9P1	FSTL3	GK	ORAI1	PPP1R16B	RIPK1	RNF2	SLC20A2	TAF10	SORBS3	THG1L	SP100	SPSB1	UBN1	NA	NA	NA	NA	NA	NA	NA	NA	NA	NA	NA	NA	NA	NA	NA	NA	NA	NA	NA
BMPR2	BRD1	BPNT1	C17orf80	C16orf71	CACNA1E	CACNA1B	CCDC86	CDC37	CDKAL1	CERS5	CHAMP1	CHD2	CPNE2	CRYBB2	CWC22	DENND6A	FLCN	FTCDNL1	GK5	ORAI2	PPP1R18	RLIM	RNF208	SLC22A18	TAF12	SORCS3	THOC5	SP4	SPTBN5	UBOX5	NA	NA	NA	NA	NA	NA	NA	NA	NA	NA	NA	NA	NA	NA	NA	NA	NA	NA	NA
BMS1	BRD2	BPTF	C18orf25	C16orf72	CACNA1H	CACNA1C	CCDC88A	CDC40	CDKL2	CERS6	CHCHD10	CHD5	CPOX	CRYBB3	CWF19L1	DEPTOR	FLNA	FTL	GKAP1	OSBPL5	PPP1R26	RMDN3	RNF216	SLC22A5	TAF8	SOWAHC	THOC6	SPAG5	SRM	UBR2	NA	NA	NA	NA	NA	NA	NA	NA	NA	NA	NA	NA	NA	NA	NA	NA	NA	NA	NA
BMS1P4	BRD3	BRAF	C18orf54	C16orf91	CACNA2D2	CACNA1D	CCDC9	CDC42BPB	CDKL3	CETN3	CHD1	CHD6	CPSF1	CRYBG3	CXADR	DERA	FLOT2	FURIN	GLIPR1	OSBPL7	PPP1R35	RNF103	RNFT1	SLC25A19	TARS2	SOX11	THOP1	SPATA13	SRRT	UBR5	NA	NA	NA	NA	NA	NA	NA	NA	NA	NA	NA	NA	NA	NA	NA	NA	NA	NA	NA
BMT2	BRD4	BRAP	C19orf12	C16orf95	CACNA2D3	CACNA1H	CCDC93	CDC42EP3	CDKL5	CFAP36	CHD1L	CHD7	CPSF2	CSAD	CXCR4	DERL1	FLRT2	FXR2	GLIPR2	OSGEPL1	PPP2R5A	RNF111	RNPEPL1	SLC25A37	TBC1D12	SOX12	THUMPD3-AS1	SPATA24	SSC4D	UBTF	NA	NA	NA	NA	NA	NA	NA	NA	NA	NA	NA	NA	NA	NA	NA	NA	NA	NA	NA
BNIP1	BRD7	BRAT1	C19orf47	C17orf58	CACNB1	CACNA2D1	CCDC96	CDC42EP4	CDKN1A	CFAP97	CHD2	CHD8	CPSF3	CSK	CXorf38	DESI1	FMNL1	FXYD5	GLIS2	OVCA2	PPP4R1L	RNF139	ROCK2	SLC25A51	TBC1D17	SP2	TIA1	SPDL1	SSH3	UGDH	NA	NA	NA	NA	NA	NA	NA	NA	NA	NA	NA	NA	NA	NA	NA	NA	NA	NA	NA
BNIP2	BRD9	BRCA1	C19orf48	C17orf75	CACNB3	CACNA2D2	CCDC97	CDC42SE1	CDKN1B	CFI	CHD3	CHEK1	CPSF4	CSNK1A1L	CXorf40B	DESI2	FMR1	FZD3	GLOD4	PACSIN1	PPP4R3A	RNF14	RORA	SLC25A53	TBC1D22A	SP2-AS1	TICAM2	SPEG	ST6GALNAC3	UGGT1	NA	NA	NA	NA	NA	NA	NA	NA	NA	NA	NA	NA	NA	NA	NA	NA	NA	NA	NA
BOD1	BRF2	BRD1	C19orf54	C17orf80	CACNB4	CACNB1	CCM2	CDC5L	CDKN2A	CFL1P1	CHD5	CHEK2	CPSF7	CSNK1A1P1	CXorf56	DGCR2	FNBP1L	GABPB1	GLRX5	PALM	PRADC1	RNF144A	RPL32	SLC26A2	TCF12	SP3	TIRAP	SPIDR	ST6GALNAC6	UHRF1BP1L	NA	NA	NA	NA	NA	NA	NA	NA	NA	NA	NA	NA	NA	NA	NA	NA	NA	NA	NA
BOD1L1	BRI3	BRD2	C1GALT1	C17orf97	CACNG2	CACNB2	CCM2L	CDC7	CDKN2AIP	CFLAR	CHD6	CHERP	CPT1A	CSNK1G1	CXXC1	DGCR8	FOXJ2	GADD45B	GLUD1	PALMD	PRDM5	RNF19A	RPRD2	SLC27A1	TDP1	SP4	TMEM109	SPP1	STAT2	UIMC1	NA	NA	NA	NA	NA	NA	NA	NA	NA	NA	NA	NA	NA	NA	NA	NA	NA	NA	NA
BOLA1	BRI3BP	BRD3	C1orf109	C18orf21	CACNG3	CACNB4	CCNA1	CDC73	CDKN2B	CGGBP1	CHD7	CHFR	CPT2	CSNK2A2	CXXC5	DGKH	FOXJ3	GADD45G	GLYCTK	PANK1	PRELID2	RNF38	RRAGD	SLC27A4	TECPR2	SPACA6	TMEM132A	SPRY4	STK11	USF3	NA	NA	NA	NA	NA	NA	NA	NA	NA	NA	NA	NA	NA	NA	NA	NA	NA	NA	NA
BOLA2	BRINP1	BRD4	C1orf131	C18orf25	CACNG4	CACNG4	CCNB1	CDH1	CDKN2D	CHAMP1	CHD8	CHGB	CRAMP1	CSPG5	CYB561	DGKZ	FOXN2	GADD45GIP1	GLYR1	PANK4	PRICKLE2-AS1	RNFT1	RRNAD1	SLC2A14	TET3	SPATA13	TMEM135	SPSB3	STK32C	USP24	NA	NA	NA	NA	NA	NA	NA	NA	NA	NA	NA	NA	NA	NA	NA	NA	NA	NA	NA
BOLA3	BRINP2	BRD7	C1orf174	C19orf12	CACNG7	CACNG8	CCNC	CDH12	CDKN3	CHCHD3	CHEK1	CHIC2	CREB1	CSRNP2	CYB561A3	DHCR7	FPGS	GAK	GMPPB	PANX2	PRKCI	ROBO2	RTN4R	SLC30A6	TEX10	SPATA24	TMEM143	SPTY2D1	STK40	USP46	NA	NA	NA	NA	NA	NA	NA	NA	NA	NA	NA	NA	NA	NA	NA	NA	NA	NA	NA
BOP1	BRK1	BRD9	C1orf198	C19orf47	CACNG8	CACTIN	CCND3	CDH18	CDNF	CHCHD5	CHERP	CHID1	CREB3	CSTF1	CYB561D1	DHDH	FRAT2	GAL3ST1	GNA13	PAPOLG	PRKRIP1	RPS10P7	RXRA	SLC35B2	TEX261	SPNS2	TMEM161B	SRGAP2	STMN4	USP49	NA	NA	NA	NA	NA	NA	NA	NA	NA	NA	NA	NA	NA	NA	NA	NA	NA	NA	NA
BORA	BRMS1	BRF2	C1orf216	C19orf48	CACTIN	CACUL1	CCNE1	CDH2	CDON	CHD1	CHFR	CHKA	CREB3L1	CTCF	CYB5D1	DHFR	FREM2	GALK1	GNAI2	PAPPA	PRMT9	RPS21	RYR2	SLC35C1	TFAMP1	SPSB1	TMEM165	SSPN	STOML1	USP54	NA	NA	NA	NA	NA	NA	NA	NA	NA	NA	NA	NA	NA	NA	NA	NA	NA	NA	NA
BORCS5	BRMS1L	BRI3	C1orf226	C19orf53	CACYBP	CACYBP	CCNG2	CDH22	CDR2	CHD2	CHGA	CHMP1A	CREBL2	CTDP1	CYB5R3	DHPS	FRG1	GALK2	GNB1	PAPPA2	PROC	RPS29	SAMD11	SLC35D2	TGS1	SPTY2D1	TMEM185B	SSX2IP	STX1A	USP6NL	NA	NA	NA	NA	NA	NA	NA	NA	NA	NA	NA	NA	NA	NA	NA	NA	NA	NA	NA
BORCS6	BROX	BRI3BP	C1orf43	C19orf54	CAD	CAD	CCNH	CDK10	CDR2L	CHD6	CHID1	CHMP1B	CREBRF	CTDSP2	CYB5R4	DHRS3	FRG1CP	GALM	GNB2	PARD6B	PRPF3	RPS6KA6	SAV1	SLC37A3	THSD1	SRCIN1	TMEM198	ST3GAL3	SUSD2	USP7	NA	NA	NA	NA	NA	NA	NA	NA	NA	NA	NA	NA	NA	NA	NA	NA	NA	NA	NA
BORCS7	BRPF1	BRINP1	C1orf52	C1GALT1	CADM1	CADM1	CCNI	CDK11B	CDV3	CHD7	CHKA	CHMP2A	CREBZF	CTH	CYGB	DHX15	FRG1DP	GALNT9	GNB4	PARN	PRPF31	RPUSD1	SCAF4	SLC39A1	TICAM2	SRF	TMEM209	ST3GAL4	SYNGAP1	UTP6	NA	NA	NA	NA	NA	NA	NA	NA	NA	NA	NA	NA	NA	NA	NA	NA	NA	NA	NA
BPGM	BRPF3	BRK1	C1orf53	C1GALT1C1	CADM2	CADM2	CCNJL	CDK13	CDYL	CHD8	CHMP1A	CHMP3	CREG2	CTHRC1	CYHR1	DHX30	FRMD4A	GALT	GNG7	PARP11	PRPS1L1	RRAGC	SCAP	SLC39A7	TIMM8A	SRM	TMEM251	ST6GALNAC5	SYS1	UVRAG	NA	NA	NA	NA	NA	NA	NA	NA	NA	NA	NA	NA	NA	NA	NA	NA	NA	NA	NA
BPHL	BRSK1	BRMS1	C1orf74	C1orf131	CADPS	CADM4	CCNK	CDK16	CEBPB	CHD9	CHMP6	CHMP7	CRIPT	CTNNA3	CYP24A1	DHX35	FRMD8	GAMT	GNL1	PASK	PRPS2	RRP1B	SCFD2	SLC41A1	TIMP4	SRRM4	TMEM56	ST7	TACC3	VPS54	NA	NA	NA	NA	NA	NA	NA	NA	NA	NA	NA	NA	NA	NA	NA	NA	NA	NA	NA
BPNT1	BRSK2	BRMS1L	C1QBP	C1orf174	CADPS2	CADPS	CCNL1	CDK18	CEBPZ	CHERP	CHMP7	CHORDC1	CRK	CTNNBIP1	CYP2R1	DHX36	FRS2	GANAB	GNL2	PBK	PRR14	RTN4RL1	SCLT1	SLC4A11	TJAP1	SSPN	TMEM80	STAG1	TADA3	WAPL	NA	NA	NA	NA	NA	NA	NA	NA	NA	NA	NA	NA	NA	NA	NA	NA	NA	NA	NA
BPTF	BRWD1	BROX	C1QL2	C1orf198	CALCA	CALCB	CCNL2	CDK19	CEBPZOS	CHFR	CHPF	CHPF	CRMP1	CTNND2	CYP46A1	DHX38	FURIN	GART	GNPDA1	PCBP2	PRR7	RUNDC3B	SCMH1	SLC50A1	TJP2	ST20-MTHFS	TMEM8B	STAG2	TAF6	WASF3	NA	NA	NA	NA	NA	NA	NA	NA	NA	NA	NA	NA	NA	NA	NA	NA	NA	NA	NA
BRAF	BRWD3	BRPF1	C1S	C1orf21	CALD1	CALCOCO1	CCNT1	CDK20	CELF1	CHGB	CHPF2	CHPF2	CROT	CTSK	CYP4V2	DHX8	FUT10	GAS2L1P2	GNPNAT1	PCDH17	PRRG3	RUNX1T1	SCN1B	SLC52A2	TLE2	ST3GAL4	TMEM94	STARD5	TAL2	WDR59	NA	NA	NA	NA	NA	NA	NA	NA	NA	NA	NA	NA	NA	NA	NA	NA	NA	NA	NA
BRAP	BSCL2	BRPF3	C20orf194	C1orf43	CALM1	CALD1	CCNT2	CDK4	CELF2	CHIC2	CHRM4	CHRM2	CRTC2	CTSO	CYS1	DHX9	FUT8	GATC	GNPTG	PCDHA12	PRSS22	RYBP	SCUBE2	SLC8B1	TMEM128	ST6GALNAC4	TNFAIP8L2	STAT5A	TBC1D4	WDR89	NA	NA	NA	NA	NA	NA	NA	NA	NA	NA	NA	NA	NA	NA	NA	NA	NA	NA	NA
BRAT1	BSDC1	BRSK1	C20orf27	C1orf52	CALM2	CALM2	CCNY	CDK5R1	CELSR2	CHID1	CHRNA7	CHRM4	CRYGB	CTTNBP2NL	CYTH2	DICER1	FXYD6	GBA	GOLGA1	PCDHAC1	PSEN2	RYK	SDHAP1	SLF1	TMEM155	ST7	TNIP2	STAT6	TBL2	WNK3	NA	NA	NA	NA	NA	NA	NA	NA	NA	NA	NA	NA	NA	NA	NA	NA	NA	NA	NA
BRCA1	BSG	BRSK2	C2CD2	C1orf53	CALM3	CALU	CCNYL1	CDK5RAP1	CELSR3	CHL1	CHRNB2	CHRNB2	CSAD	CUL9	DAB2	DIDO1	FZD4	GBAT2	GOLGA2	PCDHB4	PSKH1	SAMD4B	SEC14L1	SLIT3	TMEM175	STARD13	TNK2	STK3	TCAF2	WNT9A	NA	NA	NA	NA	NA	NA	NA	NA	NA	NA	NA	NA	NA	NA	NA	NA	NA	NA	NA
BRCC3	BSN	BRWD1	C2CD2L	C1orf74	CALML4	CAMK1	CCP110	CDK5RAP2	CEMIP	CHMP1B	CHST10	CHST1	CSE1L	CUTC	DAB2IP	DIMT1	FZD6	GBF1	GOLGA3	PCED1A	PSMA3-AS1	SAMD8	SEC24D	SMAD5	TMEM192	STAT5B	TNKS2	STK40	TCF4	WSB1	NA	NA	NA	NA	NA	NA	NA	NA	NA	NA	NA	NA	NA	NA	NA	NA	NA	NA	NA
BRD1	BTAF1	BRWD3	C2CD4B	C1S	CALR	CAMK1D	CCSER1	CDK6	CENPC	CHMP2A	CHST12	CHST10	CSGALNACT1	CUX1	DAG1	DIP2C	FZD8	GCDH	GOLGA5	PCF11	PSMG2	SBF2	SEL1L3	SMG6	TMEM209	STC1	TNRC18	STON2	TCTN1	WWC2	NA	NA	NA	NA	NA	NA	NA	NA	NA	NA	NA	NA	NA	NA	NA	NA	NA	NA	NA
BRD2	BTBD10	BSCL2	C2CD5	C20orf194	CALU	CAMK2B	CCT2	CDK9	CENPJ	CHMP2B	CHST6	CHST15	CSGALNACT2	CWC25	DAGLA	DIRAS2	FZR1	GCHFR	GOLPH3	PCGF2	PSTK	SBSPON	SEMA5A	SMG9	TMEM243	STIL	TOMM40L	STXBP5-AS1	TECR	WWP2	NA	NA	NA	NA	NA	NA	NA	NA	NA	NA	NA	NA	NA	NA	NA	NA	NA	NA	NA
BRD3	BTBD3	BSDC1	C2orf42	C20orf27	CALY	CAMK2N2	CCT5	CDKAL1	CENPM	CHMP4B	CHST7	CHST2	CSK	CXADR	DAGLB	DIS3L	G2E3	GCK	GOSR1	PCID2	PTBP1	SCAF8	SENP3-EIF4A1	SNAPC4	TMEM253	STX5	TOP3A	STYX	TELO2	XKR6	NA	NA	NA	NA	NA	NA	NA	NA	NA	NA	NA	NA	NA	NA	NA	NA	NA	NA	NA
BRD4	BTBD7	BSG	C2orf49	C2CD2	CAMK1	CAMKK1	CCT6B	CDKL1	CENPO	CHMP5	CHST8	CHST6	CSMD3	CXorf38	DALRD3	DISP2	G3BP1	GDPGP1	GOT1	PDCD11	PTCH2	SCAI	SERTAD2	SNHG16	TMEM38B	SUFU	TOPORS	SUFU	TET3	YES1	NA	NA	NA	NA	NA	NA	NA	NA	NA	NA	NA	NA	NA	NA	NA	NA	NA	NA	NA
BRD7	BTBD9	BSN	C2orf68	C2CD2L	CAMK1D	CAMKK2	CCT7	CDKL2	CENPP	CHMP7	CHTOP	CHST8	CSNK1A1	CXorf40B	DAP	DIXDC1	GABPA	GEMIN6	GPALPP1	PDCD2L	PTDSS2	SCAMP1	SESN1	SNRNP200	TMEM62	SWI5	TOR1B	SUN1	TEX261	ZBED9	NA	NA	NA	NA	NA	NA	NA	NA	NA	NA	NA	NA	NA	NA	NA	NA	NA	NA	NA
BRD9	BTD	BTAF1	C2orf69	C2CD4A	CAMK2A	CAMLG	CCZ1	CDKL3	CENPQ	CHN2	CIAO1	CHSY3	CSNK1A1P1	CXorf56	DAXX	DKFZP434H168	GABPB1	GFOD1	GPAM	PDCD7	PTGES2	SCARB1	SETD3	SNRNP70	TMEM69	SYNJ2	TP53	SUPV3L1	TFE3	ZBTB10	NA	NA	NA	NA	NA	NA	NA	NA	NA	NA	NA	NA	NA	NA	NA	NA	NA	NA	NA
BRF2	BTF3	BTBD10	C2orf76	C2CD4B	CAMK2B	CAMSAP2	CCZ1B	CDKN1A	CEP112	CHORDC1	CIAPIN1	CHTOP	CSNK1D	CXXC1	DAZAP1	DLD	GAK	GFOD2	GPBP1	PDE2A	PTGS1	SCGB3A1	SFR1	SNRPA	TMEM98	SYNPO	TP53RK	SVEP1	TFR2	ZBTB2	NA	NA	NA	NA	NA	NA	NA	NA	NA	NA	NA	NA	NA	NA	NA	NA	NA	NA	NA
BRI3BP	BTF3L4	BTBD11	C2orf81	C2CD5	CAMK2D	CAMSAP3	CD163L1	CDKN1B	CEP120	CHP1	CIB1	CHUK	CSNK1E	CYB561D1	DBF4	DLEU1	GAL3ST1	GGA1	GPC1	PDE7A	PTPN23	SCN5A	SFXN1	SOAT1	TMOD3	SYT17	TP73	SWI5	TGS1	ZBTB21	NA	NA	NA	NA	NA	NA	NA	NA	NA	NA	NA	NA	NA	NA	NA	NA	NA	NA	NA
BRINP1	BTG1	BTBD2	C2orf88	C2orf15	CAMK2G	CAMTA2	CD164	CDKN2AIP	CEP126	CHPF	CIB2	CIAO1	CSNK1G1	CYB5D2	DBN1	DLG1	GALE	GGA2	GPCPD1	PDE8B	PUDP	SCN8A	SH3PXD2B	SOCS6	TMPO	SYT5	TPD52L1	SYCE3	THAP7	ZBTB25	NA	NA	NA	NA	NA	NA	NA	NA	NA	NA	NA	NA	NA	NA	NA	NA	NA	NA	NA
BRINP2	BTG2	BTBD7	C3orf38	C2orf42	CAMK2N2	CAND1	CD1D	CDKN2AIPNL	CEP131	CHRM2	CIC	CIB2	CSNK1G2	CYB5R2	DBNDD1	DLG2	GALK2	GGCT	GPD2	PDGFA	PUS1	SCPEP1	SH3RF1	SORBS2	TMTC2	TADA2B	TPI1P2	SYN3	THAP8	ZBTB26	NA	NA	NA	NA	NA	NA	NA	NA	NA	NA	NA	NA	NA	NA	NA	NA	NA	NA	NA
BRIX1	BTG3	BTBD9	C3orf67	C2orf49	CAMK4	CAND2	CD247	CDKN2D	CEP162	CHRNA7	CIPC	CIC	CSNK1G3	CYHR1	DBNL	DLG3	GALNT10	GGCX	GPR137	PDPR	PUSL1	SCRT2	SHANK3	SORCS3	TNFRSF11A	TANGO6	TPRA1	SYNDIG1L	THOP1	ZBTB34	NA	NA	NA	NA	NA	NA	NA	NA	NA	NA	NA	NA	NA	NA	NA	NA	NA	NA	NA
BRK1	BTRC	BTD	C3orf80	C2orf68	CAMKK1	CANT1	CD276	CDKN3	CEP164	CHRNB2	CIT	CIPC	CSNK2A1	CYP2R1	DBR1	DLG5	GALNT14	GHDC	GPR137C	PDSS1	PWWP2B	SCYL2	SHISA2	SOX11	TNFRSF19	TBC1D14	TPX2	SYS1-DBNDD2	THUMPD3-AS1	ZBTB40	NA	NA	NA	NA	NA	NA	NA	NA	NA	NA	NA	NA	NA	NA	NA	NA	NA	NA	NA
BRMS1L	BUB3	BTF3	C4orf33	C2orf69	CAMKK2	CANX	CD2AP	CDO1	CEP170B	CHST10	CIZ1	CIRBP	CSNK2B	CYP2S1	DBT	DLGAP1	GALNT2	GHR	GPR146	PELI1	QKI	SCYL3	SHOX2	SP1	TNFSF9	TBCCD1	TRAF6	SYT17	TIGD5	ZBTB5	NA	NA	NA	NA	NA	NA	NA	NA	NA	NA	NA	NA	NA	NA	NA	NA	NA	NA	NA
BROX	BUD13	BTF3L4	C4orf46	C2orf76	CAMSAP1	CAP2	CD2BP2	CDON	CEP250	CHST12	CKAP2	CISD3	CSRNP1	CYP46A1	DCAF10	DLGAP2	GALNT9	GID4	GPR176	PEPD	QTRT1	SDC1	SIAH2	SPACA6	TNIP3	TBL1X	TRAF7	SZT2	TIGD6	ZCCHC9	NA	NA	NA	NA	NA	NA	NA	NA	NA	NA	NA	NA	NA	NA	NA	NA	NA	NA	NA
BRPF1	BUD31	BTG1	C5orf15	C2orf81	CAMSAP2	CAPN1	CD302	CDR2	CEP295	CHST2	CKM	CITED1	CSRNP3	CYP4V2	DCAF11	DLST	GAN	GIGYF1	GPR35	PER2	RAB1B	SDK1	SIN3A	SPATA45	TNRC18	TBL2	TRIL	TAF10	TIPARP	ZDBF2	NA	NA	NA	NA	NA	NA	NA	NA	NA	NA	NA	NA	NA	NA	NA	NA	NA	NA	NA
BRPF3	BYSL	BTG2	C5orf22	C3orf18	CAMTA1	CAPN14	CD46	CDR2L	CEP350	CHST6	CKMT1A	CITED2	CSRP1	CYS1	DCAF12	DMD	GANC	GIGYF2	GPR68	PEX1	RAB35	SEC16A	SIRT1	SPATA5	TNS3	TCF4	TRIM11	TAF1C	TIPRL	ZDHHC1	NA	NA	NA	NA	NA	NA	NA	NA	NA	NA	NA	NA	NA	NA	NA	NA	NA	NA	NA
BRSK2	BZW1	BTG3	C5orf24	C3orf38	CAMTA2	CAPN15	CD47	CDS1	CEP41	CHST8	CKMT2-AS1	CIZ1	CSTF1	CYSLTR2	DCAF12L2	DMTF1	GAS2	GINS2	GPX1	PEX16	RAB40C	SEC23B	SKIL	SPC24	TOP3A	TCOF1	TRIM35	TANGO2	TIRAP	ZDHHC17	NA	NA	NA	NA	NA	NA	NA	NA	NA	NA	NA	NA	NA	NA	NA	NA	NA	NA	NA
BRWD1	BZW2	BTRC	C5orf30	C3orf52	CAND1	CAPN2	CD82	CDV3	CEP44	CHST9	CLASP1	CKAP2	CSTF2	CYTH4	DCAF15	DMTN	GATAD1	GIP	GRAMD4	PEX5	RAB5C	SEC24B	SKIV2L	SPHK1	TOR1B	TET2	TRIM4	TBC1D8B	TJAP1	ZFHX4	NA	NA	NA	NA	NA	NA	NA	NA	NA	NA	NA	NA	NA	NA	NA	NA	NA	NA	NA
BRWD3	C10orf88	BUB3	C5orf34	C3orf67	CANT1	CAPN5	CD83	CDYL	CEP57L1	CHSY3	CLASRP	CKAP2L	CSTF2T	DAB1	DCAF16	DMXL1	GATAD2A	GIPC1	GRB10	PEX6	RABEP2	SEC63	SLAIN2	SPHK2	TOX4	TGFB1I1	TRMT1	TBL2	TLX2	ZFP82	NA	NA	NA	NA	NA	NA	NA	NA	NA	NA	NA	NA	NA	NA	NA	NA	NA	NA	NA
BSCL2	C11orf24	BUD13	C5orf51	C4orf46	CANX	CAPN7	CDC14B	CDYL2	CEP63	CHUK	CLCN6	CKMT1A	CSTF3	DAB2	DCAF4	DNAH7	GATAD2B	GJA9-MYCBP	GREB1L	PFAS	RABEPK	SEPHS1	SLBP	SPIRE2	TPCN2	THAP8	TRMT61A	TCEANC	TM6SF2	ZFX	NA	NA	NA	NA	NA	NA	NA	NA	NA	NA	NA	NA	NA	NA	NA	NA	NA	NA	NA
BSDC1	C11orf49	BYSL	C5orf58	C5orf22	CAP1	CAPNS1	CDC14C	CEBPA	CEP70	CIB1	CLCN7	CKMT2-AS1	CTBP2	DAB2IP	DCAF4L1	DNAH9	GATB	GK	GREM2	PGAP3	RACGAP1	SERTAD2	SLC10A3	SPRY2	TPM4	TIGD2	TRPC1	TCF12	TM7SF2	ZFYVE9	NA	NA	NA	NA	NA	NA	NA	NA	NA	NA	NA	NA	NA	NA	NA	NA	NA	NA	NA
BSG	C11orf71	BZW1	C6orf120	C5orf24	CAP2	CAPRIN1	CDC16	CEBPB	CEP78	CIB2	CLDN3	CKS2	CTCF	DACT3	DCAF5	DNAJA1	GBA	GK5	GRID1	PGR	RAD21-AS1	SET	SLC10A7	SPTBN4	TPTE2	TIPARP	TRPS1	TDP1	TMED1	ZHX1	NA	NA	NA	NA	NA	NA	NA	NA	NA	NA	NA	NA	NA	NA	NA	NA	NA	NA	NA
BSN	C11orf74	BZW2	C6orf226	C5orf30	CAPG	CAPRIN2	CDC25A	CEBPG	CEP85	CINP	CLDN6	CLASP1	CTDNEP1	DAG1	DCAF7	DNAJB2	GCC1	GLA	GRK2	PHACTR4	RALGAPA2	SETD3	SLC16A1	SPTY2D1	TRAF1	TLE1	TSC22D2	TDRG1	TMEM109	ZMYM3	NA	NA	NA	NA	NA	NA	NA	NA	NA	NA	NA	NA	NA	NA	NA	NA	NA	NA	NA
BTAF1	C11orf87	C10orf88	C6orf47	C5orf34	CAPN1	CAPZA1	CDC27	CEBPZOS	CEP85L	CIPC	CLEC11A	CLASRP	CTDP1	DAGLB	DCAF8	DNAJB4	GCHFR	GLRX5	GRM8	PHF1	RALGPS1	SFMBT1	SLC16A6	SRD5A1	TRAF2	TLE2	TSPAN17	TDRKH	TMEM129	ZNF143	NA	NA	NA	NA	NA	NA	NA	NA	NA	NA	NA	NA	NA	NA	NA	NA	NA	NA	NA
BTBD1	C11orf95	C11orf24	C6orf52	C5orf51	CAPN14	CAPZA2	CDC34	CELF2	CEP89	CITED1	CLEC16A	CLCN7	CTDSP2	DALRD3	DCAKD	DNAJB5	GCN1	GLS2	GSE1	PHF19	RANBP17	SFR1	SLC16A9	SRF	TRAF7	TLE4	TSPAN6	TEKT3	TMEM134	ZNF146	NA	NA	NA	NA	NA	NA	NA	NA	NA	NA	NA	NA	NA	NA	NA	NA	NA	NA	NA
BTBD10	C11orf96	C11orf49	C6orf62	C5orf58	CAPN15	CARF	CDC37L1	CELF5	CEP95	CITED2	CLEC1B	CLDN23	CTDSPL2	DAPK1	DCBLD1	DNAJB9	GDAP1L1	GLYCTK	GSK3A	PHLPP1	RASA4B	SFXN5	SLC17A7	SRRM3	TRAM2	TMCC1	TTBK1	TENM4	TMEM143	ZNF212	NA	NA	NA	NA	NA	NA	NA	NA	NA	NA	NA	NA	NA	NA	NA	NA	NA	NA	NA
BTBD11	C11orf98	C11orf54	C6orf89	C5orf63	CAPN5	CARM1	CDC42BPA	CELF6	CEP97	CKMT1A	CLHC1	CLDN3	CTHRC1	DAPK3	DCLK2	DNAJC13	GDAP2	GMPPB	GSS	PHLPP2	RASAL3	SH3KBP1	SLC20A2	SRSF12	TRANK1	TMED1	TTC17	TFAMP1	TMEM161A	ZNF219	NA	NA	NA	NA	NA	NA	NA	NA	NA	NA	NA	NA	NA	NA	NA	NA	NA	NA	NA
BTBD3	C12orf10	C11orf74	C7orf25	C6orf120	CAPNS1	CARMIL2	CDC42EP3	CELSR3	CEPT1	CKMT2-AS1	CLIP1	CLDN4	CTIF	DARS	DCLRE1B	DNAJC24	GDF9	GNA11	GSTA3	PHRF1	RASSF4	SH3RF1	SLC24A3	SS18	TRAPPC6A	TMEM117	TTC28-AS1	TFDP2	TMEM187	ZNF316	NA	NA	NA	NA	NA	NA	NA	NA	NA	NA	NA	NA	NA	NA	NA	NA	NA	NA	NA
BTBD7	C12orf29	C11orf87	C7orf26	C6orf226	CAPRIN2	CARMIL3	CDC42EP4	CEMIP	CERCAM	CLASP1	CLIP2	CLDN6	CTNNA1	DAXX	DCLRE1C	DNAJC6	GDPD3	GNB2	GSTCD	PI4KA	RASSF7	SHISA5	SLC25A30	SSC4D	TRAPPC6B	TMEM132C	TTC30A	TGFB2	TMEM191B	ZNF383	NA	NA	NA	NA	NA	NA	NA	NA	NA	NA	NA	NA	NA	NA	NA	NA	NA	NA	NA
BTBD9	C12orf4	C11orf95	C8orf34	C6orf47	CAPZA1	CARNMT1	CDC42SE1	CENPBD1	CERS1	CLASRP	CLIP4	CLDND2	CTNNBL1	DAZAP1	DCP1A	DNAJC8	GDPGP1	GNPNAT1	GTDC1	PIAS4	RBM10	SHOC2	SLC25A40	SSH3	TRDMT1	TMEM150C	TTC31	TGFBR1	TMEM198B	ZNF384	NA	NA	NA	NA	NA	NA	NA	NA	NA	NA	NA	NA	NA	NA	NA	NA	NA	NA	NA
BTC	C12orf49	C11orf96	C8orf37	C6orf52	CAPZA2	CARNS1	CDC42SE2	CENPC	CERS2	CLCN3	CLK2	CLEC11A	CTNND1	DBF4	DCP1B	DNAJC9	GEMIN8	GOLGA2	GTF2F1	PIGBOS1	RBM24	SIN3A	SLC25A53	ST3GAL2	TRIM39	TMEM178B	TTK	THBS3	TMEM223	ZNF398	NA	NA	NA	NA	NA	NA	NA	NA	NA	NA	NA	NA	NA	NA	NA	NA	NA	NA	NA
BTD	C12orf65	C12orf10	C8orf37-AS1	C7orf25	CAPZB	CARS2	CDC7	CENPE	CERS4	CLCN4	CLK3	CLEC16A	CTNND2	DBT	DCT	DNAL1	GEN1	GOLGA2P2Y	GTF2H1	PIGN	RBM28	SIX1	SLC2A1	ST6GALNAC6	TRIM59	TMEM184C	TTYH2	THOC1	TMEM54	ZNF41	NA	NA	NA	NA	NA	NA	NA	NA	NA	NA	NA	NA	NA	NA	NA	NA	NA	NA	NA
BTF3	C12orf66	C12orf29	C8orf44-SGK3	C7orf50	CARF	CARTPT	CDC73	CENPJ	CERS5	CLCN6	CLMN	CLHC1	CTPS1	DCAF15	DCTN1	DNLZ	GET4	GOLIM4	GTF2H3	PIGO	RBM42	SKI	SLC2A13	STARD3	TRIOBP	TMEM51	TUBB1	THUMPD3-AS1	TMEM63B	ZNF436	NA	NA	NA	NA	NA	NA	NA	NA	NA	NA	NA	NA	NA	NA	NA	NA	NA	NA	NA
BTF3L4	C12orf73	C12orf49	C8orf48	C8orf34	CARHSP1	CASC2	CDCA3	CENPM	CETN3	CLEC11A	CLN3	CLIC1	CTPS2	DCAF16	DCUN1D1	DNM2	GFM2	GOLPH3L	GTF3C1	PIGQ	RBM7	SKIDA1	SLC30A1	STAT5B	TRIP4	TMEM52	TUG1	TIAM2	TMEM74B	ZNF438	NA	NA	NA	NA	NA	NA	NA	NA	NA	NA	NA	NA	NA	NA	NA	NA	NA	NA	NA
BTG1	C12orf75	C12orf56	C8orf58	C8orf37	CARM1	CASC3	CDCA8	CENPN	CFAP20	CLEC16A	CLN5	CLIC4	CTR9	DCAF4	DCUN1D3	DNM3	GFRA2	GORAB	GTPBP1	PIK3R2	RCC1L	SKIL	SLC33A1	STC1	TRIT1	TMEM86A	TXNDC16	TIGD6	TMEM8B	ZNF445	NA	NA	NA	NA	NA	NA	NA	NA	NA	NA	NA	NA	NA	NA	NA	NA	NA	NA	NA
BTG2	C14orf28	C12orf65	C8orf82	C8orf37-AS1	CARMIL2	CASC4	CDH1	CENPO	CFAP206	CLEC1B	CLN6	CLIP1	CTTN	DCAF4L1	DDB1	DNMBP	GGA1	GOT1	GTPBP10	PIK3R4	RCE1	SLBP	SLC35E1	STK26	TRMT10A	TMEM98	U2AF1L4	TIMP1	TMEM91	ZNF473	NA	NA	NA	NA	NA	NA	NA	NA	NA	NA	NA	NA	NA	NA	NA	NA	NA	NA	NA
BTG3	C14orf39	C12orf66	C8orf88	C8orf44-SGK3	CARMIL3	CASD1	CDH11	CENPP	CFAP221	CLHC1	CLN8	CLK2	CTTNBP2	DCAKD	DDIT4	DNMT3A	GGACT	GPAT2	GUCY1A2	PIKFYVE	RECQL5	SLC12A2	SLC35F5	STX11	TRMT13	TMIE	U2AF2	TJP1	TMUB1	ZNF48	NA	NA	NA	NA	NA	NA	NA	NA	NA	NA	NA	NA	NA	NA	NA	NA	NA	NA	NA
BTRC	C15orf40	C12orf73	C9orf129	C8orf48	CARNMT1	CASK	CDH12	CENPQ	CFAP61	CLIC4	CLOCK	CLK3	CTTNBP2NL	DCLK3	DDIT4L	DNPEP	GGT7	GPAT4	GZF1	PIM3	REEP6	SLC18B1	SLC39A14	STX1B	TRMT61A	TMTC2	UAP1	TLL2	TMUB2	ZNF496	NA	NA	NA	NA	NA	NA	NA	NA	NA	NA	NA	NA	NA	NA	NA	NA	NA	NA	NA
BUB3	C15orf41	C12orf75	C9orf24	C8orf82	CARS2	CASKIN1	CDH2	CENPW	CFAP97	CLINT1	CLP1	CLMN	CUEDC1	DCLRE1B	DDOST	DOCK10	GHDC	GPATCH1	H1FX	PKD1	RELL2	SLC23A2	SLC44A1	STYX	TRMU	TNFAIP8L1	UBA6	TM4SF1	TNFAIP8L1	ZNF507	NA	NA	NA	NA	NA	NA	NA	NA	NA	NA	NA	NA	NA	NA	NA	NA	NA	NA	NA
BUD13	C15orf61	C12orf76	C9orf40	C8orf88	CARTPT	CASP3	CDH22	CEP112	CFDP1	CLIP2	CLPB	CLN3	CUL2	DCLRE1C	DDR1	DOCK11	GHR	GPATCH3	HAGLR	PKP4	RELT	SLC24A3	SLC45A3	SUPT4H1	TRRAP	TNFAIP8L2	UBALD2	TM6SF2	TNFRSF6B	ZNF536	NA	NA	NA	NA	NA	NA	NA	NA	NA	NA	NA	NA	NA	NA	NA	NA	NA	NA	NA
BYSL	C16orf46	C14orf132	C9orf72	C9orf40	CASC2	CASP8AP2	CDH7	CEP120	CFL1	CLK2	CLPP	CLN6	CUL4A	DCP1A	DDR2	DOCK8	GHRLOS	GPC6	HAS3	PLA2G15	REV3L	SLC25A33	SLC48A1	SVEP1	TSNARE1	TNFRSF1B	UBN1	TMEM131	TNK2	ZNF565	NA	NA	NA	NA	NA	NA	NA	NA	NA	NA	NA	NA	NA	NA	NA	NA	NA	NA	NA
BZW1	C16orf58	C14orf28	C9orf85	C9orf72	CASC4	CASZ1	CDH8	CEP131	CFL1P1	CLK3	CLPS	CLN8	CUL4B	DCP1B	DDTL	DOHH	GID4	GPD2	HAT1	PLA2G3	REXO1	SLC25A36	SLC4A11	SVIL-AS1	TSPAN11	TNFSF9	UBOX5	TMEM150A	TNPO2	ZNF574	NA	NA	NA	NA	NA	NA	NA	NA	NA	NA	NA	NA	NA	NA	NA	NA	NA	NA	NA
BZW2	C16orf71	C14orf39	CA11	C9orf78	CASD1	CATSPER2P1	CDIPT	CEP162	CFLAR	CLK4	CLPTM1	CLOCK	CUL7	DCTD	DDX10	DOK5	GIGYF2	GPI	HAUS5	PLA2G6	REXO4	SLC25A40	SLC4A2	SYMPK	TSPOAP1	TNK2	UBQLN4	TMEM159	TNRC18	ZNF584	NA	NA	NA	NA	NA	NA	NA	NA	NA	NA	NA	NA	NA	NA	NA	NA	NA	NA	NA
C10orf88	C16orf72	C15orf41	CA2	C9orf85	CASK	CATSPERG	CDK10	CEP170B	CGGBP1	CLN3	CLPTM1L	CLP1	CUTA	DCTN3	DDX23	DOLK	GIN1	GPR107	HCFC1	PLAUR	RFWD3	SLC25A51	SLC4A7	SYNE2	TSR2	TNNI3	UBTD1	TMEM161A	TOB2	ZNF607	NA	NA	NA	NA	NA	NA	NA	NA	NA	NA	NA	NA	NA	NA	NA	NA	NA	NA	NA
C11orf24	C16orf74	C16orf46	CA5B	CA10	CASKIN1	CAV1	CDK11B	CEP19	CGREF1	CLN5	CLPX	CLPP	CUTC	DCTN5	DDX24	DPAGT1	GINS2	GPR108	HCFC2	PLBD1	RFX1	SLC27A6	SLC6A8	SYNJ2	TSTD2	TOB1	UBXN11	TMEM168	TOLLIP	ZNF610	NA	NA	NA	NA	NA	NA	NA	NA	NA	NA	NA	NA	NA	NA	NA	NA	NA	NA	NA
C11orf49	C16orf91	C16orf58	CA5BP1	CA11	CASP3	CAV2	CDK12	CEP250	CHAF1A	CLNS1A	CLSTN1	CLPTM1	CUX1	DCUN1D1	DDX27	DPP10	GINS3	GPR160	HDAC11	PLEKHB1	RGL1	SLC30A7	SLC7A5	SYS1	TTC23	TOE1	UCP2	TMEM231	TOM1	ZNF618	NA	NA	NA	NA	NA	NA	NA	NA	NA	NA	NA	NA	NA	NA	NA	NA	NA	NA	NA
C11orf54	C16orf95	C16orf71	CAAP1	CA2	CASP8AP2	CBFA2T2	CDK13	CEP295	CHAMP1	CLOCK	CLSTN3	CLPTM1L	CWC22	DCUN1D3	DDX39B	DPP8	GIT1	GPR161	HDAC4	PLEKHH1	RGP1	SLC33A1	SLC7A6	TAB1	TTC30A	TOM1	UGGT1	TMEM243	TOMM40	ZNF652	NA	NA	NA	NA	NA	NA	NA	NA	NA	NA	NA	NA	NA	NA	NA	NA	NA	NA	NA
C11orf71	C17orf58	C16orf72	CAB39	CA5B	CAST	CBL	CDK16	CEP350	CHCHD10	CLP1	CLTB	CLPX	CWC25	DCX	DDX3Y	DPY19L1	GIT2	GPR180	HDAC5	PLEKHH3	RGS19	SLC35D1	SLC9A2	TAF1B	TTC31	TOX2	ULK4	TMPO	TOPORS	ZNF680	NA	NA	NA	NA	NA	NA	NA	NA	NA	NA	NA	NA	NA	NA	NA	NA	NA	NA	NA
C11orf74	C17orf80	C16orf74	CAB39L	CA5BP1	CASZ1	CBLB	CDK17	CEP41	CHCHD2	CLPP	CLUAP1	CLSTN1	CWC27	DDAH1	DDX46	DPY19L3	GJD2	GPR22	HDAC6	PLPP7	RHBDF2	SLC35E1	SLCO3A1	TAF6	TTC39A	TOX3	UMAD1	TNFAIP8L2	TOX3	ZNF700	NA	NA	NA	NA	NA	NA	NA	NA	NA	NA	NA	NA	NA	NA	NA	NA	NA	NA	NA
C11orf87	C17orf97	C16orf91	CABIN1	CAAP1	CATSPERG	CBLL1	CDK18	CEP44	CHCHD3	CLPTM1	CLUH	CLTB	CWF19L2	DDAH2	DDX49	DPYS	GLCCI1	GPR26	HDLBP	PLPPR2	RHEBL1	SLC35F1	SLCO5A1	TARS2	TTC9C	TP53	UMPS	TNFRSF19	TP53	ZNF713	NA	NA	NA	NA	NA	NA	NA	NA	NA	NA	NA	NA	NA	NA	NA	NA	NA	NA	NA
C11orf95	C18orf21	C16orf95	CABLES1	CAB39	CAV1	CBLN4	CDK19	CEP57	CHD1	CLPTM1L	CLVS2	CLUAP1	CXADR	DDHD1	DDX50	DPYSL2	GLCE	GPR61	HEBP1	PLPPR5	RHOXF1	SLC35F5	SLIT3	TASP1	TTI1	TPBGL	URI1	TNIK	TP53TG1	ZNF771	NA	NA	NA	NA	NA	NA	NA	NA	NA	NA	NA	NA	NA	NA	NA	NA	NA	NA	NA
C11orf96	C18orf25	C17orf58	CABLES2	CAB39L	CBFA2T2	CBR3	CDK2AP1	CEP57L1	CHD2	CLPX	CMBL	CLUH	CXorf38	DDI2	DDX55	DPYSL3	GLE1	GPR68	HECA	PLXDC2	RIC1	SLC37A2	SMAD9	TBC1D20	TTK	TPCN1	USP27X	TNR	TP73	ZNF774	NA	NA	NA	NA	NA	NA	NA	NA	NA	NA	NA	NA	NA	NA	NA	NA	NA	NA	NA
C11orf98	C18orf54	C17orf80	CABYR	CABIN1	CBFB	CBWD1	CDK5R1	CEP63	CHD3	CLSTN3	CMC4	CLVS1	CXorf56	DDIT4	DDX56	DPYSL5	GLI4	GPR85	HECTD4	PLXNA1	RIC8A	SLC38A9	SMARCAD1	TCAF2	TTLL3	TPX2	USP3	TOMM40L	TPGS1	ZNF790	NA	NA	NA	NA	NA	NA	NA	NA	NA	NA	NA	NA	NA	NA	NA	NA	NA	NA	NA
C12orf10	C19orf12	C18orf21	CACFD1	CABLES1	CBL	CBX1	CDK5RAP1	CEP70	CHD4	CLUAP1	CMIP	CMC4	CXXC1	DDOST	DDX58	DRGX	GLS2	GPRIN1	HERPUD1	PM20D2	RINL	SLC39A1	SMC4	TCEA3	TUBB1	TRABD	USP36	TPM1	TPM4	ZNF85	NA	NA	NA	NA	NA	NA	NA	NA	NA	NA	NA	NA	NA	NA	NA	NA	NA	NA	NA
C12orf29	C19orf47	C18orf25	CACNA1B	CABLES2	CBLB	CBX3	CDK5RAP2	CEP83	CHD5	CLUH	CMTM7	CMPK2	CXXC5	DDR1	DDX6	DSCAM	GLYCTK	GPT2	HES2	PMEPA1	RMND5B	SLC39A6	SMCHD1	TCF4	TUG1	TRAF1	USP40	TPRA1	TPRA1	ZNF93	NA	NA	NA	NA	NA	NA	NA	NA	NA	NA	NA	NA	NA	NA	NA	NA	NA	NA	NA
C12orf4	C19orf48	C18orf54	CACNA1C	CABP1	CBLL1	CBX4	CDK6	CEP85	CHD6	CLVS1	CMTR1	CMSS1	CYB561	DDR2	DEDD	DSN1	GMCL1	GPX4	HEXA	PML	RNASEH2B	SLC39A8	SMOX	TEF	TVP23C	TRAM2	USP43	TPTE2	TPST2	ZNRF1	NA	NA	NA	NA	NA	NA	NA	NA	NA	NA	NA	NA	NA	NA	NA	NA	NA	NA	NA
C12orf43	C19orf53	C19orf12	CACNA1D	CABYR	CBLN4	CBX5	CDK7	CEP85L	CHD7	CLVS2	CMTR2	CMTR2	CYB561A3	DDTL	DEDD2	DST	GMEB1	GRAMD1A	HEXA-AS1	PMS2CL	RNF121	SLC40A1	SMPD2	TEFM	TWF1	TRIM24	UTP3	TRAM2	TRAF3	ZRANB1	NA	NA	NA	NA	NA	NA	NA	NA	NA	NA	NA	NA	NA	NA	NA	NA	NA	NA	NA
C12orf49	C19orf54	C19orf47	CACNA1F	CACFD1	CBR3	CBX6	CDK8	CEP89	CHD8	CMAHP	CNGB1	CNDP2	CYB561D1	DDX20	DEF6	DSTYK	GMFG	GRAMD4	HEXIM2	PNKP	RNF125	SLC44A1	SNCA	TERF2	TXNDC16	TRIM68	UTP6	TRAPPC3L	TRAF3IP2-AS1	ZSWIM5	NA	NA	NA	NA	NA	NA	NA	NA	NA	NA	NA	NA	NA	NA	NA	NA	NA	NA	NA
C12orf65	C1GALT1	C19orf48	CACNA1H	CACNA1B	CBR4	CBX7	CDK9	CEP95	CHD9	CMC1	CNKSR2	CNEP1R1	CYB5R4	DDX21	DENND2D	DTNA	GMNN	GREB1L	HEY2	PNP	RNF138	SLC4A8	SNTG1	TESK1	TXNIP	TRIM8	UVSSA	TRIL	TRAF7	ZW10	NA	NA	NA	NA	NA	NA	NA	NA	NA	NA	NA	NA	NA	NA	NA	NA	NA	NA	NA
C12orf66	C1orf131	C19orf53	CACNA2D1	CACNA1C	CBX1	CC2D1A	CDKAL1	CEPT1	CHERP	CMC4	CNNM2	CNKSR2	CYFIP2	DDX23	DENND3	DTNBP1	GMPPB	GRHL1	HIPK1	PNPLA4	RNF144B	SLC6A15	SNX13	TEX261	TYRO3	TRIQK	VASP	TRIM24	TRIB1	NA	NA	NA	NA	NA	NA	NA	NA	NA	NA	NA	NA	NA	NA	NA	NA	NA	NA	NA	NA
C12orf73	C1orf174	C19orf54	CACNA2D2	CACNA1D	CBX2	CC2D2A	CDKL2	CERCAM	CHFR	CMIP	CNOT1	CNN1	CYHR1	DDX25	DENND4B	DTX2	GMPR	GRIK1-AS1	HIPK1-AS1	PNPO	RNF166	SMAD1	SNX19	TFR2	TYW5	TRPC3	VAV3	TRIM26	TRIM28	NA	NA	NA	NA	NA	NA	NA	NA	NA	NA	NA	NA	NA	NA	NA	NA	NA	NA	NA	NA
C12orf75	C1orf198	C1D	CACNB1	CACNA1F	CBX3	CC2D2B	CDKL3	CERK	CHIC1	CMPK1	CNOT11	CNNM2	CYLD	DDX27	DENND5A	DTX3	GNG5	GRIK5	HIVEP1	POC1B	RNF175	SMC3	SNX30	TGFB2	UACA	TSPAN14	VGF	TRIM45	TRIM8	NA	NA	NA	NA	NA	NA	NA	NA	NA	NA	NA	NA	NA	NA	NA	NA	NA	NA	NA	NA
C12orf76	C1orf21	C1GALT1	CACNB2	CACNA1H	CBX4	CCAR1	CDKL5	CERS2	CHIC2	CMTM6	CNOT2	CNNM4	CYP46A1	DDX39A	DENND6A	DUSP14	GNL2	GRIN1	HIVEP2	PODNL1	RNF214	SMC4	SOCS6	THAP2	UBALD1	TSPOAP1	VPS37B	TRIM68	TRMT2B	NA	NA	NA	NA	NA	NA	NA	NA	NA	NA	NA	NA	NA	NA	NA	NA	NA	NA	NA	NA
C14orf132	C1orf52	C1GALT1C1	CACNB3	CACNA2D2	CBX5	CCAR2	CDKN1A	CETN3	CHID1	CMTM7	CNOT3	CNOT10	CYP4V2	DDX39B	DENND6B	DUSP16	GNPDA1	GRIPAP1	HMGCR	POFUT1	RNF25	SMG1	SOGA1	THBD	UBAP2	TTC12	VPS53	TRIOBP	TRPM2	NA	NA	NA	NA	NA	NA	NA	NA	NA	NA	NA	NA	NA	NA	NA	NA	NA	NA	NA	NA
C14orf28	C1orf74	C1orf131	CACNB4	CACNA2D3	CBX7	CCDC102A	CDKN1B	CFAP206	CHMP1A	CMTR2	CNOT4	CNOT11	CYS1	DDX46	DEPDC5	DUSP26	GNPNAT1	GRK6	HMGN2	POLA1	RNF39	SMOX	SORBS3	THOC5	UBE2Q2L	TTF2	VPS9D1	TRIP10	TSC22D4	NA	NA	NA	NA	NA	NA	NA	NA	NA	NA	NA	NA	NA	NA	NA	NA	NA	NA	NA	NA
C14orf39	C1QBP	C1orf174	CACNG2	CACNB1	CC2D1A	CCDC106	CDKN2A	CFAP221	CHMP1B	CNDP2	CNOT6	CNOT2	CYSLTR1	DDX47	DESI1	DUSP7	GOLGA1	GRM6	HMOX2	POLDIP2	RNF40	SMU1	SORT1	TIGD2	UBIAD1	TTK	WBP1	TRMT10B	TSEN2	NA	NA	NA	NA	NA	NA	NA	NA	NA	NA	NA	NA	NA	NA	NA	NA	NA	NA	NA	NA
C15orf41	C1QL2	C1orf198	CACNG3	CACNB4	CC2D1B	CCDC107	CDKN2AIP	CFAP43	CHMP2A	CNIH1	CNOT6L	CNOT3	CYTH2	DDX49	DESI2	DUSP8	GOLGA2P2Y	GRN	HNRNPA3	POLH	RNFT1	SMURF1	SOX11	TIMM44	UBOX5	TTYH2	WDR3	TRMT6	TSEN54	NA	NA	NA	NA	NA	NA	NA	NA	NA	NA	NA	NA	NA	NA	NA	NA	NA	NA	NA	NA
C15orf61	C1S	C1orf21	CACNG7	CACNG2	CCAR1	CCDC115	CDKN2B	CFAP44	CHMP3	CNKSR2	CNP	CNOT4	DAB1	DDX50	DET1	DVL3	GOLGB1	GRWD1	HNRNPC	POLR3D	RPIA	SNORA78	SOX12	TIMP1	UBXN2B	TUBAL3	WDR53	TRNP1	TSPAN12	NA	NA	NA	NA	NA	NA	NA	NA	NA	NA	NA	NA	NA	NA	NA	NA	NA	NA	NA	NA
C16orf46	C20orf27	C1orf216	CACNG8	CACNG4	CCAR2	CCDC120	CDON	CFAP97	CHORDC1	CNOT10	CNPPD1	CNOT6L	DACT1	DDX52	DEXI	DYM	GOLPH3	GSAP	HNRNPD	POLR3E	RPP25	SNRK	SOX5	TIPRL	UCK1	TVP23C	WDR55	TSPAN5	TSPO	NA	NA	NA	NA	NA	NA	NA	NA	NA	NA	NA	NA	NA	NA	NA	NA	NA	NA	NA	NA
C16orf58	C2CD2	C1orf226	CACTIN	CACNG8	CCDC102A	CCDC121	CDR2	CFL1P1	CHPF	CNOT11	CNPY3	CNPPD1	DAG1	DDX55	DGAT1	DYNC1H1	GOLT1B	GSK3A	HNRNPF	POMGNT1	RPP25L	SNTB2	SP4	TJAP1	URM1	TXNIP	WDR81	TTK	TSSC4	NA	NA	NA	NA	NA	NA	NA	NA	NA	NA	NA	NA	NA	NA	NA	NA	NA	NA	NA	NA
C16orf71	C2CD2L	C1orf43	CACUL1	CACTIN	CCDC115	CCDC125	CDR2L	CFLAR	CHPF2	CNOT2	CNPY4	CNPY1	DAGLA	DDX56	DGCR2	DYNC2H1	GOSR1	GSTCD	HNRNPH2	PPFIA4	RPPH1	SNX13	SPAG6	TJP2	USE1	TXNRD3	WNT10B	TTYH3	TTBK1	NA	NA	NA	NA	NA	NA	NA	NA	NA	NA	NA	NA	NA	NA	NA	NA	NA	NA	NA	NA
C16orf72	C2CD4A	C1orf52	CAD	CADM1	CCDC120	CCDC126	CDV3	CGGBP1	CHRM4	CNOT3	CNR1	CNPY3	DALRD3	DDX58	DGCR8	DYNLRB2	GOSR2	GSTM2P1	HNRNPH3	PPIL2	RPS6KA4	SNX14	SPATA1	TMEM115	USP3	TYRO3	WWP2	TUG1	TTC28-AS1	NA	NA	NA	NA	NA	NA	NA	NA	NA	NA	NA	NA	NA	NA	NA	NA	NA	NA	NA	NA
C16orf74	C2orf15	C1orf74	CADM1	CADM2	CCDC121	CCDC13	CDYL	CGNL1	CHRNB2	CNOT4	CNTFR	CNPY4	DAP	DDX59	DGKA	DYRK1A	GPALPP1	GSTM4	HNRNPKP3	PPIL4	RPS6KL1	SNX18	SPECC1	TMEM120B	USP43	TYSND1	XAB2	TXNRD3	TTC38	NA	NA	NA	NA	NA	NA	NA	NA	NA	NA	NA	NA	NA	NA	NA	NA	NA	NA	NA	NA
C16orf91	C2orf42	C1QBP	CADM2	CADM4	CCDC122	CCDC130	CEBPA	CGREF1	CHST10	CNOT6L	CNTLN	CNTFR	DAPK3	DDX60L	DGKZ	DYRK1B	GPANK1	GSTO2	HNRNPM	PPM1D	RPS8	SNX25	SPEG	TMEM161A	USP45	TYW1	XKR6	TYW1	TUSC1	NA	NA	NA	NA	NA	NA	NA	NA	NA	NA	NA	NA	NA	NA	NA	NA	NA	NA	NA	NA
C17orf58	C2orf49	C1QL2	CADM3	CADPS	CCDC125	CCDC136	CEBPG	CHAF1A	CHST12	CNPPD1	CNTN3	CNTLN	DARS	DECR2	DHCR7	DZIP1	GPAT3	GSTZ1	HNRNPR	PPP1R12B	RPUSD1	SNX9	SPOPL	TMEM184A	UTP6	U2AF1L4	XPO4	UBE2T	TXNDC11	NA	NA	NA	NA	NA	NA	NA	NA	NA	NA	NA	NA	NA	NA	NA	NA	NA	NA	NA	NA
C17orf75	C2orf68	C20orf27	CADM4	CADPS2	CCDC126	CCDC137	CEBPZ	CHAMP1	CHST15	CNPY1	CNTN4	CNTN4	DAXX	DEDD	DHDH	E2F3	GPATCH2	GTDC1	HOMER2	PPP1R13B	RRAGD	SOCS5	SPPL3	TMEM186	UVRAG	UACA	YES1	UBN1	U2AF1L4	NA	NA	NA	NA	NA	NA	NA	NA	NA	NA	NA	NA	NA	NA	NA	NA	NA	NA	NA	NA
C17orf80	C2orf76	C2CD2	CADPS	CALCA	CCDC130	CCDC14	CELF1	CHCHD10	CHST2	CNR1	CNTN5	CNTN5	DAZAP1	DEDD2	DHODH	E2F4	GPATCH2L	GTF2E1	HOOK2	PPP1R15A	RRNAD1	SORBS1	SPRED1	TMEM187	VGLL2	UBALD2	YIPF2	UBR2	U2AF2	NA	NA	NA	NA	NA	NA	NA	NA	NA	NA	NA	NA	NA	NA	NA	NA	NA	NA	NA	NA
C17orf97	C2orf81	C2CD2L	CALCA	CALCB	CCDC134	CCDC146	CELF2	CHCHD3	CHST6	CNTN5	CNTNAP1	CNTNAP1	DAZAP2	DEF6	DHPS	E2F6	GPATCH4	GTF2F1	HOTAIRM1	PPP1R26	RRP1	SORBS2	SPRY2	TMEM191B	VGLL4	UBAP2	ZBED4	UBXN11	UBALD1	NA	NA	NA	NA	NA	NA	NA	NA	NA	NA	NA	NA	NA	NA	NA	NA	NA	NA	NA	NA
C18orf21	C3orf14	C2CD4A	CALCOCO1	CALCRL	CCDC136	CCDC149	CELF4	CHD1	CHST8	COA1	CNTNAP4	CNTROB	DBI	DEK	DHRS1	EBAG9	GPC1	GTF2H1	HOXA10-AS	PPP2R1B	RTN4RL2	SOX11	SPRYD4	TMEM198B	VWA1	UBN2	ZBED9	UBXN7	UBE2Q2L	NA	NA	NA	NA	NA	NA	NA	NA	NA	NA	NA	NA	NA	NA	NA	NA	NA	NA	NA	NA
C18orf25	C3orf18	C2CD5	CALCRL	CALD1	CCDC137	CCDC151	CELF6	CHD2	CHSY1	COA4	CNTROB	COA1	DBNL	DENND1A	DHRS13	EBF1	GPD2	GTF2H4	HOXA4	PPP4R3A	RWDD2A	SOX4	SPSB1	TMEM220	VWC2L	UCP2	ZBTB2	ULK4	UBQLN4	NA	NA	NA	NA	NA	NA	NA	NA	NA	NA	NA	NA	NA	NA	NA	NA	NA	NA	NA	NA
C18orf54	C3orf38	C2orf15	CALD1	CALM2	CCDC146	CCDC157	CELSR2	CHD6	CHTOP	COA5	COA3	COA4	DBR1	DENND2A	DHRS3	EBF2	GPN2	GTF3C1	HOXA9	PPP5C	RXRA	SP3	SPTBN4	TMEM220-AS1	WBP11P1	UEVLD	ZBTB25	UNC5C	UBTD1	NA	NA	NA	NA	NA	NA	NA	NA	NA	NA	NA	NA	NA	NA	NA	NA	NA	NA	NA	NA
C19orf12	C3orf67	C2orf42	CALM1	CALR	CCDC149	CCDC159	CELSR3	CHD7	CHUK	COA6	COA4	COA5	DBT	DENND2D	DHRS7B	EBF3	GPR108	GTF3C2	HOXB2	PPP6R1	S100A1	SP4	SRC	TMEM241	WDFY2	UNK	ZBTB3	UNC79	UBTF	NA	NA	NA	NA	NA	NA	NA	NA	NA	NA	NA	NA	NA	NA	NA	NA	NA	NA	NA	NA
C19orf47	C4orf46	C2orf49	CALR	CALU	CCDC151	CCDC160	CENPBD1	CHD8	CIAO1	COASY	COA5	COA6	DCAF10	DENND3	DHX34	ECSIT	GPR137B	GTF3C5	HOXB3	PPP6R2	SAMD10	SPAG9	SRCIN1	TMEM251	WDR20	URB1-AS1	ZBTB43	UNK	UBXN7	NA	NA	NA	NA	NA	NA	NA	NA	NA	NA	NA	NA	NA	NA	NA	NA	NA	NA	NA	NA
C19orf48	C4orf48	C2orf68	CALU	CALY	CCDC157	CCDC167	CENPC	CHEK1	CIB1	COG1	COASY	COASY	DCAF11	DENND4B	DHX35	EDARADD	GPR160	GTPBP1	HOXB4	PRDM15	SARS2	SPAST	SRD5A1	TMEM52	WDR24	USE1	ZBTB48	UPK1B	UCP2	NA	NA	NA	NA	NA	NA	NA	NA	NA	NA	NA	NA	NA	NA	NA	NA	NA	NA	NA	NA
C19orf54	C5orf22	C2orf76	CAMK1	CAMK1	CCDC159	CCDC171	CENPJ	CHERP	CIB2	COG2	COG1	COCH	DCAF12	DENND4C	DHX37	EDN3	GPR161	GYS1	HOXB7	PRDM5	SART1	SPATA45	SREBF1	TMEM62	WDR36	USP1	ZBTB8OS	URB2	UNC119	NA	NA	NA	NA	NA	NA	NA	NA	NA	NA	NA	NA	NA	NA	NA	NA	NA	NA	NA	NA
C1D	C5orf24	C2orf81	CAMK2A	CAMK1D	CCDC160	CCDC173	CENPM	CHFR	CIC	COG3	COG2	COG1	DCAF15	DENND5B	DHX38	EEF1A1	GPR180	HARBI1	HOXB9	PRKRIP1	SASS6	SPECC1	SRF	TMEM74B	WDR4	USP24	ZBTB9	USF1	UNC5B	NA	NA	NA	NA	NA	NA	NA	NA	NA	NA	NA	NA	NA	NA	NA	NA	NA	NA	NA	NA
C1GALT1	C5orf30	C2orf88	CAMK2D	CAMK2A	CCDC171	CCDC174	CENPO	CHGA	CINP	COG4	COG4	COG2	DCAF16	DENND6B	DHX40	EEF1A2	GPR61	HAUS7	HOXC10	PRMT7	SCAF1	SPOP	SSBP4	TMEM94	WDR43	USP3	ZC3H18	USP21	UPK1B	NA	NA	NA	NA	NA	NA	NA	NA	NA	NA	NA	NA	NA	NA	NA	NA	NA	NA	NA	NA
C1orf109	C5orf34	C3orf18	CAMK2G	CAMK2B	CCDC173	CCDC175	CENPP	CHIC1	CIPC	COG7	COG6	COG3	DCAF17	DEPDC5	DHX8	EEF1D	GPR85	HBA2	HOXC4	PRPS1L1	SCAP	SPRED2	SSR4P1	TMIE	WDR45B	USP49	ZC3H4	USP27X	URB1-AS1	NA	NA	NA	NA	NA	NA	NA	NA	NA	NA	NA	NA	NA	NA	NA	NA	NA	NA	NA	NA
C1orf131	C5orf51	C3orf38	CAMK2N2	CAMK2D	CCDC174	CCDC18-AS1	CENPQ	CHIC2	CISD3	COG8	COG7	COG4	DCAF4	DES	DICER1	EEF1G	GPRIN1	HDAC11	HOXD1	PRR5	SCARB1	SPRTN	ST20-MTHFS	TMUB1	WDR5	USP54	ZCCHC14	USP30	URM1	NA	NA	NA	NA	NA	NA	NA	NA	NA	NA	NA	NA	NA	NA	NA	NA	NA	NA	NA	NA
C1orf174	C5orf63	C3orf67	CAMKK1	CAMK2G	CCDC18-AS1	CCDC181	CEP112	CHID1	CIZ1	COIL	COG8	COG6	DCAF4L1	DESI1	DIDO1	EEF2	GRAMD1A	HDAC5	HPCA	PRR7	SCLY	SRC	ST6GALNAC3	TNFRSF1B	WDR73	USPL1	ZDHHC1	USP43	USF1	NA	NA	NA	NA	NA	NA	NA	NA	NA	NA	NA	NA	NA	NA	NA	NA	NA	NA	NA	NA
C1orf198	C6orf120	C4orf33	CAMKK2	CAMK2N2	CCDC181	CCDC184	CEP120	CHKA	CKMT1A	COL11A1	COL5A2	COG7	DCAF7	DESI2	DIMT1	EEPD1	GRAMD1B	HDAC6	HPCAL1	PRRG4	SCN1B	SRSF3	ST8SIA2	TNFSF9	WDR81	UTRN	ZER1	USP6NL	USP19	NA	NA	NA	NA	NA	NA	NA	NA	NA	NA	NA	NA	NA	NA	NA	NA	NA	NA	NA	NA
C1orf21	C6orf226	C4orf46	CAMSAP2	CAMK4	CCDC186	CCDC186	CEP131	CHL1	CKMT2-AS1	COL24A1	COL6A1	COG8	DCAKD	DET1	DIRAS1	EFCAB14	GRAMD4	HEBP1	HPCAL4	PRSS22	SCNN1G	SRSF9	ST8SIA6	TNIP2	WDR89	VAV2	ZFP1	UTP18	USP28	NA	NA	NA	NA	NA	NA	NA	NA	NA	NA	NA	NA	NA	NA	NA	NA	NA	NA	NA	NA
C1orf216	C6orf47	C4orf48	CAMSAP3	CAMKK1	CCDC191	CCDC25	CEP135	CHMP1A	CKS2	COL4A2	COL7A1	COIL	DCBLD2	DGAT1	DIS3	EFCAB2	GREM1	HECTD4	HPRT1	PRTG	SDCBP2-AS1	SS18	STAG2	TNR	WDR92	VEZF1	ZFP2	UTP20	USP42	NA	NA	NA	NA	NA	NA	NA	NA	NA	NA	NA	NA	NA	NA	NA	NA	NA	NA	NA	NA
C1orf226	C6orf52	C5orf15	CAND1	CAMKK2	CCDC25	CCDC28B	CEP162	CHMP1B	CLASP1	COL6A1	COL8A2	COL11A1	DCLK1	DGAT2	DIS3L	EFCAB5	GRID1	HECW2	HPS1	PSD4	SDE2	SSBP3	STC1	TNRC18	WRAP53	VGLL4	ZFP3	VGF	VANGL1	NA	NA	NA	NA	NA	NA	NA	NA	NA	NA	NA	NA	NA	NA	NA	NA	NA	NA	NA	NA
C1orf52	C6orf62	C5orf22	CAND2	CAMSAP1	CCDC3	CCDC30	CEP170	CHMP4B	CLASRP	COL7A1	COLGALT1	COL2A1	DCLK3	DGCR2	DIS3L2	EFEMP2	GRIK2	HELB	HPS3	PSKH1	SDF4	SSH1	STEAP3	TOLLIP	WSB1	VRK2	ZFP36	VKORC1L1	VARS2	NA	NA	NA	NA	NA	NA	NA	NA	NA	NA	NA	NA	NA	NA	NA	NA	NA	NA	NA	NA
C1orf53	C6orf89	C5orf24	CANT1	CAMSAP2	CCDC39	CCDC34	CEP170B	CHMP7	CLCN4	COL8A2	COMMD4	COL7A1	DCLRE1B	DGKG	DISP2	EFHD2	GRIK5	HES6	HPS4	PSMD3	SDR42E1	SSPN	STK11	TOMM40L	WSCD1	VSTM2A	ZFP57	VRK1	VPS33B	NA	NA	NA	NA	NA	NA	NA	NA	NA	NA	NA	NA	NA	NA	NA	NA	NA	NA	NA	NA
C1QBP	C7orf25	C5orf30	CANX	CAMSAP3	CCDC47	CCDC39	CEP19	CHORDC1	CLCN6	COMMD2	COMMD5	COL8A2	DCLRE1C	DHDDS	DKC1	EFNB1	GRIN1	HIBADH	HPS5	PTCH1	SEMA4B	SSX2IP	STK17B	TP53BP2	WWC1	VWA1	ZFP69	VWF	VPS37B	NA	NA	NA	NA	NA	NA	NA	NA	NA	NA	NA	NA	NA	NA	NA	NA	NA	NA	NA	NA
C1S	C7orf50	C5orf34	CAP2	CAMTA2	CCDC50	CCDC47	CEP250	CHPF	CLDN3	COMMD5	COMTD1	COLEC11	DCP1A	DHODH	DLAT	EGFL7	GRK5	HID1	HS3ST1	PTCH2	SEMA4G	ST13P4	STK32C	TP53TG1	XPNPEP3	VWA3B	ZFYVE26	WBP11P1	VPS45	NA	NA	NA	NA	NA	NA	NA	NA	NA	NA	NA	NA	NA	NA	NA	NA	NA	NA	NA	NA
C20orf194	C8orf34	C5orf51	CAPG	CAND1	CCDC51	CCDC50	CEP295	CHPF2	CLDN4	COPA	COPG1	COLGALT1	DCP2	DHPS	DLEU1	EGLN3	GRK6	HILPDA	HSD11B1L	PTDSS2	SEMA6B	ST20-MTHFS	STRBP	TP73	XRCC1	WASF3	ZGRF1	WDR19	VWA3B	NA	NA	NA	NA	NA	NA	NA	NA	NA	NA	NA	NA	NA	NA	NA	NA	NA	NA	NA	NA
C20orf27	C8orf37	C6orf120	CAPN1	CAND2	CCDC6	CCDC51	CEP350	CHRM2	CLEC11A	COPB1	COPG2	COMMD4	DCT	DHRS3	DLG2	EHD3	GRPEL2	HINFP	HSDL1	PTER	SEMA6C	ST3GAL4	STX3	TPCN1	ZBTB17	WDR5	ZHX1	WDR46	WASF2	NA	NA	NA	NA	NA	NA	NA	NA	NA	NA	NA	NA	NA	NA	NA	NA	NA	NA	NA	NA
C2CD2	C8orf37-AS1	C6orf226	CAPN10	CANT1	CCDC61	CCDC6	CEP41	CHRM4	CLEC16A	COPB2	COPRS	COMMD5	DCTN5	DHRS7B	DLG3	EID2B	GRWD1	HIP1R	HSF2BP	PTGR2	SENP1	ST3GAL6	STXBP5L	TPCN2	ZBTB25	WDR62	ZKSCAN2	WDR59	WBP1	NA	NA	NA	NA	NA	NA	NA	NA	NA	NA	NA	NA	NA	NA	NA	NA	NA	NA	NA	NA
C2CD2L	C8orf44-SGK3	C6orf47	CAPN14	CAP2	CCDC66	CCDC61	CEP44	CHRNA7	CLHC1	COPG1	COPS2	COMMD7	DCUN1D3	DHX16	DLG4	EIF1	GSR	HIPK1	HSP90AB1	PTHLH	SERHL	STAG1	SUCLG2	TPM3	ZBTB39	WDR73	ZKSCAN4	WDR62	WBP1L	NA	NA	NA	NA	NA	NA	NA	NA	NA	NA	NA	NA	NA	NA	NA	NA	NA	NA	NA	NA
C2CD4A	C8orf48	C6orf52	CAPN15	CAPN10	CCDC71	CCDC66	CEP57L1	CHRNB2	CLIC1	COPG2	COPS7A	COMTD1	DCUN1D4	DHX34	DLG5	EIF1AD	GSTO2	HIPK1-AS1	HSPA14	PTK7	SERINC2	STAG2	SUFU	TPP2	ZBTB44	WDR81	ZKSCAN8	WDR89	WDR5	NA	NA	NA	NA	NA	NA	NA	NA	NA	NA	NA	NA	NA	NA	NA	NA	NA	NA	NA	NA
C2CD4B	C8orf58	C6orf62	CAPN2	CAPN14	CCDC71L	CCDC71	CEP63	CHST1	CLIC3	COPS2	COPS7B	COPG1	DCUN1D5	DHX35	DLGAP1	EIF1AX	GTF2F1	HLA-J	HSPB8	PTPN13	SERPINB7	STARD13	SULF2	TPX2	ZBTB46	WDR83	ZNF112	WDYHV1	WDR81	NA	NA	NA	NA	NA	NA	NA	NA	NA	NA	NA	NA	NA	NA	NA	NA	NA	NA	NA	NA
C2CD5	C8orf82	C6orf89	CAPN5	CAPN15	CCDC74A	CCDC71L	CEP83	CHST12	CLIC4	COPZ1	COQ10A	COPG2	DDAH1	DHX37	DLGAP2	EIF1AY	GTF2F2	HM13	HSPBAP1	PTPN23	SERTAD1	STK24	SUSD1	TRAF3	ZBTB47	WIPI1	ZNF132	WHAMM	WDR91	NA	NA	NA	NA	NA	NA	NA	NA	NA	NA	NA	NA	NA	NA	NA	NA	NA	NA	NA	NA
C2orf15	C8orf88	C7orf26	CAPN7	CAPN5	CCDC77	CCDC74A	CEP85	CHST15	CLIP2	COQ10A	COQ4	COPRS	DDB1	DHX8	DLGAP3	EIF1B	GTF2H1	HMBS	HSPD1	PTPRB	SERTAD3	STK35	SUSD6	TRAM2-AS1	ZC3HC1	WNK2	ZNF160	WIPF3	WTAP	NA	NA	NA	NA	NA	NA	NA	NA	NA	NA	NA	NA	NA	NA	NA	NA	NA	NA	NA	NA
C2orf42	C9orf129	C7orf50	CAPNS1	CAPN7	CCDC85A	CCDC77	CEP85L	CHST8	CLK2	COQ10B	COQ9	COPS2	DDI2	DIAPH1	DLGAP4	EIF2S3	GTF2H2C	HMG20B	HSPE1-MOB4	PTPRO	SESN2	STK39	SUV39H2	TRAPPC11	ZCCHC14	WNT9A	ZNF165	WIZ	XAB2	NA	NA	NA	NA	NA	NA	NA	NA	NA	NA	NA	NA	NA	NA	NA	NA	NA	NA	NA	NA
C2orf49	C9orf16	C8orf37	CAPRIN1	CAPNS1	CCDC85B	CCDC85B	CEP89	CHST9	CLK3	COQ2	CORO1A	COPS7A	DDIT3	DIAPH2	DLK2	EIF3A	GTF3C1	HMGA1	HYOU1	PTPRU	SETD4	STON2	SYN3	TRAPPC9	ZDHHC9	WSB1	ZNF175	WNT9A	XKR6	NA	NA	NA	NA	NA	NA	NA	NA	NA	NA	NA	NA	NA	NA	NA	NA	NA	NA	NA	NA
C2orf68	C9orf40	C8orf44-SGK3	CAPRIN2	CAPRIN2	CCDC88A	CCDC86	CEP95	CHSY1	CLK4	COQ3	COTL1	COPS7B	DDIT4	DICER1	DMAP1	EIF3B	GTF3C2	HMGB2	IBTK	PURB	SEZ6L2	STRN	SYT14	TRIL	ZEB1-AS1	WWC1	ZNF189	WSCD1	XPC	NA	NA	NA	NA	NA	NA	NA	NA	NA	NA	NA	NA	NA	NA	NA	NA	NA	NA	NA	NA
C2orf69	C9orf72	C8orf48	CAPZA1	CAPZA1	CCDC88B	CCDC88A	CEPT1	CHTOP	CLMN	COQ4	COX10	COPZ1	DDTL	DIDO1	DMD	EIF3D	GTF3C5	HMGN1	ICA1L	PUS1	SF3A2	STT3A	SYT17	TRIM3	ZFHX4-AS1	WWP2	ZNF2	WTAP	YDJC	NA	NA	NA	NA	NA	NA	NA	NA	NA	NA	NA	NA	NA	NA	NA	NA	NA	NA	NA	NA
C2orf76	C9orf78	C8orf58	CARF	CAPZA2	CCDC9	CCDC88B	CERK	CHUK	CLN3	COQ5	COX18	COQ10B	DDX1	DIMT1	DMTF1	EIF3J	GTPBP1	HMGN2	ICE1	PUS10	SF3B4	STT3B	SYT3	TRIM4	ZFP2	XIST	ZNF200	WWP2	YES1	NA	NA	NA	NA	NA	NA	NA	NA	NA	NA	NA	NA	NA	NA	NA	NA	NA	NA	NA	NA
C2orf81	C9orf85	C8orf82	CARM1	CARD6	CCDC92	CCDC9	CERS2	CIB2	CLN5	COQ6	CPD	COQ4	DDX18	DIP2A	DMTN	EIF4A1	GTPBP2	HMGXB3	ICE2	PUS7L	SFI1	STX12	SYTL2	TRIM41	ZFP36	XKR4	ZNF211	XPO4	YIF1B	NA	NA	NA	NA	NA	NA	NA	NA	NA	NA	NA	NA	NA	NA	NA	NA	NA	NA	NA	NA
C2orf88	CA11	C8orf88	CARMIL2	CARF	CCDC93	CCDC91	CERS6	CIC	CLP1	COQ9	CPLX1	COQ5	DDX19A	DIP2B	DMWD	EIF4E	GTPBP4	HMOX2	ID1	PUSL1	SFXN5	STXBP5	TAB2	TRIM62	ZFP37	XPC	ZNF213	YBX1	YPEL1	NA	NA	NA	NA	NA	NA	NA	NA	NA	NA	NA	NA	NA	NA	NA	NA	NA	NA	NA	NA
C3orf14	CA2	C9orf129	CARMIL3	CARHSP1	CCDC96	CCDC93	CETN3	CINP	CLPP	CORO1A	CPLX2	COQ6	DDX21	DIRAS1	DMXL1	EIF4G1	GUCY1A2	HNRNPA1L2	ID2	PWP2	SGF29	STXBP5-AS1	TADA1	TRIM7	ZFP57	XPR1	ZNF219	ZBTB22	ZBTB39	NA	NA	NA	NA	NA	NA	NA	NA	NA	NA	NA	NA	NA	NA	NA	NA	NA	NA	NA	NA
C3orf18	CA5BP1	C9orf16	CARNMT1	CARM1	CCDC97	CCDC96	CFAP20	CIPC	CLPTM1	CORO1B	CPNE1	COQ9	DDX39B	DIS3L2	DNAJA3	EIF4G3	H6PD	HNRNPC	IDH2	PWWP2B	SGMS1	SUV39H2	TAF4	TRIT1	ZFP64	XXYLT1	ZNF22	ZBTB3	ZBTB43	NA	NA	NA	NA	NA	NA	NA	NA	NA	NA	NA	NA	NA	NA	NA	NA	NA	NA	NA	NA
C3orf38	CAAP1	C9orf40	CARS2	CARMIL2	CCM2	CCDC97	CFAP206	CITED1	CLPTM1L	CORO1C	CPNE2	CORO1A	DDX3X	DISP1	DNAJB1	EIF5A	HAGLR	HNRNPUL1	IER2	PXN	SGPP2	SUZ12	TAL2	TRMT2B	ZFP69	YOD1	ZNF234	ZBTB40	ZBTB45	NA	NA	NA	NA	NA	NA	NA	NA	NA	NA	NA	NA	NA	NA	NA	NA	NA	NA	NA	NA
C3orf52	CAB39	C9orf72	CARTPT	CARMIL3	CCM2L	CCK	CFAP44	CITED2	CLPX	CORO2A	CPNE7	CORO1B	DDX3Y	DKFZP434H168	DNAJB12	ELAC2	HAS3	HNRNPUL2-BSCL2	IFRD1	RAB11FIP1	SH3BP2	SVBP	TATDN2	TRMT61A	ZFX	ZBED3	ZNF239	ZCCHC12	ZBTB47	NA	NA	NA	NA	NA	NA	NA	NA	NA	NA	NA	NA	NA	NA	NA	NA	NA	NA	NA	NA
C3orf67	CABLES1	C9orf78	CASC2	CARNMT1	CCNA1	CCM2	CFAP52	CKAP4	CLSTN1	COX10	CPSF1	CORO2A	DDX42	DLEU1	DNAJB2	ELAVL2	HAT1	HOGA1	IFT43	RAB11FIP3	SH3GL1	SYNDIG1	TBC1D14	TRPS1	ZFYVE19	ZBED4	ZNF256	ZCCHC2	ZBTB48	NA	NA	NA	NA	NA	NA	NA	NA	NA	NA	NA	NA	NA	NA	NA	NA	NA	NA	NA	NA
C3orf80	CABLES2	C9orf85	CASC3	CARS2	CCNC	CCNA1	CFAP97	CKM	CLTA	COX15	CPSF2	COTL1	DDX46	DLG4	DNAJB5	ELAVL3	HAUS5	HOMEZ	IFT46	RAB32	SHANK3	SYNDIG1L	TBC1D23	TRRAP	ZFYVE9	ZBTB11	ZNF263	ZCCHC3	ZC3H18	NA	NA	NA	NA	NA	NA	NA	NA	NA	NA	NA	NA	NA	NA	NA	NA	NA	NA	NA	NA
C4orf33	CABP1	CA10	CASC4	CASC2	CCND3	CCNB1	CFL1P1	CKMT1A	CLUAP1	COX16	CPSF4	COX10	DDX47	DLGAP1	DNAJC11	ELAVL4	HAUS6	HOOK2	IFT81	RAB35	SHISA4	SYNE2	TBC1D2B	TSEN54	ZGPAT	ZBTB18	ZNF264	ZCWPW1	ZCCHC7	NA	NA	NA	NA	NA	NA	NA	NA	NA	NA	NA	NA	NA	NA	NA	NA	NA	NA	NA	NA
C4orf46	CACHD1	CA11	CASD1	CASC4	CCNDBP1	CCNB1IP1	CFLAR	CKMT2-AS1	CLUH	COX18	CPSF7	COX15	DDX49	DLGAP3	DNAJC14	ELK4	HAUS7	HOOK3	IGF2R	RAB37	SHPRH	SYT17	TBC1D8	TSHZ1	ZGRF1	ZBTB2	ZNF266	ZDHHC22	ZDHHC1	NA	NA	NA	NA	NA	NA	NA	NA	NA	NA	NA	NA	NA	NA	NA	NA	NA	NA	NA	NA
C5orf15	CACNA1A	CA2	CASK	CASD1	CCNE1	CCNC	CGREF1	CLASP1	CMAHP	CPB2-AS1	CPT1A	COX18	DDX5	DLGAP4	DNAJC16	ELMOD1	HBEGF	HOXA10	ILF3	RAB3GAP1	SIGIRR	SYTL2	TCF12	TSNAX-DISC1	ZKSCAN3	ZBTB22	ZNF284	ZDHHC9	ZDHHC24	NA	NA	NA	NA	NA	NA	NA	NA	NA	NA	NA	NA	NA	NA	NA	NA	NA	NA	NA	NA
C5orf22	CACNA1B	CA5B	CASKIN1	CASK	CCNF	CCNDBP1	CHAC2	CLASRP	CMC4	CPEB3	CPT1C	COX5B	DDX50	DLK2	DNAJC4	ELMSAN1	HCFC1	HOXA10-HOXA9	ILVBL	RAB40C	SIK2	SZRD1	TCF4	TSPAN11	ZKSCAN4	ZBTB41	ZNF302	ZFP82	ZDHHC5	NA	NA	NA	NA	NA	NA	NA	NA	NA	NA	NA	NA	NA	NA	NA	NA	NA	NA	NA	NA
C5orf24	CACNA1C	CA5BP1	CASP3	CASKIN1	CCNG1	CCNE1	CHAF1A	CLCN4	CMIP	CPEB4	CPT2	COX7B2	DDX52	DLL3	DNAJC5	ELOF1	HDAC6	HOXA4	IMPACT	RAB9A	SIM2	TAB3	TCOF1	TSPAN4	ZMAT4	ZBTB49	ZNF316	ZFPM1	ZFHX2	NA	NA	NA	NA	NA	NA	NA	NA	NA	NA	NA	NA	NA	NA	NA	NA	NA	NA	NA	NA
C5orf30	CACNA1D	CAAP1	CASP8AP2	CASP3	CCNG2	CCNF	CHAMP1	CLCN6	CMTM7	CPLX2	CPTP	CPB2-AS1	DDX55	DLST	DNAJC7	ELOVL6	HDAC7	HOXA6	IMPDH2	RAD18	SIN3A	TAF15	TDRD3	TSSC4	ZMYM1	ZC3H4	ZNF320	ZMAT1	ZFHX4-AS1	NA	NA	NA	NA	NA	NA	NA	NA	NA	NA	NA	NA	NA	NA	NA	NA	NA	NA	NA	NA
C5orf34	CACNA1H	CAB39	CAST	CASP8AP2	CCNH	CCNG2	CHCHD3	CLCN7	CMTR2	CPNE1	CRAMP1	CPD	DDX56	DMAP1	DNAJC8	ELP5	HDHD2	HOXA9	INF2	RAD51	SIPA1L1	TAF5L	TESK1	TST	ZMYND12	ZCCHC12	ZNF333	ZMYM3	ZFP3	NA	NA	NA	NA	NA	NA	NA	NA	NA	NA	NA	NA	NA	NA	NA	NA	NA	NA	NA	NA
C5orf51	CACNA2D2	CAB39L	CATSPER2P1	CAST	CCNI	CCNJL	CHCHD7	CLDN12	CNDP2	CPNE4	CRAT	CPEB2	DDX6	DMD	DNAJC9	EMC10	HEATR1	HOXB2	ING4	RAD54L2	SIRT6	TAF7	TET3	TSTD3	ZNF157	ZCWPW1	ZNF334	ZNF165	ZFP41	NA	NA	NA	NA	NA	NA	NA	NA	NA	NA	NA	NA	NA	NA	NA	NA	NA	NA	NA	NA
C6orf120	CACNA2D3	CABIN1	CATSPERG	CASZ1	CCNJL	CCNK	CHD1	CLDN4	CNEP1R1	CPNE7	CREB1	CPNE1	DEDD	DMPK	DNAL1	EMC4	HEATR6	HOXB6	INO80D	RAD9A	SIRT7	TAOK1	TGFBRAP1	TTC23L	ZNF16	ZDHHC22	ZNF337	ZNF182	ZMAT4	NA	NA	NA	NA	NA	NA	NA	NA	NA	NA	NA	NA	NA	NA	NA	NA	NA	NA	NA	NA
C6orf226	CACNB1	CABLES1	CAV1	CAT	CCNK	CCNL1	CHD2	CLIP1	CNFN	CPNE8	CREB3	CPNE2	DEF6	DMTF1	DNAL4	EMD	HECTD3	HOXB8	INPP5A	RAD9B	SLC10A3	TAOK2	THOC1	TTC30B	ZNF165	ZFAND4	ZNF35	ZNF200	ZMIZ2	NA	NA	NA	NA	NA	NA	NA	NA	NA	NA	NA	NA	NA	NA	NA	NA	NA	NA	NA	NA
C6orf47	CACNB3	CABLES2	CAV2	CATSPERG	CCNL1	CCNL2	CHD4	CLIP2	CNIH3	CPOX	CREB3L1	CPOX	DENND1A	DMXL1	DNASE1L1	EMG1	HECW2	HOXB9	INSIG1	RAI1	SLC16A7	TAPT1	TIAM1	TTC9C	ZNF18	ZFHX2	ZNF354A	ZNF211	ZMYM1	NA	NA	NA	NA	NA	NA	NA	NA	NA	NA	NA	NA	NA	NA	NA	NA	NA	NA	NA	NA
C6orf52	CACNB4	CABP1	CBFA2T2	CAV1	CCNL2	CCNT1	CHD5	CLK2	CNKSR2	CPSF2	CREB3L3	CPSF1	DENND1B	DNAH9	DNLZ	EML2	HELQ	HOXC6	INTS6	RALGAPA2	SLC22A23	TAX1BP3	TJP1	TTK	ZNF184	ZFHX4	ZNF354C	ZNF213	ZNF17	NA	NA	NA	NA	NA	NA	NA	NA	NA	NA	NA	NA	NA	NA	NA	NA	NA	NA	NA	NA
C6orf62	CACNG2	CABYR	CBFB	CAV2	CCNT1	CCNT2	CHD6	CLK4	CNKSR3	CPSF3	CREBBP	CPSF2	DENND2A	DNAJB5	DNM1	EML4	HERPUD2	HPCA	INTS7	RANBP3	SLC25A16	TBC1D2	TLE2	TTLL3	ZNF192P1	ZFHX4-AS1	ZNF358	ZNF213-AS1	ZNF18	NA	NA	NA	NA	NA	NA	NA	NA	NA	NA	NA	NA	NA	NA	NA	NA	NA	NA	NA	NA
C7orf25	CACNG3	CACHD1	CBL	CBFA2T2	CCNY	CCNY	CHD7	CLMN	CNN3	CPSF6	CREBZF	CPSF3	DENND3	DNAJC1	DNM2	EML6	HEXIM2	HPCAL4	IP6K1	RAP1GAP	SLC25A19	TBC1D5	TM6SF1	TUBGCP6	ZNF195	ZFP3	ZNF416	ZNF215	ZNF205	NA	NA	NA	NA	NA	NA	NA	NA	NA	NA	NA	NA	NA	NA	NA	NA	NA	NA	NA	NA
C8orf34	CACNG4	CACNA1A	CBLB	CBFB	CCNYL1	CCNYL1	CHD8	CLN3	CNNM2	CPSF7	CREG2	CPSF6	DENND4A	DNAJC14	DNMBP	EMP3	HEY1	HRH2	IPO11	RASA3	SLC25A35	TBC1D9	TMC6	TULP3	ZNF212	ZFP92	ZNF423	ZNF219	ZNF215	NA	NA	NA	NA	NA	NA	NA	NA	NA	NA	NA	NA	NA	NA	NA	NA	NA	NA	NA	NA
C8orf37	CACNG7	CACNA1B	CBLL1	CBL	CCP110	CCP110	CHD9	CLN6	CNOT1	CPT1A	CRELD1	CPSF7	DENND4B	DNAJC2	DNMT1	EMSY	HFE	HSCB	IPO13	RASA4CP	SLC25A37	TBL1X	TMEM132A	TYK2	ZNF221	ZFPL1	ZNF425	ZNF275	ZNF264	NA	NA	NA	NA	NA	NA	NA	NA	NA	NA	NA	NA	NA	NA	NA	NA	NA	NA	NA	NA
C8orf37-AS1	CACTIN	CACNA1C	CBLN4	CBLB	CCSAP	CCSAP	CHEK1	CLNS1A	CNOT10	CPTP	CRELD2	CPT2	DENND4C	DNAJC21	DNPEP	ENAH	HGH1	HSD17B8	IPO5P1	RASSF7	SLC26A6	TCEA1	TMEM150A	TYW1	ZNF227	ZFPM1	ZNF446	ZNF280B	ZNF275	NA	NA	NA	NA	NA	NA	NA	NA	NA	NA	NA	NA	NA	NA	NA	NA	NA	NA	NA	NA
C8orf44-SGK3	CACUL1	CACNA1D	CBR3	CBLL1	CCSER1	CCSER1	CHERP	CLOCK	CNOT3	CR1	CRIP2	CPTP	DET1	DNAJC28	DOC2B	ENDOD1	HGS	HSPA1B	IQCC	RAVER2	SLC2A6	TCEAL6	TMEM171	U2AF1L4	ZNF234	ZFX	ZNF462	ZNF304	ZNF304	NA	NA	NA	NA	NA	NA	NA	NA	NA	NA	NA	NA	NA	NA	NA	NA	NA	NA	NA	NA
C8orf48	CACYBP	CACNA1E	CBR4	CBR3	CCT2	CCSER2	CHFR	CLPP	CNOT4	CRACR2B	CRISPLD2	CR1L	DEXI	DNAJC4	DOCK3	ENG	HHATL	HSPA1L	IQSEC3	RBBP6	SLC2A8	TCP11L1	TMEM175	UACA	ZNF24	ZFYVE21	ZNF510	ZNF319	ZNF333	NA	NA	NA	NA	NA	NA	NA	NA	NA	NA	NA	NA	NA	NA	NA	NA	NA	NA	NA	NA
C8orf58	CAD	CACNA1H	CBWD1	CBR4	CCT4	CCT2	CHIC1	CLPTM1	CNOT6	CREB1	CRKL	CRACR2B	DGKH	DNAJC7	DOCK4	ENHO	HIBCH	HYI	IRF1	RBBP8	SLC35A4	TDRD3	TMEM178A	UBALD1	ZNF256	ZKSCAN5	ZNF540	ZNF326	ZNF347	NA	NA	NA	NA	NA	NA	NA	NA	NA	NA	NA	NA	NA	NA	NA	NA	NA	NA	NA	NA
C8orf82	CADM1	CACNA2D1	CBWD6	CBWD1	CCT5	CCZ1	CHIC2	CLPTM1L	CNOT8	CREB3	CRLS1	CRAMP1	DHPS	DNAJC9	DOCK8	ENOX1	HID1	HYLS1	IRF2BP2	RBM12	SLC35C2	TDRD7	TMEM263	UBAP1L	ZNF266	ZMAT4	ZNF547	ZNF329	ZNF397	NA	NA	NA	NA	NA	NA	NA	NA	NA	NA	NA	NA	NA	NA	NA	NA	NA	NA	NA	NA
C8orf88	CADM2	CACNA2D2	CBX1	CBWD6	CCT6B	CCZ1B	CHID1	CLPX	CNPY1	CREB3L1	CRMP1	CRAT	DHRS3	DNAL1	DOHH	ENPP1	HIP1R	HYOU1	IRF2BPL	RBM14	SLC35E4	TENM3	TMEM39A	UBE2T	ZNF274	ZNF133	ZNF552	ZNF334	ZNF428	NA	NA	NA	NA	NA	NA	NA	NA	NA	NA	NA	NA	NA	NA	NA	NA	NA	NA	NA	NA
C9orf40	CADM3	CACNB1	CBX2	CBX1	CCT7	CD109	CHKA	CLSTN3	CNR1	CREB3L2	CROCC	CREB1	DHRS7B	DNAL4	DOK5	ENTPD4	HIPK1-AS1	ID2	IRGQ	RBM38	SLC38A10	TENM4	TMEM56	UBIAD1	ZNF284	ZNF215	ZNF562	ZNF358	ZNF470	NA	NA	NA	NA	NA	NA	NA	NA	NA	NA	NA	NA	NA	NA	NA	NA	NA	NA	NA	NA
C9orf72	CADPS	CACNB2	CBX3	CBX2	CCZ1	CD163L1	CHMP2B	CLUAP1	CNST	CREBL2	CRTAC1	CREB3	DHX15	DNLZ	DOLPP1	EP300	HIPK2	ID3	IRS1	RBM41	SLC39A3	TEP1	TMEM62	UBXN8	ZNF286B	ZNF219	ZNF569	ZNF44	ZNF48	NA	NA	NA	NA	NA	NA	NA	NA	NA	NA	NA	NA	NA	NA	NA	NA	NA	NA	NA	NA
C9orf85	CADPS2	CACNB3	CBX4	CBX3	CCZ1B	CD1D	CHMP4B	CLUH	CNTN2	CREBRF	CRTAP	CREB3L1	DHX16	DNM2	DPAGT1	EPB41	HIVEP1	IDH2	ISCA1	RBM46	SLC39A7	TET2	TMIE	UCK1	ZNF316	ZNF239	ZNF579	ZNF449	ZNF487	NA	NA	NA	NA	NA	NA	NA	NA	NA	NA	NA	NA	NA	NA	NA	NA	NA	NA	NA	NA
CA2	CALCA	CACNB4	CBX5	CBX4	CD151	CD247	CHMP7	CLVS1	CNTN4	CREBZF	CRTC1	CREBBP	DHX30	DNMT1	DPF1	EPB41L1	HLCS	IDH3G	ISL2	RBM47	SLC41A3	TFDP2	TNFRSF19	UIMC1	ZNF317	ZNF263	ZNF580	ZNF462	ZNF496	NA	NA	NA	NA	NA	NA	NA	NA	NA	NA	NA	NA	NA	NA	NA	NA	NA	NA	NA	NA
CA5B	CALD1	CACNG2	CBX6	CBX5	CD163L1	CD276	CHN2	CLVS2	CNTN5	CREM	CRTC2	CREBZF	DHX34	DNMT3A	DPF2	EPB41L2	HM13	IER3	ISOC2	RBM6	SLC46A3	TGFBRAP1	TNFRSF1B	ULK3	ZNF324	ZNF335	ZNF582-AS1	ZNF473	ZNF511	NA	NA	NA	NA	NA	NA	NA	NA	NA	NA	NA	NA	NA	NA	NA	NA	NA	NA	NA	NA
CA5BP1	CALM1	CACNG3	CBX7	CBX7	CD164	CD2AP	CHORDC1	CMBL	CNTNAP2	CRK	CRTC3	CREG1	DHX36	DNPEP	DPF3	EPB41L4B	HMBS	IFI35	ITGA3	RCBTB2	SLC4A4	THBD	TNK2	UMPS	ZNF346	ZNF362	ZNF589	ZNF503	ZNF529	NA	NA	NA	NA	NA	NA	NA	NA	NA	NA	NA	NA	NA	NA	NA	NA	NA	NA	NA	NA
CAAP1	CALM2	CACNG4	CC2D1A	CC2D1A	CD1D	CD2BP2	CHP1	CMIP	COA1	CRLS1	CRY2	CREG2	DHX37	DOC2GP	DPH2	EPB41L5	HMG20A	IFT140	ITGA6	RCC1	SLC4A5	THUMPD3-AS1	TNRC6C	UNK	ZNF347	ZNF365	ZNF598	ZNF513	ZNF529-AS1	NA	NA	NA	NA	NA	NA	NA	NA	NA	NA	NA	NA	NA	NA	NA	NA	NA	NA	NA	NA
CAB39	CALM3	CACNG7	CC2D1B	CC2D1B	CD24	CD3G	CHPF	CMSS1	COA4	CROCC	CRYAB	CRELD2	DHX38	DOCK10	DPP9	EPC1	HMGB2	IFT172	ITGA9-AS1	RCCD1	SLC52A2	TIA1	TOB1	URI1	ZNF41	ZNF397	ZNF606	ZNF524	ZNF558	NA	NA	NA	NA	NA	NA	NA	NA	NA	NA	NA	NA	NA	NA	NA	NA	NA	NA	NA	NA
CABIN1	CALR	CACNG8	CC2D2A	CC2D2B	CD247	CD82	CHRM2	CMTM4	COA5	CROT	CRYBA2	CREM	DHX40	DOCK2	DPY19L1	EPC2	HMGN1	IFT27	ITGB1	REEP4	SLC6A13	TICAM2	TOB2	USE1	ZNF415	ZNF496	ZNF610	ZNF579	ZNF584	NA	NA	NA	NA	NA	NA	NA	NA	NA	NA	NA	NA	NA	NA	NA	NA	NA	NA	NA	NA
CABLES1	CALU	CACTIN	CC2D2B	CCAR1	CD276	CDADC1	CHRM4	CMTM7	COA6	CRTC2	CRYBG3	CRIP1	DHX8	DOCK4	DPY19L3	EPDR1	HMGN2	IGBP1	ITPR2	REEP6	SLC9A8	TIGD6	TOP1MT	USF1	ZNF436	ZNF503	ZNF658B	ZNF597	ZNF598	NA	NA	NA	NA	NA	NA	NA	NA	NA	NA	NA	NA	NA	NA	NA	NA	NA	NA	NA	NA
CABLES2	CALY	CACUL1	CCAR1	CCAR2	CD2AP	CDC123	CHRNB2	CMTR1	COASY	CRY1	CSAD	CRISPLD2	DIAPH1	DOCK6	DPYSL5	EPHA6	HNRNPC	IGLL3P	ITSN2	REXO4	SMARCD2	TIPARP	TOR1AIP1	USP27X	ZNF446	ZNF507	ZNF674	ZNF609	ZNF610	NA	NA	NA	NA	NA	NA	NA	NA	NA	NA	NA	NA	NA	NA	NA	NA	NA	NA	NA	NA
CABP1	CAMK1	CAD	CCAR2	CCDC102A	CD2BP2	CDC14B	CHST10	CMTR2	COG1	CRYBA2	CSGALNACT2	CROT	DIDO1	DOCK7	DR1	EPHA7	HNRNPH2	IKBKB	IZUMO2	RFC2	SMG9	TLE1	TP53BP1	USP28	ZNF470	ZNF512B	ZNF684	ZNF625	ZNF696	NA	NA	NA	NA	NA	NA	NA	NA	NA	NA	NA	NA	NA	NA	NA	NA	NA	NA	NA	NA
CABYR	CAMK1D	CADM1	CCDC106	CCDC107	CD46	CDC14C	CHST12	CNEP1R1	COG2	CRYGB	CSK	CRTAC1	DIP2C	DOCK8	DSN1	EPHX3	HNRNPKP3	IKZF5	JADE1	RFC4	SMIM11B	TLE4	TP53INP1	USP3	ZNF473	ZNF524	ZNF691	ZNF641	ZNF699	NA	NA	NA	NA	NA	NA	NA	NA	NA	NA	NA	NA	NA	NA	NA	NA	NA	NA	NA	NA
CACHD1	CAMK2A	CADM3	CCDC115	CCDC113	CD47	CDC16	CHST15	CNIH1	COG3	CSAD	CSNK1A1P1	CRTAP	DIS3	DOHH	DTD2	EPN1	HNRNPUL2-BSCL2	IL1RAP	JARID2	RFC5	SNAP23	TLK2	TPCN2	USP4	ZNF512	ZNF529-AS1	ZNF692	ZNF668	ZNF7	NA	NA	NA	NA	NA	NA	NA	NA	NA	NA	NA	NA	NA	NA	NA	NA	NA	NA	NA	NA
CACNA1A	CAMK2B	CADPS	CCDC12	CCDC115	CD59	CDC25A	CHST2	CNIH3	COG7	CSE1L	CSNK1D	CRTC1	DISP1	DOK5	DTNB	EPN2	HOOK2	IL1RAPL1	JMJD1C	RFX3	SNAP25-AS1	TLX3	TPK1	USP54	ZNF524	ZNF532	ZNF696	ZNF69	ZNF703	NA	NA	NA	NA	NA	NA	NA	NA	NA	NA	NA	NA	NA	NA	NA	NA	NA	NA	NA	NA
CACNA1B	CAMK2D	CADPS2	CCDC120	CCDC12	CD63	CDC25B	CHST7	CNKSR2	COG8	CSGALNACT1	CSNK1E	CRTC2	DKC1	DONSON	DTNBP1	EPSTI1	HOXA10	ILF2	JMY	RFX7	SNHG16	TM9SF2	TPP2	UTP3	ZNF527	ZNF558	ZNF7	ZNF720	ZNF710	NA	NA	NA	NA	NA	NA	NA	NA	NA	NA	NA	NA	NA	NA	NA	NA	NA	NA	NA	NA
CACNA1C	CAMK2G	CALCA	CCDC122	CCDC122	CD82	CDC27	CHST8	CNKSR3	COIL	CSGALNACT2	CSNK1G1	CRYBA2	DLEU1	DPAGT1	DTX2	ERBIN	HOXA10-AS	IMMP2L	JOSD1	RGS16	SNHG19	TMCC1	TPRA1	VASN	ZNF530	ZNF566	ZNF711	ZNF74	ZNF839	NA	NA	NA	NA	NA	NA	NA	NA	NA	NA	NA	NA	NA	NA	NA	NA	NA	NA	NA	NA
CACNA1D	CAMK2N2	CALCOCO2	CCDC125	CCDC125	CD83	CDC34	CHSY1	CNNM1	COL24A1	CSK	CSNK1G2	CRYBB3	DLG4	DPF1	DTX4	ERC1	HOXA10-HOXA9	IMP3	JOSD2	RHOBTB1	SNORA100	TMED5	TPX2	VASP	ZNF585A	ZNF574	ZNF76	ZNF76	ZNF888	NA	NA	NA	NA	NA	NA	NA	NA	NA	NA	NA	NA	NA	NA	NA	NA	NA	NA	NA	NA
CACNA1E	CAMKK1	CALD1	CCDC126	CCDC126	CD99L2	CDC37	CHSY3	CNNM2	COL2A1	CSMD3	CSNK2A2	CRYGB	DLGAP1	DPF3	DTYMK	ERC2	HOXA6	IMP4	JUN	RHOF	SNRNP200	TMEM106B	TRAF2	VPS11	ZNF593	ZNF576	ZNF771	ZNF774	ZSCAN1	NA	NA	NA	NA	NA	NA	NA	NA	NA	NA	NA	NA	NA	NA	NA	NA	NA	NA	NA	NA
CACNA1F	CAMKK2	CALM1	CCDC13	CCDC13	CDAN1	CDC37L1	CHTOP	CNNM3	COL6A1	CSNK1A1L	CSPG5	CSAD	DLGAP2	DPH2	DUBR	ERCC6	HOXA9	IMPDH1	JUNB	RHOG	SNX30	TMEM129	TRAF3IP2-AS1	VPS37B	ZNF597	ZNF596	ZNF772	ZNF775	ZSCAN23	NA	NA	NA	NA	NA	NA	NA	NA	NA	NA	NA	NA	NA	NA	NA	NA	NA	NA	NA	NA
CACNA1H	CAMSAP1	CALM3	CCDC130	CCDC130	CDC123	CDC40	CHUK	CNNM4	COL7A1	CSNK1A1P1	CSPP1	CSGALNACT1	DLGAP4	DPH6	DUSP10	ERCC6L2	HOXB2	INCENP	JUND	RHOT2	SNX32	TMEM131	TRAF4	VPS53	ZNF616	ZNF608	ZNF773	ZNF787	ZSCAN32	NA	NA	NA	NA	NA	NA	NA	NA	NA	NA	NA	NA	NA	NA	NA	NA	NA	NA	NA	NA
CACNA2D1	CAMSAP2	CALML4	CCDC134	CCDC134	CDC14B	CDC42BPB	CHURC1-FNTB	CNOT10	COL8A2	CSNK1E	CSRNP2	CSGALNACT2	DLST	DPH7	DUSP14	ERI3	HOXB4	ING1	JUP	RHOXF1	SNX8	TMEM132C	TRAF5	VPS9D1	ZNF618	ZNF618	ZNF778	ZNF804A	ZXDA	NA	NA	NA	NA	NA	NA	NA	NA	NA	NA	NA	NA	NA	NA	NA	NA	NA	NA	NA	NA
CACNA2D2	CAMSAP3	CALR	CCDC136	CCDC136	CDC14C	CDC42EP4	CIAO1	CNOT11	COMMD2	CSNK1G1	CSTF1	CSK	DMAP1	DPM1	DUSP23	ERLEC1	HOXB9	ING4	KANK1	RHPN2	SOCS7	TMEM132E	TRAF6	VWA3B	ZNF621	ZNF672	ZNF780B	ZPBP	ZYX	NA	NA	NA	NA	NA	NA	NA	NA	NA	NA	NA	NA	NA	NA	NA	NA	NA	NA	NA	NA
CACNB2	CAMTA1	CALU	CCDC137	CCDC137	CDC16	CDC42SE1	CIB2	CNOT2	COMMD4	CSNK1G2	CSTF2	CSMD3	DMD	DPP10	DUSP28	ERMAP	HOXC9	INGX	KANK2	RIBC1	SOGA1	TMEM150C	TRAM1	WDR13	ZNF623	ZNF680	ZNF782	ZRANB3	NA	NA	NA	NA	NA	NA	NA	NA	NA	NA	NA	NA	NA	NA	NA	NA	NA	NA	NA	NA	NA
CACNB4	CAMTA2	CALY	CCDC14	CCDC14	CDC26	CDC5L	CIC	CNOT3	COMMD5	CSNK1G3	CTBP1	CSNK1A1P1	DMTF1	DPP3	DUSP7	ERO1B	HOXD1	INO80	KANSL1	RIT1	SOHLH1	TMEM158	TRAPPC10	WDR37	ZNF668	ZNF687	ZNF787	ZSCAN32	NA	NA	NA	NA	NA	NA	NA	NA	NA	NA	NA	NA	NA	NA	NA	NA	NA	NA	NA	NA	NA
CACNG3	CAND1	CAMK1	CCDC146	CCDC146	CDC27	CDC7	CIPC	CNOT6	COMMD6	CSNK2A1	CTBP2	CSNK1E	DMTN	DPP9	DUSP8	ERRFI1	HPCAL1	INO80B	KANSL1L	RNASEH2A	SORBS3	TMEM168	TRIAP1	WDR46	ZNF671	ZNF720	ZNF813	ZW10	NA	NA	NA	NA	NA	NA	NA	NA	NA	NA	NA	NA	NA	NA	NA	NA	NA	NA	NA	NA	NA
CACNG4	CAND2	CAMK1D	CCDC149	CCDC148	CDC34	CDCA3	CIR1	CNOT6L	COMT	CSPP1	CTDP1	CSNK1G1	DMWD	DPYD	DVL1	ESCO1	HPS1	INO80D	KAT2B	RNASEH2B	SOX5	TMEM181	TRIM33	WDR55	ZNF691	ZNF766	ZNF839	ZWINT	NA	NA	NA	NA	NA	NA	NA	NA	NA	NA	NA	NA	NA	NA	NA	NA	NA	NA	NA	NA	NA
CACNG7	CANT1	CAMK2A	CCDC151	CCDC149	CDC37	CDCA4	CISD2	CNOT8	COMTD1	CSRNP3	CTDSPL2	CSNK1G2	DMXL2	DPYSL4	DVL2	ESPN	HRH1	INPP5B	KAT5	RNF138	SP100	TMEM185A	TRIM41	WDR81	ZNF696	ZNF77	ZNF841	NA	NA	NA	NA	NA	NA	NA	NA	NA	NA	NA	NA	NA	NA	NA	NA	NA	NA	NA	NA	NA	NA
CACTIN	CANX	CAMK2B	CCDC154	CCDC151	CDC37L1	CDH1	CITED1	CNPPD1	COPA	CSRP1	CTF1	CSPP1	DNAH7	DR1	DVL3	ESRRG	HS3ST1	INSM2	KAT6A	RNF165	SP2	TMEM218	TRIM52	WDR83	ZNF740	ZNF775	ZNF862	NA	NA	NA	NA	NA	NA	NA	NA	NA	NA	NA	NA	NA	NA	NA	NA	NA	NA	NA	NA	NA	NA
CACUL1	CAP1	CAMK2D	CCDC157	CCDC154	CDC40	CDH11	CITED2	CNPY1	COPB2	CSTF1	CTH	CSRNP1	DNAJA1	DRG2	DYRK1B	ESYT3	HS6ST3	INTS3	KAT6B	RNF166	SP4	TMEM242	TRIOBP	WSCD1	ZNF749	ZNF787	ZNF879	NA	NA	NA	NA	NA	NA	NA	NA	NA	NA	NA	NA	NA	NA	NA	NA	NA	NA	NA	NA	NA	NA
CACYBP	CAP2	CAMK2G	CCDC159	CCDC157	CDC42	CDH12	CIZ1	CNPY2	COPE	CSTF2	CTHRC1	CSTF1	DNAJA1P5	DRGX	DYRK3	ETAA1	HSP90B1	INTS5	KATNA1	RNF31	SPAG8	TMEM47	TRMT61B	XKR7	ZNF773	ZNF791	ZNF883	NA	NA	NA	NA	NA	NA	NA	NA	NA	NA	NA	NA	NA	NA	NA	NA	NA	NA	NA	NA	NA	NA
CADM1	CAPG	CAMK2N2	CCDC160	CCDC159	CDC42BPA	CDH18	CKAP2	CNPY3	COPG1	CSTF2T	CTIF	CSTF2	DNAJA2	DSCAM	E2F3	ETF1	HSP90B2P	INTU	KATNAL2	RNPEPL1	SPATA13	TMEM51	TRPS1	XRCC4	ZNF780A	ZNF793	ZNF891	NA	NA	NA	NA	NA	NA	NA	NA	NA	NA	NA	NA	NA	NA	NA	NA	NA	NA	NA	NA	NA	NA
CADM4	CAPN1	CAMK4	CCDC171	CCDC160	CDC42BPB	CDH22	CKMT1A	CNR1	COPG2	CSTF3	CTNNA3	CSTF2T	DNAJA3	DSN1	E2F4	ETV1	HSPB8	IP6K1	KAZN	RP2	SPATA22	TMEM65	TRRAP	YES1	ZNF782	ZNF813	ZNFX1	NA	NA	NA	NA	NA	NA	NA	NA	NA	NA	NA	NA	NA	NA	NA	NA	NA	NA	NA	NA	NA	NA
CADPS	CAPN10	CAMKK1	CCDC173	CCDC167	CDC42EP3	CDHR1	CKMT2-AS1	CNTFR	COPS5	CTAGE7P	CTNNAL1	CSTF3	DNAJA4	DSP	E2F6	ETV2	HSPBP1	IPO13	KBTBD11-OT1	RPAP1	SPATA33	TMEM98	TRUB1	ZBED4	ZNF783	ZNF821	ZNHIT2	NA	NA	NA	NA	NA	NA	NA	NA	NA	NA	NA	NA	NA	NA	NA	NA	NA	NA	NA	NA	NA	NA
CADPS2	CAPN14	CAMKK2	CCDC174	CCDC171	CDC42EP4	CDHR3	CKS2	CNTLN	COPS7A	CTBP1	CTNNBIP1	CTAGE7P	DNAJB1	DSTYK	E4F1	EVI5L	HSPD1	IQCB1	KBTBD3	RPGR	SPATA5L1	TMOD2	TSHZ1	ZBTB14	ZNF787	ZNF827	ZPBP	NA	NA	NA	NA	NA	NA	NA	NA	NA	NA	NA	NA	NA	NA	NA	NA	NA	NA	NA	NA	NA	NA
CALCA	CAPN15	CAMKMT	CCDC175	CCDC173	CDC42SE1	CDK10	CLASRP	CNTN4	COPS7B	CTBP2	CTNNBL1	CTBP2	DNAJB14	DTD2	EAF1	EXD2	HTR5A	IRF2	KCNA6	RPIA	SPATA6L	TMSB4X	TSNARE1	ZBTB22	ZNF805	ZNF83	ZRANB3	NA	NA	NA	NA	NA	NA	NA	NA	NA	NA	NA	NA	NA	NA	NA	NA	NA	NA	NA	NA	NA	NA
CALCOCO1	CAPN5	CAMSAP1	CCDC18-AS1	CCDC174	CDC42SE2	CDK11B	CLCN3	CNTNAP4	COPZ1	CTDNEP1	CTNND2	CTCF	DNAJB2	DTNB	EARS2	EXO1	HUS1	IRF2BP1	KCNAB2	RPL22L1	SPECC1	TMTC2	TSPAN12	ZBTB25	ZNF821	ZSCAN20	ZSCAN16	NA	NA	NA	NA	NA	NA	NA	NA	NA	NA	NA	NA	NA	NA	NA	NA	NA	NA	NA	NA	NA	NA
CALCRL	CAPN7	CAMSAP2	CCDC181	CCDC175	CDC7	CDK12	CLCN4	CNTROB	COQ3	CTDP1	CTNS	CTDNEP1	DNAJB4	DTX2	EBF2	EXOC1	ICA1	IRF2BPL	KCNJ4	RPL32	SPHK1	TMTC4	TSSC4	ZBTB26	ZNF846	ZSCAN23	ZSCAN9	NA	NA	NA	NA	NA	NA	NA	NA	NA	NA	NA	NA	NA	NA	NA	NA	NA	NA	NA	NA	NA	NA
CALD1	CAPNS1	CAMSAP3	CCDC184	CCDC18-AS1	CDC73	CDK13	CLCN5	COA1	COQ4	CTDSP2	CTPS2	CTDP1	DNAJB5	DTX3	EBF4	EXOC2	ICK	IRF3	KCNJ8	RPL7L1	SPHK2	TNFAIP8L2	TTC38	ZBTB39	ZNF879	ZSWIM5	ZSWIM8	NA	NA	NA	NA	NA	NA	NA	NA	NA	NA	NA	NA	NA	NA	NA	NA	NA	NA	NA	NA	NA	NA
CALM2	CAPRIN1	CAMTA2	CCDC186	CCDC181	CDCA8	CDK16	CLCN6	COA4	COQ6	CTDSPL2	CTSF	CTDSP2	DNAJB6	DTX3L	ECE2	EXOC4	IDH3A	IRS1	KCNMB3	RPRD1B	SPNS1	TNFRSF11A	TTYH3	ZBTB43	ZNHIT2	ZSWIM6	ZW10	NA	NA	NA	NA	NA	NA	NA	NA	NA	NA	NA	NA	NA	NA	NA	NA	NA	NA	NA	NA	NA	NA
CALM3	CAPRIN2	CAND1	CCDC22	CCDC184	CDH1	CDK17	CLCN7	COA5	COQ9	CTIF	CTSH	CTDSPL2	DNAJB9	DTX4	ECI1	EXOC6	IDNK	ISL2	KCNQ5	RPS11	SPOPL	TNFRSF19	TUB	ZBTB48	ZNRF2	ZW10	ZZEF1	NA	NA	NA	NA	NA	NA	NA	NA	NA	NA	NA	NA	NA	NA	NA	NA	NA	NA	NA	NA	NA	NA
CALML4	CAPZA1	CAND2	CCDC28B	CCDC186	CDH11	CDK18	CLEC16A	COA7	CORO1A	CTNNA1	CTSK	CTIF	DNAJC1	DTYMK	ECSIT	EXOC7	IER2	ITCH	KCTD1	RPS8	SPRN	TNFSF9	TUBA8	ZBTB8A	ZSCAN12	ZWILCH	NA	NA	NA	NA	NA	NA	NA	NA	NA	NA	NA	NA	NA	NA	NA	NA	NA	NA	NA	NA	NA	NA	NA
CALU	CAPZA2	CANT1	CCDC3	CCDC191	CDH2	CDK19	CLGN	COG1	CORO1B	CTNNA3	CTTN	CTNNAL1	DNAJC10	DUS1L	EDC3	EXOSC2	IER3	ITGA6	KCTD11	RPUSD1	SPRTN	TNPO1	TUBGCP6	ZC3H4	ZSCAN20	ZXDB	NA	NA	NA	NA	NA	NA	NA	NA	NA	NA	NA	NA	NA	NA	NA	NA	NA	NA	NA	NA	NA	NA	NA
CALY	CAPZB	CANX	CCDC30	CCDC22	CDH22	CDK2AP1	CLHC1	COG2	CORO1C	CTNNBIP1	CTTNBP2	CTNNBIP1	DNAJC14	DUSP10	EDC4	EXT1	IFT140	ITPKC	KCTD21	RPUSD4	SPRY4	TNRC6A	TWF1	ZCCHC14	ZSCAN21	NA	NA	NA	NA	NA	NA	NA	NA	NA	NA	NA	NA	NA	NA	NA	NA	NA	NA	NA	NA	NA	NA	NA	NA
CAMK1	CARD19	CAP1	CCDC34	CCDC25	CDH3	CDK4	CLIC4	COG3	CORO2A	CTNNBL1	CTTNBP2NL	CTNNBL1	DNAJC2	DUSP14	EDEM2	EXTL1	IFT43	IZUMO2	KCTD5	RRBP1	SPSB2	TNRC6B	TWIST1	ZFHX4-AS1	ZSCAN23	NA	NA	NA	NA	NA	NA	NA	NA	NA	NA	NA	NA	NA	NA	NA	NA	NA	NA	NA	NA	NA	NA	NA	NA
CAMK1D	CARF	CAP2	CCDC39	CCDC3	CDH7	CDK5R2	CLINT1	COG4	CORO6	CTNND1	CTXN2	CTR9	DNAJC24	DUSP18	EDEM3	EXTL3	IFT81	JAM3	KCTD6	RRH	SPSB3	TNRC6C	TXLNG	ZFP2	ZSCAN25	NA	NA	NA	NA	NA	NA	NA	NA	NA	NA	NA	NA	NA	NA	NA	NA	NA	NA	NA	NA	NA	NA	NA	NA
CAMK2B	CARHSP1	CAPG	CCDC43	CCDC43	CDH8	CDK5RAP1	CLIP1	COG6	COX10	CTNND2	CUEDC1	CTSF	DNAJC4	DUSP19	EDRF1	EYA3	IGF2R	JPH4	KDELR3	RRP15	SRC	TNS1	TYW1	ZFP36	NA	NA	NA	NA	NA	NA	NA	NA	NA	NA	NA	NA	NA	NA	NA	NA	NA	NA	NA	NA	NA	NA	NA	NA	NA
CAMK2D	CARM1	CAPN1	CCDC47	CCDC47	CDH9	CDK5RAP2	CLIP4	COG7	COX15	CTPS2	CUL7	CTTN	DNAJC5	DUSP28	EEF1A1	EZH1	IKBKB	JUN	KDM2B	RRP36	SREBF1	TNS3	UAP1	ZFP64	NA	NA	NA	NA	NA	NA	NA	NA	NA	NA	NA	NA	NA	NA	NA	NA	NA	NA	NA	NA	NA	NA	NA	NA	NA
CAMK2N2	CARMIL2	CAPN10	CCDC50	CCDC50	CDIP1	CDK5RAP3	CLK1	COG8	COX16	CTR9	CUL9	CTTNBP2NL	DNAJC6	DUSP7	EEF1A2	EZR	IKBKG	JUNB	KDM4B	RSBN1L	SREK1	TOB1	UBALD1	ZGPAT	NA	NA	NA	NA	NA	NA	NA	NA	NA	NA	NA	NA	NA	NA	NA	NA	NA	NA	NA	NA	NA	NA	NA	NA	NA
CAMK4	CARMIL3	CAPN14	CCDC51	CCDC51	CDIPT	CDK6	CLK2	COL11A1	COX19	CTSK	CUTC	CUEDC1	DNAJC7	DVL3	EEF1D	F12	IL18BP	JUP	KDM4C	RSPRY1	SRFBP1	TOMM5	UBALD2	ZKSCAN4	NA	NA	NA	NA	NA	NA	NA	NA	NA	NA	NA	NA	NA	NA	NA	NA	NA	NA	NA	NA	NA	NA	NA	NA	NA
CAMKK1	CARNMT1	CAPN15	CCDC61	CCDC6	CDK10	CDK7	CLK3	COL15A1	COX20	CTTN	CUX1	CUL7	DNLZ	DYDC1	EEF1G	FAAP20	IL1RAPL1	KANSL1	KDM6A	RTN4R	SRPK3	TOP1MT	UBE2E1	ZMAT4	NA	NA	NA	NA	NA	NA	NA	NA	NA	NA	NA	NA	NA	NA	NA	NA	NA	NA	NA	NA	NA	NA	NA	NA	NA
CAMKK2	CARS2	CAPN5	CCDC66	CCDC61	CDK11B	CDK8	CLK4	COL2A1	COX6A1	CTTNBP2	CWC22	CUL9	DNM2	DYM	EEF2	FADS2	IL31RA	KANSL1L	KIAA0232	RUBCN	SRRT	TP53BP2	UBE2E3	ZNF112	NA	NA	NA	NA	NA	NA	NA	NA	NA	NA	NA	NA	NA	NA	NA	NA	NA	NA	NA	NA	NA	NA	NA	NA	NA
CAMLG	CASC2	CAPN7	CCDC68	CCDC68	CDK13	CDK9	CLMN	COL4A2	COX8A	CTTNBP2NL	CWF19L1	CUTA	DNMBP	DYRK1A	EEF2K	FAM104A	IL6ST	KANTR	KIAA0355	RWDD2A	SS18	TP53I11	UBN1	ZNF132	NA	NA	NA	NA	NA	NA	NA	NA	NA	NA	NA	NA	NA	NA	NA	NA	NA	NA	NA	NA	NA	NA	NA	NA	NA
CAMSAP1	CASC4	CAPNS1	CCDC71	CCDC71	CDK14	CDKAL1	CLN3	COL6A1	CPB2-AS1	CTXN2	CXADR	CUTC	DNMT1	DYRK1B	EFCAB14	FAM107B	ILF2	KAT5	KIAA0513	RWDD4	SSC4D	TP53INP1	UBP1	ZNF146	NA	NA	NA	NA	NA	NA	NA	NA	NA	NA	NA	NA	NA	NA	NA	NA	NA	NA	NA	NA	NA	NA	NA	NA	NA
CAMSAP2	CASD1	CAPRIN1	CCDC71L	CCDC71L	CDK16	CDKL2	CLNS1A	COL7A1	CPD	CUEDC1	CXCR4	CUX1	DNMT3A	DYRK2	EFCAB5	FAM110A	IMMP2L	KAT8	KIAA0556	RXRA	SSR2	TP73	UBR5	ZNF157	NA	NA	NA	NA	NA	NA	NA	NA	NA	NA	NA	NA	NA	NA	NA	NA	NA	NA	NA	NA	NA	NA	NA	NA	NA
CAMSAP3	CASK	CAPRIN2	CCDC77	CCDC74A	CDK17	CDKL3	CLOCK	COL8A2	CPLX1	CUL1	CXorf38	CWC22	DNPEP	DYSF	EFEMP2	FAM111A	IMPA1	KATNAL2	KIAA0895	S100A2	ST3GAL2	TRAF3	UGDH	ZNF160	NA	NA	NA	NA	NA	NA	NA	NA	NA	NA	NA	NA	NA	NA	NA	NA	NA	NA	NA	NA	NA	NA	NA	NA	NA
CAMTA1	CASKIN1	CAPZA1	CCDC84	CCDC77	CDK18	CDKL5	CLP1	COLGALT1	CPNE1	CUL2	CXorf40B	CWC25	DNTTIP2	DZIP1	EFHC1	FAM118B	IMPACT	KATNB1	KIAA0895L	S100B	ST6GALNAC4	TRAF3IP1	UHRF1BP1	ZNF174	NA	NA	NA	NA	NA	NA	NA	NA	NA	NA	NA	NA	NA	NA	NA	NA	NA	NA	NA	NA	NA	NA	NA	NA	NA
CAMTA2	CASP3	CARD19	CCDC85C	CCDC82	CDK19	CDKN1A	CLPP	COLGALT2	CPNE2	CUL4A	CXorf56	CWC27	DOCK2	E2F1	EFNA1	FAM120B	IMPDH1	KAZN	KIAA1143	SAC3D1	ST6GALNAC5	TRAF6	UHRF2	ZNF192P1	NA	NA	NA	NA	NA	NA	NA	NA	NA	NA	NA	NA	NA	NA	NA	NA	NA	NA	NA	NA	NA	NA	NA	NA	NA
CAND1	CASP8AP2	CARD6	CCDC86	CCDC85A	CDK2AP1	CDKN1B	CLPTM1L	COMMD2	CPNE4	CUL4B	CXXC1	CWF19L2	DOCK4	E2F3	EFNB1	FAM120C	INAFM1	KBTBD12	KIAA1217	SAMD10	STARD5	TRAM1	UNC119B	ZNF197	NA	NA	NA	NA	NA	NA	NA	NA	NA	NA	NA	NA	NA	NA	NA	NA	NA	NA	NA	NA	NA	NA	NA	NA	NA
CAND2	CAST	CARF	CCDC88A	CCDC85B	CDK2AP2	CDKN2A	CLPX	COMMD5	CPNE5	CUL7	CXXC5	CXorf38	DOCK8	E2F4	EFR3B	FAM122C	INCENP	KBTBD8	KIAA1324L	SAMD4B	STAT5B	TRAM2	UNC5C	ZNF205	NA	NA	NA	NA	NA	NA	NA	NA	NA	NA	NA	NA	NA	NA	NA	NA	NA	NA	NA	NA	NA	NA	NA	NA	NA
CANT1	CASZ1	CARHSP1	CCDC88B	CCDC85C	CDK5R1	CDKN2AIP	CLTA	COMTD1	CPSF1	CUTA	CYB561	CXorf40B	DOCK9	E4F1	EFTUD2	FAM126B	ING1	KCND1	KIAA2013	SAP130	STC1	TRAPPC10	USP24	ZNF212	NA	NA	NA	NA	NA	NA	NA	NA	NA	NA	NA	NA	NA	NA	NA	NA	NA	NA	NA	NA	NA	NA	NA	NA	NA
CANX	CATSPERG	CARM1	CCDC9	CCDC86	CDK5R2	CDKN2AIPNL	CLTC	COPA	CPSF2	CUTC	CYB561A3	CXorf56	DPAGT1	EBAG9	EGFL7	FAM135A	ING2	KCNH1	KIDINS220	SARM1	STK10	TRAPPC8	USP25	ZNF213	NA	NA	NA	NA	NA	NA	NA	NA	NA	NA	NA	NA	NA	NA	NA	NA	NA	NA	NA	NA	NA	NA	NA	NA	NA
CAP1	CAV1	CARMIL2	CCDC93	CCDC88A	CDK5RAP2	CDKN2B	CLUAP1	COPB1	CPSF3	CUX1	CYB561D1	CXXC1	DPF1	EBF2	EHD1	FAM13B	ING4	KCNH2	KIF13B	SARS2	STK11	TRIB2	USP27X	ZNF213-AS1	NA	NA	NA	NA	NA	NA	NA	NA	NA	NA	NA	NA	NA	NA	NA	NA	NA	NA	NA	NA	NA	NA	NA	NA	NA
CAP2	CAV2	CARMIL3	CCDC96	CCDC88B	CDK5RAP3	CDKN3	CLUH	COPG1	CPSF6	CWC22	CYB5D1	CYB561	DPF3	EBF3	EHD4	FAM149B1	ING5	KCNH6	KIF1A	SASS6	STK36	TRIM2	USP42	ZNF221	NA	NA	NA	NA	NA	NA	NA	NA	NA	NA	NA	NA	NA	NA	NA	NA	NA	NA	NA	NA	NA	NA	NA	NA	NA
CAPG	CBFA2T2	CARNMT1	CCDC97	CCDC9	CDK6	CDO1	CLVS2	COPG2	CPSF7	CWC25	CYB5R1	CYB561A3	DPH2	EBF4	EHMT1	FAM155A	INIP	KCNIP1	KIF1B	SAV1	STRIP1	TRIM24	USP6NL	ZNF223	NA	NA	NA	NA	NA	NA	NA	NA	NA	NA	NA	NA	NA	NA	NA	NA	NA	NA	NA	NA	NA	NA	NA	NA	NA
CAPN10	CBFB	CARNS1	CCHCR1	CCDC91	CDK7	CDON	CMAHP	COPS2	CPT1A	CWC27	CYB5R2	CYB561D1	DPH6	EBPL	EIF2AK1	FAM160A2	INO80	KCNJ4	KIF26B	SBNO2	STX10	TRIM25	UTP15	ZNF227	NA	NA	NA	NA	NA	NA	NA	NA	NA	NA	NA	NA	NA	NA	NA	NA	NA	NA	NA	NA	NA	NA	NA	NA	NA
CAPN14	CBL	CARS2	CCKAR	CCDC92	CDK8	CDR2	CMC1	COPS7B	CPT2	CWF19L2	CYB5R3	CYB5D2	DPM1	ECD	EIF2AK3	FAM160B1	INO80B	KCNJ5	KIF7	SBSN	STYX	TRIM36	UVSSA	ZNF230	NA	NA	NA	NA	NA	NA	NA	NA	NA	NA	NA	NA	NA	NA	NA	NA	NA	NA	NA	NA	NA	NA	NA	NA	NA
CAPN15	CBLB	CASC2	CCL1	CCDC93	CDK9	CDR2L	CMPK1	COPZ1	CPTP	CXADR	CYB5R4	CYB5R4	DPP8	ECE2	EIF2B1	FAM161A	INO80D	KCNMB3	KLC2	SCARNA21	STYXL1	TRIM52	VASN	ZNF232	NA	NA	NA	NA	NA	NA	NA	NA	NA	NA	NA	NA	NA	NA	NA	NA	NA	NA	NA	NA	NA	NA	NA	NA	NA
CAPN5	CBLL1	CASC3	CCM2	CCDC96	CDKAL1	CDS1	CMPK2	COPZ2	CPXM2	CXorf38	CYBA	CYBA	DPP9	ECSIT	EIF2B2	FAM163A	INO80E	KCNN1	KLF11	SCD	SUV39H1	TRIM8	VAV3	ZNF234	NA	NA	NA	NA	NA	NA	NA	NA	NA	NA	NA	NA	NA	NA	NA	NA	NA	NA	NA	NA	NA	NA	NA	NA	NA
CAPN7	CBR3	CASC4	CCM2L	CCDC97	CDKL3	CDYL	CMSS1	COQ10A	CR1L	CXorf56	CYFIP1	CYC1	DPY19L1	EDC3	EIF2B5	FAM169A	INSC	KCNN3	KLF13	SCLT1	SWI5	TRIOBP	VEGFB	ZNF256	NA	NA	NA	NA	NA	NA	NA	NA	NA	NA	NA	NA	NA	NA	NA	NA	NA	NA	NA	NA	NA	NA	NA	NA	NA
CAPNS1	CBR4	CASD1	CCNA1	CCK	CDKL5	CEBPA	CMTM4	COQ5	CRAMP1	CYB561	CYGB	CYHR1	DPY19L3	EDC4	EIF3B	FAM171B	INSIG2	KCTD1	KLF16	SCLY	SYMPK	TRIP10	VGLL4	ZNF266	NA	NA	NA	NA	NA	NA	NA	NA	NA	NA	NA	NA	NA	NA	NA	NA	NA	NA	NA	NA	NA	NA	NA	NA	NA
CAPRIN1	CBWD1	CASK	CCNA2	CCL1	CDKN1A	CEBPB	CMTM7	COQ6	CREB1	CYB561A3	CYHR1	CYLD	DPYSL2	EDEM1	EIF3G	FAM184A	INTS1	KCTD5	KLF3	SCMH1	SZRD1	TRNP1	VKORC1L1	ZNF267	NA	NA	NA	NA	NA	NA	NA	NA	NA	NA	NA	NA	NA	NA	NA	NA	NA	NA	NA	NA	NA	NA	NA	NA	NA
CAPRIN2	CBWD6	CASKIN1	CCNB1	CCL2	CDKN1B	CEBPG	CMTR1	COQ7	CREB3	CYB561D1	CYP24A1	CYP2R1	DPYSL3	EDRF1	EIF4E2	FAM189A1	INTS2	KCTD7	KLF6	SCML1	TAF1	TRPC3	VLDLR	ZNF284	NA	NA	NA	NA	NA	NA	NA	NA	NA	NA	NA	NA	NA	NA	NA	NA	NA	NA	NA	NA	NA	NA	NA	NA	NA
CAPZA1	CBX1	CASP3	CCNB1IP1	CCNA1	CDKN2A	CEBPZ	CMTR2	COQ9	CREB3L1	CYB5B	CYP2R1	CYP46A1	DR1	EEF1A1	EIF4EBP2	FAM189A2	INTS3	KDELR1	KLF8	SCML2	TAF1A	TSHZ3	VPS37A	ZNF326	NA	NA	NA	NA	NA	NA	NA	NA	NA	NA	NA	NA	NA	NA	NA	NA	NA	NA	NA	NA	NA	NA	NA	NA	NA
CAPZA2	CBX2	CASP8AP2	CCNC	CCNB1	CDKN2AIP	CEBPZOS	CNBP	CORO1A	CREB3L2	CYB5D1	CYP2S1	CYP4V2	DRAXIN	EEF1A2	EIF4ENIF1	FAM193B	INTS5	KDELR3	KLF9	SCN1B	TAF1C	TSPAN13	VSTM2L	ZNF333	NA	NA	NA	NA	NA	NA	NA	NA	NA	NA	NA	NA	NA	NA	NA	NA	NA	NA	NA	NA	NA	NA	NA	NA	NA
CARF	CBX3	CAST	CCND3	CCNB1IP1	CDON	CELF1	CNDP2	CORO1B	CREBBP	CYB5D2	CYP2U1	CYTH2	DRG2	EEF1G	EIF4G1	FAM20B	INTS9	KDM2A	KLHDC8A	SCN2A	TAF5	TSPAN14	WASF3	ZNF34	NA	NA	NA	NA	NA	NA	NA	NA	NA	NA	NA	NA	NA	NA	NA	NA	NA	NA	NA	NA	NA	NA	NA	NA	NA
CARM1	CBX4	CASZ1	CCNDBP1	CCNC	CDR2	CELF2	CNEP1R1	COTL1	CREBRF	CYB5R2	CYP46A1	CYTH3	DRGX	EEFSEC	EIF5A	FAM20C	INTU	KDM2B	KLHDC9	SCRN2	TAF5L	TTC17	WDCP	ZNF362	NA	NA	NA	NA	NA	NA	NA	NA	NA	NA	NA	NA	NA	NA	NA	NA	NA	NA	NA	NA	NA	NA	NA	NA	NA
CARMIL2	CBX5	CATSPER2P1	CCNE1	CCND3	CDR2L	CELF4	CNIH1	COX10	CREBZF	CYB5R4	CYP4V2	D2HGDH	DSCAM	EFCAB11	ELAC1	FAM214B	IPO11-LRRC70	KDM4A	KLHL12	SDHAF1	TAGLN2	TTC7B	WDR17	ZNF367	NA	NA	NA	NA	NA	NA	NA	NA	NA	NA	NA	NA	NA	NA	NA	NA	NA	NA	NA	NA	NA	NA	NA	NA	NA
CARMIL3	CBX6	CATSPERG	CCNF	CCNE1	CDV3	CELF5	CNKSR2	COX11	CREG1	CYFIP1	CYS1	DAB1	DSP	EFCAB14	ELAVL3	FAM217B	IPO13	KDM4A-AS1	KLHL15	SENP1	TAP2	TTYH3	WDR26	ZNF383	NA	NA	NA	NA	NA	NA	NA	NA	NA	NA	NA	NA	NA	NA	NA	NA	NA	NA	NA	NA	NA	NA	NA	NA	NA
CARNMT1	CBX7	CAV1	CCNG2	CCNF	CDYL	CELSR2	CNN3	COX15	CREM	CYFIP2	CYTH2	DAB2	DST	EFCAB5	ELK3	FAM219B	IPO4	KDM4B	KLHL42	SERTAD3	TBC1D12	TUBA1C	WDR82	ZNF384	NA	NA	NA	NA	NA	NA	NA	NA	NA	NA	NA	NA	NA	NA	NA	NA	NA	NA	NA	NA	NA	NA	NA	NA	NA
CARNS1	CC2D1A	CAV2	CCNH	CCNG2	CDYL2	CELSR3	CNNM4	COX16	CRIP2	CYHR1	D2HGDH	DAB2IP	DSTN	EFHB	ELMO2	FAM222A	IPO8	KDM6A	KMT5B	SETD4	TBC1D22A	TUBA8	WFS1	ZNF394	NA	NA	NA	NA	NA	NA	NA	NA	NA	NA	NA	NA	NA	NA	NA	NA	NA	NA	NA	NA	NA	NA	NA	NA	NA
CARS2	CC2D1B	CBFA2T2	CCNI	CCNH	CEBPA	CEMIP	CNOT10	COX18	CRISPLD2	CYLD	DAB2	DACT1	DSTYK	EFHC1	ELMSAN1	FAM222B	IPPK	KEAP1	KPNA3	SEZ6L	TBKBP1	TUBB2B	WIZ	ZNF398	NA	NA	NA	NA	NA	NA	NA	NA	NA	NA	NA	NA	NA	NA	NA	NA	NA	NA	NA	NA	NA	NA	NA	NA	NA
CASC2	CCAR1	CBFB	CCNJ	CCNI	CEBPB	CEND1	CNOT11	COX7B2	CRKL	CYP2R1	DAB2IP	DACT3	DTNA	EFHD2	ELOF1	FAM234A	IQCA1	KIAA0355	KPTN	SFRP4	TBL2	TUBB4B	WNK2	ZNF408	NA	NA	NA	NA	NA	NA	NA	NA	NA	NA	NA	NA	NA	NA	NA	NA	NA	NA	NA	NA	NA	NA	NA	NA	NA
CASC3	CCAR2	CBL	CCNJL	CCNK	CEBPG	CENPBD1	CNOT2	CPB2-AS1	CRNKL1	CYP4V2	DACT3	DAG1	DTNB	EFL1	EMC10	FAM3A	IQCK	KIAA0513	KRAS	SFSWAP	TBRG4	TUBB6	WNT10B	ZNF41	NA	NA	NA	NA	NA	NA	NA	NA	NA	NA	NA	NA	NA	NA	NA	NA	NA	NA	NA	NA	NA	NA	NA	NA	NA
CASC4	CCDC102A	CBLB	CCNK	CCNL1	CEBPZ	CENPC	CNOT3	CPD	CROT	CYSLTR2	DAG1	DAGLB	DUS3L	EFNA1	EMC4	FAM3C	IQGAP2	KIAA0556	KRBOX4	SFXN5	TCAF2	TWF1	WNT7B	ZNF414	NA	NA	NA	NA	NA	NA	NA	NA	NA	NA	NA	NA	NA	NA	NA	NA	NA	NA	NA	NA	NA	NA	NA	NA	NA
CASD1	CCDC106	CBLL1	CCNL1	CCNL2	CELF1	CENPE	CNOT4	CPE	CRTAC1	CYSTM1	DAGLA	DALRD3	DUSP14	EFNB1	EMG1	FAM49A	IRAIN	KIAA0895L	KREMEN1	SGK1	TCEANC	TXN	WNT9A	ZNF438	NA	NA	NA	NA	NA	NA	NA	NA	NA	NA	NA	NA	NA	NA	NA	NA	NA	NA	NA	NA	NA	NA	NA	NA	NA
CASK	CCDC107	CBLN4	CCNT1	CCNT1	CELF2	CENPF	CNOT6	CPEB1	CRY1	CYTH1	DAGLB	DAP	DUSP18	EGFL7	EML2	FAM49B	IRF1	KIAA1143	KSR1	SGMS1	TCHP	U2SURP	WSB1	ZNF444	NA	NA	NA	NA	NA	NA	NA	NA	NA	NA	NA	NA	NA	NA	NA	NA	NA	NA	NA	NA	NA	NA	NA	NA	NA
CASKIN1	CCDC113	CBR3	CCNT2	CCNT2	CELF4	CENPJ	CNOT6L	CPEB3	CRYBA2	CYTH2	DALRD3	DAPK3	DUSP22	EHD1	EML4	FAM53A	IRF2	KIAA1328	L1CAM	SGSM3	TCTE3	UAP1	XPNPEP3	ZNF449	NA	NA	NA	NA	NA	NA	NA	NA	NA	NA	NA	NA	NA	NA	NA	NA	NA	NA	NA	NA	NA	NA	NA	NA	NA
CASP3	CCDC115	CBR4	CCNY	CCNY	CELF6	CENPM	CNOT7	CPEB4	CRYGB	DAAM1	DAP	DARS	DUSP28	EHD3	EML5	FAM53C	ISG20L2	KIAA1841	L3MBTL2	SH2D3A	TCTN3	UBE2J1	YAF2	ZNF468	NA	NA	NA	NA	NA	NA	NA	NA	NA	NA	NA	NA	NA	NA	NA	NA	NA	NA	NA	NA	NA	NA	NA	NA	NA
CASP8AP2	CCDC12	CBWD1	CCNYL1	CCNYL1	CELSR2	CENPN	CNOT8	CPLX1	CSAD	DAB1	DAXX	DAXX	DUSP5	EHMT2	EML6	FAM78B	ISLR2	KIAA1958	LACTB2	SH2D6	TDRD1	UBE2Q2	YBX3	ZNF511	NA	NA	NA	NA	NA	NA	NA	NA	NA	NA	NA	NA	NA	NA	NA	NA	NA	NA	NA	NA	NA	NA	NA	NA	NA
CAST	CCDC120	CBWD6	CCP110	CCNYL2	CELSR3	CENPO	CNOT9	CPLX2	CSGALNACT1	DAB2	DAZAP1	DAZAP1	DUSP7	EID2B	ENC1	FAM81A	ISOC2	KIAA2013	LAMB2	SH3BP2	TECR	UBE2W	YEATS2	ZNF512B	NA	NA	NA	NA	NA	NA	NA	NA	NA	NA	NA	NA	NA	NA	NA	NA	NA	NA	NA	NA	NA	NA	NA	NA	NA
CAT	CCDC122	CBX1	CCSAP	CCP110	CENPBD1	CENPP	CNPPD1	CPNE1	CSGALNACT2	DAB2IP	DBF4	DBN1	DVL3	EIF2AK1	ENDOV	FAN1	ISY1	KIF13A	LAMC1	SH3BP5L	TELO2	UBE3A	YPEL1	ZNF525	NA	NA	NA	NA	NA	NA	NA	NA	NA	NA	NA	NA	NA	NA	NA	NA	NA	NA	NA	NA	NA	NA	NA	NA	NA
CATSPERG	CCDC124	CBX2	CCSER1	CCR10	CENPJ	CENPQ	CNPY1	CPNE2	CSK	DACT1	DBN1	DBNL	DYM	EIF2AK2	ENG	FANCA	ISYNA1	KIF1C	LAMP1	SH3PXD2B	TESK1	UBE4B	YPEL2	ZNF544	NA	NA	NA	NA	NA	NA	NA	NA	NA	NA	NA	NA	NA	NA	NA	NA	NA	NA	NA	NA	NA	NA	NA	NA	NA
CAV1	CCDC125	CBX3	CCSER2	CCSAP	CENPM	CEP104	CNPY3	CPNE9	CSNK1A1L	DALRD3	DBNDD1	DBP	DYNC1I2	EIF2B5	ENGASE	FANCD2	ITGA3	KIF21B	LANCL2	SHC2	TEX264	UBL3	YTHDF1	ZNF547	NA	NA	NA	NA	NA	NA	NA	NA	NA	NA	NA	NA	NA	NA	NA	NA	NA	NA	NA	NA	NA	NA	NA	NA	NA
CAV2	CCDC126	CBX4	CCT2	CCSER1	CENPO	CEP112	CNR1	CPOX	CSNK1A1P1	DAP	DBNL	DBR1	DYNLRB2	EIF2D	ENHO	FANCI	ITGA6	KIF26B	LARP1B	SHC3	TGS1	UBTD2	ZADH2	ZNF551	NA	NA	NA	NA	NA	NA	NA	NA	NA	NA	NA	NA	NA	NA	NA	NA	NA	NA	NA	NA	NA	NA	NA	NA	NA
CBFA2T2	CCDC127	CBX5	CCT6A	CCT2	CENPP	CEP120	CNST	CPSF1	CSNK1D	DAPK1	DBP	DBT	DYRK1A	EIF3B	ENO3	FANCM	ITGAE	KIF9	LARP4B	SHISA2	THAP11	UCHL3	ZBED4	ZNF552	NA	NA	NA	NA	NA	NA	NA	NA	NA	NA	NA	NA	NA	NA	NA	NA	NA	NA	NA	NA	NA	NA	NA	NA	NA
CBFB	CCDC130	CBX6	CCT6B	CCT6B	CENPQ	CEP126	CNTLN	CPSF2	CSNK1E	DAPK3	DBR1	DCAF10	DYSF	EIF4A1	ENO4	FARP1	ITGAV	KIFC3	LARP7	SHISA5	THAP3	UHRF1BP1	ZBED5	ZNF565	NA	NA	NA	NA	NA	NA	NA	NA	NA	NA	NA	NA	NA	NA	NA	NA	NA	NA	NA	NA	NA	NA	NA	NA	NA
CBL	CCDC134	CBX7	CCZ1	CCT7	CENPV	CEP131	CNTN1	CPSF4	CSNK1G1	DARS	DBT	DCAF11	DZIP1	EIF4E2	ENOPH1	FARS2	ITM2C	KLC2	LATS2	SIL1	THAP5	ULK2	ZBED5-AS1	ZNF592	NA	NA	NA	NA	NA	NA	NA	NA	NA	NA	NA	NA	NA	NA	NA	NA	NA	NA	NA	NA	NA	NA	NA	NA	NA
CBLB	CCDC136	CC2D1A	CCZ1B	CCZ1B	CEP112	CEP135	CNTN4	CPSF6	CSNK1G2	DAXX	DCAF10	DCAF12	DZIP1L	EIF4EBP2	ENPP4	FARSA	ITPKC	KLF10	LCLAT1	SIPA1L1	THEM6	UNC119B	ZBTB10	ZNF598	NA	NA	NA	NA	NA	NA	NA	NA	NA	NA	NA	NA	NA	NA	NA	NA	NA	NA	NA	NA	NA	NA	NA	NA	NA
CBLL1	CCDC137	CC2D1B	CD109	CD109	CEP120	CEP152	CNTN5	CPSF7	CSNK1G3	DAZAP1	DCAF11	DCAF12L2	DZIP3	ELAC1	ENTPD5	FASN	ITPR1	KLF11	LCMT1	SIRT1	THOC6	URGCP-MRPS24	ZBTB18	ZNF608	NA	NA	NA	NA	NA	NA	NA	NA	NA	NA	NA	NA	NA	NA	NA	NA	NA	NA	NA	NA	NA	NA	NA	NA	NA
CBLN2	CCDC14	CC2D2A	CD163L1	CD14	CEP126	CEP162	CNTNAP1	CPT1A	CSNK2A1	DAZAP2	DCAF12	DCAF15	E2F3	ELAC2	ENTPD6	FASTK	JADE2	KLF16	LDAH	SIRT6	THOP1	USB1	ZBTB2	ZNF629	NA	NA	NA	NA	NA	NA	NA	NA	NA	NA	NA	NA	NA	NA	NA	NA	NA	NA	NA	NA	NA	NA	NA	NA	NA
CBLN4	CCDC146	CCAR1	CD164	CD151	CEP131	CEP164	CNTNAP2	CPT2	CSPP1	DBNL	DCAF12L2	DCAF16	E2F4	ELK4	ENTPD7	FASTKD2	JAG1	KLF3	LDB1	SIT1	TIGD6	USO1	ZBTB25	ZNF668	NA	NA	NA	NA	NA	NA	NA	NA	NA	NA	NA	NA	NA	NA	NA	NA	NA	NA	NA	NA	NA	NA	NA	NA	NA
CBR3	CCDC148	CCAR2	CD1D	CD163L1	CEP135	CEP170	CNTROB	CPTP	CSRNP1	DBR1	DCAF15	DCAF4	E4F1	ELL2	EOGT	FBRS	JAG2	KLF6	LDHA	SKIL	TIMM8A	USP10	ZBTB39	ZNF703	NA	NA	NA	NA	NA	NA	NA	NA	NA	NA	NA	NA	NA	NA	NA	NA	NA	NA	NA	NA	NA	NA	NA	NA	NA
CBR4	CCDC149	CCDC102A	CD247	CD164	CEP162	CEP170B	COA4	CRACR2B	CSRP1	DBT	DCAF16	DCAF4L1	EAF1	ELMOD1	EP300	FBXL14	JAM3	KLF8	LDLRAD3	SLAIN1	TMEM109	USP25	ZBTB5	ZNF720	NA	NA	NA	NA	NA	NA	NA	NA	NA	NA	NA	NA	NA	NA	NA	NA	NA	NA	NA	NA	NA	NA	NA	NA	NA
CBWD1	CCDC151	CCDC107	CD276	CD1D	CEP164	CEP170P1	COA5	CRAMP1	CSTF1	DCAF10	DCAF17	DCAF8	EARS2	ELMOD2	EP400	FBXL16	JAML	KLHDC4	LDLRAD4	SLC10A3	TMEM116	USP27X	ZC3H12C	ZNF740	NA	NA	NA	NA	NA	NA	NA	NA	NA	NA	NA	NA	NA	NA	NA	NA	NA	NA	NA	NA	NA	NA	NA	NA	NA
CBWD6	CCDC157	CCDC113	CD2AP	CD24	CEP170	CEP250	COG1	CREB1	CSTF2	DCAF11	DCAF4	DCAKD	EBAG9	ELOF1	EPB41L4A	FBXL17	JARID2	KLHL20	LENG8	SLC10A6	TMEM129	USP3	ZCCHC12	ZNF76	NA	NA	NA	NA	NA	NA	NA	NA	NA	NA	NA	NA	NA	NA	NA	NA	NA	NA	NA	NA	NA	NA	NA	NA	NA
CBX1	CCDC159	CCDC115	CD2BP2	CD276	CEP170B	CEP295	COG2	CREB3	CSTF2T	DCAF12	DCAF4L1	DCBLD1	EBF1	ELOVL1	EPB41L4A-AS1	FBXL3	JMJD1C	KLHL21	LETM1	SLC12A9	TMEM132D	USP31	ZCCHC14	ZNF771	NA	NA	NA	NA	NA	NA	NA	NA	NA	NA	NA	NA	NA	NA	NA	NA	NA	NA	NA	NA	NA	NA	NA	NA	NA
CBX2	CCDC160	CCDC117	CD320	CD2AP	CEP295	CEP350	COG3	CREB3L1	CTBP2	DCAF12L2	DCAF5	DCBLD2	EBF3	EMBP1	EPB41L4B	FBXO10	JMJD8	KLHL22	LETM2	SLC17A5	TMEM198	USP46	ZCCHC3	ZNF780B	NA	NA	NA	NA	NA	NA	NA	NA	NA	NA	NA	NA	NA	NA	NA	NA	NA	NA	NA	NA	NA	NA	NA	NA	NA
CBX3	CCDC167	CCDC12	CD46	CD2BP2	CEP350	CEP41	COG4	CREB3L2	CTCF	DCAF15	DCAF7	DCK	ECE1	EMC8	EPC2	FBXO11	JMY	KLHL26	LHFPL2	SLC19A1	TMEM198B	USP48	ZCWPW1	ZNF782	NA	NA	NA	NA	NA	NA	NA	NA	NA	NA	NA	NA	NA	NA	NA	NA	NA	NA	NA	NA	NA	NA	NA	NA	NA
CBX4	CCDC171	CCDC120	CD47	CD302	CEP41	CEP44	COG6	CREBBP	CTDNEP1	DCAF16	DCAF8	DCLK3	ECE2	EMC9	EPHA3	FBXO25	JPH1	KLHL4	LIAS	SLC20A2	TMEM216	USP54	ZDHHC5	ZNF787	NA	NA	NA	NA	NA	NA	NA	NA	NA	NA	NA	NA	NA	NA	NA	NA	NA	NA	NA	NA	NA	NA	NA	NA	NA
CBX5	CCDC173	CCDC121	CD70	CD320	CEP44	CEP57L1	COG7	CREBZF	CTDP1	DCAF17	DCAKD	DCLRE1B	EDC3	EMD	EPHB6	FBXO32	JRK	KLHL8	LIG3	SLC22A15	TMEM218	USP6NL	ZFAND4	ZNRF2	NA	NA	NA	NA	NA	NA	NA	NA	NA	NA	NA	NA	NA	NA	NA	NA	NA	NA	NA	NA	NA	NA	NA	NA	NA
CBX6	CCDC174	CCDC122	CD81	CD3D	CEP63	CEP63	COG8	CREG2	CTDSP2	DCAF4	DCBLD1	DCLRE1C	EDC4	EMG1	EPHX3	FBXO33	JRKL	KPNA2	LIG4	SLC22A18	TMEM231	UTP3	ZFAT	ZRANB3	NA	NA	NA	NA	NA	NA	NA	NA	NA	NA	NA	NA	NA	NA	NA	NA	NA	NA	NA	NA	NA	NA	NA	NA	NA
CBX7	CCDC18-AS1	CCDC124	CD82	CD46	CEP68	CEP70	COIL	CRELD1	CTDSPL	DCAF4L1	DCLK2	DCP1A	EDEM1	EML4	EPM2A	FBXO36	JUNB	KPNA4	LIMA1	SLC22A23	TMEM251	VAV2	ZFP1	ZSCAN2	NA	NA	NA	NA	NA	NA	NA	NA	NA	NA	NA	NA	NA	NA	NA	NA	NA	NA	NA	NA	NA	NA	NA	NA	NA
CC2D1A	CCDC181	CCDC125	CD83	CD47	CEP83	CEP76	COL15A1	CREM	CTDSPL2	DCAF5	DCLRE1B	DCP2	EDEM2	EMP1	EPN1	FBXO38	KANK2	KSR1	LIMK1	SLC25A19	TMEM255B	VEZF1	ZFP14	ZSCAN25	NA	NA	NA	NA	NA	NA	NA	NA	NA	NA	NA	NA	NA	NA	NA	NA	NA	NA	NA	NA	NA	NA	NA	NA	NA
CC2D1B	CCDC184	CCDC126	CDADC1	CD70	CEP85L	CEP85	COL24A1	CRISPLD2	CTF1	DCAF7	DCLRE1C	DCT	EDEM3	EMP3	EPN2	FBXO42	KANSL1	KXD1	LIMS1	SLC25A22	TMEM8B	VPS13C	ZFP37	ZSCAN32	NA	NA	NA	NA	NA	NA	NA	NA	NA	NA	NA	NA	NA	NA	NA	NA	NA	NA	NA	NA	NA	NA	NA	NA	NA
CC2D2B	CCDC186	CCDC130	CDC14B	CD81	CEP95	CEP85L	COL2A1	CRLS1	CTIF	DCAKD	DCP1A	DCTN5	EDIL3	EMSY	EPS15L1	FBXO46	KANSL1-AS1	KY	LIMS2	SLC25A23	TMEM91	VPS54	ZFP92	ZSCAN5A	NA	NA	NA	NA	NA	NA	NA	NA	NA	NA	NA	NA	NA	NA	NA	NA	NA	NA	NA	NA	NA	NA	NA	NA	NA
CCAR1	CCDC191	CCDC134	CDC14C	CD82	CEPT1	CEP95	COL7A1	CRMP1	CTNNA1	DCBLD1	DCP1B	DCTPP1	EDRF1	ENDOV	ERAL1	FBXO8	KANSL3	L1CAM	LIN28B	SLC25A29	TMUB2	VSTM5	ZFPM1	ZSCAN9	NA	NA	NA	NA	NA	NA	NA	NA	NA	NA	NA	NA	NA	NA	NA	NA	NA	NA	NA	NA	NA	NA	NA	NA	NA
CCAR2	CCDC25	CCDC136	CDC16	CD83	CERK	CEPT1	COL8A2	CROCC	CTNNA3	DCBLD2	DCT	DCUN1D1	EEA1	ENG	ERBIN	FBXO9	KANTR	L3MBTL1	LIN52	SLC25A35	TNFRSF11A	WAPL	ZFX	ZSWIM8	NA	NA	NA	NA	NA	NA	NA	NA	NA	NA	NA	NA	NA	NA	NA	NA	NA	NA	NA	NA	NA	NA	NA	NA	NA
CCDC102A	CCDC3	CCDC137	CDC25A	CD99L2	CERS2	CERCAM	COLGALT2	CRTAC1	CTNNAL1	DCK	DCTN1	DCUN1D3	EEF1G	ENGASE	ERC1	FBXW2	KAT5	L3MBTL2	LIN54	SLC25A42	TNFRSF1B	WBP1L	ZIK1	NA	NA	NA	NA	NA	NA	NA	NA	NA	NA	NA	NA	NA	NA	NA	NA	NA	NA	NA	NA	NA	NA	NA	NA	NA	NA
CCDC106	CCDC39	CCDC146	CDC25B	CDADC1	CERS5	CERK	COMMD10	CRTAP	CTNNBIP1	DCLK1	DCUN1D1	DCUN1D5	EEPD1	ENO1	ERCC1	FCHO2	KAT6B	LAGE3	LINC00339	SLC2A14	TOE1	WDR17	ZMAT1	NA	NA	NA	NA	NA	NA	NA	NA	NA	NA	NA	NA	NA	NA	NA	NA	NA	NA	NA	NA	NA	NA	NA	NA	NA	NA
CCDC107	CCDC43	CCDC149	CDC27	CDC14B	CERS6	CERS2	COMMD2	CRTC1	CTNNBL1	DCLRE1B	DCUN1D3	DDA1	EFCAB2	ENO3	ERCC4	FDX1	KAT8	LAMTOR1	LINC00461	SLC2A6	TOMM40	WDR26	ZMYM2	NA	NA	NA	NA	NA	NA	NA	NA	NA	NA	NA	NA	NA	NA	NA	NA	NA	NA	NA	NA	NA	NA	NA	NA	NA	NA
CCDC113	CCDC47	CCDC151	CDC34	CDC14C	CETN3	CETN3	COMMD3	CRTC3	CTNND1	DCLRE1C	DDAH2	DDAH2	EFCAB7	ENOX2	ERCC5	FEM1C	KATNA1	LAMTOR4	LINC00884	SLC35A3	TOR1AIP2	WDR59	ZMYM4	NA	NA	NA	NA	NA	NA	NA	NA	NA	NA	NA	NA	NA	NA	NA	NA	NA	NA	NA	NA	NA	NA	NA	NA	NA	NA
CCDC115	CCDC50	CCDC157	CDC40	CDC16	CFAP20	CFAP221	COMMD5	CRY1	CTNS	DCP1A	DDB1	DDIT4	EFHD2	ENTPD7	ERCC6	FFAR4	KBTBD4	LARP1B	LINC00886	SLC35B4	TOR3A	WDR82	ZNF133	NA	NA	NA	NA	NA	NA	NA	NA	NA	NA	NA	NA	NA	NA	NA	NA	NA	NA	NA	NA	NA	NA	NA	NA	NA	NA
CCDC12	CCDC51	CCDC159	CDC42BPA	CDC25A	CFAP36	CFAP44	COMMD6	CRYBB3	CTPS1	DCP2	DDIT4	DDOST	EFL1	EP400	ERF	FGD3	KBTBD8	LARP4	LINC01003	SLC35D2	TP53	WIPF2	ZNF232	NA	NA	NA	NA	NA	NA	NA	NA	NA	NA	NA	NA	NA	NA	NA	NA	NA	NA	NA	NA	NA	NA	NA	NA	NA	NA
CCDC120	CCDC6	CCDC160	CDC42BPB	CDC25B	CFAP97	CFAP52	COMMD8	CRYBG3	CTPS2	DCPS	DDIT4L	DDR1	EFNA5	EPAS1	ERGIC1	FGD4	KCMF1	LARP6	LINC01578	SLC35E1	TP53RK	WNK1	ZNF236	NA	NA	NA	NA	NA	NA	NA	NA	NA	NA	NA	NA	NA	NA	NA	NA	NA	NA	NA	NA	NA	NA	NA	NA	NA	NA
CCDC121	CCDC61	CCDC17	CDC42EP3	CDC26	CFDP1	CFAP69	COPA	CRYGB	CTR9	DCT	DDOST	DDR2	EFNB1	EPB41L2	ERGIC3	FGD5-AS1	KCNA2	LATS1	LINGO1	SLC35G1	TRABD	WNT5A	ZNF276	NA	NA	NA	NA	NA	NA	NA	NA	NA	NA	NA	NA	NA	NA	NA	NA	NA	NA	NA	NA	NA	NA	NA	NA	NA	NA
CCDC122	CCDC71	CCDC171	CDC42SE1	CDC27	CFL1P1	CFAP97	COPB1	CRYL1	CTSB	DCTN5	DDR1	DDRGK1	EFR3A	EPB41L4A	ERI2	FGF1	KCNA3	LATS2	LINGO3	SLC38A10	TRADD	WWC3	ZNF280D	NA	NA	NA	NA	NA	NA	NA	NA	NA	NA	NA	NA	NA	NA	NA	NA	NA	NA	NA	NA	NA	NA	NA	NA	NA	NA
CCDC125	CCDC71L	CCDC173	CDC42SE2	CDC34	CFL2	CFDP1	COPB2	CSAD	CTTN	DCUN1D1	DDR2	DDT	EGFL7	EPC2	ERI3	FGF10	KCNAB1	LBR	LITAF	SLC38A6	TRAF1	XKR4	ZNF3	NA	NA	NA	NA	NA	NA	NA	NA	NA	NA	NA	NA	NA	NA	NA	NA	NA	NA	NA	NA	NA	NA	NA	NA	NA	NA
CCDC126	CCDC74A	CCDC174	CDC5L	CDC37	CFLAR	CFL1P1	COPG1	CSGALNACT1	CTTNBP2NL	DCUN1D3	DDTL	DDTL	EGLN1	EPM2A	ERICH2	FGF14	KCND1	LCA5	LMBR1	SLC43A2	TRAF2	XPO1	ZNF326	NA	NA	NA	NA	NA	NA	NA	NA	NA	NA	NA	NA	NA	NA	NA	NA	NA	NA	NA	NA	NA	NA	NA	NA	NA	NA
CCDC127	CCDC77	CCDC18-AS1	CDC7	CDC37L1	CGGBP1	CFL2	COPG2	CSGALNACT2	CUEDC1	DCUN1D4	DDX10	DDX10	EGLN3	EPM2AIP1	ERLIN1	FGF9	KCND3	LCOR	LMF2	SLC44A3	TRAM2-AS1	XPOT	ZNF395	NA	NA	NA	NA	NA	NA	NA	NA	NA	NA	NA	NA	NA	NA	NA	NA	NA	NA	NA	NA	NA	NA	NA	NA	NA	NA
CCDC13	CCDC82	CCDC181	CDC73	CDC40	CGREF1	CFLAR	COPS2	CSK	CUL2	DCUN1D5	DDX23	DDX18	EHD4	EPN1	ERLIN2	FGGY	KCNH2	LDB1	LMO7	SLC48A1	TRAPPC6B	XXYLT1	ZNF416	NA	NA	NA	NA	NA	NA	NA	NA	NA	NA	NA	NA	NA	NA	NA	NA	NA	NA	NA	NA	NA	NA	NA	NA	NA	NA
CCDC130	CCDC85B	CCDC184	CDCA3	CDC42BPB	CHAC2	CGGBP1	COPS3	CSMD1	CUL3	DCX	DDX24	DDX19A	EIF1AD	ERAP1	ERMAP	FHDC1	KCNH8	LDHB	LMTK2	SLC4A5	TRIL	YTHDF3	ZNF423	NA	NA	NA	NA	NA	NA	NA	NA	NA	NA	NA	NA	NA	NA	NA	NA	NA	NA	NA	NA	NA	NA	NA	NA	NA	NA
CCDC136	CCDC85C	CCDC186	CDCA4	CDC42EP3	CHAF1A	CGREF1	COPS5	CSMD3	CUL4A	DDB1	DDX27	DDX21	EIF2A	ERBIN	ERMP1	FHIT	KCNIP2	LENG1	LOC100132077	SLC50A1	TRIM41	ZBED3	ZNF438	NA	NA	NA	NA	NA	NA	NA	NA	NA	NA	NA	NA	NA	NA	NA	NA	NA	NA	NA	NA	NA	NA	NA	NA	NA	NA
CCDC137	CCDC86	CCDC191	CDCA8	CDC42EP4	CHAMP1	CHAC1	COPS7B	CSNK1A1	CUL7	DDHD1	DDX39B	DDX27	EIF2AK1	ERC1	ERO1A	FHL1	KCNJ4	LETM1	LOC100132831	SLC7A8	TRIM46	ZBTB10	ZNF496	NA	NA	NA	NA	NA	NA	NA	NA	NA	NA	NA	NA	NA	NA	NA	NA	NA	NA	NA	NA	NA	NA	NA	NA	NA	NA
CCDC14	CCDC88A	CCDC25	CDH1	CDC42SE1	CHCHD2	CHAC2	COPZ1	CSNK1A1L	CUL9	DDI2	DDX3Y	DDX39A	EIF2AK2	ERCC3	ERP29	FICD	KCNJ5	LETM2	LOC100272217	SLC9A5	TRIP11	ZBTB18	ZNF501	NA	NA	NA	NA	NA	NA	NA	NA	NA	NA	NA	NA	NA	NA	NA	NA	NA	NA	NA	NA	NA	NA	NA	NA	NA	NA
CCDC146	CCDC88B	CCDC28A	CDH11	CDC42SE2	CHCHD3	CHAF1A	COPZ2	CSNK1E	CUTA	DDIT3	DDX41	DDX39B	EIF2AK3	ERCC4	ESRRA	FIGN	KCNK1	LHFPL2	LOC100287944	SLCO3A1	TRMT61A	ZBTB2	ZNF507	NA	NA	NA	NA	NA	NA	NA	NA	NA	NA	NA	NA	NA	NA	NA	NA	NA	NA	NA	NA	NA	NA	NA	NA	NA	NA
CCDC148	CCDC9	CCDC3	CDH12	CDC5L	CHCHD5	CHAMP1	COQ10B	CSNK1G1	CUTC	DDOST	DDX46	DDX3Y	EIF2B1	ERCC6	ETAA1	FIZ1	KCNMA1	LHFPL5	LOC100653233	SLCO5A1	TRNAU1AP	ZBTB21	ZNF532	NA	NA	NA	NA	NA	NA	NA	NA	NA	NA	NA	NA	NA	NA	NA	NA	NA	NA	NA	NA	NA	NA	NA	NA	NA	NA
CCDC149	CCDC92	CCDC34	CDH18	CDC7	CHCHD7	CHCHD10	COQ3	CSNK1G2	CUX1	DDR1	DDX49	DDX46	EIF2B2	ERGIC1	ETV2	FKBP5	KCNQ2	LIFR-AS1	LOC101927267	SLX4IP	TRPM2	ZBTB25	ZNF536	NA	NA	NA	NA	NA	NA	NA	NA	NA	NA	NA	NA	NA	NA	NA	NA	NA	NA	NA	NA	NA	NA	NA	NA	NA	NA
CCDC151	CCDC93	CCDC36	CDH2	CDCA8	CHD1	CHCHD5	COQ5	CSNK2A1	CWC22	DDT	DDX50	DDX47	EIF2S2	ERICH3	EVA1C	FKBPL	KCNQ4	LIMD2	LOC101927359	SMAD4	TSEN2	ZBTB33	ZNF584	NA	NA	NA	NA	NA	NA	NA	NA	NA	NA	NA	NA	NA	NA	NA	NA	NA	NA	NA	NA	NA	NA	NA	NA	NA	NA
CCDC154	CCDC96	CCDC39	CDH22	CDH13	CHD2	CHD1	COQ6	CSPP1	CWC25	DDTL	DDX54	DDX49	EIF2S3	ERLIN2	EVI5	FKRP	KCTD12	LIMK2	LOC101927989	SMARCAD1	TSNAX-DISC1	ZBTB4	ZNF605	NA	NA	NA	NA	NA	NA	NA	NA	NA	NA	NA	NA	NA	NA	NA	NA	NA	NA	NA	NA	NA	NA	NA	NA	NA	NA
CCDC157	CCDC97	CCDC43	CDH7	CDH18	CHD3	CHD1L	COQ9	CSRNP1	CWC27	DDX19A	DDX55	DDX50	EIF3C	ERMARD	EVI5L	FLCN	KCTD18	LIMS2	LOC101928617	SMC2	TSPAN5	ZBTB48	ZNF618	NA	NA	NA	NA	NA	NA	NA	NA	NA	NA	NA	NA	NA	NA	NA	NA	NA	NA	NA	NA	NA	NA	NA	NA	NA	NA
CCDC159	CCHCR1	CCDC47	CDH8	CDH2	CHD4	CHD2	CORO1A	CSRNP2	CWF19L2	DDX21	DDX56	DDX52	EIF3I	ERN1	EXD2	FLJ42627	KCTD20	LIN52	LOC101930071	SMC6	TSR2	ZBTB7A	ZNF629	NA	NA	NA	NA	NA	NA	NA	NA	NA	NA	NA	NA	NA	NA	NA	NA	NA	NA	NA	NA	NA	NA	NA	NA	NA	NA
CCDC160	CCM2	CCDC50	CDHR1	CDH7	CHD5	CHD4	CORO1B	CSTF1	CXADR	DDX23	DDX58	DDX55	EIF3J	ERO1A	EXOC3	FLNA	KCTD5	LINC00339	LOC102546294	SMCR8	TSSC4	ZC3H12C	ZNF644	NA	NA	NA	NA	NA	NA	NA	NA	NA	NA	NA	NA	NA	NA	NA	NA	NA	NA	NA	NA	NA	NA	NA	NA	NA	NA
CCDC171	CCM2L	CCDC51	CDIP1	CDH8	CHD6	CHD6	COTL1	CSTF2	CXorf38	DDX24	DDX59	DDX56	EIF3M	ERO1B	EXOC4	FLNB	KDELR3	LINC00400	LOC102723701	SMIM10L2A	TTC21B	ZC3H7A	ZNF652	NA	NA	NA	NA	NA	NA	NA	NA	NA	NA	NA	NA	NA	NA	NA	NA	NA	NA	NA	NA	NA	NA	NA	NA	NA	NA
CCDC173	CCNA1	CCDC6	CDIPT	CDK10	CHD7	CHD7	COX10	CSTF2T	CXorf40B	DDX25	DDX6	DDX59	EIF4A1	ERVMER34-1	EXOC6	FLRT2	KDM1B	LINC00884	LOC105370024	SMIM10L2B	TTC23L	ZC3H7B	ZNF672	NA	NA	NA	NA	NA	NA	NA	NA	NA	NA	NA	NA	NA	NA	NA	NA	NA	NA	NA	NA	NA	NA	NA	NA	NA	NA
CCDC174	CCNB1	CCDC61	CDK10	CDK11B	CHD8	CHD8	COX11	CSTF3	CXorf56	DDX27	DECR2	DECR2	EIF4E	ESCO1	EXOG	FLT3	KDM2A	LINC00888	LOC105370203	SMOX	TTC26	ZCCHC2	ZNF704	NA	NA	NA	NA	NA	NA	NA	NA	NA	NA	NA	NA	NA	NA	NA	NA	NA	NA	NA	NA	NA	NA	NA	NA	NA	NA
CCDC175	CCNC	CCDC68	CDK11B	CDK12	CHD9	CHD9	COX15	CTAGE7P	CXXC1	DDX39B	DEDD	DEDD	EIF4E2	ESRRG	EXOSC2	FLVCR1	KDM2B	LINC00900	LOC105376114	SMUG1	TTC30A	ZCCHC3	ZNF710	NA	NA	NA	NA	NA	NA	NA	NA	NA	NA	NA	NA	NA	NA	NA	NA	NA	NA	NA	NA	NA	NA	NA	NA	NA	NA
CCDC18-AS1	CCND3	CCDC71	CDK12	CDK13	CHEK1	CHEK1	COX16	CTBP2	CXXC4	DDX3X	DEDD2	DEDD2	EIF4EBP2	ESYT3	EXOSC4	FMN1	KDM3A	LINC00993	LOC148709	SNHG16	TTC38	ZCCHC7	ZNF711	NA	NA	NA	NA	NA	NA	NA	NA	NA	NA	NA	NA	NA	NA	NA	NA	NA	NA	NA	NA	NA	NA	NA	NA	NA	NA
CCDC181	CCNDBP1	CCDC71L	CDK13	CDK14	CHERP	CHERP	COX17	CTC1	CYB561	DDX3Y	DEF6	DEK	EIF4ENIF1	ETAA1	EXOSC5	FMNL1	KDM5A	LINC01003	LOC150776	SNIP1	TTC4	ZDHHC14	ZNF805	NA	NA	NA	NA	NA	NA	NA	NA	NA	NA	NA	NA	NA	NA	NA	NA	NA	NA	NA	NA	NA	NA	NA	NA	NA	NA
CCDC184	CCNE1	CCDC74A	CDK14	CDK16	CHFR	CHFR	COX20	CTCF	CYB561A3	DDX42	DEF8	DENND2A	EIF4G1	ETFBKMT	EXOSC6	FNBP1	KDM5B	LINC01229	LOC341056	SNORA105C	TTC9C	ZDHHC20	ZNRF1	NA	NA	NA	NA	NA	NA	NA	NA	NA	NA	NA	NA	NA	NA	NA	NA	NA	NA	NA	NA	NA	NA	NA	NA	NA	NA
CCDC186	CCNF	CCDC77	CDK16	CDK17	CHGA	CHGA	COX7B2	CTDNEP1	CYB561D1	DDX46	DENND1A	DENND2D	EIF4G3	ETS1	EXT1	FNBP1L	KDM5C	LINC01411	LOC344967	SNORA4	TTLL11	ZDHHC21	ZNRF2	NA	NA	NA	NA	NA	NA	NA	NA	NA	NA	NA	NA	NA	NA	NA	NA	NA	NA	NA	NA	NA	NA	NA	NA	NA	NA
CCDC191	CCNG1	CCDC82	CDK17	CDK18	CHIC1	CHGB	CPB2-AS1	CTDP1	CYB5B	DDX47	DENND2D	DENND3	EIF5A2	ETV1	EXT2	FNBP4	KDM6A	LINGO1	LOC554206	SNORD89	TYW1	ZDHHC22	ZXDA	NA	NA	NA	NA	NA	NA	NA	NA	NA	NA	NA	NA	NA	NA	NA	NA	NA	NA	NA	NA	NA	NA	NA	NA	NA	NA
CCDC22	CCNG2	CCDC84	CDK18	CDK19	CHIC2	CHIC1	CPEB2	CTDSP2	CYB5D2	DDX49	DENND3	DENND4A	ELAC1	ETV2	EXTL3	FNDC3A	KEAP1	LITAF	LOC642366	SNORD98	U2AF1L4	ZDHHC23	ZXDB	NA	NA	NA	NA	NA	NA	NA	NA	NA	NA	NA	NA	NA	NA	NA	NA	NA	NA	NA	NA	NA	NA	NA	NA	NA	NA
CCDC25	CCNH	CCDC85B	CDK19	CDK20	CHID1	CHIC2	CPEB3	CTDSPL	CYB5R3	DDX5	DENND4B	DENND4B	ELAC2	ETV5	EYA3	FNDC3B	KHDC1	LIX1L	LOC643711	SNX19	UBALD1	ZDHHC8	ZZZ3	NA	NA	NA	NA	NA	NA	NA	NA	NA	NA	NA	NA	NA	NA	NA	NA	NA	NA	NA	NA	NA	NA	NA	NA	NA	NA
CCDC28B	CCNI	CCDC86	CDK2AP1	CDK2AP1	CHKA	CHID1	CPEB4	CTDSPL2	CYB5R4	DDX50	DENND5A	DENND4C	ELAVL1	ETV6	EZH1	FOS	KHSRP	LMAN2	LOC728024	SOAT1	UBAP2L	ZEB1	NA	NA	NA	NA	NA	NA	NA	NA	NA	NA	NA	NA	NA	NA	NA	NA	NA	NA	NA	NA	NA	NA	NA	NA	NA	NA	NA
CCDC3	CCNJL	CCDC88A	CDK4	CDK2AP2	CHL1	CHL1	CPNE1	CTHRC1	CYFIP2	DDX52	DENND6A	DENND6A	ELAVL2	EVI5	FAAP100	FOXJ2	KIAA0319L	LMAN2L	LOC728554	SOGA1	UBFD1	ZFHX4	NA	NA	NA	NA	NA	NA	NA	NA	NA	NA	NA	NA	NA	NA	NA	NA	NA	NA	NA	NA	NA	NA	NA	NA	NA	NA	NA
CCDC30	CCNK	CCDC88B	CDK5R1	CDK4	CHMP1A	CHM	CPNE2	CTIF	CYHR1	DDX55	DENND6B	DENND6B	ELAVL4	EVI5L	FAAP20	FOXN2	KIAA0355	LMBR1L	LOC728743	SORBS2	UBIAD1	ZFHX4-AS1	NA	NA	NA	NA	NA	NA	NA	NA	NA	NA	NA	NA	NA	NA	NA	NA	NA	NA	NA	NA	NA	NA	NA	NA	NA	NA	NA
CCDC34	CCNL1	CCDC9	CDK5R2	CDK5	CHMP1B	CHMP1A	CPNE8	CTNNAL1	CYLD	DDX56	DEPDC5	DEPDC5	ELF2	EXD2	FAAP24	FOXN3	KIAA0513	LMNA	LOC730098	SOX5	UBOX5	ZFP64	NA	NA	NA	NA	NA	NA	NA	NA	NA	NA	NA	NA	NA	NA	NA	NA	NA	NA	NA	NA	NA	NA	NA	NA	NA	NA	NA
CCDC39	CCNL2	CCDC91	CDK5RAP1	CDK5R1	CHMP2A	CHMP1B	CPNE9	CTNNBIP1	CYP46A1	DEDD	DEPTOR	DEPTOR	ELK3	EXOC4	FADD	FOXO3	KIAA0556	LMO4	LONP1	SP1	UBQLNL	ZFP91	NA	NA	NA	NA	NA	NA	NA	NA	NA	NA	NA	NA	NA	NA	NA	NA	NA	NA	NA	NA	NA	NA	NA	NA	NA	NA	NA
CCDC43	CCNT1	CCDC92	CDK5RAP2	CDK5R2	CHMP2B	CHMP2B	CPOX	CTNNBL1	CYP4V2	DEK	DESI1	DESI1	ELK4	EXOC6	FADS2	FOXO4	KIAA1211L	LOC100129603	LONRF1	SP2	UCK1	ZFPM1	NA	NA	NA	NA	NA	NA	NA	NA	NA	NA	NA	NA	NA	NA	NA	NA	NA	NA	NA	NA	NA	NA	NA	NA	NA	NA	NA
CCDC47	CCNT2	CCDC93	CDK5RAP3	CDK5RAP1	CHMP3	CHMP4B	CPSF1	CTPS2	CYP51A1	DENND1A	DESI2	DESI2	ELMO2	EXOC8	FAM102A	FOXO6	KIAA1958	LOC100130075	LONRF3	SPAG8	UCP2	ZFYVE9	NA	NA	NA	NA	NA	NA	NA	NA	NA	NA	NA	NA	NA	NA	NA	NA	NA	NA	NA	NA	NA	NA	NA	NA	NA	NA	NA
CCDC50	CCNY	CCDC96	CDK6	CDK5RAP2	CHMP4B	CHMP7	CPSF3	CTTNBP2	CYSTM1	DENND1B	DET1	DET1	ELMO3	EXOG	FAM104A	FOXP1	KIAA2013	LOC100287944	LPAR3	SPATA1	USE1	ZHX1	NA	NA	NA	NA	NA	NA	NA	NA	NA	NA	NA	NA	NA	NA	NA	NA	NA	NA	NA	NA	NA	NA	NA	NA	NA	NA	NA
CCDC51	CCNYL1	CCDC97	CDK8	CDK5RAP3	CHMP5	CHORDC1	CPSF4	CTTNBP2NL	CYTH2	DENND2A	DEXI	DEXI	ELMOD1	EXOSC6	FAM110A	FOXP2	KIF13B	LOC100335030	LPIN1	SPATA13	USF1	ZMYM3	NA	NA	NA	NA	NA	NA	NA	NA	NA	NA	NA	NA	NA	NA	NA	NA	NA	NA	NA	NA	NA	NA	NA	NA	NA	NA	NA
CCDC6	CCP110	CCHCR1	CDK9	CDK6	CHMP7	CHP1	CPSF6	CTU2	CYTH4	DENND2D	DGAT1	DGAT1	ELMOD2	EXT1	FAM111A	FOXP4	KIF20B	LOC100500773	LPIN2	SPATA2	USP1	ZNF174	NA	NA	NA	NA	NA	NA	NA	NA	NA	NA	NA	NA	NA	NA	NA	NA	NA	NA	NA	NA	NA	NA	NA	NA	NA	NA	NA
CCDC61	CCR10	CCM2	CDKAL1	CDK7	CHN1	CHPF	CPSF7	CTXN2	DAAM1	DENND3	DGAT2	DGCR2	ELMSAN1	EXTL3	FAM118A	FPGS	KIF21B	LOC100507002	LPP	SPATA2L	USP27X	ZNF219	NA	NA	NA	NA	NA	NA	NA	NA	NA	NA	NA	NA	NA	NA	NA	NA	NA	NA	NA	NA	NA	NA	NA	NA	NA	NA	NA
CCDC66	CCS	CCM2L	CDKL1	CDK8	CHN2	CHPF2	CPT2	CUEDC1	DAB1	DENND4A	DGCR2	DGKQ	ELOVL1	F2RL2	FAM118B	FRMD4A	KIF22	LOC101927267	LRFN2	SPATA5	USP36	ZNF281	NA	NA	NA	NA	NA	NA	NA	NA	NA	NA	NA	NA	NA	NA	NA	NA	NA	NA	NA	NA	NA	NA	NA	NA	NA	NA	NA
CCDC68	CCSER1	CCNA1	CDKL2	CDK9	CHORDC1	CHPT1	CPTP	CUL1	DAB2IP	DENND4B	DGCR8	DGKZ	ELOVL6	F7	FAM120B	FRMPD3	KIF23	LOC101927989	LRFN4	SPIN3	USP53	ZNF3	NA	NA	NA	NA	NA	NA	NA	NA	NA	NA	NA	NA	NA	NA	NA	NA	NA	NA	NA	NA	NA	NA	NA	NA	NA	NA	NA
CCDC71	CCSER2	CCNA2	CDKL3	CDKAL1	CHP1	CHRAC1	CPXM2	CUL4B	DACT1	DENND4C	DGKA	DHCR7	ELP2	F8	FAM120C	FRY	KIF7	LOC101930071	LRIF1	SPIRE1	UTP14A	ZNF322	NA	NA	NA	NA	NA	NA	NA	NA	NA	NA	NA	NA	NA	NA	NA	NA	NA	NA	NA	NA	NA	NA	NA	NA	NA	NA	NA
CCDC71L	CCT2	CCNB1	CDKL5	CDKL2	CHPF	CHRM2	CRACR2B	CUL7	DACT3	DENND5A	DGKQ	DHDH	ELP5	F8A2	FAM122A	FRZB	KIN	LOC101930094	LRIG1	SPTBN4	UTP20	ZNF326	NA	NA	NA	NA	NA	NA	NA	NA	NA	NA	NA	NA	NA	NA	NA	NA	NA	NA	NA	NA	NA	NA	NA	NA	NA	NA	NA
CCDC74A	CCT5	CCNC	CDKN1A	CDKL3	CHPF2	CHRM4	CRAMP1	CUL9	DAG1	DENND6B	DGKZ	DHFR	EMC4	FAAP100	FAM126B	FSBP	KLF10	LOC102724532	LRP3	SPTBN5	VMA21	ZNF367	NA	NA	NA	NA	NA	NA	NA	NA	NA	NA	NA	NA	NA	NA	NA	NA	NA	NA	NA	NA	NA	NA	NA	NA	NA	NA	NA
CCDC77	CCT6B	CCND3	CDKN1B	CDKL5	CHRM4	CHRNA7	CREB1	CUX1	DAGLA	DENR	DHCR7	DHODH	EMG1	FAAP24	FAM131A	FSCN1	KLF13	LOC103611081	LRRC14	SRBD1	VPS16	ZNF451	NA	NA	NA	NA	NA	NA	NA	NA	NA	NA	NA	NA	NA	NA	NA	NA	NA	NA	NA	NA	NA	NA	NA	NA	NA	NA	NA
CCDC82	CCT7	CCNDBP1	CDKN2A	CDKN1A	CHRNB2	CHRNA9	CREB3	CWC22	DALRD3	DEPDC5	DHDH	DHPS	EML6	FADS2	FAM131B	FSTL5	KLF16	LOC148709	LRRC20	SRC	VPS18	ZNF461	NA	NA	NA	NA	NA	NA	NA	NA	NA	NA	NA	NA	NA	NA	NA	NA	NA	NA	NA	NA	NA	NA	NA	NA	NA	NA	NA
CCDC85C	CCZ1	CCNE1	CDKN2AIP	CDKN1B	CHST1	CHRNB2	CREB3L1	CWC25	DAP	DERL1	DHFR	DHRS1	EMP3	FAM102A	FAM13B	FTCDNL1	KLF8	LOC283856	LRRC58	SRFBP1	VRK3	ZNF462	NA	NA	NA	NA	NA	NA	NA	NA	NA	NA	NA	NA	NA	NA	NA	NA	NA	NA	NA	NA	NA	NA	NA	NA	NA	NA	NA
CCDC86	CCZ1B	CCNF	CDKN2AIPNL	CDKN2AIP	CHST10	CHST1	CREBBP	CWC27	DAPK1	DESI2	DHODH	DHRS7B	ENDOV	FAM104A	FAM149A	FTH1	KLHDC4	LOC341056	LRRC73	SRPRA	VWA3B	ZNF496	NA	NA	NA	NA	NA	NA	NA	NA	NA	NA	NA	NA	NA	NA	NA	NA	NA	NA	NA	NA	NA	NA	NA	NA	NA	NA	NA
CCDC88A	CD151	CCNG2	CDKN2B	CDKN2B	CHST15	CHST10	CREBL2	CWF19L1	DAPK3	DET1	DHPS	DHX16	ENG	FAM104B	FAM149B1	FTSJ3	KLHDC7A	LOC389199	LRRC8A	SS18	VWF	ZNF503	NA	NA	NA	NA	NA	NA	NA	NA	NA	NA	NA	NA	NA	NA	NA	NA	NA	NA	NA	NA	NA	NA	NA	NA	NA	NA	NA
CCDC88B	CD163L1	CCNH	CDKN2D	CDKN2D	CHST2	CHST12	CREBRF	CWF19L2	DARS	DEXI	DHRS1	DHX30	ENGASE	FAM107A	FAM155A-IT1	FUBP1	KLHL18	LOC494127	LRRC8B	SSBP4	WBP1	ZNF516	NA	NA	NA	NA	NA	NA	NA	NA	NA	NA	NA	NA	NA	NA	NA	NA	NA	NA	NA	NA	NA	NA	NA	NA	NA	NA	NA
CCDC91	CD164	CCNI	CDKN3	CDKN3	CHST6	CHST15	CREBZF	CXADR	DAXX	DGAT1	DHRS12	DHX34	ENOX1	FAM110A	FAM156A	FUCA2	KLHL20	LOC554206	LRRC8C	SSC4D	WDCP	ZNF518B	NA	NA	NA	NA	NA	NA	NA	NA	NA	NA	NA	NA	NA	NA	NA	NA	NA	NA	NA	NA	NA	NA	NA	NA	NA	NA	NA
CCDC92	CD1D	CCNJL	CDNF	CDO1	CHST7	CHST2	CREG2	CXCR4	DAZAP2	DGKA	DHRS13	DHX35	ENTPD4	FAM110B	FAM156B	FUNDC1	KLHL29	LOC644656	LRRC8D	ST14	WDR17	ZNF532	NA	NA	NA	NA	NA	NA	NA	NA	NA	NA	NA	NA	NA	NA	NA	NA	NA	NA	NA	NA	NA	NA	NA	NA	NA	NA	NA
CCDC93	CD24	CCNK	CDO1	CDON	CHST8	CHST7	CRIPT	CXorf38	DBF4	DGKH	DHRS3	DHX36	ENTPD7	FAM111A	FAM160B2	FUNDC2P2	KLHL3	LOC728554	LRRFIP1	ST20-MTHFS	WDR25	ZNF592	NA	NA	NA	NA	NA	NA	NA	NA	NA	NA	NA	NA	NA	NA	NA	NA	NA	NA	NA	NA	NA	NA	NA	NA	NA	NA	NA
CCDC96	CD247	CCNL1	CDON	CDR2	CHSY1	CHST8	CRK	CXorf40B	DBNL	DGKZ	DHRS7B	DHX37	EP300	FAM114A2	FAM161A	FURIN	KLHL5	LOC728613	LRRTM2	ST3GAL1	WDR35	ZNF606	NA	NA	NA	NA	NA	NA	NA	NA	NA	NA	NA	NA	NA	NA	NA	NA	NA	NA	NA	NA	NA	NA	NA	NA	NA	NA	NA
CCDC97	CD276	CCNL2	CDR2	CDR2L	CHSY3	CHSY1	CRKL	CXorf56	DBP	DGUOK	DHX34	DHX38	EPAS1	FAM117B	FAM161B	FUS	KLHL8	LPCAT3	LSM12	ST3GAL2	WDR4	ZNF608	NA	NA	NA	NA	NA	NA	NA	NA	NA	NA	NA	NA	NA	NA	NA	NA	NA	NA	NA	NA	NA	NA	NA	NA	NA	NA	NA
CCHCR1	CD2AP	CCNT1	CDR2L	CDS1	CHTOP	CHSY3	CRLF3	CXXC1	DBR1	DHFR	DHX35	DHX40	EPB41	FAM118A	FAM163A	FUT11	KMT2D	LPCAT4	LSM2	ST6GALNAC4	WDR46	ZNF652	NA	NA	NA	NA	NA	NA	NA	NA	NA	NA	NA	NA	NA	NA	NA	NA	NA	NA	NA	NA	NA	NA	NA	NA	NA	NA	NA
CCK	CD2BP2	CCNT2	CDS1	CDYL	CHUK	CHTOP	CRTAC1	CXXC4	DBT	DHPS	DHX37	DHX58	EPB41L1	FAM120C	FAM171A2	FUT8	KMT5A	LPXN	LSM6	ST7	WDR74	ZNF720	NA	NA	NA	NA	NA	NA	NA	NA	NA	NA	NA	NA	NA	NA	NA	NA	NA	NA	NA	NA	NA	NA	NA	NA	NA	NA	NA
CCL2	CD302	CCNY	CDV3	CDYL2	CHURC1-FNTB	CHUK	CRTC1	CYB561	DCAF10	DHRS3	DHX38	DHX8	EPB41L2	FAM124A	FAM174B	FXN	KNOP1	LRCH1	LTA4H	ST7-OT3	WNT5A	ZNF804A	NA	NA	NA	NA	NA	NA	NA	NA	NA	NA	NA	NA	NA	NA	NA	NA	NA	NA	NA	NA	NA	NA	NA	NA	NA	NA	NA
CCM2	CD320	CCNYL1	CDYL	CEACAM1	CIAO1	CIAO1	CRTC2	CYB561A3	DCAF11	DHRS7B	DHX40	DIAPH1	EPB41L4A-AS1	FAM126A	FAM184A	FXR2	KRBA1	LRFN1	LTBP1	ST8SIA6	WRN	ZNF827	NA	NA	NA	NA	NA	NA	NA	NA	NA	NA	NA	NA	NA	NA	NA	NA	NA	NA	NA	NA	NA	NA	NA	NA	NA	NA	NA
CCM2L	CD46	CCP110	CDYL2	CEBPA	CIB1	CIAPIN1	CRY1	CYB561D1	DCAF12	DHX15	DHX57	DICER1	EPB41L4B	FAM126B	FAM184B	FYN	KRBA2	LRFN2	LUZP1	STAT2	WWC1	ZNF862	NA	NA	NA	NA	NA	NA	NA	NA	NA	NA	NA	NA	NA	NA	NA	NA	NA	NA	NA	NA	NA	NA	NA	NA	NA	NA	NA
CCNA1	CD47	CCR10	CEBPA	CEBPG	CIB2	CIB1	CRYBB3	CYB5D1	DCAF15	DHX16	DHX58	DIDO1	EPC1	FAM131A	FAM189A1	FZD3	KRBOX1	LRFN3	LYPD6	STAT5A	WWP2	ZNRF1	NA	NA	NA	NA	NA	NA	NA	NA	NA	NA	NA	NA	NA	NA	NA	NA	NA	NA	NA	NA	NA	NA	NA	NA	NA	NA	NA
CCNB1	CD59	CCS	CEBPB	CEBPZ	CIC	CIC	CRYZL1	CYB5D2	DCAF16	DHX30	DHX8	DIS3	EPG5	FAM133A	FAM189A2	FZD8	KRBOX4	LRFN4	LYPD6B	STK10	XKR7	ZSCAN9	NA	NA	NA	NA	NA	NA	NA	NA	NA	NA	NA	NA	NA	NA	NA	NA	NA	NA	NA	NA	NA	NA	NA	NA	NA	NA	NA
CCNC	CD63	CCSER1	CEBPD	CEBPZOS	CINP	CINP	CS	CYB5R1	DCAF4	DHX36	DICER1	DIS3L	EPN1	FAM135A	FAM193A	FZR1	KRCC1	LRIG1	LYRM9	STK35	XPNPEP3	ZSWIM6	NA	NA	NA	NA	NA	NA	NA	NA	NA	NA	NA	NA	NA	NA	NA	NA	NA	NA	NA	NA	NA	NA	NA	NA	NA	NA	NA
CCND3	CD81	CCT6A	CEBPG	CELF1	CIPC	CIPC	CSAD	CYB5R4	DCAF4L1	DHX37	DIDO1	DIS3L2	EPN2	FAM136A	FAM207A	G2E3	KRI1	LRP8	LZTS1	STK36	YBX1	ZZEF1	NA	NA	NA	NA	NA	NA	NA	NA	NA	NA	NA	NA	NA	NA	NA	NA	NA	NA	NA	NA	NA	NA	NA	NA	NA	NA	NA
CCNE1	CD82	CCT6B	CEBPZ	CELF2	CIR1	CIR1	CSDE1	CYFIP1	DCAF5	DHX38	DIMT1	DISP1	ERBIN	FAM13A	FAM20C	G3BP1	KRIT1	LRRC14	M6PR	STK40	YIF1B	NA	NA	NA	NA	NA	NA	NA	NA	NA	NA	NA	NA	NA	NA	NA	NA	NA	NA	NA	NA	NA	NA	NA	NA	NA	NA	NA	NA
CCNF	CD83	CCT7	CEBPZOS	CELF4	CIRBP	CISD2	CSE1L	CYGB	DCAF7	DHX40	DIP2A	DKC1	ERC2	FAM13C	FAM210B	GAB2	KRR1	LRRC20	MAD1L1	STRADA	ZBED9	NA	NA	NA	NA	NA	NA	NA	NA	NA	NA	NA	NA	NA	NA	NA	NA	NA	NA	NA	NA	NA	NA	NA	NA	NA	NA	NA	NA
CCNG2	CD99L2	CCT8	CELF1	CELF5	CISD2	CIT	CSGALNACT1	CYHR1	DCAF8	DHX8	DIRAS1	DKFZP434H168	ERCC3	FAM149A	FAM214A	GABPA	KSR1	LRRC27	MAD2L2	STRIP1	ZBTB18	NA	NA	NA	NA	NA	NA	NA	NA	NA	NA	NA	NA	NA	NA	NA	NA	NA	NA	NA	NA	NA	NA	NA	NA	NA	NA	NA	NA
CCNH	CDADC1	CCZ1B	CELF2	CELF6	CISH	CITED1	CSGALNACT2	CYLD	DCAKD	DHX9	DIS3	DLEU1	ERCC4	FAM149B1	FAM214B	GABPB1	KY	LRRC28	MAFG	STRN4	ZBTB20-AS4	NA	NA	NA	NA	NA	NA	NA	NA	NA	NA	NA	NA	NA	NA	NA	NA	NA	NA	NA	NA	NA	NA	NA	NA	NA	NA	NA	NA
CCNI	CDC123	CD109	CELF5	CELSR2	CIT	CITED2	CSK	CYP2S1	DCBLD1	DIAPH1	DIS3L	DLG1	ERCC5	FAM156A	FAM217B	GABRA1	L3MBTL3	LRRC36	MAGED1	STX1B	ZBTB22	NA	NA	NA	NA	NA	NA	NA	NA	NA	NA	NA	NA	NA	NA	NA	NA	NA	NA	NA	NA	NA	NA	NA	NA	NA	NA	NA	NA
CCNJ	CDC14B	CD151	CELF6	CELSR3	CITED1	CIZ1	CSMD1	CYP46A1	DCLK3	DICER1	DIS3L2	DLG2	ERCC6	FAM156B	FAM219A	GABRA5	LACC1	LRRC75B	MAGOH	STXBP5-AS1	ZBTB24	NA	NA	NA	NA	NA	NA	NA	NA	NA	NA	NA	NA	NA	NA	NA	NA	NA	NA	NA	NA	NA	NA	NA	NA	NA	NA	NA	NA
CCNJL	CDC14C	CD160	CELSR2	CEMIP	CITED2	CKMT1A	CSMD3	CYP4V2	DCLRE1B	DIDO1	DISP2	DLG4	ERCC6L2	FAM160A2	FAM219B	GADD45B	LAMA4	LRRFIP2	MAGOHB	STYXL1	ZBTB26	NA	NA	NA	NA	NA	NA	NA	NA	NA	NA	NA	NA	NA	NA	NA	NA	NA	NA	NA	NA	NA	NA	NA	NA	NA	NA	NA	NA
CCNK	CDC16	CD164	CELSR3	CENPB	CIZ1	CKMT2-AS1	CSNK1A1	CYS1	DCLRE1C	DIP2B	DKC1	DLGAP1	ERF	FAM160B2	FAM222B	GALC	LANCL3	LRRN3	MAGT1	SUPT6H	ZBTB34	NA	NA	NA	NA	NA	NA	NA	NA	NA	NA	NA	NA	NA	NA	NA	NA	NA	NA	NA	NA	NA	NA	NA	NA	NA	NA	NA	NA
CCNL1	CDC25A	CD1D	CEMIP	CENPBD1	CKAP4	CKS2	CSNK1A1L	CYSLTR1	DCP1A	DIS3	DLAT	DLGAP2	ERGIC1	FAM161A	FAM229A	GALK2	LARP7	LSM14B	MAL2	SVEP1	ZBTB37	NA	NA	NA	NA	NA	NA	NA	NA	NA	NA	NA	NA	NA	NA	NA	NA	NA	NA	NA	NA	NA	NA	NA	NA	NA	NA	NA	NA
CCNL2	CDC25B	CD200	CEND1	CENPC	CKAP5	CLASP1	CSNK1A1P1	DAB2	DCP2	DIS3L2	DLEU1	DLGAP4	ERGIC2	FAM161B	FAM229B	GALNT11	LAS1L	LSM2	MAML3	SWI5	ZBTB43	NA	NA	NA	NA	NA	NA	NA	NA	NA	NA	NA	NA	NA	NA	NA	NA	NA	NA	NA	NA	NA	NA	NA	NA	NA	NA	NA	NA
CCNT1	CDC26	CD247	CENPBD1	CENPF	CKB	CLASRP	CSNK1D	DAB2IP	DCT	DISP1	DLG1	DLK2	ERH	FAM162B	FAM234A	GALNT13	LASP1	LSM4	MAMLD1	SYMPK	ZBTB45	NA	NA	NA	NA	NA	NA	NA	NA	NA	NA	NA	NA	NA	NA	NA	NA	NA	NA	NA	NA	NA	NA	NA	NA	NA	NA	NA	NA
CCNT2	CDC27	CD276	CENPC	CENPJ	CKMT1A	CLCN3	CSNK1E	DACH1	DCTD	DIXDC1	DLG2	DLL3	ERI2	FAM163A	FAM43A	GALNT7	LCAT	LSS	MAMSTR	SYNPO2L	ZBTB47	NA	NA	NA	NA	NA	NA	NA	NA	NA	NA	NA	NA	NA	NA	NA	NA	NA	NA	NA	NA	NA	NA	NA	NA	NA	NA	NA	NA
CCNT2-AS1	CDC34	CD2AP	CENPE	CENPK	CKMT2-AS1	CLCN4	CSNK1G1	DACT1	DCTN5	DKFZP434H168	DLG3	DLST	ERLEC1	FAM168A	FAM49A	GAN	LCMT2	LTBP3	MAOA	TAF1	ZBTB9	NA	NA	NA	NA	NA	NA	NA	NA	NA	NA	NA	NA	NA	NA	NA	NA	NA	NA	NA	NA	NA	NA	NA	NA	NA	NA	NA	NA
CCNY	CDC37	CD2BP2	CENPJ	CENPM	CKS2	CLCN5	CSNK1G2	DAG1	DCTPP1	DLEU1	DLG4	DMAP1	ERLIN2	FAM171A2	FAM53A	GAPDH	LCORL	LUC7L	MAP1LC3A	TAF1C	ZC3H7B	NA	NA	NA	NA	NA	NA	NA	NA	NA	NA	NA	NA	NA	NA	NA	NA	NA	NA	NA	NA	NA	NA	NA	NA	NA	NA	NA	NA
CCNYL1	CDC37L1	CD302	CENPM	CENPN	CLASP1	CLCN6	CSNK1G3	DAGLA	DCUN1D3	DLG1	DLG5	DMD	ERMARD	FAM174B	FAM53B	GAPVD1	LDAH	LUC7L2	MAP3K10	TAF1L	ZC3HAV1	NA	NA	NA	NA	NA	NA	NA	NA	NA	NA	NA	NA	NA	NA	NA	NA	NA	NA	NA	NA	NA	NA	NA	NA	NA	NA	NA	NA
CCNYL2	CDC40	CD3EAP	CENPN	CENPO	CLASRP	CLCN7	CSNK2A1	DAGLB	DCUN1D5	DLG2	DLGAP1	DMTF1	ERMP1	FAM184A	FAM53C	GART	LDB1	LUZP1	MAP3K12	TAF4B	ZCCHC2	NA	NA	NA	NA	NA	NA	NA	NA	NA	NA	NA	NA	NA	NA	NA	NA	NA	NA	NA	NA	NA	NA	NA	NA	NA	NA	NA	NA
CCP110	CDC42	CD44	CENPO	CENPP	CLCN3	CLDN12	CSPP1	DALRD3	DDA1	DLG3	DLGAP2	DMWD	ERN1	FAM184B	FAM71E1	GAS7	LEMD2	LYPD6B	MAP3K13	TAF8	ZDHHC12	NA	NA	NA	NA	NA	NA	NA	NA	NA	NA	NA	NA	NA	NA	NA	NA	NA	NA	NA	NA	NA	NA	NA	NA	NA	NA	NA	NA
CCR10	CDC42BPA	CD46	CENPP	CENPQ	CLCN4	CLDN4	CSRNP1	DAP	DDAH1	DLG4	DLGAP3	DNAAF1	ERO1B	FAM189A1	FAM76A	GATAD2A	LEMD3	LYPLA1	MAP3K4	TAGLN2	ZDHHC3	NA	NA	NA	NA	NA	NA	NA	NA	NA	NA	NA	NA	NA	NA	NA	NA	NA	NA	NA	NA	NA	NA	NA	NA	NA	NA	NA	NA
CCS	CDC42BPB	CD47	CENPQ	CENPU	CLCN5	CLEC11A	CSRNP2	DAP3	DDAH2	DLGAP1	DLGAP4	DNAAF5	ERRFI1	FAM200A	FAM76B	GATAD2B	LEPR	LYRM1	MAP3K9	TAOK2	ZDHHC9	NA	NA	NA	NA	NA	NA	NA	NA	NA	NA	NA	NA	NA	NA	NA	NA	NA	NA	NA	NA	NA	NA	NA	NA	NA	NA	NA	NA
CCSAP	CDC42EP3	CD63	CEP104	CEP112	CLCN6	CLEC16A	CSRP1	DAPK3	DDB1	DLGAP2	DLK2	DNAH7	ESCO1	FAM20A	FAM78B	GBF1	LEPROT	LYRM2	MAP4	TARBP2	ZER1	NA	NA	NA	NA	NA	NA	NA	NA	NA	NA	NA	NA	NA	NA	NA	NA	NA	NA	NA	NA	NA	NA	NA	NA	NA	NA	NA	NA
CCSER1	CDC42EP4	CD70	CEP112	CEP120	CLCN7	CLHC1	CSRP2	DARS	DDHD1	DLGAP4	DMAP1	DNAJA2	ESRRG	FAM210A	FAM83G	GBX2	LGALS8-AS1	M6PR	MAP9	TBC1D13	ZFP3	NA	NA	NA	NA	NA	NA	NA	NA	NA	NA	NA	NA	NA	NA	NA	NA	NA	NA	NA	NA	NA	NA	NA	NA	NA	NA	NA	NA
CCSER2	CDC42SE1	CD74	CEP120	CEP126	CLDN4	CLINT1	CSTF1	DAXX	DDI2	DLK2	DMD	DNAJA3	ESYT1	FAM214A	FAM89A	GCC1	LIFR	MAB21L2	MAPK1IP1L	TBC1D22B	ZFP37	NA	NA	NA	NA	NA	NA	NA	NA	NA	NA	NA	NA	NA	NA	NA	NA	NA	NA	NA	NA	NA	NA	NA	NA	NA	NA	NA	NA
CCT2	CDC42SE2	CD81	CEP126	CEP135	CLEC11A	CLIP1	CSTF2	DAZAP1	DDIT3	DLST	DMPK	DNAJB11	ETAA1	FAM214B	FAM89B	GCHFR	LIG3	MACROD1	MAPK3	TBC1D4	ZFP57	NA	NA	NA	NA	NA	NA	NA	NA	NA	NA	NA	NA	NA	NA	NA	NA	NA	NA	NA	NA	NA	NA	NA	NA	NA	NA	NA	NA
CCT5	CDC5L	CD82	CEP131	CEP152	CLEC16A	CLIP4	CSTF2T	DBF4	DDIT4	DMAP1	DMTF1	DNAJB2	ETF1	FAM217B	FAM98B	GCNT2	LIMA1	MAF1	MAPK4	TBC1D8B	ZFP69	NA	NA	NA	NA	NA	NA	NA	NA	NA	NA	NA	NA	NA	NA	NA	NA	NA	NA	NA	NA	NA	NA	NA	NA	NA	NA	NA	NA
CCT6A	CDC7	CD83	CEP135	CEP162	CLGN	CLK1	CSTF3	DBN1	DDOST	DMD	DMTN	DNAJB3	ETS1	FAM219A	FAN1	GCNT4	LIMCH1	MAML3	MAPK6	TBCEL	ZFX	NA	NA	NA	NA	NA	NA	NA	NA	NA	NA	NA	NA	NA	NA	NA	NA	NA	NA	NA	NA	NA	NA	NA	NA	NA	NA	NA	NA
CCT6B	CDC73	CD99L2	CEP152	CEP164	CLHC1	CLK2	CTAGE7P	DBNDD1	DDR2	DMTF1	DMWD	DNAJB5	ETS2	FAM222A	FANCA	GCSAML	LIMD2	MAMSTR	MAPK8	TBKBP1	ZGPAT	NA	NA	NA	NA	NA	NA	NA	NA	NA	NA	NA	NA	NA	NA	NA	NA	NA	NA	NA	NA	NA	NA	NA	NA	NA	NA	NA	NA
CCT7	CDCA3	CDADC1	CEP162	CEP170	CLINT1	CLK3	CTBP2	DBP	DDT	DMWD	DMXL1	DNAJC1	ETV1	FAM222B	FANCE	GDA	LIMK1	MAP2K2	MAPK8IP3	TCEANC	ZHX1	NA	NA	NA	NA	NA	NA	NA	NA	NA	NA	NA	NA	NA	NA	NA	NA	NA	NA	NA	NA	NA	NA	NA	NA	NA	NA	NA	NA
CCT8	CDCA8	CDC14B	CEP164	CEP170B	CLIP1	CLK4	CTCF	DBR1	DDTL	DMXL2	DNAH9	DNAJC11	ETV2	FAM229B	FANCG	GDE1	LIMK2	MAP2K3	MAPKAPK2	TCERG1L	ZIK1	NA	NA	NA	NA	NA	NA	NA	NA	NA	NA	NA	NA	NA	NA	NA	NA	NA	NA	NA	NA	NA	NA	NA	NA	NA	NA	NA	NA
CCZ1	CDH1	CDC14C	CEP170	CEP19	CLIP2	CLN3	CTDNEP1	DBT	DDX18	DNAAF5	DNAJA3	DNAJC14	ETV5	FAM3A	FANCI	GDI2	LIN54	MAP3K11	MAPKAPK5-AS1	TCF12	ZKSCAN4	NA	NA	NA	NA	NA	NA	NA	NA	NA	NA	NA	NA	NA	NA	NA	NA	NA	NA	NA	NA	NA	NA	NA	NA	NA	NA	NA	NA
CCZ1B	CDH11	CDC16	CEP170B	CEP295	CLK2	CLN5	CTDP1	DCAF10	DDX19A	DNAH7	DNAJB1	DNAJC2	EVA1C	FAM3C	FANCL	GDPD5	LIN7C	MAP3K12	MAPRE3	TCOF1	ZMAT5	NA	NA	NA	NA	NA	NA	NA	NA	NA	NA	NA	NA	NA	NA	NA	NA	NA	NA	NA	NA	NA	NA	NA	NA	NA	NA	NA	NA
CD109	CDH12	CDC23	CEP170P1	CEP350	CLK3	CLN6	CTDSP2	DCAF12	DDX21	DNAJA1	DNAJB12	DNAJC21	EVI5	FAM49A	FANCM	GEMIN4	LINC00339	MAP3K13	MAPT	TCTN3	ZNF107	NA	NA	NA	NA	NA	NA	NA	NA	NA	NA	NA	NA	NA	NA	NA	NA	NA	NA	NA	NA	NA	NA	NA	NA	NA	NA	NA	NA
CD163L1	CDH2	CDC25A	CEP250	CEP41	CLK4	CLNS1A	CTDSPL	DCAF12L1	DDX24	DNAJA1P5	DNAJB2	DNAJC24	EVI5L	FAM49B	FARP1	GEMIN5	LINC00476	MAPK7	MARCH9	TDP1	ZNF112	NA	NA	NA	NA	NA	NA	NA	NA	NA	NA	NA	NA	NA	NA	NA	NA	NA	NA	NA	NA	NA	NA	NA	NA	NA	NA	NA	NA
CD164	CDH22	CDC25B	CEP295	CEP44	CLMN	CLOCK	CTDSPL2	DCAF15	DDX39B	DNAJA2	DNAJB5	DNAJC28	EXD2	FAM50B	FARP2	GEMIN6	LINC00884	MAPK8IP3	MARK2	TELO2	ZNF165	NA	NA	NA	NA	NA	NA	NA	NA	NA	NA	NA	NA	NA	NA	NA	NA	NA	NA	NA	NA	NA	NA	NA	NA	NA	NA	NA	NA
CD247	CDH3	CDC27	CEP350	CEP57	CLN3	CLP1	CTIF	DCAF16	DDX3X	DNAJA3	DNAJC11	DNAJC3	EXO1	FAM53A	FARSA	GEMIN8	LINC00886	MAPKBP1	MAST3	TESC	ZNF18	NA	NA	NA	NA	NA	NA	NA	NA	NA	NA	NA	NA	NA	NA	NA	NA	NA	NA	NA	NA	NA	NA	NA	NA	NA	NA	NA	NA
CD276	CDH7	CDC34	CEP41	CEP57L1	CLN5	CLPP	CTNNA1	DCAF17	DDX3Y	DNAJB1	DNAJC14	DNAJC4	EXOC2	FAM53B	FASN	GEMIN8P4	LINC00900	MAPRE3	MASTL	TEX261	ZNF180	NA	NA	NA	NA	NA	NA	NA	NA	NA	NA	NA	NA	NA	NA	NA	NA	NA	NA	NA	NA	NA	NA	NA	NA	NA	NA	NA	NA
CD2AP	CDH8	CDC37	CEP44	CEP63	CLNS1A	CLPTM1L	CTNNA2	DCAF4	DDX42	DNAJB14	DNAJC16	DNAJC5	EXOC3	FAM53C	FASTKD1	GFAP	LINC00909	MARCH3	MAX	TFAMP1	ZNF19	NA	NA	NA	NA	NA	NA	NA	NA	NA	NA	NA	NA	NA	NA	NA	NA	NA	NA	NA	NA	NA	NA	NA	NA	NA	NA	NA	NA
CD2BP2	CDIP1	CDC40	CEP57	CEP68	CLOCK	CLPX	CTNNB1	DCAF8	DDX46	DNAJB4	DNAJC18	DNAJC9	EXOC4	FAM76A	FASTKD2	GFOD1	LINC00938	MARK2	MBIP	TFE3	ZNF2	NA	NA	NA	NA	NA	NA	NA	NA	NA	NA	NA	NA	NA	NA	NA	NA	NA	NA	NA	NA	NA	NA	NA	NA	NA	NA	NA	NA
CD302	CDIPT	CDC42BPA	CEP57L1	CEP70	CLP1	CLSTN1	CTNNBL1	DCAKD	DDX47	DNAJB5	DNAJC30	DNAL4	EXOC5	FAM78B	FASTKD5	GFOD2	LINC01012	MASP1	MBTD1	TGDS	ZNF200	NA	NA	NA	NA	NA	NA	NA	NA	NA	NA	NA	NA	NA	NA	NA	NA	NA	NA	NA	NA	NA	NA	NA	NA	NA	NA	NA	NA
CD3D	CDK10	CDC42BPB	CEP63	CEP83	CLPP	CLTC	CTNND1	DCBLD1	DDX49	DNAJB9	DNAJC4	DNLZ	EXOC6	FAM81A	FBL	GGA1	LINC01184	MAST1	MBTPS1	TGS1	ZNF202	NA	NA	NA	NA	NA	NA	NA	NA	NA	NA	NA	NA	NA	NA	NA	NA	NA	NA	NA	NA	NA	NA	NA	NA	NA	NA	NA	NA
CD3G	CDK11B	CDC42EP3	CEP70	CEP85L	CLPTM1	CLU	CTNND2	DCBLD2	DDX50	DNAJC1	DNAJC5	DNM1	EXOC7	FAM89A	FBLL1	GGNBP2	LINC01229	MAST2	MCF2L	THAP1	ZNF213-AS1	NA	NA	NA	NA	NA	NA	NA	NA	NA	NA	NA	NA	NA	NA	NA	NA	NA	NA	NA	NA	NA	NA	NA	NA	NA	NA	NA	NA
CD46	CDK12	CDC42EP4	CEP76	CEP89	CLPTM1L	CLUAP1	CTPS1	DCK	DDX52	DNAJC10	DNAJC7	DNM2	EXOSC3	FANCC	FBRS	GHDC	LINC01547	MAU2	MCFD2	THAP10	ZNF215	NA	NA	NA	NA	NA	NA	NA	NA	NA	NA	NA	NA	NA	NA	NA	NA	NA	NA	NA	NA	NA	NA	NA	NA	NA	NA	NA	NA
CD47	CDK13	CDC42SE1	CEP78	CEP95	CLSTN1	CLUH	CTPS2	DCLK2	DDX55	DNAJC13	DNAJC8	DNMBP	EXOSC4	FANCD2	FBRSL1	GID4	LINGO1	MAZ	MCM2	THG1L	ZNF22	NA	NA	NA	NA	NA	NA	NA	NA	NA	NA	NA	NA	NA	NA	NA	NA	NA	NA	NA	NA	NA	NA	NA	NA	NA	NA	NA	NA
CD81	CDK14	CDC42SE2	CEP83	CEP97	CLSTN2	CLVS1	CTR9	DCLRE1B	DDX59	DNAJC14	DNAJC9	DNMT1	EXOSC6	FANCF	FBXL12	GID8	LINGO2	MBTD1	MCOLN1	THOC1	ZNF223	NA	NA	NA	NA	NA	NA	NA	NA	NA	NA	NA	NA	NA	NA	NA	NA	NA	NA	NA	NA	NA	NA	NA	NA	NA	NA	NA	NA
CD82	CDK16	CDC5L	CEP85	CEPT1	CLTA	CLVS2	CTSF	DCLRE1C	DEDD	DNAJC16	DNAL1	DNMT3A	EXT1	FANCL	FBXL14	GIGYF1	LINS1	MCAT	MCRIP1	THOC5	ZNF229	NA	NA	NA	NA	NA	NA	NA	NA	NA	NA	NA	NA	NA	NA	NA	NA	NA	NA	NA	NA	NA	NA	NA	NA	NA	NA	NA	NA
CD99L2	CDK17	CDC7	CEP85L	CERCAM	CLTB	CLYBL	CTSK	DCP1A	DEF6	DNAJC2	DNAL4	DNPEP	EXTL3	FAP	FBXL16	GIGYF2	LMNA	MCCC1	MDGA2	THOC6	ZNF230	NA	NA	NA	NA	NA	NA	NA	NA	NA	NA	NA	NA	NA	NA	NA	NA	NA	NA	NA	NA	NA	NA	NA	NA	NA	NA	NA	NA
CDADC1	CDK18	CDC73	CEP95	CERK	CLTC	CMAHP	CTSV	DCP1B	DENND2A	DNAJC24	DNASE1L1	DNTTIP1	EYA3	FARP1	FBXL17	GIN1	LMNB2	MCCC2	MECR	THOP1	ZNF234	NA	NA	NA	NA	NA	NA	NA	NA	NA	NA	NA	NA	NA	NA	NA	NA	NA	NA	NA	NA	NA	NA	NA	NA	NA	NA	NA	NA
CDC14B	CDK19	CDCA4	CEPT1	CERKL	CLUAP1	CMC1	CTTN	DCP2	DENND2D	DNAJC28	DNLZ	DNTTIP2	FAAP20	FARP2	FBXL20	GINS2	LOC100128288	MCM8	MED13	THUMPD3-AS1	ZNF250	NA	NA	NA	NA	NA	NA	NA	NA	NA	NA	NA	NA	NA	NA	NA	NA	NA	NA	NA	NA	NA	NA	NA	NA	NA	NA	NA	NA
CDC14C	CDK2AP1	CDCA8	CERCAM	CERS2	CLUH	CMC2	CTTNBP2	DCT	DENND3	DNAJC4	DNM1	DOCK2	FAAP24	FARS2	FBXL4	GIT1	LOC100129603	MCMBP	MED13L	TIA1	ZNF263	NA	NA	NA	NA	NA	NA	NA	NA	NA	NA	NA	NA	NA	NA	NA	NA	NA	NA	NA	NA	NA	NA	NA	NA	NA	NA	NA	NA
CDC16	CDK4	CDH1	CERK	CERS5	CLVS1	CMC4	CTTNBP2NL	DCTN1	DENND4A	DNAJC5	DNM2	DOCK3	FADS2	FARSA	FBXL7	GIT2	LOC100272217	MCU	MED27	TIAM1	ZNF264	NA	NA	NA	NA	NA	NA	NA	NA	NA	NA	NA	NA	NA	NA	NA	NA	NA	NA	NA	NA	NA	NA	NA	NA	NA	NA	NA	NA
CDC23	CDK5	CDH12	CERS2	CERS6	CLVS2	CMIP	CUEDC1	DCUN1D1	DENND4B	DNAJC6	DNMBP	DOCK4	FAM102A	FAS	FBXO17	GJD2	LOC100287944	MDC1	MED30	TICAM2	ZNF275	NA	NA	NA	NA	NA	NA	NA	NA	NA	NA	NA	NA	NA	NA	NA	NA	NA	NA	NA	NA	NA	NA	NA	NA	NA	NA	NA	NA
CDC25A	CDK5R1	CDH13	CERS5	CETN2	CMAHP	CMPK1	CUL1	DCUN1D2	DENND4C	DNAJC7	DNMT1	DOCK6	FAM110A	FASTKD1	FBXO25	GLCE	LOC100289230	MDGA2	MED9	TIGD7	ZNF280C	NA	NA	NA	NA	NA	NA	NA	NA	NA	NA	NA	NA	NA	NA	NA	NA	NA	NA	NA	NA	NA	NA	NA	NA	NA	NA	NA	NA
CDC25B	CDK5R2	CDH18	CERS6	CETN3	CMC1	CMSS1	CUL2	DCUN1D3	DENND6B	DNAL4	DNPEP	DOCK7	FAM114A2	FASTKD5	FBXO31	GLG1	LOC100505938	MDK	MEF2C	TIMM9	ZNF286B	NA	NA	NA	NA	NA	NA	NA	NA	NA	NA	NA	NA	NA	NA	NA	NA	NA	NA	NA	NA	NA	NA	NA	NA	NA	NA	NA	NA
CDC26	CDK5RAP1	CDH2	CETN3	CETN4P	CMC4	CMTM7	CUL3	DCUN1D5	DENR	DNLZ	DNTTIP1	DOCK8	FAM120A	FAXDC2	FBXO33	GLIS2	LOC100507507	MECR	MEF2D	TIMP1	ZNF302	NA	NA	NA	NA	NA	NA	NA	NA	NA	NA	NA	NA	NA	NA	NA	NA	NA	NA	NA	NA	NA	NA	NA	NA	NA	NA	NA	NA
CDC27	CDK5RAP2	CDH22	CFAP206	CFAP206	CMIP	CMTR2	CUL4A	DDB1	DEPDC5	DNM2	DOC2B	DOHH	FAM120AOS	FBL	FBXO34	GLOD4	LOC100653233	MED1	MEIOB	TIRAP	ZNF316	NA	NA	NA	NA	NA	NA	NA	NA	NA	NA	NA	NA	NA	NA	NA	NA	NA	NA	NA	NA	NA	NA	NA	NA	NA	NA	NA	NA
CDC34	CDK5RAP3	CDH3	CFAP221	CFAP221	CMPK1	CNBP	CUL4B	DDHD1	DESI1	DNMT1	DOCK3	DOLK	FAM120B	FBP1	FBXO41	GLRX5	LOC101927402	MED12	METAP1D	TLE3	ZNF318	NA	NA	NA	NA	NA	NA	NA	NA	NA	NA	NA	NA	NA	NA	NA	NA	NA	NA	NA	NA	NA	NA	NA	NA	NA	NA	NA	NA
CDC37	CDK6	CDH7	CFAP36	CFAP36	CMSS1	CNEP1R1	CUL7	DDI2	DESI2	DNMT3A	DOCK4	DOLPP1	FAM122B	FBRS	FBXO43	GLT8D2	LOC101927420	MED12L	METRNL	TMEM109	ZNF319	NA	NA	NA	NA	NA	NA	NA	NA	NA	NA	NA	NA	NA	NA	NA	NA	NA	NA	NA	NA	NA	NA	NA	NA	NA	NA	NA	NA
CDC37L1	CDK7	CDIP1	CFAP44	CFAP43	CMTM4	CNIH3	CUL9	DDIT4	DET1	DNPEP	DOCK6	DONSON	FAM122C	FBXL12	FBXO46	GMCL1	LOC101928725	MED15	METTL15	TMEM120B	ZNF329	NA	NA	NA	NA	NA	NA	NA	NA	NA	NA	NA	NA	NA	NA	NA	NA	NA	NA	NA	NA	NA	NA	NA	NA	NA	NA	NA	NA
CDC40	CDK8	CDIPT	CFAP52	CFAP44	CMTM6	CNKSR2	CUTC	DDIT4L	DEXI	DNTTIP1	DOCK8	DPAGT1	FAM126A	FBXL14	FBXO8	GNA12	LOC102723335	MED23	METTL22	TMEM132A	ZNF333	NA	NA	NA	NA	NA	NA	NA	NA	NA	NA	NA	NA	NA	NA	NA	NA	NA	NA	NA	NA	NA	NA	NA	NA	NA	NA	NA	NA
CDC42	CDK9	CDK10	CFAP69	CFAP52	CMTM7	CNKSR3	CUX1	DDOST	DFFB	DNTTIP2	DOHH	DPF1	FAM126B	FBXL20	FBXW4	GNA14	LOC102723373	MED25	METTL5	TMEM135	ZNF34	NA	NA	NA	NA	NA	NA	NA	NA	NA	NA	NA	NA	NA	NA	NA	NA	NA	NA	NA	NA	NA	NA	NA	NA	NA	NA	NA	NA
CDC42BPA	CDKAL1	CDK11B	CFAP97	CFAP69	CMTR1	CNNM1	CWC15	DDR2	DGAT2	DOCK10	DOK1	DPF2	FAM135A	FBXL4	FBXW5	GNAI2	LOC102723701	MED27	MEX3C	TMEM143	ZNF35	NA	NA	NA	NA	NA	NA	NA	NA	NA	NA	NA	NA	NA	NA	NA	NA	NA	NA	NA	NA	NA	NA	NA	NA	NA	NA	NA	NA
CDC42BPB	CDKL2	CDK12	CFL1P1	CFAP97	CMTR2	CNNM3	CWC22	DDRGK1	DGCR2	DOCK11	DOK5	DPF3	FAM13B	FBXL6	FBXW9	GNAI3	LOC102724532	MEF2D	MFAP3L	TMEM161B	ZNF384	NA	NA	NA	NA	NA	NA	NA	NA	NA	NA	NA	NA	NA	NA	NA	NA	NA	NA	NA	NA	NA	NA	NA	NA	NA	NA	NA	NA
CDC42EP3	CDKL3	CDK13	CFL2	CFI	CNBP	CNNM4	CWC25	DDTL	DGKI	DOCK4	DOLK	DPH1	FAM149B1	FBXO15	FCF1	GNAL	LOC103611081	MEG3	MFN2	TMEM165	ZNF394	NA	NA	NA	NA	NA	NA	NA	NA	NA	NA	NA	NA	NA	NA	NA	NA	NA	NA	NA	NA	NA	NA	NA	NA	NA	NA	NA	NA
CDC42EP4	CDKL5	CDK14	CFLAR	CFL1P1	CNDP2	CNOT1	CWC27	DDX10	DGKZ	DOCK6	DOLPP1	DPH2	FAM155A-IT1	FBXO16	FCGR2B	GNAQ	LOC105373021	MEIG1	MFSD14A	TMEM185B	ZNF408	NA	NA	NA	NA	NA	NA	NA	NA	NA	NA	NA	NA	NA	NA	NA	NA	NA	NA	NA	NA	NA	NA	NA	NA	NA	NA	NA	NA
CDC42SE1	CDKN1A	CDK15	CGGBP1	CFL2	CNEP1R1	CNOT10	CWF19L1	DDX18	DGUOK	DOCK8	DPAGT1	DPH6	FAM156A	FBXO25	FCHO2	GNAS	LOC341056	MEIOB	MFSD5	TMEM187	ZNF420	NA	NA	NA	NA	NA	NA	NA	NA	NA	NA	NA	NA	NA	NA	NA	NA	NA	NA	NA	NA	NA	NA	NA	NA	NA	NA	NA	NA
CDC42SE2	CDKN1B	CDK16	CGREF1	CFLAR	CNIH1	CNOT11	CWF19L2	DDX19A	DHODH	DOCK9	DPF1	DPH7	FAM156B	FBXO28	FCHSD1	GNB1	LOC389199	MEIS1	MGA	TMEM198	ZNF426	NA	NA	NA	NA	NA	NA	NA	NA	NA	NA	NA	NA	NA	NA	NA	NA	NA	NA	NA	NA	NA	NA	NA	NA	NA	NA	NA	NA
CDC5L	CDKN2A	CDK17	CHAC1	CGGBP1	CNIH3	CNOT2	CXADR	DDX21	DHPS	DOK4	DPF2	DPM1	FAM160B1	FBXO31	FDXR	GNB2	LOC494127	MEN1	MGAT1	TMEM209	ZNF428	NA	NA	NA	NA	NA	NA	NA	NA	NA	NA	NA	NA	NA	NA	NA	NA	NA	NA	NA	NA	NA	NA	NA	NA	NA	NA	NA	NA
CDC7	CDKN2AIP	CDK18	CHAC2	CGREF1	CNKSR2	CNOT3	CXCR4	DDX23	DHRS3	DOK5	DPF3	DPM2	FAM161A	FBXO33	FEM1C	GNB4	LOC554206	MEPCE	MGAT3	TMEM251	ZNF432	NA	NA	NA	NA	NA	NA	NA	NA	NA	NA	NA	NA	NA	NA	NA	NA	NA	NA	NA	NA	NA	NA	NA	NA	NA	NA	NA	NA
CDC73	CDKN3	CDK19	CHAF1A	CGRRF1	CNN3	CNOT4	CXorf38	DDX27	DHRS7B	DPAGT1	DPH1	DPP3	FAM172A	FBXO34	FEN1	GNE	LOC642366	MESP2	MGME1	TMEM56	ZNF436	NA	NA	NA	NA	NA	NA	NA	NA	NA	NA	NA	NA	NA	NA	NA	NA	NA	NA	NA	NA	NA	NA	NA	NA	NA	NA	NA	NA
CDCA3	CDO1	CDK20	CHAMP1	CHAC1	CNNM2	CNOT6	CXorf56	DDX28	DHX15	DPF1	DPH2	DPP9	FAM174A	FBXO36	FERMT1	GNL1	LOC728024	METAP1D	MIA3	TMEM79	ZNF449	NA	NA	NA	NA	NA	NA	NA	NA	NA	NA	NA	NA	NA	NA	NA	NA	NA	NA	NA	NA	NA	NA	NA	NA	NA	NA	NA	NA
CDCA4	CDON	CDK2AP1	CHCHD3	CHAC2	CNNM4	CNOT6L	CXXC1	DDX31	DHX16	DPH2	DPH5	DPY19L1	FAM184A	FBXO41	FGD1	GNL3L	LOC728613	METTL16	MICALL2	TMEM80	ZNF468	NA	NA	NA	NA	NA	NA	NA	NA	NA	NA	NA	NA	NA	NA	NA	NA	NA	NA	NA	NA	NA	NA	NA	NA	NA	NA	NA	NA
CDCA8	CDR2	CDK2AP2	CHCHD5	CHAF1A	CNOT1	CNOT7	CYB561A3	DDX39A	DHX30	DPH6	DPH7	DPY19L3	FAM199X	FBXO43	FGD3	GNPAT	LOC728743	METTL17	MICU1	TMEM8B	ZNF496	NA	NA	NA	NA	NA	NA	NA	NA	NA	NA	NA	NA	NA	NA	NA	NA	NA	NA	NA	NA	NA	NA	NA	NA	NA	NA	NA	NA
CDH1	CDR2L	CDK4	CHD1	CHAMP1	CNOT10	CNOT8	CYB561D1	DDX3Y	DHX34	DPM1	DPP9	DPYD	FAM200A	FBXO46	FGD4	GNPDA1	LONP1	METTL2B	MID1	TMEM94	ZNF507	NA	NA	NA	NA	NA	NA	NA	NA	NA	NA	NA	NA	NA	NA	NA	NA	NA	NA	NA	NA	NA	NA	NA	NA	NA	NA	NA	NA
CDH11	CDS2	CDK5R1	CHD1L	CHCHD10	CNOT11	CNOT9	CYB5A	DDX42	DHX35	DPM3	DPY19L1	DPYSL4	FAM200B	FBXO8	FGF14	GOLGA2P2Y	LPAR3	METTL5	MIDN	TNFAIP8L2	ZNF511	NA	NA	NA	NA	NA	NA	NA	NA	NA	NA	NA	NA	NA	NA	NA	NA	NA	NA	NA	NA	NA	NA	NA	NA	NA	NA	NA	NA
CDH12	CDV3	CDK5R2	CHD2	CHCHD3	CNOT2	CNPPD1	CYB5B	DDX46	DHX36	DPP3	DPY19L3	DRG1	FAM20B	FBXW5	FGF23	GOLGA3	LPCAT3	MFSD11	MIEF1	TNFRSF11A	ZNF513	NA	NA	NA	NA	NA	NA	NA	NA	NA	NA	NA	NA	NA	NA	NA	NA	NA	NA	NA	NA	NA	NA	NA	NA	NA	NA	NA	NA
CDH13	CDYL	CDK5RAP1	CHD3	CHCHD4	CNOT3	CNPY1	CYB5D2	DDX49	DHX37	DPP6	DPY19L4	DRG2	FAM210A	FBXW9	FGFR1	GOLPH3	LPCAT4	MFSD12	MIF4GD	TNFSF9	ZNF530	NA	NA	NA	NA	NA	NA	NA	NA	NA	NA	NA	NA	NA	NA	NA	NA	NA	NA	NA	NA	NA	NA	NA	NA	NA	NA	NA	NA
CDH18	CDYL2	CDK5RAP2	CHD4	CHCHD5	CNOT4	CNPY3	CYB5R4	DDX50	DHX38	DPP8	DPYD	DSCAM	FAM214B	FCGR2B	FGGY	GOPC	LPIN2	MFSD13A	MIR1181	TNIP2	ZNF549	NA	NA	NA	NA	NA	NA	NA	NA	NA	NA	NA	NA	NA	NA	NA	NA	NA	NA	NA	NA	NA	NA	NA	NA	NA	NA	NA	NA
CDH2	CEBPA	CDK5RAP3	CHD5	CHCHD7	CNOT6	CNPY4	CYFIP1	DDX51	DHX40	DPP9	DPYSL5	DSN1	FAM217B	FCHO2	FHDC1	GOSR2	LPXN	MFSD5	MIR4435-2HG	TNK2	ZNF558	NA	NA	NA	NA	NA	NA	NA	NA	NA	NA	NA	NA	NA	NA	NA	NA	NA	NA	NA	NA	NA	NA	NA	NA	NA	NA	NA	NA
CDH22	CEBPB	CDK6	CHD6	CHD1	CNOT6L	CNR1	CYFIP2	DDX52	DHX8	DPY19L1	DR1	DTD2	FAM219A	FCRL6	FHOD3	GPANK1	LRBA	MGA	MIR4444-1	TNKS2	ZNF574	NA	NA	NA	NA	NA	NA	NA	NA	NA	NA	NA	NA	NA	NA	NA	NA	NA	NA	NA	NA	NA	NA	NA	NA	NA	NA	NA	NA
CDH7	CEBPD	CDK7	CHD7	CHD2	CNOT7	CNRIP1	CYHR1	DDX55	DIAPH1	DPY19L3	DRAXIN	DTNA	FAM219B	FDPS	FICD	GPATCH11	LRCH1	MGAT3	MIR568	TNRC18	ZNF576	NA	NA	NA	NA	NA	NA	NA	NA	NA	NA	NA	NA	NA	NA	NA	NA	NA	NA	NA	NA	NA	NA	NA	NA	NA	NA	NA	NA
CDH8	CEBPG	CDK8	CHD8	CHD3	CNOT8	CNTFR	CYLD	DDX56	DICER1	DPY19L4	DRC3	DTNB	FAM222A	FDXR	FIGNL1	GPATCH4	LRFN2	MGC34796	MIR6724-4	TOMM34	ZNF580	NA	NA	NA	NA	NA	NA	NA	NA	NA	NA	NA	NA	NA	NA	NA	NA	NA	NA	NA	NA	NA	NA	NA	NA	NA	NA	NA	NA
CDIP1	CEBPZ	CDK9	CHD9	CHD4	CNPPD1	CNTN4	CYP2R1	DDX59	DIDO1	DPYSL3	DSEL	DTX2	FAM227B	FEN1	FILIP1L	GPBP1	LRFN4	MGMT	MIR99AHG	TOMM40L	ZNF606	NA	NA	NA	NA	NA	NA	NA	NA	NA	NA	NA	NA	NA	NA	NA	NA	NA	NA	NA	NA	NA	NA	NA	NA	NA	NA	NA	NA
CDIPT	CEBPZOS	CDKAL1	CHEK1	CHD5	CNPY1	CNTN5	CYP2S1	DEDD	DIMT1	DPYSL5	DSN1	DTYMK	FAM228B	FER1L5	FITM2	GPBP1L1	LRFN5	MIA-RAB4B	MLF2	TOP3A	ZNF621	NA	NA	NA	NA	NA	NA	NA	NA	NA	NA	NA	NA	NA	NA	NA	NA	NA	NA	NA	NA	NA	NA	NA	NA	NA	NA	NA	NA
CDK10	CELF1	CDKL1	CHERP	CHD6	CNPY2	CNTNAP2	CYP46A1	DEDD2	DIS3	DR1	DTD2	DUBR	FAM234A	FFAR4	FIZ1	GPC6	LRIF1	MICAL1	MLST8	TOPORS	ZNF625	NA	NA	NA	NA	NA	NA	NA	NA	NA	NA	NA	NA	NA	NA	NA	NA	NA	NA	NA	NA	NA	NA	NA	NA	NA	NA	NA	NA
CDK11B	CELF2	CDKL2	CHFR	CHD7	CNPY3	CNTNAP4	CYP4V2	DEK	DIS3L	DRAM2	DTNB	DUS1L	FAM49A	FGD3	FKBP11	GPD2	LRIG2	MICAL3	MLX	TOR1B	ZNF646	NA	NA	NA	NA	NA	NA	NA	NA	NA	NA	NA	NA	NA	NA	NA	NA	NA	NA	NA	NA	NA	NA	NA	NA	NA	NA	NA	NA
CDK12	CELF4	CDKL3	CHGB	CHD8	CNR1	COA1	CYP51A1	DENND1A	DIS3L2	DRG2	DTNBP1	DUS3L	FAM53B	FGD6	FKBP15	GPI	LRP10	MICALL1	MLXIP	TP53	ZNF649	NA	NA	NA	NA	NA	NA	NA	NA	NA	NA	NA	NA	NA	NA	NA	NA	NA	NA	NA	NA	NA	NA	NA	NA	NA	NA	NA	NA
CDK13	CELF5	CDKL5	CHIC1	CHD9	CNST	COA5	CYS1	DENND2A	DISP1	DRGX	DTX2	DUSP1	FAM76B	FGF14	FKBP1B	GPR137	LRRC1	MICU1	MMAA	TP53RK	ZNF653	NA	NA	NA	NA	NA	NA	NA	NA	NA	NA	NA	NA	NA	NA	NA	NA	NA	NA	NA	NA	NA	NA	NA	NA	NA	NA	NA	NA
CDK14	CELF6	CDKN1A	CHIC2	CHEK1	CNTFR	COA6	CYTH2	DENND2D	DIXDC1	DSCAM	DTX4	DUSP14	FAM78B	FGF9	FKBP8	GPR137B	LRRC20	MID2	MMAB	TP73	ZNF672	NA	NA	NA	NA	NA	NA	NA	NA	NA	NA	NA	NA	NA	NA	NA	NA	NA	NA	NA	NA	NA	NA	NA	NA	NA	NA	NA	NA
CDK16	CELSR2	CDKN1B	CHID1	CHEK2	CNTN1	COA7	DAB1	DENND3	DKFZP434H168	DSP	DTYMK	DUSP18	FAM81A	FGGY	FKBP9	GPR146	LRRC28	MIEF2	MMGT1	TPCN2	ZNF684	NA	NA	NA	NA	NA	NA	NA	NA	NA	NA	NA	NA	NA	NA	NA	NA	NA	NA	NA	NA	NA	NA	NA	NA	NA	NA	NA	NA
CDK17	CELSR3	CDKN2AIP	CHKA	CHERP	CNTN2	COCH	DAB2	DENND4A	DLEU1	DSTYK	DUBR	DUSP23	FAM83G	FHAD1	FKBP9P1	GPR155	LRRC29	MIEN1	MMS19	TPD52L1	ZNF687	NA	NA	NA	NA	NA	NA	NA	NA	NA	NA	NA	NA	NA	NA	NA	NA	NA	NA	NA	NA	NA	NA	NA	NA	NA	NA	NA	NA
CDK18	CEMIP	CDKN2AIPNL	CHL1	CHFR	CNTN4	COG1	DAB2IP	DENND4B	DLG1	DTD2	DUS1L	DUSP28	FAM89A	FHDC1	FKBPL	GPR156	LRRC3	MIIP	MNS1	TPI1P2	ZNF696	NA	NA	NA	NA	NA	NA	NA	NA	NA	NA	NA	NA	NA	NA	NA	NA	NA	NA	NA	NA	NA	NA	NA	NA	NA	NA	NA	NA
CDK19	CENPBD1	CDKN2D	CHM	CHGB	CNTN5	COG2	DACH1	DENND4C	DLG2	DTNA	DUSP10	DUSP7	FAM8A1	FHOD1	FKRP	GPR160	LRRC4	MINK1	MNT	TPRA1	ZNF700	NA	NA	NA	NA	NA	NA	NA	NA	NA	NA	NA	NA	NA	NA	NA	NA	NA	NA	NA	NA	NA	NA	NA	NA	NA	NA	NA	NA
CDK2AP1	CENPC	CDKN3	CHMP1B	CHIC1	CNTNAP1	COG3	DACT1	DENND5A	DLG4	DTNB	DUSP14	DUSP8	FAM91A1	FICD	FLCN	GPR176	LRRC46	MIR100HG	MOAP1	TPST1	ZNF710	NA	NA	NA	NA	NA	NA	NA	NA	NA	NA	NA	NA	NA	NA	NA	NA	NA	NA	NA	NA	NA	NA	NA	NA	NA	NA	NA	NA
CDK4	CENPF	CDO1	CHMP2B	CHIC2	CNTNAP2	COG4	DAD1	DENND6A	DLGAP1	DTX4	DUSP23	DVL1	FAM98B	FIGN	FLJ42627	GPR180	LRRC47	MIR1181	MON2	TPX2	ZNF711	NA	NA	NA	NA	NA	NA	NA	NA	NA	NA	NA	NA	NA	NA	NA	NA	NA	NA	NA	NA	NA	NA	NA	NA	NA	NA	NA	NA
CDK5R1	CENPJ	CDON	CHMP4B	CHID1	COA1	COG7	DAG1	DENND6B	DLGAP4	DUS1L	DUSP26	DVL3	FANCC	FIP1L1	FLOT2	GPR19	LRRC55	MIR210HG	MORC2	TRAF6	ZNF713	NA	NA	NA	NA	NA	NA	NA	NA	NA	NA	NA	NA	NA	NA	NA	NA	NA	NA	NA	NA	NA	NA	NA	NA	NA	NA	NA	NA
CDK5R2	CENPM	CDR2	CHMP7	CHKA	COA4	COG8	DAGLB	DENR	DLL3	DUS3L	DUSP28	DYDC1	FANCD2	FIZ1	FLRT2	GPR26	LRRC58	MIR2110	MORF4L2	TRAF7	ZNF746	NA	NA	NA	NA	NA	NA	NA	NA	NA	NA	NA	NA	NA	NA	NA	NA	NA	NA	NA	NA	NA	NA	NA	NA	NA	NA	NA	NA
CDK5RAP1	CENPO	CDR2L	CHN1	CHL1	COA5	COIL	DALRD3	DEPDC5	DLST	DUSP16	DUSP3	DYNLRB2	FANCF	FJX1	FLT1	GPR37	LRRC61	MIR3610	MORN4	TRDMT1	ZNF75A	NA	NA	NA	NA	NA	NA	NA	NA	NA	NA	NA	NA	NA	NA	NA	NA	NA	NA	NA	NA	NA	NA	NA	NA	NA	NA	NA	NA
CDK5RAP2	CENPP	CDS1	CHORDC1	CHM	COA6	COL24A1	DAP	DERL1	DMAP1	DUSP18	DUSP7	DYRK1B	FANCI	FKBP11	FLT3	GPR61	LRRC8B	MIR3976HG	MOSPD1	TRIL	ZNF77	NA	NA	NA	NA	NA	NA	NA	NA	NA	NA	NA	NA	NA	NA	NA	NA	NA	NA	NA	NA	NA	NA	NA	NA	NA	NA	NA	NA
CDK5RAP3	CENPQ	CDS2	CHP1	CHML	COASY	COL2A1	DAP3	DES	DMRTC1	DUSP28	DUSP8	DYSF	FANCM	FKBP15	FLYWCH1	GPR68	LRRFIP2	MIR4444-1	MOSPD2	TRIM11	ZNF772	NA	NA	NA	NA	NA	NA	NA	NA	NA	NA	NA	NA	NA	NA	NA	NA	NA	NA	NA	NA	NA	NA	NA	NA	NA	NA	NA	NA
CDK6	CENPV	CDV3	CHPF	CHMP1B	COG1	COL4A2	DAPK3	DESI1	DMTF1	DUSP7	DVL1	DZIP1	FARP1	FKBP5	FMN1	GPRASP2	LRRK1	MIR6724-4	MPND	TRIM35	ZNF780A	NA	NA	NA	NA	NA	NA	NA	NA	NA	NA	NA	NA	NA	NA	NA	NA	NA	NA	NA	NA	NA	NA	NA	NA	NA	NA	NA	NA
CDK7	CEP112	CDYL	CHPF2	CHMP2A	COG2	COL5A2	DARS	DESI2	DMTN	DVL3	DVL2	DZIP1L	FARSA	FKBP9P1	FMNL1	GPRIN1	LRRN3	MIR8072	MPP3	TRIM4	ZNF79	NA	NA	NA	NA	NA	NA	NA	NA	NA	NA	NA	NA	NA	NA	NA	NA	NA	NA	NA	NA	NA	NA	NA	NA	NA	NA	NA	NA
CDK8	CEP120	CDYL2	CHPT1	CHMP2B	COG3	COL6A1	DAXX	DET1	DMWD	DYM	DVL3	E2F3	FASN	FLCN	FMR1	GPRIN2	LRRTM2	MLF2	MPP5	TRIM63	ZNF8	NA	NA	NA	NA	NA	NA	NA	NA	NA	NA	NA	NA	NA	NA	NA	NA	NA	NA	NA	NA	NA	NA	NA	NA	NA	NA	NA	NA
CDK9	CEP126	CEBPA	CHRAC1	CHMP4B	COG4	COL8A2	DAZAP1	DFFB	DMXL1	DYNC1I1	DYNLL2	E2F4	FASTKD5	FLJ42627	FNBP4	GPS2	LRSAM1	MLH1	MPV17	TRIM65	ZNF804A	NA	NA	NA	NA	NA	NA	NA	NA	NA	NA	NA	NA	NA	NA	NA	NA	NA	NA	NA	NA	NA	NA	NA	NA	NA	NA	NA	NA
CDKAL1	CEP131	CEBPB	CHRM4	CHMP5	COG7	COLGALT1	DBF4	DGAT1	DNAAF5	DYNLRB2	DYRK1B	E2F6	FBL	FLJ44635	FNDC3A	GRAMD1B	LSG1	MLLT10	MPZL3	TRMT1	ZNF806	NA	NA	NA	NA	NA	NA	NA	NA	NA	NA	NA	NA	NA	NA	NA	NA	NA	NA	NA	NA	NA	NA	NA	NA	NA	NA	NA	NA
CDKL1	CEP135	CEBPD	CHRNA7	CHMP7	COG8	COLGALT2	DBI	DGAT2	DNAH7	DYRK1A	DYRK3	E4F1	FBLN5	FLNA	FNIP1	GRB2	LSM14B	MLLT3	MRGPRF	TRMT61A	ZNF81	NA	NA	NA	NA	NA	NA	NA	NA	NA	NA	NA	NA	NA	NA	NA	NA	NA	NA	NA	NA	NA	NA	NA	NA	NA	NA	NA	NA
CDKL2	CEP162	CEBPG	CHRNA9	CHN1	COIL	COMMD10	DBNDD1	DGCR2	DNAJA3	DYRK2	E2F3	EAF1	FBRSL1	FLNB	FNTB	GREB1L	LSM2	MLST8	MRM3	TRNAU1AP	ZNF835	NA	NA	NA	NA	NA	NA	NA	NA	NA	NA	NA	NA	NA	NA	NA	NA	NA	NA	NA	NA	NA	NA	NA	NA	NA	NA	NA	NA
CDKL3	CEP164	CEBPZ	CHRNB1	CHN2	COL15A1	COMMD2	DBR1	DGCR8	DNAJB1	DYSF	E2F4	EARS2	FBXL12	FLOT2	FOS	GREM1	LSP1	MLXIP	MROH1	TRPC1	ZNF839	NA	NA	NA	NA	NA	NA	NA	NA	NA	NA	NA	NA	NA	NA	NA	NA	NA	NA	NA	NA	NA	NA	NA	NA	NA	NA	NA	NA
CDKL5	CEP170	CEBPZOS	CHRNB2	CHORDC1	COL24A1	COMMD3	DBT	DGKA	DNAJB2	DZIP1	E2F6	EBAG9	FBXL14	FLRT2	FOSL2	GRIA1	LTBR	MLYCD	MRPL2	TRPS1	ZNF846	NA	NA	NA	NA	NA	NA	NA	NA	NA	NA	NA	NA	NA	NA	NA	NA	NA	NA	NA	NA	NA	NA	NA	NA	NA	NA	NA	NA
CDKN1B	CEP170B	CELF1	CHST10	CHP1	COL2A1	COMMD4	DCAF10	DGKQ	DNAJB5	DZIP3	E4F1	EBF2	FBXL16	FLRT3	FOXJ2	GRIA3	LTV1	MMAB	MRPL4	TSC22D2	ZNHIT2	NA	NA	NA	NA	NA	NA	NA	NA	NA	NA	NA	NA	NA	NA	NA	NA	NA	NA	NA	NA	NA	NA	NA	NA	NA	NA	NA	NA
CDKN2AIP	CEP170P1	CELF2	CHST12	CHPF	COL6A1	COMMD5	DCAF11	DHCR7	DNAJC1	E2F3	EAF1	EBF3	FBXL3	FLT3	FOXJ3	GRIA4	LUC7L2	MMACHC	MRPL45	TSPAN17	ZSCAN16	NA	NA	NA	NA	NA	NA	NA	NA	NA	NA	NA	NA	NA	NA	NA	NA	NA	NA	NA	NA	NA	NA	NA	NA	NA	NA	NA	NA
CDKN2AIPNL	CEP19	CELF4	CHST15	CHRM2	COL7A1	COMMD8	DCAF12	DHFR	DNAJC10	E2F4	EARS2	EBF4	FBXO11	FLYWCH1	FOXN3	GRID1	LUZP1	MMP11	MRPL49	TSPAN18	ZSCAN21	NA	NA	NA	NA	NA	NA	NA	NA	NA	NA	NA	NA	NA	NA	NA	NA	NA	NA	NA	NA	NA	NA	NA	NA	NA	NA	NA	NA
CDKN2B	CEP250	CELF6	CHST2	CHRNA7	COL8A2	COMTD1	DCAF12L1	DHODH	DNAJC13	E4F1	EBF2	EBPL	FBXO15	FMNL1	FOXO4	GRID2	LY96	MMP15	MRRF	TSPAN6	ZSCAN31	NA	NA	NA	NA	NA	NA	NA	NA	NA	NA	NA	NA	NA	NA	NA	NA	NA	NA	NA	NA	NA	NA	NA	NA	NA	NA	NA	NA
CDKN3	CEP295	CELSR2	CHST6	CHRNA9	COLGALT2	COPA	DCAF12L2	DHRS1	DNAJC14	EAF1	EBF4	ECE2	FBXO22	FMR1	FOXO6	GRIK2	LYPD6B	MMP16	MSI2	TTBK1	ZSCAN5A	NA	NA	NA	NA	NA	NA	NA	NA	NA	NA	NA	NA	NA	NA	NA	NA	NA	NA	NA	NA	NA	NA	NA	NA	NA	NA	NA	NA
CDNF	CEP350	CELSR3	CHST7	CHRNB1	COMMD10	COPB2	DCAF15	DHRS3	DNAJC2	EAPP	EBPL	ECHDC2	FBXO28	FNBP1L	FPGS	GRIK4	LYPLAL1	MMP28	MSL1	TTC17	ZSCAN9	NA	NA	NA	NA	NA	NA	NA	NA	NA	NA	NA	NA	NA	NA	NA	NA	NA	NA	NA	NA	NA	NA	NA	NA	NA	NA	NA	NA
CDO1	CEP41	CEMIP	CHST8	CHRNB2	COMMD2	COPG2	DCAF16	DHRS7B	DNAJC21	EARS2	ECD	ECHDC3	FBXO3	FNBP4	FRAT1	GRIK5	LYRM1	MMS19	MSL3P1	TTC28-AS1	ZYX	NA	NA	NA	NA	NA	NA	NA	NA	NA	NA	NA	NA	NA	NA	NA	NA	NA	NA	NA	NA	NA	NA	NA	NA	NA	NA	NA	NA
CDON	CEP44	CENPB	CHSY1	CHST10	COMMD3	COPS3	DCAF4	DHX16	DNAJC28	EBAG9	ECE2	ECSIT	FBXO31	FNIP1	FRAT2	GRIN1	LYRM2	MNT	MT2A	TTC30A	ZZEF1	NA	NA	NA	NA	NA	NA	NA	NA	NA	NA	NA	NA	NA	NA	NA	NA	NA	NA	NA	NA	NA	NA	NA	NA	NA	NA	NA	NA
CDPF1	CEP57L1	CENPBD1	CHSY3	CHST12	COMMD4	COPS4	DCAF5	DHX34	DNAJC4	EBF1	ECHDC2	ECT2	FBXO32	FNIP2	FRG1	GRIP1	LYSMD1	MOCS1	MTCH1	TTC31	NA	NA	NA	NA	NA	NA	NA	NA	NA	NA	NA	NA	NA	NA	NA	NA	NA	NA	NA	NA	NA	NA	NA	NA	NA	NA	NA	NA	NA
CDR2	CEP63	CENPC	CHTOP	CHST2	COMMD5	COPS7B	DCAF6	DHX35	DNAJC5	EBF2	ECHDC3	EDC3	FBXO33	FNTB	FRG1CP	GRK5	LYSMD3	MOK	MTDH	TTC8	NA	NA	NA	NA	NA	NA	NA	NA	NA	NA	NA	NA	NA	NA	NA	NA	NA	NA	NA	NA	NA	NA	NA	NA	NA	NA	NA	NA	NA
CDR2L	CEP83	CENPE	CHUK	CHST6	COMMD6	COPS9	DCAF7	DHX36	DNAJC7	EBF3	ECI1	EDC4	FBXO34	FOXJ2	FRG1DP	GRWD1	LYST	MON1A	MTERF1	TTK	NA	NA	NA	NA	NA	NA	NA	NA	NA	NA	NA	NA	NA	NA	NA	NA	NA	NA	NA	NA	NA	NA	NA	NA	NA	NA	NA	NA	NA
CDS1	CEP85	CENPF	CIAO1	CHST7	COMMD7	COPZ1	DCAKD	DHX37	DNAJC8	ECE2	ECSIT	EDEM2	FBXO36	FOXJ3	FRMD4A	GSE1	LZIC	MORC2	MTFR1	TTYH2	NA	NA	NA	NA	NA	NA	NA	NA	NA	NA	NA	NA	NA	NA	NA	NA	NA	NA	NA	NA	NA	NA	NA	NA	NA	NA	NA	NA	NA
CDV3	CEP85L	CENPJ	CIAPIN1	CHST8	COMTD1	COQ10B	DCBLD1	DHX38	DNAL4	ECT2	ECT2	EDRF1	FBXO38	FOXK1	FRMD5	GSG1L	MAGOH	MOSPD1	MTFR2	TUBB1	NA	NA	NA	NA	NA	NA	NA	NA	NA	NA	NA	NA	NA	NA	NA	NA	NA	NA	NA	NA	NA	NA	NA	NA	NA	NA	NA	NA	NA
CDYL	CEP89	CENPM	CIB2	CHST9	COPA	COQ2	DCBLD2	DHX40	DNLZ	EDC3	EDC3	EED	FBXO41	FOXN2	FRMD8	GSK3B	MAK16	MOSPD3	MTHFR	TUG1	NA	NA	NA	NA	NA	NA	NA	NA	NA	NA	NA	NA	NA	NA	NA	NA	NA	NA	NA	NA	NA	NA	NA	NA	NA	NA	NA	NA	NA
CDYL2	CEP95	CENPN	CIC	CHSY1	COPB1	COQ3	DCK	DHX8	DNM2	EDC4	EDC4	EEF1A1	FBXO8	FPGS	FRMPD1	GSN	MAMDC2	MOV10	MTHFSD	TUT1	NA	NA	NA	NA	NA	NA	NA	NA	NA	NA	NA	NA	NA	NA	NA	NA	NA	NA	NA	NA	NA	NA	NA	NA	NA	NA	NA	NA	NA
CEACAM1	CEPT1	CENPO	CINP	CHSY3	COPB2	COQ4	DCLK1	DHX9	DNMBP	EDEM1	EDEM1	EEF1A2	FBXO9	FRAT1	FRS2	GSPT1	MAML1	MPND	MTIF3	TXNDC16	NA	NA	NA	NA	NA	NA	NA	NA	NA	NA	NA	NA	NA	NA	NA	NA	NA	NA	NA	NA	NA	NA	NA	NA	NA	NA	NA	NA	NA
CEBPA	CERCAM	CENPP	CIPC	CHTOP	COPG1	COQ5	DCLK2	DIAPH1	DNMT1	EDEM2	EDEM2	EEF1AKMT1	FBXW11	FRAT2	FRS3	GSPT2	MAN1C1	MPP2	MTURN	TXNRD3	NA	NA	NA	NA	NA	NA	NA	NA	NA	NA	NA	NA	NA	NA	NA	NA	NA	NA	NA	NA	NA	NA	NA	NA	NA	NA	NA	NA	NA
CEBPB	CERK	CENPQ	CIR1	CHUK	COPG2	COQ6	DCLK3	DIAPH2	DNMT3A	EDEM3	EDEM3	EEF1D	FBXW2	FREM2	FSCN1	GSTCD	MAN2B2	MPP5	MTUS2	TYK2	NA	NA	NA	NA	NA	NA	NA	NA	NA	NA	NA	NA	NA	NA	NA	NA	NA	NA	NA	NA	NA	NA	NA	NA	NA	NA	NA	NA	NA
CEBPG	CERS2	CENPV	CIT	CIAO1	COPS2	COQ9	DCLRE1B	DIDO1	DNPEP	EDIL3	EDRF1	EEF2	FBXW4	FRG1	FSD1	GTDC1	MAN2C1	MPP7	MUL1	TYMP	NA	NA	NA	NA	NA	NA	NA	NA	NA	NA	NA	NA	NA	NA	NA	NA	NA	NA	NA	NA	NA	NA	NA	NA	NA	NA	NA	NA	NA
CEBPZ	CERS5	CENPW	CITED1	CIB1	COPS3	CORO1A	DCLRE1C	DIMT1	DNTTIP1	EDRF1	EEF1A1	EEF2K	FBXW5	FRG1CP	FSTL3	GTF2A1	MANEA	MPPE1	MVB12B	U2AF1L4	NA	NA	NA	NA	NA	NA	NA	NA	NA	NA	NA	NA	NA	NA	NA	NA	NA	NA	NA	NA	NA	NA	NA	NA	NA	NA	NA	NA	NA
CELF1	CERS6	CEP104	CITED2	CIB2	COPS5	CORO1B	DCP1A	DIP2B	DNTTIP2	EEA1	EEF1A2	EEPD1	FBXW8	FRG1DP	FTSJ3	GTF2F1	MAP1S	MPV17	MXD1	U2AF2	NA	NA	NA	NA	NA	NA	NA	NA	NA	NA	NA	NA	NA	NA	NA	NA	NA	NA	NA	NA	NA	NA	NA	NA	NA	NA	NA	NA	NA
CELF2	CETN3	CEP112	CIZ1	CIC	COPS6	CORO2A	DCP1B	DIRAS1	DOCK10	EED	EEF1D	EFCAB11	FBXW9	FRMD4A	FUBP1	GTF2I	MAP2K3	MPV17L2	MXI1	UAP1	NA	NA	NA	NA	NA	NA	NA	NA	NA	NA	NA	NA	NA	NA	NA	NA	NA	NA	NA	NA	NA	NA	NA	NA	NA	NA	NA	NA	NA
CELF4	CFAP20	CEP120	CKAP4	CINP	COPS7A	CORO6	DCP2	DIS3	DOCK11	EEF1A1	EEF1G	EFCAB14	FCF1	FRMD4B	FURIN	GTF3C2	MAP2K5	MPZL1	MYADM	UBA6	NA	NA	NA	NA	NA	NA	NA	NA	NA	NA	NA	NA	NA	NA	NA	NA	NA	NA	NA	NA	NA	NA	NA	NA	NA	NA	NA	NA	NA
CELF5	CFAP206	CEP126	CKMT1A	CIPC	COPS7B	COTL1	DCT	DIS3L	DOCK2	EEF1D	EEF2	EFCAB2	FCHSD1	FRMD8	FUS	GTPBP10	MAP2K6	MRFAP1	MYADML	UBALD2	NA	NA	NA	NA	NA	NA	NA	NA	NA	NA	NA	NA	NA	NA	NA	NA	NA	NA	NA	NA	NA	NA	NA	NA	NA	NA	NA	NA	NA
CELF6	CFAP36	CEP131	CKMT2-AS1	CISD3	COPZ1	COX10	DCTD	DIS3L2	DOCK4	EEF1G	EEF2K	EFCAB5	FCHSD2	FRS2	FUT10	GUCY1A2	MAP3K11	MRGPRF	MYC	UBIAD1	NA	NA	NA	NA	NA	NA	NA	NA	NA	NA	NA	NA	NA	NA	NA	NA	NA	NA	NA	NA	NA	NA	NA	NA	NA	NA	NA	NA	NA
CELSR2	CFAP44	CEP135	CKS2	CIT	COPZ2	COX18	DCTN4	DKC1	DOCK6	EEF2K	EEFSEC	EFCAB7	FCRL6	FRS3	FXR2	GUSB	MAP3K12	MRM3	MYCBPAP	UBN1	NA	NA	NA	NA	NA	NA	NA	NA	NA	NA	NA	NA	NA	NA	NA	NA	NA	NA	NA	NA	NA	NA	NA	NA	NA	NA	NA	NA	NA
CELSR3	CFAP97	CEP152	CLASP1	CITED1	COQ10B	COX20	DCTN5	DLAT	DOCK8	EEPD1	EFCAB11	EFEMP2	FDXR	FSBP	FZD8	GYG1	MAP3K13	MRO	MYH9	UBOX5	NA	NA	NA	NA	NA	NA	NA	NA	NA	NA	NA	NA	NA	NA	NA	NA	NA	NA	NA	NA	NA	NA	NA	NA	NA	NA	NA	NA	NA
CEMIP	CFDP1	CEP162	CLASP2	CITED2	COQ3	COX6A1	DCUN1D1	DLEU1	DOCK9	EFCAB2	EFCAB14	EFHB	FEM1B	FSTL3	FZR1	GZF1	MAP3K3	MROH1	MYL6	UBQLN4	NA	NA	NA	NA	NA	NA	NA	NA	NA	NA	NA	NA	NA	NA	NA	NA	NA	NA	NA	NA	NA	NA	NA	NA	NA	NA	NA	NA	NA
CENPB	CFL1P1	CEP164	CLASRP	CIZ1	COQ4	COX7B2	DCUN1D3	DLG1	DOHH	EFCAB7	EFCAB5	EFHC1	FEN1	FTSJ1	G6PC3	H1FX	MAP3K5	MRPL37	MYNN	UBTD1	NA	NA	NA	NA	NA	NA	NA	NA	NA	NA	NA	NA	NA	NA	NA	NA	NA	NA	NA	NA	NA	NA	NA	NA	NA	NA	NA	NA	NA
CENPBD1	CFL2	CEP170	CLCN3	CKAP2L	COQ6	CPB2-AS1	DCUN1D5	DLG2	DOK1	EFEMP2	EFCAB7	EFHD2	FERMT1	FTSJ3	G6PD	HACD2	MAP3K6	MRPL4	MYO18A	UBXN11	NA	NA	NA	NA	NA	NA	NA	NA	NA	NA	NA	NA	NA	NA	NA	NA	NA	NA	NA	NA	NA	NA	NA	NA	NA	NA	NA	NA	NA
CENPC	CFLAR	CEP170B	CLCN4	CKAP4	COQ9	CPE	DDAH1	DLG3	DOK4	EFHB	EFEMP2	EFL1	FGD1	FURIN	GAB2	HAS3	MAP3K7	MRPL52	MYO1B	UCP2	NA	NA	NA	NA	NA	NA	NA	NA	NA	NA	NA	NA	NA	NA	NA	NA	NA	NA	NA	NA	NA	NA	NA	NA	NA	NA	NA	NA	NA
CENPE	CGGBP1	CEP19	CLCN5	CKB	CORO1A	CPEB1	DDHD1	DLG4	DPAGT1	EFHC1	EFHC1	EFNA5	FGF1	FUT10	GABPB1	HAUS3	MAP4K2	MRPS12	MYO1C	UGGT1	NA	NA	NA	NA	NA	NA	NA	NA	NA	NA	NA	NA	NA	NA	NA	NA	NA	NA	NA	NA	NA	NA	NA	NA	NA	NA	NA	NA	NA
CENPJ	CGNL1	CEP250	CLCN6	CKMT1A	CORO1B	CPEB2	DDHD2	DLGAP1	DPF1	EFHD2	EFNA1	EFNB1	FGF12	FUT8	GABRA1	HAUS6	MAP7D3	MRPS30	MYO6	ULK4	NA	NA	NA	NA	NA	NA	NA	NA	NA	NA	NA	NA	NA	NA	NA	NA	NA	NA	NA	NA	NA	NA	NA	NA	NA	NA	NA	NA	NA
CENPK	CGREF1	CEP295	CLCN7	CKMT1B	CORO1C	CPEB4	DDI2	DLGAP2	DPH1	EFL1	EFNB1	EFTUD2	FGF14	FXYD1	GADD45B	HBS1L	MAPK1IP1L	MSL2	MYO9A	UMAD1	NA	NA	NA	NA	NA	NA	NA	NA	NA	NA	NA	NA	NA	NA	NA	NA	NA	NA	NA	NA	NA	NA	NA	NA	NA	NA	NA	NA	NA
CENPM	CGRRF1	CEP350	CLDN12	CKMT2-AS1	CORO2A	CPLX2	DDIT3	DLGAP4	DPH2	EFNA1	EFR3B	EGFL7	FGF9	FXYD6	GADD45G	HCFC1	MAPK6	MSL3	MYT1	UMPS	NA	NA	NA	NA	NA	NA	NA	NA	NA	NA	NA	NA	NA	NA	NA	NA	NA	NA	NA	NA	NA	NA	NA	NA	NA	NA	NA	NA	NA
CENPN	CHAC1	CEP41	CLDN4	CLASP1	CORO2B	CPNE1	DDIT4	DLK2	DPH3	EFNA5	EFTUD2	EGLN3	FGFR1	FZD4	GAK	HCG11	MAPK7	MSL3P1	N4BP2	UNC119	NA	NA	NA	NA	NA	NA	NA	NA	NA	NA	NA	NA	NA	NA	NA	NA	NA	NA	NA	NA	NA	NA	NA	NA	NA	NA	NA	NA	NA
CENPO	CHAC2	CEP44	CLEC11A	CLASRP	COX1	CPNE2	DDR2	DLST	DPH5	EFR3A	EGFL7	EHD1	FHDC1	FZD6	GAL3ST1	HCN4	MAPK8IP3	MSTO1	N4BP3	UNG	NA	NA	NA	NA	NA	NA	NA	NA	NA	NA	NA	NA	NA	NA	NA	NA	NA	NA	NA	NA	NA	NA	NA	NA	NA	NA	NA	NA	NA
CENPP	CHAF1A	CEP57	CLEC16A	CLCN3	COX10	CPNE6	DDTL	DMAP1	DPH6	EGFL7	EHD1	EHMT1	FHL1	FZD8	GALE	HDAC4	MAPKAPK2	MTA2	NAA40	UPF1	NA	NA	NA	NA	NA	NA	NA	NA	NA	NA	NA	NA	NA	NA	NA	NA	NA	NA	NA	NA	NA	NA	NA	NA	NA	NA	NA	NA	NA
CENPQ	CHAMP1	CEP57L1	CLEC1B	CLCN4	COX11	CPOX	DDX1	DMD	DPH7	EGLN3	EHD2	EHMT2	FICD	FZR1	GALK1	HDAC5	MARCH3	MTA3	NAA50	URI1	NA	NA	NA	NA	NA	NA	NA	NA	NA	NA	NA	NA	NA	NA	NA	NA	NA	NA	NA	NA	NA	NA	NA	NA	NA	NA	NA	NA	NA
CEP104	CHCHD1	CEP63	CLHC1	CLCN5	COX14	CPSF1	DDX10	DMTF1	DPM1	EHD1	EHD4	EI24	FIG4	G2E3	GALK2	HDAC6	MARCH9	MTERF2	NAB1	USF2	NA	NA	NA	NA	NA	NA	NA	NA	NA	NA	NA	NA	NA	NA	NA	NA	NA	NA	NA	NA	NA	NA	NA	NA	NA	NA	NA	NA	NA
CEP112	CHCHD10	CEP70	CLIC4	CLCN6	COX15	CPSF2	DDX17	DMTN	DPM2	EHD3	EHMT1	EID2	FIGNL1	G3BP1	GALNT10	HDAC7	2020-03-02	MTF1	NAB2	USP27X	NA	NA	NA	NA	NA	NA	NA	NA	NA	NA	NA	NA	NA	NA	NA	NA	NA	NA	NA	NA	NA	NA	NA	NA	NA	NA	NA	NA	NA
CEP120	CHCHD3	CEP83	CLINT1	CLCN7	COX16	CPSF3	DDX18	DMWD	DPM3	EHD4	EHMT2	EID2B	FKBP14	G6PC3	GALNT16	HDAC8	MASTL	MTFMT	NABP1	USP3	NA	NA	NA	NA	NA	NA	NA	NA	NA	NA	NA	NA	NA	NA	NA	NA	NA	NA	NA	NA	NA	NA	NA	NA	NA	NA	NA	NA	NA
CEP126	CHCHD5	CEP85	CLIP1	CLDN12	COX17	CPSF4	DDX21	DMXL1	DPP3	EID3	EID3	EIF1AD	FKBP15	GAA	GALNT7	HDGF	MATN1	MTFP1	NACAD	USP36	NA	NA	NA	NA	NA	NA	NA	NA	NA	NA	NA	NA	NA	NA	NA	NA	NA	NA	NA	NA	NA	NA	NA	NA	NA	NA	NA	NA	NA
CEP131	CHCHD7	CEP85L	CLIP2	CLDN4	COX20	CPSF6	DDX25	DNAAF5	DPP8	EIF1AD	EIF2AK1	EIF2AK1	FKBP5	GABBR2	GALNT9	HDX	MAU2	MTFR1	NACC1	USP40	NA	NA	NA	NA	NA	NA	NA	NA	NA	NA	NA	NA	NA	NA	NA	NA	NA	NA	NA	NA	NA	NA	NA	NA	NA	NA	NA	NA	NA
CEP135	CHD1	CEP89	CLIP3	CLEC11A	COX4I1	CPSF7	DDX27	DNAH7	DPP9	EIF2A	EIF2AK3	EIF2AK2	FKBP9P1	GABPA	GALT	HEATR5B	MAX	MTFR2	NACC2	USP43	NA	NA	NA	NA	NA	NA	NA	NA	NA	NA	NA	NA	NA	NA	NA	NA	NA	NA	NA	NA	NA	NA	NA	NA	NA	NA	NA	NA	NA
CEP152	CHD2	CEP95	CLK1	CLEC16A	COX5A	CPT2	DDX31	DNAJA4	DPPA2	EIF2AK1	EIF2B1	EIF2AK3	FLCN	GABPB1	GAMT	HECA	MBD1	MTHFD1	NAGLU	UTP3	NA	NA	NA	NA	NA	NA	NA	NA	NA	NA	NA	NA	NA	NA	NA	NA	NA	NA	NA	NA	NA	NA	NA	NA	NA	NA	NA	NA	NA
CEP162	CHD3	CEPT1	CLK2	CLEC1B	COX5B	CRAMP1	DDX39A	DNAJB1	DPY19L3	EIF2AK3	EIF2B2	EIF2B2	FLOT2	GADD45A	GANAB	HECTD2	MBD2	MTMR3	NAGPA	UTP6	NA	NA	NA	NA	NA	NA	NA	NA	NA	NA	NA	NA	NA	NA	NA	NA	NA	NA	NA	NA	NA	NA	NA	NA	NA	NA	NA	NA	NA
CEP164	CHD4	CERCAM	CLK3	CLHC1	COX6A1	CREB1	DDX39B	DNAJB12	DPYD	EIF2B1	EIF2B4	EIF2D	FMN1	GAK	GANC	HECTD4	MBD5	MTMR4	NAMPT	UVSSA	NA	NA	NA	NA	NA	NA	NA	NA	NA	NA	NA	NA	NA	NA	NA	NA	NA	NA	NA	NA	NA	NA	NA	NA	NA	NA	NA	NA	NA
CEP170	CHD5	CERK	CLK4	CLIC1	COX7B2	CREB3	DDX3X	DNAJB2	DPYSL2	EIF2B2	EIF2B5	EIF3B	FMNL1	GAL3ST1	GAPDH	HECW1	MBD6	MVB12A	NAPA	VASH1	NA	NA	NA	NA	NA	NA	NA	NA	NA	NA	NA	NA	NA	NA	NA	NA	NA	NA	NA	NA	NA	NA	NA	NA	NA	NA	NA	NA	NA
CEP170B	CHD6	CERS1	CLMN	CLIC4	CPB2-AS1	CREB3L1	DDX3Y	DNAJB5	DPYSL4	EIF2S3	EIF2D	EIF3D	FMNL2	GALE	GART	HELZ	MBOAT7	MVD	NAPEPLD	VASP	NA	NA	NA	NA	NA	NA	NA	NA	NA	NA	NA	NA	NA	NA	NA	NA	NA	NA	NA	NA	NA	NA	NA	NA	NA	NA	NA	NA	NA
CEP19	CHD7	CERS2	CLN3	CLINT1	CPD	CREB3L2	DDX42	DNAJB9	DPYSL5	EIF3A	EIF3B	EIF3G	FMR1	GALK2	GAS2	HERC1	MBTPS2	MVK	NAPSB	VAV3	NA	NA	NA	NA	NA	NA	NA	NA	NA	NA	NA	NA	NA	NA	NA	NA	NA	NA	NA	NA	NA	NA	NA	NA	NA	NA	NA	NA	NA
CEP192	CHD8	CERS5	CLN5	CLIP1	CPEB1	CREB5	DDX46	DNAJC1	DR1	EIF3B	EIF3G	EIF3K	FNBP1L	GALNT10	GAS6	HERC2	MCC	MVP	NARS2	VAX2	NA	NA	NA	NA	NA	NA	NA	NA	NA	NA	NA	NA	NA	NA	NA	NA	NA	NA	NA	NA	NA	NA	NA	NA	NA	NA	NA	NA	NA
CEP250	CHD9	CERS6	CLN6	CLIP2	CPEB2	CREBBP	DDX47	DNAJC14	DRC3	EIF3D	EIF4E2	EIF3L	FNDC3A	GALNT12	GATAD2A	HERC4	MCF2L	MXD4	NAT10	VGF	NA	NA	NA	NA	NA	NA	NA	NA	NA	NA	NA	NA	NA	NA	NA	NA	NA	NA	NA	NA	NA	NA	NA	NA	NA	NA	NA	NA	NA
CEP295	CHEK1	CETN3	CLOCK	CLIP4	CPEB3	CREBL2	DDX49	DNAJC16	DRG2	EIF3F	EIF4EBP2	EIF4A2	FNDC3B	GALNT14	GATAD2B	HERPUD2	MCM5	MXI1	NAT14	VPS37B	NA	NA	NA	NA	NA	NA	NA	NA	NA	NA	NA	NA	NA	NA	NA	NA	NA	NA	NA	NA	NA	NA	NA	NA	NA	NA	NA	NA	NA
CEP350	CHEK2	CFAP20	CLP1	CLK2	CPEB4	CREBRF	DDX5	DNAJC2	DSCAM	EIF3G	EIF4ENIF1	EIF4E2	FNIP2	GALNT16	GATB	HEXIM1	MCM7	MYBL1	NATD1	VPS53	NA	NA	NA	NA	NA	NA	NA	NA	NA	NA	NA	NA	NA	NA	NA	NA	NA	NA	NA	NA	NA	NA	NA	NA	NA	NA	NA	NA	NA
CEP41	CHERP	CFAP206	CLPB	CLK3	CPLX1	CREBZF	DDX50	DNAJC21	DSN1	EIF3L	EIF4G1	EIF4EBP2	FOXJ2	GALNT2	GATM	HEXIM2	MCM8	MYH14	NAV1	VPS9D1	NA	NA	NA	NA	NA	NA	NA	NA	NA	NA	NA	NA	NA	NA	NA	NA	NA	NA	NA	NA	NA	NA	NA	NA	NA	NA	NA	NA	NA
CEP44	CHFR	CFAP221	CLPP	CLK4	CPNE1	CRELD1	DDX52	DNAJC27	DTD1	EIF4A1	EIF5A	EIF4ENIF1	FOXJ3	GALNT3	GBA	HEY1	MCM9	MYL6B	NAV2	VSTM2A-OT1	NA	NA	NA	NA	NA	NA	NA	NA	NA	NA	NA	NA	NA	NA	NA	NA	NA	NA	NA	NA	NA	NA	NA	NA	NA	NA	NA	NA	NA
CEP57	CHGA	CFAP36	CLPTM1L	CLN3	CPNE2	CRELD2	DDX55	DNAJC28	DTD2	EIF4E	ELAC1	EIF5A	FOXN2	GALNT9	GBA2	HEY2	MCMBP	MYL9	NCAPH2	WBP1	NA	NA	NA	NA	NA	NA	NA	NA	NA	NA	NA	NA	NA	NA	NA	NA	NA	NA	NA	NA	NA	NA	NA	NA	NA	NA	NA	NA	NA
CEP57L1	CHGB	CFAP43	CLPX	CLN5	CPNE5	CREM	DDX56	DNAJC3	DTNA	EIF4E2	ELAVL3	EIF5A2	FOXN3	GALT	GBF1	HID1	MCPH1	MYLIP	NCBP1	WDR3	NA	NA	NA	NA	NA	NA	NA	NA	NA	NA	NA	NA	NA	NA	NA	NA	NA	NA	NA	NA	NA	NA	NA	NA	NA	NA	NA	NA	NA
CEP63	CHIC1	CFAP44	CLSTN1	CLNS1A	CPNE8	CRIPT	DDX6	DNAJC5	DTNB	EIF4E3	ELK3	EIF6	FOXO1	GAMT	GBX2	HIF1A	MCRS1	MYO18A	NCK2	WDR53	NA	NA	NA	NA	NA	NA	NA	NA	NA	NA	NA	NA	NA	NA	NA	NA	NA	NA	NA	NA	NA	NA	NA	NA	NA	NA	NA	NA	NA
CEP68	CHIC2	CFAP97	CLSTN3	CLOCK	CPNE9	CRKL	DECR1	DNAJC6	DTNBP1	EIF4EBP2	ELMO2	ELAC1	FOXO3	GAN	GCDH	HILPDA	MCTP1	MYO19	NCOA1	WDR55	NA	NA	NA	NA	NA	NA	NA	NA	NA	NA	NA	NA	NA	NA	NA	NA	NA	NA	NA	NA	NA	NA	NA	NA	NA	NA	NA	NA	NA
CEP70	CHID1	CFDP1	CLTA	CLP1	CPOX	CROCC	DEDD	DNAJC7	DTX2	EIF4ENIF1	ELMSAN1	ELAC2	FOXO4	GANAB	GCH1	HIPK1	MCU	MYO1C	NCOA2	WDR81	NA	NA	NA	NA	NA	NA	NA	NA	NA	NA	NA	NA	NA	NA	NA	NA	NA	NA	NA	NA	NA	NA	NA	NA	NA	NA	NA	NA	NA
CEP76	CHKA	CFL1	CLTC	CLPP	CPSF1	CROT	DEDD2	DNAJC8	DTX3	EIF4G1	ELOF1	ELAVL1	FOXP1	GANC	GCHFR	HIPK1-AS1	MCUR1	MYPOP	NCOA5	WIZ	NA	NA	NA	NA	NA	NA	NA	NA	NA	NA	NA	NA	NA	NA	NA	NA	NA	NA	NA	NA	NA	NA	NA	NA	NA	NA	NA	NA	NA
CEP83	CHMP1A	CFL1P1	CLUAP1	CLPTM1	CPSF2	CRTAC1	DEF6	DNAJC9	DUS1L	EIF5A	ELOVL1	ELAVL3	FOXP2	GAS2	GCN1	HIPK3	MDC1	MYRIP	NCOA6	WNT10B	NA	NA	NA	NA	NA	NA	NA	NA	NA	NA	NA	NA	NA	NA	NA	NA	NA	NA	NA	NA	NA	NA	NA	NA	NA	NA	NA	NA	NA
CEP85	CHMP1B	CFLAR	CLUH	CLPTM1L	CPSF3	CRTC1	DEGS1	DNAL4	DUS3L	EIF5A2	EMC10	ELF2	FOXP4	GAS2L1	GCNT2	HIRIP3	MDK	N4BP1	NCOR2	WNT9A	NA	NA	NA	NA	NA	NA	NA	NA	NA	NA	NA	NA	NA	NA	NA	NA	NA	NA	NA	NA	NA	NA	NA	NA	NA	NA	NA	NA	NA
CEP85L	CHMP2A	CGGBP1	CLVS1	CLPX	CPSF4	CRTC2	DEK	DNLZ	DUSP1	ELAC1	EMC4	ELK1	FPGS	GAS6	GCSAML	HIVEP1	MDM2	N4BP3	NCS1	WWP2	NA	NA	NA	NA	NA	NA	NA	NA	NA	NA	NA	NA	NA	NA	NA	NA	NA	NA	NA	NA	NA	NA	NA	NA	NA	NA	NA	NA	NA
CEP89	CHMP2B	CGNL1	CLVS2	CLSTN1	CPSF6	CRY2	DENND1A	DNM1	DUSP10	ELAC2	EMC8	ELK4	FRMD4A	GAS8	GDAP2	HIVEP2	MDM4	N6AMT1	NDEL1	XAB2	NA	NA	NA	NA	NA	NA	NA	NA	NA	NA	NA	NA	NA	NA	NA	NA	NA	NA	NA	NA	NA	NA	NA	NA	NA	NA	NA	NA	NA
CEP95	CHMP3	CGREF1	CLYBL	CLSTN2	CPSF7	CRYBA2	DENND1B	DNM2	DUSP12	ELAVL1	EMC9	ELL2	FRMD5	GATAD1	GDPD1	HKDC1	MDN1	NAA10	NDFIP2	XKR6	NA	NA	NA	NA	NA	NA	NA	NA	NA	NA	NA	NA	NA	NA	NA	NA	NA	NA	NA	NA	NA	NA	NA	NA	NA	NA	NA	NA	NA
CEP97	CHMP4B	CHAC1	CMAHP	CLSTN3	CPT1A	CRYBB2	DENND2A	DNMBP	DUSP14	ELAVL3	EMD	ELMO2	FRMPD1	GATAD2A	GDPGP1	HLA-DPA1	ME3	NAA11	NDUFA7	XPO4	NA	NA	NA	NA	NA	NA	NA	NA	NA	NA	NA	NA	NA	NA	NA	NA	NA	NA	NA	NA	NA	NA	NA	NA	NA	NA	NA	NA	NA
CEPT1	CHMP5	CHAC2	CMBL	CLU	CPT2	CRYGD	DENND2D	DNMT1	DUSP18	ELF2	EMG1	ELMOD1	FRS2	GATAD2B	GEMIN4	HLCS	MECR	NAA25	NDUFB2	XRCC1	NA	NA	NA	NA	NA	NA	NA	NA	NA	NA	NA	NA	NA	NA	NA	NA	NA	NA	NA	NA	NA	NA	NA	NA	NA	NA	NA	NA	NA
CERK	CHMP7	CHAF1A	CMC2	CLUAP1	CPTP	CRYL1	DENND3	DNPEP	DUSP19	ELK4	EML2	ELMOD2	FRY	GATB	GEMIN5	HMBOX1	MED11	NAA60	NEAT1	XRN1	NA	NA	NA	NA	NA	NA	NA	NA	NA	NA	NA	NA	NA	NA	NA	NA	NA	NA	NA	NA	NA	NA	NA	NA	NA	NA	NA	NA	NA
CERKL	CHN1	CHAMP1	CMC4	CLUH	CPXM2	CSAD	DENND4A	DNTTIP2	DUSP23	ELL2	EML4	ELOF1	FRYL	GATM	GEMIN6	HMGA1	MED12	NAALAD2	NECTIN1	XXYLT1	NA	NA	NA	NA	NA	NA	NA	NA	NA	NA	NA	NA	NA	NA	NA	NA	NA	NA	NA	NA	NA	NA	NA	NA	NA	NA	NA	NA	NA
CERS2	CHN2	CHCHD10	CMIP	CLVS1	CRACR2B	CSDC2	DENND4B	DOCK3	DUSP26	ELMO2	EML5	ELOVL1	FSCN1	GBA	GEMIN8	HMGB1	MED15	NAB2	NECTIN2	YES1	NA	NA	NA	NA	NA	NA	NA	NA	NA	NA	NA	NA	NA	NA	NA	NA	NA	NA	NA	NA	NA	NA	NA	NA	NA	NA	NA	NA	NA
CERS6	CHORDC1	CHCHD3	CMPK1	CLVS2	CRAMP1	CSDE1	DENND4C	DOCK6	DUSP28	ELMO3	EML6	ELOVL6	FTCDNL1	GBAT2	GEN1	HMGB2	MED17	NABP2	NEGR1	YIPF2	NA	NA	NA	NA	NA	NA	NA	NA	NA	NA	NA	NA	NA	NA	NA	NA	NA	NA	NA	NA	NA	NA	NA	NA	NA	NA	NA	NA	NA
CETN2	CHP1	CHCHD5	CMPK2	CLYBL	CREB1	CSE1L	DENND5A	DOCK7	DUSP7	ELMOD1	ENC1	ELP3	FTH1	GBX2	GFAP	HMGB3	MED18	NACC1	NEK1	YY2	NA	NA	NA	NA	NA	NA	NA	NA	NA	NA	NA	NA	NA	NA	NA	NA	NA	NA	NA	NA	NA	NA	NA	NA	NA	NA	NA	NA	NA
CETN3	CHPF	CHCHD7	CMSS1	CMAHP	CREB3	CSGALNACT1	DENND5B	DOCK9	DUSP8	ELMOD2	ENDOG	ELP5	FTSJ3	GCA	GFM2	HMGB3P1	MED20	NAGLU	NEK11	ZBED4	NA	NA	NA	NA	NA	NA	NA	NA	NA	NA	NA	NA	NA	NA	NA	NA	NA	NA	NA	NA	NA	NA	NA	NA	NA	NA	NA	NA	NA
CETN4P	CHPF2	CHD1	CMTM6	CMBL	CREB3L1	CSGALNACT2	DENND6A	DOHH	DVL3	ELMSAN1	ENDOV	ELP6	FUBP3	GCAT	GFOD1	HMGCR	MED23	NAIF1	NEK3	ZBED9	NA	NA	NA	NA	NA	NA	NA	NA	NA	NA	NA	NA	NA	NA	NA	NA	NA	NA	NA	NA	NA	NA	NA	NA	NA	NA	NA	NA	NA
CFAP20	CHRM4	CHD2	CMTM7	CMC1	CREB5	CSK	DENND6B	DOK1	DYDC1	ELOF1	ENG	EMBP1	FUCA2	GCC1	GFOD2	HMGN2	MED25	NANOS1	NELFA	ZBTB2	NA	NA	NA	NA	NA	NA	NA	NA	NA	NA	NA	NA	NA	NA	NA	NA	NA	NA	NA	NA	NA	NA	NA	NA	NA	NA	NA	NA	NA
CFAP206	CHRNB2	CHD3	CMTR2	CMC4	CREBBP	CSMD2	DENR	DOK5	DYNC1H1	ELOVL1	ENGASE	EMC4	FUNDC2P2	GCHFR	GFRA3	HMGN3	MED26	NAPA	NEMP1	ZBTB25	NA	NA	NA	NA	NA	NA	NA	NA	NA	NA	NA	NA	NA	NA	NA	NA	NA	NA	NA	NA	NA	NA	NA	NA	NA	NA	NA	NA	NA
CFAP221	CHST1	CHD4	CNEP1R1	CMIP	CREBL2	CSMD3	DEPDC5	DOLK	DYNLRB1	ELOVL4	ENHO	EMD	FURIN	GCN1	GGA1	HMGN4	MED8	NARF	NEU1	ZBTB3	NA	NA	NA	NA	NA	NA	NA	NA	NA	NA	NA	NA	NA	NA	NA	NA	NA	NA	NA	NA	NA	NA	NA	NA	NA	NA	NA	NA	NA
CFAP43	CHST10	CHD5	CNFN	CMPK1	CREBRF	CSNK1A1L	DERL1	DOLPP1	DYNLRB2	ELOVL5	ENO3	EMG1	FUT4	GCNT4	GGA2	HMGXB4	MEF2C	NASP	NEURL1	ZBTB43	NA	NA	NA	NA	NA	NA	NA	NA	NA	NA	NA	NA	NA	NA	NA	NA	NA	NA	NA	NA	NA	NA	NA	NA	NA	NA	NA	NA	NA
CFAP44	CHST12	CHD6	CNGA3	CMPK2	CREBZF	CSNK1A1P1	DERL2	DONSON	DYNLT3	ELP2	ENO4	EML1	FUT8	GCSAML	GGT7	HMMR	MEF2D	NAT1	NEURL4	ZBTB48	NA	NA	NA	NA	NA	NA	NA	NA	NA	NA	NA	NA	NA	NA	NA	NA	NA	NA	NA	NA	NA	NA	NA	NA	NA	NA	NA	NA	NA
CFAP52	CHST15	CHD7	CNIH3	CMSS1	CREG2	CSNK1E	DESI1	DPAGT1	DYRK1A	ELP5	ENOPH1	EML2	FXYD1	GDAP1L1	GHDC	HMOX2	MEGF8	NAT16	NF1	ZBTB8OS	NA	NA	NA	NA	NA	NA	NA	NA	NA	NA	NA	NA	NA	NA	NA	NA	NA	NA	NA	NA	NA	NA	NA	NA	NA	NA	NA	NA	NA
CFAP74	CHST2	CHD8	CNKSR3	CMTM6	CRELD1	CSNK1G1	DESI2	DPF1	DYRK1B	EMC4	ENPP4	EML4	FXYD5	GDAP2	GID4	HNRNPA1L2	MEGF9	NAT9	NFATC3	ZBTB9	NA	NA	NA	NA	NA	NA	NA	NA	NA	NA	NA	NA	NA	NA	NA	NA	NA	NA	NA	NA	NA	NA	NA	NA	NA	NA	NA	NA	NA
CFAP97	CHST6	CHD9	CNN1	CMTM7	CREM	CSNK1G2	DET1	DPF2	DYRK2	EMC7	ENPP5	EML6	FZD5	GDF9	GIGYF1	HNRNPA3	MEIG1	NCAN	NFE2L1	ZC3H18	NA	NA	NA	NA	NA	NA	NA	NA	NA	NA	NA	NA	NA	NA	NA	NA	NA	NA	NA	NA	NA	NA	NA	NA	NA	NA	NA	NA	NA
CFDP1	CHST7	CHEK1	CNNM1	CMTR1	CRIPT	CSNK1G3	DEXI	DPH1	DZANK1	EMC9	ENTPD2	EMP3	FZD8	GDPD1	GIGYF2	HNRNPC	MEST	NCAPD2	NFIC	ZC3H4	NA	NA	NA	NA	NA	NA	NA	NA	NA	NA	NA	NA	NA	NA	NA	NA	NA	NA	NA	NA	NA	NA	NA	NA	NA	NA	NA	NA	NA
CFI	CHST8	CHERP	CNNM3	CMTR2	CRK	CSNK2A1	DFFB	DPH2	DZIP1	EMG1	ENTPD3	EMSY	G2E3	GDPD3	GIN1	HNRNPD	METTL14	NCAPH2	NFIL3	ZCCHC14	NA	NA	NA	NA	NA	NA	NA	NA	NA	NA	NA	NA	NA	NA	NA	NA	NA	NA	NA	NA	NA	NA	NA	NA	NA	NA	NA	NA	NA
CFL1P1	CHST9	CHFR	CNNM4	CNDP2	CRLF3	CSNK2B	DGCR8	DPH3	DZIP1L	EML1	ENTPD5	ENDOV	G3BP1	GDPGP1	GINM1	HNRNPF	METTL15	NCK2	NFX1	ZCCHC3	NA	NA	NA	NA	NA	NA	NA	NA	NA	NA	NA	NA	NA	NA	NA	NA	NA	NA	NA	NA	NA	NA	NA	NA	NA	NA	NA	NA	NA
CFL2	CHSY1	CHGA	CNOT1	CNEP1R1	CRLS1	CSPP1	DGKH	DPH6	E2F3	EML2	ENTPD6	ENG	G3BP2	GEMIN5	GINS2	HNRNPH1	METTL21A	NCKAP5L	NFYC	ZCCHC4	NA	NA	NA	NA	NA	NA	NA	NA	NA	NA	NA	NA	NA	NA	NA	NA	NA	NA	NA	NA	NA	NA	NA	NA	NA	NA	NA	NA	NA
CFLAR	CHSY3	CHIC1	CNOT10	CNFN	CRMP1	CSRNP3	DHCR24	DPH7	E2F4	EML4	ENTPD7	ENGASE	G6PD	GEMIN6	GINS3	HNRNPH2	METTL23	NCLN	NIN	ZDHHC1	NA	NA	NA	NA	NA	NA	NA	NA	NA	NA	NA	NA	NA	NA	NA	NA	NA	NA	NA	NA	NA	NA	NA	NA	NA	NA	NA	NA	NA
CGGBP1	CHTOP	CHIC2	CNOT11	CNGA3	CRTAC1	CSRP1	DHODH	DPM1	E4F1	EML6	EOGT	ENHO	GABARAPL3	GEMIN8	GIP	HNRNPK	METTL2B	NCOA3	NINJ1	ZER1	NA	NA	NA	NA	NA	NA	NA	NA	NA	NA	NA	NA	NA	NA	NA	NA	NA	NA	NA	NA	NA	NA	NA	NA	NA	NA	NA	NA	NA
CGNL1	CHUK	CHID1	CNOT2	CNIH1	CRTC2	CSRP2	DHPS	DPP10	EAF1	EMP2	EP300	ENO1	GABBR1	GEN1	GIPC1	HNRNPL	METTL3	NCOA5	NINJ2	ZFP1	NA	NA	NA	NA	NA	NA	NA	NA	NA	NA	NA	NA	NA	NA	NA	NA	NA	NA	NA	NA	NA	NA	NA	NA	NA	NA	NA	NA	NA
CGREF1	CHURC1-FNTB	CHKA	CNOT3	CNKSR2	CRY1	CSTF1	DHRS1	DPP3	EARS2	EMP3	EP400	ENO3	GABPA	GET4	GIT1	HNRNPLL	METTL5	NCOR2	NIPA2	ZFP2	NA	NA	NA	NA	NA	NA	NA	NA	NA	NA	NA	NA	NA	NA	NA	NA	NA	NA	NA	NA	NA	NA	NA	NA	NA	NA	NA	NA	NA
CGRRF1	CIAO1	CHMP1A	CNOT4	CNN1	CRYBA2	CSTF2	DHRS3	DPP8	EBAG9	EMSY	EPB41L4A	ENOPH1	GABPB1	GFAP	GIT2	HNRNPM	METTL6	NDC1	NIPAL1	ZFP3	NA	NA	NA	NA	NA	NA	NA	NA	NA	NA	NA	NA	NA	NA	NA	NA	NA	NA	NA	NA	NA	NA	NA	NA	NA	NA	NA	NA	NA
CHAC1	CIB1	CHMP1B	CNOT6	CNNM2	CRYGB	CSTF2T	DHRS7B	DPP9	EBF2	ENDOV	EPB41L4A-AS1	ENOX2	GABRA1	GFM2	GJA9-MYCBP	HNRNPR	METTL9	NDEL1	NKRF	ZFP36	NA	NA	NA	NA	NA	NA	NA	NA	NA	NA	NA	NA	NA	NA	NA	NA	NA	NA	NA	NA	NA	NA	NA	NA	NA	NA	NA	NA	NA
CHAC2	CIB2	CHMP2B	CNOT6L	CNNM3	CRYZL1	CSTF3	DHX15	DPY19L1	EBF3	ENG	EPB41L4B	ENTPD7	GABRA2	GFRA2	GK2	HNRNPU	MEX3C	NDP	NMNAT2	ZFP57	NA	NA	NA	NA	NA	NA	NA	NA	NA	NA	NA	NA	NA	NA	NA	NA	NA	NA	NA	NA	NA	NA	NA	NA	NA	NA	NA	NA	NA
CHAF1A	CIC	CHMP4B	CNOT8	CNNM4	CS	CTAGE7P	DHX16	DPY19L3	ECD	ENO1	EPB41L5	EOGT	GABRG1	GGA1	GKAP1	HNRNPUL1	MFAP3	NDST1	NMU	ZFP64	NA	NA	NA	NA	NA	NA	NA	NA	NA	NA	NA	NA	NA	NA	NA	NA	NA	NA	NA	NA	NA	NA	NA	NA	NA	NA	NA	NA	NA
CHAMP1	CINP	CHMP6	CNOT9	CNOT1	CSAD	CTBP1	DHX30	DR1	ECE1	ENO4	EPC2	EP300	GADD45B	GGA2	GLCE	HOMER2	MFSD3	NDST3	NNT	ZFP69	NA	NA	NA	NA	NA	NA	NA	NA	NA	NA	NA	NA	NA	NA	NA	NA	NA	NA	NA	NA	NA	NA	NA	NA	NA	NA	NA	NA	NA
CHCHD3	CIPC	CHMP7	CNPPD1	CNOT10	CSDE1	CTBP2	DHX36	DRAXIN	ECE2	ENOX1	EPHA3	EP400	GAK	GGACT	GLI4	HOOK2	MFSD4B	NDUFA11	NOC4L	ZFPM1	NA	NA	NA	NA	NA	NA	NA	NA	NA	NA	NA	NA	NA	NA	NA	NA	NA	NA	NA	NA	NA	NA	NA	NA	NA	NA	NA	NA	NA
CHCHD5	CIR1	CHORDC1	CNPY1	CNOT11	CSE1L	CTCF	DHX37	DRG2	ECHDC1	ENPP1	EPHB6	EPAS1	GALE	GGCT	GLIPR2	HOOK3	MFSD5	NDUFAF6	NOL4L	ZFYVE26	NA	NA	NA	NA	NA	NA	NA	NA	NA	NA	NA	NA	NA	NA	NA	NA	NA	NA	NA	NA	NA	NA	NA	NA	NA	NA	NA	NA	NA
CHCHD7	CIRBP	CHP1	CNPY3	CNOT2	CSGALNACT1	CTDNEP1	DHX38	DROSHA	ECSIT	ENTPD7	EPHX2	EPB41L2	GALK2	GGT7	GLIS2	HOTAIRM1	MFSD9	NDUFB11	NOL8	ZGRF1	NA	NA	NA	NA	NA	NA	NA	NA	NA	NA	NA	NA	NA	NA	NA	NA	NA	NA	NA	NA	NA	NA	NA	NA	NA	NA	NA	NA	NA
CHD1	CISD1	CHPF	CNPY4	CNOT3	CSGALNACT2	CTDP1	DHX40	DSCAM	ECT2	EOGT	EPHX3	EPB41L4A	GALNT13	GHDC	GLMN	HOXA10-AS	MGA	NDUFS2	NOLC1	ZHX1	NA	NA	NA	NA	NA	NA	NA	NA	NA	NA	NA	NA	NA	NA	NA	NA	NA	NA	NA	NA	NA	NA	NA	NA	NA	NA	NA	NA	NA
CHD1L	CISD2	CHPF2	CNR1	CNOT4	CSK	CTDSP2	DHX8	DSN1	EDA	EP300	EPM2A	EPB41L4A-AS1	GALNT7	GHR	GLMP	HOXA4	MGAT1	NDUFV1	NOM1	ZKSCAN2	NA	NA	NA	NA	NA	NA	NA	NA	NA	NA	NA	NA	NA	NA	NA	NA	NA	NA	NA	NA	NA	NA	NA	NA	NA	NA	NA	NA	NA
CHD2	CISH	CHRM4	CNST	CNOT6L	CSMD1	CTDSPL2	DHX9	DTD2	EDC3	EP400	EPN1	EPB41L4B	GALNT9	GHRLOS	GLRX5	HOXA5	MGC12916	NEK1	NOP58	ZKSCAN4	NA	NA	NA	NA	NA	NA	NA	NA	NA	NA	NA	NA	NA	NA	NA	NA	NA	NA	NA	NA	NA	NA	NA	NA	NA	NA	NA	NA	NA
CHD4	CITED1	CHRNA7	CNTN1	CNOT8	CSMD2	CTIF	DIAPH1	DTNA	EDC4	EPAS1	EPN2	EPB41L5	GALT	GID4	GLTP	HOXA6	MIB2	NEK4	NOVA2	ZKSCAN8	NA	NA	NA	NA	NA	NA	NA	NA	NA	NA	NA	NA	NA	NA	NA	NA	NA	NA	NA	NA	NA	NA	NA	NA	NA	NA	NA	NA	NA
CHD5	CITED2	CHRNB1	CNTN3	CNOT9	CSMD3	CTNNA3	DIAPH2	DTNB	EDEM2	EPB41	EPS15L1	EPC2	GAN	GIGYF1	GLYCTK	HOXA7	MICAL1	NEK8	NPEPPS	ZMIZ2	NA	NA	NA	NA	NA	NA	NA	NA	NA	NA	NA	NA	NA	NA	NA	NA	NA	NA	NA	NA	NA	NA	NA	NA	NA	NA	NA	NA	NA
CHD6	CIZ1	CHRNB2	CNTN4	CNPPD1	CSNK1A1	CTNNAL1	DICER1	DTX2	EDEM3	EPB41L1	ERAL1	EPG5	GAPDH	GIGYF2	GMEB1	HOXA9	MICAL3	NELFB	NPHP1	ZMYM6	NA	NA	NA	NA	NA	NA	NA	NA	NA	NA	NA	NA	NA	NA	NA	NA	NA	NA	NA	NA	NA	NA	NA	NA	NA	NA	NA	NA	NA
CHD7	CKAP2	CHST1	COA1	CNPY1	CSNK1A1L	CTNNB1	DIDO1	DTX3	EDF1	EPB41L2	ERBIN	EPHA7	GAPVD1	GIN1	GMPPB	HOXB3	MICALL2	NEU1	NPHP4	ZNF112	NA	NA	NA	NA	NA	NA	NA	NA	NA	NA	NA	NA	NA	NA	NA	NA	NA	NA	NA	NA	NA	NA	NA	NA	NA	NA	NA	NA	NA
CHD8	CKAP2L	CHST10	COA4	CNPY2	CSNK1A1P1	CTNNBIP1	DIMT1	DTX4	EDRF1	EPB41L4A	ERC1	EPHB6	GAR1	GINM1	GMPR	HOXB4	MICU1	NEURL4	NPRL3	ZNF132	NA	NA	NA	NA	NA	NA	NA	NA	NA	NA	NA	NA	NA	NA	NA	NA	NA	NA	NA	NA	NA	NA	NA	NA	NA	NA	NA	NA	NA
CHD9	CKAP4	CHST12	COA5	CNPY3	CSNK1D	CTNNBL1	DIP2C	DUS1L	EEA1	EPB41L4A-AS1	ERCC1	EPHX2	GART	GINS2	GMPS	HOXB5	MICU2	NF2	NPTN	ZNF142	NA	NA	NA	NA	NA	NA	NA	NA	NA	NA	NA	NA	NA	NA	NA	NA	NA	NA	NA	NA	NA	NA	NA	NA	NA	NA	NA	NA	NA
CHEK1	CKB	CHST15	COA6	CNR1	CSNK1E	CTNND1	DIS3	DUS3L	EEF1A1	EPB41L4B	ERCC2	EPHX3	GAS2	GINS3	GNA11	HOXB8	MID1IP1	NFATC2IP	NR1D2	ZNF16	NA	NA	NA	NA	NA	NA	NA	NA	NA	NA	NA	NA	NA	NA	NA	NA	NA	NA	NA	NA	NA	NA	NA	NA	NA	NA	NA	NA	NA
CHEK2	CKMT1A	CHST2	COA7	CNRIP1	CSNK1G1	CTNND2	DIS3L	DUSP10	EEF1A2	EPB41L5	ERCC4	EPN1	GATAD1	GIPC1	GNAI2	HOXB9	MID2	NFIA	NR2F6	ZNF160	NA	NA	NA	NA	NA	NA	NA	NA	NA	NA	NA	NA	NA	NA	NA	NA	NA	NA	NA	NA	NA	NA	NA	NA	NA	NA	NA	NA	NA
CHERP	CKMT2-AS1	CHST6	COASY	CNTF	CSNK1G2	CTPS1	DIS3L2	DUSP11	EEF1D	EPC1	ERCC5	EPN2	GATAD2A	GIT1	GNAZ	HOXC10	MIDN	NFKBIB	NR4A1	ZNF165	NA	NA	NA	NA	NA	NA	NA	NA	NA	NA	NA	NA	NA	NA	NA	NA	NA	NA	NA	NA	NA	NA	NA	NA	NA	NA	NA	NA	NA
CHFR	CKS2	CHST7	COCH	CNTLN	CSNK1G3	CTPS2	DISP1	DUSP14	EEF1G	EPC2	ERCC6	EPS15L1	GATAD2B	GIT2	GNB1L	HOXC4	MIER2	NFKBIL1	NR4A3	ZNF175	NA	NA	NA	NA	NA	NA	NA	NA	NA	NA	NA	NA	NA	NA	NA	NA	NA	NA	NA	NA	NA	NA	NA	NA	NA	NA	NA	NA	NA
CHGA	CLASP1	CHST8	COG1	CNTN5	CSNK2A1	CTR9	DISP2	DUSP16	EEF2	EPG5	ERCC8	ERBIN	GATB	GJA9-MYCBP	GNB2	HOXC6	MINK1	NFYC	NR6A1	ZNF189	NA	NA	NA	NA	NA	NA	NA	NA	NA	NA	NA	NA	NA	NA	NA	NA	NA	NA	NA	NA	NA	NA	NA	NA	NA	NA	NA	NA	NA
CHGB	CLASP2	CHST9	COG2	CNTN6	CSNK2A2	CTSH	DKC1	DUSP18	EEF2K	EPHB1	ERF	ERC1	GBA	GJD2	GNE	HOXC9	MINPP1	NGDN	NRAS	ZNF19	NA	NA	NA	NA	NA	NA	NA	NA	NA	NA	NA	NA	NA	NA	NA	NA	NA	NA	NA	NA	NA	NA	NA	NA	NA	NA	NA	NA	NA
CHIC1	CLASRP	CHSY1	COG3	CNTNAP1	CSNK2B	CTSL	DKFZP434H168	DUSP22	EEPD1	EPN1	ERGIC1	ERCC1	GBE1	GK	GNL3L	HP1BP3	MIOS	NHS	NRDC	ZNF2	NA	NA	NA	NA	NA	NA	NA	NA	NA	NA	NA	NA	NA	NA	NA	NA	NA	NA	NA	NA	NA	NA	NA	NA	NA	NA	NA	NA	NA
CHIC2	CLCN3	CHSY3	COG4	COA1	CSRNP1	CTSO	DLD	DUSP23	EFCAB14	EPS15	ERGIC3	ERCC2	GBX2	GK2	GNPDA1	HPCAL1	MIR1244-4	NICN1	NRIP3	ZNF200	NA	NA	NA	NA	NA	NA	NA	NA	NA	NA	NA	NA	NA	NA	NA	NA	NA	NA	NA	NA	NA	NA	NA	NA	NA	NA	NA	NA	NA
CHID1	CLCN4	CHTOP	COG7	COA4	CSRNP2	CTSV	DLEU1	DUSP26	EFCAB2	ERBIN	ERI2	ERCC5	GCC1	GK5	GNPNAT1	HRH1	MIR137HG	NIF3L1	NRXN2	ZNF211	NA	NA	NA	NA	NA	NA	NA	NA	NA	NA	NA	NA	NA	NA	NA	NA	NA	NA	NA	NA	NA	NA	NA	NA	NA	NA	NA	NA	NA
CHKA	CLCN5	CHUK	COG8	COA5	CSRP1	CTTN	DLG1	DUSP28	EFCAB7	ERC2	ERI3	ERCC6	GCC2	GKAP1	GNPTAB	HS3ST3B1	MIR210HG	NINJ1	NRXN3	ZNF213	NA	NA	NA	NA	NA	NA	NA	NA	NA	NA	NA	NA	NA	NA	NA	NA	NA	NA	NA	NA	NA	NA	NA	NA	NA	NA	NA	NA	NA
CHL1	CLCN6	CIAO1	COIL	COA6	CSRP2	CTTNBP2	DLG2	DUSP5	EFEMP2	ERCC1	ERICH2	ERGIC1	GCN1	GLCCI1	GOLGA1	HSF1	MIR3124	NINJ2	NSD1	ZNF219	NA	NA	NA	NA	NA	NA	NA	NA	NA	NA	NA	NA	NA	NA	NA	NA	NA	NA	NA	NA	NA	NA	NA	NA	NA	NA	NA	NA	NA
CHM	CLCN7	CIAPIN1	COL14A1	COASY	CSTF1	CTTNBP2NL	DLG3	DUSP7	EFHB	ERCC3	ERLIN1	ERGIC3	GDAP1	GLCE	GOLGA2	HSP90AB1	MIR3610	NIPAL1	NSFP1	ZNF22	NA	NA	NA	NA	NA	NA	NA	NA	NA	NA	NA	NA	NA	NA	NA	NA	NA	NA	NA	NA	NA	NA	NA	NA	NA	NA	NA	NA	NA
CHMP1B	CLDN12	CIB1	COL24A1	COCH	CSTF2	CUEDC1	DLG4	DUSP8	EFHD2	ERCC4	ERLIN2	ERH	GDAP2	GLDN	GOLGA2P2Y	HSP90B1	MIR3976HG	NIPBL	NSMAF	ZNF234	NA	NA	NA	NA	NA	NA	NA	NA	NA	NA	NA	NA	NA	NA	NA	NA	NA	NA	NA	NA	NA	NA	NA	NA	NA	NA	NA	NA	NA
CHMP2B	CLDN4	CIB2	COL2A1	COG1	CSTF2T	CUL1	DLGAP1	DVL1	EFL1	ERCC5	ERMAP	ERI1	GDF11	GLE1	GOLGA3	HSPA4	MIR4444-1	NIT1	NSMCE3	ZNF239	NA	NA	NA	NA	NA	NA	NA	NA	NA	NA	NA	NA	NA	NA	NA	NA	NA	NA	NA	NA	NA	NA	NA	NA	NA	NA	NA	NA	NA
CHMP4B	CLDN6	CIC	COL5A2	COG2	CSTF3	CUL2	DLGAP2	DVL2	EFNB1	ERCC6	ERMP1	ERI2	GDF9	GLI4	GOLGA7B	HSPA4L	MIR6724-4	NKD1	NSMF	ZNF256	NA	NA	NA	NA	NA	NA	NA	NA	NA	NA	NA	NA	NA	NA	NA	NA	NA	NA	NA	NA	NA	NA	NA	NA	NA	NA	NA	NA	NA
CHMP5	CLEC11A	CINP	COL6A1	COG3	CTBP2	CUL3	DLGAP4	DVL3	EFTUD2	ERCC6L2	ERO1A	ERICH2	GDI2	GLIPR1L1	GOLPH3	HSPA5	MIR8072	NLGN2	NSUN6	ZNF263	NA	NA	NA	NA	NA	NA	NA	NA	NA	NA	NA	NA	NA	NA	NA	NA	NA	NA	NA	NA	NA	NA	NA	NA	NA	NA	NA	NA	NA
CHMP7	CLEC16A	CIPC	COL7A1	COG4	CTCF	CUL4A	DLK2	DYDC1	EGFL7	ERGIC1	ERO1B	ERLIN2	GEMIN5	GLOD4	GOT2	HSPA9	MITD1	NLRC5	NTMT1	ZNF264	NA	NA	NA	NA	NA	NA	NA	NA	NA	NA	NA	NA	NA	NA	NA	NA	NA	NA	NA	NA	NA	NA	NA	NA	NA	NA	NA	NA	NA
CHORDC1	CLGN	CIR1	COL8A2	COG5	CTDNEP1	CUL4B	DLST	DYM	EGLN3	ERGIC2	ERP29	ERMAP	GEMIN8	GLRX	GPAA1	HSPB11	MKRN2	NME4	NTPCR	ZNF266	NA	NA	NA	NA	NA	NA	NA	NA	NA	NA	NA	NA	NA	NA	NA	NA	NA	NA	NA	NA	NA	NA	NA	NA	NA	NA	NA	NA	NA
CHP1	CLHC1	CIRBP	COLGALT1	COG6	CTDP1	CUL5	DMAP1	DYNC2H1	EHD1	ERH	ERVMER34-1	ERMARD	GEN1	GLS2	GPALPP1	HSPBP1	MKRN3	NME7	NUAK1	ZNF284	NA	NA	NA	NA	NA	NA	NA	NA	NA	NA	NA	NA	NA	NA	NA	NA	NA	NA	NA	NA	NA	NA	NA	NA	NA	NA	NA	NA	NA
CHPF	CLIC1	CISH	COLGALT2	COG7	CTDSP2	CUL7	DMD	DYNC2LI1	EHD3	ERI2	ESPN	ERMP1	GFM1	GLUL	GPAM	HSPD1	MKX	NMNAT1	NUBPL	ZNF302	NA	NA	NA	NA	NA	NA	NA	NA	NA	NA	NA	NA	NA	NA	NA	NA	NA	NA	NA	NA	NA	NA	NA	NA	NA	NA	NA	NA	NA
CHPF2	CLIC4	CITED1	COMMD2	COG8	CTDSPL	CUTA	DMTF1	DYNLL2	EHD4	ERI3	ESRRA	ERN1	GFM2	GLYCTK	GPANK1	HTATSF1	MLIP	NMRAL1	NUDCD3	ZNF316	NA	NA	NA	NA	NA	NA	NA	NA	NA	NA	NA	NA	NA	NA	NA	NA	NA	NA	NA	NA	NA	NA	NA	NA	NA	NA	NA	NA	NA
CHRAC1	CLINT1	CITED2	COMMD4	COIL	CTDSPL2	CUTC	DMWD	DYNLRB2	EID2B	ERICH2	ESYT2	ERO1B	GFOD1	GMCL1	GPAT4	HTR3B	MLLT1	NMRK1	NUDT14	ZNF319	NA	NA	NA	NA	NA	NA	NA	NA	NA	NA	NA	NA	NA	NA	NA	NA	NA	NA	NA	NA	NA	NA	NA	NA	NA	NA	NA	NA	NA
CHRM2	CLIP1	CIZ1	COMMD5	COL11A1	CTIF	CUX1	DMXL1	DYNLT1	EID3	ERLEC1	ETAA1	ESCO1	GFOD2	GMDS	GPATCH1	HTRA2	MLX	NNT	NUDT18	ZNF320	NA	NA	NA	NA	NA	NA	NA	NA	NA	NA	NA	NA	NA	NA	NA	NA	NA	NA	NA	NA	NA	NA	NA	NA	NA	NA	NA	NA	NA
CHRM4	CLIP2	CKAP4	COMTD1	COL14A1	CTNNA1	CWC22	DMXL2	DYRK2	EIF1AD	ERLIN1	ETV2	ESD	GGA1	GMEB1	GPATCH2	HTT	MLYCD	NOB1	NUDT19	ZNF333	NA	NA	NA	NA	NA	NA	NA	NA	NA	NA	NA	NA	NA	NA	NA	NA	NA	NA	NA	NA	NA	NA	NA	NA	NA	NA	NA	NA	NA
CHRNA9	CLIP3	CKB	COPA	COL24A1	CTNNA2	CWC25	DNAAF5	DYSF	EIF2AK1	ERLIN2	EVA1C	ESPN	GGACT	GMEB2	GPATCH2L	HUS1	MMAA	NOL12	NUDT5	ZNF334	NA	NA	NA	NA	NA	NA	NA	NA	NA	NA	NA	NA	NA	NA	NA	NA	NA	NA	NA	NA	NA	NA	NA	NA	NA	NA	NA	NA	NA
CHRNB2	CLIP4	CKM	COPB1	COL2A1	CTNNB1	CWC27	DNAH7	DZIP1	EIF2AK2	ERMARD	EVI5	ESRRG	GGNBP2	GMFG	GPATCH4	HUWE1	MMD	NOL6	NUMB	ZNF337	NA	NA	NA	NA	NA	NA	NA	NA	NA	NA	NA	NA	NA	NA	NA	NA	NA	NA	NA	NA	NA	NA	NA	NA	NA	NA	NA	NA	NA
CHST1	CLK1	CKMT1A	COPB2	COL4A2	CTNNBIP1	CXADR	DNAJA1	E2F1	EIF2AK3	ERMP1	EVI5L	ESYT3	GGT7	GMNN	GPC1	HYOU1	MME	NOP56	NUP133	ZNF35	NA	NA	NA	NA	NA	NA	NA	NA	NA	NA	NA	NA	NA	NA	NA	NA	NA	NA	NA	NA	NA	NA	NA	NA	NA	NA	NA	NA	NA
CHST10	CLK2	CKMT2-AS1	COPG1	COL5A2	CTNNBL1	CXCR4	DNAJA2	E2F3	EIF2B1	ERN1	EVL	ETAA1	GHR	GMPPB	GPCPD1	ICE2	MMP15	NOS1AP	NUP153	ZNF354A	NA	NA	NA	NA	NA	NA	NA	NA	NA	NA	NA	NA	NA	NA	NA	NA	NA	NA	NA	NA	NA	NA	NA	NA	NA	NA	NA	NA	NA
CHST12	CLK3	CKS2	COPG2	COL6A1	CTNND1	CXorf38	DNAJA3	E2F6	EIF2B2	ERP44	EXD2	ETFBKMT	GIGYF1	GMPR	GPHN	ICMT	MMP16	NOSIP	NUP188	ZNF354C	NA	NA	NA	NA	NA	NA	NA	NA	NA	NA	NA	NA	NA	NA	NA	NA	NA	NA	NA	NA	NA	NA	NA	NA	NA	NA	NA	NA	NA
CHST15	CLK4	CLASP1	COPS2	COL7A1	CTNND2	CXorf40B	DNAJA4	E4F1	EIF2S3	ERRFI1	EXOC3	ETS2	GIGYF2	GNB3	GPI	ID3	MMP2	NOVA1	NUP214	ZNF358	NA	NA	NA	NA	NA	NA	NA	NA	NA	NA	NA	NA	NA	NA	NA	NA	NA	NA	NA	NA	NA	NA	NA	NA	NA	NA	NA	NA	NA
CHST2	CLMN	CLASP2	COPS3	COL8A2	CTPS1	CXXC1	DNAJB1	EAF1	EIF3B	ESCO1	EXOC4	ETV2	GIN1	GNB4	GPKOW	ID4	MMP28	NPHP4	NUP50	ZNF395	NA	NA	NA	NA	NA	NA	NA	NA	NA	NA	NA	NA	NA	NA	NA	NA	NA	NA	NA	NA	NA	NA	NA	NA	NA	NA	NA	NA	NA
CHST6	CLN3	CLASRP	COPS4	COLGALT2	CTPS2	CXXC4	DNAJB12	EARS2	EIF3C	ESRRG	EXOC6	ETV3	GINS2	GNG5	GPLD1	IER3	MND1	NPRL3	NUP98	ZNF416	NA	NA	NA	NA	NA	NA	NA	NA	NA	NA	NA	NA	NA	NA	NA	NA	NA	NA	NA	NA	NA	NA	NA	NA	NA	NA	NA	NA	NA
CHST7	CLN5	CLCN3	COPS7A	COMMD2	CTR9	CYB561	DNAJB14	EBAG9	EIF3D	ESYT3	EXOG	EVA1C	GINS3	GNL2	GPN2	IFNGR1	MNT	NPTX2	OCIAD1	ZNF423	NA	NA	NA	NA	NA	NA	NA	NA	NA	NA	NA	NA	NA	NA	NA	NA	NA	NA	NA	NA	NA	NA	NA	NA	NA	NA	NA	NA	NA
CHST8	CLNS1A	CLCN4	COPS7B	COMMD5	CTSB	CYB561A3	DNAJB2	EBF2	EIF3F	ETAA1	EXOSC10	EVI5L	GIT1	GNPDA1	GPR107	IFNGR2	MOCS3	NR1H2	ODC1	ZNF425	NA	NA	NA	NA	NA	NA	NA	NA	NA	NA	NA	NA	NA	NA	NA	NA	NA	NA	NA	NA	NA	NA	NA	NA	NA	NA	NA	NA	NA
CHST9	CLOCK	CLCN5	COPS9	COMMD8	CTSK	CYB561D1	DNAJB4	ECD	EIF3G	ETF1	EXOSC2	EXD2	GIT2	GNPNAT1	GPR137	IFT122	MOGS	NR2C2AP	ODF2	ZNF445	NA	NA	NA	NA	NA	NA	NA	NA	NA	NA	NA	NA	NA	NA	NA	NA	NA	NA	NA	NA	NA	NA	NA	NA	NA	NA	NA	NA	NA
CHSY1	CLP1	CLCN6	COPZ1	COMTD1	CTSV	CYB5B	DNAJB5	ECE1	EIF3I	ETS1	EXOSC4	EXD3	GKAP1	GNPTAB	GPR137B	IFT140	MON1B	NR3C1	ODF2L	ZNF446	NA	NA	NA	NA	NA	NA	NA	NA	NA	NA	NA	NA	NA	NA	NA	NA	NA	NA	NA	NA	NA	NA	NA	NA	NA	NA	NA	NA	NA
CHSY3	CLPP	CLCN7	COQ10A	COPA	CTTN	CYB5D2	DNAJB9	ECE2	EIF3K	ETS2	EXOSC5	EXOC2	GLE1	GOLGA1	GPR142	IFT27	MORC2	NR3C2	OGDH	ZNF462	NA	NA	NA	NA	NA	NA	NA	NA	NA	NA	NA	NA	NA	NA	NA	NA	NA	NA	NA	NA	NA	NA	NA	NA	NA	NA	NA	NA	NA
CHTOP	CLPTM1	CLDN3	COQ2	COPB1	CTTNBP2	CYB5R2	DNAJC1	ECHDC2	EIF3L	ETV1	EXOSC6	EXOC3	GLI4	GOLGA2P2Y	GPR146	IFT46	MORC3	NR4A1	OGDHL	ZNF507	NA	NA	NA	NA	NA	NA	NA	NA	NA	NA	NA	NA	NA	NA	NA	NA	NA	NA	NA	NA	NA	NA	NA	NA	NA	NA	NA	NA	NA
CHUK	CLPTM1L	CLDN4	COQ5	COPB2	CTTNBP2NL	CYB5R4	DNAJC10	ECSIT	EIF4A1	ETV2	EXPH5	EXOC4	GLIPR1L1	GOLGA5	GPR160	IFT81	MOSPD2	NR6A1	OGFR	ZNF510	NA	NA	NA	NA	NA	NA	NA	NA	NA	NA	NA	NA	NA	NA	NA	NA	NA	NA	NA	NA	NA	NA	NA	NA	NA	NA	NA	NA	NA
CHURC1-FNTB	CLPX	CLDN6	COQ6	COPG1	CUEDC1	CYCS	DNAJC11	ECT2	EIF4A2	ETV3	EXT1	EXOC6	GLIS2	GOLGA7B	GPR161	IGDCC4	MPDU1	NRBP1	OIP5-AS1	ZNF512B	NA	NA	NA	NA	NA	NA	NA	NA	NA	NA	NA	NA	NA	NA	NA	NA	NA	NA	NA	NA	NA	NA	NA	NA	NA	NA	NA	NA	NA
CIAO1	CLSTN1	CLEC11A	COQ9	COPG2	CUL1	CYFIP1	DNAJC13	EDC3	EIF4E	ETV5	EXT2	EXOC7	GLMP	GOLGB1	GPR162	IGF1R	MPG	NRDE2	ONECUT1	ZNF526	NA	NA	NA	NA	NA	NA	NA	NA	NA	NA	NA	NA	NA	NA	NA	NA	NA	NA	NA	NA	NA	NA	NA	NA	NA	NA	NA	NA	NA
CIAPIN1	CLTA	CLEC16A	CORO1A	COPS2	CUL2	CYFIP2	DNAJC14	EDC4	EIF4E2	EVI5	EXTL3	EXOC8	GLRX5	GOLPH3	GPR180	IKBIP	MPI	NRF1	OPA3	ZNF540	NA	NA	NA	NA	NA	NA	NA	NA	NA	NA	NA	NA	NA	NA	NA	NA	NA	NA	NA	NA	NA	NA	NA	NA	NA	NA	NA	NA	NA
CIB2	CLTB	CLHC1	CORO1B	COPS7B	CUL3	CYHR1	DNAJC2	EDEM1	EIF4EBP2	EVI5L	EYA3	EXOG	GLS2	GOLT1B	GPR19	IKZF2	MPLKIP	NRL	ORAI1	ZNF547	NA	NA	NA	NA	NA	NA	NA	NA	NA	NA	NA	NA	NA	NA	NA	NA	NA	NA	NA	NA	NA	NA	NA	NA	NA	NA	NA	NA	NA
CIC	CLTC	CLIC4	COTL1	COPZ1	CUL4A	CYLD	DNAJC21	EDEM2	EIF4ENIF1	EVL	EZH1	EXOSC2	GLYCTK	GOSR1	GPR68	IKZF4	MPP3	NRM	ORAI2	ZNF552	NA	NA	NA	NA	NA	NA	NA	NA	NA	NA	NA	NA	NA	NA	NA	NA	NA	NA	NA	NA	NA	NA	NA	NA	NA	NA	NA	NA	NA
CINP	CLUAP1	CLIP1	COX10	COPZ2	CUL4B	CYP1B1	DNAJC24	EDEM3	EIF4G1	EXD2	F8	EXOSC3	GMEB1	GOSR2	GPRIN1	IKZF5	MPP7	NRN1L	ORMDL3	ZNF562	NA	NA	NA	NA	NA	NA	NA	NA	NA	NA	NA	NA	NA	NA	NA	NA	NA	NA	NA	NA	NA	NA	NA	NA	NA	NA	NA	NA	NA
CIPC	CLUH	CLIP2	COX11	COQ10A	CUL7	CYP24A1	DNAJC28	EDRF1	EIF4G2	EXD3	F8A2	EXOSC4	GMNN	GPALPP1	GPRIN2	IL13RA1	MPZL2	NRSN1	OSBP	ZNF569	NA	NA	NA	NA	NA	NA	NA	NA	NA	NA	NA	NA	NA	NA	NA	NA	NA	NA	NA	NA	NA	NA	NA	NA	NA	NA	NA	NA	NA
CIR1	CLVS1	CLIP3	COX15	COQ10B	CUL9	CYP27A1	DNAJC3	EEA1	EIF4G3	EXO1	FAAP100	EXOSC5	GMPPB	GPANK1	GPT2	IL6ST	MPZL3	NRXN3	OSBPL2	ZNF575	NA	NA	NA	NA	NA	NA	NA	NA	NA	NA	NA	NA	NA	NA	NA	NA	NA	NA	NA	NA	NA	NA	NA	NA	NA	NA	NA	NA	NA
CIRBP	CLVS2	CLIP4	COX16	COQ2	CUTA	CYP2R1	DNAJC4	EED	EIF4H	EXOC1	FAAP20	EXOSC6	GMPR	GPAT3	GPX4	ILF2	MRM1	NSD1	OSBPL5	ZNF579	NA	NA	NA	NA	NA	NA	NA	NA	NA	NA	NA	NA	NA	NA	NA	NA	NA	NA	NA	NA	NA	NA	NA	NA	NA	NA	NA	NA	NA
CISD2	CMAHP	CLK1	COX18	COQ3	CUTC	CYP2S1	DNAJC6	EEF1A1	EIF5A	EXOC2	FAAP24	EXT1	GMPR2	GPATCH2	GRAMD1A	ILF3	MRM2	NSDHL	OSGEPL1	ZNF580	NA	NA	NA	NA	NA	NA	NA	NA	NA	NA	NA	NA	NA	NA	NA	NA	NA	NA	NA	NA	NA	NA	NA	NA	NA	NA	NA	NA	NA
CIT	CMBL	CLK2	COX7B2	COQ4	CUX1	CYP4V2	DNAJC7	EEF1A2	EIF5A2	EXOC3	FABP7	EXTL3	GNA14	GPATCH2L	GRB10	ILKAP	MRO	NSMCE4A	OTUD1	ZNF581	NA	NA	NA	NA	NA	NA	NA	NA	NA	NA	NA	NA	NA	NA	NA	NA	NA	NA	NA	NA	NA	NA	NA	NA	NA	NA	NA	NA	NA
CITED1	CMC1	CLK3	CPB2-AS1	COQ5	CWC15	CYP51A1	DNAJC9	EEF1D	EIF6	EXOC4	FADD	EYA3	GNAI2	GPATCH4	GREB1L	IMMT	MROH1	NSUN4	OTUD6B	ZNF582-AS1	NA	NA	NA	NA	NA	NA	NA	NA	NA	NA	NA	NA	NA	NA	NA	NA	NA	NA	NA	NA	NA	NA	NA	NA	NA	NA	NA	NA	NA
CITED2	CMC4	CLK4	CPE	COQ6	CWC22	CYS1	DNAL4	EEF1G	ELAC1	EXOC5	FADS2	EZH1	GNAI3	GPC1	GREM1	IMP3	MRPL3	NT5C3A	OTUD7B	ZNF589	NA	NA	NA	NA	NA	NA	NA	NA	NA	NA	NA	NA	NA	NA	NA	NA	NA	NA	NA	NA	NA	NA	NA	NA	NA	NA	NA	NA	NA
CIZ1	CMIP	CLMN	CPEB1	COQ9	CWC25	CYSLTR2	DNER	EEF2	ELAC2	EXOC6	FAIM2	F8A2	GNAL	GPCPD1	GREM2	IMP4	MRPL54	NUBP2	OXCT1	ZNF592	NA	NA	NA	NA	NA	NA	NA	NA	NA	NA	NA	NA	NA	NA	NA	NA	NA	NA	NA	NA	NA	NA	NA	NA	NA	NA	NA	NA	NA
CKAP2	CMPK1	CLN3	CPEB2	CORO1A	CWC27	CYTH1	DNLZ	EEF2K	ELAVL1	EXOC7	FAM102A	FAAP20	GNAS	GPD2	GRHL1	INA	MRPS10	NUBPL	OXNAD1	ZNF598	NA	NA	NA	NA	NA	NA	NA	NA	NA	NA	NA	NA	NA	NA	NA	NA	NA	NA	NA	NA	NA	NA	NA	NA	NA	NA	NA	NA	NA
CKAP2L	CMPK2	CLN5	CPEB3	CORO1B	CWF19L2	CYTH2	DNM1	EEFSEC	ELAVL3	EXOSC3	FAM104A	FAAP24	GNB1	GPHN	GRIA1	ING1	MRRF	NUDC	OXSR1	ZNF606	NA	NA	NA	NA	NA	NA	NA	NA	NA	NA	NA	NA	NA	NA	NA	NA	NA	NA	NA	NA	NA	NA	NA	NA	NA	NA	NA	NA	NA
CKAP4	CMSS1	CLN6	CPEB4	CORO1C	CXADR	DAAM1	DNM2	EEPD1	ELF2	EXOSC4	FAM110A	FABP7	GNB4	GPN2	GRIA4	ING2	MSANTD2	NUDT13	P4HA1	ZNF610	NA	NA	NA	NA	NA	NA	NA	NA	NA	NA	NA	NA	NA	NA	NA	NA	NA	NA	NA	NA	NA	NA	NA	NA	NA	NA	NA	NA	NA
CKAP5	CMTM4	CLNS1A	CPLX2	CORO2A	CXCR4	DAB1	DNMBP	EFCAB14	ELK1	EXOSC6	FAM111A	FADD	GNG2	GPR108	GRID1	ING3	MSI2	NUDT18	PABPC1	ZNF615	NA	NA	NA	NA	NA	NA	NA	NA	NA	NA	NA	NA	NA	NA	NA	NA	NA	NA	NA	NA	NA	NA	NA	NA	NA	NA	NA	NA	NA
CKMT1A	CMTM6	CLOCK	CPNE1	COX10	CXorf38	DAB2	DNMT1	EFCAB2	ELK4	EXT1	FAM117B	FADS2	GNG5	GPR137B	GRIK5	ING4	MSL2	NUDT19	PACRG	ZNF618	NA	NA	NA	NA	NA	NA	NA	NA	NA	NA	NA	NA	NA	NA	NA	NA	NA	NA	NA	NA	NA	NA	NA	NA	NA	NA	NA	NA	NA
CKMT1B	CMTM7	CLP1	CPNE2	COX11	CXorf56	DAB2IP	DNMT3A	EFCAB5	ELL2	EXTL2	FAM118A	FAM102A	GNL1	GPR137C	GRIN1	INIP	MSL3	NUDT2	PACRGL	ZNF658B	NA	NA	NA	NA	NA	NA	NA	NA	NA	NA	NA	NA	NA	NA	NA	NA	NA	NA	NA	NA	NA	NA	NA	NA	NA	NA	NA	NA	NA
CKMT2-AS1	CMTR1	CLPP	CPNE4	COX15	CXXC1	DACH1	DNPEP	EFCAB7	ELMO2	EXTL3	FAM118B	FAM104A	GNL2	GPR160	GRINA	INO80	MSL3P1	NUMA1	PACS2	ZNF672	NA	NA	NA	NA	NA	NA	NA	NA	NA	NA	NA	NA	NA	NA	NA	NA	NA	NA	NA	NA	NA	NA	NA	NA	NA	NA	NA	NA	NA
CKS1B	CMTR2	CLPTM1	CPNE6	COX16	CXXC5	DACT1	DNTTIP1	EFEMP2	ELMO3	EYA3	FAM120B	FAM110A	GNL3L	GPR161	GRIPAP1	INO80B	MSRA	NUP188	PACSIN1	ZNF674	NA	NA	NA	NA	NA	NA	NA	NA	NA	NA	NA	NA	NA	NA	NA	NA	NA	NA	NA	NA	NA	NA	NA	NA	NA	NA	NA	NA	NA
CKS2	CNBP	CLPTM1L	CPNE7	COX18	CYB561	DAGLA	DNTTIP2	EFHC1	ELMOD1	EZH1	FAM120C	FAM110B	GNPAT	GPR173	GRK2	INO80D	MSRB3	NUP205	PACSIN2	ZNF684	NA	NA	NA	NA	NA	NA	NA	NA	NA	NA	NA	NA	NA	NA	NA	NA	NA	NA	NA	NA	NA	NA	NA	NA	NA	NA	NA	NA	NA
CLASP1	CNDP2	CLPX	CPNE8	COX20	CYB561A3	DAGLB	DOCK10	EFNA5	ELMOD2	F2RL2	FAM122A	FAM114A2	GNPNAT1	GPR180	GRK6	INPP4A	MSTO1	NUP210	PAF1	ZNF689	NA	NA	NA	NA	NA	NA	NA	NA	NA	NA	NA	NA	NA	NA	NA	NA	NA	NA	NA	NA	NA	NA	NA	NA	NA	NA	NA	NA	NA
CLASP2	CNEP1R1	CLSTN1	CPOX	CPB2-AS1	CYB561D1	DALRD3	DOCK11	EFNB1	ELMSAN1	F7	FAM126A	FAM118A	GNPTG	GPR61	GRM4	INPP4B	MTA2	NUP214	PAK1IP1	ZNF691	NA	NA	NA	NA	NA	NA	NA	NA	NA	NA	NA	NA	NA	NA	NA	NA	NA	NA	NA	NA	NA	NA	NA	NA	NA	NA	NA	NA	NA
CLASRP	CNGA3	CLSTN2	CPPED1	CPEB2	CYB5B	DAP	DOCK2	EFR3B	ELOF1	FAAP20	FAM126B	FAM120B	GOLGA1	GPR85	GRM6	INPP5A	MTERF1	NUP43	PAK2	ZNF692	NA	NA	NA	NA	NA	NA	NA	NA	NA	NA	NA	NA	NA	NA	NA	NA	NA	NA	NA	NA	NA	NA	NA	NA	NA	NA	NA	NA	NA
CLCN3	CNIH1	CLSTN3	CPQ	CPEB3	CYB5D2	DAPK3	DOCK3	EFTUD2	ELOVL3	FAAP24	FAM131A	FAM120C	GOLGA2	GPRIN1	GRN	INPP5F	MTERF4	NUP62	PAK3	ZNF696	NA	NA	NA	NA	NA	NA	NA	NA	NA	NA	NA	NA	NA	NA	NA	NA	NA	NA	NA	NA	NA	NA	NA	NA	NA	NA	NA	NA	NA
CLCN4	CNIH3	CLTA	CPSF1	CPEB4	CYB5R4	DARS	DOCK7	EGFL7	ELOVL6	FABP5	FAM131B	FAM122A	GOLGA2P2Y	GPRIN2	GSE1	INSIG1	MTF1	NUP85	PAK4	ZNF7	NA	NA	NA	NA	NA	NA	NA	NA	NA	NA	NA	NA	NA	NA	NA	NA	NA	NA	NA	NA	NA	NA	NA	NA	NA	NA	NA	NA	NA
CLCN5	CNKSR2	CLTB	CPSF2	CPLX2	CYFIP1	DAXX	DOCK8	EGLN1	ELP2	FADS2	FAM13B	FAM122B	GOLGA3	GRAMD1A	GSG1L	INSIG2	MTF2	NUP88	PALLD	ZNF711	NA	NA	NA	NA	NA	NA	NA	NA	NA	NA	NA	NA	NA	NA	NA	NA	NA	NA	NA	NA	NA	NA	NA	NA	NA	NA	NA	NA	NA
CLCN6	CNKSR3	CLTC	CPSF3	CPNE1	CYFIP2	DBN1	DOCK9	EGLN3	ELP3	FAF2	FAM149A	FAM126B	GOLGA7	GRAMD1B	GSK3A	INTS3	MTFR2	NUP98	PALM	ZNF720	NA	NA	NA	NA	NA	NA	NA	NA	NA	NA	NA	NA	NA	NA	NA	NA	NA	NA	NA	NA	NA	NA	NA	NA	NA	NA	NA	NA	NA
CLCN7	CNN1	CLUAP1	CPSF4	CPNE4	CYGB	DBNDD1	DOHH	EHD1	ELP5	FAM102B	FAM149B1	FAM131A	GOLGB1	GRAMD4	GSS	INTS6	MTHFR	NUTF2	PAQR9	ZNF76	NA	NA	NA	NA	NA	NA	NA	NA	NA	NA	NA	NA	NA	NA	NA	NA	NA	NA	NA	NA	NA	NA	NA	NA	NA	NA	NA	NA	NA
CLDN12	CNNM2	CLUH	CPSF6	CPNE5	CYHR1	DBNL	DOK1	EHMT1	EMC4	FAM104A	FAM155A-IT1	FAM133B	GOLT1B	GREB1L	GSTM2P1	INTS6L	MTMR12	NXN	PARD6B	ZNF771	NA	NA	NA	NA	NA	NA	NA	NA	NA	NA	NA	NA	NA	NA	NA	NA	NA	NA	NA	NA	NA	NA	NA	NA	NA	NA	NA	NA	NA
CLDN23	CNNM4	CLVS1	CPSF7	CPNE6	CYLD	DBP	DOK5	EHMT2	EMC7	FAM104B	FAM156A	FAM135A	GOPC	GREM1	GSTZ1	INTS7	MTMR14	NXT1	PARN	ZNF772	NA	NA	NA	NA	NA	NA	NA	NA	NA	NA	NA	NA	NA	NA	NA	NA	NA	NA	NA	NA	NA	NA	NA	NA	NA	NA	NA	NA	NA
CLDN6	CNOT1	CLVS2	CPT1A	CPNE7	CYP1B1	DBR1	DOK6	EID2B	EMG1	FAM107A	FAM156B	FAM149A	GORASP2	GRID1	GTF2F1	INTS8	MTMR3	NYX	PARP2	ZNF773	NA	NA	NA	NA	NA	NA	NA	NA	NA	NA	NA	NA	NA	NA	NA	NA	NA	NA	NA	NA	NA	NA	NA	NA	NA	NA	NA	NA	NA
CLEC11A	CNOT10	CMAHP	CPT2	CPNE8	CYP2R1	DBT	DOLPP1	EID3	EML2	FAM107B	FAM160A2	FAM149B1	GOSR1	GRIK2	GTF2H2C	INTU	MTMR8	OAZ1	PARVB	ZNF775	NA	NA	NA	NA	NA	NA	NA	NA	NA	NA	NA	NA	NA	NA	NA	NA	NA	NA	NA	NA	NA	NA	NA	NA	NA	NA	NA	NA	NA
CLEC16A	CNOT11	CMBL	CR1	CPNE9	CYP2S1	DCAF10	DONSON	EIF1	EML6	FAM110A	FAM160B2	FAM156B	GOT1	GRIK5	GTF3C1	IP6K1	MTRF1	OAZ2	PARVG	ZNF778	NA	NA	NA	NA	NA	NA	NA	NA	NA	NA	NA	NA	NA	NA	NA	NA	NA	NA	NA	NA	NA	NA	NA	NA	NA	NA	NA	NA	NA
CLEC1B	CNOT2	CMC4	CR1L	CPOX	CYP2U1	DCAF11	DPAGT1	EIF1AD	EMP2	FAM110B	FAM161A	FAM160A2	GPAA1	GRIN1	GTF3C2	IPO11	MTRNR2L3	OGDHL	PATL1	ZNF780B	NA	NA	NA	NA	NA	NA	NA	NA	NA	NA	NA	NA	NA	NA	NA	NA	NA	NA	NA	NA	NA	NA	NA	NA	NA	NA	NA	NA	NA
CLGN	CNOT3	CMIP	CRAMP1	CPQ	CYP46A1	DCAF12	DPF1	EIF1AY	EMP3	FAM111A	FAM161B	FAM161B	GPALPP1	GRIP1	GTF3C5	IPO11-LRRC70	MTSS1	OGG1	PAXIP1	ZNF782	NA	NA	NA	NA	NA	NA	NA	NA	NA	NA	NA	NA	NA	NA	NA	NA	NA	NA	NA	NA	NA	NA	NA	NA	NA	NA	NA	NA	NA
CLHC1	CNOT4	CMPK2	CREB1	CPSF1	CYP4V2	DCAF15	DPH2	EIF2AK1	EMSY	FAM114A2	FAM163A	FAM163A	GPAM	GRK3	GTPBP1	IPO5P1	MTUS2	OPA3	PBLD	ZNF783	NA	NA	NA	NA	NA	NA	NA	NA	NA	NA	NA	NA	NA	NA	NA	NA	NA	NA	NA	NA	NA	NA	NA	NA	NA	NA	NA	NA	NA
CLIC1	CNOT6	CMSS1	CREB3	CPSF2	CYP51A1	DCAF16	DPH3	EIF2AK2	ENDOV	FAM120A	FAM171A2	FAM168A	GPANK1	GRK5	GTPBP4	IPO8	MUS81	OPRD1	PC	ZNF787	NA	NA	NA	NA	NA	NA	NA	NA	NA	NA	NA	NA	NA	NA	NA	NA	NA	NA	NA	NA	NA	NA	NA	NA	NA	NA	NA	NA	NA
CLIC4	CNOT6L	CMTM4	CREB3L1	CPSF3	CYS1	DCAF4	DPH5	EIF2AK3	ENGASE	FAM120AOS	FAM174B	FAM172A	GPAT3	GRK6	GZF1	IPPK	MUTYH	ORAI1	PCBP2	ZNF806	NA	NA	NA	NA	NA	NA	NA	NA	NA	NA	NA	NA	NA	NA	NA	NA	NA	NA	NA	NA	NA	NA	NA	NA	NA	NA	NA	NA	NA
[truncated: 7,480 more rows]
[truncated: 248 more columns]
