# Supplementary material for: Single cell transcriptomics of primate sensory neurons identifies cell types associated with chronic pain
Source: Nat Commun. 2021 Mar 8;12:1510. doi: 10.1038/s41467-021-21725-z (PMC7940623; doi:10.1038/s41467-021-21725-z)
Supplement: Supplementary file 11 — Supplementary Data 9 [file 41467_2021_21725_MOESM11_ESM.xlsx]

## Sheet: Extended_data_table_9_regulons_
ATF3	DRGX	E2F1	ESRRA	FOS	FOSB	FOXN3	HOXB5	HOXB8	JUN	JUNB	MAZ	NFIC	PBX1	POU4F1	SCRT1	SOX10	SOX2	TBX3	ZBTB7A	ATF3_extended	ATF5_extended	BCL11A_extended	BCL11B_extended	DRGX_extended	E2F1_extended	EGR1_extended	EGR2_extended	ESRRA_extended	ETV5_extended	FOS_extended	FOSB_extended	FOXN3_extended	HOXB5_extended	HOXB8_extended	HOXD1_extended	JUN_extended	JUNB_extended	KLF5_extended	MAFG_extended	MAX_extended	MAZ_extended	NFE2L1_extended	NPDC1_extended	NR4A1_extended	PBX1_extended	POU4F1_extended	POU4F3_extended	SHOX2_extended	SOX10_extended
APOLD1	ARID5A	AMPH	ANO1	ABHD4	ATP8B2	CELF3	DUSP6	CAMKK1	ABHD4	ABHD4	ASXL1	ABCB9	ARHGEF9	ABLIM3	ADGRB2	CMTM5	ADAMTS5	ABTB2	INAFM2	APOLD1	AGBL3	ADCY7	BCL11B	ARID5A	AMPH	ADAMTS1	ANGPT2	ANO1	CFLAR	ABHD4	ATP8B2	ABCA6	ABCA1	AGL	EPHB6	ABAT	ABHD4	C17orf67	ELOVL5	CDC42EP4	ASXL1	ABR	ACBD4	ATP1A2	ARHGEF9	AATK	BCL11A	CDK6	ACSBG1
ATF3	ATXN7L1	CNNM2	ATP8A2	CALD1	CSRNP1	RNF141	HOXB2	DCLK2	ATF3	ATF3	C2CD2L	ABLIM1	CCDC80	ABTB2	CDK6	JAG1	ITGB8	BCL9	PKN2	ATF1	AP5Z1	ARHGEF2	BHLHE40	ATXN7L1	CEP57L1	ADAMTS5	APOE	ATP8A2	FRMD4A	ACSBG1	CSRNP1	ACVR1	CCDC141	CAMKK1	FOXJ1	ABCB6	ARL5B	CMSS1	GPBP1	DCLRE1B	B4GALT2	ADAR	ACD	BGN	CCDC80	ABLIM3	BCL11B	HOXB8	ADGRG6
DUSP14	DRGX	E2F1	CDK6	CDC42EP3	FOSB	SETBP1	HOXB5	DLG2	CADM4	CADM4	EML3	ACVR1	CIT	AHNAK2	CORO6	LAMA4	ITPR3	EPB41L4B	NA	ATF3	ARHGEF28	BCL11A	C1QTNF1	BLOC1S6	CNNM2	CTDSPL2	ARC	CDK6	JUP	ANGPT2	DUSP10	ARID5B	CDK5RAP2	DCLK2	HNMT	ABHD4	ATF3	FAM107B	KDM6B	DGKE	C2CD2L	AP2B1	AIG1	EPAS1	CIT	ABTB2	BRINP1	INPPL1	BCAN
EGR4	ERICH3	FURIN	CORO6	COL16A1	SYNDIG1L	SOX12	KCNAB1	HOXB7	CCDC130	CALD1	GNB3	ADAM11	CNR1	ARHGEF7	DLG2	PDPN	JAG1	FIGN	NA	BRPF1	ATF5	BCL11B	CTTNBP2	DOCK9	CYP46A1	CTSK	ATP1B2	CORO6	MAP4K2	APOE	EGR1	CELF3	DUSP6	DLG2	KLHDC8A	APOLD1	CADM4	GPR139	SBF1	FAM107B	CAMSAP3	ARHGEF12	APTX	FBLN2	CNR1	ADAR	C1QTNF1	KCTD1	CMTM5
FOS	L3MBTL3	LIMS2	ESRRA	COL5A3	NA	SYNPO2	KCNIP1	HOXB8	CHRNA6	COL16A1	INAFM1	ADGRB1	CRTAC1	C15orf41	EPB41	TGFBR1	MBOAT2	GABRA1	NA	DRP2	BTG1	COL25A1	DCLK1	DRGX	E2F1	EGR1	CD81	ESRRA	PDE2A	ATF1	FOSB	DENND5B	FAM169A	HAPLN1	NR2F1	ATF3	CALD1	NA	SHISA7	FAM114A1	CFAP69	ARHGEF7	ARF5	FMO1	CRTAC1	AHCYL1	CABP7	MDGA1	FADS2
JUN	NIPBL	MAST2	GRM4	CSRNP1	NA	NA	KCNMA1	IGFBP3	CTNNAL1	COL1A1	KAT2B	AGPAT3	ENPP5	CA10	FHOD3	NA	PLP1	KCNQ3	NA	DUSP14	E4F1	CSF1	LRRC4C	ERICH3	FURIN	FOXP4	COL1A1	GRM4	PTGIR	ATP1A2	LMTK2	FOXN3	GRIK1	HOXB7	NR6A1	BBS7	CBX4	NA	USP22	HS2ST1	CHAF1A	BSDC1	ATP1B3	FXYD1	ENPP5	AHNAK2	CACNA1E	NAT8L	GNG11
MSANTD1	SESN3	OSBPL7	HCN2	DUSP1	NA	NA	LYPD6B	KAZALD1	DUSP1	CSRNP1	KREMEN1	AHCYL1	LINGO2	CCDC122	GPRIN1	NA	SOX2	MYH14	NA	EGR4	GNG7	CTBP2	NFIB	GNB3	LIMS2	HBEGF	COL5A3	HCN2	RAPGEF4	ATP1B2	SYNDIG1L	FURIN	HOXB2	HOXB8	VWC2L	BVES	CCND2	NA	NA	KMT2D	CPEB3	CADM2	AZIN1	GPR176	FSTL5	AK5	CALN1	RASSF8	JAG1
RACGAP1	VWA5A	PCGF2	LHFPL1	FOSB	NA	NA	PAX2	KCNQ4	FOSB	CTNNAL1	MAZ	AHNAK2	MDGA1	CDC42BPA	HOXB8	NA	SPARC	NR4A2	NA	FOS	GTPBP1	FNDC3A	PAQR8	GRB14	LRFN4	PDE4B	COTL1	INPPL1	RNF165	BRPF1	VEGFA	ISLR2	HOXB5	IGFBP3	NA	CADM4	COL16A1	NA	NA	MAX	DENND5B	CD2AP	BNIP3L	MXRA8	LINGO2	AP1S2	CD2AP	RBMS2	LAMA4
TBC1D25	NA	PRSS23	MMACHC	GSN	NA	NA	PDE11A	LYPD6	GADD45B	DENND2A	PLEKHH3	AK1	NDRG3	FIGN	KCNA1	NA	TTYH1	NTRK2	NA	JUN	NRIP1	GPSM3	PIP5K1B	L3MBTL3	MAST2	RBM28	CRYAB	KLHL26	SPRED1	C1orf74	ZFP36L1	KANSL1L	KCNAB1	KAZALD1	NA	CCDC130	COL1A1	NA	NA	OTUB2	EML3	CEBPB	BYSL	NR4A1	MDGA1	ARHGEF7	CNIH3	SATB1	PDPN
ZBTB11	NA	RPS6KA2	PLS1	IDH2	NA	NA	PDE7A	MAF	GSN	DMD	PLTP	ANKRD9	PBX1	GAL3ST1	KCNQ4	NA	NA	PBX3	NA	MSANTD1	PLEKHG3	MAP3K5	PON2	NIPBL	NELL2	RGL2	DAAM2	LHFPL1	TTPAL	CALD1	NA	LNX1	KCNIP1	KCNQ4	NA	CCNL1	COL1A2	NA	NA	RASL11B	FBXO42	CERK	CCDC124	PDE4B	MYH10	ASXL3	COL25A1	SCRT1	TGFBR1
NA	NA	SCRN2	SALL2	JUNB	NA	NA	RUNX2	NPAS4	ILDR2	DUSP1	PRR12	AXIN2	RBMS2	GFOD1	MYH10	NA	NA	RXRA	NA	NINL	PNPLA2	PLVAP	POU4F3	PGAP2	OSBPL7	SERPINH1	EDNRB	MMACHC	NA	CCND2	NA	NHS	KCNMA1	LYPD6	NA	CD63	CSRNP1	NA	NA	TKFC	GABRB3	CLCN5	CCDC68	PDLIM4	NDRG3	BDP1	CPT1A	SHOX2	ZFP36L1
NA	NA	SEL1L3	SEC14L2	NDRG1	NA	NA	SLC46A1	RBMS2	JUNB	EVA1B	RALGAPA2	BACE2	SALL2	GRAMD1B	PACSIN3	NA	NA	SLC6A19	NA	OPLAH	POFUT1	SAMSN1	PRDM8	POC5	PCGF2	TXNIP	EFEMP2	PLS1	NA	CD81	NA	PPM1D	LYPD6B	MAF	NA	CHRNA6	CTNNAL1	NA	NA	TMCO6	GNB3	CMTR1	CCT4	PMEPA1	NFIA	BICD1	CREB5	SLC4A2	NA
NA	NA	ZCCHC4	SHANK1	NINL	NA	NA	SPOCK3	SCRT1	KCNN4	FBLN2	SHD	C2CD2	TENM2	HIVEP1	RIMS4	NA	NA	TBX2	NA	PIM1	PTBP1	TRPS1	SDK1	SESN3	PRSS23	WRAP53	EGFL8	PPARGC1A	NA	CDC42EP3	NA	RNF141	MSI2	NPAS4	NA	CLP1	DAAM2	NA	NA	TRMO	HIP1	CORO2B	CDC5L	PRSS35	PBX1	C15orf41	CTBP2	SLIT2	NA
NA	NA	NA	SHOX2	NPAS4	NA	NA	ST8SIA3	SHANK1	KIAA1217	FOSB	SLC8A2	CABP7	NA	HIVEP2	SLC16A6	NA	NA	TMEM72	NA	PLCD1	RALGPS2	NA	TMEM100	THSD7A	PSD4	ZFP36	EGR2	RASGRF1	NA	CHD7	NA	SETBP1	NEO1	RBMS2	NA	COL18A1	DENND2A	NA	NA	ZNF239	ID1	CRTAC1	CEP120	RHBDF1	RBMS2	CA10	CTNND2	SULF2	NA
NA	NA	NA	SPTB	PDLIM4	NA	NA	TM7SF2	SLCO5A1	LARP6	GAS7	SMUG1	CACNA1A	NA	ISLR2	SLC9A8	NA	NA	NA	NA	POLR2A	REPS1	NA	TSPAN18	VWA5A	RPS6KA2	NA	ELL	RND2	NA	CITED2	NA	SOX12	PAX2	RGS6	NA	COL3A1	DHH	NA	NA	ZNF566	IGSF9	DENND4A	CHIC2	SOX10	SALL2	CCDC122	DAGLA	NA	NA
NA	NA	NA	YPEL2	PPP1R14C	NA	NA	NA	SORCS3	LRRC20	GSN	SOX10	CAMK2B	NA	KCNB1	STX1B	NA	NA	NA	NA	PPRC1	SLC45A3	NA	ZNF236	NA	SCRN2	NA	EPAS1	SALL2	NA	CLP1	NA	SYNPO2	PDE11A	SCRT1	NA	CTNNAL1	DMD	NA	NA	NA	INAFM1	DENND4B	CLASP2	VWA1	TENM2	CDC42BPA	DCUN1D4	NA	NA
NA	NA	NA	ZFR2	PRSS35	NA	NA	NA	TBX2	NDP	IDH2	ZNF205	CBFB	NA	KIF5C	SYT2	NA	NA	NA	NA	PRKAB1	ZBTB21	NA	NA	NA	SEL1L3	NA	EVA1B	SEC14L2	NA	CMTM5	NA	NA	PDE7A	SHANK1	NA	CTSO	DUSP1	NA	NA	NA	KAT2B	DENND5A	CLCN4	ZNF777	NA	CDC42EP3	EBF2	NA	NA
NA	NA	NA	NA	RAB5A	NA	NA	NA	UNC5C	NOTCH1	IGFBP4	NA	CBX6	NA	LINGO1	THY1	NA	NA	NA	NA	PTPRG	ZC3H6	NA	NA	NA	STRADA	NA	FABP7	SHANK1	NA	COL16A1	NA	NA	PRMT8	SLCO5A1	NA	DTX2	EGR1	NA	NA	NA	KREMEN1	DVL1	CLK4	NA	NA	CDH10	EBF4	NA	NA
NA	NA	NA	NA	RGCC	NA	NA	NA	VWC2	OBSCN	INSC	NA	CDR2L	NA	LMO1	WFS1	NA	NA	NA	NA	RACGAP1	ZNF618	NA	NA	NA	ZCCHC4	NA	FBLN2	SHOX2	NA	COL5A3	NA	NA	PSKH1	SORCS3	NA	DUSP1	EPAS1	NA	NA	NA	MAZ	ELL2	COBL	NA	NA	CDH9	EFNA3	NA	NA
NA	NA	NA	NA	SEMA3B	NA	NA	NA	NA	PPP1R14C	IRF1	NA	CGNL1	NA	LUZP1	NA	NA	NA	NA	NA	RECQL	ZNF687	NA	NA	NA	NA	NA	FBLN5	SPTB	NA	CRYAB	NA	NA	RNF182	TBX2	NA	EGR1	EVA1B	NA	NA	NA	NELL2	ELOVL5	CORO2B	NA	NA	CPLX1	EMB	NA	NA
NA	NA	NA	NA	SERTAD1	NA	NA	NA	NA	PTAFR	JUNB	NA	CIC	NA	MAML2	NA	NA	NA	NA	NA	SOCS3	NA	NA	NA	NA	NA	NA	FKBP9	YPEL2	NA	CSRNP1	NA	NA	RUNX2	UNC5C	NA	EGR4	FBLN2	NA	NA	NA	PAFAH2	EPB41L3	COX18	NA	NA	DEFB136	EPB41L3	NA	NA
NA	NA	NA	NA	SLC35E4	NA	NA	NA	NA	PTN	KCNN4	NA	CIT	NA	MTMR11	NA	NA	NA	NA	NA	TBC1D25	NA	NA	NA	NA	NA	NA	FXYD1	ZFR2	NA	DBP	NA	NA	SH3BGRL2	VWC2	NA	F11R	FOS	NA	NA	NA	PLEKHH3	FAM167A	CRELD1	NA	NA	DGKK	GNG8	NA	NA
NA	NA	NA	NA	SOCS6	NA	NA	NA	NA	RAB40B	LAMC1	NA	CNNM3	NA	NIPAL3	NA	NA	NA	NA	NA	WDR34	NA	NA	NA	NA	NA	NA	GPM6B	ZNF76	NA	DUSP1	NA	NA	SLC46A1	NA	NA	FOS	FOSB	NA	NA	NA	PLTP	FBXO34	CSNK1D	NA	NA	DRGX	GPSM2	NA	NA
NA	NA	NA	NA	TOR1AIP1	NA	NA	NA	NA	SEMA3B	METRN	NA	CNTN2	NA	OLFM1	NA	NA	NA	NA	NA	ZBTB11	NA	NA	NA	NA	NA	NA	IGFBP4	NA	NA	EFEMP2	NA	NA	SPOCK3	NA	NA	FOSB	FRAT2	NA	NA	NA	PPP1R12B	FBXO42	CSNK1E	NA	NA	EFNB2	KCNC4	NA	NA
NA	NA	NA	NA	VIM	NA	NA	NA	NA	SERTAD1	METRNL	NA	CSMD2	NA	ONECUT2	NA	NA	NA	NA	NA	NA	NA	NA	NA	NA	NA	NA	INPP5A	NA	NA	EGFL8	NA	NA	SSR3	NA	NA	GADD45B	GADD45B	NA	NA	NA	PRR12	HID1	CTNNA1	NA	NA	ELMO1	LEMD1	NA	NA
NA	NA	NA	NA	ZFP36	NA	NA	NA	NA	SH3PXD2B	NDRG1	NA	CUEDC1	NA	OSBPL1A	NA	NA	NA	NA	NA	NA	NA	NA	NA	NA	NA	NA	KCNJ10	NA	NA	EGR1	NA	NA	ST8SIA3	NA	NA	GADD45G	GAS7	NA	NA	NA	PRSS23	IRGQ	CTU2	NA	NA	FAM135A	LRRC4C	NA	NA
NA	NA	NA	NA	NA	NA	NA	NA	NA	SLC10A6	NOTCH1	NA	DEXI	NA	PDE4D	NA	NA	NA	NA	NA	NA	NA	NA	NA	NA	NA	NA	LAMA4	NA	NA	EMP2	NA	NA	TM7SF2	NA	NA	GPM6B	GPM6B	NA	NA	NA	QPCTL	JADE1	DCAF12	NA	NA	FGF12	LY75-CD302	NA	NA
NA	NA	NA	NA	NA	NA	NA	NA	NA	SLC2A1	NR4A2	NA	DLG2	NA	PLEKHM1	NA	NA	NA	NA	NA	NA	NA	NA	NA	NA	NA	NA	LAMC1	NA	NA	FBLN5	NA	NA	TMEM117	NA	NA	GSN	GSN	NA	NA	NA	RALGAPA2	LCP1	DESI2	NA	NA	FIGN	MAP2	NA	NA
NA	NA	NA	NA	NA	NA	NA	NA	NA	ST3GAL4	OAF	NA	DUSP8	NA	PRUNE2	NA	NA	NA	NA	NA	NA	NA	NA	NA	NA	NA	NA	LGI4	NA	NA	FJX1	NA	NA	TSPAN12	NA	NA	HAUS7	HYAL1	NA	NA	NA	RNF145	LDAH	DGCR6	NA	NA	GABRA3	MBNL1	NA	NA
NA	NA	NA	NA	NA	NA	NA	NA	NA	TTC39A	PDLIM4	NA	EFR3B	NA	PTPRO	NA	NA	NA	NA	NA	NA	NA	NA	NA	NA	NA	NA	MATN4	NA	NA	FOS	NA	NA	ZER1	NA	NA	HTR1F	IDH2	NA	NA	NA	RPTOR	LENG8	DNTTIP1	NA	NA	GAL3ST1	MYO1B	NA	NA
NA	NA	NA	NA	NA	NA	NA	NA	NA	VIM	PPP1R14C	NA	EGFL7	NA	PURG	NA	NA	NA	NA	NA	NA	NA	NA	NA	NA	NA	NA	MDK	NA	NA	FOSB	NA	NA	NA	NA	NA	ICA1	IGFBP4	NA	NA	NA	SCYL3	MAP1B	EIF1	NA	NA	GFOD1	NFIB	NA	NA
NA	NA	NA	NA	NA	NA	NA	NA	NA	ZFP36	PRSS35	NA	EGLN3	NA	RAP1GAP	NA	NA	NA	NA	NA	NA	NA	NA	NA	NA	NA	NA	METRN	NA	NA	GPM6B	NA	NA	NA	NA	NA	ID3	INSC	NA	NA	NA	SHD	MAP3K14	ELOVL6	NA	NA	GRAMD1B	NFIX	NA	NA
NA	NA	NA	NA	NA	NA	NA	NA	NA	NA	PTPN13	NA	EPB41L1	NA	RAPH1	NA	NA	NA	NA	NA	NA	NA	NA	NA	NA	NA	NA	MMD2	NA	NA	GPR37L1	NA	NA	NA	NA	NA	IDH2	IRF1	NA	NA	NA	SLC35F2	MAPRE2	FBXL16	NA	NA	GRIP1	NRP2	NA	NA
NA	NA	NA	NA	NA	NA	NA	NA	NA	NA	RAMP2	NA	FAM155B	NA	RTN4RL1	NA	NA	NA	NA	NA	NA	NA	NA	NA	NA	NA	NA	MYL9	NA	NA	GPRASP2	NA	NA	NA	NA	NA	IER2	JUN	NA	NA	NA	SLC8A2	MEF2D	FBXW7	NA	NA	HIC2	ORAI2	NA	NA
NA	NA	NA	NA	NA	NA	NA	NA	NA	NA	RGCC	NA	FGFR1	NA	SETD1B	NA	NA	NA	NA	NA	NA	NA	NA	NA	NA	NA	NA	NDRG1	NA	NA	GSN	NA	NA	NA	NA	NA	ILDR2	JUNB	NA	NA	NA	SMUG1	MFN2	FYN	NA	NA	HIVEP1	PAQR8	NA	NA
NA	NA	NA	NA	NA	NA	NA	NA	NA	NA	SDC2	NA	GBF1	NA	SLC17A6	NA	NA	NA	NA	NA	NA	NA	NA	NA	NA	NA	NA	NID1	NA	NA	HES1	NA	NA	NA	NA	NA	IRX6	KCNN4	NA	NA	NA	SOX10	MPP2	GLYR1	NA	NA	HIVEP2	PDE1A	NA	NA
NA	NA	NA	NA	NA	NA	NA	NA	NA	NA	SEMA3B	NA	GPR153	NA	SLC1A2	NA	NA	NA	NA	NA	NA	NA	NA	NA	NA	NA	NA	NR4A1	NA	NA	HEY2	NA	NA	NA	NA	NA	ITGB8	LAMC1	NA	NA	NA	SP2	MYH10	GNB2	NA	NA	HOXA5	PIP5K1B	NA	NA
NA	NA	NA	NA	NA	NA	NA	NA	NA	NA	SERTAD1	NA	HOPX	NA	SNTB2	NA	NA	NA	NA	NA	NA	NA	NA	NA	NA	NA	NA	OAF	NA	NA	HS3ST1	NA	NA	NA	NA	NA	JUN	MAFF	NA	NA	NA	SPEN	NBR1	GNB4	NA	NA	ISLR2	PLCE1	NA	NA
NA	NA	NA	NA	NA	NA	NA	NA	NA	NA	SLC2A1	NA	IFITM10	NA	STAC2	NA	NA	NA	NA	NA	NA	NA	NA	NA	NA	NA	NA	PBXIP1	NA	NA	HSPA1A	NA	NA	NA	NA	NA	JUNB	METRN	NA	NA	NA	TAGAP	NCDN	GOLPH3	NA	NA	KCNB1	POU4F3	NA	NA
NA	NA	NA	NA	NA	NA	NA	NA	NA	NA	SPARC	NA	INF2	NA	TMEM266	NA	NA	NA	NA	NA	NA	NA	NA	NA	NA	NA	NA	PDLIM4	NA	NA	HSPG2	NA	NA	NA	NA	NA	KCNN4	METRNL	NA	NA	NA	USPL1	NDRG4	GRIK4	NA	NA	KCND3	RAB8B	NA	NA
NA	NA	NA	NA	NA	NA	NA	NA	NA	NA	SYNJ2	NA	INPP5J	NA	TPBGL	NA	NA	NA	NA	NA	NA	NA	NA	NA	NA	NA	NA	PLEKHB1	NA	NA	ID3	NA	NA	NA	NA	NA	KIAA1217	MPZ	NA	NA	NA	ZNF205	NRG1	GUK1	NA	NA	KIF5C	SAMD11	NA	NA
NA	NA	NA	NA	NA	NA	NA	NA	NA	NA	TPP1	NA	JUP	NA	TRIB2	NA	NA	NA	NA	NA	NA	NA	NA	NA	NA	NA	NA	PLP1	NA	NA	IDH2	NA	NA	NA	NA	NA	KLF4	NDRG1	NA	NA	NA	NA	PAN2	HDAC4	NA	NA	KIRREL3	SDCCAG8	NA	NA
NA	NA	NA	NA	NA	NA	NA	NA	NA	NA	VIM	NA	KAZALD1	NA	UBASH3B	NA	NA	NA	NA	NA	NA	NA	NA	NA	NA	NA	NA	PLPP3	NA	NA	IER2	NA	NA	NA	NA	NA	LAMB2	NOTCH1	NA	NA	NA	NA	PDE7A	HMGB3	NA	NA	KITLG	SH3D19	NA	NA
NA	NA	NA	NA	NA	NA	NA	NA	NA	NA	ZFP36	NA	KCNC3	NA	ZFHX3	NA	NA	NA	NA	NA	NA	NA	NA	NA	NA	NA	NA	PTPRZ1	NA	NA	ISG15	NA	NA	NA	NA	NA	LARP6	NR4A1	NA	NA	NA	NA	PDXK	HMGN1	NA	NA	LINGO1	SLC8A2	NA	NA
NA	NA	NA	NA	NA	NA	NA	NA	NA	NA	NA	NA	KCNIP3	NA	ZNF804A	NA	NA	NA	NA	NA	NA	NA	NA	NA	NA	NA	NA	RCN3	NA	NA	JUN	NA	NA	NA	NA	NA	LPAR1	NR4A2	NA	NA	NA	NA	PPM1A	HSP90AB1	NA	NA	LMO1	STEAP3	NA	NA
NA	NA	NA	NA	NA	NA	NA	NA	NA	NA	NA	NA	MAP7D1	NA	NA	NA	NA	NA	NA	NA	NA	NA	NA	NA	NA	NA	NA	RDH5	NA	NA	JUNB	NA	NA	NA	NA	NA	LRRC20	NUP133	NA	NA	NA	NA	PPP1R12C	IGSF8	NA	NA	LRFN5	STX11	NA	NA
NA	NA	NA	NA	NA	NA	NA	NA	NA	NA	NA	NA	MAPK8IP1	NA	NA	NA	NA	NA	NA	NA	NA	NA	NA	NA	NA	NA	NA	RGCC	NA	NA	KLF4	NA	NA	NA	NA	NA	MAPK13	OAF	NA	NA	NA	NA	PPP2R5C	ISL2	NA	NA	LUZP1	SYNPO	NA	NA
NA	NA	NA	NA	NA	NA	NA	NA	NA	NA	NA	NA	MEGF8	NA	NA	NA	NA	NA	NA	NA	NA	NA	NA	NA	NA	NA	NA	SERPINE2	NA	NA	LAMA4	NA	NA	NA	NA	NA	MPZ	P3H1	NA	NA	NA	NA	PURB	JOSD2	NA	NA	MAML2	SYT16	NA	NA
NA	NA	NA	NA	NA	NA	NA	NA	NA	NA	NA	NA	MYO18A	NA	NA	NA	NA	NA	NA	NA	NA	NA	NA	NA	NA	NA	NA	SERPINH1	NA	NA	LAMB1	NA	NA	NA	NA	NA	NDE1	PDLIM4	NA	NA	NA	NA	RAB11FIP3	KCTD8	NA	NA	MKX	SYTL3	NA	NA
NA	NA	NA	NA	NA	NA	NA	NA	NA	NA	NA	NA	NAPEPLD	NA	NA	NA	NA	NA	NA	NA	NA	NA	NA	NA	NA	NA	NA	SLC43A3	NA	NA	LGI4	NA	NA	NA	NA	NA	NDP	PLEKHA4	NA	NA	NA	NA	RAB6B	KIF1A	NA	NA	MTMR11	TMEM200C	NA	NA
NA	NA	NA	NA	NA	NA	NA	NA	NA	NA	NA	NA	NEK6	NA	NA	NA	NA	NA	NA	NA	NA	NA	NA	NA	NA	NA	NA	SOX2	NA	NA	LLGL1	NA	NA	NA	NA	NA	NOG	PPP1R14C	NA	NA	NA	NA	SCAMP5	KLC1	NA	NA	MYO1D	USP6NL	NA	NA
NA	NA	NA	NA	NA	NA	NA	NA	NA	NA	NA	NA	NFASC	NA	NA	NA	NA	NA	NA	NA	NA	NA	NA	NA	NA	NA	NA	SPARC	NA	NA	LPAR1	NA	NA	NA	NA	NA	NOTCH1	PPP1R15A	NA	NA	NA	NA	SPAG9	KLF13	NA	NA	NACC2	ZEB2	NA	NA
NA	NA	NA	NA	NA	NA	NA	NA	NA	NA	NA	NA	NFIC	NA	NA	NA	NA	NA	NA	NA	NA	NA	NA	NA	NA	NA	NA	TIMP3	NA	NA	LRRTM1	NA	NA	NA	NA	NA	NUP133	PRSS35	NA	NA	NA	NA	STIM2	LARP4B	NA	NA	NIPAL3	NA	NA	NA
NA	NA	NA	NA	NA	NA	NA	NA	NA	NA	NA	NA	NTM	NA	NA	NA	NA	NA	NA	NA	NA	NA	NA	NA	NA	NA	NA	TLCD1	NA	NA	MAFF	NA	NA	NA	NA	NA	OBSCN	PTPN13	NA	NA	NA	NA	SYNGR1	LMBR1	NA	NA	OLFM1	NA	NA	NA
NA	NA	NA	NA	NA	NA	NA	NA	NA	NA	NA	NA	OLFM1	NA	NA	NA	NA	NA	NA	NA	NA	NA	NA	NA	NA	NA	NA	ZCCHC24	NA	NA	MATN4	NA	NA	NA	NA	NA	PACSIN3	RAB40B	NA	NA	NA	NA	SYP	LYSMD3	NA	NA	ONECUT2	NA	NA	NA
NA	NA	NA	NA	NA	NA	NA	NA	NA	NA	NA	NA	PDE4A	NA	NA	NA	NA	NA	NA	NA	NA	NA	NA	NA	NA	NA	NA	NA	NA	NA	MBOAT2	NA	NA	NA	NA	NA	PAF1	RAMP2	NA	NA	NA	NA	SYT11	MAFG	NA	NA	OSBPL1A	NA	NA	NA
NA	NA	NA	NA	NA	NA	NA	NA	NA	NA	NA	NA	PTPRS	NA	NA	NA	NA	NA	NA	NA	NA	NA	NA	NA	NA	NA	NA	NA	NA	NA	MMD2	NA	NA	NA	NA	NA	PCCB	RGCC	NA	NA	NA	NA	TNFRSF21	MBNL2	NA	NA	PBX3	NA	NA	NA
NA	NA	NA	NA	NA	NA	NA	NA	NA	NA	NA	NA	RASSF4	NA	NA	NA	NA	NA	NA	NA	NA	NA	NA	NA	NA	NA	NA	NA	NA	NA	MPZ	NA	NA	NA	NA	NA	PLCD1	RHBDF1	NA	NA	NA	NA	UBE2O	MED20	NA	NA	PDE4D	NA	NA	NA
NA	NA	NA	NA	NA	NA	NA	NA	NA	NA	NA	NA	RASSF8	NA	NA	NA	NA	NA	NA	NA	NA	NA	NA	NA	NA	NA	NA	NA	NA	NA	MYL9	NA	NA	NA	NA	NA	PLEKHA4	SDC2	NA	NA	NA	NA	UBE4A	MLF2	NA	NA	PLEKHM1	NA	NA	NA
NA	NA	NA	NA	NA	NA	NA	NA	NA	NA	NA	NA	RHOBTB2	NA	NA	NA	NA	NA	NA	NA	NA	NA	NA	NA	NA	NA	NA	NA	NA	NA	MYO6	NA	NA	NA	NA	NA	PPM1D	SEMA3B	NA	NA	NA	NA	UBQLN1	MLLT10	NA	NA	POU4F2	NA	NA	NA
NA	NA	NA	NA	NA	NA	NA	NA	NA	NA	NA	NA	SCN1B	NA	NA	NA	NA	NA	NA	NA	NA	NA	NA	NA	NA	NA	NA	NA	NA	NA	NCBP3	NA	NA	NA	NA	NA	PPP1R14C	SERTAD1	NA	NA	NA	NA	YWHAG	MRRF	NA	NA	PPM1E	NA	NA	NA
NA	NA	NA	NA	NA	NA	NA	NA	NA	NA	NA	NA	SCRT2	NA	NA	NA	NA	NA	NA	NA	NA	NA	NA	NA	NA	NA	NA	NA	NA	NA	NDRG1	NA	NA	NA	NA	NA	PRMT5	SLC2A1	NA	NA	NA	NA	YWHAZ	NAMPT	NA	NA	PPTC7	NA	NA	NA
NA	NA	NA	NA	NA	NA	NA	NA	NA	NA	NA	NA	SFRP1	NA	NA	NA	NA	NA	NA	NA	NA	NA	NA	NA	NA	NA	NA	NA	NA	NA	NID1	NA	NA	NA	NA	NA	PTAFR	SPARC	NA	NA	NA	NA	ZNF266	NCALD	NA	NA	PRUNE2	NA	NA	NA
NA	NA	NA	NA	NA	NA	NA	NA	NA	NA	NA	NA	SLC6A17	NA	NA	NA	NA	NA	NA	NA	NA	NA	NA	NA	NA	NA	NA	NA	NA	NA	NINL	NA	NA	NA	NA	NA	PTN	ST3GAL4	NA	NA	NA	NA	NA	NEK1	NA	NA	PTPN3	NA	NA	NA
NA	NA	NA	NA	NA	NA	NA	NA	NA	NA	NA	NA	SPEG	NA	NA	NA	NA	NA	NA	NA	NA	NA	NA	NA	NA	NA	NA	NA	NA	NA	NKAIN4	NA	NA	NA	NA	NA	PTPN13	SYNJ2	NA	NA	NA	NA	NA	NELFE	NA	NA	PTPRO	NA	NA	NA
NA	NA	NA	NA	NA	NA	NA	NA	NA	NA	NA	NA	SPOCK2	NA	NA	NA	NA	NA	NA	NA	NA	NA	NA	NA	NA	NA	NA	NA	NA	NA	NPAS4	NA	NA	NA	NA	NA	RAB40B	TCP11L2	NA	NA	NA	NA	NA	NUDT18	NA	NA	PURG	NA	NA	NA
NA	NA	NA	NA	NA	NA	NA	NA	NA	NA	NA	NA	SRCIN1	NA	NA	NA	NA	NA	NA	NA	NA	NA	NA	NA	NA	NA	NA	NA	NA	NA	NR2F2	NA	NA	NA	NA	NA	RMDN3	TJAP1	NA	NA	NA	NA	NA	ORMDL3	NA	NA	PXN	NA	NA	NA
NA	NA	NA	NA	NA	NA	NA	NA	NA	NA	NA	NA	STARD10	NA	NA	NA	NA	NA	NA	NA	NA	NA	NA	NA	NA	NA	NA	NA	NA	NA	NR4A1	NA	NA	NA	NA	NA	SDC2	TPP1	NA	NA	NA	NA	NA	OSBPL9	NA	NA	RAB9B	NA	NA	NA
NA	NA	NA	NA	NA	NA	NA	NA	NA	NA	NA	NA	STX1B	NA	NA	NA	NA	NA	NA	NA	NA	NA	NA	NA	NA	NA	NA	NA	NA	NA	PAQR6	NA	NA	NA	NA	NA	SEMA3B	VIM	NA	NA	NA	NA	NA	OTUD6B	NA	NA	RAP1GAP	NA	NA	NA
NA	NA	NA	NA	NA	NA	NA	NA	NA	NA	NA	NA	SYNDIG1L	NA	NA	NA	NA	NA	NA	NA	NA	NA	NA	NA	NA	NA	NA	NA	NA	NA	PBXIP1	NA	NA	NA	NA	NA	SERTAD1	ZC3H10	NA	NA	NA	NA	NA	PCBP4	NA	NA	RAP2A	NA	NA	NA
NA	NA	NA	NA	NA	NA	NA	NA	NA	NA	NA	NA	TBC1D24	NA	NA	NA	NA	NA	NA	NA	NA	NA	NA	NA	NA	NA	NA	NA	NA	NA	PDLIM4	NA	NA	NA	NA	NA	SH3PXD2B	ZFP36	NA	NA	NA	NA	NA	PHIP	NA	NA	RAPH1	NA	NA	NA
NA	NA	NA	NA	NA	NA	NA	NA	NA	NA	NA	NA	TBC1D30	NA	NA	NA	NA	NA	NA	NA	NA	NA	NA	NA	NA	NA	NA	NA	NA	NA	PDPN	NA	NA	NA	NA	NA	SIN3A	ZFP36L1	NA	NA	NA	NA	NA	PMVK	NA	NA	RASA1	NA	NA	NA
NA	NA	NA	NA	NA	NA	NA	NA	NA	NA	NA	NA	THY1	NA	NA	NA	NA	NA	NA	NA	NA	NA	NA	NA	NA	NA	NA	NA	NA	NA	PELI3	NA	NA	NA	NA	NA	SLC10A6	NA	NA	NA	NA	NA	NA	PNRC1	NA	NA	RIMS1	NA	NA	NA
NA	NA	NA	NA	NA	NA	NA	NA	NA	NA	NA	NA	TIMP2	NA	NA	NA	NA	NA	NA	NA	NA	NA	NA	NA	NA	NA	NA	NA	NA	NA	PGF	NA	NA	NA	NA	NA	SLC12A4	NA	NA	NA	NA	NA	NA	PPFIBP1	NA	NA	RPH3A	NA	NA	NA
NA	NA	NA	NA	NA	NA	NA	NA	NA	NA	NA	NA	VSTM2L	NA	NA	NA	NA	NA	NA	NA	NA	NA	NA	NA	NA	NA	NA	NA	NA	NA	PHGDH	NA	NA	NA	NA	NA	SLC1A5	NA	NA	NA	NA	NA	NA	PPIG	NA	NA	RTN4RL1	NA	NA	NA
NA	NA	NA	NA	NA	NA	NA	NA	NA	NA	NA	NA	YTHDF1	NA	NA	NA	NA	NA	NA	NA	NA	NA	NA	NA	NA	NA	NA	NA	NA	NA	PHKA2	NA	NA	NA	NA	NA	SLC2A1	NA	NA	NA	NA	NA	NA	PPM1B	NA	NA	SEMA3E	NA	NA	NA
NA	NA	NA	NA	NA	NA	NA	NA	NA	NA	NA	NA	ZBTB2	NA	NA	NA	NA	NA	NA	NA	NA	NA	NA	NA	NA	NA	NA	NA	NA	NA	PLEKHA4	NA	NA	NA	NA	NA	SLC7A6	NA	NA	NA	NA	NA	NA	PPP2CA	NA	NA	SETD1B	NA	NA	NA
NA	NA	NA	NA	NA	NA	NA	NA	NA	NA	NA	NA	ZNF652	NA	NA	NA	NA	NA	NA	NA	NA	NA	NA	NA	NA	NA	NA	NA	NA	NA	PLEKHB1	NA	NA	NA	NA	NA	SMAD1	NA	NA	NA	NA	NA	NA	PRKAG2	NA	NA	SGMS2	NA	NA	NA
NA	NA	NA	NA	NA	NA	NA	NA	NA	NA	NA	NA	ZNRF1	NA	NA	NA	NA	NA	NA	NA	NA	NA	NA	NA	NA	NA	NA	NA	NA	NA	PLP1	NA	NA	NA	NA	NA	SMG9	NA	NA	NA	NA	NA	NA	PRR5	NA	NA	SLC17A6	NA	NA	NA
NA	NA	NA	NA	NA	NA	NA	NA	NA	NA	NA	NA	NA	NA	NA	NA	NA	NA	NA	NA	NA	NA	NA	NA	NA	NA	NA	NA	NA	NA	PLPP3	NA	NA	NA	NA	NA	SREBF1	NA	NA	NA	NA	NA	NA	PRR7	NA	NA	SLC1A2	NA	NA	NA
NA	NA	NA	NA	NA	NA	NA	NA	NA	NA	NA	NA	NA	NA	NA	NA	NA	NA	NA	NA	NA	NA	NA	NA	NA	NA	NA	NA	NA	NA	PLXDC2	NA	NA	NA	NA	NA	SST	NA	NA	NA	NA	NA	NA	PTRH1	NA	NA	SLIT1	NA	NA	NA
NA	NA	NA	NA	NA	NA	NA	NA	NA	NA	NA	NA	NA	NA	NA	NA	NA	NA	NA	NA	NA	NA	NA	NA	NA	NA	NA	NA	NA	NA	PLXNB2	NA	NA	NA	NA	NA	ST3GAL4	NA	NA	NA	NA	NA	NA	RAB3A	NA	NA	SMUG1	NA	NA	NA
NA	NA	NA	NA	NA	NA	NA	NA	NA	NA	NA	NA	NA	NA	NA	NA	NA	NA	NA	NA	NA	NA	NA	NA	NA	NA	NA	NA	NA	NA	PPP1R14C	NA	NA	NA	NA	NA	STARD3	NA	NA	NA	NA	NA	NA	RAB6A	NA	NA	SNTB2	NA	NA	NA
NA	NA	NA	NA	NA	NA	NA	NA	NA	NA	NA	NA	NA	NA	NA	NA	NA	NA	NA	NA	NA	NA	NA	NA	NA	NA	NA	NA	NA	NA	PPP1R15A	NA	NA	NA	NA	NA	TCP11L2	NA	NA	NA	NA	NA	NA	RABL6	NA	NA	SORBS2	NA	NA	NA
NA	NA	NA	NA	NA	NA	NA	NA	NA	NA	NA	NA	NA	NA	NA	NA	NA	NA	NA	NA	NA	NA	NA	NA	NA	NA	NA	NA	NA	NA	PPP1R9A	NA	NA	NA	NA	NA	TIMP3	NA	NA	NA	NA	NA	NA	RALGDS	NA	NA	SOX11	NA	NA	NA
NA	NA	NA	NA	NA	NA	NA	NA	NA	NA	NA	NA	NA	NA	NA	NA	NA	NA	NA	NA	NA	NA	NA	NA	NA	NA	NA	NA	NA	NA	PRSS35	NA	NA	NA	NA	NA	TOB1	NA	NA	NA	NA	NA	NA	RIC8B	NA	NA	SPRED2	NA	NA	NA
NA	NA	NA	NA	NA	NA	NA	NA	NA	NA	NA	NA	NA	NA	NA	NA	NA	NA	NA	NA	NA	NA	NA	NA	NA	NA	NA	NA	NA	NA	RAB5A	NA	NA	NA	NA	NA	TTC39A	NA	NA	NA	NA	NA	NA	RING1	NA	NA	STAC2	NA	NA	NA
NA	NA	NA	NA	NA	NA	NA	NA	NA	NA	NA	NA	NA	NA	NA	NA	NA	NA	NA	NA	NA	NA	NA	NA	NA	NA	NA	NA	NA	NA	RARRES2	NA	NA	NA	NA	NA	TXNRD3	NA	NA	NA	NA	NA	NA	RNF7	NA	NA	STX11	NA	NA	NA
NA	NA	NA	NA	NA	NA	NA	NA	NA	NA	NA	NA	NA	NA	NA	NA	NA	NA	NA	NA	NA	NA	NA	NA	NA	NA	NA	NA	NA	NA	RBM4B	NA	NA	NA	NA	NA	VIM	NA	NA	NA	NA	NA	NA	RPS6KB2	NA	NA	TCERG1L	NA	NA	NA
NA	NA	NA	NA	NA	NA	NA	NA	NA	NA	NA	NA	NA	NA	NA	NA	NA	NA	NA	NA	NA	NA	NA	NA	NA	NA	NA	NA	NA	NA	RCN3	NA	NA	NA	NA	NA	ZCCHC24	NA	NA	NA	NA	NA	NA	SSNA1	NA	NA	TMEFF1	NA	NA	NA
NA	NA	NA	NA	NA	NA	NA	NA	NA	NA	NA	NA	NA	NA	NA	NA	NA	NA	NA	NA	NA	NA	NA	NA	NA	NA	NA	NA	NA	NA	RDH5	NA	NA	NA	NA	NA	ZFP36	NA	NA	NA	NA	NA	NA	SSR4	NA	NA	TMEM132E	NA	NA	NA
NA	NA	NA	NA	NA	NA	NA	NA	NA	NA	NA	NA	NA	NA	NA	NA	NA	NA	NA	NA	NA	NA	NA	NA	NA	NA	NA	NA	NA	NA	RGCC	NA	NA	NA	NA	NA	NA	NA	NA	NA	NA	NA	NA	STARD3NL	NA	NA	TMEM200A	NA	NA	NA
NA	NA	NA	NA	NA	NA	NA	NA	NA	NA	NA	NA	NA	NA	NA	NA	NA	NA	NA	NA	NA	NA	NA	NA	NA	NA	NA	NA	NA	NA	RGS12	NA	NA	NA	NA	NA	NA	NA	NA	NA	NA	NA	NA	STX4	NA	NA	TMEM266	NA	NA	NA
NA	NA	NA	NA	NA	NA	NA	NA	NA	NA	NA	NA	NA	NA	NA	NA	NA	NA	NA	NA	NA	NA	NA	NA	NA	NA	NA	NA	NA	NA	SEMA3B	NA	NA	NA	NA	NA	NA	NA	NA	NA	NA	NA	NA	SUV39H2	NA	NA	TPBGL	NA	NA	NA
NA	NA	NA	NA	NA	NA	NA	NA	NA	NA	NA	NA	NA	NA	NA	NA	NA	NA	NA	NA	NA	NA	NA	NA	NA	NA	NA	NA	NA	NA	SERPINE2	NA	NA	NA	NA	NA	NA	NA	NA	NA	NA	NA	NA	SYN1	NA	NA	TRIB2	NA	NA	NA
NA	NA	NA	NA	NA	NA	NA	NA	NA	NA	NA	NA	NA	NA	NA	NA	NA	NA	NA	NA	NA	NA	NA	NA	NA	NA	NA	NA	NA	NA	SERPINH1	NA	NA	NA	NA	NA	NA	NA	NA	NA	NA	NA	NA	SYNGR3	NA	NA	UBASH3B	NA	NA	NA
NA	NA	NA	NA	NA	NA	NA	NA	NA	NA	NA	NA	NA	NA	NA	NA	NA	NA	NA	NA	NA	NA	NA	NA	NA	NA	NA	NA	NA	NA	SERTAD1	NA	NA	NA	NA	NA	NA	NA	NA	NA	NA	NA	NA	TAF10	NA	NA	UNC5A	NA	NA	NA
NA	NA	NA	NA	NA	NA	NA	NA	NA	NA	NA	NA	NA	NA	NA	NA	NA	NA	NA	NA	NA	NA	NA	NA	NA	NA	NA	NA	NA	NA	SLC22A17	NA	NA	NA	NA	NA	NA	NA	NA	NA	NA	NA	NA	TBC1D7	NA	NA	ZFHX3	NA	NA	NA
NA	NA	NA	NA	NA	NA	NA	NA	NA	NA	NA	NA	NA	NA	NA	NA	NA	NA	NA	NA	NA	NA	NA	NA	NA	NA	NA	NA	NA	NA	SLC35E4	NA	NA	NA	NA	NA	NA	NA	NA	NA	NA	NA	NA	THOC1	NA	NA	ZNF385B	NA	NA	NA
NA	NA	NA	NA	NA	NA	NA	NA	NA	NA	NA	NA	NA	NA	NA	NA	NA	NA	NA	NA	NA	NA	NA	NA	NA	NA	NA	NA	NA	NA	SLC9A3R1	NA	NA	NA	NA	NA	NA	NA	NA	NA	NA	NA	NA	TMEM120B	NA	NA	ZNF629	NA	NA	NA
NA	NA	NA	NA	NA	NA	NA	NA	NA	NA	NA	NA	NA	NA	NA	NA	NA	NA	NA	NA	NA	NA	NA	NA	NA	NA	NA	NA	NA	NA	SMPD2	NA	NA	NA	NA	NA	NA	NA	NA	NA	NA	NA	NA	TMEM147	NA	NA	ZNF804A	NA	NA	NA
NA	NA	NA	NA	NA	NA	NA	NA	NA	NA	NA	NA	NA	NA	NA	NA	NA	NA	NA	NA	NA	NA	NA	NA	NA	NA	NA	NA	NA	NA	SOCS6	NA	NA	NA	NA	NA	NA	NA	NA	NA	NA	NA	NA	TMUB2	NA	NA	NA	NA	NA	NA
NA	NA	NA	NA	NA	NA	NA	NA	NA	NA	NA	NA	NA	NA	NA	NA	NA	NA	NA	NA	NA	NA	NA	NA	NA	NA	NA	NA	NA	NA	SOX10	NA	NA	NA	NA	NA	NA	NA	NA	NA	NA	NA	NA	TPM4	NA	NA	NA	NA	NA	NA
NA	NA	NA	NA	NA	NA	NA	NA	NA	NA	NA	NA	NA	NA	NA	NA	NA	NA	NA	NA	NA	NA	NA	NA	NA	NA	NA	NA	NA	NA	SOX2	NA	NA	NA	NA	NA	NA	NA	NA	NA	NA	NA	NA	TPT1	NA	NA	NA	NA	NA	NA
NA	NA	NA	NA	NA	NA	NA	NA	NA	NA	NA	NA	NA	NA	NA	NA	NA	NA	NA	NA	NA	NA	NA	NA	NA	NA	NA	NA	NA	NA	SPACA6	NA	NA	NA	NA	NA	NA	NA	NA	NA	NA	NA	NA	TRMT61A	NA	NA	NA	NA	NA	NA
NA	NA	NA	NA	NA	NA	NA	NA	NA	NA	NA	NA	NA	NA	NA	NA	NA	NA	NA	NA	NA	NA	NA	NA	NA	NA	NA	NA	NA	NA	SPARC	NA	NA	NA	NA	NA	NA	NA	NA	NA	NA	NA	NA	TUBB2A	NA	NA	NA	NA	NA	NA
NA	NA	NA	NA	NA	NA	NA	NA	NA	NA	NA	NA	NA	NA	NA	NA	NA	NA	NA	NA	NA	NA	NA	NA	NA	NA	NA	NA	NA	NA	TIMP3	NA	NA	NA	NA	NA	NA	NA	NA	NA	NA	NA	NA	TUBB2B	NA	NA	NA	NA	NA	NA
NA	NA	NA	NA	NA	NA	NA	NA	NA	NA	NA	NA	NA	NA	NA	NA	NA	NA	NA	NA	NA	NA	NA	NA	NA	NA	NA	NA	NA	NA	TLCD1	NA	NA	NA	NA	NA	NA	NA	NA	NA	NA	NA	NA	TXN2	NA	NA	NA	NA	NA	NA
NA	NA	NA	NA	NA	NA	NA	NA	NA	NA	NA	NA	NA	NA	NA	NA	NA	NA	NA	NA	NA	NA	NA	NA	NA	NA	NA	NA	NA	NA	TOR1AIP1	NA	NA	NA	NA	NA	NA	NA	NA	NA	NA	NA	NA	UAP1	NA	NA	NA	NA	NA	NA
NA	NA	NA	NA	NA	NA	NA	NA	NA	NA	NA	NA	NA	NA	NA	NA	NA	NA	NA	NA	NA	NA	NA	NA	NA	NA	NA	NA	NA	NA	TSPAN6	NA	NA	NA	NA	NA	NA	NA	NA	NA	NA	NA	NA	UBALD1	NA	NA	NA	NA	NA	NA
NA	NA	NA	NA	NA	NA	NA	NA	NA	NA	NA	NA	NA	NA	NA	NA	NA	NA	NA	NA	NA	NA	NA	NA	NA	NA	NA	NA	NA	NA	TTYH1	NA	NA	NA	NA	NA	NA	NA	NA	NA	NA	NA	NA	UQCRFS1	NA	NA	NA	NA	NA	NA
NA	NA	NA	NA	NA	NA	NA	NA	NA	NA	NA	NA	NA	NA	NA	NA	NA	NA	NA	NA	NA	NA	NA	NA	NA	NA	NA	NA	NA	NA	VIM	NA	NA	NA	NA	NA	NA	NA	NA	NA	NA	NA	NA	VAMP3	NA	NA	NA	NA	NA	NA
NA	NA	NA	NA	NA	NA	NA	NA	NA	NA	NA	NA	NA	NA	NA	NA	NA	NA	NA	NA	NA	NA	NA	NA	NA	NA	NA	NA	NA	NA	VWA1	NA	NA	NA	NA	NA	NA	NA	NA	NA	NA	NA	NA	VAPB	NA	NA	NA	NA	NA	NA
NA	NA	NA	NA	NA	NA	NA	NA	NA	NA	NA	NA	NA	NA	NA	NA	NA	NA	NA	NA	NA	NA	NA	NA	NA	NA	NA	NA	NA	NA	ZBED3	NA	NA	NA	NA	NA	NA	NA	NA	NA	NA	NA	NA	VPS4B	NA	NA	NA	NA	NA	NA
NA	NA	NA	NA	NA	NA	NA	NA	NA	NA	NA	NA	NA	NA	NA	NA	NA	NA	NA	NA	NA	NA	NA	NA	NA	NA	NA	NA	NA	NA	ZFP36	NA	NA	NA	NA	NA	NA	NA	NA	NA	NA	NA	NA	VRK1	NA	NA	NA	NA	NA	NA
NA	NA	NA	NA	NA	NA	NA	NA	NA	NA	NA	NA	NA	NA	NA	NA	NA	NA	NA	NA	NA	NA	NA	NA	NA	NA	NA	NA	NA	NA	ZFP36L1	NA	NA	NA	NA	NA	NA	NA	NA	NA	NA	NA	NA	WBP1L	NA	NA	NA	NA	NA	NA
NA	NA	NA	NA	NA	NA	NA	NA	NA	NA	NA	NA	NA	NA	NA	NA	NA	NA	NA	NA	NA	NA	NA	NA	NA	NA	NA	NA	NA	NA	NA	NA	NA	NA	NA	NA	NA	NA	NA	NA	NA	NA	NA	YWHAH	NA	NA	NA	NA	NA	NA
NA	NA	NA	NA	NA	NA	NA	NA	NA	NA	NA	NA	NA	NA	NA	NA	NA	NA	NA	NA	NA	NA	NA	NA	NA	NA	NA	NA	NA	NA	NA	NA	NA	NA	NA	NA	NA	NA	NA	NA	NA	NA	NA	YY1	NA	NA	NA	NA	NA	NA
NA	NA	NA	NA	NA	NA	NA	NA	NA	NA	NA	NA	NA	NA	NA	NA	NA	NA	NA	NA	NA	NA	NA	NA	NA	NA	NA	NA	NA	NA	NA	NA	NA	NA	NA	NA	NA	NA	NA	NA	NA	NA	NA	ZBTB48	NA	NA	NA	NA	NA	NA
NA	NA	NA	NA	NA	NA	NA	NA	NA	NA	NA	NA	NA	NA	NA	NA	NA	NA	NA	NA	NA	NA	NA	NA	NA	NA	NA	NA	NA	NA	NA	NA	NA	NA	NA	NA	NA	NA	NA	NA	NA	NA	NA	ZFAND5	NA	NA	NA	NA	NA	NA
NA	NA	NA	NA	NA	NA	NA	NA	NA	NA	NA	NA	NA	NA	NA	NA	NA	NA	NA	NA	NA	NA	NA	NA	NA	NA	NA	NA	NA	NA	NA	NA	NA	NA	NA	NA	NA	NA	NA	NA	NA	NA	NA	ZMYND19	NA	NA	NA	NA	NA	NA
NA	NA	NA	NA	NA	NA	NA	NA	NA	NA	NA	NA	NA	NA	NA	NA	NA	NA	NA	NA	NA	NA	NA	NA	NA	NA	NA	NA	NA	NA	NA	NA	NA	NA	NA	NA	NA	NA	NA	NA	NA	NA	NA	ZNF410	NA	NA	NA	NA	NA	NA
NA	NA	NA	NA	NA	NA	NA	NA	NA	NA	NA	NA	NA	NA	NA	NA	NA	NA	NA	NA	NA	NA	NA	NA	NA	NA	NA	NA	NA	NA	NA	NA	NA	NA	NA	NA	NA	NA	NA	NA	NA	NA	NA	ZNF706	NA	NA	NA	NA	NA	NA
NA	NA	NA	NA	NA	NA	NA	NA	NA	NA	NA	NA	NA	NA	NA	NA	NA	NA	NA	NA	NA	NA	NA	NA	NA	NA	NA	NA	NA	NA	NA	NA	NA	NA	NA	NA	NA	NA	NA	NA	NA	NA	NA	ZNRD1	NA	NA	NA	NA	NA	NA
NA	NA	NA	NA	NA	NA	NA	NA	NA	NA	NA	NA	NA	NA	NA	NA	NA	NA	NA	NA	NA	NA	NA	NA	NA	NA	NA	NA	NA	NA	NA	NA	NA	NA	NA	NA	NA	NA	NA	NA	NA	NA	NA	ZSWIM7	NA	NA	NA	NA	NA	NA
[truncated: 5 more columns]
