# Supplementary material for: Single cell transcriptomics of primate sensory neurons identifies cell types associated with chronic pain
Source: Nat Commun. 2021 Mar 8;12:1510. doi: 10.1038/s41467-021-21725-z (PMC7940623; doi:10.1038/s41467-021-21725-z)
Supplement: Supplementary file 12 — Supplementary Data 10 [file 41467_2021_21725_MOESM12_ESM.xlsx]

## Sheet: PEP1, chronic Hip, scatter
gene	stat.scrna	stat.gwas	area	area_pval	area_padj
NEGR1	16.183	4.2412	68.6354	9.4247e-09	0.000128525
NTM	16.814	3.7805	63.5654	3.21641e-08	0.000190817
SLC29A4	17.2905	3.6128	62.467	4.19777e-08	0.000190817
TMEM132E	-13.5065	4.4461	-60.0514	7.54327e-08	0.000222248
PCDH9	18.2571	3.2718	59.7334	8.14871e-08	0.000222248
GPM6A	-14.8757	3.8269	-56.928	1.61116e-07	0.000366189
LINGO1	-12.8726	4.2096	-54.1884	3.13814e-07	0.000611355
OLFM1	-17.4841	2.9694	-51.9173	5.45818e-07	0.000930415
CXXC5	16.3993	3.1053	50.9247	6.95368e-07	0.00105364
C1orf21	18.3704	2.7006	49.6112	9.58274e-07	0.0013068
SYT16	16.1996	3.0325	49.1254	1.07901e-06	0.00133768
RABGAP1L	13.418	3.5826	48.0712	1.39616e-06	0.00158662
CNTFR	12.9807	3.6301	47.1212	1.76344e-06	0.00184985
CLTC	12.2697	3.7654	46.2004	2.20926e-06	0.00215198
CLU	17.8381	2.5534	45.5478	2.59219e-06	0.00235664
SPHKAP	-12.2591	3.6821	-45.1393	2.86513e-06	0.00244199
KCNIP4	-16.522	2.6949	-44.5252	3.3306e-06	0.00267173
NCOA2	14.5801	3.0258	44.1166	3.68166e-06	0.00276022
ASTN2	10.601	4.1448	43.9389	3.84573e-06	0.00276022
FSTL5	14.8748	2.8887	42.9689	4.87939e-06	0.00332701
CACNA1H	-9.57662	4.4339	-42.4618	5.52661e-06	0.00358888
ID4	-14.6184	2.8702	-41.9577	6.25541e-06	0.0038775
ANO4	-10.0028	4.0909	-40.9204	8.07278e-06	0.00465227
SCAI	10.2359	3.9755	40.6929	8.5376e-06	0.00465227
NOTO	-11.2049	3.6268	-40.6381	8.65359e-06	0.00465227
CAMK1D	12.0101	3.3753	40.5377	8.86992e-06	0.00465227
TCTA	11.3757	3.546	40.3381	9.31672e-06	0.00470564
MAP4	14.0087	2.8471	39.8842	1.04182e-05	0.00491533
ADCYAP1	16.6311	2.3969	39.8631	1.04725e-05	0.00491533
CPEB4	13.8825	2.8621	39.7331	1.08132e-05	0.00491533
CSMD3	10.4773	3.7163	38.9367	1.31579e-05	0.00562428
PDE6D	-16.8409	2.3113	-38.9244	1.31977e-05	0.00562428
SPATS2	-12.2969	3.1392	-38.6024	1.42883e-05	0.00590452
PSMG4	-9.0974	4.1192	-37.474	1.8876e-05	0.00757094
NTRK1	17.7054	2.0875	36.9601	2.1431e-05	0.0082031
KCNN2	-14.8194	2.4883	-36.875	2.18861e-05	0.0082031
MAN2A1	12.7714	2.882	36.8071	2.22567e-05	0.0082031
SLC4A10	9.00245	3.9786	35.8171	2.84291e-05	0.0101858
GABBR2	-16.023	2.2245	-35.6432	2.96796e-05	0.0101858
IRF2BP2	12.8256	2.7686	35.509	3.06814e-05	0.0101858
PNMA2	15.6594	2.2637	35.4481	3.11474e-05	0.0101858
RTN4RL1	-12.6683	2.7959	-35.4193	3.13708e-05	0.0101858
MCL1	13.2878	2.6345	35.0066	3.47458e-05	0.0110193
VAT1	16.7479	2.0774	34.792	3.66422e-05	0.0113566
SPOCK1	15.6231	2.2033	34.4224	4.01565e-05	0.0121026
EMP1	-14.7965	2.3219	-34.3559	4.08243e-05	0.0121026
RBM38	15.0755	2.2539	33.9787	4.48265e-05	0.0129076
CADM1	10.3133	3.2894	33.9246	4.54327e-05	0.0129076
LGALS3	17.9496	1.8654	33.4832	5.06903e-05	0.0141074
ZFHX4	-8.45156	3.9427	-33.322	5.27598e-05	0.0143897
ZFAND2A	-12.6684	2.6061	-33.0152	5.69353e-05	0.015224
MAP3K5	15.9314	2.0619	32.8489	5.93369e-05	0.015271
TEX2	9.92955	3.3081	32.8479	5.93504e-05	0.015271
UTRN	-8.63737	3.7779	-32.6311	6.26353e-05	0.0158177
FYN	-9.83408	3.2998	-32.4505	6.55106e-05	0.0160326
GNAO1	-15.3039	2.1187	-32.4243	6.59384e-05	0.0160326
LRP11	7.84373	4.1255	32.3593	6.7013e-05	0.0160326
ANXA4	-15.9178	2.0256	-32.2432	6.89753e-05	0.0162175
EDIL3	14.0141	2.2893	32.0825	7.17867e-05	0.0165925
CLSTN2	17.4334	1.8343	31.9782	7.36741e-05	0.016699
SLC7A14	14.2557	2.2393	31.9228	7.46967e-05	0.016699
ANK3	10.8379	2.9057	31.4916	8.31557e-05	0.0182902
STAC	18.6776	1.6791	31.3616	8.5892e-05	0.0183447
KCNIP2	-11.6798	2.6843	-31.3521	8.60936e-05	0.0183447
BSCL2	12.4	2.5131	31.1625	9.02559e-05	0.0189357
BCL11A	15.4239	2.0014	30.8693	9.70951e-05	0.0200619
KCNT1	-13.907	2.182	-30.3452	0.000110646	0.0225206
HSP90AA1	-10.5951	2.8538	-30.2363	0.000113692	0.0228002
CHP1	15.954	1.8887	30.1323	0.00011668	0.0230604
TMEM229B	16.3816	1.834	30.0439	0.000119282	0.0232378
CYGB	15.8137	1.8926	29.929	0.000122749	0.0235765
QDPR	16.1246	1.8404	29.6756	0.000130764	0.0247671
GTF2F2	-9.99901	2.9233	-29.2301	0.000146154	0.0270932
BMP6	16.4534	1.7751	29.2065	0.000147019	0.0270932
CAPN5	18.064	1.6123	29.1246	0.000150059	0.0272848
AAK1	10.0486	2.8746	28.8857	0.000159291	0.028416
MVD	9.3291	3.0932	28.8568	0.000160448	0.028416
CDH13	17.0557	1.6818	28.6843	0.000167519	0.0292073
NDRG4	14.2574	2.0084	28.6345	0.000169621	0.0292073
NAE1	-10.5404	2.7128	-28.5941	0.000171341	0.0292073
ARVCF	9.7477	2.9125	28.3902	0.000180311	0.0303131
INA	15.7667	1.7979	28.3469	0.000182274	0.0303131
SCGN	16.8282	-1.674	-28.1704	0.000190507	0.0313005
PLXNC1	-9.8982	2.841	-28.1208	0.000192887	0.0313143
SH3BGRL2	-14.2102	1.9717	-28.0183	0.000197903	0.0317506
SNAP91	11.0401	2.5289	27.9194	0.000202866	0.0318543
LSM7	-13.5516	2.0567	-27.8716	0.000205306	0.0318543
RND2	12.1678	2.2902	27.8668	0.000205557	0.0318543
IGSF21	-7.71254	3.5868	-27.6634	0.000216303	0.0328444
STK32C	6.32328	4.3735	27.6549	0.000216763	0.0328444
NPTXR	14.0572	-1.9628	-27.5915	0.000220234	0.0330036
CD81	16.1778	-1.7017	-27.5298	0.000223665	0.0331535
DNAJC6	12.8154	2.1367	27.3827	0.000232068	0.0340291
NYAP2	9.89642	2.7622	27.3359	0.000234806	0.0340644
RIT2	14.8672	1.8222	27.0911	0.000249676	0.0358404
BLVRA	-13.2201	2.0269	-26.7959	0.000268873	0.0381939
BAALC	14.6292	1.8256	26.7071	0.000274933	0.0385737
FDFT1	10.6599	2.4995	26.6443	0.0002793	0.0385737
CACNB2	8.22669	3.2375	26.6339	0.000280032	0.0385737
SGCD	-8.42237	3.1424	-26.4665	0.00029206	0.0398282
IP6K1	5.69554	4.6398	26.4262	0.000295031	0.039835
RNF112	13.5404	1.9427	26.3049	0.000304161	0.0406652
PCDHGB1	10.1434	2.5756	26.1254	0.000318193	0.0421281
RTN4	15.7102	1.6477	25.8857	0.000337965	0.0440759
SLIT1	-11.5606	2.2377	-25.8692	0.000339368	0.0440759
GOLM1	16.5864	-1.5444	-25.616	0.000361687	0.0461037
ANKS1A	-15.8413	1.617	-25.6154	0.000361743	0.0461037
UBA7	6.7352	3.788	25.5129	0.000371193	0.0468699
PDE4B	-5.19212	4.8896	-25.3874	0.000383114	0.0477716
EBF3	-9.04481	2.8043	-25.3644	0.000385339	0.0477716
ASPH	17.8704	1.4112	25.2187	0.00039974	0.0491104
ELOVL6	12.797	1.9665	25.1654	0.000405142	0.0493296
MAGI1	-7.08525	3.5407	-25.0867	0.00041325	0.0498716
KCTD16	-11.7318	2.1276	-24.9606	0.000426592	0.0510301
PTK7	-8.02858	3.1044	-24.9239	0.000430559	0.0510568
ARPC5L	-8.85242	2.8102	-24.8771	0.000435674	0.051218
OPRK1	14.2417	-1.7348	-24.7065	0.000454814	0.0530111
SYNPR	-16.1013	1.529	-24.6189	0.000464976	0.0537363
CGREF1	8.4851	2.883	24.4625	0.000483689	0.0554291
ARHGAP22	-14.5055	1.6834	-24.4186	0.000489086	0.0555806
PSMA5	-8.53302	2.8484	-24.3054	0.000503249	0.0562827
POLR1E	-11.9014	2.0389	-24.2658	0.000508315	0.0562827
TMBIM6	-9.86317	2.46	-24.2634	0.000508622	0.0562827
ANP32E	6.22516	3.8906	24.2196	0.000514275	0.0562827
DPYSL4	-5.75839	4.2038	-24.2071	0.000515901	0.0562827
FAM120A	5.77458	4.1647	24.0494	0.000536865	0.0581049
CTNNA2	-8.83281	2.7103	-23.9396	0.000551966	0.059269
NDST3	10.0523	2.3662	23.7859	0.000573827	0.061135
GPR35	16.9363	-1.4024	-23.7515	0.000578836	0.0611906
COPE	-10.5543	2.2468	-23.7133	0.000584444	0.0613082
NFU1	-8.04051	2.9429	-23.6624	0.000592015	0.0616216
DOC2B	6.95115	3.3996	23.6311	0.000596719	0.0616216
ERRFI1	-11.9358	1.977	-23.5972	0.000601863	0.0616216
MAN1A2	-10.8768	2.1629	-23.5255	0.000612867	0.0616216
CYLD	8.64988	2.7188	23.5173	0.000614146	0.0616216
TBC1D1	-14.5042	1.6201	-23.4982	0.000617112	0.0616216
CYBA	-6.70983	3.5002	-23.4858	0.000619063	0.0616216
SCN11A	-16.5359	1.4141	-23.3835	0.000635294	0.062779
ECM1	3.95039	5.9112	23.3516	0.00064044	0.0628322
MMAB	9.40912	2.4659	23.2019	0.000665159	0.0647912
CYP51A1	8.51392	2.7213	23.1689	0.000670738	0.0648713
TENM2	-4.84636	4.7574	-23.0561	0.00069018	0.0662815
PTPN9	10.4768	2.1943	22.9892	0.000701978	0.0669432
DCLK1	6.24075	3.6578	22.8274	0.000731337	0.0692586
POPDC3	12.4537	-1.8293	-22.7815	0.000739891	0.0695855
SEC22C	6.81545	3.3235	22.6511	0.000764753	0.0709532
LXN	4.44715	5.0933	22.6507	0.00076484	0.0709532
KLHDC8A	-12.9101	-1.7523	22.6224	0.000770344	0.070981
RYR2	10.5856	2.1311	22.5591	0.000782816	0.0716461
CELF4	19.1951	1.1723	22.5024	0.000794155	0.0721992
ELAVL2	8.3578	2.6869	22.4566	0.000803433	0.072559
SDK1	-3.03294	7.3691	-22.35	0.00082544	0.0736072
ANO3	-15.2186	1.4672	-22.3287	0.000829915	0.0736072
HACD4	-10.6699	2.0921	-22.3225	0.000831232	0.0736072
GPX1	-7.92161	2.804	-22.2122	0.000854824	0.075208
RPL35	-6.55578	3.3627	-22.0451	0.000891865	0.0779639
UBE2Z	7.24781	3.0299	21.9602	0.00091132	0.0791572
MRPL48	-11.8408	1.8506	-21.9126	0.000922397	0.0791954
KCNAB2	-11.2001	1.9561	-21.9084	0.000923375	0.0791954
PLEKHA5	9.14752	2.3914	21.8754	0.000931157	0.0793637
SMIM3	18.3337	-1.1907	-21.8299	0.000941982	0.0796121
CCDC90B	-5.09535	4.2812	-21.8142	0.000945747	0.0796121
UBE2O	9.49	2.2869	21.7027	0.000972935	0.0812872
MCM6	7.2856	2.9758	21.6805	0.000978441	0.0812872
SNRPC	-4.93587	4.3883	-21.6601	0.00098353	0.0812872
NKTR	6.21489	3.4731	21.5849	0.0010025	0.0818763
BEND7	6.14032	3.5075	21.5372	0.00101475	0.0818763
DYNLL1	-12.3812	1.7394	-21.5359	0.00101508	0.0818763
PYURF	-14.3686	1.4985	-21.5314	0.00101624	0.0818763
PFKFB3	15.8249	1.3595	21.514	0.00102075	0.0818763
EIF1B	15.1946	-1.4144	-21.4912	0.00102668	0.0818763
CPNE5	-13.9631	1.529	-21.3495	0.00106436	0.0839792
RBP4	-14.4443	1.4778	-21.3458	0.00106537	0.0839792
TXNDC5	11.4509	1.8606	21.3055	0.00107637	0.0840373
CABLES1	11.6561	1.8272	21.2979	0.00107843	0.0840373
EIF5A2	-6.41541	3.3116	-21.2453	0.00109298	0.0846874
EFR3B	12.5781	1.6846	21.1891	0.00110872	0.0850525
HOXB7	12.3234	1.719	21.184	0.00111017	0.0850525
NCAM2	10.1925	2.0747	21.1465	0.00112083	0.0852248
SEMA7A	-12.4587	1.6938	-21.1026	0.00113342	0.0852248
FADS3	-12.4266	1.6974	-21.0929	0.00113622	0.0852248
AMFR	14.6132	1.4422	21.0752	0.00114136	0.0852248
RORA	9.56776	2.2019	21.0673	0.00114366	0.0852248
ST8SIA2	13.6204	1.5403	20.9795	0.0011695	0.0866768
DAGLA	14.2422	1.4715	20.9574	0.00117613	0.0866968
MTMR3	9.13842	2.2901	20.9279	0.001185	0.0868806
EIF4E3	-6.18591	3.3779	-20.8954	0.00119485	0.0871346
ACLY	16.2679	-1.283	-20.8717	0.00120208	0.0871956
TMBIM1	14.8619	1.4014	20.8274	0.00121573	0.0877194
HTT	-7.41944	2.7981	-20.7603	0.00123669	0.088762
TOMM5	10.7628	1.9237	20.7043	0.00125448	0.0895675
NRXN1	-4.71069	4.3903	-20.6813	0.00126185	0.0896245
FRZB	-13.4518	1.5343	-20.639	0.00127555	0.0901275
LRP6	8.08821	2.5471	20.6015	0.00128782	0.0905256
MAPRE2	-8.46233	2.4245	-20.5169	0.0013159	0.0916581
NCAM1	-6.27122	3.2709	-20.5125	0.00131737	0.0916581
CALCOCO2	9.75417	2.088	20.3667	0.00136732	0.0946015
DYNC1I1	15.8777	1.2816	20.3489	0.00137355	0.0946015
PAFAH1B3	-14.3518	-1.4162	20.325	0.00138195	0.0947017
DYRK2	-11.1709	1.815	-20.2752	0.00139966	0.0953874
CBL	-7.44925	2.7159	-20.2314	0.00141537	0.0953874
ARHGEF10L	-6.68105	3.0264	-20.2195	0.00141968	0.0953874
RUNX2	8.96539	2.2544	20.2116	0.00142257	0.0953874
MAPT	7.75588	2.6027	20.1862	0.0014318	0.0953874
KIF26B	14.5162	1.389	20.163	0.00144032	0.0953874
MVK	10.1349	1.9863	20.1309	0.00145219	0.0953874
SLC44A2	6.88435	2.9215	20.1126	0.00145898	0.0953874
MOB4	-5.12272	3.9242	-20.1026	0.00146273	0.0953874
PREX1	-7.65052	2.6245	-20.0788	0.00147165	0.0953874
WNT7B	9.38568	2.1381	20.0675	0.00147589	0.0953874
PCNA	-11.305	-1.7751	20.0675	0.00147589	0.0953874
PTPRN	10.3054	-1.9412	-20.0048	0.00149973	0.0958276
YTHDC1	7.72141	2.5841	19.9529	0.00151977	0.0958276
AQP1	14.7582	1.3516	19.9472	0.00152199	0.0958276
BDKRB2	15.3404	1.2991	19.9288	0.00152917	0.0958276
TERF2IP	12.3977	1.6074	19.9281	0.00152943	0.0958276
DNAJA4	10.0036	1.992	19.9272	0.00152977	0.0958276
CNTN1	-15.1034	-1.3166	19.8852	0.00154631	0.0958276
PBX3	-7.22548	2.749	-19.8628	0.00155515	0.0958276
LATS1	4.43164	4.4813	19.8595	0.00155649	0.0958276
PSMB6	-13.6319	1.4554	-19.8398	0.00156434	0.0958276
MRPS14	-7.63729	2.5958	-19.8249	0.00157033	0.0958276
SERPING1	6.4066	3.0932	19.8169	0.00157354	0.0958276
KIAA0408	-6.03399	3.284	-19.8156	0.00157405	0.0958276
DNM1	6.1564	3.2049	19.7306	0.00160864	0.0974976
STYK1	8.69408	2.2669	19.7086	0.00161773	0.097615
DNAJC15	-9.12397	2.1512	-19.6275	0.00165166	0.0992233
VAV3	10.0585	-1.9359	-19.4723	0.00171856	0.101804
TTC3	12.047	1.6147	19.4522	0.00172744	0.101804
MEIS2	12.0444	1.6149	19.4505	0.00172818	0.101804
QSOX1	11.292	-1.7177	-19.3963	0.00175238	0.101804
HTR3A	-18.4638	-1.0497	19.3815	0.00175902	0.101804
DEPTOR	-5.94919	3.257	-19.3765	0.00176126	0.101804
CNTN2	-9.7747	-1.9817	19.3705	0.00176397	0.101804
ARHGAP15	8.87564	2.1795	19.3445	0.00177578	0.101804
BTBD7	6.40496	3.0201	19.3436	0.00177617	0.101804
C12orf45	-11.0431	-1.751	19.3365	0.00177939	0.101804
RAVER2	11.7525	1.6448	19.3305	0.00178216	0.101804
MAP4K4	7.05998	2.7374	19.326	0.0017842	0.101804
OLFM2	-13.1382	-1.4587	19.1646	0.00185952	0.105513
NFIL3	7.863	2.4358	19.1527	0.00186521	0.105513
ESYT1	15.4336	1.2393	19.1269	0.00187761	0.105513
ANK1	-15.6299	1.2234	-19.1216	0.00188015	0.105513
RAE1	5.84072	3.267	19.0816	0.0018995	0.106162
CRBN	-8.81945	2.1524	-18.983	0.00194817	0.108438
ZNF423	9.36059	2.0248	18.9533	0.00196305	0.108822
ZEB2	17.0348	1.1103	18.9137	0.00198311	0.10915
PDLIM2	-7.25104	2.6079	-18.91	0.00198499	0.10915
KLK7	12.6087	1.4961	18.8639	0.0020086	0.109392
CKAP4	10.6053	-1.7781	-18.8574	0.00201199	0.109392
HTR1B	9.16469	-2.0573	-18.8545	0.00201345	0.109392
ADCY7	18.0996	-1.0388	-18.8019	0.00204084	0.11044
PNPLA8	11.8817	-1.5776	-18.7446	0.00207104	0.111182
PHF2	4.26816	4.3882	18.7295	0.00207909	0.111182
PID1	10.7685	-1.7387	-18.7231	0.00208252	0.111182
TNNT1	-10.0857	-1.8532	18.6908	0.00209985	0.111182
MYO1E	-10.9807	-1.6999	18.6661	0.00211323	0.111182
KIF3B	4.20988	4.433	18.6624	0.00211523	0.111182
RAMP3	-14.0335	1.3296	-18.659	0.0021171	0.111182
UBASH3B	-15.6014	-1.1954	18.6499	0.00212204	0.111182
PRKDC	11.9842	1.5546	18.6307	0.00213252	0.111182
PSMB4	-9.93716	1.8734	-18.6163	0.00214044	0.111182
DOCK5	17.6668	1.0531	18.6049	0.0021467	0.111182
TRIM56	5.88773	3.1582	18.5946	0.00215238	0.111182
SPATS2L	-7.36554	2.506	-18.4581	0.00222924	0.114718
CRELD1	9.29888	1.9712	18.3299	0.00230388	0.118113
ZFYVE16	13.2146	1.3837	18.2851	0.00233061	0.119036
ZNF483	15.1725	-1.2013	-18.2267	0.00236586	0.119668
FRMPD1	14.4078	-1.2648	-18.223	0.00236815	0.119668
PSMB1	-16.8448	1.0817	-18.2211	0.00236931	0.119668
TSPYL1	11.3244	1.6072	18.2005	0.00238186	0.119858
C20orf27	7.98669	2.2728	18.1522	0.00241168	0.120556
DKK3	-13.639	1.3307	-18.1494	0.00241341	0.120556
ATP2B1	-11.8437	1.5304	-18.1256	0.00242822	0.120853
RBFOX3	-10.7629	-1.6779	18.0591	0.00247014	0.122492
TP53I11	-15.7665	1.1382	-17.9454	0.00254349	0.125672
NOL4L	-4.27247	4.1939	-17.9183	0.00256131	0.126096
NFE2L1	12.0734	1.4812	17.8831	0.00258463	0.126499
PON2	-8.89851	2.0091	-17.878	0.00258805	0.126499
LOXL1	13.5982	1.3123	17.8449	0.00261022	0.126869
TPR	6.85295	2.6031	17.8389	0.00261424	0.126869
KCNG3	-10.848	1.6359	-17.7463	0.0026774	0.129474
POLDIP3	-6.10608	2.9004	-17.7101	0.0027025	0.130226
DHX40	7.32135	2.414	17.6737	0.00272793	0.130989
ANXA6	7.38491	2.3873	17.63	0.00275888	0.13201
AIP	-8.47731	2.0759	-17.598	0.00278169	0.132636
KIAA0930	8.41076	2.0822	17.5129	0.00284347	0.134441
LAPTM4A	-10.5238	-1.6638	17.5095	0.00284597	0.134441
SCN3B	13.9773	1.2524	17.5052	0.00284913	0.134441
RAB1A	-8.10928	-2.157	17.4917	0.00285904	0.134444
DPCD	-11.7019	1.4922	-17.4616	0.00288134	0.135027
FBXO30	9.85835	1.7682	17.4315	0.00290379	0.135175
STIM2	14.2374	1.2243	17.4308	0.00290433	0.135175
HSPA4L	10.7284	-1.6196	-17.3756	0.00294598	0.136647
OPRL1	7.05184	2.458	17.3334	0.00297825	0.137676
DLGAP1	6.68783	-2.5842	-17.2827	0.00301752	0.13902
KLF6	10.2876	1.6783	17.2657	0.00303077	0.13916
MTHFD2	12.7433	-1.352	-17.2289	0.00305973	0.140019
NOL3	10.7642	1.599	17.212	0.00307316	0.140163
HEBP2	-14.3602	1.1962	-17.1776	0.00310052	0.140496
BPTF	5.3804	3.1925	17.1769	0.00310111	0.140496
SLU7	-5.61819	3.0551	-17.1641	0.00311137	0.140496
PSMA2	-15.6816	1.093	-17.14	0.00313083	0.140908
WDR47	13.1609	-1.2971	-17.071	0.00318717	0.142972
PTMA	9.95464	1.7098	17.0204	0.00322908	0.144377
LRRC3B	11.1711	1.519	16.9689	0.00327236	0.145834
NPTN	11.1965	1.5018	16.8149	0.00340538	0.150956
PI4K2B	8.1663	2.0579	16.8054	0.00341374	0.150956
DYNC1H1	8.04222	2.0887	16.7978	0.0034205	0.150956
RNF213	16.8644	0.99413	16.7654	0.00344929	0.151457
PTPDC1	16.6551	1.0063	16.7601	0.00345407	0.151457
PDE1C	-12.705	1.3149	-16.7058	0.00350297	0.153081
NXNL2	-11.4634	1.4563	-16.6941	0.00351357	0.153081
ABLIM1	5.98594	2.7844	16.6673	0.00353806	0.153339
POLR2J	-11.6639	-1.4286	16.663	0.00354197	0.153339
PRSS12	15.1076	1.1012	16.6364	0.0035664	0.153908
ARID4A	12.9333	1.2795	16.5482	0.00364885	0.15697
NR3C1	10.1571	1.6262	16.5175	0.00367801	0.157726
MSMO1	11.9708	1.378	16.4958	0.00369872	0.158117
GPR161	9.68428	-1.7004	-16.4672	0.0037263	0.158201
CA10	-14.8245	1.1103	-16.4596	0.00373357	0.158201
GGPS1	-5.79128	2.8418	-16.4577	0.00373547	0.158201
CDK2AP2	-12.162	1.3476	-16.3895	0.00380211	0.159633
GTDC1	7.61502	2.1504	16.3753	0.00381606	0.159633
SCN2B	9.10583	1.7977	16.3695	0.00382179	0.159633
TRPM7	4.65098	3.5183	16.3635	0.00382775	0.159633
RCAN2	-13.7664	1.1879	-16.3531	0.00383817	0.159633
PPFIA2	8.15694	2.0046	16.3514	0.00383982	0.159633
RGS9	13.395	-1.2192	-16.3312	0.00386001	0.159633
BBX	3.20558	5.0937	16.3282	0.00386295	0.159633
GFRA1	-14.1849	1.1501	-16.3141	0.00387715	0.159736
EPHA7	6.89286	2.3576	16.2506	0.00394152	0.161567
APBA2	-6.47675	2.5085	-16.2469	0.00394529	0.161567
RGS19	7.95405	2.0379	16.2096	0.00398374	0.162654
FKBP3	-10.1444	1.5933	-16.163	0.00403213	0.163729
GABRG2	5.72238	2.8242	16.1612	0.00403409	0.163729
ELMO1	14.826	-1.0888	-16.1425	0.00405362	0.164033
C5orf30	12.3281	1.3078	16.1227	0.00407461	0.164395
SHOC2	-11.2804	-1.4272	16.0994	0.00409932	0.164904
MORF4L1	-8.62161	1.8658	-16.0862	0.00411336	0.164982
GABRA2	7.09528	2.2652	16.0722	0.00412832	0.165096
NFIB	10.9649	1.4647	16.0603	0.00414108	0.165123
MEGF9	-6.52228	2.4506	-15.9835	0.00422456	0.166962
ALDOC	15.516	-1.0297	-15.9768	0.0042319	0.166962
ARID4B	6.85572	2.3302	15.9752	0.00423366	0.166962
UNC13C	-12.908	1.2354	-15.9466	0.00426528	0.166962
SPIRE2	-6.83132	2.3336	-15.9416	0.00427081	0.166962
CAMK4	17.6603	-0.9026	-15.9402	0.00427232	0.166962
VPS25	-9.34933	1.7049	-15.9397	0.00427292	0.166962
MDGA2	5.24693	3.0305	15.9008	0.00431628	0.168175
FAM53C	6.79494	2.3344	15.8621	0.00435994	0.169392
INSC	-12.5155	-1.2634	15.812	0.00441704	0.171011
ZNF821	3.47998	4.5413	15.8036	0.00442671	0.171011
TSPYL4	13.6016	1.1608	15.7887	0.00444395	0.171193
ADAR	8.27507	1.9042	15.7574	0.00448027	0.17129
DYDC2	-10.7612	1.4638	-15.7523	0.00448622	0.17129
KIF5B	-10.6924	1.4725	-15.7446	0.00449521	0.17129
STT3B	-12.1401	1.2968	-15.7433	0.00449673	0.17129
TMTC2	-5.71862	2.7496	-15.7239	0.00451943	0.171421
TENM4	-6.17591	2.5452	-15.7189	0.0045253	0.171421
MAPK12	-10.2338	-1.5317	15.6752	0.00457712	0.172503
NT5DC1	7.06458	2.2164	15.6579	0.00459768	0.172503
SYNGR3	12.1082	-1.2926	-15.6511	0.00460585	0.172503
WNK2	6.08635	2.5709	15.6474	0.0046103	0.172503
CEP120	9.0972	1.7194	15.6417	0.00461712	0.172503
SCAF11	6.91214	2.2595	15.618	0.00464573	0.173098
SH3GL2	11.9149	-1.3099	-15.6074	0.00465861	0.173105
LAP3	-5.14114	3.0326	-15.591	0.00467847	0.17337
ADGRA1	6.78109	2.2956	15.5667	0.00470821	0.174
SNRNP27	-7.23053	2.1507	-15.5507	0.00472781	0.174252
ST6GAL1	8.00736	1.9376	15.5151	0.00477188	0.174749
MRPS25	8.42441	1.8413	15.5119	0.00477586	0.174749
NUDT21	11.4543	1.3537	15.5056	0.0047836	0.174749
FAIM2	11.5135	-1.3458	-15.4949	0.00479257	0.174749
PROK2	-6.53835	2.3621	-15.4442	0.00485624	0.176599
POU4F2	-10.2143	1.5098	-15.4216	0.00488496	0.176733
CCND3	11.1379	1.3823	15.3959	0.00491777	0.176733
SLC25A13	3.2261	4.7697	15.3875	0.00492854	0.176733
PRPSAP2	11.6509	1.3193	15.371	0.00494974	0.176733
GRAMD1A	-5.28231	2.9098	-15.3705	0.00495046	0.176733
TREX1	12.3777	-1.2406	-15.3557	0.00496954	0.176733
ARHGAP18	-16.3516	0.93874	-15.3499	0.00497703	0.176733
CRLF3	-7.47426	2.0533	-15.3469	0.00498099	0.176733
SYNDIG1L	-9.67409	1.5863	-15.346	0.00498213	0.176733
FGFR1	15.1644	1.0116	15.3403	0.00498953	0.176733
N4BP2	9.45093	1.6214	15.3237	0.00501115	0.177039
IFNGR2	10.1846	1.5011	15.2881	0.00505792	0.177943
MPZL3	-10.6809	-1.431	15.2844	0.00506282	0.177943
CAPZB	-10.2052	1.4955	-15.2618	0.00509267	0.178368
CHRNA3	-5.58196	2.733	-15.2555	0.00510108	0.178368
GNG5	-6.19606	-2.4588	15.2349	0.00512859	0.178439
IGSF8	-13.0264	1.1695	-15.2343	0.00512929	0.178439
RHOU	-8.34857	1.8236	-15.2244	0.00514256	0.178445
TP53BP1	10.1109	1.5016	15.1825	0.00519915	0.179609
SH2D2A	7.70406	1.9704	15.1801	0.00520242	0.179609
IFNA6	3.54976	-4.2649	-15.1394	0.00525797	0.180641
PCMT1	3.32085	4.5587	15.1387	0.00525881	0.180641
CDK17	15.2918	0.9893	15.1281	0.0052734	0.180687
HS6ST1	-13.8107	1.094	-15.1089	0.00529996	0.181142
GSTO1	-8.31473	1.8084	-15.0364	0.00540124	0.184142
SNX10	-9.00719	-1.6673	15.0177	0.00542761	0.184266
RAB3B	-4.27306	3.5138	-15.0147	0.00543191	0.184266
CISH	6.54427	2.292	14.9995	0.00545349	0.184402
NR2F2	14.1697	-1.0575	-14.9844	0.00547493	0.184402
EIF6	-10.231	1.4638	-14.9762	0.0054868	0.184402
BNIP3	6.46347	2.3167	14.9739	0.00548999	0.184402
MFSD1	10.2975	1.4519	14.951	0.00552301	0.184948
RCAN1	4.73217	3.1569	14.939	0.00554031	0.184948
PTBP2	7.80517	1.9134	14.9344	0.00554694	0.184948
PTTG1	-9.13349	1.6332	-14.9168	0.0055725	0.185347
CYTH1	-6.32478	2.3555	-14.898	0.00559993	0.185376
DSG2	-8.51164	-1.75	14.8954	0.00560381	0.185376
TRPA1	16.6066	-0.89653	-14.8883	0.00561415	0.185376
ZMYND8	14.6449	-1.0156	-14.8734	0.00563608	0.18565
ACTR1A	-5.31625	2.7947	-14.8573	0.0056598	0.185832
JPH3	3.86408	3.8434	14.8512	0.00566884	0.185832
SLC10A7	-4.14064	3.5835	-14.838	0.00568844	0.186027
FBXO33	6.66803	2.2214	14.8124	0.0057267	0.18654
EMC6	-7.21096	-2.0537	14.8092	0.00573149	0.18654
MIA3	7.74831	1.9071	14.7768	0.00578017	0.187677
HNRNPU	8.02683	1.8392	14.763	0.00580113	0.18791
B2M	-16.2486	0.90768	-14.7485	0.0058231	0.188174
PPP2R3A	7.23393	2.0361	14.729	0.00585285	0.188689
DOCK10	-10.1221	1.4542	-14.7196	0.00586723	0.188706
COPS5	-10.1396	1.4439	-14.6406	0.00598974	0.19178
GABARAPL2	-14.4591	1.0125	-14.6399	0.00599091	0.19178
BACH2	-9.87251	1.4769	-14.5807	0.00608437	0.194315
SV2C	-16.2336	0.89566	-14.5398	0.00614991	0.195561
EPB41L4A	7.07363	2.0553	14.5384	0.00615206	0.195561
FNDC3B	-8.38819	1.731	-14.52	0.00618189	0.196052
MAP1A	7.42358	1.9531	14.499	0.00621591	0.196674
MYO1C	-4.39218	3.2939	-14.4674	0.00626754	0.197848
KRT222	15.1235	0.95254	14.4057	0.00636964	0.200607
FNDC5	-15.806	0.90895	-14.3669	0.00643479	0.201927
PRICKLE2	-7.97085	1.8008	-14.3539	0.00645669	0.201927
PLEKHH1	10.3447	-1.3869	-14.3471	0.00646821	0.201927
SUPT3H	6.0828	2.3572	14.3384	0.00648303	0.201927
SMAD5	6.5561	2.1868	14.3369	0.00648559	0.201927
GATAD2A	5.99725	2.387	14.3154	0.00652213	0.202602
WDPCP	7.70093	1.8563	14.2952	0.00655675	0.203215
VOPP1	14.9459	0.95581	14.2854	0.00657361	0.203275
TMSB10	-14.6428	-0.97364	14.2568	0.00662312	0.204118
EIF3G	-9.6633	1.4749	-14.2524	0.00663081	0.204118
LUC7L3	6.55634	2.1689	14.22	0.00668732	0.205081
EDF1	-7.1097	1.9997	-14.2173	0.00669216	0.205081
CALD1	8.16315	-1.7349	-14.1623	0.00678945	0.207596
SND1	6.62007	2.1362	14.1418	0.00682598	0.208102
ATP6V1G2	11.0774	-1.2761	-14.1359	0.00683651	0.208102
B3GALT1	-6.63824	2.1272	-14.1209	0.00686358	0.20846
LRRC4C	9.8027	1.4387	14.1031	0.00689558	0.208673
CTNNB1	10.6043	1.3285	14.0878	0.00692339	0.208673
ERP44	-7.15677	1.9684	-14.0874	0.00692414	0.208673
PCP4L1	-9.89891	1.4227	-14.0832	0.0069318	0.208673
REEP2	5.05365	2.7816	14.0572	0.00697919	0.209044
QPCT	12.1581	1.1556	14.0498	0.00699272	0.209044
GSTP1	-11.7946	1.1911	-14.0486	0.00699508	0.209044
NRCAM	-17.0859	-0.8219	14.0429	0.00700542	0.209044
PTRH2	-3.9732	3.5234	-13.9992	0.00708636	0.210997
MGST2	-8.87235	-1.5741	13.966	0.00714846	0.212227
JADE2	8.24064	1.6941	13.9605	0.00715878	0.212227
NCAN	5.57212	2.4931	13.8918	0.007289	0.21523
LONRF2	9.59087	1.4483	13.8905	0.00729166	0.21523
PRDM8	-15.4245	0.89958	-13.8756	0.00732022	0.215373
PLEKHB1	9.76252	1.4207	13.8696	0.00733174	0.215373
COMMD9	-6.34077	-2.1856	13.8584	0.00735338	0.215373
ANKRD6	-8.95076	-1.5462	13.8397	0.00738966	0.215373
IFNGR1	-9.85555	1.4027	-13.8244	0.0074194	0.215373
SNX9	-9.05066	-1.5265	13.8158	0.0074361	0.215373
RCBTB1	9.03367	1.5293	13.8152	0.00743735	0.215373
RASL11B	13.708	1.0074	13.8095	0.00744854	0.215373
DGKB	13.2189	1.0446	13.8085	0.00745045	0.215373
CBX5	5.97786	2.3096	13.8065	0.00745443	0.215373
ARHGDIG	9.40825	1.4642	13.7756	0.00751526	0.216244
CHKA	13.5568	1.0161	13.775	0.0075163	0.216244
FBXO44	10.1519	-1.3548	-13.7537	0.0075585	0.216783
RPL22L1	5.15476	2.667	13.7477	0.00757045	0.216783
GRK4	-3.08779	4.4503	-13.7416	0.00758273	0.216783
GMPR	9.56315	-1.435	-13.7231	0.00761962	0.217382
TMEM132A	9.12114	-1.5001	-13.6826	0.00770125	0.219114
IFI44L	8.42156	-1.6237	-13.6741	0.00771857	0.219114
EPDR1	17.9593	0.76112	13.6692	0.00772852	0.219114
SNTB2	-11.3333	1.2041	-13.6465	0.00777486	0.219548
POLR2B	8.60886	-1.5851	-13.6459	0.00777602	0.219548
ARL11	5.30871	2.5661	13.6227	0.00782368	0.220437
PSMA1	-11.5249	-1.1801	13.6005	0.00786945	0.22127
TIAM1	10.1364	1.3406	13.5888	0.00789368	0.221425
SAMD4A	13.0741	-1.0386	-13.5787	0.00791471	0.221425
UQCRFS1	-6.05727	2.2409	-13.5737	0.00792515	0.221425
AGPS	7.55556	1.7936	13.5517	0.00797137	0.221425
TBCE	4.62971	2.9271	13.5516	0.00797141	0.221425
CNTNAP1	10.4747	-1.2937	-13.5512	0.00797239	0.221425
NOL7	-9.23309	1.465	-13.5265	0.00802439	0.221987
GALNT18	-10.386	1.3018	-13.5204	0.00803715	0.221987
KCNAB1	5.85567	2.3086	13.5184	0.00804148	0.221987
RABL2B	-3.91	3.4513	-13.4946	0.00809207	0.222933
SLC22A23	6.77096	1.9887	13.4654	0.00815454	0.223457
PSD2	-5.21943	2.576	-13.4452	0.00819797	0.223457
SMG7	-3.69959	3.6334	-13.4421	0.00820477	0.223457
NANS	-10.9489	1.2271	-13.4354	0.00821936	0.223457
PPFIBP2	10.1665	-1.3211	-13.431	0.00822876	0.223457
NMU	-9.10189	-1.4753	13.428	0.00823526	0.223457
TMX1	-9.8183	1.3676	-13.4275	0.00823639	0.223457
DDB1	7.86043	-1.7079	-13.4248	0.00824222	0.223457
UBB	-10.9226	1.2265	-13.3965	0.00830387	0.224682
ARHGAP12	5.92388	2.2584	13.3785	0.0083435	0.224888
AMOTL1	18.2049	-0.73451	-13.3717	0.00835854	0.224888
TRPM3	10.6564	1.2547	13.3706	0.00836095	0.224888
HECTD1	8.72907	1.53	13.3555	0.00839427	0.225179
SLC1A4	12.3973	-1.0759	-13.3382	0.00843251	0.225179
CHRNA9	11.3564	-1.1741	-13.3336	0.00844287	0.225179
MBOAT7	9.08155	-1.4678	-13.3299	0.00845107	0.225179
MAST4	4.68569	2.8445	13.3284	0.00845432	0.225179
DPYSL2	10.0662	1.3221	13.3085	0.00849893	0.225926
SKAP2	6.82233	1.9465	13.2797	0.0085638	0.226357
SPOCK2	-12.4186	1.0693	-13.2792	0.00856486	0.226357
PTP4A2	7.50786	-1.7687	-13.2791	0.00856495	0.226357
OGFOD1	9.88312	1.3414	13.2572	0.00861465	0.226896
TPPP3	-16.5679	0.80007	-13.2555	0.00861861	0.226896
RPRD2	2.30566	5.7335	13.2195	0.00870086	0.228358
DAZAP2	-6.50927	2.0289	-13.2066	0.00873038	0.228358
TEAD1	12.0591	1.0948	13.2023	0.00874051	0.228358
CORO1C	-13.564	0.97331	-13.202	0.00874114	0.228358
RBM28	6.35814	2.072	13.1741	0.00880579	0.229109
LDHB	9.43583	-1.3961	-13.1734	0.00880743	0.229109
PTP4A1	11.5548	-1.1396	-13.1678	0.00882029	0.229109
ATP8A1	9.19935	1.4294	13.1496	0.00886295	0.2293
XKR6	5.19989	2.5287	13.149	0.00886432	0.2293
PDE2A	11.3156	1.1615	13.1431	0.00887809	0.2293
MPC2	-9.93853	-1.3184	13.103	0.00897267	0.230618
DPYS	-8.08306	1.6205	-13.0986	0.00898301	0.230618
CCNA1	11.0382	-1.1862	-13.0935	0.00899512	0.230618
LRRC8B	9.68397	-1.3513	-13.0859	0.00901309	0.230618
KLHL2	14.9636	-0.8745	-13.0857	0.00901368	0.230618
DYNC1I2	-5.56375	2.3486	-13.067	0.00905826	0.231325
MCTP1	13.9539	0.9346	13.0413	0.00911997	0.232465
ATXN1L	4.03229	3.231	13.0283	0.00915136	0.23283
TMEM151B	13.4837	0.96538	13.0169	0.00917892	0.233097
SLC4A4	12.3537	-1.0525	-13.0023	0.00921452	0.233566
TMEM45B	-13.9773	0.92964	-12.9939	0.00923509	0.233653
RASGRP1	-9.86701	1.3141	-12.9662	0.00930276	0.234929
SMYD5	4.21943	3.0673	12.9422	0.00936196	0.235949
FHOD1	8.7034	1.4863	12.9359	0.00937775	0.235949
LAMB2	8.60204	1.5013	12.9142	0.00943151	0.236865
JAKMIP2	-6.67095	1.9337	-12.8996	0.00946809	0.23694
NRG1	4.39494	2.935	12.8991	0.00946928	0.23694
ANKRD39	-6.64114	1.9403	-12.8858	0.00950271	0.237056
RGS10	-6.00179	2.1466	-12.8834	0.00950868	0.237056
PDCD4	-9.33173	-1.3797	12.875	0.00952994	0.237153
CNKSR3	6.11834	-2.1026	-12.8644	0.00955662	0.237384
MYH9	-9.64246	1.3328	-12.8515	0.00958942	0.237713
FILIP1	-15.5727	0.82465	-12.8421	0.00961334	0.237713
SERINC5	-8.53107	1.5048	-12.8376	0.00962481	0.237713
PTGIR	14.1748	0.90525	12.8317	0.0096396	0.237713
HHAT	-9.41873	1.351	-12.7247	0.00991664	0.24357
RIMBP2	15.1514	-0.83937	-12.7176	0.00993528	0.24357
MRPL32	-11.1416	1.1412	-12.7148	0.0099428	0.24357
NFKBIZ	7.12091	1.7845	12.7073	0.00996252	0.24357
SF3B1	4.22848	3.0039	12.7019	0.00997664	0.24357
VAMP2	6.2823	2.0214	12.699	0.00998428	0.24357
SPPL3	7.49705	1.682	12.61	0.0102225	0.248936
PAIP2	-10.6509	1.1795	-12.5627	0.0103516	0.25132
DNER	16.4768	0.76153	12.5476	0.0103931	0.25132
SRP14	-7.7288	1.6234	-12.5469	0.0103949	0.25132
LMO1	-7.37437	1.7009	-12.5431	0.0104056	0.25132
CYB5R1	6.66554	-1.8814	-12.5405	0.0104125	0.25132
HEG1	6.9106	1.8111	12.5158	0.0104811	0.252415
TMED8	12.442	1.005	12.5042	0.0105135	0.252415
REEP1	-6.32953	1.9754	-12.5034	0.0105157	0.252415
SGSH	8.7249	-1.4324	-12.4975	0.010532	0.252415
ANKRD33B	9.01822	1.3849	12.4893	0.0105549	0.252521
ARAP3	4.53317	2.7509	12.4703	0.0106083	0.252845
TMCC3	9.24542	-1.348	-12.4628	0.0106294	0.252845
TPM1	-10.4927	-1.1866	12.4506	0.010664	0.252845
ITPRIPL1	7.64369	1.6287	12.4493	0.0106677	0.252845
CHST1	9.57825	-1.2996	-12.4479	0.0106716	0.252845
SGCB	8.48358	1.4668	12.4437	0.0106834	0.252845
HADHA	8.01642	1.5512	12.4351	0.0107079	0.252845
HRH2	-6.50072	1.9124	-12.432	0.0107167	0.252845
EMP2	-8.27298	-1.5016	12.4227	0.0107431	0.252952
SLC17A6	14.0396	0.88445	12.4174	0.0107584	0.252952
RAB6B	-9.35383	1.326	-12.4032	0.010799	0.253152
MRPS27	9.27971	1.3364	12.4014	0.010804	0.253152
C18orf25	4.90987	2.5238	12.3915	0.0108324	0.253286
CCDC142	-9.80332	-1.2635	12.3865	0.0108469	0.253286
SMIM19	-7.77411	1.5896	-12.3577	0.0109301	0.254689
LRRN2	6.63585	1.8611	12.35	0.0109526	0.254689
CDH11	-5.7426	2.1473	-12.3311	0.0110076	0.254689
C16orf72	6.96837	1.7695	12.3305	0.0110092	0.254689
CCNG2	4.10127	3.0044	12.3218	0.0110347	0.254689
STX2	-5.20155	2.3678	-12.3162	0.0110512	0.254689
OTUB1	-15.0035	-0.82066	12.3128	0.0110613	0.254689
ZMIZ1	7.27671	1.6915	12.3085	0.0110737	0.254689
CDYL2	15.65	0.78646	12.3081	0.0110751	0.254689
TLE3	4.98743	2.4655	12.2965	0.0111092	0.255044
NDUFB4	-9.26086	-1.3256	12.2762	0.0111693	0.25597
CPEB3	7.38256	1.6612	12.2639	0.0112058	0.25597
SORBS2	-4.3878	2.795	-12.2639	0.0112059	0.25597
MAN2C1	5.0495	2.4264	12.2521	0.011241	0.256343
ABHD5	-5.74867	2.1271	-12.228	0.0113133	0.257561
GNAT1	2.86877	4.2502	12.1928	0.0114194	0.259058
CHRNB1	-7.30528	1.6686	-12.1896	0.0114293	0.259058
SSH2	5.31624	2.2899	12.1737	0.0114778	0.259058
USP12	-8.0253	1.5169	-12.1736	0.0114781	0.259058
TMEM184B	6.25889	1.9435	12.1642	0.0115069	0.259058
EIF2S2	-4.25913	2.8554	-12.1615	0.0115149	0.259058
GPR137C	5.95171	2.0425	12.1564	0.0115307	0.259058
PIANP	10.0615	1.2082	12.1563	0.011531	0.259058
ZFAND6	-5.47264	2.2176	-12.1361	0.0115929	0.259962
STRBP	6.88038	1.7631	12.1308	0.0116094	0.259962
CSMD1	-6.2447	1.9376	-12.0997	0.0117057	0.261108
CD164	3.53446	3.4221	12.0953	0.0117197	0.261108
CACNA1E	14.6975	0.82282	12.0934	0.0117255	0.261108
CLIP1	9.24035	1.3082	12.0882	0.0117416	0.261108
SCAMP2	-3.78996	3.1883	-12.0835	0.0117563	0.261108
IPO9	-3.53434	3.4133	-12.0638	0.0118183	0.261834
QPRT	6.54238	-1.8435	-12.0609	0.0118274	0.261834
PSD	3.98512	3.0233	12.0482	0.0118672	0.262291
SCAPER	9.51722	1.2645	12.0345	0.0119106	0.262709
UGP2	-3.9631	3.0345	-12.026	0.0119376	0.262709
KCNN3	8.8843	1.3534	12.024	0.011944	0.262709
SUB1	-4.89382	-2.4546	12.0124	0.011981	0.263046
KIT	4.2398	2.832	12.0071	0.0119978	0.263046
SUMO3	9.36826	-1.28	-11.9914	0.0120482	0.263246
PSMA4	-5.14016	2.3316	-11.9848	0.0120693	0.263246
CHP2	-15.1684	-0.78979	11.9798	0.0120852	0.263246
RAB27A	10.9326	1.0953	11.9745	0.0121025	0.263246
KCTD10	7.64793	1.5645	11.9652	0.0121325	0.263246
COMT	6.02283	1.986	11.9613	0.0121449	0.263246
BCKDK	5.23827	2.2834	11.9611	0.0121458	0.263246
ATXN1	-5.9466	2.0106	-11.9562	0.0121614	0.263246
CPNE4	-10.4264	1.1451	-11.9393	0.0122164	0.263763
PHF20L1	4.27359	2.7916	11.9301	0.0122462	0.263763
RCN1	8.09895	1.4721	11.9225	0.0122713	0.263763
YWHAQ	12.8276	0.9293	11.9207	0.0122771	0.263763
KLF7	-5.03111	2.3691	-11.9192	0.012282	0.263763
COX19	-5.73027	2.0769	-11.9012	0.012341	0.263774
KDELR2	3.78667	3.1422	11.8985	0.01235	0.263774
PGBD5	-7.77132	1.5303	-11.8925	0.0123698	0.263774
P2RY14	-12.7353	0.93354	-11.8889	0.0123814	0.263774
ARC	4.64892	2.5569	11.8868	0.0123883	0.263774
STAG1	2.85098	4.1683	11.8837	0.0123985	0.263774
TM9SF4	2.61513	4.5383	11.8682	0.0124499	0.264209
SORCS3	2.95185	4.0198	11.8659	0.0124578	0.264209
HELZ	3.92866	3.0181	11.8571	0.012487	0.264342
ATRNL1	10.3686	-1.1431	-11.8523	0.0125028	0.264342
DOK4	-5.83011	2.0314	-11.8433	0.012533	0.26457
MYL12B	-10.8951	-1.0847	11.8179	0.0126179	0.265951
ALPK1	5.11725	2.3031	11.7855	0.0127274	0.267504
KANK1	-6.38323	1.8461	-11.7841	0.0127323	0.267504
TMEM201	5.67838	2.0716	11.7633	0.012803	0.267504
UNC5D	-13.4754	0.87225	-11.7539	0.0128352	0.267504
KCNK10	9.83958	-1.1935	-11.7435	0.0128708	0.267504
APEH	4.65878	2.5206	11.7429	0.0128729	0.267504
FAM43B	13.1364	0.89381	11.7415	0.0128779	0.267504
PACRGL	6.77436	1.733	11.74	0.0128831	0.267504
ECE1	10.2389	-1.1466	-11.7399	0.0128831	0.267504
SLC44A3	7.66127	1.5322	11.7386	0.0128877	0.267504
TXNDC9	-4.30191	2.7259	-11.7266	0.0129291	0.267608
CCDC71	4.57162	2.5649	11.7257	0.012932	0.267608
TUB	13.3309	0.87873	11.7143	0.0129716	0.268021
CD160	12.3694	0.94598	11.7012	0.013017	0.268552
PARVA	10.6408	-1.099	-11.6942	0.0130412	0.268646
SMIM5	7.13413	-1.6364	-11.6743	0.0131108	0.268996
MFSD11	4.33341	2.6937	11.6729	0.0131157	0.268996
EML5	5.78827	2.0147	11.6616	0.0131552	0.268996
FNBP1L	15.4728	0.75359	11.6601	0.0131604	0.268996
MRPS28	6.49397	1.7955	11.6599	0.0131612	0.268996
VCL	12.2776	0.94933	11.6555	0.0131766	0.268996
KIFAP3	11.7923	-0.98712	-11.6404	0.01323	0.269618
TMEM132C	-8.28752	1.404	-11.6357	0.0132466	0.269618
CTXN2	12.4204	-0.9358	-11.623	0.0132914	0.269974
OSTC	-9.39715	-1.2365	11.6196	0.0133037	0.269974
HERC4	5.73647	2.0239	11.61	0.0133376	0.270261
HSD17B4	-7.01524	1.648	-11.5611	0.013513	0.273275
LINGO2	10.1791	1.1354	11.5574	0.0135265	0.273275
C11orf1	-6.68856	1.7246	-11.5351	0.0136073	0.274184
SGIP1	7.06171	1.6333	11.5339	0.0136117	0.274184
IDI1	6.045	-1.9051	-11.5163	0.0136757	0.27471
FNIP2	3.0932	3.7229	11.5157	0.0136781	0.27471
WIPI1	-7.46465	1.5407	-11.5008	0.0137327	0.274837
CKB	-17.3229	0.66384	-11.4997	0.0137368	0.274837
ASB6	-6.75566	1.7019	-11.4975	0.0137449	0.274837
ELOVL4	-14.8123	-0.77446	11.4715	0.0138405	0.275645
CPLX1	7.31407	1.5682	11.4699	0.0138464	0.275645
ASXL1	2.572	4.4575	11.4647	0.0138659	0.275645
ARID2	4.62431	2.4792	11.4646	0.0138661	0.275645
LEMD3	4.26914	2.6826	11.4524	0.0139114	0.276143
PSIP1	8.0288	1.4246	11.4378	0.0139657	0.276818
AIM2	-13.9456	0.81924	-11.4248	0.0140145	0.277113
CCDC171	-3.9425	2.8974	-11.423	0.0140213	0.277113
KIAA1549	13.0292	-0.87605	-11.4142	0.0140542	0.277362
ZNF395	6.50958	1.7491	11.3859	0.0141611	0.278403
NRSN1	10.7301	1.0607	11.3815	0.0141779	0.278403
DPYD	5.78293	1.9679	11.3802	0.0141826	0.278403
ECE2	9.03425	-1.2595	-11.3786	0.0141886	0.278403
SON	-5.63939	2.0167	-11.373	0.0142102	0.278426
TSPAN14	-11.0624	1.0272	-11.3633	0.0142471	0.278748
CYSLTR2	-10.033	-1.1319	11.3564	0.0142735	0.278864
ADAM23	-11.7181	0.96855	-11.3496	0.0142993	0.27897
TP53INP2	10.5032	1.0796	11.3392	0.014339	0.279002
CDH18	4.32882	2.6193	11.3385	0.0143419	0.279002
LIMCH1	-4.92382	2.2977	-11.3135	0.0144383	0.280259
FTO	3.61537	3.1286	11.311	0.0144476	0.280259
ANKRD12	6.53214	1.73	11.3006	0.014488	0.280644
PLCL1	4.64454	2.4298	11.2853	0.0145475	0.281246
ARL6IP4	13.9837	-0.80642	-11.2768	0.0145808	0.281246
SCPEP1	5.4067	2.0842	11.2686	0.0146126	0.281246
AREL1	4.94644	2.2778	11.267	0.014619	0.281246
ESRRG	-7.50228	1.5017	-11.2662	0.0146222	0.281246
SLC5A7	-7.55941	1.4889	-11.2552	0.0146652	0.281498
ATP6V1G1	-14.4909	-0.77651	11.2523	0.0146766	0.281498
VEGFA	5.41354	2.073	11.2223	0.0147952	0.28284
AK4	10.6406	-1.0543	-11.2184	0.0148107	0.28284
SMARCA2	-6.03455	1.8583	-11.214	0.014828	0.28284
NEFH	5.77634	1.9413	11.2136	0.0148295	0.28284
INTS3	2.59876	4.3095	11.1994	0.0148863	0.283115
ZNF804A	-7.09345	1.5788	-11.1991	0.0148872	0.283115
PTPRF	-7.87338	1.4218	-11.1944	0.0149062	0.283115
BAIAP2	-5.5628	2.0106	-11.1846	0.0149454	0.283207
AOX1	14.5152	0.77039	11.1823	0.0149544	0.283207
CMC1	-7.35779	1.5182	-11.1706	0.0150015	0.283207
GPR149	-9.41474	-1.1853	11.1593	0.015047	0.283207
PLA2R1	-8.16665	1.3663	-11.1581	0.0150518	0.283207
COL14A1	3.58655	3.109	11.1506	0.0150822	0.283207
CD55	-9.12785	1.2215	-11.1497	0.0150859	0.283207
TTC28	-4.42467	2.5193	-11.1471	0.0150964	0.283207
C5orf63	-9.14486	1.2189	-11.1467	0.015098	0.283207
OAT	10.4415	-1.0669	-11.1401	0.0151247	0.283318
FAM89A	-5.73824	1.9391	-11.127	0.0151777	0.283724
SMIM12	-4.48442	2.4807	-11.1245	0.015188	0.283724
GNRH1	4.471	2.4861	11.1153	0.0152254	0.284033
CDIP1	4.34183	2.5555	11.0955	0.0153064	0.284941
TNIK	-4.21412	2.6324	-11.0933	0.0153158	0.284941
TMEM30A	10.7882	-1.0256	-11.0644	0.0154348	0.286763
UBL7	-11.1233	-0.99281	11.0434	0.0155222	0.286834
POLD2	6.52558	1.6923	11.0432	0.0155227	0.286834
TMEM241	5.77679	1.9115	11.0423	0.0155264	0.286834
PPA2	-5.17869	2.1315	-11.0384	0.015543	0.286834
C11orf58	-10.5055	1.0507	-11.0382	0.0155438	0.286834
ILF3	3.23399	3.4101	11.0282	0.0155853	0.287211
GORASP1	-6.42703	1.7132	-11.0108	0.0156584	0.287811
SAMD11	6.85979	-1.6048	-11.0086	0.0156677	0.287811
CDK5R1	9.42836	1.1668	11.001	0.0156996	0.287811
WDR1	-6.3667	1.7278	-11.0004	0.0157022	0.287811
PRPF8	7.13019	-1.5417	-10.9926	0.015735	0.288024
WIF1	11.1823	0.98157	10.9762	0.0158044	0.288468
DNAJC27	6.99804	1.5668	10.9645	0.0158541	0.288468
STEAP3	10.6886	1.0254	10.9601	0.0158728	0.288468
ETFA	-5.54076	1.978	-10.9596	0.015875	0.288468
ENAH	-11.4532	0.95682	-10.9586	0.0158792	0.288468
AHNAK	11.0047	-0.99567	-10.957	0.0158862	0.288468
ALKBH3	-11.668	0.93805	-10.9452	0.0159367	0.289001
KCTD8	13.8044	0.79111	10.9208	0.0160414	0.289834
MBNL1	8.96833	1.2177	10.9207	0.0160416	0.289834
MTMR7	8.76727	1.2455	10.9196	0.0160464	0.289834
TRIB1	-4.85252	2.2483	-10.9099	0.0160883	0.290119
FOXP2	3.05254	3.5728	10.9061	0.0161047	0.290119
USP36	3.71046	2.9351	10.8906	0.0161721	0.290624
GATB	-4.09054	2.6622	-10.8898	0.0161754	0.290624
MLF1	3.24501	3.3499	10.8705	0.0162597	0.291479
PNKD	-10.247	1.0602	-10.8638	0.0162888	0.291479
OAS1	14.1713	0.76613	10.8571	0.0163185	0.291479
CCDC184	-5.34571	2.0302	-10.8529	0.0163369	0.291479
PPM1B	-11.92	-0.91017	10.8492	0.016353	0.291479
USP37	7.25853	1.4945	10.8479	0.0163588	0.291479
SETD7	12.8584	0.8434	10.8447	0.0163726	0.291479
APLP2	11.0231	0.98287	10.8343	0.0164186	0.291893
SARAF	13.8912	-0.77928	-10.8251	0.0164591	0.291893
PHOSPHO2	-4.5954	2.3556	-10.8249	0.0164601	0.291893
LIMS1	-12.0941	-0.89439	10.8169	0.0164958	0.292147
PLXNA2	-7.4973	-1.4417	10.8089	0.0165313	0.292396
TBL1XR1	13.3976	-0.80607	-10.7994	0.0165733	0.292758
WDR61	-4.37666	2.4642	-10.785	0.0166378	0.293008
NETO1	12.7164	0.84807	10.7844	0.0166406	0.293008
NCDN	18.0084	-0.59871	-10.7818	0.0166519	0.293008
ELF1	-7.86307	-1.3694	10.7677	0.0167153	0.29303
RTCB	-11.6048	-0.9276	10.7646	0.0167293	0.29303
STAT1	7.81231	1.3766	10.7544	0.0167751	0.29303
RPS6KC1	-7.93018	1.3551	-10.7462	0.0168123	0.29303
KCND3	-12.2057	0.88032	-10.745	0.0168179	0.29303
HABP4	6.49803	1.6533	10.7432	0.0168258	0.29303
AMACR	4.97986	2.1565	10.7391	0.0168445	0.29303
CHUK	12.3556	-0.86913	-10.7387	0.0168464	0.29303
COMMD8	-3.04319	3.5276	-10.7351	0.0168623	0.29303
PLXNA4	-11.7253	0.91545	-10.7339	0.016868	0.29303
TLE4	-11.8539	0.90437	-10.7203	0.0169296	0.293727
ADCY3	13.5566	0.78852	10.6896	0.0170701	0.29547
SAMHD1	9.54685	1.1193	10.6858	0.0170878	0.29547
VAPA	-7.29994	-1.4636	10.6842	0.0170951	0.29547
TATDN3	-10.2599	-1.0384	10.6539	0.017235	0.297511
LIFR	-9.17319	1.1605	-10.6455	0.0172742	0.297647
TMEM41A	4.17051	2.5511	10.6394	0.0173026	0.297647
ATP1B1	-5.91682	1.7977	-10.6367	0.0173153	0.297647
GNL1	4.69605	2.2639	10.6314	0.0173399	0.297647
NGFR	11.1089	0.95678	10.6288	0.017352	0.297647
NWD2	-4.91366	2.1603	-10.615	0.0174167	0.298381
BVES	5.57088	-1.9031	-10.6019	0.017478	0.298724
EXT2	4.05151	2.6144	10.5923	0.0175236	0.298724
ELOVL5	14.9274	0.70954	10.5916	0.0175267	0.298724
YLPM1	3.78919	2.795	10.5908	0.0175306	0.298724
AP3B1	7.58361	1.3961	10.5875	0.0175462	0.298724
CLDN6	-5.90463	1.7914	-10.5776	0.0175932	0.29915
GRIK1	-12.0326	0.87819	-10.5669	0.0176437	0.299607
FAM13C	-4.24407	2.4888	-10.5627	0.017664	0.299607
TIGAR	-4.31876	2.4444	-10.5568	0.017692	0.299709
GRM4	7.13195	1.4756	10.5239	0.0178495	0.301751
EPC1	4.18535	2.5141	10.5224	0.0178568	0.301751
DHX30	-2.60785	4.0271	-10.5021	0.0179548	0.303031
UBE2QL1	14.6077	0.7181	10.4898	0.0180143	0.303454
PARL	-5.59896	1.8728	-10.4857	0.0180341	0.303454
TOM1L1	5.93409	-1.7666	-10.4832	0.0180466	0.303454
MAPK3	10.2874	1.0185	10.4778	0.0180729	0.303523
NUDC	-7.35993	1.4226	-10.4702	0.0181097	0.303733
NUTF2	-7.16609	1.4605	-10.4661	0.01813	0.303733
HSP90AB1	14.0839	0.74259	10.4585	0.0181668	0.303977
ATF5	5.27322	1.9803	10.4425	0.0182454	0.304917
HOXA5	8.65539	-1.2041	-10.4219	0.0183471	0.306113
ZNF503	-8.45014	1.2325	-10.4148	0.0183826	0.306113
ZFC3H1	6.05181	1.7202	10.4103	0.0184048	0.306113
RETSAT	13.8138	-0.75347	-10.4082	0.0184151	0.306113
CRYZL1	-6.59572	1.5776	-10.4054	0.0184292	0.306113
SYT6	-15.0622	-0.69	10.3929	0.0184913	0.306771
UBE4A	6.30433	1.6468	10.382	0.0185462	0.307308
WNK1	9.9856	1.0386	10.371	0.0186009	0.307841
SDSL	-7.64718	1.351	-10.3313	0.0188014	0.310781
MARVELD1	5.79245	1.782	10.3222	0.0188482	0.311177
PTS	-6.5031	1.5855	-10.3107	0.0189067	0.311766
FAM167A	4.81967	2.1383	10.3059	0.018931	0.31179
MCUR1	6.49437	1.585	10.2936	0.0189942	0.312454
MAL2	8.72095	1.1797	10.2881	0.0190223	0.312538
CMTM2	-8.64608	-1.1884	10.275	0.0190898	0.312839
ERN1	3.62632	2.8329	10.273	0.0191001	0.312839
KLK8	10.9553	-0.93706	-10.2658	0.0191374	0.312839
FXYD7	16.1153	0.637	10.2655	0.019139	0.312839
ZFYVE21	3.07504	3.3373	10.2623	0.0191553	0.312839
CNTNAP2	-7.74987	1.3214	-10.2407	0.0192677	0.314298
AKR1A1	7.37711	1.3872	10.2335	0.019305	0.31453
MTX3	5.0467	2.0228	10.2085	0.0194363	0.315886
LYPLAL1	3.2695	3.1151	10.1848	0.0195609	0.315886
GRID2	7.13861	1.426	10.1797	0.0195883	0.315886
CBLN4	8.40745	-1.2107	-10.1789	0.0195923	0.315886
FABP5	-13.743	-0.74063	10.1785	0.0195945	0.315886
MRGPRE	11.3383	0.89757	10.1769	0.0196027	0.315886
NSG1	3.24117	3.1391	10.1744	0.0196164	0.315886
SLA	-5.99507	-1.6967	10.1718	0.0196297	0.315886
EEF2K	5.68522	-1.7891	-10.1714	0.0196319	0.315886
RBFOX2	-8.61608	1.1802	-10.1687	0.0196464	0.315886
KCNA4	10.2036	0.99637	10.1666	0.0196577	0.315886
OXR1	6.89117	1.4747	10.1624	0.0196799	0.315886
GAB1	-7.09343	1.4324	-10.1606	0.0196893	0.315886
MAPK14	7.29447	-1.3917	-10.1517	0.0197369	0.315958
SPP1	-9.44289	1.075	-10.1511	0.0197401	0.315958
TXNDC15	9.25839	-1.0959	-10.1463	0.019766	0.316001
SCUBE2	9.09971	-1.1142	-10.1389	0.0198054	0.316211
TUBA1C	4.92812	2.0566	10.1352	0.0198255	0.316211
PTPRM	-6.07369	1.6677	-10.1291	0.0198581	0.316304
RAI1	4.96467	2.0395	10.1254	0.0198777	0.316304
PSMA3	-8.48172	1.1928	-10.117	0.0199232	0.316658
DDX20	3.9134	2.5837	10.1111	0.0199552	0.316798
SH3PXD2B	10.4168	0.96913	10.0952	0.020041	0.317439
PTPN21	3.65364	2.763	10.095	0.0200422	0.317439
SUCLG2	5.54967	1.8161	10.0788	0.0201305	0.317543
CHMP5	-7.87126	1.2802	-10.0768	0.0201413	0.317543
TPPP	13.8004	0.72982	10.0718	0.0201685	0.317543
SYT9	11.7881	0.85431	10.0707	0.0201743	0.317543
TPD52	-15.587	0.64596	-10.0686	0.020186	0.317543
VGLL4	-3.66776	2.7449	-10.0676	0.0201913	0.317543
AFF3	-4.67292	2.1534	-10.0627	0.0202184	0.317543
PCBP3	-4.18833	2.4018	-10.0595	0.0202356	0.317543
SNUPN	-2.83338	3.5489	-10.0554	0.0202583	0.317543
KCNH2	5.48497	1.8321	10.049	0.0202933	0.317727
PARK7	-5.40626	1.8555	-10.0313	0.0203908	0.318385
CATSPERG	-6.82884	-1.4679	10.024	0.020431	0.318385
SCN4B	-10.3963	0.96397	-10.0217	0.0204437	0.318385
TRIM9	6.36357	-1.5748	-10.0213	0.020446	0.318385
ABI2	10.5612	0.94874	10.0198	0.0204544	0.318385
SCN8A	-7.87919	-1.2712	10.016	0.0204755	0.318385
LRRC7	14.6463	0.68281	10.0006	0.0205611	0.318566
HADHB	-6.66947	1.4991	-9.99821	0.0205745	0.318566
EPS15	16.0449	-0.62284	-9.99338	0.0206015	0.318566
SAP30L	7.77721	-1.2847	-9.99139	0.0206126	0.318566
EFCC1	3.88799	2.5692	9.98903	0.0206258	0.318566
FHIT	5.67774	1.7586	9.98488	0.020649	0.318566
NAP1L1	5.93191	1.6832	9.98459	0.0206506	0.318566
ACTR10	9.57093	1.0416	9.96908	0.0207376	0.319218
KCNC2	10.5855	0.94173	9.96871	0.0207397	0.319218
CACHD1	13.1741	0.75616	9.96172	0.020779	0.319463
YPEL4	4.42085	2.2496	9.94515	0.0208726	0.32054
PAPSS1	3.97951	2.497	9.93684	0.0209196	0.320898
CANX	15.0364	0.66058	9.93274	0.0209429	0.320898
STARD10	7.33794	1.353	9.92823	0.0209685	0.320929
NDUFAF3	-6.17735	1.6054	-9.91712	0.0210318	0.321413
HNRNPA0	6.93631	-1.4285	-9.90851	0.021081	0.321413
TMEM117	-9.37695	-1.0556	9.89831	0.0211394	0.321413
NDUFB5	5.61171	-1.7638	-9.89794	0.0211415	0.321413
SSBP3	-16.7307	-0.59103	9.88832	0.0211968	0.321413
RALY	-3.26787	3.0257	-9.8876	0.0212009	0.321413
P2RY1	-7.88363	-1.2538	9.88449	0.0212188	0.321413
MAP3K7	4.95114	1.9962	9.88346	0.0212247	0.321413
ARHGAP24	8.55937	-1.1542	-9.87922	0.0212491	0.321413
SLIT2	-3.23325	3.0553	-9.87855	0.021253	0.321413
RBMS1	-4.71896	2.0922	-9.87301	0.021285	0.321413
TNRC18	2.56458	3.849	9.87106	0.0212963	0.321413
JRK	4.38206	2.2522	9.86928	0.0213065	0.321413
C15orf39	5.62067	1.751	9.84179	0.0214661	0.323341
SLC2A12	11.3277	0.86809	9.83346	0.0215147	0.323341
CSNK1G2	3.27129	3.0058	9.83283	0.0215184	0.323341
PLCB3	-14.3572	-0.6845	9.82753	0.0215493	0.323341
CDR2L	-5.3822	-1.8256	9.82575	0.0215597	0.323341
KLHL21	11.6155	0.84567	9.82287	0.0215766	0.323341
RAB8B	12.5392	-0.78296	-9.81767	0.0216071	0.323365
RILPL1	4.98806	1.9676	9.81451	0.0216256	0.323365
PSMD14	-6.88581	1.4242	-9.80678	0.0216711	0.32369
ACER3	6.39756	1.532	9.80106	0.0217047	0.323838
PGPEP1L	-8.94911	1.0944	-9.79391	0.0217469	0.324113
GFM1	-1.88629	5.181	-9.77289	0.0218714	0.325302
MKX	-9.63213	-1.0142	9.76891	0.0218951	0.325302
RAPGEF1	-5.33121	1.8323	-9.76837	0.0218983	0.325302
CRLS1	4.93457	1.9753	9.74726	0.0220242	0.326733
GIP	-3.64147	2.6759	-9.7442	0.0220426	0.326733
PSMD8	-8.85602	-1.0994	9.73631	0.0220899	0.327079
CKAP5	-4.53978	2.1434	-9.73057	0.0221244	0.327121
SLC1A5	14.5714	0.6676	9.72785	0.0221407	0.327121
CRTC2	2.9275	3.317	9.71052	0.0222452	0.327488
BTBD3	-7.64354	1.2704	-9.71036	0.0222462	0.327488
TLN2	-15.5057	0.62611	-9.70826	0.0222589	0.327488
EIF5B	-3.52832	2.7514	-9.70782	0.0222616	0.327488
CHCHD6	-6.85312	-1.4151	9.69785	0.022322	0.328022
ABLIM2	9.66552	1.0022	9.68679	0.0223892	0.328131
ENSA	4.33597	2.2336	9.68483	0.0224012	0.328131
PPP1CA	-8.79713	-1.1009	9.68476	0.0224016	0.328131
ADCY2	6.65464	1.4546	9.67984	0.0224316	0.328218
KCTD21	-4.1615	2.3207	-9.65758	0.0225677	0.329698
GABRB2	1.74703	5.5261	9.65424	0.0225883	0.329698
ADPGK	-5.63822	1.7117	-9.65094	0.0226085	0.329698
CLDN3	-6.25773	-1.5417	9.64755	0.0226294	0.329698
TRIM67	-6.92239	1.3927	-9.64082	0.0226709	0.329949
PDCD2	-5.1912	1.8552	-9.63072	0.0227332	0.330504
SCARA3	9.99712	0.96283	9.62553	0.0227654	0.330619
MAML2	5.16855	1.859	9.60833	0.0228721	0.330873
HMOX1	5.48202	1.7517	9.60285	0.0229062	0.330873
CC2D1B	8.02184	-1.197	-9.60215	0.0229106	0.330873
RAB5B	-4.131	2.3243	-9.60167	0.0229136	0.330873
ABL2	9.14045	-1.0502	-9.5993	0.0229284	0.330873
RUFY3	10.3615	-0.92644	-9.59929	0.0229284	0.330873
ETV5	-7.49716	1.2793	-9.59111	0.0229795	0.33126
SNF8	-3.24753	2.9498	-9.57956	0.0230519	0.331952
TNKS	6.55385	1.4597	9.56666	0.023133	0.332364
CTSB	-15.4878	-0.61757	9.5648	0.0231447	0.332364
KCNS2	8.37588	-1.1416	-9.56191	0.0231629	0.332364
SPAG9	3.10948	3.0713	9.55015	0.0232372	0.332364
SMAD9	10.0156	-0.95352	-9.55003	0.0232379	0.332364
LSM5	-5.0687	1.8838	-9.54842	0.0232481	0.332364
CALCB	15.5181	-0.61523	-9.54722	0.0232557	0.332364
DENND4C	3.52359	2.708	9.54187	0.0232896	0.332364
ZNF704	12.0858	-0.78908	-9.53663	0.0233229	0.332364
THSD4	-10.0803	-0.94587	9.53461	0.0233357	0.332364
BANK1	-5.32423	1.7901	-9.53091	0.0233593	0.332364
ZEB1	-7.38034	1.2911	-9.52875	0.023373	0.332364
PKN1	6.84239	1.3906	9.51503	0.0234605	0.33274
TMEM91	7.58089	-1.2549	-9.51326	0.0234718	0.33274
UBXN2A	9.06476	1.0493	9.51166	0.0234821	0.33274
SHOX2	9.45166	1.0061	9.50932	0.023497	0.33274
AK7	-3.50363	2.7125	-9.50358	0.0235337	0.332915
GCHFR	12.9737	0.73213	9.49842	0.0235669	0.333037
PCNP	6.90988	1.3732	9.48865	0.0236297	0.333579
GPR83	4.015	2.3612	9.48023	0.023684	0.3336
DENND5B	6.12505	1.5476	9.47913	0.0236911	0.3336
KCNJ8	9.28394	-1.0208	-9.47705	0.0237045	0.3336
KCNMB2	16.1577	-0.58621	-9.47181	0.0237383	0.333732
FAM43A	8.97956	1.0541	9.46535	0.0237802	0.333976
UBE2E1	7.509	-1.2592	-9.45534	0.0238452	0.334189
GADD45B	4.80935	1.9657	9.45375	0.0238555	0.334189
C7orf50	-2.56372	3.6867	-9.45168	0.0238689	0.334189
STAT3	10.2034	-0.92497	-9.43782	0.0239593	0.33511
KXD1	-6.79396	-1.3866	9.42051	0.0240727	0.33632
DGKA	17.6562	-0.53316	-9.41361	0.024118	0.33632
LSS	8.59716	1.0948	9.41217	0.0241274	0.33632
MTURN	16.7822	0.56069	9.40959	0.0241444	0.33632
NTN1	7.705	1.2204	9.40319	0.0241866	0.336564
STON2	-12.3516	-0.75998	9.38699	0.0242937	0.33771
TTPA	-4.57156	2.0524	-9.38266	0.0243224	0.337764
KLHDC2	8.32351	1.1267	9.3781	0.0243527	0.337841
LPO	-9.98288	-0.93863	9.37023	0.024405	0.338223
ANK2	8.95396	1.0459	9.36494	0.0244402	0.338255
KLF3	4.19681	2.2288	9.35384	0.0245144	0.338255
BDNF	5.8438	1.6001	9.35067	0.0245356	0.338255
LGALS3BP	7.10238	-1.3162	-9.34816	0.0245524	0.338255
TTC9	-13.4262	-0.69601	9.34479	0.024575	0.338255
ZDBF2	5.88787	1.5871	9.34464	0.024576	0.338255
IGSF10	5.82284	1.6047	9.34391	0.0245809	0.338255
SEC61A2	9.07659	1.029	9.33981	0.0246084	0.338292
CD2BP2	5.09618	1.8317	9.33466	0.024643	0.338426
C2CD2	11.1422	0.83708	9.32694	0.024695	0.338799
OTUD4	8.89322	1.0476	9.31654	0.0247653	0.339421
RHOC	-5.69842	1.6339	-9.31065	0.0248051	0.339625
MCAM	-4.18104	2.2259	-9.30657	0.0248327	0.339663
LNX1	7.97339	1.1639	9.28022	0.025012	0.341772
SLC2A5	13.5165	-0.68604	-9.27286	0.0250624	0.341775
SEZ6	7.99464	-1.1589	-9.26498	0.0251163	0.341775
TMEM200C	3.18634	2.9076	9.26459	0.025119	0.341775
TMEM229A	-6.90561	-1.3411	9.26112	0.0251429	0.341775
EMC7	-6.41035	1.4447	-9.26103	0.0251435	0.341775
ABHD17C	6.4526	1.4345	9.25626	0.0251763	0.341775
STX1B	3.61254	2.5618	9.2546	0.0251877	0.341775
GYG1	9.62748	0.9608	9.25008	0.0252188	0.341845
TMEM189-UBE2V1	-8.53737	-1.0827	9.24341	0.0252648	0.341845
CHST8	9.72911	0.94995	9.24217	0.0252734	0.341845
INIP	-6.60112	1.3992	-9.23628	0.025314	0.341845
KCNH7	3.68073	2.5092	9.23569	0.0253181	0.341845
UBE2F	-3.08338	2.9938	-9.23103	0.0253504	0.341942
HMOX2	-3.53592	2.6073	-9.21921	0.0254324	0.342709
PPP3CA	8.7785	-1.0492	-9.2104	0.0254937	0.342997
ASB1	7.99315	1.1521	9.20891	0.0255041	0.342997
PYGL	10.3395	-0.89019	-9.20415	0.0255373	0.343106
DAPK1	-15.6788	0.58667	-9.19831	0.0255781	0.343316
PIWIL1	4.17539	2.2019	9.1938	0.0256097	0.343347
SMARCC1	-2.3264	3.9501	-9.18951	0.0256397	0.343347
EIF4G1	7.33242	1.2528	9.18605	0.025664	0.343347
NLGN2	4.23725	2.1667	9.18085	0.0257005	0.343347
DGKH	6.31047	1.4536	9.1729	0.0257564	0.343347
SNAPIN	-4.67345	1.9627	-9.17258	0.0257586	0.343347
ALDOA	6.46174	-1.4191	-9.16986	0.0257778	0.343347
PXYLP1	5.21003	-1.7588	-9.1634	0.0258234	0.343347
NDUFA13	-6.91573	1.3249	-9.16265	0.0258287	0.343347
MOV10	7.97124	1.1494	9.16215	0.0258322	0.343347
UFC1	-9.87217	-0.92641	9.14567	0.0259489	0.344432
APEX1	3.02424	3.0234	9.14349	0.0259644	0.344432
CSK	3.31436	2.7522	9.12179	0.026119	0.346146
POLR2D	-6.752	1.35	-9.11521	0.0261661	0.346303
POLR2I	-6.71583	1.3567	-9.11137	0.0261936	0.346303
DLG2	2.28459	3.9846	9.10318	0.0262523	0.346303
TMEM200A	-4.51422	2.0164	-9.10248	0.0262573	0.346303
CNOT6L	6.66795	1.3651	9.10242	0.0262578	0.346303
ARHGEF17	15.0208	0.60533	9.09251	0.026329	0.346907
PAQR5	-7.30593	-1.2439	9.08785	0.0263627	0.347016
RHOA	-2.73609	3.3135	-9.06602	0.0265207	0.348657
CACNB1	-4.51755	-2.0063	9.06356	0.0265386	0.348657
ARL3	-12.3798	0.73177	-9.05919	0.0265703	0.348738
MARCH3	-3.55015	2.5497	-9.05181	0.026624	0.348971
CCDC107	5.45958	1.6572	9.04762	0.0266546	0.348971
PRCP	-13.4432	-0.67292	9.04623	0.0266648	0.348971
TUBA1B	10.3167	0.8718	8.9941	0.0270482	0.353201
RSPO4	3.39484	2.6488	8.99226	0.0270619	0.353201
TGFBI	3.65116	2.4619	8.98879	0.0270877	0.353201
UBR1	8.49189	-1.0581	-8.98527	0.0271138	0.353201
NDUFV3	-8.69101	1.0338	-8.98477	0.0271175	0.353201
NDUFA8	-8.47625	-1.0587	8.97381	0.0271991	0.353706
PCYT1A	5.63711	1.5917	8.9726	0.0272081	0.353706
S100A16	-3.79159	2.3651	-8.96749	0.0272462	0.353864
ANKRD40	6.3034	1.4205	8.95398	0.0273473	0.354646
ABAT	8.56635	-1.0433	-8.93727	0.0274729	0.354646
AVIL	-17.2643	0.51765	-8.93687	0.0274759	0.354646
WDR48	3.84105	2.3256	8.93274	0.027507	0.354646
OGDHL	5.26345	-1.6971	-8.93261	0.027508	0.354646
PTPN18	4.21946	2.1156	8.92669	0.0275527	0.354646
SOGA3	-4.23978	2.1053	-8.92601	0.0275579	0.354646
SLC39A11	-3.33497	2.6764	-8.92572	0.02756	0.354646
USP5	4.06253	-2.1964	-8.92295	0.027581	0.354646
RER1	-10.3827	0.8592	-8.92077	0.0275975	0.354646
JRKL	-4.43807	2.0089	-8.91563	0.0276364	0.354646
RNF8	-10.7499	0.82934	-8.91535	0.0276385	0.354646
ANKRD23	2.73211	3.2627	8.91406	0.0276483	0.354646
NIPSNAP3A	6.75889	-1.3183	-8.91024	0.0276773	0.354646
SMYD3	-9.51882	0.9358	-8.90771	0.0276965	0.354646
LSM1	-8.70741	1.0224	-8.90246	0.0277364	0.354823
OST4	-7.25403	-1.2265	8.89707	0.0277775	0.355016
SLITRK3	8.40676	1.0579	8.89351	0.0278046	0.35503
TRPV1	13.8806	0.63965	8.87871	0.0279177	0.356026
NCOA1	7.27383	1.2198	8.87262	0.0279645	0.356026
ANKRD28	4.96422	1.7859	8.86561	0.0280183	0.356026
FXYD6	-16.4064	-0.54032	8.86471	0.0280252	0.356026
ABHD12B	9.18616	-0.96496	-8.86428	0.0280286	0.356026
PODNL1	-2.9013	3.0544	-8.86174	0.028048	0.356026
YWHAG	5.45233	1.6249	8.85949	0.0280654	0.356026
UBE2L3	-12.4727	0.70953	-8.84977	0.0281404	0.356646
S100A10	-13.777	0.64046	-8.82362	0.0283431	0.358881
FHL2	-15.6911	0.56113	-8.80475	0.0284903	0.36041
DOLPP1	-4.53536	-1.9393	8.79542	0.0285635	0.36078
MICAL1	3.20293	2.7457	8.79427	0.0285725	0.36078
P2RY12	14.8425	0.59162	8.78112	0.0286759	0.361751
LCORL	9.21299	0.95229	8.77344	0.0287365	0.36218
IMP3	2.71405	3.231	8.76908	0.0287709	0.362279
SV2A	4.16545	2.1036	8.76245	0.0288234	0.362606
MRPL42	-8.94861	-0.9774	8.74637	0.028951	0.363703
CAMKK1	13.1761	0.66368	8.74474	0.0289639	0.363703
UFSP1	12.2949	0.71083	8.7396	0.0290049	0.363882
THRA	16.0184	0.54529	8.73465	0.0290444	0.364043
CPSF6	3.58291	2.4305	8.70826	0.0292559	0.366357
PTPRG	-2.20029	3.9537	-8.69928	0.0293283	0.366926
STYXL1	-5.31693	1.635	-8.69318	0.0293775	0.367011
ABCG8	-5.00655	1.7359	-8.69088	0.0293961	0.367011
NDUFB2	-11.4902	-0.75613	8.68805	0.0294189	0.367011
MED28	-2.43083	3.5692	-8.67611	0.0295157	0.367011
MMP16	6.19438	-1.4006	-8.67584	0.0295179	0.367011
SOCS4	6.23981	1.3903	8.67521	0.029523	0.367011
HYPK	-8.84774	0.98028	-8.67327	0.0295388	0.367011
GPR139	14.0442	-0.61747	-8.67185	0.0295503	0.367011
AKAP1	-11.6476	-0.74363	8.66151	0.0296345	0.367721
HOXB6	-4.55774	1.8995	-8.65742	0.0296678	0.3678
RGS4	-14.9146	-0.57998	8.65016	0.0297272	0.368202
SAP30BP	-4.64088	-1.8626	8.64411	0.0297767	0.368481
HMGCLL1	-2.72082	3.1722	-8.63097	0.0298846	0.36948
PTBP3	5.68538	1.516	8.61903	0.029983	0.369841
AGPAT5	7.4453	1.1569	8.61347	0.030029	0.369841
PLOD2	-3.0569	2.8173	-8.61222	0.0300393	0.369841
ISY1	4.19404	2.0534	8.61205	0.0300407	0.369841
SMCHD1	13.693	0.62886	8.61099	0.0300494	0.369841
EPHA3	14.4549	-0.59481	-8.59791	0.0301578	0.370841
PCYOX1	12.2363	0.70237	8.59444	0.0301866	0.370861
SIX4	7.52712	-1.1405	-8.58468	0.0302679	0.370971
HR	-2.36443	3.6305	-8.58407	0.030273	0.370971
PLCG2	2.51243	3.4158	8.58194	0.0302907	0.370971
PLXND1	-6.96623	1.2317	-8.5803	0.0303044	0.370971
DBN1	-5.51023	1.5557	-8.57226	0.0303716	0.371435
DGCR8	2.75061	3.1154	8.56925	0.0303968	0.371435
SLC16A1	12.0043	0.7123	8.55069	0.0305527	0.372758
BASP1	18.521	0.46163	8.54985	0.0305597	0.372758
IFT57	3.47037	2.4616	8.54266	0.0306204	0.373163
CERS4	-8.82964	-0.9661	8.53031	0.0307247	0.373879
MFHAS1	-10.5531	0.80822	-8.52922	0.0307339	0.373879
ZDHHC17	7.68475	1.1079	8.51394	0.0308637	0.375123
SUMO1	-4.88886	1.7347	-8.4807	0.0311478	0.376673
FAM20C	4.00549	2.117	8.47962	0.031157	0.376673
ENG	5.19298	1.6323	8.47651	0.0311838	0.376673
TPP2	6.90457	1.2275	8.47536	0.0311937	0.376673
AGPAT2	7.11739	1.1907	8.47467	0.0311996	0.376673
HSPH1	9.34344	-0.90682	-8.47281	0.0312156	0.376673
ZNF248	3.86854	2.1887	8.46707	0.0312651	0.376673
REV1	2.94005	2.8784	8.46263	0.0313034	0.376673
PIEZO2	-11.3255	0.74719	-8.46233	0.031306	0.376673
ASXL3	-2.34001	3.6134	-8.4554	0.0313659	0.376673
LTBR	4.26985	-1.98	-8.45431	0.0313754	0.376673
TRPC1	7.63938	-1.1061	-8.44992	0.0314134	0.376673
LANCL1	-4.38067	1.9287	-8.44899	0.0314214	0.376673
CACNG4	9.6616	0.87449	8.44898	0.0314215	0.376673
ROBO1	-2.89757	2.915	-8.44642	0.0314437	0.376673
FGF2	10.5784	-0.7983	-8.44474	0.0314583	0.376673
GGT7	3.20892	2.631	8.44267	0.0314763	0.376673
ASXL2	6.90266	1.2229	8.44127	0.0314884	0.376673
STARD5	-9.36635	-0.90029	8.43243	0.0315653	0.377262
DZIP1	-4.07073	2.0686	-8.42071	0.0316676	0.378153
FAM162B	4.87333	-1.7258	-8.41039	0.031758	0.378381
INPP4B	7.85601	-1.0705	-8.40986	0.0317626	0.378381
RNF139	5.60564	1.5001	8.40903	0.0317699	0.378381
GNA13	11.124	0.75321	8.37874	0.0320366	0.380754
CLDND1	-4.73871	-1.7675	8.37568	0.0320637	0.380754
PPM1J	-15.521	-0.53953	8.37404	0.0320782	0.380754
FLOT1	5.64108	1.4835	8.36855	0.0321269	0.380754
PAFAH1B2	3.80882	2.1969	8.36759	0.0321354	0.380754
ERICH3	-3.74366	2.2351	-8.36745	0.0321367	0.380754
USP14	5.57975	-1.4981	-8.35903	0.0322115	0.381042
PDLIM5	-11.175	-0.74796	8.35843	0.0322168	0.381042
SBF2	4.58276	1.8214	8.34704	0.0323183	0.381911
RHEB	-12.3915	-0.67285	8.33763	0.0324025	0.382194
NBAS	11.7464	0.70958	8.33501	0.032426	0.382194
GRIA2	-9.9286	0.83949	-8.33496	0.0324264	0.382194
ARPC5	-14.3607	0.58018	-8.33176	0.0324551	0.382202
NUP93	-12.5439	-0.66331	8.32049	0.0325563	0.383063
F2RL2	-7.13373	1.1647	-8.30866	0.032663	0.383987
PNISR	5.04614	1.6455	8.30342	0.0327102	0.384211
GSKIP	-9.98217	0.83001	-8.2853	0.0328746	0.385628
CCNB1IP1	3.53379	2.3439	8.28286	0.0328967	0.385628
SLC11A2	-10.0541	-0.82362	8.28078	0.0329157	0.385628
VKORC1	-2.42073	3.4162	-8.26969	0.0330168	0.386481
DNAJB6	-8.46393	0.97599	-8.26071	0.0330989	0.386826
TAGLN3	-15.1784	0.54377	-8.25354	0.0331645	0.386826
UBOX5	-2.31436	3.5659	-8.25278	0.0331715	0.386826
CYP24A1	11.4238	-0.72239	-8.25247	0.0331744	0.386826
TMEM11	-7.181	1.149	-8.25097	0.0331882	0.386826
BMP2K	2.47659	3.3302	8.24754	0.0332197	0.386863
FAM163A	-4.70062	1.7531	-8.24066	0.0332829	0.387269
LRRC59	-11.5382	0.71381	-8.23611	0.0333249	0.387324
SYNJ1	5.649	-1.4576	-8.23398	0.0333445	0.387324
NEK11	-3.33232	2.4693	-8.2285	0.0333951	0.387332
AGPAT1	6.79802	1.2103	8.22764	0.033403	0.387332
ATXN7L3	2.88373	2.8521	8.22469	0.0334304	0.387332
EEF1B2	-7.99857	-1.0263	8.20893	0.0335764	0.387925
BMP8B	-3.70288	-2.2154	8.20335	0.0336283	0.387925
PACS1	5.23796	1.5661	8.20317	0.03363	0.387925
GOLGB1	8.13867	-1.0078	-8.20215	0.0336395	0.387925
MRPS33	-7.5564	1.0852	-8.2002	0.0336576	0.387925
ASIC3	3.95779	-2.0718	-8.19975	0.0336619	0.387925
MLEC	4.49462	1.8239	8.19774	0.0336806	0.387925
TTC37	8.49049	0.96445	8.18866	0.0337654	0.388573
PRKCE	-7.92311	1.0327	-8.1822	0.0338258	0.388757
UBE2G1	-7.36019	-1.1115	8.18086	0.0338384	0.388757
RASSF6	-7.74773	-1.0548	8.17231	0.0339186	0.38935
MATR3	7.31561	1.1155	8.16057	0.0340291	0.39029
HS3ST5	-13.1958	0.6179	-8.15371	0.0340938	0.390703
SCAMP5	8.39633	0.97023	8.14637	0.0341632	0.39117
LAMTOR2	-6.30328	-1.2916	8.14132	0.034211	0.391389
PTK2	3.75402	2.1678	8.13796	0.0342428	0.391424
ZBTB11	3.88037	2.0941	8.12589	0.0343575	0.391756
GGA2	8.64794	0.93942	8.12405	0.0343751	0.391756
AGTR1	9.38523	0.86553	8.1232	0.0343832	0.391756
DNAJC13	-6.38375	-1.2721	8.12077	0.0344063	0.391756
HCFC2	6.012	1.3506	8.11981	0.0344155	0.391756
EMC4	4.68298	1.7329	8.11514	0.0344601	0.391936
CDC42SE1	-3.63702	2.229	-8.10691	0.0345387	0.392273
TRIM2	7.4765	-1.0842	-8.10602	0.0345472	0.392273
RPL26	-5.36443	-1.5103	8.1019	0.0345868	0.392396
MLLT10	2.01976	4.0067	8.09256	0.0346763	0.393085
POGZ	3.85149	2.0953	8.07003	0.0348937	0.395221
PPP1R21	-6.76186	1.1923	-8.06217	0.0349698	0.39529
PAK1	12.542	0.64271	8.06086	0.0349826	0.39529
TERF1	-5.00243	1.6113	-8.06042	0.0349868	0.39529
MICU2	5.11998	1.573	8.05372	0.0350519	0.395697
GDPD5	-11.4181	0.70464	-8.04564	0.0351305	0.395953
PTRHD1	-8.69222	0.92526	-8.04257	0.0351605	0.395953
CRTAC1	3.1278	2.5703	8.03937	0.0351917	0.395953
FBXL16	2.06245	3.8964	8.03612	0.0352235	0.395953
C6orf89	4.67882	1.717	8.03353	0.0352487	0.395953
HS2ST1	5.58352	1.4382	8.03021	0.0352812	0.395953
RSRC1	2.79376	2.8743	8.0301	0.0352823	0.395953
RPN1	5.04754	1.5904	8.0276	0.0353068	0.395953
SQLE	15.1848	-0.5277	-8.01303	0.0354499	0.397231
NUDT8	-6.87053	1.1614	-7.97944	0.035782	0.400623
SLC6A17	6.34435	-1.2562	-7.96978	0.0358781	0.40137
CEP350	7.55075	1.0529	7.95018	0.0360739	0.402919
PROKR2	14.6536	-0.54253	-7.95	0.0360757	0.402919
NMRAL1	-3.53736	2.2454	-7.94278	0.0361481	0.403103
TNFRSF1A	11.3659	-0.6988	-7.94247	0.0361512	0.403103
SYT14	7.85794	1.0101	7.93731	0.0362031	0.403352
TSPAN13	-8.787	0.90224	-7.92798	0.036297	0.403921
NELL2	11.676	0.67886	7.92636	0.0363135	0.403921
PLCXD3	18.3306	-0.43122	-7.90452	0.0365345	0.405613
SLC26A5	4.60855	-1.7149	-7.9032	0.0365479	0.405613
PHF3	4.89935	-1.6126	-7.90069	0.0365734	0.405613
RPS13	-5.93524	1.3307	-7.89803	0.0366005	0.405613
ZC3H15	-10.4136	-0.7583	7.89665	0.0366145	0.405613
PIN1	-11.4172	-0.69139	7.89375	0.0366441	0.405613
EPSTI1	-4.40636	1.7892	-7.88385	0.036745	0.406401
CYFIP2	12.045	0.65402	7.87766	0.0368083	0.406509
DERL3	7.64244	1.0307	7.87706	0.0368145	0.406509
HSBP1L1	-10.813	0.72732	-7.86454	0.0369429	0.407282
FTH1	10.181	0.77205	7.8602	0.0369875	0.407282
PRDX6	-10.2787	-0.76469	7.86001	0.0369895	0.407282
SEMA3F	-1.65797	4.7399	-7.85861	0.0370039	0.407282
CEP170	4.11543	1.9062	7.84484	0.037146	0.408224
ARID5B	-5.96877	-1.3138	7.84177	0.0371776	0.408224
ATP1A1	7.37965	1.0626	7.84161	0.0371793	0.408224
FEM1C	5.81169	-1.3462	-7.8237	0.0373651	0.409933
PMEPA1	7.65427	1.0217	7.82036	0.0373998	0.409984
KIF13A	6.00258	1.3013	7.81116	0.0374957	0.410215
PPP1R9A	9.30325	0.83919	7.80719	0.0375371	0.410215
ZFAND5	8.77826	0.8892	7.80563	0.0375535	0.410215
VPS41	3.85728	2.023	7.80328	0.037578	0.410215
RNF41	5.12965	1.5208	7.80118	0.0376	0.410215
TPM3	3.84557	2.0281	7.7992	0.0376207	0.410215
SUN1	3.70872	2.1024	7.7972	0.0376416	0.410215
SKIDA1	-3.80747	2.0463	-7.79123	0.0377043	0.410215
CEP70	3.07706	2.5313	7.78896	0.0377281	0.410215
PRSS53	2.41277	3.2271	7.78625	0.0377566	0.410215
KIAA1217	14.6007	-0.53326	-7.78594	0.0377599	0.410215
ZYX	-3.20908	2.4254	-7.78329	0.0377877	0.410215
NAB1	13.06	-0.59579	-7.781	0.0378119	0.410215
BTG1	8.47267	-0.91763	-7.77477	0.0378775	0.410601
NOP10	-8.61033	-0.90165	7.7635	0.0379966	0.411564
TMEM50B	-5.65448	1.3723	-7.75965	0.0380374	0.411679
SLC7A7	-10.1457	-0.76397	7.751	0.0381292	0.412292
EHHADH	5.24293	1.4778	7.748	0.038161	0.412292
TMEM126A	-5.63288	1.3751	-7.74577	0.0381847	0.412292
ATP6V1C1	4.11419	-1.8798	-7.73385	0.0383118	0.412555
PHF19	3.79538	2.0373	7.73233	0.038328	0.412555
CIITA	4.68568	1.6502	7.73232	0.0383281	0.412555
LLPH	-6.05069	1.2771	-7.72734	0.0383813	0.412555
CHST10	4.68517	1.6492	7.72679	0.0383873	0.412555
ISCU	10.6134	-0.72799	-7.72648	0.0383906	0.412555
SEMA3C	-4.0642	1.9001	-7.7224	0.0384343	0.412666
BAG4	5.35586	1.4413	7.7194	0.0384664	0.412666
ELMOD3	-7.02443	-1.0986	7.71704	0.0384917	0.412666
POLR2G	-3.73522	2.0645	-7.71137	0.0385526	0.412994
PFKP	3.47979	-2.2148	-7.70703	0.0385993	0.41317
COPS7B	-3.32994	2.313	-7.70216	0.0386517	0.413279
PSD4	6.1515	-1.2518	-7.70045	0.0386701	0.413279
CMTR1	4.03928	1.905	7.69482	0.0387309	0.41357
ABCB1	-5.03918	-1.5265	7.69231	0.038758	0.41357
PHF21A	1.96044	3.9204	7.68571	0.0388294	0.413835
RNF130	3.95085	1.945	7.68441	0.0388435	0.413835
MOXD1	5.57817	1.3744	7.66664	0.0390365	0.415254
ITGA3	-9.50323	-0.80673	7.66654	0.0390376	0.415254
PHACTR2	13.6929	0.55949	7.66103	0.0390975	0.415568
SNX3	-4.49688	1.7013	-7.65054	0.0392122	0.416461
ERICH2	3.95096	1.9344	7.64273	0.0392977	0.417045
RND3	6.76001	-1.1296	-7.6361	0.0393705	0.417492
AKAP5	-6.73055	-1.1334	7.62841	0.0394551	0.417779
MYCBP	-4.72971	-1.6128	7.62807	0.0394588	0.417779
MTPN	5.90778	1.2904	7.6234	0.0395103	0.418
MGAT1	6.19433	1.2301	7.61965	0.0395517	0.418063
RPS14	-5.28319	-1.4418	7.61731	0.0395776	0.418063
FAF2	-4.2664	1.7798	-7.59334	0.0398433	0.420544
KRT10	-9.32365	-0.81412	7.59057	0.0398741	0.420544
GABPB2	4.09298	1.8527	7.58307	0.0399578	0.420936
TXNRD1	8.5534	0.88626	7.58054	0.039986	0.420936
CPNE9	-7.37825	-1.0272	7.57894	0.0400039	0.420936
ZYG11B	3.65859	2.07	7.57328	0.0400671	0.42116
DNM3	-13.0854	0.57845	-7.56924	0.0401124	0.42116
UQCR11	-5.77615	-1.3099	7.56619	0.0401467	0.42116
HARS2	4.11039	1.8407	7.566	0.0401487	0.42116
RNASE4	8.96034	-0.84128	-7.53815	0.0404624	0.424124
MSRB2	-6.34464	1.1869	-7.53045	0.0405496	0.42439
GAPDHS	3.38902	2.2214	7.52837	0.0405732	0.42439
EFNA5	3.60555	2.0878	7.52767	0.0405811	0.42439
VIM	7.43433	1.0115	7.51982	0.0406702	0.424996
RSU1	-3.63622	2.0656	-7.51097	0.040771	0.425411
CCNJL	-5.0069	-1.5001	7.51085	0.0407723	0.425411
ECH1	-4.44195	1.6897	-7.50556	0.0408328	0.425716
JMJD1C	4.98287	1.5049	7.49872	0.0409109	0.426205
DPYSL5	-3.87735	1.933	-7.49492	0.0409544	0.426332
INPP5F	10.1418	-0.73823	-7.48702	0.0410451	0.426537
DAD1	-8.60627	-0.86987	7.48633	0.0410529	0.426537
UTP23	-3.44721	2.1691	-7.47734	0.0411563	0.426537
ENTPD3	13.1964	-0.56629	-7.47297	0.0412067	0.426537
NACC2	-14.4992	-0.51521	7.47012	0.0412396	0.426537
FSTL3	-4.95769	1.5063	-7.46777	0.0412666	0.426537
CYC1	-4.49222	1.6619	-7.46562	0.0412915	0.426537
CLDN4	-3.656	2.0401	-7.45861	0.0413726	0.426537
FOXO1	10.6366	-0.70103	-7.45655	0.0413964	0.426537
TMEM14A	-16.6341	-0.44806	7.45305	0.041437	0.426537
USP35	-2.70764	2.7522	-7.45196	0.0414496	0.426537
PDE3B	5.01986	-1.4839	-7.44897	0.0414844	0.426537
UBE2B	9.26692	0.80315	7.44273	0.0415569	0.426537
TAF2	4.3861	1.6967	7.44189	0.0415666	0.426537
AP2B1	5.04677	1.4745	7.44147	0.0415716	0.426537
SLC24A3	-3.67894	2.0224	-7.44028	0.0415853	0.426537
MAPK1IP1L	4.52724	1.6432	7.43917	0.0415983	0.426537
SYT4	13.5233	-0.54981	-7.43523	0.0416442	0.426537
SLC27A6	-7.3803	1.0074	-7.43492	0.0416479	0.426537
SERPINB2	7.64429	0.97209	7.43094	0.0416943	0.426537
SNED1	12.3553	0.60137	7.43008	0.0417043	0.426537
L3MBTL3	-4.27202	1.7388	-7.42819	0.0417264	0.426537
USP8	-2.98198	2.4909	-7.42781	0.0417308	0.426537
PMVK	8.38189	0.88583	7.42493	0.0417645	0.426537
LAMTOR5	-14.3953	-0.51566	7.42309	0.041786	0.426537
SERPINE2	8.81309	0.84223	7.42265	0.0417911	0.426537
TVP23A	3.16477	2.3441	7.41853	0.0418394	0.426537
SGK1	-4.64066	1.5984	-7.41764	0.0418499	0.426537
KLC1	4.46752	1.6595	7.41386	0.0418942	0.42667
RPH3A	-17.0322	0.43506	-7.41001	0.0419394	0.426811
ZNF25	4.03815	1.8338	7.40517	0.0419962	0.426914
RAB3C	7.36112	1.0058	7.40382	0.0420121	0.426914
LARP6	6.26151	1.1815	7.39797	0.042081	0.427296
MSI2	-3.79749	1.9454	-7.38764	0.0422029	0.427426
CYTH3	3.79891	1.9445	7.38698	0.0422107	0.427426
MON1A	-1.71702	4.3022	-7.38695	0.0422112	0.427426
KATNA1	1.78853	4.1298	7.38627	0.0422192	0.427426
NAA38	-13.1068	-0.56318	7.38148	0.0422758	0.427682
WBP4	-3.32194	-2.2192	7.37205	0.0423877	0.4279
DESI1	4.5837	1.608	7.37058	0.0424052	0.4279
PSMB10	9.13892	0.80642	7.36981	0.0424143	0.4279
CDADC1	11.2016	-0.65786	-7.36909	0.0424228	0.4279
PEG10	8.69601	-0.84658	-7.36187	0.0425089	0.42845
MDN1	5.90625	-1.2459	-7.3586	0.0425478	0.428526
IQCA1	-6.18074	-1.1901	7.3557	0.0425824	0.428558
PITPNC1	-18.0317	0.4077	-7.35151	0.0426324	0.428576
MPDZ	5.55858	1.3221	7.349	0.0426625	0.428576
RAB3GAP2	6.51677	-1.1275	-7.34766	0.0426785	0.428576
FAT3	-3.57986	2.0513	-7.34337	0.0427298	0.428776
ARHGEF7	6.56586	-1.1178	-7.33932	0.0427784	0.428948
ZFAND2B	-3.94347	-1.8591	7.3313	0.0428747	0.429575
VPS13C	9.36106	0.78291	7.32887	0.0429039	0.429575
CDS1	14.9986	0.48788	7.31751	0.0430408	0.430629
ITIH5	-2.4328	3.0067	-7.31471	0.0430747	0.430652
TTL	7.6993	0.94944	7.31003	0.0431313	0.430902
RNF157	-7.70099	-0.94877	7.30647	0.0431743	0.430923
EFCAB5	2.80112	2.6069	7.30224	0.0432256	0.430923
PAIP1	-5.13158	1.4225	-7.29967	0.0432568	0.430923
AACS	3.97827	1.8348	7.29932	0.043261	0.430923
RHBDL3	5.57088	1.3098	7.29674	0.0432924	0.430923
SCRN1	10.0194	-0.72801	-7.29421	0.043323	0.430923
ARHGAP17	-4.12041	1.7696	-7.29147	0.0433564	0.430941
BCL10	-4.76522	1.5292	-7.28697	0.0434111	0.431171
EID2	4.75415	-1.5321	-7.28383	0.0434494	0.431237
ARFIP1	5.66335	1.2849	7.27684	0.0435347	0.431658
STX8	-10.249	0.70984	-7.27517	0.0435552	0.431658
RIMKLB	4.64335	-1.566	-7.27148	0.0436003	0.431792
WSB2	10.3139	0.70471	7.26829	0.0436393	0.431865
CYP27A1	3.83789	1.8923	7.26243	0.0437112	0.432079
MAPK10	9.99541	-0.72634	-7.26007	0.0437403	0.432079
ZNF367	2.19133	3.3125	7.25878	0.043756	0.432079
UQCC2	-4.76336	1.5231	-7.25508	0.0438015	0.432215
CNRIP1	11.019	-0.65807	-7.25129	0.0438481	0.432313
MRPL55	-10.1379	0.71505	-7.24912	0.0438749	0.432313
NUCKS1	7.29271	0.99336	7.24428	0.0439345	0.43249
RAB21	4.93158	-1.4686	-7.24252	0.0439563	0.43249
SOCS1	4.10246	1.7645	7.23879	0.0440023	0.432631
KCNJ5	-4.97138	1.4555	-7.23584	0.0440388	0.432678
ONECUT2	-8.33542	0.86772	-7.23281	0.0440763	0.432727
PPP6C	-2.24949	3.2142	-7.23031	0.0441073	0.432727
DLGAP4	-2.52544	2.8611	-7.22554	0.0441664	0.432996
PACSIN1	-2.20982	3.2682	-7.22214	0.0442086	0.43309
IGSF3	-12.9442	0.55775	-7.21966	0.0442395	0.43309
SH3GL3	14.4122	-0.50072	-7.21646	0.0442792	0.433167
EPB41L1	5.9667	1.2088	7.21255	0.0443279	0.433333
MAGI3	-7.39432	-0.97362	7.19926	0.0444938	0.434426
ST6GALNAC3	-2.3415	3.0743	-7.19848	0.0445034	0.434426
KCTD6	8.15747	0.88209	7.19563	0.0445392	0.434464
ANKRD16	-6.71236	1.0712	-7.19028	0.0446062	0.434707
RPGRIP1L	6.40234	1.1228	7.18855	0.0446278	0.434707
ANO7	-5.73763	1.2519	-7.18294	0.0446983	0.435082
RAB7A	-3.97985	1.8033	-7.17687	0.0447746	0.435122
PRCD	4.18735	1.7133	7.17419	0.0448083	0.435122
ATP6V0E2	11.1834	-0.64094	-7.16792	0.0448874	0.435122
IL31RA	-10.1632	-0.70517	7.16677	0.0449019	0.435122
GALT	5.9956	-1.1951	-7.16534	0.04492	0.435122
GPR45	7.29428	-0.9821	-7.16371	0.0449406	0.435122
POFUT1	1.79874	3.9826	7.16366	0.0449412	0.435122
COIL	-5.33004	1.3435	-7.16092	0.0449759	0.435122
CSPP1	6.44533	1.1104	7.1569	0.0450268	0.435122
PTGR1	6.94859	-1.0293	-7.15219	0.0450865	0.435122
SEMA5B	-5.06002	-1.4131	7.15032	0.0451102	0.435122
MCM4	8.93195	0.80039	7.14904	0.0451263	0.435122
DGKD	6.5637	1.0884	7.14393	0.0451913	0.435122
DPY19L3	4.35096	1.641	7.13992	0.0452423	0.435122
EML6	9.52854	-0.74897	-7.13659	0.0452847	0.435122
VWA7	6.19676	-1.1515	-7.13557	0.0452977	0.435122
ACOT6	-6.27304	1.1374	-7.13495	0.0453056	0.435122
SP4	2.47091	2.8875	7.13475	0.0453082	0.435122
SYNGR1	7.74895	-0.92025	-7.13097	0.0453563	0.435122
RABEPK	2.40445	2.9657	7.13086	0.0453577	0.435122
FZD8	-3.28892	2.1678	-7.12971	0.0453724	0.435122
ADM	-7.60791	0.93625	-7.12291	0.0454594	0.43565
PIP4K2A	-5.59806	1.2713	-7.11681	0.0455374	0.436091
HDDC2	-8.73728	-0.81423	7.11416	0.0455714	0.436111
CTDSPL	-4.8191	1.4752	-7.10914	0.0456359	0.436231
KCNJ6	-2.81875	2.5217	-7.10805	0.0456498	0.436231
UBXN4	-5.47185	1.2982	-7.10355	0.0457077	0.436231
FBXO41	-2.10904	3.3676	-7.10241	0.0457223	0.436231
RPL36	-3.07095	-2.3122	7.10066	0.0457449	0.436231
MRPL13	-4.91058	1.4455	-7.09825	0.0457759	0.436231
ERLIN1	6.57109	-1.0793	-7.09218	0.0458542	0.436297
DDR2	7.22753	-0.98098	-7.09006	0.0458816	0.436297
BCAS2	-5.23796	1.3534	-7.08906	0.0458946	0.436297
SORT1	2.56251	2.7651	7.08559	0.0459393	0.436297
SOS1	7.11942	0.99521	7.08532	0.0459428	0.436297
WDR55	-3.8486	1.8392	-7.07835	0.0460332	0.436633
RPL13	-3.01266	2.3493	-7.07765	0.0460422	0.436633
ASTN1	-9.87092	0.71669	-7.07439	0.0460844	0.436729
HACE1	4.77411	1.481	7.07046	0.0461355	0.436909
SH3BP4	8.7983	0.80294	7.06451	0.0462129	0.437339
AP3M2	11.3461	-0.62201	-7.05741	0.0463054	0.437911
TSPAN18	6.71378	-1.0502	-7.05081	0.0463916	0.438138
HLTF	4.97155	1.4182	7.05065	0.0463937	0.438138
THYN1	-4.06529	1.7333	-7.04637	0.0464496	0.438362
SRSF2	5.13163	1.3722	7.04162	0.0465118	0.438646
INSM2	7.4062	-0.95043	-7.03907	0.0465453	0.438658
STARD13	-4.95824	1.4174	-7.02781	0.0466933	0.439749
SLC25A28	4.704	1.493	7.02308	0.0467556	0.440032
RABL6	2.29571	3.057	7.018	0.0468225	0.440351
ARF5	-6.33943	-1.1066	7.01521	0.0468594	0.440351
MSANTD1	-2.77566	2.5249	-7.00825	0.0469514	0.440351
JUND	7.79271	0.8991	7.00643	0.0469755	0.440351
NUBP1	-4.44401	1.5761	-7.0042	0.047005	0.440351
WDR20	-2.78389	2.5156	-7.00316	0.0470188	0.440351
RIF1	7.27871	0.96213	7.00307	0.04702	0.440351
SIRT1	3.19635	2.1903	7.00098	0.0470478	0.440351
SNRPN	-8.56268	-0.81677	6.99374	0.0471439	0.440755
ZNF644	2.52865	2.7654	6.99274	0.0471572	0.440755
PIM3	3.43156	-2.0366	-6.98871	0.0472108	0.440755
IFT74	7.27033	0.96101	6.98686	0.0472355	0.440755
GRM7	-4.49348	-1.5546	6.98557	0.0472526	0.440755
MFAP1	-3.09406	2.2568	-6.98268	0.0472912	0.440814
FBXW4	-3.00579	2.3214	-6.97765	0.0473583	0.441137
ATP2B4	17.7722	-0.39199	-6.96654	0.047507	0.441324
KRAS	4.09641	1.7005	6.96595	0.0475149	0.441324
JAM2	-4.3012	1.6174	-6.95676	0.0476382	0.441324
RHD	-3.75231	-1.8532	6.95378	0.0476784	0.441324
FNTA	-3.34191	2.0805	-6.95285	0.0476908	0.441324
CACNB4	-5.64209	1.2322	-6.95218	0.0476999	0.441324
PITPNM2	-11.8793	0.5851	-6.95057	0.0477216	0.441324
STXBP5	-10.566	-0.65776	6.94989	0.0477308	0.441324
AHSA1	-3.68805	1.8843	-6.94938	0.0477375	0.441324
ITPR2	3.09839	2.2429	6.94937	0.0477377	0.441324
PPP1R9B	-5.54915	1.2521	-6.94809	0.0477549	0.441324
AMIGO3	-1.88493	3.6852	-6.94633	0.0477787	0.441324
TMEM128	-4.28772	1.6197	-6.94482	0.047799	0.441324
SMPD2	2.98246	2.3254	6.93541	0.0479262	0.442127
HSD17B7	-8.12846	-0.85288	6.9326	0.0479643	0.442127
SCRT2	-6.73504	-1.0289	6.92968	0.0480037	0.442127
RADIL	6.41244	-1.08	-6.92543	0.0480614	0.442127
PIAS1	7.8952	-0.87705	-6.92449	0.0480742	0.442127
NCK2	8.75317	-0.79103	-6.92402	0.0480806	0.442127
RARRES2	-6.03549	-1.1462	6.91788	0.048164	0.442297
CCDC82	4.74343	1.4584	6.91781	0.0481649	0.442297
BRCA1	-2.61406	2.6455	-6.91551	0.0481963	0.442297
MRPS7	-2.58611	2.6706	-6.90645	0.0483197	0.443131
CDKN2D	-4.53728	1.5207	-6.89984	0.0484101	0.443628
RAP1A	-3.18646	2.1647	-6.89772	0.048439	0.443628
SLC2A13	16.1157	-0.42715	-6.88384	0.0486293	0.444732
ZGPAT	-3.08095	2.2336	-6.8816	0.0486601	0.444732
DEAF1	6.91906	0.99404	6.87782	0.0487121	0.444732
IL6ST	9.74351	0.7054	6.87307	0.0487775	0.444732
IFIH1	4.59832	-1.4944	-6.87173	0.048796	0.444732
TIMP4	7.46056	-0.92087	-6.8702	0.0488171	0.444732
NOP14	-1.64157	4.1851	-6.87013	0.0488181	0.444732
TXNL1	-7.89098	0.87061	-6.86996	0.0488204	0.444732
WDR7	4.7114	1.4569	6.86405	0.0489021	0.445179
TRPC3	-10.9414	-0.62686	6.85871	0.0489759	0.445319
NKAIN3	-10.7913	0.63543	-6.8571	0.0489981	0.445319
CNIH1	10.3562	0.66125	6.84807	0.0491235	0.445319
SERPINB1	-9.70425	-0.70566	6.8479	0.0491258	0.445319
GPD1L	5.59106	-1.2244	-6.8457	0.0491564	0.445319
TMEM176B	16.596	0.41214	6.83986	0.0492376	0.445319
SLC2A3	5.93458	1.1524	6.83901	0.0492495	0.445319
PRKAR2A	7.35954	0.92833	6.83208	0.0493461	0.445319
LAMTOR4	-5.88581	-1.1606	6.83107	0.0493601	0.445319
SLC25A30	6.51121	-1.0491	-6.83091	0.0493624	0.445319
WASL	-3.50519	1.9486	-6.83022	0.0493721	0.445319
EEPD1	-3.03045	2.2533	-6.82851	0.049396	0.445319
MTUS1	-10.174	0.67097	-6.82647	0.0494245	0.445319
SOD2	6.44526	-1.0591	-6.82618	0.0494286	0.445319
TMEM18	-6.92747	0.98519	-6.82487	0.0494468	0.445319
DCAF5	5.29142	1.2896	6.82382	0.0494615	0.445319
TRAPPC4	-8.34039	-0.81807	6.82302	0.0494727	0.445319
IQSEC1	6.19619	1.1004	6.81829	0.0495389	0.445622
RET	-14.7407	0.46233	-6.81506	0.0495842	0.445735
NKX3-1	5.81903	1.1703	6.81002	0.049655	0.445812
SMAD4	5.52788	1.2319	6.80979	0.0496582	0.445812
FOSB	3.71589	1.8311	6.80416	0.0497374	0.445825
HACD2	2.11759	3.2131	6.80404	0.0497391	0.445825
GOT1	7.47247	0.91037	6.80271	0.0497577	0.445825
WDR83OS	-12.9648	-0.52391	6.79236	0.0499037	0.446351
AASDHPPT	5.1105	-1.3283	-6.78827	0.0499615	0.446351
GRB10	15.1399	-0.44817	-6.78525	0.0500043	0.446351
MNS1	5.58874	-1.2135	-6.78194	0.0500512	0.446351
TOP2B	8.43043	-0.80416	-6.77942	0.0500869	0.446351
CYP7B1	3.80776	-1.78	-6.77782	0.0501096	0.446351
BRI3BP	5.73941	1.1804	6.7748	0.0501524	0.446351
CCDC186	5.19216	-1.3048	-6.77473	0.0501534	0.446351
TGFBRAP1	4.73417	1.4301	6.77034	0.0502157	0.446351
THEM4	-8.00161	0.84604	-6.76968	0.0502251	0.446351
SFXN2	4.62812	1.4624	6.76816	0.0502467	0.446351
LRRC57	-8.59423	-0.78727	6.76598	0.0502778	0.446351
BRD8	6.99486	0.96718	6.76529	0.0502876	0.446351
GPR108	-4.20054	1.6105	-6.76497	0.0502921	0.446351
PCSK2	-10.3245	0.65501	-6.76267	0.050325	0.446351
PTPN1	-5.72645	1.1805	-6.76007	0.0503619	0.446351
CLDN11	5.04652	1.3394	6.75931	0.0503728	0.446351
CTSH	-2.99475	2.2552	-6.75376	0.0504521	0.44671
RDH5	4.00207	1.6871	6.75189	0.0504789	0.44671
MAVS	5.17587	1.3034	6.74622	0.0505599	0.446797
BLOC1S6	7.4031	0.91119	6.74563	0.0505684	0.446797
NFASC	10.4289	0.64648	6.7421	0.050619	0.446797
PDXK	2.84727	2.3679	6.74205	0.0506197	0.446797
MYL12A	-12.0102	-0.56102	6.73796	0.0506784	0.446891
LIMS2	5.69318	1.1833	6.73674	0.0506959	0.446891
MPP6	6.30352	1.068	6.73216	0.0507617	0.447182
APLP1	12.2732	-0.54792	-6.72472	0.0508688	0.447376
CXXC4	7.05938	-0.95239	-6.72328	0.0508895	0.447376
TSN	3.43319	1.958	6.72219	0.0509053	0.447376
TEX29	-2.09092	3.2143	-6.72085	0.0509247	0.447376
NOP58	4.73471	1.4187	6.71713	0.0509784	0.447376
STRADA	4.59752	1.461	6.71697	0.0509806	0.447376
B4GAT1	12.7887	-0.5244	-6.70638	0.0511339	0.447509
KCNJ9	2.93759	2.2816	6.70239	0.0511917	0.447509
TRIM44	6.36302	1.0524	6.69644	0.0512782	0.447509
PPIG	3.43052	1.952	6.69637	0.0512792	0.447509
SEMA6D	-3.81613	1.7532	-6.69044	0.0513655	0.447509
IFT20	-2.62474	-2.5483	6.68861	0.0513921	0.447509
PDP2	2.83491	2.3592	6.68813	0.0513992	0.447509
UQCRQ	-10.7572	0.62157	-6.68636	0.051425	0.447509
OSBPL8	-8.09112	-0.82618	6.68472	0.0514488	0.447509
CCSAP	9.07741	0.73628	6.68352	0.0514665	0.447509
AGPAT3	-12.2257	0.54649	-6.68121	0.0515001	0.447509
NPEPPS	6.1478	-1.0866	-6.6802	0.0515149	0.447509
RRM1	7.77962	0.85865	6.67997	0.0515182	0.447509
HOXB9	5.48811	1.2168	6.67794	0.0515479	0.447509
PSMD11	-1.88381	3.5441	-6.6764	0.0515704	0.447509
ULK1	3.35569	-1.9891	-6.6748	0.0515938	0.447509
NHLRC2	3.27879	2.0354	6.67364	0.0516108	0.447509
KAZN	4.31731	1.5456	6.67283	0.0516226	0.447509
TOB1	6.84863	0.97402	6.6707	0.0516538	0.447509
GAP43	5.32767	1.2516	6.66811	0.0516919	0.447509
SLITRK1	-6.98431	0.9547	-6.66792	0.0516947	0.447509
SUMF1	4.13545	1.612	6.66635	0.0517177	0.447509
MET	3.75476	1.7743	6.66207	0.0517804	0.447768
NOXRED1	3.09521	2.1511	6.6581	0.0518388	0.447988
GALNT7	7.37543	-0.90225	-6.65449	0.051892	0.448063
RGS17	-10.7255	0.6203	-6.65305	0.0519131	0.448063
ST3GAL6	-5.18259	-1.2824	6.64615	0.0520149	0.448272
PRMT2	10.9834	-0.60494	-6.6443	0.0520421	0.448272
SKIL	4.71254	1.4097	6.64327	0.0520574	0.448272
MRPL50	-6.81168	0.97436	-6.63703	0.0521497	0.448272
APC	9.67057	-0.6862	-6.63595	0.0521657	0.448272
ALDH1A2	-5.1192	-1.296	6.63448	0.0521874	0.448272
XRCC6	5.69289	1.165	6.63221	0.052221	0.448272
PLXDC2	8.0062	0.82819	6.63066	0.0522441	0.448272
AKR1B1	-5.24245	-1.2642	6.6275	0.0522909	0.448272
CGNL1	10.3769	0.63858	6.62647	0.0523062	0.448272
PTPRT	14.1813	0.46717	6.62506	0.0523271	0.448272
FBXO10	3.24806	2.0396	6.62475	0.0523318	0.448272
ARHGAP20	-8.73069	-0.75853	6.62249	0.0523654	0.448278
SMCO3	7.78913	0.84934	6.61562	0.0524677	0.448452
MYDGF	-3.28218	2.0152	-6.61425	0.0524881	0.448452
PER1	3.70619	1.7845	6.61369	0.0524963	0.448452
TXNDC16	3.0958	2.1358	6.61202	0.0525213	0.448452
PANK3	5.9209	1.1164	6.61009	0.0525501	0.448452
BSPRY	7.44823	-0.88659	-6.60353	0.0526481	0.448512
GPC1	4.44498	-1.4856	-6.60346	0.0526492	0.448512
AP1B1	3.07618	2.1465	6.60301	0.0526558	0.448512
NMNAT2	6.58497	-1.0022	-6.59946	0.052709	0.448684
OARD1	3.27898	2.0115	6.59567	0.0527658	0.448888
LRP8	8.03944	-0.81867	-6.58165	0.0529763	0.450193
ZSCAN29	-4.14691	1.5862	-6.57783	0.0530338	0.450193
EMC10	7.46004	0.88161	6.57685	0.0530486	0.450193
STRN4	4.07957	1.6121	6.57667	0.0530512	0.450193
FAM219A	2.40829	2.7279	6.56956	0.0531586	0.450715
GRK5	-4.69259	-1.3997	6.56822	0.0531789	0.450715
SEMA5A	3.84687	-1.705	-6.55891	0.0533198	0.451435
FBXO9	6.12232	-1.0712	-6.55823	0.05333	0.451435
SPSB1	-4.02607	-1.6281	6.55484	0.0533815	0.451534
TRHDE	3.14312	2.0849	6.5531	0.0534079	0.451534
NELFB	3.78851	1.7277	6.54542	0.0535247	0.452241
ERCC6L2	4.60907	1.4184	6.53751	0.0536452	0.452978
PDZK1	12.2145	-0.53492	-6.5338	0.0537018	0.453175
WNT11	4.00173	-1.6309	-6.52643	0.0538145	0.453832
TAX1BP1	-9.56994	0.68156	-6.52249	0.0538748	0.453832
DTWD1	5.93332	1.0986	6.51834	0.0539384	0.453832
FBXL17	4.56402	1.428	6.51743	0.0539524	0.453832
PNPLA3	4.66771	1.3961	6.51659	0.0539653	0.453832
DAAM1	-10.2613	-0.63497	6.5156	0.0539805	0.453832
TTC9C	-2.87648	2.2644	-6.51351	0.0540126	0.453832
TMEM131	-2.78637	2.334	-6.50339	0.0541683	0.454833
C3orf14	-7.23009	0.89922	-6.50144	0.0541984	0.454833
ZBTB47	1.7541	3.7051	6.49911	0.0542344	0.454855
DAB1	-6.13189	1.0582	-6.48877	0.0543942	0.455915
IKZF2	5.46368	1.1866	6.4832	0.0544805	0.45609
SDF2L1	-3.972	-1.6322	6.4831	0.054482	0.45609
NISCH	6.85012	0.94599	6.48015	0.0545278	0.456139
PPP1R11	-6.43053	1.0073	-6.47748	0.0545693	0.456139
ASF1A	-8.84035	0.73258	-6.47626	0.0545882	0.456139
PDP1	6.35749	1.018	6.47192	0.0546557	0.456259
PHB2	-3.38723	-1.9095	6.46792	0.054718	0.456259
CTTNBP2	5.17617	-1.2489	-6.46452	0.0547709	0.456259
USP4	-3.30036	1.9576	-6.46078	0.0548293	0.456259
KIF21A	7.00383	-0.92231	-6.4597	0.0548462	0.456259
RABL3	-3.04444	-2.1217	6.45938	0.0548512	0.456259
BACH1	4.6964	1.3749	6.45708	0.0548871	0.456259
MYCBP2	12.7212	-0.5075	-6.45601	0.0549039	0.456259
SHC3	5.93725	-1.0862	-6.44904	0.055013	0.456259
DIXDC1	-5.17145	-1.2463	6.44517	0.0550736	0.456259
ZBTB41	5.60633	1.1496	6.44504	0.0550757	0.456259
PPP1R13B	1.43346	4.4934	6.44113	0.0551371	0.456259
AP2M1	6.77283	0.95077	6.4394	0.0551642	0.456259
FUS	4.26849	1.5071	6.43305	0.0552642	0.456259
TIMP2	10.2654	-0.6266	-6.4323	0.055276	0.456259
HEXIM1	4.54732	1.4144	6.43173	0.0552849	0.456259
IPO5	4.73306	-1.3587	-6.43081	0.0552994	0.456259
SNRPE	-5.90961	1.0879	-6.42907	0.0553269	0.456259
SUSD6	10.3045	-0.62391	-6.42905	0.0553272	0.456259
SLC16A10	-6.91407	-0.9298	6.4287	0.0553327	0.456259
CORO2B	16.7914	-0.38271	-6.42623	0.0553717	0.456259
SPNS2	-5.4097	1.1877	-6.4251	0.0553894	0.456259
SUOX	2.42637	2.6455	6.41895	0.0554866	0.456259
HDAC5	3.45269	1.8589	6.41821	0.0554984	0.456259
SAMD14	-8.28382	0.77468	-6.41731	0.0555126	0.456259
ZMIZ2	2.60209	2.4661	6.41701	0.0555174	0.456259
FERMT2	-10.8607	0.59074	-6.41584	0.0555358	0.456259
NCBP2	-5.59096	1.1475	-6.41562	0.0555393	0.456259
PDE8B	4.41455	1.4465	6.38564	0.056016	0.459783
PRPF19	4.37889	-1.458	-6.38442	0.0560357	0.459783
BCHE	16.4859	0.38655	6.37263	0.0562244	0.460076
KANSL1	2.39663	2.659	6.37263	0.0562244	0.460076
MTX2	-8.66557	-0.73537	6.3724	0.0562281	0.460076
CDH4	4.6707	1.3637	6.36943	0.0562758	0.460076
THAP4	-5.6111	-1.1349	6.36804	0.0562981	0.460076
PLXNB1	5.60811	-1.1355	-6.36801	0.0562985	0.460076
TMEM74	7.35754	0.86536	6.36692	0.056316	0.460076
TSTD1	-4.68786	1.3572	-6.36237	0.0563893	0.460076
ATP9A	10.9277	0.58215	6.36158	0.0564019	0.460076
MED6	-3.79974	-1.6741	6.36115	0.0564088	0.460076
THAP2	3.6401	1.7458	6.35489	0.0565097	0.460623
PIGQ	4.01865	1.5801	6.34987	0.0565907	0.460778
DAG1	2.26852	2.7984	6.34822	0.0566173	0.460778
PRRT1	5.63515	1.1264	6.34743	0.05663	0.460778
NOS1AP	7.91796	-0.80089	-6.34141	0.0567275	0.461296
FRMD6	8.07868	0.78454	6.33805	0.0567819	0.461423
ENTPD7	3.08936	2.051	6.33627	0.0568108	0.461423
ARFGEF3	-6.50607	0.97194	-6.32351	0.0570182	0.462095
HIVEP1	-3.4647	1.8251	-6.32343	0.0570195	0.462095
LMOD1	2.47332	2.5564	6.32279	0.0570299	0.462095
PLEKHA7	-5.55201	1.1384	-6.32041	0.0570686	0.462095
CDC16	4.00987	1.5761	6.31996	0.057076	0.462095
AKIRIN2	-2.74619	2.3001	-6.31652	0.0571321	0.462095
TTC5	-2.98905	2.1128	-6.31526	0.0571526	0.462095
TMEFF2	-2.42947	2.5987	-6.31347	0.0571818	0.462095
PIH1D1	2.49617	2.5281	6.31058	0.0572291	0.462095
R3HCC1L	1.80508	3.4959	6.31037	0.0572325	0.462095
DEFB124	-1.91693	3.2887	-6.30421	0.0573332	0.462635
RALGAPA1	3.01946	2.0828	6.28894	0.057584	0.464384
IER3	3.09535	2.031	6.28666	0.0576215	0.464412
UBP1	2.48259	2.531	6.28344	0.0576745	0.464564
RANBP17	1.55276	4.0452	6.28122	0.0577111	0.464585
CCDC36	-2.35604	2.6647	-6.27813	0.0577621	0.464721
C19orf53	-3.95084	1.5879	-6.27355	0.0578379	0.464806
AP1G1	1.7208	3.6456	6.27337	0.0578408	0.464806
QTRT1	2.56504	2.444	6.26895	0.057914	0.46512
CHD4	-5.55882	1.1273	-6.26645	0.0579553	0.465177
CYP4V2	-4.08432	1.5333	-6.26249	0.058021	0.465192
DPY30	-8.24407	0.75923	-6.25915	0.0580765	0.465192
ZFP36L2	1.50845	4.1479	6.25691	0.0581136	0.465192
TSPAN2	14.0788	0.44421	6.25396	0.0581626	0.465192
IFI44	10.2284	-0.61121	-6.25173	0.0581998	0.465192
GPR155	-9.5151	0.6569	-6.25047	0.0582207	0.465192
GART	3.38387	1.8467	6.249	0.0582452	0.465192
TULP3	2.68077	2.3296	6.24513	0.0583097	0.465192
FBXW2	5.58697	1.1176	6.244	0.0583286	0.465192
RIIAD1	5.60601	1.1137	6.24341	0.0583384	0.465192
COX8A	-7.048	-0.88559	6.24164	0.0583679	0.465192
CCNL1	4.62559	1.3488	6.23899	0.0584121	0.465192
DENND3	2.54187	2.4541	6.238	0.0584287	0.465192
NDC1	5.24505	-1.1886	-6.23426	0.0584912	0.465192
PSME4	-4.31225	1.4457	-6.23421	0.058492	0.465192
RPN2	6.40345	0.97347	6.23356	0.058503	0.465192
IGFLR1	-8.02744	-0.77619	6.23082	0.0585489	0.465287
THEM6	5.42306	-1.1483	-6.2273	0.0586079	0.465484
UBE2D2	7.20836	0.8625	6.21721	0.0587774	0.46628
MSH2	4.37747	1.4201	6.21644	0.0587902	0.46628
OPRM1	9.99619	0.62176	6.21523	0.0588107	0.46628
HPS3	3.88217	1.599	6.20759	0.0589394	0.466823
SSBP2	2.52362	2.4596	6.2071	0.0589477	0.466823
OSBPL11	4.16897	1.4881	6.20384	0.0590026	0.466824
CCDC50	-3.31232	1.8723	-6.20166	0.0590394	0.466824
GINM1	-1.52121	4.0752	-6.19924	0.0590804	0.466824
PAN3	2.39795	2.584	6.19631	0.05913	0.466824
MRPL21	-8.70189	0.71181	-6.19409	0.0591675	0.466824
FTSJ3	4.22095	1.4674	6.19382	0.0591722	0.466824
CYB561D1	-2.93762	2.1073	-6.19044	0.0592294	0.466824
PKP2	-6.69732	0.92412	-6.18913	0.0592517	0.466824
PET100	-6.89771	-0.89699	6.18718	0.0592848	0.466824
DTD1	-4.32406	-1.4308	6.18686	0.0592902	0.466824
KCNMA1	-7.06933	-0.87458	6.1827	0.0593609	0.466877
PCGF5	-3.24401	1.9054	-6.18113	0.0593876	0.466877
ASF1B	5.06355	1.2202	6.17854	0.0594316	0.466877
FSD1L	8.36095	0.73896	6.17841	0.0594338	0.466877
SLCO5A1	6.62853	-0.93152	-6.17461	0.0594986	0.467117
LGI3	4.01498	1.5359	6.16661	0.0596351	0.467919
TCF20	7.28078	0.84569	6.15728	0.0597946	0.468151
SIX2	4.06292	-1.5151	-6.15573	0.0598212	0.468151
XPR1	-7.67626	0.80165	-6.15368	0.0598564	0.468151
ARHGAP29	-3.59526	-1.7116	6.15364	0.059857	0.468151
HS3ST3B1	-6.79819	-0.90516	6.15345	0.0598603	0.468151
CCAR2	2.54359	2.4186	6.15193	0.0598865	0.468151
FOS	7.58896	0.8105	6.15085	0.0599049	0.468151
LRRC49	-10.7131	0.57378	-6.14698	0.0599714	0.468402
OSBPL6	-13.3636	-0.45969	6.14311	0.060038	0.468455
HES2	-4.27459	1.437	-6.14259	0.0600469	0.468455
SPEG	11.7341	0.52327	6.14008	0.0600902	0.468525
BNC2	-13.0329	-0.47063	6.13366	0.0602009	0.469119
DDOST	-10.1602	-0.60339	6.13057	0.0602542	0.469187
LEO1	-4.05101	1.513	-6.12917	0.0602783	0.469187
NAB2	3.35487	1.8248	6.12197	0.0604029	0.469707
EPM2AIP1	3.20739	-1.9081	-6.12003	0.0604365	0.469707
GGA3	-2.25708	2.7105	-6.11782	0.0604749	0.469707
ADAM11	-5.99446	1.0205	-6.11735	0.060483	0.469707
ANKS1B	-13.1542	-0.46419	6.10607	0.060679	0.469986
OPN3	3.66026	1.6679	6.10494	0.0606986	0.469986
MTMR9	3.96692	1.5389	6.1047	0.0607028	0.469986
PITPNM1	-10.6446	-0.57343	6.10393	0.0607163	0.469986
PXK	5.94219	1.027	6.10263	0.0607388	0.469986
VASN	7.42942	0.82141	6.1026	0.0607393	0.469986
EMC2	-11.2697	0.54135	-6.10084	0.06077	0.469986
PHF5A	-4.56101	1.3373	-6.09943	0.0607945	0.469986
GRPEL2	-5.67727	1.0738	-6.09625	0.0608501	0.470149
GTF2B	-6.51332	-0.93401	6.08351	0.061073	0.4714
TAL2	-3.7317	1.6299	-6.0823	0.0610942	0.4714
GRB2	-2.75149	2.2101	-6.08107	0.0611157	0.4714
ZNF317	2.66594	2.2797	6.07755	0.0611774	0.471593
ALCAM	7.99459	-0.7599	-6.07509	0.0612207	0.471593
TRIM37	6.94634	-0.87438	-6.07374	0.0612445	0.471593
ATP2C1	2.02713	2.995	6.07125	0.0612882	0.471664
PTPN22	3.85323	-1.5743	-6.06614	0.0613781	0.472089
HNRNPAB	5.5243	1.0957	6.05297	0.0616107	0.47318
IKBIP	-5.30399	-1.1412	6.05291	0.0616117	0.47318
TMEM64	4.83558	1.2516	6.05221	0.0616241	0.47318
CYP2D6	3.33263	1.8147	6.04773	0.0617035	0.473392
EML1	-6.49865	0.93023	-6.04524	0.0617476	0.473392
SATB1	-5.52365	1.094	-6.04287	0.0617896	0.473392
YEATS2	6.55971	-0.92086	-6.04058	0.0618304	0.473392
ZDHHC14	-7.58933	-0.79585	6.03997	0.0618412	0.473392
CAPZA2	-4.543	1.329	-6.03764	0.0618825	0.473392
ZWINT	-5.72596	-1.0543	6.03688	0.0618961	0.473392
NRN1L	-4.39805	1.3722	-6.03501	0.0619294	0.473392
GRIN3A	11.9357	0.50537	6.03193	0.0619841	0.473544
ATP6V0D1	3.87651	1.5552	6.02875	0.0620409	0.473713
ESPN	-3.21304	1.8756	-6.02638	0.062083	0.47377
STAT6	7.98894	-0.75408	-6.0243	0.0621201	0.473788
GPR89A	4.07937	-1.4758	-6.02034	0.0621909	0.473934
RANBP1	-3.12758	1.9246	-6.01934	0.0622088	0.473934
P2RX5	-9.83943	-0.61059	6.00786	0.0624144	0.475038
DNMT1	2.08408	2.8803	6.00278	0.0625055	0.475038
TM2D3	-3.40944	1.76	-6.00061	0.0625445	0.475038
ENOX1	-2.03994	2.9387	-5.99476	0.0626498	0.475038
TUSC1	3.51063	1.7075	5.9944	0.0626564	0.475038
KHDRBS3	7.20723	0.83151	5.99289	0.0626836	0.475038
CALU	2.38234	2.5145	5.9904	0.0627285	0.475038
MRPL37	-11.2398	-0.53289	5.98958	0.0627431	0.475038
MRPL33	-7.12688	0.84033	-5.98893	0.0627549	0.475038
AGRN	7.61725	0.78601	5.98723	0.0627855	0.475038
SERP1	4.23754	-1.4126	-5.98595	0.0628087	0.475038
CACNA1B	7.71229	0.77605	5.98512	0.0628237	0.475038
GSG1L	-4.35307	1.3749	-5.98503	0.0628253	0.475038
SERHL2	1.94297	3.0799	5.98414	0.0628414	0.475038
MDH1B	5.10401	1.171	5.97679	0.0629743	0.475779
VSTM2B	-12.2489	-0.48733	5.96924	0.0631113	0.476549
KLHDC10	5.8444	-1.0208	-5.96596	0.0631708	0.476735
ZBTB38	4.60584	1.2944	5.9618	0.0632466	0.477043
PMP22	-4.59529	1.2968	-5.95917	0.0632945	0.47714
MEX3B	3.86638	-1.5385	-5.94843	0.0634904	0.477195
SPATA7	1.91549	3.1049	5.94739	0.0635093	0.477195
CCNT1	3.42827	1.7345	5.94633	0.0635288	0.477195
BTRC	4.08326	1.4562	5.94605	0.0635339	0.477195
WIPF1	9.75743	-0.60924	-5.94462	0.06356	0.477195
C8orf48	4.22473	-1.407	-5.9442	0.0635677	0.477195
AGTPBP1	6.9281	-0.85796	-5.94403	0.0635708	0.477195
PLS1	-9.73615	-0.61045	5.94343	0.0635817	0.477195
E2F5	4.7384	1.2526	5.93531	0.0637305	0.478049
PRC1	-1.70742	3.4741	-5.93176	0.0637957	0.478275
HOXB5	4.43316	1.3372	5.92802	0.0638645	0.478297
MGST3	-4.89933	-1.2096	5.92624	0.0638973	0.478297
UQCRB	-9.21083	0.64336	-5.92588	0.0639039	0.478297
SMARCAL1	-4.90949	1.2065	-5.9233	0.0639512	0.478389
TNFAIP8L1	-3.00445	1.9683	-5.91367	0.064129	0.479427
NDUFA9	-11.3288	0.52164	-5.90955	0.064205	0.479427
GMPPB	2.17532	2.7164	5.90904	0.0642144	0.479427
ADH7	-5.07793	-1.1635	5.90817	0.0642306	0.479427
RGS7	-12.0844	-0.48864	5.90491	0.064291	0.479585
THOC1	5.24964	-1.1245	-5.90322	0.0643222	0.479585
JUN	4.97543	-1.1855	-5.89838	0.064412	0.479993
ZNF622	-4.95655	-1.1893	5.89482	0.0644781	0.480222
UNC79	1.98214	2.9716	5.89013	0.0645652	0.480443
ACCS	2.78264	2.1163	5.88891	0.0645881	0.480443
BTBD9	5.80903	1.0134	5.88687	0.0646259	0.480443
DSCAM	5.55092	-1.0602	-5.88509	0.0646592	0.480443
ZNF536	10.5842	0.5558	5.8827	0.0647037	0.480443
OCEL1	3.37825	1.7406	5.88018	0.0647507	0.480443
BRWD1	4.72174	1.2453	5.87999	0.0647543	0.480443
EFNB2	1.9599	2.9985	5.87677	0.0648143	0.480627
TNFAIP8L3	2.02361	2.9018	5.8721	0.0649016	0.481013
DDAH1	9.11694	0.64342	5.86602	0.0650156	0.48154
ARID5A	4.70974	-1.2447	-5.86221	0.065087	0.48154
HIGD1A	6.63275	0.88323	5.85825	0.0651614	0.48154
ADIPOR2	7.55156	0.77563	5.85722	0.0651807	0.48154
FAM220A	4.23105	1.384	5.85578	0.0652078	0.48154
SDCBP	9.22669	-0.63442	-5.8536	0.0652488	0.48154
RIOK3	3.34765	1.7475	5.85001	0.0653164	0.48154
RGL1	-5.40925	1.0803	-5.84361	0.0654371	0.48154
PRDM15	2.81309	2.0771	5.84307	0.0654472	0.48154
MIF4GD	3.62305	1.6119	5.84	0.0655053	0.48154
ZMYND11	8.33509	0.70055	5.83915	0.0655214	0.48154
MST1R	1.61687	3.6111	5.83867	0.0655304	0.48154
JTB	2.04946	2.848	5.83685	0.0655648	0.48154
MYH14	3.61893	1.6128	5.83661	0.0655694	0.48154
PHYHIPL	2.50654	2.3282	5.83574	0.0655859	0.48154
RPF1	-2.65215	-2.2002	5.83526	0.0655948	0.48154
TRPS1	6.60681	-0.88272	-5.83196	0.0656573	0.48154
LYRM4	-8.95413	0.65087	-5.82797	0.065733	0.48154
SGSM3	5.45498	-1.0682	-5.82701	0.0657512	0.48154
SNTG1	9.19969	-0.63294	-5.82285	0.0658302	0.48154
UCP2	7.70475	-0.75519	-5.81855	0.065912	0.48154
CHD3	-3.9092	1.4884	-5.81846	0.0659137	0.48154
PPP1R12A	5.6854	1.0234	5.81843	0.0659142	0.48154
RHOT2	2.30699	2.5219	5.818	0.0659225	0.48154
DRAXIN	9.39091	0.61953	5.81795	0.0659233	0.48154
POGLUT1	-4.63623	1.2545	-5.81614	0.0659577	0.48154
BRD2	3.28539	1.7701	5.81548	0.0659705	0.48154
TCN2	3.8483	1.511	5.81478	0.0659837	0.48154
B4GALT1	4.68086	-1.2421	-5.81409	0.0659968	0.48154
NEURL1B	5.50855	1.0547	5.80987	0.0660774	0.481568
BRD9	3.68405	1.5767	5.80864	0.0661008	0.481568
SUSD5	4.18671	-1.3867	-5.80571	0.0661568	0.481568
PDIA3	-2.62276	2.2134	-5.80522	0.066166	0.481568
ALDH7A1	3.09829	1.8735	5.80464	0.0661772	0.481568
ADGRB3	-2.77639	2.0899	-5.80238	0.0662204	0.481626
CHD7	5.89888	0.98326	5.80013	0.0662634	0.481681
ZBTB24	-2.088	2.7766	-5.79754	0.066313	0.481696
CDH12	-2.49259	2.3249	-5.79502	0.0663612	0.481696
VSTM5	-4.93274	-1.1747	5.79449	0.0663714	0.481696
ATG16L1	-4.7476	-1.2198	5.79112	0.0664361	0.481909
LRPPRC	-9.31462	0.62143	-5.78838	0.0664886	0.482034
CALCA	13.32	0.43418	5.78329	0.0665864	0.482486
ITGB1BP1	-12.2583	-0.47136	5.77809	0.0666866	0.482848
SYN3	10.8867	0.53065	5.77702	0.0667072	0.482848
LETMD1	7.77158	0.7422	5.76806	0.06688	0.483842
NR2C2	5.01996	1.1481	5.76342	0.0669699	0.484081
VSTM2L	10.6186	-0.54267	-5.76241	0.0669894	0.484081
UHMK1	9.36246	0.61513	5.75913	0.0670529	0.484081
RRM2B	4.7674	-1.208	-5.75902	0.067055	0.484081
ZNF281	-3.99156	1.4416	-5.75423	0.0671479	0.484232
PSMD7	-11.4998	-0.50037	5.75415	0.0671496	0.484232
RIN2	4.94537	1.1632	5.75245	0.0671824	0.484232
LENG8	5.36382	-1.0714	-5.74679	0.0672924	0.484707
BOLA3	-11.0353	-0.52064	5.7454	0.0673195	0.484707
TNFRSF9	7.15647	0.80228	5.74149	0.0673956	0.484788
GMNC	2.69658	2.1288	5.74047	0.0674155	0.484788
PDCD5	-10.7667	-0.53295	5.73812	0.0674615	0.484788
MRPL41	-4.53954	1.2639	-5.73753	0.0674729	0.484788
ANAPC15	-6.56761	-0.87308	5.73405	0.0675408	0.484825
PPM1K	11.2938	-0.50768	-5.73363	0.0675491	0.484825
DNAJB13	-3.63171	1.5774	-5.72866	0.0676461	0.48489
ANKRA2	4.69681	1.2194	5.72728	0.0676731	0.48489
MRPS9	9.75249	-0.58723	-5.72695	0.0676796	0.48489
TIMM21	-3.3831	1.6925	-5.72589	0.0677004	0.48489
GRM8	5.06438	1.1301	5.72326	0.067752	0.485005
EPHA5	18.1056	0.31567	5.71539	0.0679063	0.485784
UBAP2	6.00149	0.95179	5.71216	0.0679698	0.485784
LRRTM2	-3.64372	1.5674	-5.71117	0.0679892	0.485784
SLC6A6	5.56683	1.0258	5.71046	0.0680033	0.485784
TWF2	3.00111	1.9018	5.70751	0.0680614	0.485944
ATG3	-3.63786	-1.5682	5.70488	0.0681131	0.486059
LONRF1	5.34525	1.0653	5.6943	0.068322	0.486345
FIBP	-4.03294	1.4116	-5.69289	0.0683499	0.486345
CHN1	-15.2647	0.37283	-5.69114	0.0683845	0.486345
TCAF1	4.1488	-1.3717	-5.69091	0.0683892	0.486345
ZMAT2	3.49622	1.6277	5.6908	0.0683912	0.486345
TRIM13	5.63919	-1.0089	-5.68937	0.0684195	0.486345
FXYD5	7.42657	0.76591	5.68809	0.068445	0.486345
ITSN1	5.46136	1.0412	5.68637	0.0684791	0.486345
TSPAN8	-10.2361	0.55513	-5.68236	0.0685586	0.486345
MEGF8	7.79626	-0.72883	-5.68215	0.0685629	0.486345
PHIP	8.15262	-0.69696	-5.68205	0.0685647	0.486345
MYO5A	-5.0099	1.134	-5.68122	0.0685812	0.486345
C7orf25	-6.44642	0.88044	-5.67569	0.0686911	0.48674
NDUFB8	-7.56949	-0.74959	5.67401	0.0687245	0.48674
SLC25A12	3.10494	1.8271	5.67304	0.0687439	0.48674
PRDX5	6.54024	-0.86646	-5.66686	0.0688671	0.487359
GTF3C6	-9.21978	0.61419	-5.6627	0.0689501	0.487508
MICAL2	2.68741	2.1067	5.66156	0.0689728	0.487508
ATP8B1	8.37316	0.67602	5.66043	0.0689955	0.487508
PLA2G12A	-3.48325	-1.6238	5.6561	0.069082	0.487867
TMEM233	-16.2549	0.34774	-5.65247	0.0691546	0.488127
MTERF1	-2.00467	2.8181	-5.64937	0.0692167	0.488313
RBM26	5.78334	0.97575	5.6431	0.0693428	0.488428
VMP1	-2.19089	2.5752	-5.64199	0.0693651	0.488428
CNP	8.07656	-0.69856	-5.64196	0.0693656	0.488428
PLAUR	-2.2823	2.4714	-5.64048	0.0693953	0.488428
PSMD12	-11.4258	-0.49359	5.63965	0.0694121	0.488428
IQSEC3	-3.08801	1.8257	-5.63778	0.0694497	0.48844
BBS2	3.77055	1.4927	5.6283	0.0696408	0.488954
GSK3B	3.55273	1.5837	5.62645	0.0696781	0.488954
SNCG	-10.3092	-0.5454	5.62263	0.0697553	0.488954
HS3ST1	-3.83329	1.4656	-5.61807	0.0698477	0.488954
KPNA6	4.43348	-1.2663	-5.61411	0.0699279	0.488954
POU4F3	12.2953	-0.4566	-5.61402	0.0699298	0.488954
FAM107B	-7.3004	-0.76896	5.61371	0.0699359	0.488954
WWC1	-3.55972	1.577	-5.61368	0.0699366	0.488954
JAK2	5.50645	-1.0193	-5.61272	0.069956	0.488954
MBNL2	6.19008	0.90663	5.61211	0.0699684	0.488954
CIT	-2.66569	2.1047	-5.61049	0.0700014	0.488954
NCEH1	2.97506	1.8856	5.60977	0.070016	0.488954
GSN	14.352	0.39078	5.60847	0.0700424	0.488954
SLC9A3R2	-8.13897	-0.68853	5.60392	0.0701348	0.488954
SLC41A1	4.12212	1.3587	5.60072	0.0702	0.488954
CHD6	6.9278	0.80809	5.59829	0.0702496	0.488954
JOSD2	-4.41317	1.2682	-5.59678	0.0702804	0.488954
ZFP57	-2.20474	2.5359	-5.591	0.0703983	0.488954
ADK	-6.29275	-0.88813	5.58878	0.0704436	0.488954
UROS	-2.07018	2.6994	-5.58823	0.0704548	0.488954
DACT1	4.90982	1.138	5.58738	0.0704722	0.488954
EOGT	3.96308	1.4096	5.58635	0.0704932	0.488954
FYTTD1	6.64861	0.84004	5.5851	0.0705189	0.488954
NAPG	5.78415	0.96532	5.58356	0.0705504	0.488954
FAM219B	4.70691	1.1862	5.58333	0.0705551	0.488954
LRRFIP1	6.48394	0.86095	5.58235	0.0705752	0.488954
TMCO1	-4.39898	1.2686	-5.58054	0.0706122	0.488954
RPL11	-4.31072	-1.2945	5.58023	0.0706186	0.488954
DNAJB11	-3.09269	1.8038	-5.5786	0.070652	0.488954
MAZ	-2.5775	2.1642	-5.57822	0.0706599	0.488954
NTMT1	-4.03114	1.3835	-5.57708	0.0706832	0.488954
ARL8B	-4.97746	1.1197	-5.57326	0.0707616	0.488954
FAM214A	8.75509	-0.63651	-5.5727	0.0707731	0.488954
MIB1	8.25047	-0.67539	-5.57228	0.0707817	0.488954
FAM160B2	1.86302	2.9903	5.571	0.0708081	0.488954
WFS1	11.5312	0.4831	5.57073	0.0708136	0.488954
PLEK2	6.23286	0.89315	5.56688	0.0708928	0.489254
GHSR	2.79853	-1.9868	-5.56012	0.0710321	0.489967
SCRG1	15.7786	0.35221	5.55737	0.0710887	0.490036
UBAP2L	2.20806	2.5163	5.55615	0.071114	0.490036
VPS29	-10.5803	0.52463	-5.55073	0.0712259	0.49056
TNS1	-16.4082	0.33798	-5.54566	0.071331	0.490864
BRINP2	-5.55602	0.99786	-5.54413	0.0713627	0.490864
CNNM4	3.05968	1.8115	5.5426	0.0713944	0.490864
BOLA1	-3.41129	-1.6245	5.54165	0.0714142	0.490864
YPEL1	7.3604	0.75245	5.53833	0.0714829	0.49109
TMEM51	-6.07566	-0.91078	5.53359	0.0715815	0.491519
VPS54	-2.71472	2.0349	-5.52419	0.0717774	0.492291
NCAPG	-2.64021	2.092	-5.52332	0.0717955	0.492291
C1D	-5.3637	1.0297	-5.523	0.0718022	0.492291
UFL1	3.67378	1.5027	5.52059	0.0718525	0.492388
CORT	-2.37001	2.3272	-5.51549	0.071959	0.49287
NCOA6	4.0526	1.3599	5.51113	0.0720503	0.493248
FGFR2	2.68911	2.0486	5.50891	0.0720969	0.493319
ERCC1	-2.45089	2.2469	-5.50691	0.0721387	0.493358
SERTAD4	5.72978	0.95974	5.4991	0.0723027	0.494232
SH2D3C	-3.41597	1.6092	-5.49698	0.0723473	0.494289
EDEM2	2.79234	1.9667	5.49169	0.0724586	0.494384
GDF1	2.59359	2.1174	5.49167	0.0724592	0.494384
DARS2	4.08113	1.3455	5.49116	0.07247	0.494384
[truncated: 11,638 more rows]

## Sheet: PEP1, chronic Hip, GOBP
path	desc	p	m	P	M	nrich	log2FC	pval	fdr	genes
GO:0032411	positive regulation of transporter activity	9	236	107	15863	5.65369	2.49919	3.93158e-05	0.0927913	ANK3,CACNB2,CHP1,RGS9,RYR2,STAC,STIM2,SYNGR3,WNK2
GO:0006695	cholesterol biosynthetic process	6	236	41	15863	9.8365	3.29815	4.04004e-05	0.0927913	ACLY,CYP51A1,FDFT1,MSMO1,MVD,MVK
GO:0032409	regulation of transporter activity	14	236	270	15863	3.48528	1.80127	6.51033e-05	0.0927913	ANK3,CACNB2,CHP1,GPR35,JPH3,OPRL1,RGS9,RYR2,SCN2B,SCN3B,STAC,STIM2,SYNGR3,WNK2
GO:1902653	secondary alcohol biosynthetic process	6	236	45	15863	8.96215	3.16384	6.72313e-05	0.0927913	ACLY,CYP51A1,FDFT1,MSMO1,MVD,MVK
GO:0032412	regulation of ion transmembrane transporter activity	13	236	249	15863	3.50927	1.81117	0.000110861	0.0927913	ANK3,CACNB2,CHP1,GPR35,JPH3,OPRL1,RGS9,RYR2,SCN2B,SCN3B,STAC,STIM2,WNK2
GO:0021953	central nervous system neuron differentiation	11	236	183	15863	4.04031	2.01447	0.000112653	0.0927913	DCLK1,FAIM2,LRP6,MAPT,MDGA2,NFE2L1,NFIB,RORA,SLC4A10,SPOCK1,ZEB2
GO:0016126	sterol biosynthetic process	6	236	50	15863	8.06593	3.01184	0.000118963	0.0927913	ACLY,CYP51A1,FDFT1,MSMO1,MVD,MVK
GO:0032414	positive regulation of ion transmembrane transporter activity	8	236	99	15863	5.4316	2.44138	0.000138527	0.0927913	ANK3,CACNB2,CHP1,RGS9,RYR2,STAC,STIM2,WNK2
GO:0019233	sensory perception of pain	7	236	75	15863	6.2735	2.64927	0.000152289	0.0927913	ADCYAP1,LXN,NTRK1,OPRK1,OPRL1,SCN3B,TRPA1
GO:0022898	regulation of transmembrane transporter activity	13	236	258	15863	3.38686	1.75995	0.000156516	0.0927913	ANK3,CACNB2,CHP1,GPR35,JPH3,OPRL1,RGS9,RYR2,SCN2B,SCN3B,STAC,STIM2,WNK2
GO:2000369	regulation of clathrin-dependent endocytosis	4	236	18	15863	14.9369	3.90081	0.000169352	0.0927913	AAK1,DNAJC6,SH3GL2,SNAP91
GO:0010975	regulation of neuron projection development	19	236	494	15863	2.58523	1.3703	0.000177611	0.0927913	ADCYAP1,BCL11A,CAMK1D,CSMD3,EPHA7,FGFR1,MAPT,NDRG4,NEGR1,NPTN,NTRK1,PPFIA2,PTPN9,RIT2,RND2,RTN4,SPOCK1,ZEB2,ZMYND8
GO:0019725	cellular homeostasis	28	236	892	15863	2.10992	1.07719	0.000190838	0.0927913	ADCYAP1,ANXA6,AQP1,BDKRB2,BMP6,BNIP3,CACNB2,CHP1,GPR35,HTR1B,JPH3,LRP6,MAP1A,MCL1,NFE2L1,NOL3,NPTN,OPRL1,PTPRN,QSOX1,RTN4,RYR2,SCGN,SLC4A10,STIM2,TRPA1,TRPM7,TXNDC5
GO:0009266	response to temperature stimulus	10	236	169	15863	3.97728	1.99178	0.000259992	0.117387	DNAJA4,HTR1B,LRP11,LXN,MAPT,NFE2L1,NTRK1,STAC,TPR,TRPA1
GO:0060236	regulation of mitotic spindle organization	5	236	38	15863	8.84422	3.14474	0.000291569	0.120854	CLTC,DYNC1H1,HNRNPU,RAE1,TPR
GO:0007417	central nervous system development	29	236	961	15863	2.02837	1.02032	0.000305912	0.120854	ADCYAP1,AQP1,BNIP3,BPTF,CEP120,CLU,DCLK1,EPHA7,FAIM2,FGFR1,INA,LRP6,MAPT,MDGA2,NDRG4,NFE2L1,NFIB,NR2F2,PRKDC,PTBP2,RCAN1,RORA,RTN4,SH3GL2,SLC4A10,SPOCK1,SYNGR3,WNT7B,ZEB2
GO:0046165	alcohol biosynthetic process	8	236	113	15863	4.75866	2.25056	0.000334523	0.124383	ACLY,CYP51A1,FDFT1,IP6K1,MSMO1,MVD,MVK,QDPR
GO:1903828	negative regulation of cellular protein localization	8	236	114	15863	4.71692	2.23784	0.00035446	0.124475	ASTN2,CHP1,CLTC,DCLK1,MAP1A,MAPT,PID1,TMBIM1
GO:0019216	regulation of lipid metabolic process	16	236	400	15863	2.68864	1.42688	0.000378459	0.125907	BMP6,BSCL2,CD81,CISH,CYP51A1,ELOVL6,FDFT1,GOLM1,MTMR3,MVD,MVK,NCOA2,NFE2L1,RORA,TREX1,VAV3
GO:0072507	divalent inorganic cation homeostasis	18	236	485	15863	2.49462	1.31882	0.000400232	0.126493	ADCYAP1,ANK3,ANXA6,BDKRB2,BNIP3,CACNB2,GPR35,HTR1B,JPH3,LRP6,NOL3,NPTN,OPRL1,RYR2,SCGN,STIM2,TRPA1,TRPM7
GO:1901019	regulation of calcium ion transmembrane transporter activity	7	236	90	15863	5.22792	2.38624	0.000452667	0.131709	CACNB2,GPR35,JPH3,OPRL1,RYR2,STAC,STIM2
GO:0090224	regulation of spindle organization	5	236	42	15863	8.00192	3.00035	0.000458407	0.131709	CLTC,DYNC1H1,HNRNPU,RAE1,TPR
GO:0010635	regulation of mitochondrial fusion	3	236	10	15863	20.1648	4.33377	0.000485524	0.133435	BNIP3,PID1,VAT1
GO:0045540	regulation of cholesterol biosynthetic process	5	236	44	15863	7.63819	2.93323	0.000564768	0.136783	CYP51A1,ELOVL6,FDFT1,MVD,MVK
GO:0106118	regulation of sterol biosynthetic process	5	236	44	15863	7.63819	2.93323	0.000564768	0.136783	CYP51A1,ELOVL6,FDFT1,MVD,MVK
GO:1905475	regulation of protein localization to membrane	10	236	187	15863	3.59444	1.84577	0.000568301	0.136783	ANK3,CD81,CHP1,CLTC,LGALS3,PID1,PTPN9,STAC,TMBIM1,ZMYND8
GO:0060341	regulation of cellular localization	27	236	901	15863	2.01425	1.01024	0.000584265	0.136783	ANK3,ASTN2,CACNB2,CD81,CHP1,CLTC,CYLD,DCLK1,DNM1,DYNC1H1,HNRNPU,HTR1B,JPH3,LGALS3,MAP1A,MAPT,NDRG4,NPTN,PID1,PPFIA2,PTPN9,RTN4,RYR2,STAC,TMBIM1,TPR,ZMYND8
GO:1902652	secondary alcohol metabolic process	8	236	125	15863	4.30183	2.10495	0.000644916	0.140489	ACLY,CYP51A1,FDFT1,FGFR1,MSMO1,MVD,MVK,NFE2L1
GO:0010959	regulation of metal ion transport	15	236	380	15863	2.65327	1.40777	0.000656407	0.140489	ADCYAP1,ANK3,CACNB2,CHP1,GPR35,JPH3,LGALS3,OPRL1,RGS9,RYR2,SCN2B,SCN3B,STAC,STIM2,WNK2
GO:0072503	cellular divalent inorganic cation homeostasis	17	236	464	15863	2.46266	1.30022	0.000666773	0.140489	ADCYAP1,ANXA6,BDKRB2,BNIP3,CACNB2,GPR35,HTR1B,JPH3,LRP6,NOL3,NPTN,OPRL1,RYR2,SCGN,STIM2,TRPA1,TRPM7
GO:0050801	ion homeostasis	24	236	780	15863	2.06819	1.04837	0.000767643	0.156525	ADCYAP1,ANK3,ANXA6,BDKRB2,BMP6,BNIP3,CACNB2,CHP1,GPR35,HTR1B,JPH3,LRP6,NOL3,NPTN,OPRL1,RYR2,SCGN,SCN2B,SCN3B,SLC4A10,STIM2,TRPA1,TRPM7,WNK2
GO:0045664	regulation of neuron differentiation	21	236	646	15863	2.18504	1.12766	0.00080144	0.158309	ADCYAP1,BCL11A,BMP6,CAMK1D,CSMD3,EPHA7,FGFR1,MAPT,NDRG4,NEGR1,NPTN,NTRK1,PPFIA2,PTPN9,RIT2,RND2,RNF112,RTN4,SPOCK1,ZEB2,ZMYND8
GO:0055082	cellular chemical homeostasis	23	236	735	15863	2.10336	1.0727	0.000872568	0.16667	ADCYAP1,ANXA6,AQP1,BDKRB2,BMP6,BNIP3,CACNB2,CHP1,GPR35,HTR1B,JPH3,LRP6,NOL3,NPTN,OPRL1,PTPRN,RTN4,RYR2,SCGN,SLC4A10,STIM2,TRPA1,TRPM7
GO:0006874	cellular calcium ion homeostasis	16	236	434	15863	2.47801	1.30918	0.000896498	0.16667	ADCYAP1,ANXA6,BDKRB2,BNIP3,CACNB2,GPR35,HTR1B,JPH3,LRP6,NOL3,NPTN,OPRL1,RYR2,SCGN,STIM2,TRPA1
GO:0030182	neuron differentiation	28	236	979	15863	1.92242	0.942925	0.000973557	0.171569	ADCYAP1,ANK3,DCLK1,EPHA7,FAIM2,FGFR1,LRP6,MAP1A,MAP4,MAP4K4,MAPT,MDGA2,NCAM2,NFE2L1,NFIB,NPTN,NTM,NTRK1,NYAP2,RNF112,RORA,RTN4,RUNX2,SH3GL2,SLC4A10,SPOCK1,WNT7B,ZEB2
GO:0050804	modulation of chemical synaptic transmission	16	236	440	15863	2.44422	1.28938	0.00103284	0.171569	ADCYAP1,CACNB2,CELF4,CLSTN2,DNM1,HTR1B,JPH3,MAP1A,MAPT,NPTN,NPTXR,NTRK1,PPFIA2,SCGN,SLC4A10,ZMYND8
GO:0120035	regulation of plasma membrane bounded cell projection organization	22	236	690	15863	2.14312	1.09971	0.00104464	0.171569	ADCYAP1,BCL11A,CAMK1D,CEP120,CSMD3,CYLD,EPHA7,FGFR1,MAP4,MAPT,NDRG4,NEGR1,NPTN,NTRK1,PPFIA2,PTPN9,RIT2,RND2,RTN4,SPOCK1,ZEB2,ZMYND8
GO:0099177	regulation of trans-synaptic signaling	16	236	441	15863	2.43868	1.2861	0.0010572	0.171569	ADCYAP1,CACNB2,CELF4,CLSTN2,DNM1,HTR1B,JPH3,MAP1A,MAPT,NPTN,NPTXR,NTRK1,PPFIA2,SCGN,SLC4A10,ZMYND8
GO:2000649	regulation of sodium ion transmembrane transporter activity	5	236	51	15863	6.58981	2.72024	0.00108672	0.171569	ANK3,CHP1,SCN2B,SCN3B,WNK2
GO:1904064	positive regulation of cation transmembrane transport	8	236	136	15863	3.95389	1.98327	0.0011029	0.171569	ANK3,CACNB2,CHP1,RGS9,RYR2,STAC,STIM2,WNK2
GO:0031344	regulation of cell projection organization	22	236	699	15863	2.11553	1.08102	0.00113684	0.171569	ADCYAP1,BCL11A,CAMK1D,CEP120,CSMD3,CYLD,EPHA7,FGFR1,MAP4,MAPT,NDRG4,NEGR1,NPTN,NTRK1,PPFIA2,PTPN9,RIT2,RND2,RTN4,SPOCK1,ZEB2,ZMYND8
GO:1902930	regulation of alcohol biosynthetic process	6	236	77	15863	5.23762	2.38891	0.00114	0.171569	BMP6,CYP51A1,ELOVL6,FDFT1,MVD,MVK
GO:0055074	calcium ion homeostasis	16	236	447	15863	2.40595	1.2666	0.0012138	0.176136	ADCYAP1,ANXA6,BDKRB2,BNIP3,CACNB2,GPR35,HTR1B,JPH3,LRP6,NOL3,NPTN,OPRL1,RYR2,SCGN,STIM2,TRPA1
GO:0060009	Sertoli cell development	3	236	14	15863	14.4035	3.84834	0.00127532	0.176136	ARID4A,ARID4B,NTRK1
GO:0010976	positive regulation of neuron projection development	12	236	284	15863	2.84012	1.50595	0.00127831	0.176136	ADCYAP1,CAMK1D,FGFR1,MAPT,NDRG4,NEGR1,NPTN,NTRK1,RIT2,RND2,ZEB2,ZMYND8
GO:0006376	mRNA splice site selection	4	236	31	15863	8.67305	3.11654	0.0012818	0.176136	CELF4,NOL3,PTBP2,YTHDC1
GO:1904062	regulation of cation transmembrane transport	13	236	325	15863	2.68864	1.42688	0.00132261	0.177877	ANK3,CACNB2,CHP1,GPR35,JPH3,OPRL1,RGS9,RYR2,SCN2B,SCN3B,STAC,STIM2,WNK2
GO:1903827	regulation of cellular protein localization	18	236	527	15863	2.29581	1.199	0.00137563	0.181153	ANK3,ASTN2,CD81,CHP1,CLTC,CYLD,DCLK1,LGALS3,MAP1A,MAPT,NPTN,PID1,PTPN9,RTN4,STAC,TMBIM1,TPR,ZMYND8
GO:0045666	positive regulation of neuron differentiation	14	236	369	15863	2.5502	1.35061	0.00142794	0.184204	ADCYAP1,BMP6,CAMK1D,FGFR1,MAPT,NDRG4,NEGR1,NPTN,NTRK1,RIT2,RND2,RNF112,ZEB2,ZMYND8
GO:0051480	regulation of cytosolic calcium ion concentration	13	236	329	15863	2.65596	1.40923	0.00147252	0.184658	ADCYAP1,BDKRB2,CACNB2,GPR35,HTR1B,JPH3,LRP6,NOL3,NPTN,OPRL1,RYR2,SCGN,TRPA1
GO:0007420	brain development	22	236	722	15863	2.04814	1.03431	0.00148988	0.184658	ADCYAP1,AQP1,BNIP3,BPTF,CEP120,DCLK1,EPHA7,FAIM2,FGFR1,INA,LRP6,NDRG4,NFIB,NR2F2,PRKDC,PTBP2,RORA,RTN4,SLC4A10,SYNGR3,WNT7B,ZEB2
GO:0070050	neuron cellular homeostasis	4	236	33	15863	8.14741	3.02634	0.00160848	0.191293	CACNB2,HTR1B,MAP1A,SCGN
GO:0010765	positive regulation of sodium ion transport	4	236	33	15863	8.14741	3.02634	0.00160848	0.191293	ANK3,CHP1,SCN3B,WNK2
GO:0060688	regulation of morphogenesis of a branching structure	5	236	56	15863	6.00144	2.58531	0.0016342	0.191293	BCL11A,BTBD7,FGFR1,HOXB7,RTN4
GO:0090181	regulation of cholesterol metabolic process	5	236	57	15863	5.89615	2.55977	0.00176427	0.199142	CYP51A1,ELOVL6,FDFT1,MVD,MVK
GO:0000245	spliceosomal complex assembly	5	236	57	15863	5.89615	2.55977	0.00176427	0.199142	CELF4,NOL3,PTBP2,SCAF11,YTHDC1
GO:2000651	positive regulation of sodium ion transmembrane transporter activity	3	236	16	15863	12.603	3.6557	0.00186262	0.199559	ANK3,CHP1,WNK2
GO:0034767	positive regulation of ion transmembrane transport	8	236	148	15863	3.6333	1.86128	0.00186632	0.199559	ANK3,CACNB2,CHP1,RGS9,RYR2,STAC,STIM2,WNK2
GO:0010823	negative regulation of mitochondrion organization	5	236	58	15863	5.79449	2.53468	0.00190177	0.199559	BNIP3,CLU,MAPT,NOL3,VAT1
GO:0060322	head development	23	236	766	15863	2.01824	1.0131	0.0019222	0.199559	ADCYAP1,AQP1,ASPH,BNIP3,BPTF,CEP120,DCLK1,EPHA7,FAIM2,FGFR1,INA,LRP6,NDRG4,NFIB,NR2F2,PRKDC,PTBP2,RORA,RTN4,SLC4A10,SYNGR3,WNT7B,ZEB2
GO:0006875	cellular metal ion homeostasis	18	236	552	15863	2.19183	1.13214	0.00194814	0.199559	ADCYAP1,ANXA6,BDKRB2,BMP6,BNIP3,CACNB2,GPR35,HTR1B,JPH3,LRP6,NOL3,NPTN,OPRL1,RYR2,SCGN,STIM2,TRPA1,TRPM7
GO:0042391	regulation of membrane potential	15	236	425	15863	2.37233	1.24631	0.00196074	0.199559	ADCYAP1,ANK3,BNIP3,CACNB2,CELF4,GABRA2,GABRG2,GPR35,MAPT,PID1,POPDC3,RYR2,SCN2B,SCN3B,ZMYND8
GO:0019218	regulation of steroid metabolic process	7	236	117	15863	4.02148	2.00773	0.00203192	0.199559	BMP6,CYP51A1,ELOVL6,FDFT1,MVD,MVK,RORA
GO:0030003	cellular cation homeostasis	20	236	629	15863	2.13724	1.09575	0.00206158	0.199559	ADCYAP1,ANXA6,BDKRB2,BMP6,BNIP3,CACNB2,CHP1,GPR35,HTR1B,JPH3,LRP6,NOL3,NPTN,OPRL1,RYR2,SCGN,SLC4A10,STIM2,TRPA1,TRPM7
GO:0008203	cholesterol metabolic process	7	236	118	15863	3.9874	1.99545	0.00213013	0.199559	ACLY,CYP51A1,FDFT1,MSMO1,MVD,MVK,NFE2L1
GO:0055080	cation homeostasis	21	236	697	15863	2.02516	1.01804	0.00218304	0.199559	ADCYAP1,ANK3,ANXA6,BDKRB2,BMP6,BNIP3,CACNB2,CHP1,GPR35,HTR1B,JPH3,LRP6,NOL3,NPTN,OPRL1,RYR2,SCGN,SLC4A10,STIM2,TRPA1,TRPM7
GO:1901021	positive regulation of calcium ion transmembrane transporter activity	4	236	36	15863	7.46846	2.90081	0.00220074	0.199559	CACNB2,RYR2,STAC,STIM2
GO:0061462	protein localization to lysosome	4	236	36	15863	7.46846	2.90081	0.00220074	0.199559	CD81,CLU,RTN4,ZFYVE16
GO:0099509	regulation of presynaptic cytosolic calcium ion concentration	3	236	17	15863	11.8617	3.56823	0.00220995	0.199559	CACNB2,HTR1B,SCGN
GO:0086012	membrane depolarization during cardiac muscle cell action potential	3	236	17	15863	11.8617	3.56823	0.00220995	0.199559	CACNB2,SCN2B,SCN3B
GO:0006873	cellular ion homeostasis	20	236	642	15863	2.09396	1.06623	0.00228398	0.201704	ADCYAP1,ANXA6,BDKRB2,BMP6,BNIP3,CACNB2,CHP1,GPR35,HTR1B,JPH3,LRP6,NOL3,NPTN,OPRL1,RYR2,SCGN,SLC4A10,STIM2,TRPA1,TRPM7
GO:0070507	regulation of microtubule cytoskeleton organization	9	236	189	15863	3.20077	1.67842	0.00232393	0.201704	CEP120,CLTC,CYLD,DYNC1H1,HNRNPU,MAP1A,MAPT,RAE1,TPR
GO:0050810	regulation of steroid biosynthetic process	6	236	89	15863	4.53142	2.17996	0.00234847	0.201704	BMP6,CYP51A1,ELOVL6,FDFT1,MVD,MVK
GO:1902305	regulation of sodium ion transmembrane transport	5	236	61	15863	5.50952	2.46193	0.00236135	0.201704	ANK3,CHP1,SCN2B,SCN3B,WNK2
GO:0003013	circulatory system process	14	236	391	15863	2.40671	1.26707	0.00241627	0.203643	ADCYAP1,BDKRB2,BMP6,CACNB2,DOCK5,HTR1B,NR2F2,OPRL1,RCAN1,RYR2,SCN2B,SCN3B,SERPING1,TREX1
GO:0007610	behavior	18	236	567	15863	2.13384	1.09346	0.00246931	0.205375	ADCYAP1,AMFR,CAMK4,CNTFR,GABRG2,HTR1B,JPH3,MAP1A,MAPT,MEIS2,NCOA2,NDRG4,NEGR1,NPTN,NTRK1,OPRK1,OPRL1,SLC4A10
GO:0086002	cardiac muscle cell action potential involved in contraction	4	236	38	15863	7.07538	2.82281	0.00266995	0.219178	CACNB2,RYR2,SCN2B,SCN3B
GO:0050848	regulation of calcium-mediated signaling	6	236	93	15863	4.33652	2.11654	0.00291218	0.234768	CDH13,CHP1,JPH3,MAPT,RCAN1,RIT2
GO:0045321	leukocyte activation	25	236	908	15863	1.85066	0.888043	0.00295568	0.234768	ACLY,ALDOC,CADM1,CAMK4,CCND3,CD81,CKAP4,CLU,CYLD,DYNC1H1,IFNA6,IRF2BP2,KLF6,LGALS3,MAPT,NTRK1,PRKDC,QSOX1,RORA,RUNX2,SLC44A2,TMBIM1,TREX1,TXNDC5,VAT1
GO:0030100	regulation of endocytosis	11	236	274	15863	2.69846	1.43213	0.00297127	0.234768	AAK1,CAMK1D,CDH13,CLU,DNAJC6,DNM1,LGALS3,RIT2,SH3GL2,SNAP91,ZFYVE16
GO:2001259	positive regulation of cation channel activity	5	236	65	15863	5.17047	2.3703	0.00309333	0.235577	ANK3,CACNB2,RGS9,STAC,STIM2
GO:0008088	axo-dendritic transport	5	236	65	15863	5.17047	2.3703	0.00309333	0.235577	DYNC1H1,HNRNPU,KIF3B,MAP1A,MAPT
GO:0051283	negative regulation of sequestering of calcium ion	5	236	65	15863	5.17047	2.3703	0.00309333	0.235577	ANXA6,JPH3,NOL3,RYR2,TRPA1
GO:1903076	regulation of protein localization to plasma membrane	6	236	95	15863	4.24523	2.08584	0.0032293	0.243005	CLTC,LGALS3,PID1,PTPN9,STAC,TMBIM1
GO:0055065	metal ion homeostasis	19	236	616	15863	2.07322	1.05188	0.00330752	0.245963	ADCYAP1,ANK3,ANXA6,BDKRB2,BMP6,BNIP3,CACNB2,GPR35,HTR1B,JPH3,LRP6,NOL3,NPTN,OPRL1,RYR2,SCGN,STIM2,TRPA1,TRPM7
GO:0060008	Sertoli cell differentiation	3	236	20	15863	10.0824	3.33377	0.00348305	0.251097	ARID4A,ARID4B,NTRK1
GO:0086003	cardiac muscle cell contraction	4	236	41	15863	6.55767	2.71318	0.00349573	0.251097	CACNB2,RYR2,SCN2B,SCN3B
GO:1901385	regulation of voltage-gated calcium channel activity	4	236	41	15863	6.55767	2.71318	0.00349573	0.251097	CACNB2,GPR35,OPRL1,STAC
GO:1903829	positive regulation of cellular protein localization	12	236	324	15863	2.48949	1.31585	0.00371659	0.263962	ANK3,CD81,CHP1,CYLD,LGALS3,MAP1A,MAPT,NPTN,PTPN9,RTN4,STAC,TPR
GO:0098771	inorganic ion homeostasis	21	236	708	15863	1.9937	0.995447	0.00378949	0.266149	ADCYAP1,ANK3,ANXA6,BDKRB2,BMP6,BNIP3,CACNB2,CHP1,GPR35,HTR1B,JPH3,LRP6,NOL3,NPTN,OPRL1,RYR2,SCGN,SLC4A10,STIM2,TRPA1,TRPM7
GO:0007204	positive regulation of cytosolic calcium ion concentration	11	236	285	15863	2.59431	1.37535	0.00398084	0.268207	ADCYAP1,BDKRB2,CACNB2,GPR35,JPH3,LRP6,NOL3,NPTN,OPRL1,RYR2,TRPA1
GO:1902307	positive regulation of sodium ion transmembrane transport	3	236	21	15863	9.6023	3.26338	0.00398853	0.268207	ANK3,CHP1,WNK2
GO:0036315	cellular response to sterol	3	236	21	15863	9.6023	3.26338	0.00398853	0.268207	LRP6,NFE2L1,RORA
GO:0050951	sensory perception of temperature stimulus	3	236	21	15863	9.6023	3.26338	0.00398853	0.268207	LXN,NTRK1,TRPA1
GO:0016125	sterol metabolic process	7	236	134	15863	3.51129	1.812	0.00425765	0.279949	ACLY,CYP51A1,FDFT1,MSMO1,MVD,MVK,NFE2L1
GO:0051216	cartilage development	8	236	170	15863	3.16311	1.66134	0.00429601	0.279949	ANXA6,BMP6,ECM1,FGFR1,LRP6,NFIB,RUNX2,WNT7B
GO:2001257	regulation of cation channel activity	8	236	170	15863	3.16311	1.66134	0.00429601	0.279949	ANK3,CACNB2,GPR35,JPH3,OPRL1,RGS9,STAC,STIM2
GO:0062012	regulation of small molecule metabolic process	15	236	448	15863	2.25054	1.17027	0.00436599	0.281606	BMP6,CLTC,CYP51A1,ELOVL6,FDFT1,MVD,MVK,NCOA2,NFE2L1,PFKFB3,PID1,RAE1,RORA,TPR,TREX1
GO:0140238	presynaptic endocytosis	4	236	44	15863	6.11056	2.6113	0.00447992	0.283176	DNAJC6,DNM1,SH3GL2,SNAP91
GO:0048488	synaptic vesicle endocytosis	4	236	44	15863	6.11056	2.6113	0.00447992	0.283176	DNAJC6,DNM1,SH3GL2,SNAP91
GO:1903077	negative regulation of protein localization to plasma membrane	3	236	22	15863	9.16583	3.19627	0.0045364	0.283907	CLTC,PID1,TMBIM1
GO:0030900	forebrain development	13	236	380	15863	2.2995	1.20132	0.00496844	0.307897	ADCYAP1,AQP1,BNIP3,CEP120,DCLK1,FGFR1,LRP6,NFIB,NR2F2,RTN4,SLC4A10,WNT7B,ZEB2
GO:0061351	neural precursor cell proliferation	5	236	73	15863	4.60384	2.20284	0.00502646	0.308468	CEP120,DAGLA,FGFR1,RORA,ZEB2
GO:0050911	detection of chemical stimulus involved in sensory perception of smell	0	236	384	15863	0.087521	-3.51423	0.00513304	0.31198
GO:0007611	learning or memory	10	236	255	15863	2.63593	1.39831	0.00531901	0.320204	AMFR,CAMK4,JPH3,MAP1A,MAPT,MEIS2,NDRG4,NPTN,NTRK1,OPRL1
GO:0022618	ribonucleoprotein complex assembly	9	236	217	15863	2.78776	1.47911	0.00566231	0.337655	ADAR,CELF4,DYNC1H1,MAPT,NOL3,NUDT21,PTBP2,SCAF11,YTHDC1
GO:1904376	negative regulation of protein localization to cell periphery	3	236	24	15863	8.40201	3.07074	0.0057632	0.338205	CLTC,PID1,TMBIM1
GO:0050769	positive regulation of neurogenesis	15	236	470	15863	2.14519	1.10111	0.00577854	0.338205	ADCYAP1,BMP6,CAMK1D,FGFR1,MAN2A1,MAPT,NDRG4,NEGR1,NPTN,NTRK1,RIT2,RND2,RNF112,ZEB2,ZMYND8
GO:0035690	cellular response to drug	12	236	344	15863	2.34475	1.22943	0.0059019	0.340946	ADCY7,AQP1,BCL11A,BNIP3,HTR1B,MAP3K5,NR3C1,NTRK1,QDPR,RNF112,RYR2,TREX1
GO:0008306	associative learning	5	236	76	15863	4.42211	2.14474	0.00593325	0.340946	MAP1A,MEIS2,NDRG4,NPTN,OPRL1
GO:0046854	phosphatidylinositol phosphorylation	4	236	48	15863	5.60134	2.48577	0.00606088	0.345143	CISH,EFR3B,IP6K1,PI4K2B
GO:0032886	regulation of microtubule-based process	9	236	221	15863	2.73731	1.45276	0.00634677	0.354582	CEP120,CLTC,CYLD,DYNC1H1,HNRNPU,MAP1A,MAPT,RAE1,TPR
GO:0021952	central nervous system projection neuron axonogenesis	3	236	25	15863	8.06593	3.01184	0.0064439	0.354582	DCLK1,NFIB,ZEB2
GO:0072583	clathrin-dependent endocytosis	3	236	25	15863	8.06593	3.01184	0.0064439	0.354582	CLTC,DNAJC6,SNAP91
GO:0086001	cardiac muscle cell action potential	4	236	49	15863	5.48703	2.45603	0.00650713	0.354582	CACNB2,RYR2,SCN2B,SCN3B
GO:0008038	neuron recognition	4	236	49	15863	5.48703	2.45603	0.00650713	0.354582	NCAM2,NPTN,NTM,RTN4
GO:0050767	regulation of neurogenesis	22	236	805	15863	1.83696	0.877322	0.00669134	0.361504	ADCYAP1,BCL11A,BMP6,CAMK1D,CSMD3,EPHA7,FGFR1,MAN2A1,MAPT,NDRG4,NEGR1,NPTN,NTRK1,PPFIA2,PTPN9,RIT2,RND2,RNF112,RTN4,SPOCK1,ZEB2,ZMYND8
GO:1903169	regulation of calcium ion transmembrane transport	7	236	147	15863	3.20077	1.67842	0.0069371	0.371605	CACNB2,GPR35,JPH3,OPRL1,RYR2,STAC,STIM2
GO:1901617	organic hydroxy compound biosynthetic process	8	236	185	15863	2.90664	1.53935	0.00700975	0.371721	ACLY,CYP51A1,FDFT1,IP6K1,MSMO1,MVD,MVK,QDPR
GO:0060560	developmental growth involved in morphogenesis	6	236	112	15863	3.60086	1.84834	0.00705688	0.371721	DCLK1,KIF26B,LRP6,SH3GL2,WNT7B,ZEB2
GO:0051960	regulation of nervous system development	24	236	913	15863	1.76691	0.821226	0.00717915	0.375036	ADCYAP1,BCL11A,BMP6,CAMK1D,CLSTN2,CSMD3,EPHA7,FGFR1,GPR161,MAN2A1,MAPT,NDRG4,NEGR1,NPTN,NTRK1,PPFIA2,PTPN9,RIT2,RND2,RNF112,RTN4,SPOCK1,ZEB2,ZMYND8
GO:0043270	positive regulation of ion transport	10	236	268	15863	2.50806	1.32657	0.00741828	0.384352	ANK3,CACNB2,CHP1,LGALS3,RGS9,RYR2,SCN3B,STAC,STIM2,WNK2
GO:0002062	chondrocyte differentiation	5	236	81	15863	4.14914	2.05281	0.00769103	0.392506	ANXA6,ECM1,FGFR1,NFIB,RUNX2
GO:0042326	negative regulation of phosphorylation	14	236	437	15863	2.15338	1.1066	0.00769985	0.392506	ADAR,BDKRB2,CHP1,CYLD,HNRNPU,LATS1,LRP6,MAPT,NR2F2,PID1,PRKDC,SH3GL2,TERF2IP,WNK2
GO:0055094	response to lipoprotein particle	3	236	27	15863	7.46846	2.90081	0.0079438	0.396002	CD81,CDH13,MIA3
GO:0086019	cell-cell signaling involved in cardiac conduction	3	236	27	15863	7.46846	2.90081	0.0079438	0.396002	CACNB2,RYR2,SCN3B
GO:0036465	synaptic vesicle recycling	4	236	52	15863	5.17047	2.3703	0.0079751	0.396002	DNAJC6,DNM1,SH3GL2,SNAP91
GO:0044057	regulation of system process	17	236	580	15863	1.97013	0.978289	0.00805373	0.396002	ANXA6,AQP1,ASPH,BDKRB2,BMP6,CACNB2,CELF4,DOCK5,FGFR1,GPR35,NPTXR,OPRK1,OPRL1,RYR2,SCN2B,SCN3B,ZMYND8
GO:0021954	central nervous system neuron development	5	236	82	15863	4.09854	2.03511	0.00808168	0.396002	DCLK1,MAPT,NFIB,SLC4A10,ZEB2
GO:1904375	regulation of protein localization to cell periphery	6	236	116	15863	3.4767	1.79772	0.00829979	0.400253	CLTC,LGALS3,PID1,PTPN9,STAC,TMBIM1
GO:0071826	ribonucleoprotein complex subunit organization	9	236	231	15863	2.61881	1.38891	0.00833696	0.400253	ADAR,CELF4,DYNC1H1,MAPT,NOL3,NUDT21,PTBP2,SCAF11,YTHDC1
GO:0008015	blood circulation	13	236	382	15863	2.28746	1.19375	0.00835839	0.400253	ADCYAP1,BDKRB2,BMP6,CACNB2,DOCK5,HTR1B,NR2F2,OPRL1,RCAN1,RYR2,SCN2B,SCN3B,SERPING1
GO:0002028	regulation of sodium ion transport	5	236	83	15863	4.04916	2.01762	0.0084859	0.400527	ANK3,CHP1,SCN2B,SCN3B,WNK2
GO:2001236	regulation of extrinsic apoptotic signaling pathway	7	236	153	15863	3.07525	1.6207	0.00852708	0.400527	CYLD,FAIM2,FGFR1,LGALS3,MCL1,NOL3,TMBIM1
GO:0031346	positive regulation of cell projection organization	13	236	385	15863	2.26963	1.18246	0.00855422	0.400527	ADCYAP1,CAMK1D,CEP120,FGFR1,MAPT,NDRG4,NEGR1,NPTN,NTRK1,RIT2,RND2,ZEB2,ZMYND8
GO:0090169	regulation of spindle assembly	3	236	28	15863	7.20173	2.84834	0.00876436	0.401446	DYNC1H1,HNRNPU,TPR
GO:0021846	cell proliferation in forebrain	3	236	28	15863	7.20173	2.84834	0.00876436	0.401446	CEP120,FGFR1,ZEB2
GO:0097300	programmed necrotic cell death	3	236	28	15863	7.20173	2.84834	0.00876436	0.401446	CYLD,MAP3K5,TRPM7
GO:0010035	response to inorganic substance	16	236	523	15863	2.05632	1.04007	0.00889052	0.402034	ADCY7,ANK3,AQP1,BMP6,BNIP3,LRP11,MAP3K5,MAPT,NFE2L1,NTRK1,QDPR,RNF112,RYR2,SLC25A13,TREX1,TRPA1
GO:0000302	response to reactive oxygen species	8	236	193	15863	2.78616	1.47828	0.00890441	0.402034	AQP1,BNIP3,MAP3K5,MAPT,PTPRN,RNF112,TREX1,TRPA1
GO:0031122	cytoplasmic microtubule organization	4	236	54	15863	4.97897	2.31585	0.00906545	0.406402	CEP120,CHP1,DYNC1H1,MAPT
GO:0034764	positive regulation of transmembrane transport	8	236	195	15863	2.75758	1.4634	0.00943276	0.409501	ANK3,CACNB2,CHP1,RGS9,RYR2,STAC,STIM2,WNK2
GO:0071402	cellular response to lipoprotein particle stimulus	3	236	29	15863	6.95339	2.79772	0.00963281	0.409501	CD81,CDH13,MIA3
GO:0098930	axonal transport	4	236	55	15863	4.88844	2.28938	0.00964527	0.409501	DYNC1H1,KIF3B,MAP1A,MAPT
GO:0099518	vesicle cytoskeletal trafficking	4	236	55	15863	4.88844	2.28938	0.00964527	0.409501	DYNC1H1,DYNC1I1,KIF3B,PPFIA2
GO:0043086	negative regulation of catalytic activity	21	236	784	15863	1.80043	0.848343	0.00966446	0.409501	ADAR,ADCYAP1,ANP32E,AQP1,CHP1,ECM1,HNRNPU,LATS1,LGALS3,LRP6,LXN,MAPT,NOL3,NR2F2,PRPSAP2,SERPING1,SLC7A14,SPOCK1,TMBIM1,UBE2O,UBE2Z
GO:0051962	positive regulation of nervous system development	16	236	537	15863	2.00271	1.00196	0.00983477	0.409501	ADCYAP1,BMP6,CAMK1D,CLSTN2,FGFR1,MAN2A1,MAPT,NDRG4,NEGR1,NPTN,NTRK1,RIT2,RND2,RNF112,ZEB2,ZMYND8
GO:0010623	programmed cell death involved in cell development	2	236	10	15863	13.4432	3.74881	0.00999365	0.409501	NTRK1,PRKDC
GO:0038003	opioid receptor signaling pathway	2	236	10	15863	13.4432	3.74881	0.00999365	0.409501	OPRK1,OPRL1
GO:0051292	nuclear pore complex assembly	2	236	10	15863	13.4432	3.74881	0.00999365	0.409501	RTN4,TPR
GO:0070142	synaptic vesicle budding	2	236	10	15863	13.4432	3.74881	0.00999365	0.409501	DNM1,SNAP91
GO:1990416	cellular response to brain-derived neurotrophic factor stimulus	2	236	10	15863	13.4432	3.74881	0.00999365	0.409501	MAPT,SH3GL2
GO:1905477	positive regulation of protein localization to membrane	6	236	121	15863	3.33303	1.73683	0.0100655	0.409501	ANK3,CD81,CHP1,LGALS3,PTPN9,STAC
GO:0071385	cellular response to glucocorticoid stimulus	4	236	56	15863	4.80115	2.26338	0.0102487	0.409501	ADCYAP1,AQP1,HNRNPU,NR3C1
GO:0070588	calcium ion transmembrane transport	8	236	198	15863	2.7158	1.44138	0.0102687	0.409501	ANXA6,CACNB2,JPH3,NOL3,RYR2,STIM2,TRPA1,TRPM7
GO:0031960	response to corticosteroid	7	236	159	15863	2.9592	1.56521	0.0103703	0.409501	ADCYAP1,AQP1,BMP6,HNRNPU,HTR1B,NR3C1,WNT7B
GO:0032880	regulation of protein localization	25	236	1000	15863	1.6804	0.748807	0.0104783	0.409501	AAK1,ADCYAP1,ANK3,ASTN2,BMP6,CADM1,CD81,CEP120,CHP1,CLTC,CYLD,CYP51A1,DCLK1,LGALS3,MAP1A,MAPT,NPTN,PID1,PTPN9,RABGAP1L,RTN4,STAC,TMBIM1,TPR,ZMYND8
GO:1905476	negative regulation of protein localization to membrane	3	236	30	15863	6.72161	2.74881	0.0105497	0.409501	CLTC,PID1,TMBIM1
GO:0006084	acetyl-CoA metabolic process	3	236	30	15863	6.72161	2.74881	0.0105497	0.409501	ACLY,MVD,MVK
GO:0036314	response to sterol	3	236	30	15863	6.72161	2.74881	0.0105497	0.409501	LRP6,NFE2L1,RORA
GO:0086010	membrane depolarization during action potential	3	236	30	15863	6.72161	2.74881	0.0105497	0.409501	CACNB2,SCN2B,SCN3B
GO:0070265	necrotic cell death	3	236	30	15863	6.72161	2.74881	0.0105497	0.409501	CYLD,MAP3K5,TRPM7
GO:0010720	positive regulation of cell development	16	236	545	15863	1.97332	0.980623	0.0105598	0.409501	ADCYAP1,BMP6,CAMK1D,DOCK5,FGFR1,MAN2A1,MAPT,NDRG4,NEGR1,NPTN,NTRK1,RIT2,RND2,RNF112,ZEB2,ZMYND8
GO:0045936	negative regulation of phosphate metabolic process	16	236	550	15863	1.95538	0.967447	0.0110842	0.427216	ADAR,BDKRB2,CHP1,CYLD,HNRNPU,LATS1,LGALS3,LRP6,MAPT,NR2F2,PID1,PRKDC,SH3GL2,SLC7A14,TERF2IP,WNK2
GO:0010563	negative regulation of phosphorus metabolic process	16	236	551	15863	1.95183	0.964826	0.0111958	0.428076	ADAR,BDKRB2,CHP1,CYLD,HNRNPU,LATS1,LGALS3,LRP6,MAPT,NR2F2,PID1,PRKDC,SH3GL2,SLC7A14,TERF2IP,WNK2
GO:0002521	leukocyte differentiation	11	236	330	15863	2.24054	1.16384	0.01126	0.428076	CAMK4,CD81,CYLD,IFNA6,IRF2BP2,KLF6,NTRK1,PRKDC,RORA,RUNX2,TCTA
GO:0030097	hemopoiesis	16	236	552	15863	1.94829	0.962211	0.0113097	0.428076	ADAR,ARID4A,CAMK4,CD81,CYLD,HOXB7,IFNA6,IRF2BP2,KLF6,NFE2L1,NTRK1,PRKDC,RORA,RUNX2,TCTA,TREX1
GO:0060456	positive regulation of digestive system process	2	236	11	15863	12.2211	3.6113	0.0119755	0.450577	AQP1,OPRL1
GO:0006109	regulation of carbohydrate metabolic process	8	236	204	15863	2.63593	1.39831	0.0121039	0.452715	CLTC,NCOA2,NFE2L1,PFKFB3,RAE1,RORA,TPR,TREX1
GO:0071384	cellular response to corticosteroid stimulus	4	236	59	15863	4.55702	2.18809	0.0122038	0.453768	ADCYAP1,AQP1,HNRNPU,NR3C1
GO:0045165	cell fate commitment	9	236	247	15863	2.44917	1.29229	0.0124659	0.460801	CYLD,LATS1,MCL1,NFE2L1,NR2F2,PRKDC,RORA,RUNX2,WNT7B
GO:0000377	RNA splicing, via transesterification reactions with bulged adenosine as nucleophile	10	236	293	15863	2.29406	1.19791	0.0131991	0.468213	CELF4,DHX40,ELAVL2,HNRNPU,NOL3,NUDT21,PTBP2,RAVER2,SCAF11,YTHDC1
GO:0000398	mRNA splicing, via spliceosome	10	236	293	15863	2.29406	1.19791	0.0131991	0.468213	CELF4,DHX40,ELAVL2,HNRNPU,NOL3,NUDT21,PTBP2,RAVER2,SCAF11,YTHDC1
GO:0051924	regulation of calcium ion transport	9	236	250	15863	2.41978	1.27488	0.0133849	0.468213	CACNB2,GPR35,JPH3,LGALS3,OPRL1,RGS9,RYR2,STAC,STIM2
GO:0030032	lamellipodium assembly	3	236	33	15863	6.11056	2.6113	0.0135953	0.468213	ABLIM1,CDH13,VAV3
GO:0072665	protein localization to vacuole	4	236	61	15863	4.40761	2.14	0.0136313	0.468213	CD81,CLU,RTN4,ZFYVE16
GO:0050890	cognition	10	236	295	15863	2.27851	1.18809	0.0137766	0.468213	AMFR,CAMK4,JPH3,MAP1A,MAPT,MEIS2,NDRG4,NPTN,NTRK1,OPRL1
GO:0009612	response to mechanical stimulus	8	236	209	15863	2.57287	1.36338	0.013809	0.468213	AQP1,BMP6,BNIP3,LRP11,MEIS2,NTRK1,RYR2,TRPA1
GO:0031348	negative regulation of defense response	8	236	209	15863	2.57287	1.36338	0.013809	0.468213	ADAR,ADCY7,ADCYAP1,C5orf30,MVK,RORA,SERPING1,TREX1
GO:1901216	positive regulation of neuron death	5	236	94	15863	3.57532	1.83807	0.01389	0.468213	CLU,EPHA7,MAP3K5,MAPT,MCL1
GO:0001508	action potential	5	236	94	15863	3.57532	1.83807	0.01389	0.468213	ANK3,CACNB2,RYR2,SCN2B,SCN3B
GO:0006694	steroid biosynthetic process	6	236	130	15863	3.10228	1.63333	0.0138909	0.468213	ACLY,CYP51A1,FDFT1,MSMO1,MVD,MVK
GO:0034614	cellular response to reactive oxygen species	6	236	130	15863	3.10228	1.63333	0.0138909	0.468213	AQP1,BNIP3,MAP3K5,MAPT,RNF112,TREX1
GO:0000375	RNA splicing, via transesterification reactions	10	236	296	15863	2.27081	1.18321	0.0140724	0.468213	CELF4,DHX40,ELAVL2,HNRNPU,NOL3,NUDT21,PTBP2,RAVER2,SCAF11,YTHDC1
GO:0099640	axo-dendritic protein transport	2	236	12	15863	11.2027	3.48577	0.0141142	0.468213	HNRNPU,MAP1A
GO:0060439	trachea morphogenesis	2	236	12	15863	11.2027	3.48577	0.0141142	0.468213	LRP6,WNT7B
GO:0010917	negative regulation of mitochondrial membrane potential	2	236	12	15863	11.2027	3.48577	0.0141142	0.468213	BNIP3,MAPT
GO:0021702	cerebellar Purkinje cell differentiation	2	236	12	15863	11.2027	3.48577	0.0141142	0.468213	FAIM2,RORA
GO:0002320	lymphoid progenitor cell differentiation	2	236	12	15863	11.2027	3.48577	0.0141142	0.468213	PRKDC,TREX1
GO:0010960	magnesium ion homeostasis	2	236	12	15863	11.2027	3.48577	0.0141142	0.468213	ANK3,TRPM7
GO:0043066	negative regulation of apoptotic process	22	236	867	15863	1.7056	0.770278	0.0141479	0.468213	ADAR,ADCYAP1,AQP1,BDKRB2,BNIP3,CAMK1D,CLU,CNTFR,CPEB4,FAIM2,LGALS3,LRP6,MAP4K4,MCL1,NOL3,NTRK1,PRKDC,PTMA,TMBIM1,TXNDC5,UBE2O,UBE2Z
GO:0031623	receptor internalization	4	236	62	15863	4.33652	2.11654	0.0143831	0.471064	CD81,CLTC,DNM1,HTR1B
GO:0046834	lipid phosphorylation	4	236	62	15863	4.33652	2.11654	0.0143831	0.471064	CISH,EFR3B,IP6K1,PI4K2B
GO:2001169	regulation of ATP biosynthetic process	5	236	95	15863	3.53769	1.82281	0.0144737	0.47159	PFKFB3,PID1,RAE1,TPR,TREX1
GO:0051209	release of sequestered calcium ion into cytosol	4	236	63	15863	4.26769	2.09346	0.0151606	0.491438	JPH3,NOL3,RYR2,TRPA1
GO:0031345	negative regulation of cell projection organization	7	236	173	15863	2.71973	1.44346	0.015775	0.503377	BCL11A,EPHA7,MAP4,PTPN9,RIT2,RTN4,SPOCK1
GO:0021955	central nervous system neuron axonogenesis	3	236	35	15863	5.76138	2.52641	0.0158751	0.503377	DCLK1,NFIB,ZEB2
GO:0006836	neurotransmitter transport	7	236	174	15863	2.7041	1.43515	0.0162252	0.503377	ADCYAP1,AQP1,GABRA2,PPFIA2,SLC25A13,SLC44A2,SYNGR3
GO:0019886	antigen processing and presentation of exogenous peptide antigen via MHC class II	5	236	98	15863	3.42939	1.77795	0.0163231	0.503377	CLTC,DYNC1H1,DYNC1I1,KIF3B,SH3GL2
GO:0010663	positive regulation of striated muscle cell apoptotic process	2	236	13	15863	10.3409	3.3703	0.0164049	0.503377	BNIP3,MAP3K5
GO:0021694	cerebellar Purkinje cell layer formation	2	236	13	15863	10.3409	3.3703	0.0164049	0.503377	FAIM2,RORA
GO:0010666	positive regulation of cardiac muscle cell apoptotic process	2	236	13	15863	10.3409	3.3703	0.0164049	0.503377	BNIP3,MAP3K5
GO:1901387	positive regulation of voltage-gated calcium channel activity	2	236	13	15863	10.3409	3.3703	0.0164049	0.503377	CACNB2,STAC
GO:0002031	G protein-coupled receptor internalization	2	236	13	15863	10.3409	3.3703	0.0164049	0.503377	DNM1,HTR1B
GO:0045837	negative regulation of membrane potential	2	236	13	15863	10.3409	3.3703	0.0164049	0.503377	BNIP3,MAPT
GO:0050966	detection of mechanical stimulus involved in sensory perception of pain	2	236	13	15863	10.3409	3.3703	0.0164049	0.503377	NTRK1,TRPA1
GO:0051129	negative regulation of cellular component organization	19	236	712	15863	1.79369	0.842929	0.0165548	0.50552	BCL11A,BMP6,BNIP3,CLU,DNAJA4,EPHA7,HNRNPU,LGALS3,MAP4,MAPT,NOL3,PHF2,PTPN9,RIT2,RTN4,SPOCK1,TERF2IP,TPR,VAT1
GO:0060627	regulation of vesicle-mediated transport	15	236	529	15863	1.90594	0.930502	0.0166695	0.506578	AAK1,CACNB2,CAMK1D,CDH13,CLU,DNAJC6,DNM1,HTR1B,LGALS3,NDRG4,PPFIA2,RIT2,SH3GL2,SNAP91,ZFYVE16
GO:0060284	regulation of cell development	23	236	930	15863	1.66233	0.73321	0.0173874	0.523474	ADCYAP1,BCL11A,BMP6,CAMK1D,CSMD3,DOCK5,EPHA7,FGFR1,MAN2A1,MAPT,NDRG4,NEGR1,NPTN,NTRK1,PPFIA2,PTPN9,RIT2,RND2,RNF112,RTN4,SPOCK1,ZEB2,ZMYND8
GO:0003015	heart process	5	236	100	15863	3.36081	1.74881	0.0176396	0.523474	CACNB2,RYR2,SCN2B,SCN3B,TREX1
GO:0002495	antigen processing and presentation of peptide antigen via MHC class II	5	236	100	15863	3.36081	1.74881	0.0176396	0.523474	CLTC,DYNC1H1,DYNC1I1,KIF3B,SH3GL2
GO:0035335	peptidyl-tyrosine dephosphorylation	5	236	100	15863	3.36081	1.74881	0.0176396	0.523474	DNAJC6,MTMR3,PTPDC1,PTPN9,PTPRN
GO:0002504	antigen processing and presentation of peptide or polysaccharide antigen via MHC class II	5	236	100	15863	3.36081	1.74881	0.0176396	0.523474	CLTC,DYNC1H1,DYNC1I1,KIF3B,SH3GL2
GO:0008380	RNA splicing	12	236	392	15863	2.05764	1.04099	0.0180524	0.524689	CELF4,DHX40,ELAVL2,HNRNPU,LGALS3,NOL3,NUDT21,PTBP2,RAVER2,RBM38,SCAF11,YTHDC1
GO:0086091	regulation of heart rate by cardiac conduction	3	236	37	15863	5.44995	2.44624	0.0183567	0.524689	CACNB2,SCN2B,SCN3B
GO:1904427	positive regulation of calcium ion transmembrane transport	4	236	67	15863	4.0129	2.00465	0.0185338	0.524689	CACNB2,RYR2,STAC,STIM2
GO:0010660	regulation of muscle cell apoptotic process	4	236	67	15863	4.0129	2.00465	0.0185338	0.524689	ADCYAP1,BNIP3,LRP6,MAP3K5
GO:0061448	connective tissue development	8	236	221	15863	2.43316	1.28283	0.0186081	0.524689	ANXA6,BMP6,ECM1,FGFR1,LRP6,NFIB,RUNX2,WNT7B
GO:0030705	cytoskeleton-dependent intracellular transport	7	236	179	15863	2.62856	1.39427	0.0186135	0.524689	DYNC1H1,DYNC1I1,HNRNPU,KIF3B,MAP1A,MAPT,PPFIA2
GO:0090083	regulation of inclusion body assembly	2	236	14	15863	9.6023	3.26338	0.0188427	0.524689	CLU,DNAJA4
GO:0030950	establishment or maintenance of actin cytoskeleton polarity	2	236	14	15863	9.6023	3.26338	0.0188427	0.524689	AQP1,RND2
GO:0006999	nuclear pore organization	2	236	14	15863	9.6023	3.26338	0.0188427	0.524689	RTN4,TPR
GO:0051932	synaptic transmission, GABAergic	2	236	14	15863	9.6023	3.26338	0.0188427	0.524689	GABRA2,GABRG2
GO:0086014	atrial cardiac muscle cell action potential	2	236	14	15863	9.6023	3.26338	0.0188427	0.524689	CACNB2,SCN3B
GO:0086026	atrial cardiac muscle cell to AV node cell signaling	2	236	14	15863	9.6023	3.26338	0.0188427	0.524689	CACNB2,SCN3B
GO:0050862	positive regulation of T cell receptor signaling pathway	2	236	14	15863	9.6023	3.26338	0.0188427	0.524689	CD81,CYLD
GO:0070296	sarcoplasmic reticulum calcium ion transport	2	236	14	15863	9.6023	3.26338	0.0188427	0.524689	NOL3,RYR2
GO:2001237	negative regulation of extrinsic apoptotic signaling pathway	5	236	102	15863	3.29491	1.72024	0.0190246	0.527431	FAIM2,LGALS3,MCL1,NOL3,TMBIM1
GO:1901998	toxin transport	3	236	38	15863	5.30653	2.40777	0.0196737	0.541438	BNIP3,DNM1,LRP6
GO:0009408	response to heat	5	236	103	15863	3.26292	1.70616	0.0197431	0.541438	DNAJA4,LRP11,MAPT,STAC,TPR
GO:0001933	negative regulation of protein phosphorylation	12	236	399	15863	2.02154	1.01545	0.0197868	0.541438	ADAR,BDKRB2,CHP1,CYLD,LATS1,LRP6,NR2F2,PID1,PRKDC,SH3GL2,TERF2IP,WNK2
GO:0070301	cellular response to hydrogen peroxide	4	236	69	15863	3.89659	1.96221	0.0203813	0.541649	AQP1,BNIP3,MAP3K5,RNF112
GO:0048259	regulation of receptor-mediated endocytosis	5	236	104	15863	3.23154	1.69222	0.0204793	0.541649	AAK1,CLU,DNAJC6,SH3GL2,SNAP91
GO:0006898	receptor-mediated endocytosis	7	236	183	15863	2.57111	1.36239	0.0206943	0.541649	CD81,CLTC,DNAJC6,DNM1,HTR1B,LRP6,SNAP91
GO:0002252	immune effector process	24	236	991	15863	1.62784	0.702956	0.0208679	0.541649	ACLY,ADAR,ALDOC,BNIP3,CADM1,CAMK4,CD81,CKAP4,CLU,DYNC1H1,ELMO1,IFNA6,LGALS3,OPRK1,QSOX1,RORA,SERPING1,SLC44A2,TMBIM1,TREX1,TRIM56,TXNDC5,VAT1,VAV3
GO:0035239	tube morphogenesis	17	236	647	15863	1.76611	0.820576	0.0208861	0.541649	CDH13,ECM1,EPHA7,FGFR1,KIF26B,LRP6,MIA3,NDRG4,NFIB,NR2F2,RNF213,RORA,RYR2,SH2D2A,VAV3,WNT7B,ZEB2
GO:0050856	regulation of T cell receptor signaling pathway	3	236	39	15863	5.17047	2.3703	0.0210416	0.541649	CD81,CYLD,LGALS3
GO:0051384	response to glucocorticoid	6	236	143	15863	2.82026	1.49583	0.0210553	0.541649	ADCYAP1,AQP1,BMP6,HNRNPU,NR3C1,WNT7B
GO:0120161	regulation of cold-induced thermogenesis	6	236	143	15863	2.82026	1.49583	0.0210553	0.541649	ADCYAP1,BSCL2,DYNC1H1,ELOVL6,IP6K1,ZNF423
GO:0007612	learning	6	236	143	15863	2.82026	1.49583	0.0210553	0.541649	JPH3,MAP1A,MEIS2,NDRG4,NPTN,OPRL1
GO:0034340	response to type I interferon	4	236	70	15863	3.84092	1.94145	0.021346	0.541649	ADAR,IFNA6,TREX1,TRIM56
GO:0099118	microtubule-based protein transport	2	236	15	15863	8.96215	3.16384	0.0214226	0.541649	HNRNPU,MAP1A
GO:0098840	protein transport along microtubule	2	236	15	15863	8.96215	3.16384	0.0214226	0.541649	HNRNPU,MAP1A
GO:0006000	fructose metabolic process	2	236	15	15863	8.96215	3.16384	0.0214226	0.541649	ALDOC,PFKFB3
GO:0009415	response to water	2	236	15	15863	8.96215	3.16384	0.0214226	0.541649	LRP11,NTRK1
GO:0106057	negative regulation of calcineurin-mediated signaling	2	236	15	15863	8.96215	3.16384	0.0214226	0.541649	CHP1,RCAN1
GO:0070885	negative regulation of calcineurin-NFAT signaling cascade	2	236	15	15863	8.96215	3.16384	0.0214226	0.541649	CHP1,RCAN1
GO:0086066	atrial cardiac muscle cell to AV node cell communication	2	236	15	15863	8.96215	3.16384	0.0214226	0.541649	CACNB2,SCN3B
GO:0060339	negative regulation of type I interferon-mediated signaling pathway	2	236	15	15863	8.96215	3.16384	0.0214226	0.541649	ADAR,TREX1
GO:0006491	N-glycan processing	2	236	15	15863	8.96215	3.16384	0.0214226	0.541649	MAN2A1,ST8SIA2
GO:0043069	negative regulation of programmed cell death	22	236	884	15863	1.6728	0.742264	0.0215734	0.54329	ADAR,ADCYAP1,AQP1,BDKRB2,BNIP3,CAMK1D,CLU,CNTFR,CPEB4,FAIM2,LGALS3,LRP6,MAP4K4,MCL1,NOL3,NTRK1,PRKDC,PTMA,TMBIM1,TXNDC5,UBE2O,UBE2Z
GO:0008283	cell proliferation	14	236	496	15863	1.89723	0.923894	0.0222243	0.55242	CADM1,CCND3,CDH13,CEP120,CLU,DAGLA,FGFR1,IFNA6,LRP6,NDRG4,RORA,SH2D2A,WNT7B,ZEB2
GO:0006897	endocytosis	16	236	586	15863	1.83525	0.875978	0.0222737	0.55242	AAK1,CD81,CLTC,DNAJC6,DNM1,ELMO1,HTR1B,LRP6,MIA3,PRSS12,RABGAP1L,SH3GL2,SNAP91,TREX1,TXNDC5,VAV3
GO:0010977	negative regulation of neuron projection development	6	236	145	15863	2.78136	1.47579	0.0223439	0.55242	BCL11A,EPHA7,PTPN9,RIT2,RTN4,SPOCK1
GO:0021587	cerebellum morphogenesis	3	236	40	15863	5.04121	2.33377	0.0224604	0.55242	FAIM2,LRP6,RORA
GO:0097581	lamellipodium organization	3	236	40	15863	5.04121	2.33377	0.0224604	0.55242	ABLIM1,CDH13,VAV3
GO:0044058	regulation of digestive system process	3	236	40	15863	5.04121	2.33377	0.0224604	0.55242	AQP1,OPRK1,OPRL1
GO:0043271	negative regulation of ion transport	6	236	146	15863	2.76231	1.46587	0.0230077	0.56306	ADCYAP1,ANK3,GPR35,HTR1B,OPRL1,WNK2
GO:0050808	synapse organization	9	236	275	15863	2.1998	1.13737	0.0231046	0.56306	ANK3,CACNB2,GABRA2,GABRG2,INA,MAPT,NPTN,PPFIA2,WNT7B
GO:0033555	multicellular organismal response to stress	4	236	72	15863	3.73423	1.90081	0.0233584	0.56306	ADCYAP1,LRP11,NTRK1,TRPA1
GO:0048666	neuron development	20	236	795	15863	1.69097	0.757852	0.0234917	0.56306	ADCYAP1,ANK3,DCLK1,EPHA7,FGFR1,MAP1A,MAP4,MAP4K4,MAPT,NCAM2,NFIB,NPTN,NTM,NTRK1,NYAP2,RTN4,SH3GL2,SLC4A10,WNT7B,ZEB2
GO:0030183	B cell differentiation	5	236	108	15863	3.11186	1.63778	0.0236026	0.56306	IFNA6,IRF2BP2,KLF6,NTRK1,PRKDC
GO:0046890	regulation of lipid biosynthetic process	7	236	189	15863	2.48949	1.31585	0.0241113	0.56306	BMP6,CYP51A1,ELOVL6,FDFT1,MVD,MVK,TREX1
GO:0034063	stress granule assembly	2	236	16	15863	8.40201	3.07074	0.02414	0.56306	DYNC1H1,MAPT
GO:0051567	histone H3-K9 methylation	2	236	16	15863	8.40201	3.07074	0.02414	0.56306	ARID4A,ARID4B
GO:0099171	presynaptic modulation of chemical synaptic transmission	2	236	16	15863	8.40201	3.07074	0.02414	0.56306	CACNB2,HTR1B
GO:0009048	dosage compensation by inactivation of X chromosome	2	236	16	15863	8.40201	3.07074	0.02414	0.56306	HNRNPU,YTHDC1
GO:0048268	clathrin coat assembly	2	236	16	15863	8.40201	3.07074	0.02414	0.56306	CLTC,SNAP91
GO:0050965	detection of temperature stimulus involved in sensory perception of pain	2	236	16	15863	8.40201	3.07074	0.02414	0.56306	LXN,NTRK1
GO:0050961	detection of temperature stimulus involved in sensory perception	2	236	16	15863	8.40201	3.07074	0.02414	0.56306	LXN,NTRK1
GO:1900221	regulation of amyloid-beta clearance	2	236	16	15863	8.40201	3.07074	0.02414	0.56306	CLU,CYP51A1
GO:0008277	regulation of G protein-coupled receptor signaling pathway	6	236	148	15863	2.72498	1.44624	0.0243749	0.566447	ADCYAP1,DNM1,FRMPD1,HTR1B,OPRL1,RGS9
GO:0050907	detection of chemical stimulus involved in sensory perception	1	236	432	15863	0.155593	-2.68415	0.0247562	0.573202	TRPA1
GO:0042254	ribosome biogenesis	0	236	285	15863	0.117923	-3.08408	0.0249315	0.573211
GO:0042742	defense response to bacterium	0	236	286	15863	0.117511	-3.08914	0.024974	0.573211
GO:0048534	hematopoietic or lymphoid organ development	16	236	603	15863	1.78351	0.834721	0.0250287	0.573211	ADAR,ARID4A,CAMK4,CD81,CYLD,HOXB7,IFNA6,IRF2BP2,KLF6,NFE2L1,NTRK1,PRKDC,RORA,RUNX2,TCTA,TREX1
GO:0030098	lymphocyte differentiation	8	236	236	15863	2.27851	1.18809	0.0261554	0.596853	CYLD,IFNA6,IRF2BP2,KLF6,NTRK1,PRKDC,RORA,RUNX2
GO:0097553	calcium ion transmembrane import into cytosol	4	236	75	15863	3.58486	1.84192	0.0265863	0.603471	JPH3,NOL3,RYR2,TRPA1
GO:0060850	regulation of transcription involved in cell fate commitment	2	236	17	15863	7.90778	2.98327	0.0269904	0.603471	NR2F2,RORA
GO:0071397	cellular response to cholesterol	2	236	17	15863	7.90778	2.98327	0.0269904	0.603471	LRP6,NFE2L1
GO:0021692	cerebellar Purkinje cell layer morphogenesis	2	236	17	15863	7.90778	2.98327	0.0269904	0.603471	FAIM2,RORA
GO:1900016	negative regulation of cytokine production involved in inflammatory response	2	236	17	15863	7.90778	2.98327	0.0269904	0.603471	ADCY7,C5orf30
GO:0006941	striated muscle contraction	5	236	112	15863	3.00072	1.58531	0.0270182	0.603471	CACNB2,RYR2,SCN2B,SCN3B,STAC
GO:0006066	alcohol metabolic process	10	236	306	15863	2.1966	1.13528	0.0273803	0.609405	ACLY,CYP51A1,FDFT1,FGFR1,IP6K1,MSMO1,MVD,MVK,NFE2L1,QDPR
GO:0034660	ncRNA metabolic process	2	236	529	15863	0.254125	-1.97639	0.0276926	0.612131	ADAR,MAPT
GO:0045597	positive regulation of cell differentiation	23	236	964	15863	1.6037	0.681408	0.0276965	0.612131	ADCYAP1,BMP6,CAMK1D,CYLD,DOCK5,FGFR1,HNRNPU,LGALS3,MAN2A1,MAP3K5,MAPT,NDRG4,NEGR1,NPTN,NTRK1,NUDT21,RIT2,RND2,RNF112,RUNX2,WNT7B,ZEB2,ZMYND8
GO:1901214	regulation of neuron death	10	236	309	15863	2.17528	1.1212	0.0279983	0.612648	CHP1,CLU,CNTFR,CPEB4,EPHA7,FAIM2,MAP3K5,MAPT,MCL1,NTRK1
GO:0099111	microtubule-based transport	6	236	153	15863	2.63593	1.39831	0.0280279	0.612648	DYNC1H1,DYNC1I1,HNRNPU,KIF3B,MAP1A,MAPT
GO:0010970	transport along microtubule	6	236	153	15863	2.63593	1.39831	0.0280279	0.612648	DYNC1H1,DYNC1I1,HNRNPU,KIF3B,MAP1A,MAPT
GO:0051050	positive regulation of transport	23	236	968	15863	1.59708	0.675434	0.0281076	0.612648	ADCYAP1,ANK3,AQP1,BMP6,CACNB2,CADM1,CAMK1D,CD81,CHP1,CLU,DNM1,DYNC1H1,FGFR1,LGALS3,OPRL1,RGS9,RYR2,SCN3B,STAC,STIM2,SYNGR3,TPR,WNK2
GO:0047496	vesicle transport along microtubule	3	236	44	15863	4.58292	2.19627	0.0286445	0.615857	DYNC1H1,DYNC1I1,KIF3B
GO:0021575	hindbrain morphogenesis	3	236	44	15863	4.58292	2.19627	0.0286445	0.615857	FAIM2,LRP6,RORA
GO:0086065	cell communication involved in cardiac conduction	3	236	44	15863	4.58292	2.19627	0.0286445	0.615857	CACNB2,RYR2,SCN3B
GO:0003254	regulation of membrane depolarization	3	236	44	15863	4.58292	2.19627	0.0286445	0.615857	ANK3,SCN2B,SCN3B
GO:0072384	organelle transport along microtubule	4	236	77	15863	3.49175	1.80395	0.0288796	0.618806	DYNC1H1,DYNC1I1,KIF3B,MAPT
GO:0034765	regulation of ion transmembrane transport	13	236	463	15863	1.88728	0.916306	0.029814	0.627279	ANK3,CACNB2,CHP1,GPR35,JPH3,OPRL1,RGS9,RYR2,SCN2B,SCN3B,STAC,STIM2,WNK2
GO:0030952	establishment or maintenance of cytoskeleton polarity	2	236	18	15863	7.46846	2.90081	0.0299693	0.627279	AQP1,RND2
GO:0002029	desensitization of G protein-coupled receptor signaling pathway	2	236	18	15863	7.46846	2.90081	0.0299693	0.627279	DNM1,HTR1B
GO:0071404	cellular response to low-density lipoprotein particle stimulus	2	236	18	15863	7.46846	2.90081	0.0299693	0.627279	CD81,CDH13
GO:0022401	negative adaptation of signaling pathway	2	236	18	15863	7.46846	2.90081	0.0299693	0.627279	DNM1,HTR1B
GO:0007549	dosage compensation	2	236	18	15863	7.46846	2.90081	0.0299693	0.627279	HNRNPU,YTHDC1
GO:0006397	mRNA processing	13	236	464	15863	1.88321	0.913194	0.0300594	0.627279	ADAR,CELF4,DHX40,ELAVL2,HNRNPU,LGALS3,NOL3,NUDT21,PTBP2,RAVER2,RBM38,SCAF11,YTHDC1
GO:0060048	cardiac muscle contraction	4	236	78	15863	3.44698	1.78533	0.0300689	0.627279	CACNB2,RYR2,SCN2B,SCN3B
GO:2001258	negative regulation of cation channel activity	3	236	45	15863	4.48107	2.16384	0.0303174	0.630382	ANK3,GPR35,OPRL1
GO:0031175	neuron projection development	17	236	653	15863	1.74988	0.807259	0.030509	0.632286	ADCYAP1,ANK3,DCLK1,EPHA7,MAP1A,MAP4,MAP4K4,MAPT,NCAM2,NFIB,NPTN,NTRK1,NYAP2,RTN4,SH3GL2,WNT7B,ZEB2
GO:0071236	cellular response to antibiotic	5	236	116	15863	2.89725	1.53468	0.030734	0.634867	ADCY7,AQP1,BNIP3,MAP3K5,RNF112
GO:0046649	lymphocyte activation	11	236	379	15863	1.95086	0.964113	0.0310932	0.640014	CADM1,CCND3,CD81,CYLD,IFNA6,IRF2BP2,KLF6,NTRK1,PRKDC,RORA,RUNX2
GO:0043549	regulation of kinase activity	21	236	876	15863	1.61134	0.688265	0.0311944	0.640014	ADAR,ADCY7,ADCYAP1,CCND3,CD81,CHP1,CISH,CLU,EPHA7,FGFR1,HNRNPU,LATS1,LRP6,MAP3K5,MAP4K4,MAPT,NR2F2,NTRK1,VAV3,WNT7B,ZEB2
GO:0006110	regulation of glycolytic process	4	236	79	15863	3.40335	1.76695	0.0312869	0.640014	PFKFB3,RAE1,TPR,TREX1
GO:1900371	regulation of purine nucleotide biosynthetic process	5	236	117	15863	2.87248	1.5223	0.0317105	0.645942	PFKFB3,PID1,RAE1,TPR,TREX1
GO:0048545	response to steroid hormone	10	236	323	15863	2.08099	1.05727	0.031781	0.645942	ADCYAP1,AQP1,BMP6,HNRNPU,HTR1B,NCOA2,NR2F2,NR3C1,RORA,WNT7B
GO:0048589	developmental growth	11	236	381	15863	1.94062	0.956519	0.0319157	0.6466	ANXA6,CD81,DCLK1,ECM1,KIF26B,LRP6,NDRG4,SH3GL2,SLC4A10,WNT7B,ZEB2
GO:0042542	response to hydrogen peroxide	5	236	118	15863	2.84814	1.51002	0.0327064	0.651244	AQP1,BNIP3,MAP3K5,RNF112,TRPA1
GO:0030808	regulation of nucleotide biosynthetic process	5	236	118	15863	2.84814	1.51002	0.0327064	0.651244	PFKFB3,PID1,RAE1,TPR,TREX1
GO:0051928	positive regulation of calcium ion transport	5	236	118	15863	2.84814	1.51002	0.0327064	0.651244	CACNB2,LGALS3,RYR2,STAC,STIM2
GO:0010466	negative regulation of peptidase activity	8	236	247	15863	2.17704	1.12237	0.0328949	0.651244	AQP1,ECM1,LXN,NOL3,SERPING1,SPOCK1,UBE2O,UBE2Z
GO:0023058	adaptation of signaling pathway	2	236	19	15863	7.07538	2.82281	0.0330722	0.651244	DNM1,HTR1B
GO:0006349	regulation of gene expression by genetic imprinting	2	236	19	15863	7.07538	2.82281	0.0330722	0.651244	ARID4A,ARID4B
GO:0015669	gas transport	2	236	19	15863	7.07538	2.82281	0.0330722	0.651244	AQP1,CYGB
GO:0008090	retrograde axonal transport	2	236	19	15863	7.07538	2.82281	0.0330722	0.651244	DYNC1H1,MAP1A
GO:1902170	cellular response to reactive nitrogen species	2	236	19	15863	7.07538	2.82281	0.0330722	0.651244	AQP1,MAP3K5
GO:1903578	regulation of ATP metabolic process	5	236	119	15863	2.82421	1.49785	0.0337215	0.657662	PFKFB3,PID1,RAE1,TPR,TREX1
GO:0030811	regulation of nucleotide catabolic process	4	236	81	15863	3.31931	1.73088	0.0338089	0.657662	PFKFB3,RAE1,TPR,TREX1
GO:0030901	midbrain development	4	236	81	15863	3.31931	1.73088	0.0338089	0.657662	FGFR1,INA,LRP6,SYNGR3
GO:0008542	visual learning	3	236	47	15863	4.29039	2.10111	0.0338143	0.657662	MEIS2,NDRG4,NPTN
GO:0040007	growth	11	236	386	15863	1.91548	0.93771	0.034081	0.660816	ANXA6,CD81,DCLK1,ECM1,KIF26B,LRP6,NDRG4,SH3GL2,SLC4A10,WNT7B,ZEB2
GO:0006816	calcium ion transport	8	236	249	15863	2.15955	1.11073	0.0342365	0.661114	ANXA6,CACNB2,JPH3,NOL3,RYR2,STIM2,TRPA1,TRPM7
GO:0006457	protein folding	7	236	204	15863	2.30644	1.20566	0.0343056	0.661114	AMFR,CLU,DNAJA4,HSPA4L,NKTR,QSOX1,RGS9
GO:0043269	regulation of ion transport	17	236	677	15863	1.68785	0.755186	0.034524	0.663301	ADCYAP1,ANK3,CACNB2,CHP1,FGFR1,GPR35,HTR1B,JPH3,LGALS3,OPRL1,RGS9,RYR2,SCN2B,SCN3B,STAC,STIM2,WNK2
GO:0060402	calcium ion transport into cytosol	4	236	82	15863	3.27883	1.71318	0.035113	0.670542	JPH3,NOL3,RYR2,TRPA1
GO:0061053	somite development	4	236	82	15863	3.27883	1.71318	0.035113	0.670542	LRP6,PPP2R3A,PRKDC,ZEB2
GO:0045744	negative regulation of G protein-coupled receptor signaling pathway	3	236	48	15863	4.20101	2.07073	0.0356379	0.674332	DNM1,HTR1B,OPRL1
GO:0007608	sensory perception of smell	1	236	411	15863	0.163543	-2.61226	0.0360778	0.674332	NCAM2
GO:0060438	trachea development	2	236	20	15863	6.72161	2.74881	0.0362949	0.674332	LRP6,WNT7B
GO:1901386	negative regulation of voltage-gated calcium channel activity	2	236	20	15863	6.72161	2.74881	0.0362949	0.674332	GPR35,OPRL1
GO:0016048	detection of temperature stimulus	2	236	20	15863	6.72161	2.74881	0.0362949	0.674332	LXN,NTRK1
GO:0032026	response to magnesium ion	2	236	20	15863	6.72161	2.74881	0.0362949	0.674332	ANK3,BMP6
GO:0048670	regulation of collateral sprouting	2	236	20	15863	6.72161	2.74881	0.0362949	0.674332	EPHA7,RND2
GO:0097503	sialylation	2	236	20	15863	6.72161	2.74881	0.0362949	0.674332	ST6GAL1,ST8SIA2
GO:0061647	histone H3-K9 modification	2	236	20	15863	6.72161	2.74881	0.0362949	0.674332	ARID4A,ARID4B
GO:0007156	homophilic cell adhesion via plasma membrane adhesion molecules	6	236	163	15863	2.47421	1.30697	0.0363783	0.674332	CADM1,CDH13,CLSTN2,NPTN,PCDH9,PCDHGB1
GO:0019953	sexual reproduction	5	236	810	15863	0.414914	-1.26912	0.0367086	0.678465	ARID4A,ARID4B,CADM1,CELF4,NR2F2
GO:0015696	ammonium transport	3	236	49	15863	4.11527	2.04099	0.0375113	0.682813	ADCYAP1,AQP1,SLC44A2
GO:1990090	cellular response to nerve growth factor stimulus	3	236	49	15863	4.11527	2.04099	0.0375113	0.682813	MAPT,NTRK1,SH3GL2
GO:0098900	regulation of action potential	3	236	49	15863	4.11527	2.04099	0.0375113	0.682813	ANK3,GPR35,RYR2
GO:0009409	response to cold	3	236	49	15863	4.11527	2.04099	0.0375113	0.682813	LRP11,NFE2L1,TRPA1
GO:0090199	regulation of release of cytochrome c from mitochondria	3	236	49	15863	4.11527	2.04099	0.0375113	0.682813	BNIP3,CLU,NOL3
GO:0002920	regulation of humoral immune response	4	236	84	15863	3.20077	1.67842	0.037808	0.682813	CD81,CLU,KLK7,SERPING1
GO:0007193	adenylate cyclase-inhibiting G protein-coupled receptor signaling pathway	4	236	84	15863	3.20077	1.67842	0.037808	0.682813	ADCY7,HTR1B,OPRK1,OPRL1
GO:0048013	ephrin receptor signaling pathway	4	236	84	15863	3.20077	1.67842	0.037808	0.682813	DNM1,EPHA7,NTRK1,VAV3
GO:0097237	cellular response to toxic substance	7	236	209	15863	2.25126	1.17073	0.0382566	0.688946	ADCY7,AQP1,BNIP3,CYGB,MAP3K5,NTRK1,RNF112
GO:0007188	adenylate cyclase-modulating G protein-coupled receptor signaling pathway	7	236	210	15863	2.24054	1.16384	0.0390812	0.690141	ADCY7,ADCYAP1,GPR161,HTR1B,OPRK1,OPRL1,RIT2
GO:0042116	macrophage activation	3	236	50	15863	4.03297	2.01184	0.0394342	0.690141	CLU,MAPT,TREX1
GO:0002360	T cell lineage commitment	2	236	21	15863	6.40153	2.67842	0.0396332	0.690141	CYLD,PRKDC
GO:0016601	Rac protein signal transduction	2	236	21	15863	6.40153	2.67842	0.0396332	0.690141	CDH13,ELMO1
GO:0006622	protein targeting to lysosome	2	236	21	15863	6.40153	2.67842	0.0396332	0.690141	CLU,ZFYVE16
GO:0046823	negative regulation of nucleocytoplasmic transport	2	236	21	15863	6.40153	2.67842	0.0396332	0.690141	CHP1,TPR
GO:0086005	ventricular cardiac muscle cell action potential	2	236	21	15863	6.40153	2.67842	0.0396332	0.690141	RYR2,SCN3B
GO:1901673	regulation of mitotic spindle assembly	2	236	21	15863	6.40153	2.67842	0.0396332	0.690141	HNRNPU,TPR
GO:0035455	response to interferon-alpha	2	236	21	15863	6.40153	2.67842	0.0396332	0.690141	ADAR,TPR
GO:0090201	negative regulation of release of cytochrome c from mitochondria	2	236	21	15863	6.40153	2.67842	0.0396332	0.690141	CLU,NOL3
GO:0046931	pore complex assembly	2	236	21	15863	6.40153	2.67842	0.0396332	0.690141	RTN4,TPR
GO:0036473	cell death in response to oxidative stress	2	236	21	15863	6.40153	2.67842	0.0396332	0.690141	MAP3K5,RNF112
GO:0032479	regulation of type I interferon production	5	236	125	15863	2.68864	1.42688	0.0402226	0.697104	CYLD,PRKDC,TREX1,TRIM56,UBA7
GO:0099537	trans-synaptic signaling	12	236	430	15863	1.8758	0.907505	0.0402536	0.697104	CACNB2,DAGLA,DLGAP1,GABRA2,GABRG2,HTR1B,LRP6,NPTN,OPRK1,PPFIA2,RIT2,SCN2B
GO:0007631	feeding behavior	4	236	86	15863	3.12633	1.64447	0.0406186	0.701504	CNTFR,HTR1B,NEGR1,OPRL1
GO:0044703	multi-organism reproductive process	7	236	968	15863	0.486067	-1.04077	0.0408548	0.701688	ADCY7,ADCYAP1,ARID4A,ARID4B,CADM1,CELF4,NR2F2
GO:0031647	regulation of protein stability	9	236	282	15863	2.14519	1.10111	0.0410606	0.701688	AAK1,ASPH,CD81,CHP1,CLU,PRKDC,RTN4,TPR,TREX1
GO:0009615	response to virus	9	236	282	15863	2.14519	1.10111	0.0410606	0.701688	ADAR,BNIP3,CLU,DCLK1,IFNA6,IFNGR2,OPRK1,TREX1,TRIM56
GO:0052547	regulation of peptidase activity	12	236	433	15863	1.8628	0.897474	0.0411368	0.701688	AQP1,ASPH,ECM1,EPHA7,LXN,MAP3K5,MAPT,NOL3,SERPING1,SPOCK1,UBE2O,UBE2Z
GO:0001649	osteoblast differentiation	5	236	126	15863	2.66731	1.41538	0.0413751	0.701688	ADAR,BMP6,CLTC,HNRNPU,RUNX2
GO:0051899	membrane depolarization	3	236	51	15863	3.95389	1.98327	0.0414064	0.701688	CACNB2,SCN2B,SCN3B
GO:0048168	regulation of neuronal synaptic plasticity	3	236	51	15863	3.95389	1.98327	0.0414064	0.701688	JPH3,NPTN,SLC4A10
GO:0072359	circulatory system development	20	236	851	15863	1.5797	0.659648	0.0418761	0.705326	CDH13,CRELD1,ECM1,FGFR1,HNRNPU,LOXL1,LRP6,MIA3,NDRG4,NR2F2,POPDC3,PRKDC,RNF213,RORA,RTN4,RYR2,SH2D2A,TREX1,VAV3,WNT7B
GO:0014070	response to organic cyclic compound	20	236	851	15863	1.5797	0.659648	0.0418761	0.705326	ADCYAP1,AQP1,BMP6,GABRG2,HNRNPU,HTR1B,IFNA6,LRP6,NCOA2,NFE2L1,NR2F2,NR3C1,OPRL1,PTPRN,RAE1,RGS9,RORA,RYR2,TRPA1,WNT7B
GO:1903725	regulation of phospholipid metabolic process	4	236	87	15863	3.0904	1.62779	0.0420674	0.705326	CD81,CISH,MTMR3,VAV3
GO:0060047	heart contraction	4	236	87	15863	3.0904	1.62779	0.0420674	0.705326	CACNB2,RYR2,SCN2B,SCN3B
GO:0050857	positive regulation of antigen receptor-mediated signaling pathway	2	236	22	15863	6.11056	2.6113	0.043083	0.708917	CD81,CYLD
GO:0021533	cell differentiation in hindbrain	2	236	22	15863	6.11056	2.6113	0.043083	0.708917	FAIM2,RORA
GO:0032332	positive regulation of chondrocyte differentiation	2	236	22	15863	6.11056	2.6113	0.043083	0.708917	BMP6,RUNX2
GO:0099536	synaptic signaling	12	236	439	15863	1.83734	0.87762	0.0430871	0.708917	CACNB2,DAGLA,DLGAP1,GABRA2,GABRG2,HTR1B,LRP6,NPTN,OPRK1,PPFIA2,RIT2,SCN2B
GO:1902115	regulation of organelle assembly	7	236	215	15863	2.18843	1.1299	0.0433787	0.708917	CEP120,CYLD,DYNC1H1,HNRNPU,MAP4,MTMR3,TPR
GO:0007632	visual behavior	3	236	52	15863	3.87785	1.95526	0.0434274	0.708917	MEIS2,NDRG4,NPTN
GO:1990089	response to nerve growth factor	3	236	52	15863	3.87785	1.95526	0.0434274	0.708917	MAPT,NTRK1,SH3GL2
GO:0002931	response to ischemia	3	236	52	15863	3.87785	1.95526	0.0434274	0.708917	CPEB4,FAIM2,MAP3K5
GO:0051346	negative regulation of hydrolase activity	12	236	440	15863	1.83317	0.874338	0.043436	0.708917	ADCYAP1,AQP1,CHP1,ECM1,LGALS3,LXN,NOL3,SERPING1,SLC7A14,SPOCK1,UBE2O,UBE2Z
GO:0070252	actin-mediated cell contraction	4	236	88	15863	3.05528	1.6113	0.043545	0.708917	CACNB2,RYR2,SCN2B,SCN3B
GO:0043470	regulation of carbohydrate catabolic process	4	236	88	15863	3.05528	1.6113	0.043545	0.708917	PFKFB3,RAE1,TPR,TREX1
GO:0002520	immune system development	16	236	637	15863	1.68832	0.755585	0.0436797	0.708917	ADAR,ARID4A,CAMK4,CD81,CYLD,HOXB7,IFNA6,IRF2BP2,KLF6,NFE2L1,NTRK1,PRKDC,RORA,RUNX2,TCTA,TREX1
GO:0051282	regulation of sequestering of calcium ion	5	236	128	15863	2.62563	1.39266	0.0437395	0.708917	ANXA6,JPH3,NOL3,RYR2,TRPA1
GO:0001936	regulation of endothelial cell proliferation	5	236	129	15863	2.60528	1.38144	0.0449516	0.726699	BMP6,CDH13,ECM1,FGFR1,NR2F2
GO:0071241	cellular response to inorganic substance	7	236	217	15863	2.16826	1.11654	0.04518	0.728528	ADCY7,ANK3,AQP1,BMP6,BNIP3,NFE2L1,TREX1
GO:0030099	myeloid cell differentiation	7	236	218	15863	2.15832	1.10991	0.0460985	0.738834	ADAR,ARID4A,CAMK4,CD81,HOXB7,NFE2L1,TCTA
GO:0009651	response to salt stress	2	236	23	15863	5.84488	2.54717	0.0466403	0.738834	AQP1,BDKRB2
GO:0007097	nuclear migration	2	236	23	15863	5.84488	2.54717	0.0466403	0.738834	CEP120,DYNC1H1
GO:0070266	necroptotic process	2	236	23	15863	5.84488	2.54717	0.0466403	0.738834	CYLD,TRPM7
GO:0007413	axonal fasciculation	2	236	23	15863	5.84488	2.54717	0.0466403	0.738834	NCAM2,RTN4
GO:0106030	neuron projection fasciculation	2	236	23	15863	5.84488	2.54717	0.0466403	0.738834	NCAM2,RTN4
GO:0006644	phospholipid metabolic process	10	236	356	15863	1.88809	0.91693	0.046716	0.738834	CISH,EFR3B,FDFT1,IP6K1,MTMR3,MVD,MVK,PI4K2B,PNPLA8,SLC44A2
GO:0034762	regulation of transmembrane transport	14	236	546	15863	1.72349	0.785333	0.0467542	0.738834	ANK3,CACNB2,CHP1,GPR35,JPH3,OPRL1,PID1,RGS9,RYR2,SCN2B,SCN3B,STAC,STIM2,WNK2
GO:0072089	stem cell proliferation	3	236	54	15863	3.73423	1.90081	0.0476146	0.750553	DAGLA,FGFR1,WNT7B
GO:0034470	ncRNA processing	1	236	364	15863	0.18466	-2.43706	0.0488441	0.768019	ADAR
GO:0002027	regulation of heart rate	4	236	92	15863	2.92244	1.54717	0.0497446	0.777394	CACNB2,RYR2,SCN2B,SCN3B
GO:0043588	skin development	1	236	379	15863	0.177351	-2.49532	0.0502869	0.777394	LATS1
GO:0021697	cerebellar cortex formation	2	236	24	15863	5.60134	2.48577	0.0503013	0.777394	FAIM2,RORA
GO:0050482	arachidonic acid secretion	2	236	24	15863	5.60134	2.48577	0.0503013	0.777394	BDKRB2,PNPLA8
GO:1903963	arachidonate transport	2	236	24	15863	5.60134	2.48577	0.0503013	0.777394	BDKRB2,PNPLA8
GO:0010460	positive regulation of heart rate	2	236	24	15863	5.60134	2.48577	0.0503013	0.777394	RYR2,SCN3B
GO:0071514	genetic imprinting	2	236	24	15863	5.60134	2.48577	0.0503013	0.777394	ARID4A,ARID4B
GO:0046677	response to antibiotic	9	236	306	15863	1.97694	0.983272	0.0512097	0.785306	ADCY7,ADCYAP1,AQP1,BNIP3,HTR1B,MAP3K5,RGS19,RNF112,TRPA1
GO:0048660	regulation of smooth muscle cell proliferation	5	236	134	15863	2.50806	1.32657	0.0513119	0.785306	CDH13,HTR1B,MAP3K5,NDRG4,PRKDC
GO:0001938	positive regulation of endothelial cell proliferation	4	236	93	15863	2.89102	1.53158	0.0513666	0.785306	BMP6,CDH13,ECM1,FGFR1
GO:0061337	cardiac conduction	4	236	93	15863	2.89102	1.53158	0.0513666	0.785306	CACNB2,RYR2,SCN2B,SCN3B
GO:0007276	gamete generation	4	236	678	15863	0.396555	-1.33441	0.0514344	0.785306	ARID4A,ARID4B,CADM1,CELF4
GO:0061180	mammary gland epithelium development	3	236	56	15863	3.60086	1.84834	0.0519927	0.786235	LATS1,LRP6,WNT7B
GO:0007029	endoplasmic reticulum organization	3	236	56	15863	3.60086	1.84834	0.0519927	0.786235	MIA3,RNF112,RTN4
GO:0002040	sprouting angiogenesis	3	236	56	15863	3.60086	1.84834	0.0519927	0.786235	CDH13,MIA3,RNF213
GO:1903078	positive regulation of protein localization to plasma membrane	3	236	56	15863	3.60086	1.84834	0.0519927	0.786235	LGALS3,PTPN9,STAC
GO:0035637	multicellular organismal signaling	5	236	135	15863	2.48949	1.31585	0.052644	0.789353	ANK3,CACNB2,RYR2,SCN2B,SCN3B
GO:0008361	regulation of cell size	6	236	179	15863	2.25305	1.17188	0.0527778	0.789353	AQP1,EPHA7,MAPT,RND2,RTN4,VAV3
GO:0009593	detection of chemical stimulus	2	236	465	15863	0.289102	-1.79035	0.0528819	0.789353	RYR2,TRPA1
GO:0098657	import into cell	17	236	694	15863	1.6465	0.719406	0.0531003	0.789353	AAK1,CD81,CLTC,DNAJC6,DNM1,ELMO1,HTR1B,LRP6,MIA3,PRSS12,RABGAP1L,SH3GL2,SNAP91,SYNGR3,TREX1,TXNDC5,VAV3
GO:2001234	negative regulation of apoptotic signaling pathway	7	236	226	15863	2.08191	1.05791	0.0538775	0.789353	BDKRB2,CLU,FAIM2,LGALS3,MCL1,NOL3,TMBIM1
GO:0051968	positive regulation of synaptic transmission, glutamatergic	2	236	25	15863	5.37729	2.42688	0.0540621	0.789353	ADCYAP1,NTRK1
GO:0002861	regulation of inflammatory response to antigenic stimulus	2	236	25	15863	5.37729	2.42688	0.0540621	0.789353	ADCYAP1,CD81
GO:0090140	regulation of mitochondrial fission	2	236	25	15863	5.37729	2.42688	0.0540621	0.789353	BNIP3,MAPT
GO:0010288	response to lead ion	2	236	25	15863	5.37729	2.42688	0.0540621	0.789353	MAPT,QDPR
GO:0051560	mitochondrial calcium ion homeostasis	2	236	25	15863	5.37729	2.42688	0.0540621	0.789353	ANXA6,BNIP3
GO:0010939	regulation of necrotic cell death	2	236	25	15863	5.37729	2.42688	0.0540621	0.789353	BNIP3,CYLD
GO:0007214	gamma-aminobutyric acid signaling pathway	2	236	25	15863	5.37729	2.42688	0.0540621	0.789353	GABRA2,GABRG2
GO:0007606	sensory perception of chemical stimulus	2	236	483	15863	0.278328	-1.84514	0.0542468	0.789353	NCAM2,TRPA1
GO:0045669	positive regulation of osteoblast differentiation	3	236	57	15863	3.53769	1.82281	0.0542524	0.789353	BMP6,RUNX2,WNT7B
GO:0032781	positive regulation of ATPase activity	3	236	57	15863	3.53769	1.82281	0.0542524	0.789353	DYNC1I1,HNRNPU,RYR2
GO:0097755	positive regulation of blood vessel diameter	3	236	57	15863	3.53769	1.82281	0.0542524	0.789353	ADCYAP1,BDKRB2,DOCK5
GO:0006637	acyl-CoA metabolic process	4	236	95	15863	2.83015	1.50088	0.0546965	0.789353	ACLY,ELOVL6,MVD,MVK
GO:0060401	cytosolic calcium ion transport	4	236	95	15863	2.83015	1.50088	0.0546965	0.789353	JPH3,NOL3,RYR2,TRPA1
GO:0051196	regulation of coenzyme metabolic process	4	236	95	15863	2.83015	1.50088	0.0546965	0.789353	PFKFB3,RAE1,TPR,TREX1
GO:0035383	thioester metabolic process	4	236	95	15863	2.83015	1.50088	0.0546965	0.789353	ACLY,ELOVL6,MVD,MVK
GO:0060548	negative regulation of cell death	22	236	969	15863	1.52606	0.609814	0.0548979	0.790455	ADAR,ADCYAP1,AQP1,BDKRB2,BNIP3,CAMK1D,CLU,CNTFR,CPEB4,FAIM2,LGALS3,LRP6,MAP4K4,MCL1,NOL3,NTRK1,PRKDC,PTMA,TMBIM1,TXNDC5,UBE2O,UBE2Z
GO:0008037	cell recognition	6	236	181	15863	2.22816	1.15585	0.0550986	0.791541	CADM1,CD81,NCAM2,NPTN,NTM,RTN4
GO:0120162	positive regulation of cold-induced thermogenesis	4	236	96	15863	2.80067	1.48577	0.0564044	0.801585	ADCYAP1,BSCL2,DYNC1H1,ELOVL6
GO:2001243	negative regulation of intrinsic apoptotic signaling pathway	4	236	96	15863	2.80067	1.48577	0.0564044	0.801585	BDKRB2,CLU,MCL1,NOL3
GO:1902041	regulation of extrinsic apoptotic signaling pathway via death domain receptors	3	236	58	15863	3.4767	1.79772	0.0565585	0.801585	FAIM2,LGALS3,TMBIM1
GO:0045824	negative regulation of innate immune response	3	236	58	15863	3.4767	1.79772	0.0565585	0.801585	ADAR,SERPING1,TREX1
GO:0006401	RNA catabolic process	0	236	244	15863	0.137738	-2.86	0.0567272	0.801585
GO:0050728	negative regulation of inflammatory response	5	236	138	15863	2.43537	1.28414	0.0567608	0.801585	ADCY7,ADCYAP1,C5orf30,MVK,RORA
GO:0043484	regulation of RNA splicing	5	236	138	15863	2.43537	1.28414	0.0567608	0.801585	CELF4,HNRNPU,PTBP2,RBM38,YTHDC1
GO:0050727	regulation of inflammatory response	11	236	403	15863	1.83468	0.875531	0.0568122	0.801585	ADCY7,ADCYAP1,C5orf30,CD81,CLU,CYLD,MVK,NFE2L1,RORA,SERPING1,TREX1
GO:0009636	response to toxic substance	13	236	497	15863	1.75817	0.814073	0.0569929	0.802343	ADCY7,ADCYAP1,AQP1,BNIP3,CYGB,HTR1B,MAP3K5,NTRK1,RGS19,RGS9,RNF112,SCN2B,TRPA1
GO:0061564	axon development	11	236	404	15863	1.83014	0.871955	0.0571951	0.803401	ANK3,DCLK1,EPHA7,MAP1A,MAPT,NCAM2,NFIB,NPTN,NTRK1,RTN4,ZEB2
GO:0052548	regulation of endopeptidase activity	11	236	405	15863	1.82562	0.868389	0.0575869	0.804622	AQP1,ASPH,EPHA7,LXN,MAP3K5,MAPT,NOL3,SERPING1,SPOCK1,UBE2O,UBE2Z
GO:0033119	negative regulation of RNA splicing	2	236	26	15863	5.17047	2.3703	0.057919	0.804622	CELF4,PTBP2
GO:0070723	response to cholesterol	2	236	26	15863	5.17047	2.3703	0.057919	0.804622	LRP6,NFE2L1
GO:0035640	exploration behavior	2	236	26	15863	5.17047	2.3703	0.057919	0.804622	JPH3,SLC4A10
GO:0070661	leukocyte proliferation	4	236	97	15863	2.7718	1.47082	0.0581407	0.804622	CADM1,CCND3,CLU,IFNA6
GO:0007623	circadian rhythm	5	236	139	15863	2.41785	1.27372	0.0581731	0.804622	HNRNPU,NCOA2,NFIL3,NTRK1,RORA
GO:0031644	regulation of neurological system process	5	236	139	15863	2.41785	1.27372	0.0581731	0.804622	CELF4,GPR35,NPTXR,OPRL1,ZMYND8
GO:0048857	neural nucleus development	3	236	59	15863	3.41777	1.77305	0.0589106	0.809518	INA,NFIB,SYNGR3
GO:0001960	negative regulation of cytokine-mediated signaling pathway	3	236	59	15863	3.41777	1.77305	0.0589106	0.809518	ADAR,ECM1,TREX1
GO:0032990	cell part morphogenesis	13	236	504	15863	1.73375	0.793895	0.0589113	0.809518	ANK3,DCLK1,EPHA7,MAP1A,MAP4K4,NFIB,NPTN,NTRK1,NYAP2,PID1,SH3GL2,WNT7B,ZEB2
GO:1900542	regulation of purine nucleotide metabolic process	5	236	140	15863	2.40058	1.26338	0.0596055	0.81728	PFKFB3,PID1,RAE1,TPR,TREX1
GO:0008202	steroid metabolic process	8	236	254	15863	2.11704	1.08205	0.0599127	0.818085	ACLY,CYP51A1,FDFT1,FGFR1,MSMO1,MVD,MVK,NFE2L1
GO:0048167	regulation of synaptic plasticity	6	236	185	15863	2.17998	1.12432	0.059923	0.818085	JPH3,MAP1A,MAPT,NPTN,SCGN,SLC4A10
GO:0072659	protein localization to plasma membrane	6	236	186	15863	2.16826	1.11654	0.0611673	0.830296	ANK3,CACNB2,CD81,EFR3B,LRP6,SCN3B
GO:0071383	cellular response to steroid hormone stimulus	6	236	186	15863	2.16826	1.11654	0.0611673	0.830296	ADCYAP1,AQP1,HNRNPU,NR2F2,NR3C1,RORA
GO:0030336	negative regulation of cell migration	8	236	258	15863	2.08422	1.05951	0.0615935	0.830296	C5orf30,CYGB,DNAJA4,MIA3,NDRG4,NR2F2,SCAI,ZMYND8
GO:1902175	regulation of oxidative stress-induced intrinsic apoptotic signaling pathway	2	236	27	15863	4.97897	2.31585	0.0618683	0.830296	MCL1,NOL3
GO:0032309	icosanoid secretion	2	236	27	15863	4.97897	2.31585	0.0618683	0.830296	BDKRB2,PNPLA8
GO:1904019	epithelial cell apoptotic process	2	236	27	15863	4.97897	2.31585	0.0618683	0.830296	MAP3K5,RYR2
GO:0031645	negative regulation of neurological system process	2	236	27	15863	4.97897	2.31585	0.0618683	0.830296	CELF4,GPR35
GO:0051647	nucleus localization	2	236	27	15863	4.97897	2.31585	0.0618683	0.830296	CEP120,DYNC1H1
GO:0046777	protein autophosphorylation	6	236	188	15863	2.14519	1.10111	0.0637017	0.84489	AAK1,CAMK4,FGFR1,NTRK1,TRPM7,WNK2
GO:0006164	purine nucleotide biosynthetic process	6	236	188	15863	2.14519	1.10111	0.0637017	0.84489	ACLY,ADCY7,ALDOC,ELOVL6,PRPSAP2,SLC25A13
GO:0034605	cellular response to heat	3	236	61	15863	3.30571	1.72496	0.0637508	0.84489	MAPT,STAC,TPR
GO:0007018	microtubule-based movement	8	236	263	15863	2.0446	1.03182	0.0640166	0.84489	DYNC1H1,DYNC1I1,HNRNPU,KIF26B,KIF3B,MAP1A,MAP4,MAPT
GO:0007548	sex differentiation	8	236	263	15863	2.0446	1.03182	0.0640166	0.84489	ADCYAP1,ARID4A,ARID4B,BMP6,CNTFR,LRP6,NTRK1,PTPRN
GO:0050806	positive regulation of synaptic transmission	5	236	143	15863	2.35021	1.23279	0.0640227	0.84489	ADCYAP1,CACNB2,CLSTN2,NPTN,NTRK1
GO:0050679	positive regulation of epithelial cell proliferation	6	236	189	15863	2.13384	1.09346	0.0649919	0.84489	BMP6,CDH13,ECM1,FGFR1,PTPRN,RTN4
GO:0071248	cellular response to metal ion	6	236	189	15863	2.13384	1.09346	0.0649919	0.84489	ADCY7,ANK3,AQP1,BMP6,BNIP3,NFE2L1
GO:0006140	regulation of nucleotide metabolic process	5	236	144	15863	2.33389	1.22274	0.065535	0.84489	PFKFB3,PID1,RAE1,TPR,TREX1
GO:0060536	cartilage morphogenesis	2	236	28	15863	4.80115	2.26338	0.0659066	0.84489	LRP6,WNT7B
GO:0036075	replacement ossification	2	236	28	15863	4.80115	2.26338	0.0659066	0.84489	BMP6,RUNX2
GO:0050849	negative regulation of calcium-mediated signaling	2	236	28	15863	4.80115	2.26338	0.0659066	0.84489	CHP1,RCAN1
GO:0098901	regulation of cardiac muscle cell action potential	2	236	28	15863	4.80115	2.26338	0.0659066	0.84489	ANK3,RYR2
GO:0071280	cellular response to copper ion	2	236	28	15863	4.80115	2.26338	0.0659066	0.84489	AQP1,NFE2L1
GO:0007205	protein kinase C-activating G protein-coupled receptor signaling pathway	2	236	28	15863	4.80115	2.26338	0.0659066	0.84489	CISH,HTR1B
GO:0001958	endochondral ossification	2	236	28	15863	4.80115	2.26338	0.0659066	0.84489	BMP6,RUNX2
GO:0021680	cerebellar Purkinje cell layer development	2	236	28	15863	4.80115	2.26338	0.0659066	0.84489	FAIM2,RORA
GO:0010661	positive regulation of muscle cell apoptotic process	2	236	28	15863	4.80115	2.26338	0.0659066	0.84489	BNIP3,MAP3K5
GO:0003338	metanephros morphogenesis	2	236	28	15863	4.80115	2.26338	0.0659066	0.84489	KIF26B,WNT7B
GO:0008299	isoprenoid biosynthetic process	2	236	28	15863	4.80115	2.26338	0.0659066	0.84489	MVD,MVK
GO:0006887	exocytosis	18	236	770	15863	1.57129	0.651945	0.0661288	0.84489	ACLY,ALDOC,CHP1,CKAP4,CLU,DYNC1H1,ECM1,LGALS3,MIA3,PRSS12,QSOX1,SERPING1,SLC44A2,SYNGR3,SYT16,TMBIM1,TXNDC5,VAT1
GO:0048511	rhythmic process	8	236	267	15863	2.01397	1.01004	0.0662101	0.84489	HNRNPU,NCOA2,NFIL3,NTRK1,OPRL1,PRKDC,PTPRN,RORA
GO:0050854	regulation of antigen receptor-mediated signaling pathway	3	236	62	15863	3.25239	1.7015	0.0662378	0.84489	CD81,CYLD,LGALS3
GO:0032922	circadian regulation of gene expression	3	236	62	15863	3.25239	1.7015	0.0662378	0.84489	HNRNPU,NCOA2,RORA
GO:0010821	regulation of mitochondrion organization	6	236	190	15863	2.12261	1.08584	0.0662973	0.84489	BNIP3,CLU,MAPT,NOL3,PID1,VAT1
GO:0061458	reproductive system development	11	236	426	15863	1.73563	0.795457	0.0678361	0.86276	ADCYAP1,ARID4A,ARID4B,BMP6,BPTF,LRP6,NR2F2,NTRK1,PLEKHA5,PTPRN,WNT7B
GO:0009617	response to bacterium	4	236	641	15863	0.419445	-1.25345	0.0680325	0.86352	BNIP3,LOXL1,NFIB,TMEM229B
GO:0002700	regulation of production of molecular mediator of immune response	5	236	146	15863	2.30192	1.20284	0.0686194	0.865911	CD81,KLK7,PRKDC,TP53BP1,TREX1
GO:0060761	negative regulation of response to cytokine stimulus	3	236	63	15863	3.20077	1.67842	0.0687688	0.865911	ADAR,ECM1,TREX1
GO:0016925	protein sumoylation	3	236	63	15863	3.20077	1.67842	0.0687688	0.865911	BCL11A,RAE1,TPR
GO:1904377	positive regulation of protein localization to cell periphery	3	236	63	15863	3.20077	1.67842	0.0687688	0.865911	LGALS3,PTPN9,STAC
GO:0002460	adaptive immune response based on somatic recombination of immune receptors built from immunoglobulin superfamily domains	6	236	192	15863	2.1005	1.07074	0.0689541	0.866518	CADM1,CD81,CLU,RORA,SERPING1,TREX1
GO:0043112	receptor metabolic process	4	236	103	15863	2.61033	1.38423	0.0691508	0.86692	CD81,CLTC,DNM1,HTR1B
GO:0022412	cellular process involved in reproduction in multicellular organism	1	236	334	15863	0.201246	-2.31297	0.0692604	0.86692	CELF4
GO:0045736	negative regulation of cyclin-dependent protein serine/threonine kinase activity	2	236	29	15863	4.63559	2.21275	0.0700304	0.86967	LATS1,NR2F2
GO:0040036	regulation of fibroblast growth factor receptor signaling pathway	2	236	29	15863	4.63559	2.21275	0.0700304	0.86967	NPTN,RUNX2
GO:0006517	protein deglycosylation	2	236	29	15863	4.63559	2.21275	0.0700304	0.86967	AMFR,MAN2A1
GO:0033014	tetrapyrrole biosynthetic process	2	236	29	15863	4.63559	2.21275	0.0700304	0.86967	MMAB,NFE2L1
GO:0030258	lipid modification	6	236	193	15863	2.08962	1.06324	0.0703053	0.871373	CISH,CYGB,EFR3B,IP6K1,MTMR3,PI4K2B
GO:2000146	negative regulation of cell motility	8	236	274	15863	1.96251	0.972703	0.0705877	0.873161	C5orf30,CYGB,DNAJA4,MIA3,NDRG4,NR2F2,SCAI,ZMYND8
GO:0043550	regulation of lipid kinase activity	3	236	64	15863	3.15075	1.6557	0.0713432	0.880782	CD81,CISH,VAV3
GO:0002064	epithelial cell development	6	236	194	15863	2.07885	1.05578	0.0716719	0.882764	ARID4A,ARID4B,BMP6,FGFR1,NTRK1,WNT7B
GO:0050777	negative regulation of immune response	5	236	148	15863	2.27081	1.18321	0.0717831	0.882764	ADAR,ADCYAP1,LGALS3,SERPING1,TREX1
GO:0048232	male gamete generation	3	236	552	15863	0.365305	-1.45283	0.0725066	0.883704	ARID4A,ARID4B,CADM1
GO:0021549	cerebellum development	4	236	105	15863	2.56061	1.35649	0.0730433	0.883704	FAIM2,LRP6,PTBP2,RORA
GO:0002443	leukocyte mediated immunity	16	236	677	15863	1.58856	0.667723	0.0730607	0.883704	ACLY,ALDOC,CADM1,CAMK4,CD81,CKAP4,CLU,DYNC1H1,LGALS3,QSOX1,SERPING1,SLC44A2,TMBIM1,TREX1,TXNDC5,VAT1
GO:0060337	type I interferon signaling pathway	3	236	65	15863	3.10228	1.63333	0.0739604	0.883704	ADAR,IFNA6,TREX1
GO:0071357	cellular response to type I interferon	3	236	65	15863	3.10228	1.63333	0.0739604	0.883704	ADAR,IFNA6,TREX1
GO:0030449	regulation of complement activation	3	236	65	15863	3.10228	1.63333	0.0739604	0.883704	CD81,CLU,SERPING1
GO:0001756	somitogenesis	3	236	65	15863	3.10228	1.63333	0.0739604	0.883704	LRP6,PRKDC,ZEB2
GO:0010038	response to metal ion	10	236	362	15863	1.8568	0.892817	0.0740924	0.883704	ADCY7,ANK3,AQP1,BMP6,BNIP3,MAPT,NFE2L1,QDPR,RYR2,SLC25A13
GO:0050974	detection of mechanical stimulus involved in sensory perception	2	236	30	15863	4.48107	2.16384	0.0742362	0.883704	NTRK1,TRPA1
GO:0010762	regulation of fibroblast migration	2	236	30	15863	4.48107	2.16384	0.0742362	0.883704	C5orf30,CYGB
GO:0043457	regulation of cellular respiration	2	236	30	15863	4.48107	2.16384	0.0742362	0.883704	BNIP3,TREX1
GO:0007435	salivary gland morphogenesis	2	236	30	15863	4.48107	2.16384	0.0742362	0.883704	FGFR1,NFIB
GO:0048265	response to pain	2	236	30	15863	4.48107	2.16384	0.0742362	0.883704	NTRK1,TRPA1
GO:1904030	negative regulation of cyclin-dependent protein kinase activity	2	236	30	15863	4.48107	2.16384	0.0742362	0.883704	LATS1,NR2F2
GO:0001774	microglial cell activation	2	236	30	15863	4.48107	2.16384	0.0742362	0.883704	CLU,MAPT
GO:0090314	positive regulation of protein targeting to membrane	2	236	30	15863	4.48107	2.16384	0.0742362	0.883704	ANK3,CHP1
GO:0002269	leukocyte activation involved in inflammatory response	2	236	30	15863	4.48107	2.16384	0.0742362	0.883704	CLU,MAPT
GO:0051607	defense response to virus	6	236	197	15863	2.04719	1.03365	0.0758629	0.893977	ADAR,BNIP3,IFNA6,OPRK1,TREX1,TRIM56
GO:0046700	heterocycle catabolic process	2	236	461	15863	0.29161	-1.77789	0.0759225	0.893977	ALDOC,TREX1
GO:0044270	cellular nitrogen compound catabolic process	2	236	462	15863	0.290979	-1.78101	0.0761679	0.893977	ALDOC,TREX1
GO:0046579	positive regulation of Ras protein signal transduction	3	236	66	15863	3.05528	1.6113	0.0766199	0.893977	GPR35,MAP4K4,NTRK1
GO:2000257	regulation of protein activation cascade	3	236	66	15863	3.05528	1.6113	0.0766199	0.893977	CD81,CLU,SERPING1
GO:0002637	regulation of immunoglobulin production	3	236	66	15863	3.05528	1.6113	0.0766199	0.893977	PRKDC,TP53BP1,TREX1
GO:0048762	mesenchymal cell differentiation	5	236	151	15863	2.2257	1.15426	0.0766766	0.893977	ANXA6,FGFR1,LRP6,RTN4,ZEB2
GO:0050773	regulation of dendrite development	5	236	151	15863	2.2257	1.15426	0.0766766	0.893977	BCL11A,CAMK1D,CSMD3,PPFIA2,ZMYND8
GO:0002274	myeloid leukocyte activation	14	236	575	15863	1.63657	0.710672	0.0772747	0.893977	ACLY,ALDOC,CAMK4,CKAP4,CLU,DYNC1H1,LGALS3,MAPT,QSOX1,SLC44A2,TMBIM1,TREX1,TXNDC5,VAT1
GO:0090068	positive regulation of cell cycle process	8	236	284	15863	1.89341	0.920988	0.0780121	0.893977	CCND3,CEP120,DYNC1H1,FGFR1,HNRNPU,KIF3B,RNF112,TPR
GO:0030902	hindbrain development	5	236	152	15863	2.21106	1.14474	0.0783469	0.893977	FAIM2,LRP6,NFIB,PTBP2,RORA
GO:0045879	negative regulation of smoothened signaling pathway	2	236	31	15863	4.33652	2.11654	0.0785208	0.893977	GPR161,RUNX2
GO:1901571	fatty acid derivative transport	2	236	31	15863	4.33652	2.11654	0.0785208	0.893977	BDKRB2,PNPLA8
GO:1900181	negative regulation of protein localization to nucleus	2	236	31	15863	4.33652	2.11654	0.0785208	0.893977	CHP1,DCLK1
GO:0043267	negative regulation of potassium ion transport	2	236	31	15863	4.33652	2.11654	0.0785208	0.893977	ADCYAP1,ANK3
GO:0007405	neuroblast proliferation	2	236	31	15863	4.33652	2.11654	0.0785208	0.893977	DAGLA,FGFR1
GO:0071715	icosanoid transport	2	236	31	15863	4.33652	2.11654	0.0785208	0.893977	BDKRB2,PNPLA8
GO:0060325	face morphogenesis	2	236	31	15863	4.33652	2.11654	0.0785208	0.893977	ASPH,LRP6
GO:0042310	vasoconstriction	2	236	31	15863	4.33652	2.11654	0.0785208	0.893977	BDKRB2,HTR1B
GO:0042026	protein refolding	2	236	31	15863	4.33652	2.11654	0.0785208	0.893977	DNAJA4,NKTR
GO:0060428	lung epithelium development	2	236	31	15863	4.33652	2.11654	0.0785208	0.893977	NFIB,WNT7B
GO:0046949	fatty-acyl-CoA biosynthetic process	2	236	31	15863	4.33652	2.11654	0.0785208	0.893977	ACLY,ELOVL6
GO:0002828	regulation of type 2 immune response	2	236	31	15863	4.33652	2.11654	0.0785208	0.893977	CD81,ECM1
GO:0006470	protein dephosphorylation	6	236	199	15863	2.02662	1.01907	0.0787329	0.893977	DNAJC6,MTMR3,PPP2R3A,PTPDC1,PTPN9,PTPRN
GO:0060348	bone development	6	236	199	15863	2.02662	1.01907	0.0787329	0.893977	ANXA6,BBX,BMP6,LRP6,PRPSAP2,RUNX2
GO:0002673	regulation of acute inflammatory response	4	236	108	15863	2.48949	1.31585	0.0790868	0.893977	ADCYAP1,CD81,CLU,SERPING1
GO:0045185	maintenance of protein location	4	236	108	15863	2.48949	1.31585	0.0790868	0.893977	ANK3,HNRNPU,LATS1,RIT2
GO:0043507	positive regulation of JUN kinase activity	3	236	67	15863	3.00968	1.58961	0.079321	0.893977	MAP3K5,WNT7B,ZEB2
GO:0048010	vascular endothelial growth factor receptor signaling pathway	3	236	67	15863	3.00968	1.58961	0.079321	0.893977	ELMO1,SH2D2A,VAV3
GO:0031400	negative regulation of protein modification process	14	236	582	15863	1.61688	0.693215	0.0795294	0.893977	ADAR,BDKRB2,CHP1,CYLD,LATS1,LGALS3,LRP6,MAPT,NR2F2,PID1,PRKDC,SH3GL2,TERF2IP,WNK2
GO:0034622	cellular protein-containing complex assembly	19	236	848	15863	1.50602	0.590742	0.0798332	0.893977	ADAR,CELF4,CLTC,CLU,DYNC1H1,MAPT,MCM6,MIA3,NOL3,NUDT21,PTBP2,RTN4,SCAF11,SH3GL2,SNAP91,TPR,TSPYL1,TSPYL4,YTHDC1
GO:0048812	neuron projection morphogenesis	12	236	474	15863	1.70167	0.766954	0.0798437	0.893977	ANK3,DCLK1,EPHA7,MAP1A,MAP4K4,NFIB,NPTN,NTRK1,NYAP2,SH3GL2,WNT7B,ZEB2
GO:0045787	positive regulation of cell cycle	10	236	376	15863	1.78766	0.838074	0.0799619	0.893977	CCND3,CEP120,DYNC1H1,FGFR1,HNRNPU,KIF3B,LRP6,MEIS2,RNF112,TPR
GO:0042113	B cell activation	5	236	153	15863	2.1966	1.13528	0.0800368	0.893977	IFNA6,IRF2BP2,KLF6,NTRK1,PRKDC
GO:0046390	ribose phosphate biosynthetic process	6	236	200	15863	2.01648	1.01184	0.0801906	0.893977	ACLY,ADCY7,ALDOC,ELOVL6,PRPSAP2,SLC25A13
GO:0035303	regulation of dephosphorylation	6	236	200	15863	2.01648	1.01184	0.0801906	0.893977	CHP1,LGALS3,MTMR3,PPP2R3A,RCAN1,SLC7A14
GO:0010639	negative regulation of organelle organization	10	236	378	15863	1.7782	0.830421	0.0809821	0.900719	BNIP3,CLU,HNRNPU,MAP4,MAPT,NOL3,PHF2,TERF2IP,TPR,VAT1
GO:0061387	regulation of extent of cell growth	4	236	109	15863	2.46665	1.30255	0.0811551	0.900719	EPHA7,MAPT,RND2,RTN4
GO:0016311	dephosphorylation	8	236	288	15863	1.86711	0.90081	0.0813607	0.900719	DNAJC6,MTMR3,NT5DC1,PFKFB3,PPP2R3A,PTPDC1,PTPN9,PTPRN
GO:0120039	plasma membrane bounded cell projection morphogenesis	12	236	478	15863	1.68743	0.754831	0.0813654	0.900719	ANK3,DCLK1,EPHA7,MAP1A,MAP4K4,NFIB,NPTN,NTRK1,NYAP2,SH3GL2,WNT7B,ZEB2
GO:0006364	rRNA processing	0	236	208	15863	0.161577	-2.6297	0.0818237	0.904209
GO:0051865	protein autoubiquitination	3	236	68	15863	2.96542	1.56823	0.0820633	0.904851	AMFR,RNF112,RNF213
GO:0006402	mRNA catabolic process	0	236	211	15863	0.15928	-2.65036	0.0823349	0.904851
GO:0006979	response to oxidative stress	10	236	381	15863	1.7642	0.819016	0.0825964	0.904851	AQP1,BNIP3,CYGB,MAP3K5,MAPT,NFE2L1,PTPRN,RNF112,TREX1,TRPA1
GO:0016233	telomere capping	2	236	32	15863	4.20101	2.07073	0.082881	0.904851	PRKDC,TERF2IP
GO:0050685	positive regulation of mRNA processing	2	236	32	15863	4.20101	2.07073	0.082881	0.904851	CELF4,NUDT21
GO:0071549	cellular response to dexamethasone stimulus	2	236	32	15863	4.20101	2.07073	0.082881	0.904851	AQP1,NR3C1
GO:0033674	positive regulation of kinase activity	14	236	591	15863	1.59226	0.671076	0.0829689	0.904851	ADCY7,ADCYAP1,CCND3,CD81,CLU,EPHA7,FGFR1,MAP3K5,MAP4K4,MAPT,NTRK1,VAV3,WNT7B,ZEB2
GO:0048858	cell projection morphogenesis	12	236	482	15863	1.67343	0.742808	0.0830336	0.904851	ANK3,DCLK1,EPHA7,MAP1A,MAP4K4,NFIB,NPTN,NTRK1,NYAP2,SH3GL2,WNT7B,ZEB2
GO:0030048	actin filament-based movement	4	236	110	15863	2.44422	1.28938	0.0832501	0.904851	CACNB2,RYR2,SCN2B,SCN3B
GO:0071216	cellular response to biotic stimulus	0	236	215	15863	0.156317	-2.67746	0.0833133	0.904851
GO:0043467	regulation of generation of precursor metabolites and energy	5	236	155	15863	2.16826	1.11654	0.0834749	0.905051	BNIP3,PFKFB3,RAE1,TPR,TREX1
GO:0051321	meiotic cell cycle	0	236	219	15863	0.153461	-2.70405	0.0846252	0.913086
GO:0051966	regulation of synaptic transmission, glutamatergic	3	236	69	15863	2.92244	1.54717	0.0848461	0.913086	ADCYAP1,HTR1B,NTRK1
GO:0014823	response to activity	3	236	69	15863	2.92244	1.54717	0.0848461	0.913086	BMP6,PRKDC,RYR2
GO:0045931	positive regulation of mitotic cell cycle	5	236	156	15863	2.15436	1.10726	0.0852229	0.913086	CCND3,FGFR1,HNRNPU,MEIS2,TPR
GO:0051301	cell division	12	236	487	15863	1.65625	0.727919	0.0853229	0.913086	ANK3,CABLES1,CCND3,CLTC,DYNC1H1,FGFR1,HNRNPU,LATS1,MAP4,NR3C1,RAE1,TPR
GO:0001568	blood vessel development	12	236	487	15863	1.65625	0.727919	0.0853229	0.913086	CDH13,ECM1,FGFR1,LOXL1,MIA3,NR2F2,RNF213,RORA,SH2D2A,TREX1,VAV3,WNT7B
GO:0098693	regulation of synaptic vesicle cycle	4	236	111	15863	2.4222	1.27632	0.0853715	0.913086	CACNB2,DNM1,HTR1B,PPFIA2
GO:0060349	bone morphogenesis	4	236	111	15863	2.4222	1.27632	0.0853715	0.913086	ANXA6,BMP6,LRP6,RUNX2
GO:0010876	lipid localization	8	236	294	15863	1.82901	0.871063	0.0867826	0.915272	BDKRB2,BSCL2,CLU,ESYT1,LRP6,NCOA2,PNPLA8,TEX2
GO:0021696	cerebellar cortex morphogenesis	2	236	33	15863	4.0737	2.02634	0.0873136	0.915272	FAIM2,RORA
GO:0030513	positive regulation of BMP signaling pathway	2	236	33	15863	4.0737	2.02634	0.0873136	0.915272	UBE2O,ZNF423
GO:0010464	regulation of mesenchymal cell proliferation	2	236	33	15863	4.0737	2.02634	0.0873136	0.915272	FGFR1,NFIB
GO:0007431	salivary gland development	2	236	33	15863	4.0737	2.02634	0.0873136	0.915272	FGFR1,NFIB
GO:0061036	positive regulation of cartilage development	2	236	33	15863	4.0737	2.02634	0.0873136	0.915272	BMP6,RUNX2
GO:0000768	syncytium formation by plasma membrane fusion	2	236	33	15863	4.0737	2.02634	0.0873136	0.915272	CD81,TCTA
GO:0140253	cell-cell fusion	2	236	33	15863	4.0737	2.02634	0.0873136	0.915272	CD81,TCTA
GO:0018023	peptidyl-lysine trimethylation	2	236	33	15863	4.0737	2.02634	0.0873136	0.915272	ARID4A,ARID4B
GO:1904707	positive regulation of vascular smooth muscle cell proliferation	2	236	33	15863	4.0737	2.02634	0.0873136	0.915272	HTR1B,MAP3K5
GO:0006409	tRNA export from nucleus	2	236	33	15863	4.0737	2.02634	0.0873136	0.915272	RAE1,TPR
GO:0071431	tRNA-containing ribonucleoprotein complex export from nucleus	2	236	33	15863	4.0737	2.02634	0.0873136	0.915272	RAE1,TPR
GO:0031424	keratinization	0	236	226	15863	0.148708	-2.74944	0.0877054	0.916621
GO:0070838	divalent metal ion transport	8	236	295	15863	1.82281	0.866164	0.0877322	0.916621	ANXA6,CACNB2,JPH3,NOL3,RYR2,STIM2,TRPA1,TRPM7
GO:0001959	regulation of cytokine-mediated signaling pathway	5	236	158	15863	2.12709	1.08888	0.0887765	0.926001	ADAR,CYLD,ECM1,IFNGR2,TREX1
GO:0032413	negative regulation of ion transmembrane transporter activity	3	236	71	15863	2.84012	1.50595	0.0905307	0.941191	ANK3,GPR35,OPRL1
GO:0060350	endochondral bone morphogenesis	3	236	71	15863	2.84012	1.50595	0.0905307	0.941191	ANXA6,BMP6,RUNX2
GO:0034599	cellular response to oxidative stress	7	236	232	15863	2.02807	1.02011	0.0911199	0.945761	AQP1,BNIP3,MAP3K5,MAPT,NFE2L1,RNF112,TREX1
GO:0006949	syncytium formation	2	236	34	15863	3.95389	1.98327	0.0918155	0.946678	CD81,TCTA
GO:0042558	pteridine-containing compound metabolic process	2	236	34	15863	3.95389	1.98327	0.0918155	0.946678	MTHFD2,QDPR
GO:0022037	metencephalon development	4	236	114	15863	2.35846	1.23784	0.0918926	0.946678	FAIM2,LRP6,PTBP2,RORA
GO:0021987	cerebral cortex development	4	236	114	15863	2.35846	1.23784	0.0918926	0.946678	BNIP3,CEP120,LRP6,RTN4
GO:2001233	regulation of apoptotic signaling pathway	10	236	396	15863	1.69738	0.763306	0.092154	0.946678	BDKRB2,BNIP3,CLU,CYLD,FAIM2,FGFR1,LGALS3,MCL1,NOL3,TMBIM1
GO:0032446	protein modification by small protein conjugation	17	236	762	15863	1.49957	0.584551	0.0922242	0.946678	AMFR,BCL11A,CISH,FBXO30,FBXO33,IRF2BP2,NFE2L1,PRKDC,RAE1,RNF112,RNF213,TPR,TRIM56,TTC3,UBA7,UBE2O,UBE2Z
GO:0090066	regulation of anatomical structure size	12	236	500	15863	1.61319	0.689913	0.092322	0.946678	ADCYAP1,AQP1,BDKRB2,DOCK5,EPHA7,HTR1B,LATS1,MAPT,RND2,RTN4,VAV3,WNT7B
GO:2001242	regulation of intrinsic apoptotic signaling pathway	5	236	160	15863	2.1005	1.07074	0.0924063	0.946678	BDKRB2,CLU,CYLD,MCL1,NOL3
GO:0030162	regulation of proteolysis	17	236	764	15863	1.49565	0.580769	0.0929294	0.950496	AQP1,ASPH,CD81,CLU,ECM1,EPHA7,LATS1,LXN,MAP1A,MAP3K5,MAPT,NFE2L1,NOL3,SERPING1,SPOCK1,UBE2O,UBE2Z
GO:0042110	T cell activation	7	236	235	15863	2.00218	1.00157	0.0930886	0.950586	CADM1,CCND3,CYLD,IFNA6,PRKDC,RORA,RUNX2
GO:0051881	regulation of mitochondrial membrane potential	3	236	72	15863	2.80067	1.48577	0.0934312	0.952246	BNIP3,MAPT,PID1
GO:0072511	divalent inorganic cation transport	8	236	301	15863	1.78647	0.837115	0.093703	0.952246	ANXA6,CACNB2,JPH3,NOL3,RYR2,STIM2,TRPA1,TRPM7
GO:0051961	negative regulation of nervous system development	8	236	301	15863	1.78647	0.837115	0.093703	0.952246	ADCYAP1,BCL11A,EPHA7,GPR161,PTPN9,RIT2,RTN4,SPOCK1
GO:0034763	negative regulation of transmembrane transport	4	236	115	15863	2.33795	1.22524	0.0941178	0.954925	ANK3,GPR35,OPRL1,PID1
GO:0010951	negative regulation of endopeptidase activity	7	236	238	15863	1.97694	0.983272	0.0952284	0.957928	AQP1,LXN,NOL3,SERPING1,SPOCK1,UBE2O,UBE2Z
GO:0048514	blood vessel morphogenesis	10	236	401	15863	1.67621	0.745205	0.09588	0.957928	CDH13,ECM1,FGFR1,MIA3,NR2F2,RNF213,RORA,SH2D2A,VAV3,WNT7B
GO:0046488	phosphatidylinositol metabolic process	5	236	162	15863	2.07457	1.05281	0.0961116	0.957928	CISH,EFR3B,IP6K1,MTMR3,PI4K2B
GO:1901361	organic cyclic compound catabolic process	3	236	509	15863	0.396166	-1.33582	0.0963022	0.957928	ALDOC,QDPR,TREX1
GO:0043244	regulation of protein complex disassembly	4	236	116	15863	2.3178	1.21275	0.0963684	0.957928	ASPH,BNIP3,CALCOCO2,MAP1A
GO:0051057	positive regulation of small GTPase mediated signal transduction	3	236	73	15863	2.76231	1.46587	0.0963699	0.957928	GPR35,MAP4K4,NTRK1
GO:0003091	renal water homeostasis	2	236	35	15863	3.84092	1.94145	0.0963838	0.957928	ADCY7,AQP1
GO:0070884	regulation of calcineurin-NFAT signaling cascade	2	236	35	15863	3.84092	1.94145	0.0963838	0.957928	CHP1,RCAN1
GO:0106056	regulation of calcineurin-mediated signaling	2	236	35	15863	3.84092	1.94145	0.0963838	0.957928	CHP1,RCAN1
GO:0060338	regulation of type I interferon-mediated signaling pathway	2	236	35	15863	3.84092	1.94145	0.0963838	0.957928	ADAR,TREX1
GO:0071312	cellular response to alkaloid	2	236	35	15863	3.84092	1.94145	0.0963838	0.957928	HTR1B,RYR2
GO:0007257	activation of JUN kinase activity	2	236	35	15863	3.84092	1.94145	0.0963838	0.957928	MAP3K5,WNT7B
GO:2001171	positive regulation of ATP biosynthetic process	2	236	35	15863	3.84092	1.94145	0.0963838	0.957928	PFKFB3,PID1
GO:0006259	DNA metabolic process	6	236	791	15863	0.509857	-0.971836	0.0979027	0.967454	MCM6,NFIB,PRKDC,TERF2IP,TP53BP1,TREX1
GO:0051271	negative regulation of cellular component movement	8	236	305	15863	1.76305	0.81807	0.0979402	0.967454	C5orf30,CYGB,DNAJA4,MIA3,NDRG4,NR2F2,SCAI,ZMYND8
GO:0032496	response to lipopolysaccharide	1	236	311	15863	0.216129	-2.21004	0.0981859	0.967454	LOXL1
GO:0051259	protein complex oligomerization	10	236	404	15863	1.66376	0.734452	0.0982425	0.967454	AMFR,ANXA6,CHP1,NOL3,NUDT21,RNF112,RNF213,TP53BP1,TRPA1,TRPM7
GO:0099504	synaptic vesicle cycle	4	236	117	15863	2.29799	1.20037	0.0986442	0.967454	DNAJC6,DNM1,SH3GL2,SNAP91
GO:0010811	positive regulation of cell-substrate adhesion	4	236	117	15863	2.29799	1.20037	0.0986442	0.967454	CDH13,DOCK5,EDIL3,MAP4K4
GO:0007187	G protein-coupled receptor signaling pathway, coupled to cyclic nucleotide second messenger	7	236	243	15863	1.93627	0.953277	0.0991682	0.967454	ADCY7,ADCYAP1,GPR161,HTR1B,OPRK1,OPRL1,RIT2
GO:0007283	spermatogenesis	3	236	533	15863	0.378327	-1.40229	0.0992287	0.967454	ARID4A,ARID4B,CADM1
GO:0021536	diencephalon development	3	236	74	15863	2.72498	1.44624	0.0993458	0.967454	ADCYAP1,LRP6,ZEB2
GO:0003018	vascular process in circulatory system	5	236	164	15863	2.04927	1.03511	0.0998916	0.967454	ADCYAP1,BDKRB2,BMP6,DOCK5,HTR1B
GO:0006936	muscle contraction	7	236	244	15863	1.92833	0.947353	0.100011	0.967454	ASPH,BDKRB2,CACNB2,RYR2,SCN2B,SCN3B,STAC
GO:0034655	nucleobase-containing compound catabolic process	2	236	409	15863	0.328685	-1.60522	0.100077	0.967454	ALDOC,TREX1
GO:0002237	response to molecule of bacterial origin	1	236	324	15863	0.207457	-2.26912	0.100508	0.967454	LOXL1
GO:0051193	regulation of cofactor metabolic process	4	236	118	15863	2.27851	1.18809	0.100945	0.967454	PFKFB3,RAE1,TPR,TREX1
GO:0007613	memory	4	236	118	15863	2.27851	1.18809	0.100945	0.967454	CAMK4,JPH3,MAP1A,MAPT
GO:0060323	head morphogenesis	2	236	36	15863	3.73423	1.90081	0.101016	0.967454	ASPH,LRP6
GO:0051261	protein depolymerization	2	236	36	15863	3.73423	1.90081	0.101016	0.967454	DNAJC6,SH3GL2
GO:0021522	spinal cord motor neuron differentiation	2	236	36	15863	3.73423	1.90081	0.101016	0.967454	MDGA2,NFE2L1
GO:0051031	tRNA transport	2	236	36	15863	3.73423	1.90081	0.101016	0.967454	RAE1,TPR
GO:0090313	regulation of protein targeting to membrane	2	236	36	15863	3.73423	1.90081	0.101016	0.967454	ANK3,CHP1
GO:0010665	regulation of cardiac muscle cell apoptotic process	2	236	36	15863	3.73423	1.90081	0.101016	0.967454	BNIP3,MAP3K5
GO:0010656	negative regulation of muscle cell apoptotic process	2	236	36	15863	3.73423	1.90081	0.101016	0.967454	ADCYAP1,LRP6
GO:0060969	negative regulation of gene silencing	2	236	36	15863	3.73423	1.90081	0.101016	0.967454	ADAR,PHF2
GO:0032205	negative regulation of telomere maintenance	2	236	36	15863	3.73423	1.90081	0.101016	0.967454	HNRNPU,TERF2IP
GO:0032940	secretion by cell	21	236	976	15863	1.44625	0.532315	0.101483	0.970461	ACLY,ADCYAP1,ALDOC,CHP1,CKAP4,CLU,DYNC1H1,ECM1,LGALS3,MIA3,PPFIA2,PRSS12,PTPRN,QSOX1,SERPING1,SLC44A2,SYNGR3,SYT16,TMBIM1,TXNDC5,VAT1
GO:0033673	negative regulation of kinase activity	7	236	246	15863	1.91265	0.935575	0.101752	0.971565	ADAR,CHP1,HNRNPU,LATS1,LRP6,MAPT,NR2F2
GO:0051338	regulation of transferase activity	21	236	980	15863	1.44035	0.526414	0.102152	0.973907	ADAR,ADCY7,ADCYAP1,CCND3,CD81,CHP1,CISH,CLU,EPHA7,FGFR1,HNRNPU,LATS1,LRP6,MAP3K5,MAP4K4,MAPT,NR2F2,NTRK1,VAV3,WNT7B,ZEB2
GO:0048015	phosphatidylinositol-mediated signaling	3	236	75	15863	2.68864	1.42688	0.102359	0.974411	FGFR1,NTRK1,NYAP2
GO:0050678	regulation of epithelial cell proliferation	9	236	333	15863	1.81665	0.861282	0.103649	0.983171	BMP6,CDH13,ECM1,FGFR1,NFIB,NR2F2,PRKDC,PTPRN,RTN4
GO:0051235	maintenance of location	5	236	166	15863	2.02458	1.01762	0.103745	0.983171	ANK3,BSCL2,HNRNPU,LATS1,RIT2
GO:0010921	regulation of phosphatase activity	5	236	166	15863	2.02458	1.01762	0.103745	0.983171	CHP1,LGALS3,PPP2R3A,RCAN1,SLC7A14
GO:1900034	regulation of cellular response to heat	3	236	76	15863	2.65327	1.40777	0.105407	0.988431	MAPT,RAE1,TPR
GO:0019935	cyclic-nucleotide-mediated signaling	5	236	167	15863	2.01246	1.00896	0.1057	0.988431	ADCY7,ADCYAP1,AQP1,GPR161,RIT2
GO:0043114	regulation of vascular permeability	2	236	37	15863	3.6333	1.86128	0.105708	0.988431	BDKRB2,BMP6
GO:0090218	positive regulation of lipid kinase activity	2	236	37	15863	3.6333	1.86128	0.105708	0.988431	CD81,VAV3
GO:0006623	protein targeting to vacuole	2	236	37	15863	3.6333	1.86128	0.105708	0.988431	CLU,ZFYVE16
GO:0043243	positive regulation of protein complex disassembly	2	236	37	15863	3.6333	1.86128	0.105708	0.988431	BNIP3,CALCOCO2
GO:0097064	ncRNA export from nucleus	2	236	37	15863	3.6333	1.86128	0.105708	0.988431	RAE1,TPR
GO:0002456	T cell mediated immunity	2	236	37	15863	3.6333	1.86128	0.105708	0.988431	CADM1,TREX1
GO:0033762	response to glucagon	2	236	37	15863	3.6333	1.86128	0.105708	0.988431	ADCY7,QDPR
GO:0021537	telencephalon development	7	236	251	15863	1.87455	0.906546	0.106418	0.993599	AQP1,BNIP3,CEP120,LRP6,NFIB,RTN4,ZEB2
GO:0001764	neuron migration	4	236	121	15863	2.22202	1.15187	0.107995	1	DCLK1,FGFR1,NR2F2,SPOCK1
GO:2000300	regulation of synaptic vesicle exocytosis	3	236	77	15863	2.61881	1.38891	0.108492	1	CACNB2,HTR1B,PPFIA2
GO:0032507	maintenance of protein location in cell	3	236	77	15863	2.61881	1.38891	0.108492	1	ANK3,HNRNPU,RIT2
GO:0098742	cell-cell adhesion via plasma-membrane adhesion molecules	7	236	254	15863	1.85241	0.889405	0.109428	1	ARVCF,CADM1,CDH13,CLSTN2,NPTN,PCDH9,PCDHGB1
GO:0018105	peptidyl-serine phosphorylation	5	236	169	15863	1.98864	0.991784	0.109663	1	CAMK4,DCLK1,LATS1,PRKDC,STK32C
GO:0018193	peptidyl-amino acid modification	18	236	841	15863	1.43863	0.524698	0.110006	1	ARID4A,ARID4B,ASPH,BCL11A,CAMK4,DCLK1,EPHA7,FGFR1,LATS1,LOXL1,NKTR,NTRK1,PRKDC,RAE1,ST6GAL1,STK32C,STYK1,TPR
GO:0006865	amino acid transport	4	236	122	15863	2.20381	1.14	0.110393	1	NFE2L1,PPFIA2,SLC25A13,SLC7A14
GO:0035295	tube development	18	236	842	15863	1.43692	0.522984	0.110408	1	CDH13,ECM1,EPHA7,FGFR1,KIF26B,LRP6,MAN2A1,MIA3,NDRG4,NFIB,NR2F2,RNF213,RORA,RYR2,SH2D2A,VAV3,WNT7B,ZEB2
GO:1901020	negative regulation of calcium ion transmembrane transporter activity	2	236	38	15863	3.53769	1.82281	0.110458	1	GPR35,OPRL1
GO:0042098	T cell proliferation	2	236	38	15863	3.53769	1.82281	0.110458	1	CADM1,CCND3
GO:0007190	activation of adenylate cyclase activity	2	236	38	15863	3.53769	1.82281	0.110458	1	ADCY7,ADCYAP1
GO:0051482	positive regulation of cytosolic calcium ion concentration involved in phospholipase C-activating G protein-coupled signaling pathway	2	236	38	15863	3.53769	1.82281	0.110458	1	GPR35,OPRL1
GO:0010662	regulation of striated muscle cell apoptotic process	2	236	38	15863	3.53769	1.82281	0.110458	1	BNIP3,MAP3K5
GO:0030073	insulin secretion	2	236	38	15863	3.53769	1.82281	0.110458	1	ADCYAP1,PTPRN
GO:0042149	cellular response to glucose starvation	2	236	38	15863	3.53769	1.82281	0.110458	1	CPEB4,MTMR3
GO:0061900	glial cell activation	2	236	38	15863	3.53769	1.82281	0.110458	1	CLU,MAPT
GO:0048017	inositol lipid-mediated signaling	3	236	78	15863	2.58523	1.3703	0.111611	1	FGFR1,NTRK1,NYAP2
GO:0007052	mitotic spindle organization	3	236	78	15863	2.58523	1.3703	0.111611	1	DYNC1H1,KIF3B,MAP4
GO:0071260	cellular response to mechanical stimulus	3	236	78	15863	2.58523	1.3703	0.111611	1	AQP1,BMP6,BNIP3
GO:0021543	pallium development	5	236	170	15863	1.97694	0.983272	0.111671	1	BNIP3,CEP120,LRP6,RTN4,ZEB2
GO:0060759	regulation of response to cytokine stimulus	5	236	170	15863	1.97694	0.983272	0.111671	1	ADAR,CYLD,ECM1,IFNGR2,TREX1
GO:0045861	negative regulation of proteolysis	9	236	350	15863	1.72841	0.789449	0.112848	1	AQP1,ECM1,LXN,MAP1A,NOL3,SERPING1,SPOCK1,UBE2O,UBE2Z
GO:0010001	glial cell differentiation	5	236	171	15863	1.96538	0.974811	0.113697	1	BNIP3,CLU,MAPT,NFE2L1,NFIB
GO:0080135	regulation of cellular response to stress	16	236	720	15863	1.49369	0.578882	0.11442	1	BDKRB2,CLU,CYLD,MAP3K5,MAP4K4,MAPT,MCL1,NFE2L1,NOL3,PRKDC,RAE1,TERF2IP,TP53BP1,TPR,WNT7B,ZEB2
GO:0032410	negative regulation of transporter activity	3	236	79	15863	2.55251	1.35192	0.114764	1	ANK3,GPR35,OPRL1
GO:1902017	regulation of cilium assembly	3	236	79	15863	2.55251	1.35192	0.114764	1	CEP120,CYLD,MAP4
GO:2000008	regulation of protein localization to cell surface	2	236	39	15863	3.44698	1.78533	0.115263	1	ASTN2,MAP1A
GO:1902042	negative regulation of extrinsic apoptotic signaling pathway via death domain receptors	2	236	39	15863	3.44698	1.78533	0.115263	1	FAIM2,TMBIM1
GO:0045823	positive regulation of heart contraction	2	236	39	15863	3.44698	1.78533	0.115263	1	RYR2,SCN3B
GO:0001825	blastocyst formation	2	236	39	15863	3.44698	1.78533	0.115263	1	LATS1,RTN4
GO:0097756	negative regulation of blood vessel diameter	2	236	39	15863	3.44698	1.78533	0.115263	1	BDKRB2,HTR1B
GO:0007189	adenylate cyclase-activating G protein-coupled receptor signaling pathway	4	236	125	15863	2.15092	1.10495	0.117729	1	ADCY7,ADCYAP1,GPR161,RIT2
GO:0002576	platelet degranulation	4	236	125	15863	2.15092	1.10495	0.117729	1	CLU,ECM1,QSOX1,SERPING1
GO:0008284	positive regulation of cell proliferation	19	236	894	15863	1.42853	0.514531	0.118256	1	ADCYAP1,AQP1,BMP6,CD81,CDH13,CNTFR,ECM1,FGFR1,HNRNPU,HTR1B,MAP3K5,MEIS2,MVD,PID1,PRKDC,PTPRN,RTN4,RUNX2,VAV3
GO:0009725	response to hormone	19	236	898	15863	1.42217	0.508091	0.119472	1	ADCY7,ADCYAP1,AQP1,BMP6,HNRNPU,HTR1B,LATS1,LRP6,NCOA2,NR2F2,NR3C1,OPRL1,PID1,PRKDC,PTPRN,QDPR,RGS9,RORA,WNT7B
GO:0002478	antigen processing and presentation of exogenous peptide antigen	5	236	174	15863	1.9315	0.94972	0.119881	1	CLTC,DYNC1H1,DYNC1I1,KIF3B,SH3GL2
GO:0021762	substantia nigra development	2	236	40	15863	3.36081	1.74881	0.120121	1	INA,SYNGR3
GO:0009187	cyclic nucleotide metabolic process	2	236	40	15863	3.36081	1.74881	0.120121	1	ADCY7,RORA
GO:0035337	fatty-acyl-CoA metabolic process	2	236	40	15863	3.36081	1.74881	0.120121	1	ACLY,ELOVL6
GO:0043277	apoptotic cell clearance	2	236	40	15863	3.36081	1.74881	0.120121	1	TREX1,TXNDC5
GO:1900744	regulation of p38MAPK cascade	2	236	40	15863	3.36081	1.74881	0.120121	1	CYLD,MAP3K5
GO:0046717	acid secretion	3	236	81	15863	2.48949	1.31585	0.12117	1	BDKRB2,PNPLA8,PPFIA2
GO:0035023	regulation of Rho protein signal transduction	3	236	81	15863	2.48949	1.31585	0.12117	1	GPR35,RIT2,SCAI
GO:0043462	regulation of ATPase activity	3	236	81	15863	2.48949	1.31585	0.12117	1	DYNC1I1,HNRNPU,RYR2
GO:0030218	erythrocyte differentiation	3	236	81	15863	2.48949	1.31585	0.12117	1	ADAR,ARID4A,NFE2L1
GO:2000779	regulation of double-strand break repair	3	236	81	15863	2.48949	1.31585	0.12117	1	PRKDC,TERF2IP,TP53BP1
GO:0050796	regulation of insulin secretion	0	236	175	15863	0.192046	-2.38048	0.121266	1
GO:0001894	tissue homeostasis	0	236	181	15863	0.18568	-2.42911	0.121749	1
GO:0006914	autophagy	7	236	265	15863	1.77552	0.828241	0.121776	1	BNIP3,CALCOCO2,CLTC,CLU,MTMR3,RGS19,TOMM5
GO:0061919	process utilizing autophagic mechanism	7	236	265	15863	1.77552	0.828241	0.121776	1	BNIP3,CALCOCO2,CLTC,CLU,MTMR3,RGS19,TOMM5
GO:0071407	cellular response to organic cyclic compound	11	236	469	15863	1.5765	0.656723	0.122222	1	ADCYAP1,AQP1,GABRG2,HNRNPU,LRP6,NFE2L1,NR2F2,NR3C1,RAE1,RORA,RYR2
GO:0071222	cellular response to lipopolysaccharide	0	236	184	15863	0.182652	-2.45283	0.122402	1
GO:0072073	kidney epithelium development	4	236	127	15863	2.11704	1.08205	0.122735	1	EPHA7,FGFR1,KIF26B,WNT7B
GO:0016064	immunoglobulin mediated immune response	4	236	127	15863	2.11704	1.08205	0.122735	1	CD81,CLU,SERPING1,TREX1
GO:0006399	tRNA metabolic process	0	236	186	15863	0.180688	-2.46842	0.122986	1
GO:0030001	metal ion transport	14	236	612	15863	1.53762	0.620702	0.123628	1	ANXA6,AQP1,CACNB2,CHP1,CLTC,JPH3,NOL3,RYR2,SCN2B,SCN3B,SLC4A10,STIM2,TRPA1,TRPM7
GO:0043506	regulation of JUN kinase activity	3	236	82	15863	2.45913	1.29815	0.124422	1	MAP3K5,WNT7B,ZEB2
GO:0010631	epithelial cell migration	3	236	82	15863	2.45913	1.29815	0.124422	1	CDH13,MIA3,ZEB2
GO:1904063	negative regulation of cation transmembrane transport	3	236	82	15863	2.45913	1.29815	0.124422	1	ANK3,GPR35,OPRL1
GO:0071219	cellular response to molecule of bacterial origin	0	236	191	15863	0.175958	-2.50669	0.124954	1
GO:1902893	regulation of pri-miRNA transcription by RNA polymerase II	2	236	41	15863	3.27883	1.71318	0.125028	1	NFIB,NR3C1
GO:0150076	neuroinflammatory response	2	236	41	15863	3.27883	1.71318	0.125028	1	CLU,MAPT
GO:0030890	positive regulation of B cell proliferation	2	236	41	15863	3.27883	1.71318	0.125028	1	CD81,VAV3
GO:1903318	negative regulation of protein maturation	2	236	41	15863	3.27883	1.71318	0.125028	1	NOL3,SERPING1
GO:0070534	protein K63-linked ubiquitination	2	236	41	15863	3.27883	1.71318	0.125028	1	TRIM56,UBE2O
GO:0003416	endochondral bone growth	2	236	41	15863	3.27883	1.71318	0.125028	1	ANXA6,ECM1
GO:0071548	response to dexamethasone	2	236	41	15863	3.27883	1.71318	0.125028	1	AQP1,NR3C1
GO:1903170	negative regulation of calcium ion transmembrane transport	2	236	41	15863	3.27883	1.71318	0.125028	1	GPR35,OPRL1
GO:0010955	negative regulation of protein processing	2	236	41	15863	3.27883	1.71318	0.125028	1	NOL3,SERPING1
GO:0098815	modulation of excitatory postsynaptic potential	2	236	41	15863	3.27883	1.71318	0.125028	1	CELF4,ZMYND8
GO:0002063	chondrocyte development	2	236	41	15863	3.27883	1.71318	0.125028	1	ECM1,RUNX2
GO:0000956	nuclear-transcribed mRNA catabolic process	0	236	193	15863	0.174135	-2.52172	0.12594	1
GO:0045778	positive regulation of ossification	3	236	83	15863	2.4295	1.28066	0.127705	1	BMP6,RUNX2,WNT7B
GO:1903312	negative regulation of mRNA metabolic process	3	236	83	15863	2.4295	1.28066	0.127705	1	CELF4,HNRNPU,RBM38
GO:1902803	regulation of synaptic vesicle transport	3	236	83	15863	2.4295	1.28066	0.127705	1	CACNB2,HTR1B,PPFIA2
GO:0034032	purine nucleoside bisphosphate metabolic process	4	236	129	15863	2.08422	1.05951	0.127831	1	ACLY,ELOVL6,MVD,MVK
GO:0033875	ribonucleoside bisphosphate metabolic process	4	236	129	15863	2.08422	1.05951	0.127831	1	ACLY,ELOVL6,MVD,MVK
GO:0033865	nucleoside bisphosphate metabolic process	4	236	129	15863	2.08422	1.05951	0.127831	1	ACLY,ELOVL6,MVD,MVK
GO:0006869	lipid transport	7	236	270	15863	1.74264	0.801274	0.128045	1	BDKRB2,CLU,ESYT1,LRP6,NCOA2,PNPLA8,TEX2
GO:0002764	immune response-regulating signaling pathway	3	236	488	15863	0.413214	-1.27504	0.129188	1	CYLD,ELMO1,VAV3
GO:0050906	detection of stimulus involved in sensory perception	3	236	488	15863	0.413214	-1.27504	0.129188	1	LXN,NTRK1,TRPA1
GO:1900015	regulation of cytokine production involved in inflammatory response	2	236	42	15863	3.20077	1.67842	0.129983	1	ADCY7,C5orf30
GO:0006636	unsaturated fatty acid biosynthetic process	2	236	42	15863	3.20077	1.67842	0.129983	1	ELOVL6,PNPLA8
GO:0015701	bicarbonate transport	2	236	42	15863	3.20077	1.67842	0.129983	1	AQP1,SLC4A10
GO:0042136	neurotransmitter biosynthetic process	2	236	42	15863	3.20077	1.67842	0.129983	1	DAGLA,RORA
GO:0042493	response to drug	20	236	957	15863	1.40473	0.490288	0.130104	1	ADCY7,ADCYAP1,AQP1,BCL11A,BNIP3,CYGB,HTR1B,MAP3K5,NCOA2,NR3C1,NTRK1,QDPR,RGS19,RGS9,RNF112,RYR2,SLC25A13,TREX1,TRPA1,VAV3
GO:0019724	B cell mediated immunity	4	236	130	15863	2.06819	1.04837	0.130411	1	CD81,CLU,SERPING1,TREX1
GO:0099003	vesicle-mediated transport in synapse	4	236	130	15863	2.06819	1.04837	0.130411	1	DNAJC6,DNM1,SH3GL2,SNAP91
GO:0070613	regulation of protein processing	4	236	130	15863	2.06819	1.04837	0.130411	1	CD81,CLU,NOL3,SERPING1
GO:0072522	purine-containing compound biosynthetic process	6	236	201	15863	2.00645	1.00465	0.130982	1	ACLY,ADCY7,ALDOC,ELOVL6,PRPSAP2,SLC25A13
GO:0046651	lymphocyte proliferation	3	236	84	15863	2.40058	1.26338	0.131018	1	CADM1,CCND3,IFNA6
GO:0097306	cellular response to alcohol	3	236	84	15863	2.40058	1.26338	0.131018	1	ADCY7,LRP6,NFE2L1
GO:0014033	neural crest cell differentiation	3	236	84	15863	2.40058	1.26338	0.131018	1	ANXA6,LRP6,ZEB2
GO:2001251	negative regulation of chromosome organization	4	236	131	15863	2.0524	1.03731	0.133014	1	HNRNPU,PHF2,TERF2IP,TPR
GO:0051348	negative regulation of transferase activity	7	236	274	15863	1.7172	0.780058	0.133343	1	ADAR,CHP1,HNRNPU,LATS1,LRP6,MAPT,NR2F2
GO:0001944	vasculature development	12	236	508	15863	1.58778	0.667013	0.133501	1	CDH13,ECM1,FGFR1,LOXL1,MIA3,NR2F2,RNF213,RORA,SH2D2A,TREX1,VAV3,WNT7B
GO:0019637	organophosphate metabolic process	20	236	969	15863	1.38733	0.47231	0.133515	1	ACLY,ADCY7,ADCYAP1,ALDOC,CISH,EFR3B,ELOVL6,FDFT1,IP6K1,MTMR3,MVD,MVK,NFE2L1,PFKFB3,PI4K2B,PNPLA8,PRPSAP2,RORA,SLC25A13,SLC44A2
GO:0098660	inorganic ion transmembrane transport	14	236	637	15863	1.47728	0.56294	0.13406	1	ANXA6,AQP1,CACNB2,GABRA2,GABRG2,JPH3,NOL3,RYR2,SCN2B,SCN3B,SLC4A10,STIM2,TRPA1,TRPM7
GO:0090132	epithelium migration	3	236	85	15863	2.37233	1.24631	0.134362	1	CDH13,MIA3,ZEB2
GO:0002244	hematopoietic progenitor cell differentiation	3	236	85	15863	2.37233	1.24631	0.134362	1	ADAR,PRKDC,TREX1
GO:0032943	mononuclear cell proliferation	3	236	85	15863	2.37233	1.24631	0.134362	1	CADM1,CCND3,IFNA6
GO:0008589	regulation of smoothened signaling pathway	3	236	85	15863	2.37233	1.24631	0.134362	1	GPR161,RORA,RUNX2
GO:1900271	regulation of long-term synaptic potentiation	2	236	43	15863	3.12633	1.64447	0.134983	1	NPTN,SCGN
GO:0030316	osteoclast differentiation	2	236	43	15863	3.12633	1.64447	0.134983	1	CD81,TCTA
GO:0044088	regulation of vacuole organization	2	236	43	15863	3.12633	1.64447	0.134983	1	MTMR3,TREX1
GO:0045910	negative regulation of DNA recombination	2	236	43	15863	3.12633	1.64447	0.134983	1	TERF2IP,TP53BP1
GO:0006094	gluconeogenesis	2	236	43	15863	3.12633	1.64447	0.134983	1	ALDOC,SLC25A13
GO:0031638	zymogen activation	2	236	43	15863	3.12633	1.64447	0.134983	1	ASPH,PRSS12
GO:0046688	response to copper ion	2	236	43	15863	3.12633	1.64447	0.134983	1	AQP1,NFE2L1
GO:0045471	response to ethanol	4	236	132	15863	2.03685	1.02634	0.135637	1	ADCY7,ADCYAP1,HTR1B,RGS19
GO:1903317	regulation of protein maturation	4	236	132	15863	2.03685	1.02634	0.135637	1	CD81,CLU,NOL3,SERPING1
GO:0031347	regulation of defense response	17	236	804	15863	1.42124	0.507146	0.136487	1	ADAR,ADCY7,ADCYAP1,C5orf30,CADM1,CD81,CLU,CYLD,IFNGR2,KLK7,MVK,NFE2L1,PRKDC,RORA,RTN4,SERPING1,TREX1
GO:0002768	immune response-regulating cell surface receptor signaling pathway	2	236	383	15863	0.350998	-1.51047	0.136794	1	ELMO1,VAV3
GO:0072358	cardiovascular system development	12	236	518	15863	1.55713	0.638889	0.137362	1	CDH13,ECM1,FGFR1,LOXL1,MIA3,NR2F2,RNF213,RORA,SH2D2A,TREX1,VAV3,WNT7B
GO:0043523	regulation of neuron apoptotic process	6	236	209	15863	1.92965	0.948338	0.137702	1	CNTFR,CPEB4,EPHA7,FAIM2,MCL1,NTRK1
GO:0048661	positive regulation of smooth muscle cell proliferation	3	236	86	15863	2.34475	1.22943	0.137735	1	CDH13,HTR1B,MAP3K5
GO:0048588	developmental cell growth	3	236	86	15863	2.34475	1.22943	0.137735	1	DCLK1,SH3GL2,ZEB2
GO:0032802	low-density lipoprotein particle receptor catabolic process	1	236	10	15863	6.72161	2.74881	0.138276	1	CLTC
GO:0045760	positive regulation of action potential	1	236	10	15863	6.72161	2.74881	0.138276	1	ANK3
GO:0043247	telomere maintenance in response to DNA damage	1	236	10	15863	6.72161	2.74881	0.138276	1	TERF2IP
GO:0006171	cAMP biosynthetic process	1	236	10	15863	6.72161	2.74881	0.138276	1	ADCY7
GO:0030202	heparin metabolic process	1	236	10	15863	6.72161	2.74881	0.138276	1	NDST3
GO:0007016	cytoskeletal anchoring at plasma membrane	1	236	10	15863	6.72161	2.74881	0.138276	1	ANK3
GO:0090336	positive regulation of brown fat cell differentiation	1	236	10	15863	6.72161	2.74881	0.138276	1	HNRNPU
GO:0005513	detection of calcium ion	1	236	10	15863	6.72161	2.74881	0.138276	1	RYR2
GO:0060433	bronchus development	1	236	10	15863	6.72161	2.74881	0.138276	1	WNT7B
GO:1902260	negative regulation of delayed rectifier potassium channel activity	1	236	10	15863	6.72161	2.74881	0.138276	1	ANK3
GO:0071481	cellular response to X-ray	1	236	10	15863	6.72161	2.74881	0.138276	1	TP53BP1
GO:0090043	regulation of tubulin deacetylation	1	236	10	15863	6.72161	2.74881	0.138276	1	MAPT
GO:0034163	regulation of toll-like receptor 9 signaling pathway	1	236	10	15863	6.72161	2.74881	0.138276	1	RTN4
GO:1901894	regulation of calcium-transporting ATPase activity	1	236	10	15863	6.72161	2.74881	0.138276	1	RYR2
GO:2001135	regulation of endocytic recycling	1	236	10	15863	6.72161	2.74881	0.138276	1	NDRG4
GO:0035999	tetrahydrofolate interconversion	1	236	10	15863	6.72161	2.74881	0.138276	1	MTHFD2
GO:0032025	response to cobalt ion	1	236	10	15863	6.72161	2.74881	0.138276	1	BNIP3
GO:0072205	metanephric collecting duct development	1	236	10	15863	6.72161	2.74881	0.138276	1	WNT7B
GO:0070344	regulation of fat cell proliferation	1	236	10	15863	6.72161	2.74881	0.138276	1	PID1
GO:0042756	drinking behavior	1	236	10	15863	6.72161	2.74881	0.138276	1	HTR1B
GO:0019062	virion attachment to host cell	1	236	10	15863	6.72161	2.74881	0.138276	1	CD81
GO:0099612	protein localization to axon	1	236	10	15863	6.72161	2.74881	0.138276	1	ANK3
GO:0090009	primitive streak formation	1	236	10	15863	6.72161	2.74881	0.138276	1	LRP6
GO:1990535	neuron projection maintenance	1	236	10	15863	6.72161	2.74881	0.138276	1	MAP1A
GO:0140052	cellular response to oxidised low-density lipoprotein particle stimulus	1	236	10	15863	6.72161	2.74881	0.138276	1	MIA3
GO:0090649	response to oxygen-glucose deprivation	1	236	10	15863	6.72161	2.74881	0.138276	1	BNIP3
GO:0010713	negative regulation of collagen metabolic process	1	236	10	15863	6.72161	2.74881	0.138276	1	CYGB
GO:0106049	regulation of cellular response to osmotic stress	1	236	10	15863	6.72161	2.74881	0.138276	1	BDKRB2
GO:0014041	regulation of neuron maturation	1	236	10	15863	6.72161	2.74881	0.138276	1	BCL11A
GO:0016579	protein deubiquitination	1	236	281	15863	0.239203	-2.06369	0.138323	1	CYLD
GO:0000280	nuclear division	1	236	284	15863	0.236676	-2.07901	0.138559	1	KIF3B
GO:0006812	cation transport	17	236	811	15863	1.40897	0.49464	0.139531	1	ADCYAP1,ANXA6,AQP1,CACNB2,CHP1,CLTC,JPH3,NFE2L1,NOL3,RYR2,SCN2B,SCN3B,SLC44A2,SLC4A10,STIM2,TRPA1,TRPM7
GO:0071616	acyl-CoA biosynthetic process	2	236	44	15863	3.05528	1.6113	0.140025	1	ACLY,ELOVL6
GO:0008089	anterograde axonal transport	2	236	44	15863	3.05528	1.6113	0.140025	1	KIF3B,MAP1A
GO:0007528	neuromuscular junction development	2	236	44	15863	3.05528	1.6113	0.140025	1	ANK3,CACNB2
GO:0002200	somatic diversification of immune receptors	2	236	44	15863	3.05528	1.6113	0.140025	1	ADAR,PRKDC
GO:0048255	mRNA stabilization	2	236	44	15863	3.05528	1.6113	0.140025	1	HNRNPU,RBM38
GO:0035272	exocrine system development	2	236	44	15863	3.05528	1.6113	0.140025	1	FGFR1,NFIB
GO:2001239	regulation of extrinsic apoptotic signaling pathway in absence of ligand	2	236	44	15863	3.05528	1.6113	0.140025	1	FGFR1,MCL1
GO:0035384	thioester biosynthetic process	2	236	44	15863	3.05528	1.6113	0.140025	1	ACLY,ELOVL6
GO:0044060	regulation of endocrine process	2	236	44	15863	3.05528	1.6113	0.140025	1	BMP6,FGFR1
GO:0010171	body morphogenesis	2	236	44	15863	3.05528	1.6113	0.140025	1	ASPH,LRP6
GO:0035296	regulation of tube diameter	4	236	134	15863	2.00645	1.00465	0.140948	1	ADCYAP1,BDKRB2,DOCK5,HTR1B
GO:0097746	regulation of blood vessel diameter	4	236	134	15863	2.00645	1.00465	0.140948	1	ADCYAP1,BDKRB2,DOCK5,HTR1B
GO:0050880	regulation of blood vessel size	4	236	134	15863	2.00645	1.00465	0.140948	1	ADCYAP1,BDKRB2,DOCK5,HTR1B
GO:1901570	fatty acid derivative biosynthetic process	3	236	87	15863	2.3178	1.21275	0.141138	1	ACLY,ELOVL6,PNPLA8
GO:0006520	cellular amino acid metabolic process	1	236	296	15863	0.227081	-2.13872	0.141348	1	QDPR
GO:0009952	anterior/posterior pattern specification	6	236	213	15863	1.89341	0.920988	0.141661	1	BPTF,HOXB7,LRP6,NR2F2,PRKDC,ZEB2
GO:0070646	protein modification by small protein removal	1	236	297	15863	0.226317	-2.14358	0.14171	1	CYLD
GO:0060485	mesenchyme development	6	236	214	15863	1.88456	0.91423	0.142711	1	ANXA6,CRELD1,FGFR1,LRP6,RTN4,ZEB2
GO:0035150	regulation of tube size	4	236	135	15863	1.99159	0.993919	0.143633	1	ADCYAP1,BDKRB2,DOCK5,HTR1B
GO:0048732	gland development	10	236	410	15863	1.63942	0.713183	0.143668	1	ADCYAP1,FGFR1,LATS1,LRP6,MAN2A1,NFIB,PHF2,PRKDC,QDPR,WNT7B
GO:0001892	embryonic placenta development	3	236	88	15863	2.29146	1.19627	0.144568	1	BPTF,NR2F2,WNT7B
GO:0016049	cell growth	3	236	88	15863	2.29146	1.19627	0.144568	1	DCLK1,SH3GL2,ZEB2
GO:0030334	regulation of cell migration	18	236	848	15863	1.42676	0.51274	0.144648	1	C5orf30,CAMK1D,CD81,CDH13,CYGB,DNAJA4,DOCK5,ECM1,FGFR1,LGALS3,MAP4K4,MIA3,NDRG4,NR2F2,RND2,RTN4,SCAI,ZMYND8
GO:0098916	anterograde trans-synaptic signaling	10	236	413	15863	1.62751	0.702665	0.145083	1	CACNB2,DLGAP1,GABRA2,GABRG2,HTR1B,LRP6,OPRK1,PPFIA2,RIT2,SCN2B
GO:0007268	chemical synaptic transmission	10	236	413	15863	1.62751	0.702665	0.145083	1	CACNB2,DLGAP1,GABRA2,GABRG2,HTR1B,LRP6,OPRK1,PPFIA2,RIT2,SCN2B
GO:0045055	regulated exocytosis	15	236	684	15863	1.47404	0.559773	0.145102	1	ACLY,ALDOC,CHP1,CKAP4,CLU,DYNC1H1,ECM1,LGALS3,QSOX1,SERPING1,SLC44A2,SYNGR3,TMBIM1,TXNDC5,VAT1
GO:0030810	positive regulation of nucleotide biosynthetic process	2	236	45	15863	2.98738	1.57888	0.145108	1	PFKFB3,PID1
GO:0007215	glutamate receptor signaling pathway	2	236	45	15863	2.98738	1.57888	0.145108	1	CPEB4,DAGLA
GO:1900373	positive regulation of purine nucleotide biosynthetic process	2	236	45	15863	2.98738	1.57888	0.145108	1	PFKFB3,PID1
GO:0016339	calcium-dependent cell-cell adhesion via plasma membrane cell adhesion molecules	2	236	45	15863	2.98738	1.57888	0.145108	1	ARVCF,CDH13
GO:0098868	bone growth	2	236	45	15863	2.98738	1.57888	0.145108	1	ANXA6,ECM1
GO:0050881	musculoskeletal movement	2	236	45	15863	2.98738	1.57888	0.145108	1	MAP1A,STAC
GO:0010569	regulation of double-strand break repair via homologous recombination	2	236	45	15863	2.98738	1.57888	0.145108	1	TERF2IP,TP53BP1
GO:0043949	regulation of cAMP-mediated signaling	2	236	45	15863	2.98738	1.57888	0.145108	1	ADCYAP1,OPRL1
GO:0032480	negative regulation of type I interferon production	2	236	45	15863	2.98738	1.57888	0.145108	1	CYLD,UBA7
GO:0050879	multicellular organismal movement	2	236	45	15863	2.98738	1.57888	0.145108	1	MAP1A,STAC
GO:1903580	positive regulation of ATP metabolic process	2	236	45	15863	2.98738	1.57888	0.145108	1	PFKFB3,PID1
GO:0031952	regulation of protein autophosphorylation	2	236	45	15863	2.98738	1.57888	0.145108	1	CHP1,EPHA7
GO:0050982	detection of mechanical stimulus	2	236	45	15863	2.98738	1.57888	0.145108	1	NTRK1,TRPA1
GO:0045665	negative regulation of neuron differentiation	6	236	217	15863	1.85851	0.894146	0.146001	1	BCL11A,EPHA7,PTPN9,RIT2,RTN4,SPOCK1
GO:0042063	gliogenesis	6	236	217	15863	1.85851	0.894146	0.146001	1	BNIP3,CLU,MAPT,NFE2L1,NFIB,RTN4
GO:0030217	T cell differentiation	4	236	136	15863	1.97694	0.983272	0.146339	1	CYLD,PRKDC,RORA,RUNX2
GO:0015850	organic hydroxy compound transport	4	236	136	15863	1.97694	0.983272	0.146339	1	AQP1,CLU,LRP6,NCOA2
GO:0032388	positive regulation of intracellular transport	6	236	218	15863	1.84998	0.887513	0.147145	1	ANK3,CACNB2,CD81,CHP1,DYNC1H1,TPR
GO:0030509	BMP signaling pathway	3	236	89	15863	2.26571	1.17996	0.148025	1	BMP6,RUNX2,ZFYVE16
GO:0034101	erythrocyte homeostasis	3	236	89	15863	2.26571	1.17996	0.148025	1	ADAR,ARID4A,NFE2L1
GO:0050772	positive regulation of axonogenesis	3	236	89	15863	2.26571	1.17996	0.148025	1	MAPT,RND2,ZEB2
GO:0001525	angiogenesis	8	236	310	15863	1.73461	0.794611	0.148155	1	CDH13,ECM1,FGFR1,MIA3,RNF213,RORA,SH2D2A,VAV3
GO:0019882	antigen processing and presentation	6	236	219	15863	1.84154	0.88091	0.148311	1	CLTC,DYNC1H1,DYNC1I1,KIF3B,SH3GL2,TREX1
GO:2001020	regulation of response to DNA damage stimulus	6	236	220	15863	1.83317	0.874338	0.1495	1	CLU,MAPT,MCL1,PRKDC,TERF2IP,TP53BP1
GO:0019319	hexose biosynthetic process	2	236	46	15863	2.92244	1.54717	0.150228	1	ALDOC,SLC25A13
GO:0046849	bone remodeling	2	236	46	15863	2.92244	1.54717	0.150228	1	HTR1B,LRP6
GO:0072666	establishment of protein localization to vacuole	2	236	46	15863	2.92244	1.54717	0.150228	1	CLU,ZFYVE16
GO:0051293	establishment of spindle localization	2	236	46	15863	2.92244	1.54717	0.150228	1	DYNC1H1,MAP4
GO:0002833	positive regulation of response to biotic stimulus	2	236	46	15863	2.92244	1.54717	0.150228	1	BMP6,KLK7
GO:0048608	reproductive structure development	10	236	423	15863	1.58903	0.668149	0.150691	1	ADCYAP1,ARID4A,ARID4B,BMP6,BPTF,LRP6,NR2F2,NTRK1,PTPRN,WNT7B
GO:1990778	protein localization to cell periphery	6	236	221	15863	1.82487	0.867795	0.150711	1	ANK3,CACNB2,CD81,EFR3B,LRP6,SCN3B
GO:0010632	regulation of epithelial cell migration	6	236	221	15863	1.82487	0.867795	0.150711	1	DNAJA4,DOCK5,FGFR1,MAP4K4,NR2F2,RTN4
GO:0000902	cell morphogenesis	15	236	699	15863	1.44241	0.528477	0.150751	1	ANK3,CDH13,CLU,DCLK1,EPHA7,LATS1,MAP1A,MAP4K4,NFIB,NPTN,NTRK1,NYAP2,SH3GL2,WNT7B,ZEB2
GO:0007264	small GTPase mediated signal transduction	8	236	314	15863	1.71251	0.776114	0.150767	1	CDH13,CHP1,DOCK5,ELMO1,RGS19,RIT2,RND2,VAV3
GO:1990000	amyloid fibril formation	1	236	11	15863	6.11056	2.6113	0.15101	1	MAPT
GO:0006558	L-phenylalanine metabolic process	1	236	11	15863	6.11056	2.6113	0.15101	1	QDPR
GO:0097384	cellular lipid biosynthetic process	1	236	11	15863	6.11056	2.6113	0.15101	1	FDFT1
GO:0006054	N-acetylneuraminate metabolic process	1	236	11	15863	6.11056	2.6113	0.15101	1	ST6GAL1
GO:1902947	regulation of tau-protein kinase activity	1	236	11	15863	6.11056	2.6113	0.15101	1	CLU
GO:1902514	regulation of calcium ion transmembrane transport via high voltage-gated calcium channel	1	236	11	15863	6.11056	2.6113	0.15101	1	CACNB2
GO:0014029	neural crest formation	1	236	11	15863	6.11056	2.6113	0.15101	1	LRP6
GO:0086067	AV node cell to bundle of His cell communication	1	236	11	15863	6.11056	2.6113	0.15101	1	CACNB2
GO:0048021	regulation of melanin biosynthetic process	1	236	11	15863	6.11056	2.6113	0.15101	1	ZEB2
GO:0044650	adhesion of symbiont to host cell	1	236	11	15863	6.11056	2.6113	0.15101	1	CD81
GO:1903909	regulation of receptor clustering	1	236	11	15863	6.11056	2.6113	0.15101	1	CD81
GO:0033483	gas homeostasis	1	236	11	15863	6.11056	2.6113	0.15101	1	WNT7B
GO:0071281	cellular response to iron ion	1	236	11	15863	6.11056	2.6113	0.15101	1	BMP6
GO:0051561	positive regulation of mitochondrial calcium ion concentration	1	236	11	15863	6.11056	2.6113	0.15101	1	BNIP3
GO:0034776	response to histamine	1	236	11	15863	6.11056	2.6113	0.15101	1	GABRG2
GO:0000727	double-strand break repair via break-induced replication	1	236	11	15863	6.11056	2.6113	0.15101	1	MCM6
GO:0061635	regulation of protein complex stability	1	236	11	15863	6.11056	2.6113	0.15101	1	TREX1
GO:1902065	response to L-glutamate	1	236	11	15863	6.11056	2.6113	0.15101	1	BCL11A
GO:2000302	positive regulation of synaptic vesicle exocytosis	1	236	11	15863	6.11056	2.6113	0.15101	1	CACNB2
GO:1904948	midbrain dopaminergic neuron differentiation	1	236	11	15863	6.11056	2.6113	0.15101	1	LRP6
GO:0071474	cellular hyperosmotic response	1	236	11	15863	6.11056	2.6113	0.15101	1	AQP1
GO:0048672	positive regulation of collateral sprouting	1	236	11	15863	6.11056	2.6113	0.15101	1	RND2
GO:0072283	metanephric renal vesicle morphogenesis	1	236	11	15863	6.11056	2.6113	0.15101	1	KIF26B
GO:0072070	loop of Henle development	1	236	11	15863	6.11056	2.6113	0.15101	1	WNT7B
GO:0043117	positive regulation of vascular permeability	1	236	11	15863	6.11056	2.6113	0.15101	1	BMP6
GO:0071313	cellular response to caffeine	1	236	11	15863	6.11056	2.6113	0.15101	1	RYR2
GO:0032799	low-density lipoprotein receptor particle metabolic process	1	236	11	15863	6.11056	2.6113	0.15101	1	CLTC
GO:0010649	regulation of cell communication by electrical coupling	1	236	11	15863	6.11056	2.6113	0.15101	1	ANK3
GO:0090030	regulation of steroid hormone biosynthetic process	1	236	11	15863	6.11056	2.6113	0.15101	1	BMP6
GO:1902950	regulation of dendritic spine maintenance	1	236	11	15863	6.11056	2.6113	0.15101	1	ZMYND8
GO:1901096	regulation of autophagosome maturation	1	236	11	15863	6.11056	2.6113	0.15101	1	CALCOCO2
GO:2000551	regulation of T-helper 2 cell cytokine production	1	236	11	15863	6.11056	2.6113	0.15101	1	CD81
GO:1903817	negative regulation of voltage-gated potassium channel activity	1	236	11	15863	6.11056	2.6113	0.15101	1	ANK3
GO:1902018	negative regulation of cilium assembly	1	236	11	15863	6.11056	2.6113	0.15101	1	MAP4
GO:0090394	negative regulation of excitatory postsynaptic potential	1	236	11	15863	6.11056	2.6113	0.15101	1	CELF4
GO:0046886	positive regulation of hormone biosynthetic process	1	236	11	15863	6.11056	2.6113	0.15101	1	BMP6
GO:1902222	erythrose 4-phosphate/phosphoenolpyruvate family amino acid catabolic process	1	236	11	15863	6.11056	2.6113	0.15101	1	QDPR
GO:0006559	L-phenylalanine catabolic process	1	236	11	15863	6.11056	2.6113	0.15101	1	QDPR
GO:1902221	erythrose 4-phosphate/phosphoenolpyruvate family amino acid metabolic process	1	236	11	15863	6.11056	2.6113	0.15101	1	QDPR
GO:2000561	regulation of CD4-positive, alpha-beta T cell proliferation	1	236	11	15863	6.11056	2.6113	0.15101	1	CD81
GO:0031442	positive regulation of mRNA 3'-end processing	1	236	11	15863	6.11056	2.6113	0.15101	1	NUDT21
GO:0046689	response to mercury ion	1	236	11	15863	6.11056	2.6113	0.15101	1	AQP1
GO:0070417	cellular response to cold	1	236	11	15863	6.11056	2.6113	0.15101	1	NFE2L1
GO:1904350	regulation of protein catabolic process in the vacuole	1	236	11	15863	6.11056	2.6113	0.15101	1	CD81
GO:0071679	commissural neuron axon guidance	1	236	11	15863	6.11056	2.6113	0.15101	1	NFIB
GO:0035457	cellular response to interferon-alpha	1	236	11	15863	6.11056	2.6113	0.15101	1	TPR
GO:1902969	mitotic DNA replication	1	236	11	15863	6.11056	2.6113	0.15101	1	MCM6
GO:0072321	chaperone-mediated protein transport	1	236	11	15863	6.11056	2.6113	0.15101	1	CLU
GO:0043616	keratinocyte proliferation	1	236	11	15863	6.11056	2.6113	0.15101	1	CDH13
GO:0002455	humoral immune response mediated by circulating immunoglobulin	3	236	90	15863	2.24054	1.16384	0.151509	1	CD81,CLU,SERPING1
GO:0033135	regulation of peptidyl-serine phosphorylation	4	236	138	15863	1.94829	0.962211	0.151811	1	BDKRB2,IFNA6,LATS1,TERF2IP
GO:0048646	anatomical structure formation involved in morphogenesis	18	236	875	15863	1.38273	0.467521	0.153162	1	CD81,CDH13,ECM1,FAIM2,FGFR1,KIF26B,LATS1,LRP6,MIA3,NFIB,PRKDC,RNF213,RORA,RTN4,SH2D2A,TCTA,VAV3,ZEB2
GO:0040013	negative regulation of locomotion	8	236	318	15863	1.69097	0.757852	0.153663	1	C5orf30,CYGB,DNAJA4,MIA3,NDRG4,NR2F2,SCAI,ZMYND8
GO:0007389	pattern specification process	10	236	429	15863	1.56681	0.647829	0.154697	1	ASPH,BPTF,HOXB7,KIF3B,LRP6,NDRG4,NR2F2,PRKDC,WNT7B,ZEB2
GO:0007416	synapse assembly	3	236	91	15863	2.21592	1.1479	0.15502	1	GABRA2,GABRG2,NPTN
GO:0007009	plasma membrane organization	3	236	91	15863	2.21592	1.1479	0.15502	1	ANK3,ANXA6,CLU
GO:0120163	negative regulation of cold-induced thermogenesis	2	236	47	15863	2.86026	1.51615	0.155384	1	IP6K1,ZNF423
GO:0048806	genitalia development	2	236	47	15863	2.86026	1.51615	0.155384	1	BMP6,LRP6
GO:0051188	cofactor biosynthetic process	6	236	226	15863	1.7845	0.835519	0.1571	1	ACLY,ALDOC,ELOVL6,MMAB,NFE2L1,QDPR
GO:0048638	regulation of developmental growth	8	236	323	15863	1.6648	0.735345	0.157674	1	BCL11A,EPHA7,FGFR1,LATS1,MAPT,PRKDC,RND2,RTN4
GO:1901184	regulation of ERBB signaling pathway	3	236	92	15863	2.19183	1.13214	0.158556	1	CDH13,RTN4,SH3GL2
GO:0090130	tissue migration	3	236	92	15863	2.19183	1.13214	0.158556	1	CDH13,MIA3,ZEB2
GO:0002009	morphogenesis of an epithelium	10	236	435	15863	1.5452	0.627791	0.159168	1	ASTN2,BTBD7,EPHA7,FGFR1,KIF26B,LRP6,NDRG4,RYR2,WNT7B,ZEB2
GO:0015800	acidic amino acid transport	2	236	48	15863	2.80067	1.48577	0.160574	1	PPFIA2,SLC25A13
GO:0046503	glycerolipid catabolic process	2	236	48	15863	2.80067	1.48577	0.160574	1	DAGLA,PNPLA8
GO:0048568	embryonic organ development	10	236	439	15863	1.53112	0.614586	0.162401	1	BPTF,FGFR1,HOXB7,LRP6,NDRG4,NR2F2,RNF112,RUNX2,RYR2,WNT7B
GO:0050684	regulation of mRNA processing	4	236	142	15863	1.89341	0.920988	0.162982	1	CELF4,HNRNPU,NUDT21,YTHDC1
GO:0051284	positive regulation of sequestering of calcium ion	1	236	12	15863	5.60134	2.48577	0.163556	1	RYR2
GO:0045475	locomotor rhythm	1	236	12	15863	5.60134	2.48577	0.163556	1	NCOA2
GO:1902855	regulation of non-motile cilium assembly	1	236	12	15863	5.60134	2.48577	0.163556	1	MAP4
GO:0071468	cellular response to acidic pH	1	236	12	15863	5.60134	2.48577	0.163556	1	CHP1
GO:0034244	negative regulation of transcription elongation from RNA polymerase II promoter	1	236	12	15863	5.60134	2.48577	0.163556	1	HNRNPU
GO:0002921	negative regulation of humoral immune response	1	236	12	15863	5.60134	2.48577	0.163556	1	SERPING1
GO:0098789	pre-mRNA cleavage required for polyadenylation	1	236	12	15863	5.60134	2.48577	0.163556	1	NUDT21
GO:0044872	lipoprotein localization	1	236	12	15863	5.60134	2.48577	0.163556	1	MIA3
GO:0038180	nerve growth factor signaling pathway	1	236	12	15863	5.60134	2.48577	0.163556	1	NTRK1
GO:1904181	positive regulation of membrane depolarization	1	236	12	15863	5.60134	2.48577	0.163556	1	ANK3
GO:0002863	positive regulation of inflammatory response to antigenic stimulus	1	236	12	15863	5.60134	2.48577	0.163556	1	CD81
GO:0001913	T cell mediated cytotoxicity	1	236	12	15863	5.60134	2.48577	0.163556	1	CADM1
GO:0042953	lipoprotein transport	1	236	12	15863	5.60134	2.48577	0.163556	1	MIA3
GO:0072711	cellular response to hydroxyurea	1	236	12	15863	5.60134	2.48577	0.163556	1	TREX1
GO:0046607	positive regulation of centrosome cycle	1	236	12	15863	5.60134	2.48577	0.163556	1	CEP120
GO:0002674	negative regulation of acute inflammatory response	1	236	12	15863	5.60134	2.48577	0.163556	1	ADCYAP1
GO:0060123	regulation of growth hormone secretion	1	236	12	15863	5.60134	2.48577	0.163556	1	ADCYAP1
GO:0021670	lateral ventricle development	1	236	12	15863	5.60134	2.48577	0.163556	1	AQP1
GO:0097341	zymogen inhibition	1	236	12	15863	5.60134	2.48577	0.163556	1	NOL3
GO:0051549	positive regulation of keratinocyte migration	1	236	12	15863	5.60134	2.48577	0.163556	1	MAP4K4
GO:1900376	regulation of secondary metabolite biosynthetic process	1	236	12	15863	5.60134	2.48577	0.163556	1	ZEB2
GO:0001778	plasma membrane repair	1	236	12	15863	5.60134	2.48577	0.163556	1	ANXA6
GO:2000574	regulation of microtubule motor activity	1	236	12	15863	5.60134	2.48577	0.163556	1	DYNC1I1
GO:0015791	polyol transport	1	236	12	15863	5.60134	2.48577	0.163556	1	AQP1
GO:0097340	inhibition of cysteine-type endopeptidase activity	1	236	12	15863	5.60134	2.48577	0.163556	1	NOL3
GO:0046325	negative regulation of glucose import	1	236	12	15863	5.60134	2.48577	0.163556	1	PID1
GO:0033173	calcineurin-NFAT signaling cascade	1	236	12	15863	5.60134	2.48577	0.163556	1	RCAN1
GO:2000105	positive regulation of DNA-dependent DNA replication	1	236	12	15863	5.60134	2.48577	0.163556	1	FGFR1
GO:0060453	regulation of gastric acid secretion	1	236	12	15863	5.60134	2.48577	0.163556	1	OPRL1
GO:0019755	one-carbon compound transport	1	236	12	15863	5.60134	2.48577	0.163556	1	AQP1
GO:0002638	negative regulation of immunoglobulin production	1	236	12	15863	5.60134	2.48577	0.163556	1	PRKDC
GO:0072178	nephric duct morphogenesis	1	236	12	15863	5.60134	2.48577	0.163556	1	EPHA7
GO:0002862	negative regulation of inflammatory response to antigenic stimulus	1	236	12	15863	5.60134	2.48577	0.163556	1	ADCYAP1
GO:0106070	regulation of adenylate cyclase-activating G protein-coupled receptor signaling pathway	1	236	12	15863	5.60134	2.48577	0.163556	1	OPRL1
GO:0021903	rostrocaudal neural tube patterning	1	236	12	15863	5.60134	2.48577	0.163556	1	LRP6
GO:0044283	small molecule biosynthetic process	13	236	589	15863	1.48355	0.569051	0.163656	1	ACLY,ALDOC,CYP51A1,ELOVL6,FDFT1,IP6K1,MMAB,MSMO1,MVD,MVK,PNPLA8,QDPR,SLC25A13
GO:0050803	regulation of synapse structure or activity	6	236	231	15863	1.74587	0.803948	0.164021	1	CLSTN2,DNM1,EPHA7,NTRK1,PPFIA2,ZMYND8
GO:0006468	protein phosphorylation	19	236	935	15863	1.36589	0.44984	0.16504	1	AAK1,CAMK1D,CAMK4,CCND3,CDK17,DCLK1,EPHA7,FGFR1,LATS1,MAP3K5,MAP4K4,NTRK1,PRKDC,RIT2,STK32C,STYK1,TRPM7,WNK2,WNT7B
GO:0034766	negative regulation of ion transmembrane transport	3	236	94	15863	2.14519	1.10111	0.1657	1	ANK3,GPR35,OPRL1
GO:0060324	face development	2	236	49	15863	2.74351	1.45603	0.165795	1	ASPH,LRP6
GO:0060042	retina morphogenesis in camera-type eye	2	236	49	15863	2.74351	1.45603	0.165795	1	LRP6,MAN2A1
GO:1903727	positive regulation of phospholipid metabolic process	2	236	49	15863	2.74351	1.45603	0.165795	1	CD81,VAV3
GO:0010634	positive regulation of epithelial cell migration	4	236	143	15863	1.88017	0.910864	0.16582	1	DOCK5,FGFR1,MAP4K4,RTN4
GO:0006163	purine nucleotide metabolic process	10	236	444	15863	1.51388	0.598247	0.166717	1	ACLY,ADCY7,ADCYAP1,ALDOC,ELOVL6,MVD,MVK,PRPSAP2,RORA,SLC25A13
GO:0051650	establishment of vesicle localization	6	236	233	15863	1.73089	0.791511	0.166934	1	DNM1,DYNC1H1,DYNC1I1,KIF3B,PPFIA2,SNAP91
GO:2000116	regulation of cysteine-type endopeptidase activity	6	236	234	15863	1.72349	0.785333	0.16842	1	AQP1,ASPH,EPHA7,MAP3K5,MAPT,NOL3
GO:1901615	organic hydroxy compound metabolic process	10	236	446	15863	1.50709	0.591763	0.168528	1	ACLY,CYP51A1,FDFT1,FGFR1,IP6K1,MSMO1,MVD,MVK,NFE2L1,QDPR
GO:0006611	protein export from nucleus	4	236	144	15863	1.86711	0.90081	0.168677	1	CHP1,RAE1,TPR,YTHDC1
GO:0019933	cAMP-mediated signaling	4	236	144	15863	1.86711	0.90081	0.168677	1	ADCY7,ADCYAP1,GPR161,RIT2
GO:0097193	intrinsic apoptotic signaling pathway	4	236	144	15863	1.86711	0.90081	0.168677	1	BNIP3,MAP3K5,MCL1,PRKDC
GO:2000379	positive regulation of reactive oxygen species metabolic process	3	236	95	15863	2.12261	1.08584	0.169308	1	CLU,MAPT,PID1
GO:0035265	organ growth	3	236	95	15863	2.12261	1.08584	0.169308	1	ANXA6,ECM1,NDRG4
GO:0035282	segmentation	3	236	95	15863	2.12261	1.08584	0.169308	1	LRP6,PRKDC,ZEB2
GO:0097305	response to alcohol	6	236	235	15863	1.71616	0.77918	0.169926	1	ADCY7,ADCYAP1,HTR1B,LRP6,NFE2L1,RGS19
GO:0048705	skeletal system morphogenesis	6	236	235	15863	1.71616	0.77918	0.169926	1	ANXA6,BMP6,FGFR1,HOXB7,LRP6,RUNX2
GO:0048146	positive regulation of fibroblast proliferation	2	236	50	15863	2.68864	1.42688	0.171045	1	AQP1,PRKDC
GO:0000186	activation of MAPKK activity	2	236	50	15863	2.68864	1.42688	0.171045	1	MAP3K5,NTRK1
GO:0048678	response to axon injury	2	236	50	15863	2.68864	1.42688	0.171045	1	BNIP3,NTRK1
GO:0021695	cerebellar cortex development	2	236	50	15863	2.68864	1.42688	0.171045	1	FAIM2,RORA
GO:0097366	response to bronchodilator	2	236	50	15863	2.68864	1.42688	0.171045	1	AQP1,RGS9
GO:1904705	regulation of vascular smooth muscle cell proliferation	2	236	50	15863	2.68864	1.42688	0.171045	1	HTR1B,MAP3K5
GO:0021517	ventral spinal cord development	2	236	50	15863	2.68864	1.42688	0.171045	1	MDGA2,NFE2L1
GO:0002757	immune response-activating signal transduction	3	236	455	15863	0.443183	-1.17403	0.171341	1	CYLD,ELMO1,VAV3
GO:0018108	peptidyl-tyrosine phosphorylation	4	236	145	15863	1.85424	0.890826	0.17155	1	EPHA7,FGFR1,NTRK1,STYK1
GO:0050708	regulation of protein secretion	3	236	460	15863	0.438366	-1.18979	0.171821	1	BMP6,CADM1,CYP51A1
GO:0045859	regulation of protein kinase activity	16	236	773	15863	1.39128	0.47641	0.172086	1	ADAR,ADCY7,ADCYAP1,CCND3,CD81,CHP1,CLU,FGFR1,LATS1,LRP6,MAP3K5,MAP4K4,NR2F2,NTRK1,WNT7B,ZEB2
GO:0000079	regulation of cyclin-dependent protein serine/threonine kinase activity	3	236	96	15863	2.1005	1.07074	0.172939	1	CCND3,LATS1,NR2F2
GO:0051651	maintenance of location in cell	3	236	96	15863	2.1005	1.07074	0.172939	1	ANK3,HNRNPU,RIT2
GO:0001505	regulation of neurotransmitter levels	8	236	339	15863	1.58622	0.665594	0.17328	1	CACNB2,CLU,DAGLA,GABRA2,HTR1B,PPFIA2,RORA,SYNGR3
GO:0019439	aromatic compound catabolic process	3	236	473	15863	0.426318	-1.23	0.174705	1	ALDOC,QDPR,TREX1
GO:0072077	renal vesicle morphogenesis	1	236	13	15863	5.17047	2.3703	0.175918	1	KIF26B
GO:0042761	very long-chain fatty acid biosynthetic process	1	236	13	15863	5.17047	2.3703	0.175918	1	ELOVL6
GO:0051956	negative regulation of amino acid transport	1	236	13	15863	5.17047	2.3703	0.175918	1	HTR1B
GO:0090110	cargo loading into COPII-coated vesicle	1	236	13	15863	5.17047	2.3703	0.175918	1	MIA3
GO:0030497	fatty acid elongation	1	236	13	15863	5.17047	2.3703	0.175918	1	ELOVL6
GO:1902894	negative regulation of pri-miRNA transcription by RNA polymerase II	1	236	13	15863	5.17047	2.3703	0.175918	1	NFIB
GO:0099590	neurotransmitter receptor internalization	1	236	13	15863	5.17047	2.3703	0.175918	1	DNM1
GO:0099550	trans-synaptic signaling, modulating synaptic transmission	1	236	13	15863	5.17047	2.3703	0.175918	1	NPTN
GO:0071786	endoplasmic reticulum tubular network organization	1	236	13	15863	5.17047	2.3703	0.175918	1	RTN4
GO:0001574	ganglioside biosynthetic process	1	236	13	15863	5.17047	2.3703	0.175918	1	ST8SIA2
GO:1904590	negative regulation of protein import	1	236	13	15863	5.17047	2.3703	0.175918	1	CHP1
GO:0032252	secretory granule localization	1	236	13	15863	5.17047	2.3703	0.175918	1	PPFIA2
GO:0031953	negative regulation of protein autophosphorylation	1	236	13	15863	5.17047	2.3703	0.175918	1	CHP1
GO:0042308	negative regulation of protein import into nucleus	1	236	13	15863	5.17047	2.3703	0.175918	1	CHP1
GO:1904861	excitatory synapse assembly	1	236	13	15863	5.17047	2.3703	0.175918	1	NPTN
GO:0048266	behavioral response to pain	1	236	13	15863	5.17047	2.3703	0.175918	1	NTRK1
GO:1990403	embryonic brain development	1	236	13	15863	5.17047	2.3703	0.175918	1	RNF112
GO:0071361	cellular response to ethanol	1	236	13	15863	5.17047	2.3703	0.175918	1	ADCY7
GO:1901626	regulation of postsynaptic membrane organization	1	236	13	15863	5.17047	2.3703	0.175918	1	ZMYND8
GO:1902430	negative regulation of amyloid-beta formation	1	236	13	15863	5.17047	2.3703	0.175918	1	CLU
GO:0098787	mRNA cleavage involved in mRNA processing	1	236	13	15863	5.17047	2.3703	0.175918	1	NUDT21
GO:0044406	adhesion of symbiont to host	1	236	13	15863	5.17047	2.3703	0.175918	1	CD81
GO:0051988	regulation of attachment of spindle microtubules to kinetochore	1	236	13	15863	5.17047	2.3703	0.175918	1	HNRNPU
GO:0003084	positive regulation of systemic arterial blood pressure	1	236	13	15863	5.17047	2.3703	0.175918	1	NR2F2
GO:0002281	macrophage activation involved in immune response	1	236	13	15863	5.17047	2.3703	0.175918	1	TREX1
GO:0010642	negative regulation of platelet-derived growth factor receptor signaling pathway	1	236	13	15863	5.17047	2.3703	0.175918	1	NDRG4
GO:0035372	protein localization to microtubule	1	236	13	15863	5.17047	2.3703	0.175918	1	HNRNPU
GO:0018158	protein oxidation	1	236	13	15863	5.17047	2.3703	0.175918	1	LOXL1
GO:0033962	cytoplasmic mRNA processing body assembly	1	236	13	15863	5.17047	2.3703	0.175918	1	DYNC1H1
GO:0032536	regulation of cell projection size	1	236	13	15863	5.17047	2.3703	0.175918	1	WNT7B
GO:0071872	cellular response to epinephrine stimulus	1	236	13	15863	5.17047	2.3703	0.175918	1	RYR2
GO:0035641	locomotory exploration behavior	1	236	13	15863	5.17047	2.3703	0.175918	1	SLC4A10
GO:0021794	thalamus development	1	236	13	15863	5.17047	2.3703	0.175918	1	LRP6
GO:0006809	nitric oxide biosynthetic process	1	236	13	15863	5.17047	2.3703	0.175918	1	RORA
GO:0019896	axonal transport of mitochondrion	1	236	13	15863	5.17047	2.3703	0.175918	1	MAPT
GO:0001967	suckling behavior	1	236	13	15863	5.17047	2.3703	0.175918	1	CNTFR
GO:0006002	fructose 6-phosphate metabolic process	1	236	13	15863	5.17047	2.3703	0.175918	1	NFE2L1
GO:0060038	cardiac muscle cell proliferation	1	236	13	15863	5.17047	2.3703	0.175918	1	NDRG4
GO:0072710	response to hydroxyurea	1	236	13	15863	5.17047	2.3703	0.175918	1	TREX1
GO:0021681	cerebellar granular layer development	1	236	13	15863	5.17047	2.3703	0.175918	1	FAIM2
GO:0098962	regulation of postsynaptic neurotransmitter receptor activity	1	236	13	15863	5.17047	2.3703	0.175918	1	NPTXR
GO:0060707	trophoblast giant cell differentiation	1	236	13	15863	5.17047	2.3703	0.175918	1	NR2F2
GO:1900037	regulation of cellular response to hypoxia	1	236	13	15863	5.17047	2.3703	0.175918	1	NOL3
GO:1902805	positive regulation of synaptic vesicle transport	1	236	13	15863	5.17047	2.3703	0.175918	1	CACNB2
GO:0051547	regulation of keratinocyte migration	1	236	13	15863	5.17047	2.3703	0.175918	1	MAP4K4
GO:2000009	negative regulation of protein localization to cell surface	1	236	13	15863	5.17047	2.3703	0.175918	1	ASTN2
GO:0061469	regulation of type B pancreatic cell proliferation	1	236	13	15863	5.17047	2.3703	0.175918	1	PTPRN
GO:1900452	regulation of long-term synaptic depression	1	236	13	15863	5.17047	2.3703	0.175918	1	MAPT
GO:0001771	immunological synapse formation	1	236	13	15863	5.17047	2.3703	0.175918	1	CD81
GO:0047484	regulation of response to osmotic stress	1	236	13	15863	5.17047	2.3703	0.175918	1	BDKRB2
GO:0043489	RNA stabilization	2	236	51	15863	2.63593	1.39831	0.176323	1	HNRNPU,RBM38
GO:0010596	negative regulation of endothelial cell migration	2	236	51	15863	2.63593	1.39831	0.176323	1	DNAJA4,NR2F2
GO:0051653	spindle localization	2	236	51	15863	2.63593	1.39831	0.176323	1	DYNC1H1,MAP4
GO:0001755	neural crest cell migration	2	236	51	15863	2.63593	1.39831	0.176323	1	ANXA6,ZEB2
GO:1904645	response to amyloid-beta	2	236	51	15863	2.63593	1.39831	0.176323	1	DNM1,NTRK1
GO:0051051	negative regulation of transport	11	236	478	15863	1.54681	0.6293	0.176427	1	ADCYAP1,ANK3,CHP1,CYP51A1,GPR35,HTR1B,LGALS3,OPRL1,PID1,TPR,WNK2
GO:0001101	response to acid chemical	8	236	342	15863	1.57231	0.652883	0.176652	1	AQP1,BCL11A,BMP6,CPEB4,LRP11,NTRK1,PID1,WNT7B
GO:0043524	negative regulation of neuron apoptotic process	4	236	147	15863	1.82901	0.871063	0.177349	1	CNTFR,CPEB4,FAIM2,NTRK1
GO:0002366	leukocyte activation involved in immune response	13	236	614	15863	1.42314	0.50908	0.177409	1	ACLY,ALDOC,CKAP4,DYNC1H1,IFNA6,LGALS3,QSOX1,RORA,SLC44A2,TMBIM1,TREX1,TXNDC5,VAT1
GO:0051648	vesicle localization	6	236	241	15863	1.67343	0.742808	0.179366	1	DNM1,DYNC1H1,DYNC1I1,KIF3B,PPFIA2,SNAP91
GO:0002708	positive regulation of lymphocyte mediated immunity	3	236	98	15863	2.05764	1.04099	0.180265	1	CADM1,CD81,TP53BP1
GO:0097327	response to antineoplastic agent	3	236	98	15863	2.05764	1.04099	0.180265	1	AQP1,NR3C1,TREX1
GO:0018212	peptidyl-tyrosine modification	4	236	148	15863	1.81665	0.861282	0.180273	1	EPHA7,FGFR1,NTRK1,STYK1
GO:0035108	limb morphogenesis	4	236	148	15863	1.81665	0.861282	0.180273	1	ASPH,FGFR1,LRP6,RUNX2
GO:0035107	appendage morphogenesis	4	236	148	15863	1.81665	0.861282	0.180273	1	ASPH,FGFR1,LRP6,RUNX2
GO:0140013	meiotic nuclear division	0	236	152	15863	0.221106	-2.17719	0.181425	1
GO:0048515	spermatid differentiation	0	236	153	15863	0.21966	-2.18665	0.181578	1
GO:0002066	columnar/cuboidal epithelial cell development	2	236	52	15863	2.58523	1.3703	0.181626	1	BMP6,FGFR1
GO:0001954	positive regulation of cell-matrix adhesion	2	236	52	15863	2.58523	1.3703	0.181626	1	CDH13,MAP4K4
GO:0046364	monosaccharide biosynthetic process	2	236	52	15863	2.58523	1.3703	0.181626	1	ALDOC,SLC25A13
GO:0070936	protein K48-linked ubiquitination	2	236	52	15863	2.58523	1.3703	0.181626	1	AMFR,TTC3
GO:0032330	regulation of chondrocyte differentiation	2	236	52	15863	2.58523	1.3703	0.181626	1	BMP6,RUNX2
GO:0031056	regulation of histone modification	0	236	158	15863	0.212709	-2.23305	0.182969	1
GO:0001501	skeletal system development	11	236	492	15863	1.5028	0.587652	0.182985	1	ANXA6,BBX,BMP6,ECM1,FGFR1,HOXB7,LRP6,NFIB,PRPSAP2,RUNX2,WNT7B
GO:0006612	protein targeting to membrane	0	236	159	15863	0.211371	-2.24215	0.18337	1
GO:0098609	cell-cell adhesion	11	236	493	15863	1.49975	0.584723	0.183549	1	ARVCF,CADM1,CDH13,CLSTN2,LRP6,NCAM2,NEGR1,NPTN,PCDH9,PCDHGB1,WNT7B
GO:0043068	positive regulation of programmed cell death	14	236	647	15863	1.45444	0.540468	0.183583	1	BNIP3,CAMK1D,CLU,CYLD,EPHA7,LATS1,MAP3K5,MAPT,MCL1,NTRK1,PNMA2,PRKDC,UBE2Z,VAV3
GO:0043266	regulation of potassium ion transport	3	236	99	15863	2.03685	1.02634	0.18396	1	ADCYAP1,ANK3,WNK2
GO:0006900	vesicle budding from membrane	3	236	99	15863	2.03685	1.02634	0.18396	1	DNM1,MIA3,SNAP91
GO:0010923	negative regulation of phosphatase activity	3	236	99	15863	2.03685	1.02634	0.18396	1	CHP1,LGALS3,SLC7A14
GO:0002429	immune response-activating cell surface receptor signaling pathway	2	236	352	15863	0.38191	-1.3887	0.185784	1	ELMO1,VAV3
GO:1903046	meiotic cell cycle process	0	236	165	15863	0.203685	-2.29559	0.186595	1
GO:0030301	cholesterol transport	2	236	53	15863	2.53646	1.34281	0.186953	1	CLU,LRP6
GO:1902373	negative regulation of mRNA catabolic process	2	236	53	15863	2.53646	1.34281	0.186953	1	HNRNPU,RBM38
GO:0019369	arachidonic acid metabolic process	2	236	53	15863	2.53646	1.34281	0.186953	1	DAGLA,PNPLA8
GO:0075733	intracellular transport of virus	2	236	53	15863	2.53646	1.34281	0.186953	1	RAE1,TPR
GO:0050852	T cell receptor signaling pathway	0	236	166	15863	0.202458	-2.3043	0.187266	1
GO:0051098	regulation of binding	2	236	365	15863	0.368307	-1.44102	0.187582	1	AMFR,CYLD
GO:0099175	regulation of postsynapse organization	3	236	100	15863	2.01648	1.01184	0.187675	1	EPHA7,PPFIA2,ZMYND8
GO:0022612	gland morphogenesis	3	236	100	15863	2.01648	1.01184	0.187675	1	FGFR1,LRP6,NFIB
GO:1904029	regulation of cyclin-dependent protein kinase activity	3	236	100	15863	2.01648	1.01184	0.187675	1	CCND3,LATS1,NR2F2
GO:0043901	negative regulation of multi-organism process	0	236	167	15863	0.201246	-2.31297	0.187974	1
GO:0014855	striated muscle cell proliferation	1	236	14	15863	4.80115	2.26338	0.188098	1	NDRG4
GO:0071285	cellular response to lithium ion	1	236	14	15863	4.80115	2.26338	0.188098	1	ADCY7
GO:0071415	cellular response to purine-containing compound	1	236	14	15863	4.80115	2.26338	0.188098	1	RYR2
GO:0072148	epithelial cell fate commitment	1	236	14	15863	4.80115	2.26338	0.188098	1	NR2F2
GO:0060253	negative regulation of glial cell proliferation	1	236	14	15863	4.80115	2.26338	0.188098	1	ADCYAP1
GO:0097345	mitochondrial outer membrane permeabilization	1	236	14	15863	4.80115	2.26338	0.188098	1	BNIP3
GO:0042659	regulation of cell fate specification	1	236	14	15863	4.80115	2.26338	0.188098	1	FGFR1
GO:2000402	negative regulation of lymphocyte migration	1	236	14	15863	4.80115	2.26338	0.188098	1	MIA3
GO:0035810	positive regulation of urine volume	1	236	14	15863	4.80115	2.26338	0.188098	1	OPRL1
GO:0060973	cell migration involved in heart development	1	236	14	15863	4.80115	2.26338	0.188098	1	NDRG4
GO:0021781	glial cell fate commitment	1	236	14	15863	4.80115	2.26338	0.188098	1	NFE2L1
GO:0006085	acetyl-CoA biosynthetic process	1	236	14	15863	4.80115	2.26338	0.188098	1	ACLY
GO:0003323	type B pancreatic cell development	1	236	14	15863	4.80115	2.26338	0.188098	1	BMP6
GO:2000291	regulation of myoblast proliferation	1	236	14	15863	4.80115	2.26338	0.188098	1	MEIS2
GO:0033169	histone H3-K9 demethylation	1	236	14	15863	4.80115	2.26338	0.188098	1	PHF2
GO:0090231	regulation of spindle checkpoint	1	236	14	15863	4.80115	2.26338	0.188098	1	TPR
GO:0032785	negative regulation of DNA-templated transcription, elongation	1	236	14	15863	4.80115	2.26338	0.188098	1	HNRNPU
GO:0031054	pre-miRNA processing	1	236	14	15863	4.80115	2.26338	0.188098	1	ADAR
GO:0002566	somatic diversification of immune receptors via somatic mutation	1	236	14	15863	4.80115	2.26338	0.188098	1	ADAR
GO:0048246	macrophage chemotaxis	1	236	14	15863	4.80115	2.26338	0.188098	1	LGALS3
GO:0006268	DNA unwinding involved in DNA replication	1	236	14	15863	4.80115	2.26338	0.188098	1	MCM6
GO:1901841	regulation of high voltage-gated calcium channel activity	1	236	14	15863	4.80115	2.26338	0.188098	1	CACNB2
GO:0002864	regulation of acute inflammatory response to antigenic stimulus	1	236	14	15863	4.80115	2.26338	0.188098	1	ADCYAP1
GO:1903209	positive regulation of oxidative stress-induced cell death	1	236	14	15863	4.80115	2.26338	0.188098	1	MCL1
GO:0070307	lens fiber cell development	1	236	14	15863	4.80115	2.26338	0.188098	1	WNT7B
GO:0072087	renal vesicle development	1	236	14	15863	4.80115	2.26338	0.188098	1	KIF26B
GO:0051775	response to redox state	1	236	14	15863	4.80115	2.26338	0.188098	1	RYR2
GO:1903504	regulation of mitotic spindle checkpoint	1	236	14	15863	4.80115	2.26338	0.188098	1	TPR
GO:0072044	collecting duct development	1	236	14	15863	4.80115	2.26338	0.188098	1	WNT7B
GO:0090266	regulation of mitotic cell cycle spindle assembly checkpoint	1	236	14	15863	4.80115	2.26338	0.188098	1	TPR
GO:0035112	genitalia morphogenesis	1	236	14	15863	4.80115	2.26338	0.188098	1	LRP6
GO:2001198	regulation of dendritic cell differentiation	1	236	14	15863	4.80115	2.26338	0.188098	1	LGALS3
GO:0070863	positive regulation of protein exit from endoplasmic reticulum	1	236	14	15863	4.80115	2.26338	0.188098	1	CD81
GO:0042559	pteridine-containing compound biosynthetic process	1	236	14	15863	4.80115	2.26338	0.188098	1	QDPR
GO:0003214	cardiac left ventricle morphogenesis	1	236	14	15863	4.80115	2.26338	0.188098	1	RYR2
GO:0070914	UV-damage excision repair	1	236	14	15863	4.80115	2.26338	0.188098	1	TREX1
GO:0051100	negative regulation of binding	0	236	168	15863	0.200048	-2.32158	0.188719	1
GO:0031503	protein-containing complex localization	6	236	248	15863	1.6262	0.701501	0.191215	1	DNM1,HNRNPU,KIF3B,RAE1,TPR,YTHDC1
GO:0051347	positive regulation of transferase activity	14	236	667	15863	1.41083	0.496547	0.19124	1	ADCY7,ADCYAP1,CCND3,CD81,CLU,EPHA7,FGFR1,MAP3K5,MAP4K4,MAPT,NTRK1,VAV3,WNT7B,ZEB2
GO:0033559	unsaturated fatty acid metabolic process	3	236	101	15863	1.99652	0.997486	0.191409	1	DAGLA,ELOVL6,PNPLA8
GO:0006821	chloride transport	3	236	101	15863	1.99652	0.997486	0.191409	1	GABRA2,GABRG2,SLC4A10
GO:0048640	negative regulation of developmental growth	3	236	101	15863	1.99652	0.997486	0.191409	1	BCL11A,EPHA7,RTN4
GO:0007218	neuropeptide signaling pathway	3	236	101	15863	1.99652	0.997486	0.191409	1	ADCYAP1,OPRK1,OPRL1
GO:0002702	positive regulation of production of molecular mediator of immune response	3	236	101	15863	1.99652	0.997486	0.191409	1	CD81,KLK7,TP53BP1
GO:1902532	negative regulation of intracellular signal transduction	11	236	506	15863	1.46122	0.547173	0.191989	1	BDKRB2,CHP1,CLU,CYLD,MCL1,NOL3,OPRL1,RCAN1,RORA,SCAI,WNK2
GO:0010332	response to gamma radiation	2	236	54	15863	2.48949	1.31585	0.192302	1	PRKDC,TREX1
GO:0002444	myeloid leukocyte mediated immunity	11	236	508	15863	1.45547	0.541482	0.193466	1	ACLY,ALDOC,CAMK4,CKAP4,DYNC1H1,LGALS3,QSOX1,SLC44A2,TMBIM1,TXNDC5,VAT1
GO:0060078	regulation of postsynaptic membrane potential	3	236	102	15863	1.97694	0.983272	0.195162	1	ADCYAP1,GABRA2,GABRG2
GO:0007200	phospholipase C-activating G protein-coupled receptor signaling pathway	3	236	102	15863	1.97694	0.983272	0.195162	1	GPR35,OPRK1,OPRL1
GO:0110053	regulation of actin filament organization	1	236	263	15863	0.255575	-1.96818	0.196332	1	LATS1
GO:0002275	myeloid cell activation involved in immune response	11	236	512	15863	1.4441	0.530167	0.196559	1	ACLY,ALDOC,CKAP4,DYNC1H1,LGALS3,QSOX1,SLC44A2,TMBIM1,TREX1,TXNDC5,VAT1
GO:0050821	protein stabilization	5	236	177	15863	1.89876	0.925058	0.197006	1	AAK1,CHP1,CLU,RTN4,TREX1
GO:1900544	positive regulation of purine nucleotide metabolic process	2	236	55	15863	2.44422	1.28938	0.19767	1	PFKFB3,PID1
GO:0043551	regulation of phosphatidylinositol 3-kinase activity	2	236	55	15863	2.44422	1.28938	0.19767	1	CISH,VAV3
GO:0045981	positive regulation of nucleotide metabolic process	2	236	55	15863	2.44422	1.28938	0.19767	1	PFKFB3,PID1
GO:0060173	limb development	5	236	178	15863	1.88809	0.91693	0.198096	1	ASPH,FGFR1,LRP6,NR2F2,RUNX2
GO:0048736	appendage development	5	236	178	15863	1.88809	0.91693	0.198096	1	ASPH,FGFR1,LRP6,NR2F2,RUNX2
GO:0030216	keratinocyte differentiation	1	236	268	15863	0.250806	-1.99535	0.198213	1	LATS1
GO:0051983	regulation of chromosome segregation	3	236	103	15863	1.95775	0.969197	0.198934	1	DYNC1H1,HNRNPU,TPR
GO:0046328	regulation of JNK cascade	5	236	179	15863	1.87754	0.908847	0.199218	1	CYLD,MAP3K5,MAP4K4,WNT7B,ZEB2
GO:1902992	negative regulation of amyloid precursor protein catabolic process	1	236	15	15863	4.48107	2.16384	0.200098	1	CLU
GO:0046831	regulation of RNA export from nucleus	1	236	15	15863	4.48107	2.16384	0.200098	1	TPR
GO:1903729	regulation of plasma membrane organization	1	236	15	15863	4.48107	2.16384	0.200098	1	SH3GL2
GO:0043455	regulation of secondary metabolic process	1	236	15	15863	4.48107	2.16384	0.200098	1	ZEB2
GO:0015936	coenzyme A metabolic process	1	236	15	15863	4.48107	2.16384	0.200098	1	ACLY
GO:1905564	positive regulation of vascular endothelial cell proliferation	1	236	15	15863	4.48107	2.16384	0.200098	1	FGFR1
GO:0036445	neuronal stem cell division	1	236	15	15863	4.48107	2.16384	0.200098	1	FGFR1
GO:0007158	neuron cell-cell adhesion	1	236	15	15863	4.48107	2.16384	0.200098	1	NCAM2
GO:0033599	regulation of mammary gland epithelial cell proliferation	1	236	15	15863	4.48107	2.16384	0.200098	1	RTN4
GO:0098911	regulation of ventricular cardiac muscle cell action potential	1	236	15	15863	4.48107	2.16384	0.200098	1	RYR2
GO:0070198	protein localization to chromosome, telomeric region	1	236	15	15863	4.48107	2.16384	0.200098	1	TERF2IP
GO:0060391	positive regulation of SMAD protein signal transduction	1	236	15	15863	4.48107	2.16384	0.200098	1	BMP6
GO:0048070	regulation of developmental pigmentation	1	236	15	15863	4.48107	2.16384	0.200098	1	ZEB2
GO:0042359	vitamin D metabolic process	1	236	15	15863	4.48107	2.16384	0.200098	1	FGFR1
GO:0060049	regulation of protein glycosylation	1	236	15	15863	4.48107	2.16384	0.200098	1	CHP1
GO:0007216	G protein-coupled glutamate receptor signaling pathway	1	236	15	15863	4.48107	2.16384	0.200098	1	DAGLA
GO:1900451	positive regulation of glutamate receptor signaling pathway	1	236	15	15863	4.48107	2.16384	0.200098	1	RGS9
GO:0032352	positive regulation of hormone metabolic process	1	236	15	15863	4.48107	2.16384	0.200098	1	BMP6
GO:0042487	regulation of odontogenesis of dentin-containing tooth	1	236	15	15863	4.48107	2.16384	0.200098	1	RUNX2
GO:0051967	negative regulation of synaptic transmission, glutamatergic	1	236	15	15863	4.48107	2.16384	0.200098	1	HTR1B
GO:2001028	positive regulation of endothelial cell chemotaxis	1	236	15	15863	4.48107	2.16384	0.200098	1	FGFR1
GO:0048172	regulation of short-term neuronal synaptic plasticity	1	236	15	15863	4.48107	2.16384	0.200098	1	SLC4A10
GO:2000846	regulation of corticosteroid hormone secretion	1	236	15	15863	4.48107	2.16384	0.200098	1	BMP6
GO:0072234	metanephric nephron tubule development	1	236	15	15863	4.48107	2.16384	0.200098	1	WNT7B
GO:0060026	convergent extension	1	236	15	15863	4.48107	2.16384	0.200098	1	LRP6
GO:0043217	myelin maintenance	1	236	15	15863	4.48107	2.16384	0.200098	1	CLU
GO:0055057	neuroblast division	1	236	15	15863	4.48107	2.16384	0.200098	1	FGFR1
GO:0022038	corpus callosum development	1	236	15	15863	4.48107	2.16384	0.200098	1	ZEB2
GO:0043369	CD4-positive or CD8-positive, alpha-beta T cell lineage commitment	1	236	15	15863	4.48107	2.16384	0.200098	1	CYLD
GO:0097202	activation of cysteine-type endopeptidase activity	1	236	15	15863	4.48107	2.16384	0.200098	1	ASPH
GO:0097720	calcineurin-mediated signaling	1	236	15	15863	4.48107	2.16384	0.200098	1	RCAN1
GO:0045986	negative regulation of smooth muscle contraction	1	236	15	15863	4.48107	2.16384	0.200098	1	DOCK5
GO:0001759	organ induction	1	236	15	15863	4.48107	2.16384	0.200098	1	FGFR1
GO:2001034	positive regulation of double-strand break repair via nonhomologous end joining	1	236	15	15863	4.48107	2.16384	0.200098	1	PRKDC
GO:0098974	postsynaptic actin cytoskeleton organization	1	236	15	15863	4.48107	2.16384	0.200098	1	INA
GO:0015671	oxygen transport	1	236	15	15863	4.48107	2.16384	0.200098	1	CYGB
GO:0016567	protein ubiquitination	14	236	685	15863	1.37376	0.45813	0.201391	1	AMFR,CISH,FBXO30,FBXO33,IRF2BP2,NFE2L1,PRKDC,RNF112,RNF213,TRIM56,TTC3,UBA7,UBE2O,UBE2Z
GO:0046578	regulation of Ras protein signal transduction	5	236	181	15863	1.8568	0.892817	0.201558	1	GPR35,MAP4K4,NTRK1,RIT2,SCAI
GO:0034728	nucleosome organization	5	236	181	15863	1.8568	0.892817	0.201558	1	ANP32E,BPTF,PTMA,TSPYL1,TSPYL4
GO:0019884	antigen processing and presentation of exogenous antigen	5	236	181	15863	1.8568	0.892817	0.201558	1	CLTC,DYNC1H1,DYNC1I1,KIF3B,SH3GL2
GO:0010817	regulation of hormone levels	4	236	530	15863	0.507291	-0.979113	0.202588	1	ADCYAP1,BMP6,FGFR1,PTPRN
GO:0048024	regulation of mRNA splicing, via spliceosome	3	236	104	15863	1.93893	0.955258	0.202722	1	CELF4,HNRNPU,YTHDC1
GO:0046928	regulation of neurotransmitter secretion	3	236	104	15863	1.93893	0.955258	0.202722	1	CACNB2,HTR1B,PPFIA2
GO:0071773	cellular response to BMP stimulus	3	236	104	15863	1.93893	0.955258	0.202722	1	BMP6,RUNX2,ZFYVE16
GO:0071772	response to BMP	3	236	104	15863	1.93893	0.955258	0.202722	1	BMP6,RUNX2,ZFYVE16
GO:0009152	purine ribonucleotide biosynthetic process	5	236	182	15863	1.8466	0.884868	0.202775	1	ACLY,ADCY7,ALDOC,ELOVL6,SLC25A13
GO:0021515	cell differentiation in spinal cord	2	236	56	15863	2.40058	1.26338	0.203057	1	MDGA2,NFE2L1
GO:0043525	positive regulation of neuron apoptotic process	2	236	56	15863	2.40058	1.26338	0.203057	1	EPHA7,MCL1
GO:0015909	long-chain fatty acid transport	2	236	56	15863	2.40058	1.26338	0.203057	1	BDKRB2,PNPLA8
GO:0046794	transport of virus	2	236	56	15863	2.40058	1.26338	0.203057	1	RAE1,TPR
GO:0050768	negative regulation of neurogenesis	7	236	279	15863	1.68643	0.753969	0.204448	1	ADCYAP1,BCL11A,EPHA7,PTPN9,RIT2,RTN4,SPOCK1
GO:0015849	organic acid transport	7	236	279	15863	1.68643	0.753969	0.204448	1	BDKRB2,NCOA2,NFE2L1,PNPLA8,PPFIA2,SLC25A13,SLC7A14
GO:0046942	carboxylic acid transport	7	236	279	15863	1.68643	0.753969	0.204448	1	BDKRB2,NCOA2,NFE2L1,PNPLA8,PPFIA2,SLC25A13,SLC7A14
GO:0070925	organelle assembly	6	236	713	15863	0.565633	-0.822061	0.205027	1	ABLIM1,C5orf30,DYNC1H1,KIF3B,MAPT,PTPDC1
GO:0022610	biological adhesion	18	236	906	15863	1.33542	0.417293	0.205055	1	ARVCF,CADM1,CD81,CDH13,CGREF1,CLSTN2,EDIL3,LRP6,NCAM2,NEGR1,NPTN,NTM,PCDH9,PCDHGB1,PPFIA2,SPOCK1,TRPM7,WNT7B
GO:0050770	regulation of axonogenesis	5	236	184	15863	1.82652	0.869101	0.205302	1	EPHA7,MAPT,RND2,RTN4,ZEB2
GO:0044255	cellular lipid metabolic process	18	236	909	15863	1.33101	0.412523	0.206235	1	ACLY,CISH,CYGB,DAGLA,EFR3B,ELOVL6,ESYT1,FDFT1,IP6K1,MSMO1,MTMR3,MVD,MVK,PI4K2B,PNPLA8,SLC44A2,ST8SIA2,TEX2
GO:0045444	fat cell differentiation	3	236	105	15863	1.92046	0.941452	0.206528	1	BNIP3,BSCL2,PID1
GO:0033138	positive regulation of peptidyl-serine phosphorylation	3	236	105	15863	1.92046	0.941452	0.206528	1	IFNA6,LATS1,TERF2IP
GO:0051963	regulation of synapse assembly	3	236	105	15863	1.92046	0.941452	0.206528	1	CLSTN2,EPHA7,NTRK1
GO:1903522	regulation of blood circulation	7	236	282	15863	1.66848	0.738539	0.206628	1	ASPH,BDKRB2,CACNB2,DOCK5,RYR2,SCN2B,SCN3B
GO:0098662	inorganic cation transmembrane transport	12	236	548	15863	1.47189	0.557665	0.206826	1	ANXA6,AQP1,CACNB2,JPH3,NOL3,RYR2,SCN2B,SCN3B,SLC4A10,STIM2,TRPA1,TRPM7
GO:2000145	regulation of cell motility	18	236	912	15863	1.32663	0.40777	0.20748	1	C5orf30,CAMK1D,CD81,CDH13,CYGB,DNAJA4,DOCK5,ECM1,FGFR1,LGALS3,MAP4K4,MIA3,NDRG4,NR2F2,RND2,RTN4,SCAI,ZMYND8
GO:0002449	lymphocyte mediated immunity	5	236	186	15863	1.80688	0.853504	0.207949	1	CADM1,CD81,CLU,SERPING1,TREX1
GO:0008637	apoptotic mitochondrial changes	2	236	57	15863	2.35846	1.23784	0.20846	1	BNIP3,CLU
GO:0019229	regulation of vasoconstriction	2	236	57	15863	2.35846	1.23784	0.20846	1	BDKRB2,DOCK5
GO:0090407	organophosphate biosynthetic process	12	236	555	15863	1.45332	0.539354	0.209557	1	ACLY,ADCY7,ALDOC,ELOVL6,IP6K1,MTMR3,MVD,MVK,PI4K2B,PRPSAP2,SLC25A13,SLC44A2
GO:0090100	positive regulation of transmembrane receptor protein serine/threonine kinase signaling pathway	3	236	106	15863	1.90234	0.927777	0.21035	1	BMP6,UBE2O,ZNF423
GO:0071427	mRNA-containing ribonucleoprotein complex export from nucleus	3	236	106	15863	1.90234	0.927777	0.21035	1	RAE1,TPR,YTHDC1
GO:0035305	negative regulation of dephosphorylation	3	236	106	15863	1.90234	0.927777	0.21035	1	CHP1,LGALS3,SLC7A14
GO:0006406	mRNA export from nucleus	3	236	106	15863	1.90234	0.927777	0.21035	1	RAE1,TPR,YTHDC1
GO:1902110	positive regulation of mitochondrial membrane permeability involved in apoptotic process	1	236	16	15863	4.20101	2.07073	0.211922	1	BNIP3
GO:0048311	mitochondrion distribution	1	236	16	15863	4.20101	2.07073	0.211922	1	MAPT
GO:0032367	intracellular cholesterol transport	1	236	16	15863	4.20101	2.07073	0.211922	1	LRP6
GO:0071732	cellular response to nitric oxide	1	236	16	15863	4.20101	2.07073	0.211922	1	AQP1
GO:0043691	reverse cholesterol transport	1	236	16	15863	4.20101	2.07073	0.211922	1	CLU
GO:0072176	nephric duct development	1	236	16	15863	4.20101	2.07073	0.211922	1	EPHA7
GO:0014009	glial cell proliferation	1	236	16	15863	4.20101	2.07073	0.211922	1	CLU
GO:0030214	hyaluronan catabolic process	1	236	16	15863	4.20101	2.07073	0.211922	1	CHP1
GO:0060263	regulation of respiratory burst	1	236	16	15863	4.20101	2.07073	0.211922	1	CAMK1D
GO:1904754	positive regulation of vascular associated smooth muscle cell migration	1	236	16	15863	4.20101	2.07073	0.211922	1	DOCK5
GO:1900242	regulation of synaptic vesicle endocytosis	1	236	16	15863	4.20101	2.07073	0.211922	1	DNM1
GO:0045838	positive regulation of membrane potential	1	236	16	15863	4.20101	2.07073	0.211922	1	ANK3
GO:0090335	regulation of brown fat cell differentiation	1	236	16	15863	4.20101	2.07073	0.211922	1	HNRNPU
GO:0002830	positive regulation of type 2 immune response	1	236	16	15863	4.20101	2.07073	0.211922	1	CD81
GO:0071871	response to epinephrine	1	236	16	15863	4.20101	2.07073	0.211922	1	RYR2
GO:0009110	vitamin biosynthetic process	1	236	16	15863	4.20101	2.07073	0.211922	1	MMAB
GO:0051131	chaperone-mediated protein complex assembly	1	236	16	15863	4.20101	2.07073	0.211922	1	CLU
GO:0086064	cell communication by electrical coupling involved in cardiac conduction	1	236	16	15863	4.20101	2.07073	0.211922	1	RYR2
GO:1905874	regulation of postsynaptic density organization	1	236	16	15863	4.20101	2.07073	0.211922	1	ZMYND8
GO:0070593	dendrite self-avoidance	1	236	16	15863	4.20101	2.07073	0.211922	1	NPTN
GO:1904380	endoplasmic reticulum mannose trimming	1	236	16	15863	4.20101	2.07073	0.211922	1	AMFR
GO:0060644	mammary gland epithelial cell differentiation	1	236	16	15863	4.20101	2.07073	0.211922	1	LATS1
GO:1902004	positive regulation of amyloid-beta formation	1	236	16	15863	4.20101	2.07073	0.211922	1	CLU
GO:0044849	estrous cycle	1	236	16	15863	4.20101	2.07073	0.211922	1	OPRL1
GO:0008631	intrinsic apoptotic signaling pathway in response to oxidative stress	1	236	16	15863	4.20101	2.07073	0.211922	1	MAP3K5
GO:0045785	positive regulation of cell adhesion	9	236	406	15863	1.49001	0.575324	0.212221	1	ANK3,CD81,CDH13,CYLD,DOCK5,EDIL3,KIF26B,MAP4K4,VAV3
GO:0002697	regulation of immune effector process	9	236	406	15863	1.49001	0.575324	0.212221	1	CADM1,CD81,CLU,KLK7,LGALS3,PRKDC,SERPING1,TP53BP1,TREX1
GO:0042594	response to starvation	5	236	190	15863	1.76884	0.822807	0.213594	1	ADCYAP1,CPEB4,LRP11,MAP3K5,MTMR3
GO:0033866	nucleoside bisphosphate biosynthetic process	2	236	58	15863	2.3178	1.21275	0.213878	1	ACLY,ELOVL6
GO:0034033	purine nucleoside bisphosphate biosynthetic process	2	236	58	15863	2.3178	1.21275	0.213878	1	ACLY,ELOVL6
GO:0034030	ribonucleoside bisphosphate biosynthetic process	2	236	58	15863	2.3178	1.21275	0.213878	1	ACLY,ELOVL6
GO:0010256	endomembrane system organization	9	236	408	15863	1.48271	0.568235	0.214089	1	ANK3,ANXA6,CLU,DNM1,MIA3,PI4K2B,PTPRN,RNF112,RTN4
GO:0002262	myeloid cell homeostasis	3	236	107	15863	1.88456	0.91423	0.214187	1	ADAR,ARID4A,NFE2L1
GO:0001676	long-chain fatty acid metabolic process	3	236	107	15863	1.88456	0.91423	0.214187	1	DAGLA,ELOVL6,PNPLA8
GO:0008610	lipid biosynthetic process	12	236	565	15863	1.4276	0.51359	0.214464	1	ACLY,CYP51A1,ELOVL6,FDFT1,MSMO1,MTMR3,MVD,MVK,PI4K2B,PNPLA8,SLC44A2,ST8SIA2
GO:0030278	regulation of ossification	5	236	191	15863	1.75958	0.815234	0.215076	1	BMP6,ECM1,LRP6,RUNX2,WNT7B
GO:0003012	muscle system process	7	236	292	15863	1.61134	0.688265	0.215289	1	ASPH,BDKRB2,CACNB2,RYR2,SCN2B,SCN3B,STAC
GO:0018209	peptidyl-serine modification	5	236	192	15863	1.75042	0.807701	0.216585	1	CAMK4,DCLK1,LATS1,PRKDC,STK32C
GO:0048002	antigen processing and presentation of peptide antigen	5	236	192	15863	1.75042	0.807701	0.216585	1	CLTC,DYNC1H1,DYNC1I1,KIF3B,SH3GL2
GO:1902850	microtubule cytoskeleton organization involved in mitosis	3	236	108	15863	1.86711	0.90081	0.21804	1	DYNC1H1,KIF3B,MAP4
GO:0006650	glycerophospholipid metabolic process	7	236	295	15863	1.59496	0.673519	0.218289	1	CISH,EFR3B,IP6K1,MTMR3,PI4K2B,PNPLA8,SLC44A2
GO:0030858	positive regulation of epithelial cell differentiation	2	236	59	15863	2.27851	1.18809	0.219309	1	BMP6,ZEB2
GO:0043486	histone exchange	2	236	59	15863	2.27851	1.18809	0.219309	1	ANP32E,PTMA
GO:0042490	mechanoreceptor differentiation	2	236	59	15863	2.27851	1.18809	0.219309	1	FGFR1,NTRK1
GO:0033013	tetrapyrrole metabolic process	2	236	59	15863	2.27851	1.18809	0.219309	1	MMAB,NFE2L1
GO:0046173	polyol biosynthetic process	2	236	59	15863	2.27851	1.18809	0.219309	1	IP6K1,QDPR
GO:0042306	regulation of protein import into nucleus	2	236	59	15863	2.27851	1.18809	0.219309	1	CHP1,TPR
GO:0030072	peptide hormone secretion	2	236	59	15863	2.27851	1.18809	0.219309	1	ADCYAP1,PTPRN
GO:1990138	neuron projection extension	2	236	59	15863	2.27851	1.18809	0.219309	1	DCLK1,SH3GL2
GO:0009260	ribonucleotide biosynthetic process	5	236	195	15863	1.72349	0.785333	0.221276	1	ACLY,ADCY7,ALDOC,ELOVL6,SLC25A13
GO:0000209	protein polyubiquitination	7	236	298	15863	1.5789	0.658921	0.221465	1	AMFR,FBXO30,NFE2L1,RNF213,TRIM56,TTC3,UBE2O
GO:0043666	regulation of phosphoprotein phosphatase activity	3	236	109	15863	1.84998	0.887513	0.221907	1	LGALS3,PPP2R3A,RCAN1
GO:0021510	spinal cord development	3	236	109	15863	1.84998	0.887513	0.221907	1	MDGA2,NFE2L1,PTBP2
GO:0017158	regulation of calcium ion-dependent exocytosis	3	236	109	15863	1.84998	0.887513	0.221907	1	CACNB2,HTR1B,PPFIA2
GO:0003014	renal system process	3	236	109	15863	1.84998	0.887513	0.221907	1	ADCY7,AQP1,OPRL1
GO:0002685	regulation of leukocyte migration	5	236	196	15863	1.7147	0.777953	0.222892	1	CAMK1D,CD81,ECM1,LGALS3,MIA3
GO:0051656	establishment of organelle localization	9	236	417	15863	1.45071	0.536756	0.223181	1	CEP120,DNM1,DYNC1H1,DYNC1I1,KIF3B,MAP4,MAPT,PPFIA2,SNAP91
GO:0060967	negative regulation of gene silencing by RNA	1	236	17	15863	3.95389	1.98327	0.223572	1	ADAR
GO:0060216	definitive hemopoiesis	1	236	17	15863	3.95389	1.98327	0.223572	1	ADAR
GO:1900424	regulation of defense response to bacterium	1	236	17	15863	3.95389	1.98327	0.223572	1	KLK7
GO:1902683	regulation of receptor localization to synapse	1	236	17	15863	3.95389	1.98327	0.223572	1	NPTN
GO:0060149	negative regulation of posttranscriptional gene silencing	1	236	17	15863	3.95389	1.98327	0.223572	1	ADAR
GO:0008340	determination of adult lifespan	1	236	17	15863	3.95389	1.98327	0.223572	1	TREX1
GO:1900409	positive regulation of cellular response to oxidative stress	1	236	17	15863	3.95389	1.98327	0.223572	1	MCL1
GO:0045117	azole transport	1	236	17	15863	3.95389	1.98327	0.223572	1	ADCYAP1
GO:0099188	postsynaptic cytoskeleton organization	1	236	17	15863	3.95389	1.98327	0.223572	1	INA
GO:0072488	ammonium transmembrane transport	1	236	17	15863	3.95389	1.98327	0.223572	1	AQP1
GO:0032239	regulation of nucleobase-containing compound transport	1	236	17	15863	3.95389	1.98327	0.223572	1	TPR
GO:0060445	branching involved in salivary gland morphogenesis	1	236	17	15863	3.95389	1.98327	0.223572	1	FGFR1
GO:0043651	linoleic acid metabolic process	1	236	17	15863	3.95389	1.98327	0.223572	1	PNPLA8
GO:0033002	muscle cell proliferation	1	236	17	15863	3.95389	1.98327	0.223572	1	NDRG4
GO:0046209	nitric oxide metabolic process	1	236	17	15863	3.95389	1.98327	0.223572	1	RORA
GO:0097329	response to antimetabolite	1	236	17	15863	3.95389	1.98327	0.223572	1	TREX1
GO:0033262	regulation of nuclear cell cycle DNA replication	1	236	17	15863	3.95389	1.98327	0.223572	1	FGFR1
GO:2000380	regulation of mesoderm development	1	236	17	15863	3.95389	1.98327	0.223572	1	FGFR1
GO:0000380	alternative mRNA splicing, via spliceosome	1	236	17	15863	3.95389	1.98327	0.223572	1	CELF4
GO:0042753	positive regulation of circadian rhythm	1	236	17	15863	3.95389	1.98327	0.223572	1	RORA
GO:0002922	positive regulation of humoral immune response	1	236	17	15863	3.95389	1.98327	0.223572	1	KLK7
GO:2000811	negative regulation of anoikis	1	236	17	15863	3.95389	1.98327	0.223572	1	MCL1
GO:0030033	microvillus assembly	1	236	17	15863	3.95389	1.98327	0.223572	1	MAP4K4
GO:0090141	positive regulation of mitochondrial fission	1	236	17	15863	3.95389	1.98327	0.223572	1	BNIP3
GO:0007597	blood coagulation, intrinsic pathway	1	236	17	15863	3.95389	1.98327	0.223572	1	SERPING1
GO:0046068	cGMP metabolic process	1	236	17	15863	3.95389	1.98327	0.223572	1	RORA
GO:2000010	positive regulation of protein localization to cell surface	1	236	17	15863	3.95389	1.98327	0.223572	1	MAP1A
GO:0060544	regulation of necroptotic process	1	236	17	15863	3.95389	1.98327	0.223572	1	CYLD
GO:0045603	positive regulation of endothelial cell differentiation	1	236	17	15863	3.95389	1.98327	0.223572	1	BMP6
GO:0010829	negative regulation of glucose transmembrane transport	1	236	17	15863	3.95389	1.98327	0.223572	1	PID1
GO:0051969	regulation of transmission of nerve impulse	1	236	17	15863	3.95389	1.98327	0.223572	1	GPR35
GO:0007635	chemosensory behavior	1	236	17	15863	3.95389	1.98327	0.223572	1	NTRK1
GO:0010566	regulation of ketone biosynthetic process	1	236	17	15863	3.95389	1.98327	0.223572	1	BMP6
GO:0033151	V(D)J recombination	1	236	17	15863	3.95389	1.98327	0.223572	1	PRKDC
GO:0032366	intracellular sterol transport	1	236	17	15863	3.95389	1.98327	0.223572	1	LRP6
GO:0010881	regulation of cardiac muscle contraction by regulation of the release of sequestered calcium ion	1	236	17	15863	3.95389	1.98327	0.223572	1	RYR2
GO:0072243	metanephric nephron epithelium development	1	236	17	15863	3.95389	1.98327	0.223572	1	WNT7B
GO:0006974	cellular response to DNA damage stimulus	7	236	774	15863	0.607898	-0.7181	0.224123	1	MCL1,MCM6,PRKDC,TERF2IP,TP53BP1,TREX1,VAV3
GO:0060541	respiratory system development	5	236	197	15863	1.70599	0.770611	0.224534	1	FGFR1,LRP6,MAN2A1,NFIB,WNT7B
GO:0001934	positive regulation of protein phosphorylation	19	236	985	15863	1.29655	0.374683	0.225165	1	ADCY7,ADCYAP1,BMP6,CCND3,CD81,CLU,EPHA7,FGFR1,IFNA6,LATS1,MAP3K5,MAP4K4,NDRG4,NPTN,NTRK1,RIT2,TERF2IP,WNT7B,ZEB2
GO:0009894	regulation of catabolic process	19	236	986	15863	1.29524	0.373219	0.225606	1	BNIP3,BSCL2,CALCOCO2,CD81,CLU,CYP51A1,HNRNPU,LATS1,MAP1A,MAPT,MCL1,MTMR3,NFE2L1,PFKFB3,QSOX1,RAE1,RBM38,TPR,TREX1
GO:0032526	response to retinoic acid	3	236	110	15863	1.83317	0.874338	0.225787	1	AQP1,BMP6,WNT7B
GO:0010769	regulation of cell morphogenesis involved in differentiation	7	236	302	15863	1.55799	0.639685	0.225969	1	DOCK5,EPHA7,MAPT,PPFIA2,RND2,RTN4,ZEB2
GO:0016050	vesicle organization	7	236	302	15863	1.55799	0.639685	0.225969	1	DNM1,MIA3,PI4K2B,PTPRN,SNAP91,VAV3,ZFYVE16
GO:0006888	ER to Golgi vesicle-mediated transport	5	236	200	15863	1.6804	0.748807	0.229611	1	ANK3,DYNC1H1,DYNC1I1,MIA3,SEC22C
GO:0006633	fatty acid biosynthetic process	3	236	111	15863	1.81665	0.861282	0.229681	1	ACLY,ELOVL6,PNPLA8
GO:0002573	myeloid leukocyte differentiation	3	236	111	15863	1.81665	0.861282	0.229681	1	CAMK4,CD81,TCTA
GO:0030888	regulation of B cell proliferation	2	236	61	15863	2.20381	1.14	0.230205	1	CD81,VAV3
GO:0032989	cellular component morphogenesis	16	236	802	15863	1.34097	0.423277	0.231854	1	ANK3,CDH13,CLU,DCLK1,EPHA7,LATS1,MAP1A,MAP4K4,NFIB,NPTN,NTRK1,NYAP2,PID1,SH3GL2,WNT7B,ZEB2
GO:0045667	regulation of osteoblast differentiation	3	236	112	15863	1.80043	0.848343	0.233588	1	BMP6,RUNX2,WNT7B
GO:0002263	cell activation involved in immune response	13	236	618	15863	1.41393	0.499712	0.234286	1	ACLY,ALDOC,CKAP4,DYNC1H1,IFNA6,LGALS3,QSOX1,RORA,SLC44A2,TMBIM1,TREX1,TXNDC5,VAT1
GO:0007163	establishment or maintenance of cell polarity	5	236	203	15863	1.65557	0.727327	0.234908	1	AQP1,KIF26B,MAP4,RND2,WNT7B
GO:0048339	paraxial mesoderm development	1	236	18	15863	3.73423	1.90081	0.23505	1	FGFR1
GO:0072170	metanephric tubule development	1	236	18	15863	3.73423	1.90081	0.23505	1	WNT7B
GO:2000831	regulation of steroid hormone secretion	1	236	18	15863	3.73423	1.90081	0.23505	1	BMP6
GO:0046653	tetrahydrofolate metabolic process	1	236	18	15863	3.73423	1.90081	0.23505	1	MTHFD2
GO:0090190	positive regulation of branching involved in ureteric bud morphogenesis	1	236	18	15863	3.73423	1.90081	0.23505	1	HOXB7
GO:0017085	response to insecticide	1	236	18	15863	3.73423	1.90081	0.23505	1	SCN2B
GO:0010893	positive regulation of steroid biosynthetic process	1	236	18	15863	3.73423	1.90081	0.23505	1	BMP6
GO:1902259	regulation of delayed rectifier potassium channel activity	1	236	18	15863	3.73423	1.90081	0.23505	1	ANK3
GO:0043011	myeloid dendritic cell differentiation	1	236	18	15863	3.73423	1.90081	0.23505	1	CAMK4
GO:2000042	negative regulation of double-strand break repair via homologous recombination	1	236	18	15863	3.73423	1.90081	0.23505	1	TP53BP1
GO:2001170	negative regulation of ATP biosynthetic process	1	236	18	15863	3.73423	1.90081	0.23505	1	PID1
GO:0034199	activation of protein kinase A activity	1	236	18	15863	3.73423	1.90081	0.23505	1	ADCY7
GO:0035994	response to muscle stretch	1	236	18	15863	3.73423	1.90081	0.23505	1	RYR2
GO:0044320	cellular response to leptin stimulus	1	236	18	15863	3.73423	1.90081	0.23505	1	PID1
GO:0010766	negative regulation of sodium ion transport	1	236	18	15863	3.73423	1.90081	0.23505	1	WNK2
GO:1902686	mitochondrial outer membrane permeabilization involved in programmed cell death	1	236	18	15863	3.73423	1.90081	0.23505	1	BNIP3
GO:2000401	regulation of lymphocyte migration	2	236	62	15863	2.16826	1.11654	0.235666	1	ECM1,MIA3
GO:1904589	regulation of protein import	2	236	62	15863	2.16826	1.11654	0.235666	1	CHP1,TPR
GO:0014910	regulation of smooth muscle cell migration	2	236	62	15863	2.16826	1.11654	0.235666	1	DOCK5,NDRG4
GO:0010812	negative regulation of cell-substrate adhesion	2	236	62	15863	2.16826	1.11654	0.235666	1	MAP4K4,SPOCK1
GO:0019693	ribose phosphate metabolic process	10	236	458	15863	1.4676	0.553459	0.236851	1	ACLY,ADCY7,ADCYAP1,ALDOC,ELOVL6,MVD,MVK,PRPSAP2,RORA,SLC25A13
GO:0042752	regulation of circadian rhythm	3	236	113	15863	1.7845	0.835519	0.237506	1	OPRL1,PRKDC,RORA
GO:0060147	regulation of posttranscriptional gene silencing	3	236	113	15863	1.7845	0.835519	0.237506	1	ADAR,RAE1,TPR
GO:0060966	regulation of gene silencing by RNA	3	236	113	15863	1.7845	0.835519	0.237506	1	ADAR,RAE1,TPR
GO:0051056	regulation of small GTPase mediated signal transduction	7	236	312	15863	1.50805	0.592688	0.238499	1	ARHGAP15,GPR35,MAP4K4,NTRK1,RIT2,SCAI,VAV3
GO:0043009	chordate embryonic development	13	236	630	15863	1.387	0.471967	0.239012	1	BPTF,CELF4,FGFR1,HOXB7,LATS1,LRP6,MAN2A1,NR2F2,PRKDC,RTN4,RUNX2,WNT7B,ZEB2
GO:1902369	negative regulation of RNA catabolic process	2	236	63	15863	2.13384	1.09346	0.241135	1	HNRNPU,RBM38
GO:0006687	glycosphingolipid metabolic process	2	236	63	15863	2.13384	1.09346	0.241135	1	ESYT1,ST8SIA2
GO:0051926	negative regulation of calcium ion transport	2	236	63	15863	2.13384	1.09346	0.241135	1	GPR35,OPRL1
GO:0009895	negative regulation of catabolic process	7	236	314	15863	1.49845	0.583469	0.241212	1	BSCL2,CYP51A1,HNRNPU,MAP1A,MCL1,QSOX1,RBM38
GO:0032504	multicellular organism reproduction	8	236	825	15863	0.651793	-0.617515	0.242073	1	ADCY7,ARID4A,ARID4B,CADM1,CELF4,NR2F2,OPRL1,PTPRN
GO:0032101	regulation of response to external stimulus	16	236	823	15863	1.30675	0.385986	0.242073	1	ADCY7,ADCYAP1,BMP6,C5orf30,CAMK1D,CD81,CDH13,CLU,CYLD,FGFR1,KLK7,MVK,NFE2L1,RORA,SERPING1,TREX1
GO:0010810	regulation of cell-substrate adhesion	5	236	207	15863	1.62358	0.699176	0.242295	1	CDH13,DOCK5,EDIL3,MAP4K4,SPOCK1
GO:0071229	cellular response to acid chemical	5	236	207	15863	1.62358	0.699176	0.242295	1	AQP1,BCL11A,CPEB4,PID1,WNT7B
GO:0006732	coenzyme metabolic process	7	236	315	15863	1.49369	0.578882	0.242593	1	ACLY,ALDOC,ELOVL6,MTHFD2,MVD,MVK,QDPR
GO:0043065	positive regulation of apoptotic process	13	236	642	15863	1.36107	0.444745	0.245285	1	BNIP3,CAMK1D,CLU,CYLD,EPHA7,LATS1,MAP3K5,MAPT,MCL1,PNMA2,PRKDC,UBE2Z,VAV3
GO:0051668	localization within membrane	3	236	115	15863	1.75346	0.810207	0.245377	1	CDH13,DNM1,MIA3
GO:0010906	regulation of glucose metabolic process	3	236	115	15863	1.75346	0.810207	0.245377	1	NCOA2,NFE2L1,RORA
GO:0008406	gonad development	5	236	209	15863	1.60804	0.685304	0.246121	1	ADCYAP1,ARID4A,ARID4B,NTRK1,PTPRN
GO:0002068	glandular epithelial cell development	1	236	19	15863	3.53769	1.82281	0.246359	1	BMP6
GO:0043950	positive regulation of cAMP-mediated signaling	1	236	19	15863	3.53769	1.82281	0.246359	1	ADCYAP1
GO:0035338	long-chain fatty-acyl-CoA biosynthetic process	1	236	19	15863	3.53769	1.82281	0.246359	1	ELOVL6
GO:0046457	prostanoid biosynthetic process	1	236	19	15863	3.53769	1.82281	0.246359	1	PNPLA8
GO:0032930	positive regulation of superoxide anion generation	1	236	19	15863	3.53769	1.82281	0.246359	1	MAPT
GO:0080182	histone H3-K4 trimethylation	1	236	19	15863	3.53769	1.82281	0.246359	1	ARID4A
GO:0001516	prostaglandin biosynthetic process	1	236	19	15863	3.53769	1.82281	0.246359	1	PNPLA8
GO:1990845	adaptive thermogenesis	1	236	19	15863	3.53769	1.82281	0.246359	1	HNRNPU
GO:1902176	negative regulation of oxidative stress-induced intrinsic apoptotic signaling pathway	1	236	19	15863	3.53769	1.82281	0.246359	1	NOL3
GO:0034312	diol biosynthetic process	1	236	19	15863	3.53769	1.82281	0.246359	1	QDPR
GO:1900363	regulation of mRNA polyadenylation	1	236	19	15863	3.53769	1.82281	0.246359	1	NUDT21
GO:0071731	response to nitric oxide	1	236	19	15863	3.53769	1.82281	0.246359	1	AQP1
GO:0031000	response to caffeine	1	236	19	15863	3.53769	1.82281	0.246359	1	RYR2
GO:0002076	osteoblast development	1	236	19	15863	3.53769	1.82281	0.246359	1	RUNX2
GO:0015813	L-glutamate transmembrane transport	1	236	19	15863	3.53769	1.82281	0.246359	1	SLC25A13
GO:0045947	negative regulation of translational initiation	1	236	19	15863	3.53769	1.82281	0.246359	1	TPR
GO:0036270	response to diuretic	1	236	19	15863	3.53769	1.82281	0.246359	1	RYR2
GO:0032012	regulation of ARF protein signal transduction	1	236	19	15863	3.53769	1.82281	0.246359	1	MAP4K4
GO:1901017	negative regulation of potassium ion transmembrane transporter activity	1	236	19	15863	3.53769	1.82281	0.246359	1	ANK3
GO:1902884	positive regulation of response to oxidative stress	1	236	19	15863	3.53769	1.82281	0.246359	1	MCL1
GO:1905517	macrophage migration	1	236	19	15863	3.53769	1.82281	0.246359	1	LGALS3
GO:0030502	negative regulation of bone mineralization	1	236	19	15863	3.53769	1.82281	0.246359	1	ECM1
GO:0070935	3'-UTR-mediated mRNA stabilization	1	236	19	15863	3.53769	1.82281	0.246359	1	RBM38
GO:0006488	dolichol-linked oligosaccharide biosynthetic process	1	236	19	15863	3.53769	1.82281	0.246359	1	MVD
GO:0003309	type B pancreatic cell differentiation	1	236	19	15863	3.53769	1.82281	0.246359	1	BMP6
GO:0085029	extracellular matrix assembly	1	236	19	15863	3.53769	1.82281	0.246359	1	QSOX1
GO:0032941	secretion by tissue	1	236	19	15863	3.53769	1.82281	0.246359	1	AQP1
GO:0032528	microvillus organization	1	236	19	15863	3.53769	1.82281	0.246359	1	MAP4K4
GO:0000266	mitochondrial fission	1	236	19	15863	3.53769	1.82281	0.246359	1	DNM1
GO:2000773	negative regulation of cellular senescence	1	236	19	15863	3.53769	1.82281	0.246359	1	PRKDC
GO:0048143	astrocyte activation	1	236	19	15863	3.53769	1.82281	0.246359	1	MAPT
GO:0031936	negative regulation of chromatin silencing	1	236	19	15863	3.53769	1.82281	0.246359	1	PHF2
GO:2000047	regulation of cell-cell adhesion mediated by cadherin	1	236	19	15863	3.53769	1.82281	0.246359	1	BMP6
GO:0031290	retinal ganglion cell axon guidance	1	236	19	15863	3.53769	1.82281	0.246359	1	EPHA7
GO:0032793	positive regulation of CREB transcription factor activity	1	236	19	15863	3.53769	1.82281	0.246359	1	CAMK1D
GO:0043542	endothelial cell migration	2	236	64	15863	2.1005	1.07074	0.24661	1	CDH13,MIA3
GO:0071806	protein transmembrane transport	2	236	64	15863	2.1005	1.07074	0.24661	1	CLU,MCL1
GO:0046626	regulation of insulin receptor signaling pathway	2	236	64	15863	2.1005	1.07074	0.24661	1	CCND3,PID1
GO:1903201	regulation of oxidative stress-induced cell death	2	236	64	15863	2.1005	1.07074	0.24661	1	MCL1,NOL3
GO:0009792	embryo development ending in birth or egg hatching	13	236	647	15863	1.35056	0.433553	0.248337	1	BPTF,CELF4,FGFR1,HOXB7,LATS1,LRP6,MAN2A1,NR2F2,PRKDC,RTN4,RUNX2,WNT7B,ZEB2
GO:0043281	regulation of cysteine-type endopeptidase activity involved in apoptotic process	5	236	211	15863	1.5928	0.671564	0.250033	1	AQP1,EPHA7,MAP3K5,MAPT,NOL3
GO:1901342	regulation of vasculature development	2	236	323	15863	0.416199	-1.26466	0.25099	1	AQP1,ECM1
GO:0043312	neutrophil degranulation	10	236	478	15863	1.40619	0.491796	0.251036	1	ACLY,ALDOC,CKAP4,DYNC1H1,LGALS3,QSOX1,SLC44A2,TMBIM1,TXNDC5,VAT1
GO:0071479	cellular response to ionizing radiation	2	236	65	15863	2.06819	1.04837	0.252089	1	TP53BP1,TREX1
GO:0002286	T cell activation involved in immune response	2	236	65	15863	2.06819	1.04837	0.252089	1	IFNA6,RORA
GO:1902579	multi-organism localization	2	236	65	15863	2.06819	1.04837	0.252089	1	RAE1,TPR
GO:1903779	regulation of cardiac conduction	2	236	65	15863	2.06819	1.04837	0.252089	1	ASPH,RYR2
GO:0044766	multi-organism transport	2	236	65	15863	2.06819	1.04837	0.252089	1	RAE1,TPR
GO:0060135	maternal process involved in female pregnancy	2	236	65	15863	2.06819	1.04837	0.252089	1	ADCY7,NR2F2
GO:0070988	demethylation	2	236	65	15863	2.06819	1.04837	0.252089	1	CYP51A1,PHF2
GO:0015918	sterol transport	2	236	65	15863	2.06819	1.04837	0.252089	1	CLU,LRP6
GO:0031329	regulation of cellular catabolic process	17	236	875	15863	1.30591	0.385059	0.252211	1	BNIP3,CALCOCO2,CD81,CLU,HNRNPU,LATS1,MAP1A,MAPT,MCL1,MTMR3,NFE2L1,PFKFB3,QSOX1,RAE1,RBM38,TPR,TREX1
GO:0003006	developmental process involved in reproduction	13	236	654	15863	1.3361	0.418028	0.253028	1	ADCYAP1,ARID4A,ARID4B,BMP6,BPTF,CELF4,CNTFR,LRP6,NR2F2,NTRK1,PRKDC,PTPRN,WNT7B
GO:0072521	purine-containing compound metabolic process	10	236	481	15863	1.39742	0.48277	0.25362	1	ACLY,ADCY7,ADCYAP1,ALDOC,ELOVL6,MVD,MVK,PRPSAP2,RORA,SLC25A13
GO:0030178	negative regulation of Wnt signaling pathway	5	236	213	15863	1.57784	0.657954	0.254026	1	AMFR,CYLD,LATS1,LRP6,RNF213
GO:0010498	proteasomal protein catabolic process	2	236	339	15863	0.396555	-1.33441	0.254052	1	AMFR,FBXO33
GO:0002283	neutrophil activation involved in immune response	10	236	482	15863	1.39453	0.479774	0.254507	1	ACLY,ALDOC,CKAP4,DYNC1H1,LGALS3,QSOX1,SLC44A2,TMBIM1,TXNDC5,VAT1
GO:0032956	regulation of actin cytoskeleton organization	2	236	344	15863	0.390791	-1.35553	0.256108	1	LATS1,RND2
GO:0036507	protein demannosylation	1	236	20	15863	3.36081	1.74881	0.257502	1	AMFR
GO:0033194	response to hydroperoxide	1	236	20	15863	3.36081	1.74881	0.257502	1	RNF112
GO:0016553	base conversion or substitution editing	1	236	20	15863	3.36081	1.74881	0.257502	1	ADAR
GO:0002726	positive regulation of T cell cytokine production	1	236	20	15863	3.36081	1.74881	0.257502	1	CD81
GO:0035883	enteroendocrine cell differentiation	1	236	20	15863	3.36081	1.74881	0.257502	1	BMP6
GO:0090280	positive regulation of calcium ion import	1	236	20	15863	3.36081	1.74881	0.257502	1	LGALS3
GO:0046655	folic acid metabolic process	1	236	20	15863	3.36081	1.74881	0.257502	1	MTHFD2
GO:1900273	positive regulation of long-term synaptic potentiation	1	236	20	15863	3.36081	1.74881	0.257502	1	NPTN
GO:0060487	lung epithelial cell differentiation	1	236	20	15863	3.36081	1.74881	0.257502	1	NFIB
GO:1903599	positive regulation of autophagy of mitochondrion	1	236	20	15863	3.36081	1.74881	0.257502	1	BNIP3
GO:0046641	positive regulation of alpha-beta T cell proliferation	1	236	20	15863	3.36081	1.74881	0.257502	1	CD81
GO:0033141	positive regulation of peptidyl-serine phosphorylation of STAT protein	1	236	20	15863	3.36081	1.74881	0.257502	1	IFNA6
GO:0015740	C4-dicarboxylate transport	1	236	20	15863	3.36081	1.74881	0.257502	1	SLC25A13
GO:0060039	pericardium development	1	236	20	15863	3.36081	1.74881	0.257502	1	LRP6
GO:0042474	middle ear morphogenesis	1	236	20	15863	3.36081	1.74881	0.257502	1	FGFR1
GO:0048245	eosinophil chemotaxis	1	236	20	15863	3.36081	1.74881	0.257502	1	LGALS3
GO:0048011	neurotrophin TRK receptor signaling pathway	1	236	20	15863	3.36081	1.74881	0.257502	1	NTRK1
GO:0006490	oligosaccharide-lipid intermediate biosynthetic process	1	236	20	15863	3.36081	1.74881	0.257502	1	MVD
GO:0046475	glycerophospholipid catabolic process	1	236	20	15863	3.36081	1.74881	0.257502	1	PNPLA8
GO:1902993	positive regulation of amyloid precursor protein catabolic process	1	236	20	15863	3.36081	1.74881	0.257502	1	CLU
GO:2001057	reactive nitrogen species metabolic process	1	236	20	15863	3.36081	1.74881	0.257502	1	RORA
GO:0045056	transcytosis	1	236	20	15863	3.36081	1.74881	0.257502	1	CLTC
GO:0032211	negative regulation of telomere maintenance via telomerase	1	236	20	15863	3.36081	1.74881	0.257502	1	HNRNPU
GO:0036508	protein alpha-1,2-demannosylation	1	236	20	15863	3.36081	1.74881	0.257502	1	AMFR
GO:1905562	regulation of vascular endothelial cell proliferation	1	236	20	15863	3.36081	1.74881	0.257502	1	FGFR1
GO:0050860	negative regulation of T cell receptor signaling pathway	1	236	20	15863	3.36081	1.74881	0.257502	1	LGALS3
GO:0006833	water transport	1	236	20	15863	3.36081	1.74881	0.257502	1	AQP1
GO:0042698	ovulation cycle	2	236	66	15863	2.03685	1.02634	0.257571	1	OPRL1,PTPRN
GO:0032387	negative regulation of intracellular transport	2	236	66	15863	2.03685	1.02634	0.257571	1	CHP1,TPR
GO:0045670	regulation of osteoclast differentiation	2	236	66	15863	2.03685	1.02634	0.257571	1	CAMK4,TCTA
GO:0051965	positive regulation of synapse assembly	2	236	66	15863	2.03685	1.02634	0.257571	1	CLSTN2,NTRK1
GO:0021872	forebrain generation of neurons	2	236	66	15863	2.03685	1.02634	0.257571	1	FGFR1,SLC4A10
GO:0045137	development of primary sexual characteristics	5	236	215	15863	1.56317	0.64447	0.2581	1	ADCYAP1,ARID4A,ARID4B,NTRK1,PTPRN
GO:0030155	regulation of cell adhesion	14	236	687	15863	1.36976	0.453924	0.258844	1	ANK3,BMP6,CD81,CDH13,CYLD,DOCK5,EDIL3,EPHA7,KIF26B,LGALS3,MAP4K4,MIA3,SPOCK1,VAV3
GO:0002446	neutrophil mediated immunity	10	236	488	15863	1.37738	0.461926	0.260086	1	ACLY,ALDOC,CKAP4,DYNC1H1,LGALS3,QSOX1,SLC44A2,TMBIM1,TXNDC5,VAT1
GO:0001817	regulation of cytokine production	14	236	694	15863	1.35594	0.439298	0.261217	1	ADCY7,ADCYAP1,C5orf30,CADM1,CD81,CLU,CYLD,FGFR1,NPTN,PRKDC,RORA,TREX1,TRIM56,UBA7
GO:0050871	positive regulation of B cell activation	3	236	119	15863	1.69452	0.76088	0.261236	1	CD81,TP53BP1,VAV3
GO:0043401	steroid hormone mediated signaling pathway	3	236	119	15863	1.69452	0.76088	0.261236	1	NR2F2,NR3C1,RORA
GO:0010942	positive regulation of cell death	14	236	697	15863	1.35011	0.433075	0.262387	1	BNIP3,CAMK1D,CLU,CYLD,EPHA7,LATS1,MAP3K5,MAPT,MCL1,NTRK1,PNMA2,PRKDC,UBE2Z,VAV3
GO:0016239	positive regulation of macroautophagy	2	236	67	15863	2.00645	1.00465	0.263055	1	BNIP3,CALCOCO2
GO:0010633	negative regulation of epithelial cell migration	2	236	67	15863	2.00645	1.00465	0.263055	1	DNAJA4,NR2F2
GO:0050805	negative regulation of synaptic transmission	2	236	67	15863	2.00645	1.00465	0.263055	1	CELF4,HTR1B
GO:0050771	negative regulation of axonogenesis	2	236	67	15863	2.00645	1.00465	0.263055	1	EPHA7,RTN4
GO:0006281	DNA repair	4	236	511	15863	0.526153	-0.926444	0.263902	1	MCM6,PRKDC,TP53BP1,TREX1
GO:0010243	response to organonitrogen compound	18	236	931	15863	1.29956	0.378023	0.265142	1	ADCY7,AMFR,AQP1,BCL11A,CD81,CDH13,CPEB4,DNM1,GABRG2,HTR1B,LRP6,MIA3,NTRK1,PRKDC,PTPRN,QDPR,RGS9,RYR2
GO:0002698	negative regulation of immune effector process	3	236	120	15863	1.6804	0.748807	0.265222	1	LGALS3,PRKDC,SERPING1
GO:0009581	detection of external stimulus	3	236	120	15863	1.6804	0.748807	0.265222	1	LXN,NTRK1,TRPA1
GO:0045860	positive regulation of protein kinase activity	11	236	519	15863	1.42462	0.510576	0.266649	1	ADCY7,ADCYAP1,CCND3,CD81,CLU,FGFR1,MAP3K5,MAP4K4,NTRK1,WNT7B,ZEB2
GO:0051093	negative regulation of developmental process	18	236	937	15863	1.29124	0.368755	0.267038	1	ADCYAP1,BCL11A,BNIP3,ECM1,EPHA7,GPR161,HNRNPU,MAPT,MEIS2,NFIB,PRKDC,PTPN9,RIT2,RORA,RTN4,SPOCK1,TCTA,VAT1
GO:0046486	glycerolipid metabolic process	8	236	363	15863	1.48135	0.566909	0.268319	1	CISH,DAGLA,EFR3B,IP6K1,MTMR3,PI4K2B,PNPLA8,SLC44A2
GO:0099172	presynapse organization	1	236	21	15863	3.20077	1.67842	0.268481	1	PPFIA2
GO:0030809	negative regulation of nucleotide biosynthetic process	1	236	21	15863	3.20077	1.67842	0.268481	1	PID1
GO:0022010	central nervous system myelination	1	236	21	15863	3.20077	1.67842	0.268481	1	CLU
GO:1904886	beta-catenin destruction complex disassembly	1	236	21	15863	3.20077	1.67842	0.268481	1	LRP6
GO:0015844	monoamine transport	1	236	21	15863	3.20077	1.67842	0.268481	1	SLC29A4
GO:0048485	sympathetic nervous system development	1	236	21	15863	3.20077	1.67842	0.268481	1	NTRK1
GO:0046827	positive regulation of protein export from nucleus	1	236	21	15863	3.20077	1.67842	0.268481	1	TPR
GO:2001026	regulation of endothelial cell chemotaxis	1	236	21	15863	3.20077	1.67842	0.268481	1	FGFR1
GO:2000738	positive regulation of stem cell differentiation	1	236	21	15863	3.20077	1.67842	0.268481	1	NUDT21
GO:0072677	eosinophil migration	1	236	21	15863	3.20077	1.67842	0.268481	1	LGALS3
GO:0072273	metanephric nephron morphogenesis	1	236	21	15863	3.20077	1.67842	0.268481	1	KIF26B
GO:1900372	negative regulation of purine nucleotide biosynthetic process	1	236	21	15863	3.20077	1.67842	0.268481	1	PID1
GO:0001573	ganglioside metabolic process	1	236	21	15863	3.20077	1.67842	0.268481	1	ST8SIA2
GO:0060713	labyrinthine layer morphogenesis	1	236	21	15863	3.20077	1.67842	0.268481	1	WNT7B
GO:0035794	positive regulation of mitochondrial membrane permeability	1	236	21	15863	3.20077	1.67842	0.268481	1	BNIP3
GO:1902473	regulation of protein localization to synapse	1	236	21	15863	3.20077	1.67842	0.268481	1	MAPT
GO:0034643	establishment of mitochondrion localization, microtubule-mediated	1	236	21	15863	3.20077	1.67842	0.268481	1	MAPT
GO:0042730	fibrinolysis	1	236	21	15863	3.20077	1.67842	0.268481	1	SERPING1
GO:0032291	axon ensheathment in central nervous system	1	236	21	15863	3.20077	1.67842	0.268481	1	CLU
GO:0010560	positive regulation of glycoprotein biosynthetic process	1	236	21	15863	3.20077	1.67842	0.268481	1	CHP1
GO:0010644	cell communication by electrical coupling	1	236	21	15863	3.20077	1.67842	0.268481	1	RYR2
GO:2000737	negative regulation of stem cell differentiation	1	236	21	15863	3.20077	1.67842	0.268481	1	HNRNPU
GO:0072207	metanephric epithelium development	1	236	21	15863	3.20077	1.67842	0.268481	1	WNT7B
GO:0047497	mitochondrion transport along microtubule	1	236	21	15863	3.20077	1.67842	0.268481	1	MAPT
GO:0061213	positive regulation of mesonephros development	1	236	21	15863	3.20077	1.67842	0.268481	1	HOXB7
GO:0035809	regulation of urine volume	1	236	21	15863	3.20077	1.67842	0.268481	1	OPRL1
GO:0010155	regulation of proton transport	1	236	21	15863	3.20077	1.67842	0.268481	1	CHP1
GO:0009235	cobalamin metabolic process	1	236	21	15863	3.20077	1.67842	0.268481	1	MMAB
GO:0035458	cellular response to interferon-beta	1	236	21	15863	3.20077	1.67842	0.268481	1	TREX1
GO:0002042	cell migration involved in sprouting angiogenesis	1	236	21	15863	3.20077	1.67842	0.268481	1	MIA3
GO:0060479	lung cell differentiation	1	236	21	15863	3.20077	1.67842	0.268481	1	NFIB
GO:0060117	auditory receptor cell development	1	236	21	15863	3.20077	1.67842	0.268481	1	FGFR1
GO:0046599	regulation of centriole replication	1	236	21	15863	3.20077	1.67842	0.268481	1	CEP120
GO:1903392	negative regulation of adherens junction organization	1	236	21	15863	3.20077	1.67842	0.268481	1	BMP6
GO:0034389	lipid droplet organization	1	236	21	15863	3.20077	1.67842	0.268481	1	BSCL2
GO:0032891	negative regulation of organic acid transport	1	236	21	15863	3.20077	1.67842	0.268481	1	HTR1B
GO:0050891	multicellular organismal water homeostasis	2	236	68	15863	1.97694	0.983272	0.26854	1	ADCY7,AQP1
GO:0000381	regulation of alternative mRNA splicing, via spliceosome	2	236	68	15863	1.97694	0.983272	0.26854	1	CELF4,HNRNPU
GO:0050807	regulation of synapse organization	5	236	220	15863	1.52764	0.611303	0.268615	1	CLSTN2,EPHA7,NTRK1,PPFIA2,ZMYND8
GO:0042476	odontogenesis	3	236	121	15863	1.66651	0.736834	0.269216	1	AQP1,LRP6,RUNX2
GO:0071426	ribonucleoprotein complex export from nucleus	3	236	121	15863	1.66651	0.736834	0.269216	1	RAE1,TPR,YTHDC1
GO:0043408	regulation of MAPK cascade	14	236	712	15863	1.32167	0.402357	0.269564	1	ADCYAP1,CD81,CYLD,EPHA7,FGFR1,MAP3K5,MAP4K4,NDRG4,NPTN,NTRK1,RIT2,WNK2,WNT7B,ZEB2
GO:0043620	regulation of DNA-templated transcription in response to stress	0	236	122	15863	0.275476	-1.86	0.272086	1
GO:0008033	tRNA processing	0	236	123	15863	0.273236	-1.87178	0.272101	1
GO:0045814	negative regulation of gene expression, epigenetic	0	236	123	15863	0.273236	-1.87178	0.272101	1
GO:0051101	regulation of DNA binding	0	236	125	15863	0.268864	-1.89505	0.27231	1
GO:0007015	actin filament organization	1	236	225	15863	0.298738	-1.74305	0.27239	1	RND2
GO:0045727	positive regulation of translation	0	236	127	15863	0.26463	-1.91795	0.272748	1
GO:1903320	regulation of protein modification by small protein conjugation or removal	1	236	229	15863	0.29352	-1.76847	0.27295	1	CHP1
GO:0007292	female gamete generation	0	236	128	15863	0.262563	-1.92927	0.273052	1
GO:0048565	digestive tract development	0	236	128	15863	0.262563	-1.92927	0.273052	1
GO:0007409	axonogenesis	8	236	369	15863	1.45726	0.543258	0.273527	1	ANK3,DCLK1,EPHA7,MAP1A,NFIB,NPTN,NTRK1,ZEB2
GO:0071300	cellular response to retinoic acid	2	236	69	15863	1.94829	0.962211	0.274024	1	AQP1,WNT7B
GO:0008630	intrinsic apoptotic signaling pathway in response to DNA damage	2	236	69	15863	1.94829	0.962211	0.274024	1	MCL1,PRKDC
GO:0071230	cellular response to amino acid stimulus	2	236	69	15863	1.94829	0.962211	0.274024	1	BCL11A,CPEB4
GO:0050851	antigen receptor-mediated signaling pathway	1	236	234	15863	0.287248	-1.79963	0.27435	1	VAV3
GO:0032535	regulation of cellular component size	8	236	370	15863	1.45332	0.539354	0.274454	1	AQP1,EPHA7,LATS1,MAPT,RND2,RTN4,VAV3,WNT7B
GO:0019827	stem cell population maintenance	0	236	133	15863	0.252692	-1.98455	0.275384	1
GO:0051493	regulation of cytoskeleton organization	11	236	537	15863	1.37687	0.461388	0.275926	1	CEP120,CLTC,CYLD,DYNC1H1,HNRNPU,LATS1,MAP1A,MAPT,RAE1,RND2,TPR
GO:0071695	anatomical structure maturation	0	236	134	15863	0.250806	-1.99535	0.276007	1
GO:0016072	rRNA metabolic process	1	236	238	15863	0.282421	-1.82408	0.276012	1	MAPT
GO:0098727	maintenance of cell number	0	236	136	15863	0.247118	-2.01673	0.277406	1
GO:1903322	positive regulation of protein modification by small protein conjugation or removal	0	236	136	15863	0.247118	-2.01673	0.277406	1
GO:0007338	single fertilization	0	236	136	15863	0.247118	-2.01673	0.277406	1
GO:0007281	germ cell development	1	236	242	15863	0.277752	-1.84813	0.278138	1	CELF4
GO:0001701	in utero embryonic development	8	236	374	15863	1.43778	0.523841	0.278326	1	BPTF,CELF4,FGFR1,LATS1,MAN2A1,NR2F2,RTN4,WNT7B
GO:0070633	transepithelial transport	1	236	22	15863	3.05528	1.6113	0.279298	1	AQP1
GO:0007094	mitotic spindle assembly checkpoint	1	236	22	15863	3.05528	1.6113	0.279298	1	TPR
GO:0046339	diacylglycerol metabolic process	1	236	22	15863	3.05528	1.6113	0.279298	1	DAGLA
GO:1903429	regulation of cell maturation	1	236	22	15863	3.05528	1.6113	0.279298	1	BCL11A
GO:0052652	cyclic purine nucleotide metabolic process	1	236	22	15863	3.05528	1.6113	0.279298	1	ADCY7
GO:0060444	branching involved in mammary gland duct morphogenesis	1	236	22	15863	3.05528	1.6113	0.279298	1	LRP6
GO:0035024	negative regulation of Rho protein signal transduction	1	236	22	15863	3.05528	1.6113	0.279298	1	SCAI
GO:0090189	regulation of branching involved in ureteric bud morphogenesis	1	236	22	15863	3.05528	1.6113	0.279298	1	HOXB7
GO:0009190	cyclic nucleotide biosynthetic process	1	236	22	15863	3.05528	1.6113	0.279298	1	ADCY7
GO:0071174	mitotic spindle checkpoint	1	236	22	15863	3.05528	1.6113	0.279298	1	TPR
GO:1901223	negative regulation of NIK/NF-kappaB signaling	1	236	22	15863	3.05528	1.6113	0.279298	1	CYLD
GO:0061912	selective autophagy	1	236	22	15863	3.05528	1.6113	0.279298	1	CALCOCO2
GO:1902108	regulation of mitochondrial membrane permeability involved in apoptotic process	1	236	22	15863	3.05528	1.6113	0.279298	1	BNIP3
GO:0035584	calcium-mediated signaling using intracellular calcium source	1	236	22	15863	3.05528	1.6113	0.279298	1	RYR2
GO:0014912	negative regulation of smooth muscle cell migration	1	236	22	15863	3.05528	1.6113	0.279298	1	NDRG4
GO:0070584	mitochondrion morphogenesis	1	236	22	15863	3.05528	1.6113	0.279298	1	PID1
GO:0006783	heme biosynthetic process	1	236	22	15863	3.05528	1.6113	0.279298	1	NFE2L1
GO:0048025	negative regulation of mRNA splicing, via spliceosome	1	236	22	15863	3.05528	1.6113	0.279298	1	CELF4
GO:0071173	spindle assembly checkpoint	1	236	22	15863	3.05528	1.6113	0.279298	1	TPR
GO:0001945	lymph vessel development	1	236	22	15863	3.05528	1.6113	0.279298	1	NR2F2
GO:0007004	telomere maintenance via telomerase	1	236	22	15863	3.05528	1.6113	0.279298	1	TERF2IP
GO:0046856	phosphatidylinositol dephosphorylation	1	236	22	15863	3.05528	1.6113	0.279298	1	MTMR3
GO:0022030	telencephalon glial cell migration	1	236	22	15863	3.05528	1.6113	0.279298	1	RTN4
GO:0071467	cellular response to pH	1	236	22	15863	3.05528	1.6113	0.279298	1	CHP1
GO:0046058	cAMP metabolic process	1	236	22	15863	3.05528	1.6113	0.279298	1	ADCY7
GO:0034311	diol metabolic process	1	236	22	15863	3.05528	1.6113	0.279298	1	QDPR
GO:0021801	cerebral cortex radial glia guided migration	1	236	22	15863	3.05528	1.6113	0.279298	1	RTN4
GO:0031577	spindle checkpoint	1	236	22	15863	3.05528	1.6113	0.279298	1	TPR
GO:0007520	myoblast fusion	1	236	22	15863	3.05528	1.6113	0.279298	1	CD81
GO:0010882	regulation of cardiac muscle contraction by calcium ion signaling	1	236	22	15863	3.05528	1.6113	0.279298	1	RYR2
GO:0048026	positive regulation of mRNA splicing, via spliceosome	1	236	22	15863	3.05528	1.6113	0.279298	1	CELF4
GO:0032928	regulation of superoxide anion generation	1	236	22	15863	3.05528	1.6113	0.279298	1	MAPT
GO:0055093	response to hyperoxia	1	236	22	15863	3.05528	1.6113	0.279298	1	BNIP3
GO:0001836	release of cytochrome c from mitochondria	1	236	22	15863	3.05528	1.6113	0.279298	1	CLU
GO:1904752	regulation of vascular associated smooth muscle cell migration	1	236	22	15863	3.05528	1.6113	0.279298	1	DOCK5
GO:0044321	response to leptin	1	236	22	15863	3.05528	1.6113	0.279298	1	PID1
GO:0001773	myeloid dendritic cell activation	1	236	22	15863	3.05528	1.6113	0.279298	1	CAMK4
GO:0062033	positive regulation of mitotic sister chromatid segregation	1	236	22	15863	3.05528	1.6113	0.279298	1	HNRNPU
GO:0051270	regulation of cellular component movement	19	236	992	15863	1.28741	0.364466	0.279497	1	C5orf30,CAMK1D,CD81,CDH13,CYGB,DNAJA4,DOCK5,ECM1,FGFR1,LGALS3,MAP4K4,MIA3,NDRG4,NR2F2,RND2,RTN4,RYR2,SCAI,ZMYND8
GO:1901701	cellular response to oxygen-containing compound	19	236	992	15863	1.28741	0.364466	0.279497	1	ADCY7,AQP1,BCL11A,BNIP3,CPEB4,LRP6,MAP3K5,MAPT,NFE2L1,NR3C1,NTRK1,PID1,PRKDC,PTPRN,RNF112,RORA,RYR2,TREX1,WNT7B
GO:0034968	histone lysine methylation	2	236	70	15863	1.92046	0.941452	0.279506	1	ARID4A,ARID4B
GO:0003143	embryonic heart tube morphogenesis	2	236	70	15863	1.92046	0.941452	0.279506	1	NDRG4,RYR2
GO:0006855	drug transmembrane transport	2	236	70	15863	1.92046	0.941452	0.279506	1	AQP1,SLC25A13
GO:0001837	epithelial to mesenchymal transition	2	236	70	15863	1.92046	0.941452	0.279506	1	LRP6,RTN4
GO:1903391	regulation of adherens junction organization	2	236	70	15863	1.92046	0.941452	0.279506	1	BMP6,MAP4K4
GO:0033047	regulation of mitotic sister chromatid segregation	2	236	70	15863	1.92046	0.941452	0.279506	1	HNRNPU,TPR
GO:0061035	regulation of cartilage development	2	236	70	15863	1.92046	0.941452	0.279506	1	BMP6,RUNX2
GO:0055123	digestive system development	0	236	140	15863	0.240058	-2.05855	0.280789	1
GO:0051345	positive regulation of hydrolase activity	15	236	758	15863	1.33013	0.411572	0.281757	1	ADCYAP1,ARHGAP15,ASPH,DOCK5,DYNC1I1,FGFR1,HNRNPU,MAP3K5,MAP4K4,MAPT,NTRK1,RABGAP1L,RGS9,RYR2,VAV3
GO:0051494	negative regulation of cytoskeleton organization	0	236	144	15863	0.233389	-2.09919	0.284913	1
GO:0048709	oligodendrocyte differentiation	2	236	71	15863	1.89341	0.920988	0.284986	1	BNIP3,CLU
GO:0006754	ATP biosynthetic process	2	236	71	15863	1.89341	0.920988	0.284986	1	ALDOC,SLC25A13
GO:0072422	signal transduction involved in DNA damage checkpoint	2	236	71	15863	1.89341	0.920988	0.284986	1	PRKDC,TREX1
GO:0072401	signal transduction involved in DNA integrity checkpoint	2	236	71	15863	1.89341	0.920988	0.284986	1	PRKDC,TREX1
GO:0050795	regulation of behavior	2	236	71	15863	1.89341	0.920988	0.284986	1	HTR1B,OPRL1
GO:0015908	fatty acid transport	2	236	71	15863	1.89341	0.920988	0.284986	1	BDKRB2,PNPLA8
GO:2000027	regulation of animal organ morphogenesis	6	236	252	15863	1.60038	0.678418	0.28538	1	BTBD7,CLTC,FGFR1,HOXB7,NFIB,RUNX2
GO:0090288	negative regulation of cellular response to growth factor stimulus	0	236	145	15863	0.23178	-2.10917	0.286055	1
GO:2000241	regulation of reproductive process	0	236	146	15863	0.230192	-2.11909	0.287239	1
GO:0043406	positive regulation of MAP kinase activity	6	236	255	15863	1.58156	0.661344	0.288061	1	CD81,FGFR1,MAP3K5,NTRK1,WNT7B,ZEB2
GO:0007286	spermatid development	0	236	147	15863	0.228626	-2.12894	0.288466	1
GO:0006820	anion transport	11	236	555	15863	1.33221	0.413823	0.289185	1	AQP1,BDKRB2,GABRA2,GABRG2,NCOA2,NFE2L1,PNPLA8,PPFIA2,SLC25A13,SLC4A10,SLC7A14
GO:1905809	negative regulation of synapse organization	1	236	23	15863	2.92244	1.54717	0.289956	1	EPHA7
GO:0051156	glucose 6-phosphate metabolic process	1	236	23	15863	2.92244	1.54717	0.289956	1	NFE2L1
GO:0001956	positive regulation of neurotransmitter secretion	1	236	23	15863	2.92244	1.54717	0.289956	1	CACNB2
GO:0030539	male genitalia development	1	236	23	15863	2.92244	1.54717	0.289956	1	BMP6
GO:1901522	positive regulation of transcription from RNA polymerase II promoter involved in cellular response to chemical stimulus	1	236	23	15863	2.92244	1.54717	0.289956	1	RUNX2
GO:1903020	positive regulation of glycoprotein metabolic process	1	236	23	15863	2.92244	1.54717	0.289956	1	CHP1
GO:1902254	negative regulation of intrinsic apoptotic signaling pathway by p53 class mediator	1	236	23	15863	2.92244	1.54717	0.289956	1	BDKRB2
GO:0060314	regulation of ryanodine-sensitive calcium-release channel activity	1	236	23	15863	2.92244	1.54717	0.289956	1	JPH3
GO:0045954	positive regulation of natural killer cell mediated cytotoxicity	1	236	23	15863	2.92244	1.54717	0.289956	1	CADM1
GO:1901380	negative regulation of potassium ion transmembrane transport	1	236	23	15863	2.92244	1.54717	0.289956	1	ANK3
GO:1905710	positive regulation of membrane permeability	1	236	23	15863	2.92244	1.54717	0.289956	1	BNIP3
GO:0050995	negative regulation of lipid catabolic process	1	236	23	15863	2.92244	1.54717	0.289956	1	BSCL2
GO:0071677	positive regulation of mononuclear cell migration	1	236	23	15863	2.92244	1.54717	0.289956	1	LGALS3
GO:0015012	heparan sulfate proteoglycan biosynthetic process	1	236	23	15863	2.92244	1.54717	0.289956	1	NDST3
GO:0010640	regulation of platelet-derived growth factor receptor signaling pathway	1	236	23	15863	2.92244	1.54717	0.289956	1	NDRG4
GO:0001736	establishment of planar polarity	1	236	23	15863	2.92244	1.54717	0.289956	1	ASTN2
GO:0043951	negative regulation of cAMP-mediated signaling	1	236	23	15863	2.92244	1.54717	0.289956	1	OPRL1
GO:0046337	phosphatidylethanolamine metabolic process	1	236	23	15863	2.92244	1.54717	0.289956	1	PNPLA8
GO:0033139	regulation of peptidyl-serine phosphorylation of STAT protein	1	236	23	15863	2.92244	1.54717	0.289956	1	IFNA6
GO:0003418	growth plate cartilage chondrocyte differentiation	1	236	23	15863	2.92244	1.54717	0.289956	1	ANXA6
GO:0097242	amyloid-beta clearance	1	236	23	15863	2.92244	1.54717	0.289956	1	CLTC
GO:0010226	response to lithium ion	1	236	23	15863	2.92244	1.54717	0.289956	1	ADCY7
GO:0051589	negative regulation of neurotransmitter transport	1	236	23	15863	2.92244	1.54717	0.289956	1	HTR1B
GO:0045821	positive regulation of glycolytic process	1	236	23	15863	2.92244	1.54717	0.289956	1	PFKFB3
GO:0051457	maintenance of protein location in nucleus	1	236	23	15863	2.92244	1.54717	0.289956	1	HNRNPU
GO:0048103	somatic stem cell division	1	236	23	15863	2.92244	1.54717	0.289956	1	FGFR1
GO:0007164	establishment of tissue polarity	1	236	23	15863	2.92244	1.54717	0.289956	1	ASTN2
GO:0048512	circadian behavior	1	236	23	15863	2.92244	1.54717	0.289956	1	NCOA2
GO:0045663	positive regulation of myoblast differentiation	1	236	23	15863	2.92244	1.54717	0.289956	1	MAP3K5
GO:1900076	regulation of cellular response to insulin stimulus	2	236	72	15863	1.86711	0.90081	0.290461	1	CCND3,PID1
GO:0031016	pancreas development	2	236	72	15863	1.86711	0.90081	0.290461	1	BMP6,MEIS2
GO:1903524	positive regulation of blood circulation	2	236	72	15863	1.86711	0.90081	0.290461	1	RYR2,SCN3B
GO:0099601	regulation of neurotransmitter receptor activity	2	236	72	15863	1.86711	0.90081	0.290461	1	NPTXR,RGS9
GO:0072395	signal transduction involved in cell cycle checkpoint	2	236	72	15863	1.86711	0.90081	0.290461	1	PRKDC,TREX1
GO:0051091	positive regulation of DNA-binding transcription factor activity	6	236	259	15863	1.55713	0.638889	0.291981	1	CAMK1D,CLU,LRP6,NTRK1,TERF2IP,TP53BP1
GO:0034249	negative regulation of cellular amide metabolic process	4	236	150	15863	1.79243	0.841916	0.292391	1	CELF4,CLU,CPEB4,TPR
GO:0001503	ossification	6	236	260	15863	1.55114	0.63333	0.293021	1	ADAR,BMP6,CLTC,ECM1,HNRNPU,RUNX2
GO:0006665	sphingolipid metabolic process	4	236	151	15863	1.78056	0.83233	0.293779	1	ELOVL6,ESYT1,ST8SIA2,TEX2
GO:0001816	cytokine production	4	236	151	15863	1.78056	0.83233	0.293779	1	CAMK4,FGFR1,TREX1,TRIM56
GO:0060968	regulation of gene silencing	4	236	152	15863	1.76884	0.822807	0.295205	1	ADAR,PHF2,RAE1,TPR
GO:0048863	stem cell differentiation	4	236	152	15863	1.76884	0.822807	0.295205	1	ANXA6,LRP6,RUNX2,ZEB2
GO:1902117	positive regulation of organelle assembly	2	236	73	15863	1.84154	0.88091	0.295932	1	CEP120,DYNC1H1
GO:0007032	endosome organization	2	236	73	15863	1.84154	0.88091	0.295932	1	DNM1,PI4K2B
GO:0046879	hormone secretion	2	236	73	15863	1.84154	0.88091	0.295932	1	ADCYAP1,PTPRN
GO:0007051	spindle organization	4	236	153	15863	1.75728	0.813347	0.29667	1	CEP120,DYNC1H1,KIF3B,MAP4
GO:0019318	hexose metabolic process	4	236	153	15863	1.75728	0.813347	0.29667	1	ALDOC,MAN2A1,PFKFB3,SLC25A13
GO:0071824	protein-DNA complex subunit organization	6	236	264	15863	1.52764	0.611303	0.297413	1	ANP32E,BPTF,MCM6,PTMA,TSPYL1,TSPYL4
GO:0043900	regulation of multi-organism process	3	236	401	15863	0.502864	-0.991761	0.297431	1	ADAR,BMP6,KLK7
GO:0048609	multicellular organismal reproductive process	8	236	814	15863	0.6606	-0.59815	0.299122	1	ADCY7,ARID4A,ARID4B,CADM1,CELF4,NR2F2,OPRL1,PTPRN
GO:0090316	positive regulation of intracellular protein transport	4	236	155	15863	1.73461	0.794611	0.299711	1	ANK3,CD81,CHP1,TPR
GO:0008544	epidermis development	3	236	412	15863	0.489438	-1.0308	0.300347	1	FGFR1,KLK7,LATS1
GO:1903421	regulation of synaptic vesicle recycling	1	236	24	15863	2.80067	1.48577	0.300457	1	DNM1
GO:2000209	regulation of anoikis	1	236	24	15863	2.80067	1.48577	0.300457	1	MCL1
GO:0021871	forebrain regionalization	1	236	24	15863	2.80067	1.48577	0.300457	1	WNT7B
GO:0048016	inositol phosphate-mediated signaling	1	236	24	15863	2.80067	1.48577	0.300457	1	RCAN1
GO:2000050	regulation of non-canonical Wnt signaling pathway	1	236	24	15863	2.80067	1.48577	0.300457	1	RNF213
GO:0002367	cytokine production involved in immune response	1	236	24	15863	2.80067	1.48577	0.300457	1	CAMK4
GO:0035459	cargo loading into vesicle	1	236	24	15863	2.80067	1.48577	0.300457	1	MIA3
GO:0030813	positive regulation of nucleotide catabolic process	1	236	24	15863	2.80067	1.48577	0.300457	1	PFKFB3
GO:0034391	regulation of smooth muscle cell apoptotic process	1	236	24	15863	2.80067	1.48577	0.300457	1	LRP6
GO:0051197	positive regulation of coenzyme metabolic process	1	236	24	15863	2.80067	1.48577	0.300457	1	PFKFB3
GO:0035902	response to immobilization stress	1	236	24	15863	2.80067	1.48577	0.300457	1	LRP11
GO:0016447	somatic recombination of immunoglobulin gene segments	1	236	24	15863	2.80067	1.48577	0.300457	1	PRKDC
GO:0034383	low-density lipoprotein particle clearance	1	236	24	15863	2.80067	1.48577	0.300457	1	CLTC
GO:0007622	rhythmic behavior	1	236	24	15863	2.80067	1.48577	0.300457	1	NCOA2
GO:0006972	hyperosmotic response	1	236	24	15863	2.80067	1.48577	0.300457	1	AQP1
GO:0046835	carbohydrate phosphorylation	1	236	24	15863	2.80067	1.48577	0.300457	1	PFKFB3
GO:0019934	cGMP-mediated signaling	1	236	24	15863	2.80067	1.48577	0.300457	1	AQP1
GO:1903859	regulation of dendrite extension	1	236	24	15863	2.80067	1.48577	0.300457	1	BCL11A
GO:0045841	negative regulation of mitotic metaphase/anaphase transition	1	236	24	15863	2.80067	1.48577	0.300457	1	TPR
GO:0034123	positive regulation of toll-like receptor signaling pathway	1	236	24	15863	2.80067	1.48577	0.300457	1	RTN4
GO:0009595	detection of biotic stimulus	1	236	24	15863	2.80067	1.48577	0.300457	1	TREX1
GO:0045932	negative regulation of muscle contraction	1	236	24	15863	2.80067	1.48577	0.300457	1	DOCK5
GO:0051220	cytoplasmic sequestering of protein	1	236	24	15863	2.80067	1.48577	0.300457	1	LATS1
GO:0045724	positive regulation of cilium assembly	1	236	24	15863	2.80067	1.48577	0.300457	1	CEP120
GO:0046470	phosphatidylcholine metabolic process	2	236	74	15863	1.81665	0.861282	0.301396	1	PNPLA8,SLC44A2
GO:0051279	regulation of release of sequestered calcium ion into cytosol	2	236	74	15863	1.81665	0.861282	0.301396	1	JPH3,RYR2
GO:0006303	double-strand break repair via nonhomologous end joining	2	236	74	15863	1.81665	0.861282	0.301396	1	PRKDC,TP53BP1
GO:0030500	regulation of bone mineralization	2	236	74	15863	1.81665	0.861282	0.301396	1	BMP6,ECM1
GO:0030593	neutrophil chemotaxis	2	236	74	15863	1.81665	0.861282	0.301396	1	LGALS3,VAV3
GO:0045454	cell redox homeostasis	2	236	74	15863	1.81665	0.861282	0.301396	1	QSOX1,TXNDC5
GO:0001818	negative regulation of cytokine production	6	236	268	15863	1.50484	0.589608	0.302164	1	ADCY7,C5orf30,CYLD,FGFR1,NPTN,UBA7
GO:0001822	kidney development	6	236	268	15863	1.50484	0.589608	0.302164	1	BMP6,EPHA7,FGFR1,KIF26B,TREX1,WNT7B
GO:0044282	small molecule catabolic process	3	236	418	15863	0.482412	-1.05166	0.302822	1	ALDOC,CHP1,QDPR
GO:0046661	male sex differentiation	4	236	157	15863	1.71251	0.776114	0.302896	1	ARID4A,ARID4B,BMP6,NTRK1
GO:1901568	fatty acid derivative metabolic process	4	236	157	15863	1.71251	0.776114	0.302896	1	ACLY,DAGLA,ELOVL6,PNPLA8
GO:0051168	nuclear export	4	236	157	15863	1.71251	0.776114	0.302896	1	CHP1,RAE1,TPR,YTHDC1
GO:0010770	positive regulation of cell morphogenesis involved in differentiation	4	236	158	15863	1.70167	0.766954	0.304542	1	DOCK5,MAPT,RND2,ZEB2
GO:0009314	response to radiation	9	236	424	15863	1.42676	0.51274	0.305894	1	AQP1,MEIS2,NDRG4,NPTN,NTRK1,PRKDC,SLC4A10,TP53BP1,TREX1
GO:0009150	purine ribonucleotide metabolic process	9	236	425	15863	1.4234	0.509341	0.306463	1	ACLY,ADCY7,ADCYAP1,ALDOC,ELOVL6,MVD,MVK,RORA,SLC25A13
GO:0030104	water homeostasis	2	236	75	15863	1.79243	0.841916	0.306853	1	ADCY7,AQP1
GO:0060998	regulation of dendritic spine development	2	236	75	15863	1.79243	0.841916	0.306853	1	PPFIA2,ZMYND8
GO:0014032	neural crest cell development	2	236	75	15863	1.79243	0.841916	0.306853	1	ANXA6,ZEB2
GO:0033993	response to lipid	16	236	841	15863	1.27878	0.354773	0.306967	1	ADCYAP1,AQP1,BMP6,HNRNPU,HTR1B,LOXL1,LRP6,NCOA2,NFE2L1,NR2F2,NR3C1,OPRL1,PID1,RGS9,RORA,WNT7B
GO:0032386	regulation of intracellular transport	9	236	426	15863	1.42006	0.50595	0.307048	1	ANK3,CACNB2,CD81,CHP1,DYNC1H1,HTR1B,NDRG4,PPFIA2,TPR
GO:0009165	nucleotide biosynthetic process	6	236	272	15863	1.48271	0.568235	0.307258	1	ACLY,ADCY7,ALDOC,ELOVL6,PRPSAP2,SLC25A13
GO:0015711	organic anion transport	9	236	427	15863	1.41673	0.502568	0.307648	1	AQP1,BDKRB2,NCOA2,NFE2L1,PNPLA8,PPFIA2,SLC25A13,SLC4A10,SLC7A14
GO:0007162	negative regulation of cell adhesion	6	236	273	15863	1.47728	0.56294	0.308584	1	BMP6,CDH13,LGALS3,MAP4K4,MIA3,SPOCK1
GO:0040029	regulation of gene expression, epigenetic	6	236	274	15863	1.47189	0.557665	0.309929	1	ADAR,ARID4A,ARID4B,HNRNPU,PHF2,YTHDC1
GO:0098655	cation transmembrane transport	12	236	615	15863	1.31153	0.391255	0.310334	1	ANXA6,AQP1,CACNB2,JPH3,NOL3,RYR2,SCN2B,SCN3B,SLC4A10,STIM2,TRPA1,TRPM7
GO:0002323	natural killer cell activation involved in immune response	1	236	25	15863	2.68864	1.42688	0.310803	1	IFNA6
GO:0060045	positive regulation of cardiac muscle cell proliferation	1	236	25	15863	2.68864	1.42688	0.310803	1	FGFR1
GO:0010447	response to acidic pH	1	236	25	15863	2.68864	1.42688	0.310803	1	CHP1
GO:0035336	long-chain fatty-acyl-CoA metabolic process	1	236	25	15863	2.68864	1.42688	0.310803	1	ELOVL6
GO:0002053	positive regulation of mesenchymal cell proliferation	1	236	25	15863	2.68864	1.42688	0.310803	1	FGFR1
GO:0051654	establishment of mitochondrion localization	1	236	25	15863	2.68864	1.42688	0.310803	1	MAPT
GO:0051894	positive regulation of focal adhesion assembly	1	236	25	15863	2.68864	1.42688	0.310803	1	MAP4K4
GO:0006379	mRNA cleavage	1	236	25	15863	2.68864	1.42688	0.310803	1	NUDT21
GO:0120033	negative regulation of plasma membrane bounded cell projection assembly	1	236	25	15863	2.68864	1.42688	0.310803	1	MAP4
GO:0048169	regulation of long-term neuronal synaptic plasticity	1	236	25	15863	2.68864	1.42688	0.310803	1	NPTN
GO:0061217	regulation of mesonephros development	1	236	25	15863	2.68864	1.42688	0.310803	1	HOXB7
GO:0050927	positive regulation of positive chemotaxis	1	236	25	15863	2.68864	1.42688	0.310803	1	CDH13
GO:0045956	positive regulation of calcium ion-dependent exocytosis	1	236	25	15863	2.68864	1.42688	0.310803	1	CACNB2
GO:0014850	response to muscle activity	1	236	25	15863	2.68864	1.42688	0.310803	1	RYR2
GO:0060390	regulation of SMAD protein signal transduction	1	236	25	15863	2.68864	1.42688	0.310803	1	BMP6
GO:1903409	reactive oxygen species biosynthetic process	1	236	25	15863	2.68864	1.42688	0.310803	1	RORA
GO:0090344	negative regulation of cell aging	1	236	25	15863	2.68864	1.42688	0.310803	1	PRKDC
GO:0035235	ionotropic glutamate receptor signaling pathway	1	236	25	15863	2.68864	1.42688	0.310803	1	CPEB4
GO:0036152	phosphatidylethanolamine acyl-chain remodeling	1	236	25	15863	2.68864	1.42688	0.310803	1	PNPLA8
GO:0060334	regulation of interferon-gamma-mediated signaling pathway	1	236	25	15863	2.68864	1.42688	0.310803	1	IFNGR2
GO:0006688	glycosphingolipid biosynthetic process	1	236	25	15863	2.68864	1.42688	0.310803	1	ST8SIA2
GO:0010880	regulation of release of sequestered calcium ion into cytosol by sarcoplasmic reticulum	1	236	25	15863	2.68864	1.42688	0.310803	1	RYR2
GO:1902100	negative regulation of metaphase/anaphase transition of cell cycle	1	236	25	15863	2.68864	1.42688	0.310803	1	TPR
GO:0006278	RNA-dependent DNA biosynthetic process	1	236	25	15863	2.68864	1.42688	0.310803	1	TERF2IP
GO:0070306	lens fiber cell differentiation	1	236	25	15863	2.68864	1.42688	0.310803	1	WNT7B
GO:0045992	negative regulation of embryonic development	1	236	25	15863	2.68864	1.42688	0.310803	1	GPR161
GO:0060330	regulation of response to interferon-gamma	1	236	25	15863	2.68864	1.42688	0.310803	1	IFNGR2
GO:0050864	regulation of B cell activation	4	236	162	15863	1.65966	0.730885	0.311457	1	CD81,CYLD,TP53BP1,VAV3
GO:0007266	Rho protein signal transduction	2	236	76	15863	1.76884	0.822807	0.312302	1	CDH13,RND2
GO:1901293	nucleoside phosphate biosynthetic process	6	236	276	15863	1.46122	0.547173	0.31268	1	ACLY,ADCY7,ALDOC,ELOVL6,PRPSAP2,SLC25A13
GO:0022613	ribonucleoprotein complex biogenesis	9	236	435	15863	1.39068	0.475788	0.31301	1	ADAR,CELF4,DYNC1H1,MAPT,NOL3,NUDT21,PTBP2,SCAF11,YTHDC1
GO:0072001	renal system development	6	236	277	15863	1.45594	0.541955	0.314085	1	BMP6,EPHA7,FGFR1,KIF26B,TREX1,WNT7B
GO:0001667	ameboidal-type cell migration	4	236	164	15863	1.63942	0.713183	0.315108	1	ANXA6,CDH13,MIA3,ZEB2
GO:0030522	intracellular receptor signaling pathway	4	236	164	15863	1.63942	0.713183	0.315108	1	CYLD,NR2F2,NR3C1,RORA
GO:0097190	apoptotic signaling pathway	6	236	278	15863	1.45071	0.536756	0.315509	1	ANXA6,BNIP3,CLU,MAP3K5,MCL1,PRKDC
GO:0009259	ribonucleotide metabolic process	9	236	440	15863	1.37487	0.4593	0.31685	1	ACLY,ADCY7,ADCYAP1,ALDOC,ELOVL6,MVD,MVK,RORA,SLC25A13
GO:0009755	hormone-mediated signaling pathway	4	236	165	15863	1.62948	0.704413	0.316979	1	LATS1,NR2F2,NR3C1,RORA
GO:0006835	dicarboxylic acid transport	2	236	77	15863	1.74587	0.803948	0.317742	1	PPFIA2,SLC25A13
GO:1900407	regulation of cellular response to oxidative stress	2	236	77	15863	1.74587	0.803948	0.317742	1	MCL1,NOL3
GO:0006970	response to osmotic stress	2	236	77	15863	1.74587	0.803948	0.317742	1	AQP1,BDKRB2
GO:0051606	detection of stimulus	6	236	633	15863	0.637119	-0.650364	0.318203	1	CADM1,LXN,NTRK1,RYR2,TREX1,TRPA1
GO:0045830	positive regulation of isotype switching	1	236	26	15863	2.58523	1.3703	0.320997	1	TP53BP1
GO:0072378	blood coagulation, fibrin clot formation	1	236	26	15863	2.58523	1.3703	0.320997	1	SERPING1
GO:0006730	one-carbon metabolic process	1	236	26	15863	2.58523	1.3703	0.320997	1	MTHFD2
GO:0050926	regulation of positive chemotaxis	1	236	26	15863	2.58523	1.3703	0.320997	1	CDH13
GO:0055017	cardiac muscle tissue growth	1	236	26	15863	2.58523	1.3703	0.320997	1	NDRG4
GO:0071377	cellular response to glucagon stimulus	1	236	26	15863	2.58523	1.3703	0.320997	1	ADCY7
GO:0042481	regulation of odontogenesis	1	236	26	15863	2.58523	1.3703	0.320997	1	RUNX2
GO:0003401	axis elongation	1	236	26	15863	2.58523	1.3703	0.320997	1	LRP6
GO:0033081	regulation of T cell differentiation in thymus	1	236	26	15863	2.58523	1.3703	0.320997	1	CAMK4
GO:1902932	positive regulation of alcohol biosynthetic process	1	236	26	15863	2.58523	1.3703	0.320997	1	BMP6
GO:1903203	regulation of oxidative stress-induced neuron death	1	236	26	15863	2.58523	1.3703	0.320997	1	MCL1
GO:2000816	negative regulation of mitotic sister chromatid separation	1	236	26	15863	2.58523	1.3703	0.320997	1	TPR
GO:0048596	embryonic camera-type eye morphogenesis	1	236	26	15863	2.58523	1.3703	0.320997	1	LRP6
GO:0070861	regulation of protein exit from endoplasmic reticulum	1	236	26	15863	2.58523	1.3703	0.320997	1	CD81
GO:0002381	immunoglobulin production involved in immunoglobulin mediated immune response	1	236	26	15863	2.58523	1.3703	0.320997	1	TREX1
GO:0060669	embryonic placenta morphogenesis	1	236	26	15863	2.58523	1.3703	0.320997	1	WNT7B
GO:0051788	response to misfolded protein	1	236	26	15863	2.58523	1.3703	0.320997	1	CLU
GO:0090023	positive regulation of neutrophil chemotaxis	1	236	26	15863	2.58523	1.3703	0.320997	1	CAMK1D
GO:0036151	phosphatidylcholine acyl-chain remodeling	1	236	26	15863	2.58523	1.3703	0.320997	1	PNPLA8
GO:0031664	regulation of lipopolysaccharide-mediated signaling pathway	1	236	26	15863	2.58523	1.3703	0.320997	1	BMP6
GO:0006779	porphyrin-containing compound biosynthetic process	1	236	26	15863	2.58523	1.3703	0.320997	1	NFE2L1
GO:0050855	regulation of B cell receptor signaling pathway	1	236	26	15863	2.58523	1.3703	0.320997	1	CD81
GO:1900745	positive regulation of p38MAPK cascade	1	236	26	15863	2.58523	1.3703	0.320997	1	MAP3K5
GO:0051953	negative regulation of amine transport	1	236	26	15863	2.58523	1.3703	0.320997	1	HTR1B
GO:0007155	cell adhesion	17	236	899	15863	1.27105	0.34602	0.321594	1	ARVCF,CADM1,CDH13,CGREF1,CLSTN2,EDIL3,LRP6,NCAM2,NEGR1,NPTN,NTM,PCDH9,PCDHGB1,PPFIA2,SPOCK1,TRPM7,WNT7B
GO:0007254	JNK cascade	2	236	78	15863	1.72349	0.785333	0.323172	1	MAP3K5,WNT7B
GO:1901379	regulation of potassium ion transmembrane transport	2	236	78	15863	1.72349	0.785333	0.323172	1	ANK3,WNK2
GO:0006487	protein N-linked glycosylation	2	236	78	15863	1.72349	0.785333	0.323172	1	MVD,ST6GAL1
GO:0001763	morphogenesis of a branching structure	4	236	169	15863	1.59091	0.669856	0.324756	1	BTBD7,EPHA7,FGFR1,LRP6
GO:0048864	stem cell development	2	236	79	15863	1.70167	0.766954	0.328591	1	ANXA6,ZEB2
GO:0072080	nephron tubule development	2	236	79	15863	1.70167	0.766954	0.328591	1	KIF26B,WNT7B
GO:0006446	regulation of translational initiation	2	236	79	15863	1.70167	0.766954	0.328591	1	EIF1B,TPR
GO:1903313	positive regulation of mRNA metabolic process	2	236	79	15863	1.70167	0.766954	0.328591	1	CELF4,NUDT21
GO:0014031	mesenchymal cell development	2	236	79	15863	1.70167	0.766954	0.328591	1	ANXA6,ZEB2
GO:0030324	lung development	4	236	171	15863	1.57231	0.652883	0.328812	1	FGFR1,MAN2A1,NFIB,WNT7B
GO:0009410	response to xenobiotic stimulus	6	236	287	15863	1.40521	0.490791	0.329147	1	AQP1,HTR1B,NR3C1,RGS9,RORA,RYR2
GO:0016241	regulation of macroautophagy	4	236	172	15863	1.56317	0.64447	0.330879	1	BNIP3,CALCOCO2,MTMR3,QSOX1
GO:1904357	negative regulation of telomere maintenance via telomere lengthening	1	236	27	15863	2.48949	1.31585	0.33104	1	HNRNPU
GO:0042759	long-chain fatty acid biosynthetic process	1	236	27	15863	2.48949	1.31585	0.33104	1	ELOVL6
GO:0044331	cell-cell adhesion mediated by cadherin	1	236	27	15863	2.48949	1.31585	0.33104	1	CDH13
GO:0018126	protein hydroxylation	1	236	27	15863	2.48949	1.31585	0.33104	1	ASPH
GO:0060419	heart growth	1	236	27	15863	2.48949	1.31585	0.33104	1	NDRG4
GO:1905819	negative regulation of chromosome separation	1	236	27	15863	2.48949	1.31585	0.33104	1	TPR
GO:0001702	gastrulation with mouth forming second	1	236	27	15863	2.48949	1.31585	0.33104	1	LRP6
GO:0033137	negative regulation of peptidyl-serine phosphorylation	1	236	27	15863	2.48949	1.31585	0.33104	1	BDKRB2
GO:0045940	positive regulation of steroid metabolic process	1	236	27	15863	2.48949	1.31585	0.33104	1	BMP6
GO:0060706	cell differentiation involved in embryonic placenta development	1	236	27	15863	2.48949	1.31585	0.33104	1	NR2F2
GO:0032801	receptor catabolic process	1	236	27	15863	2.48949	1.31585	0.33104	1	CLTC
GO:2000765	regulation of cytoplasmic translation	1	236	27	15863	2.48949	1.31585	0.33104	1	CPEB4
GO:0042093	T-helper cell differentiation	1	236	27	15863	2.48949	1.31585	0.33104	1	RORA
GO:0002026	regulation of the force of heart contraction	1	236	27	15863	2.48949	1.31585	0.33104	1	RYR2
GO:0031128	developmental induction	1	236	27	15863	2.48949	1.31585	0.33104	1	FGFR1
GO:0050858	negative regulation of antigen receptor-mediated signaling pathway	1	236	27	15863	2.48949	1.31585	0.33104	1	LGALS3
GO:0002294	CD4-positive, alpha-beta T cell differentiation involved in immune response	1	236	27	15863	2.48949	1.31585	0.33104	1	RORA
GO:0060384	innervation	1	236	27	15863	2.48949	1.31585	0.33104	1	NTRK1
GO:0032958	inositol phosphate biosynthetic process	1	236	27	15863	2.48949	1.31585	0.33104	1	IP6K1
GO:0035329	hippo signaling	1	236	27	15863	2.48949	1.31585	0.33104	1	LATS1
GO:0070423	nucleotide-binding oligomerization domain containing signaling pathway	1	236	27	15863	2.48949	1.31585	0.33104	1	CYLD
GO:0043368	positive T cell selection	1	236	27	15863	2.48949	1.31585	0.33104	1	CYLD
GO:0061718	glucose catabolic process to pyruvate	1	236	27	15863	2.48949	1.31585	0.33104	1	ALDOC
GO:0061621	canonical glycolysis	1	236	27	15863	2.48949	1.31585	0.33104	1	ALDOC
GO:1903579	negative regulation of ATP metabolic process	1	236	27	15863	2.48949	1.31585	0.33104	1	PID1
GO:0042044	fluid transport	1	236	27	15863	2.48949	1.31585	0.33104	1	AQP1
GO:0006735	NADH regeneration	1	236	27	15863	2.48949	1.31585	0.33104	1	ALDOC
GO:0002683	negative regulation of immune system process	9	236	456	15863	1.32663	0.40777	0.331488	1	ADAR,ADCYAP1,LGALS3,MEIS2,MIA3,PRKDC,SERPING1,TCTA,TREX1
GO:0016071	mRNA metabolic process	13	236	678	15863	1.2888	0.366033	0.332048	1	ADAR,CELF4,DHX40,ELAVL2,HNRNPU,LGALS3,NOL3,NUDT21,PTBP2,RAVER2,RBM38,SCAF11,YTHDC1
GO:0070372	regulation of ERK1 and ERK2 cascade	6	236	289	15863	1.39549	0.480772	0.332368	1	ADCYAP1,EPHA7,NDRG4,NPTN,NTRK1,WNK2
GO:0009108	coenzyme biosynthetic process	4	236	173	15863	1.55413	0.636107	0.332973	1	ACLY,ALDOC,ELOVL6,QDPR
GO:0071621	granulocyte chemotaxis	2	236	80	15863	1.6804	0.748807	0.333998	1	LGALS3,VAV3
GO:0045446	endothelial cell differentiation	2	236	80	15863	1.6804	0.748807	0.333998	1	NR2F2,WNT7B
GO:0035050	embryonic heart tube development	2	236	80	15863	1.6804	0.748807	0.333998	1	NDRG4,RYR2
GO:0048639	positive regulation of developmental growth	4	236	174	15863	1.5452	0.627791	0.335091	1	FGFR1,MAPT,PRKDC,RND2
GO:0030323	respiratory tube development	4	236	175	15863	1.53637	0.619524	0.337235	1	FGFR1,MAN2A1,NFIB,WNT7B
GO:0045930	negative regulation of mitotic cell cycle	2	236	302	15863	0.44514	-1.16767	0.337862	1	PRKDC,TPR
GO:0043254	regulation of protein complex assembly	4	236	482	15863	0.55781	-0.842154	0.338069	1	CLU,LATS1,LGALS3,MAPT
GO:0042632	cholesterol homeostasis	2	236	81	15863	1.65966	0.730885	0.339393	1	NFE2L1,RORA
GO:1990266	neutrophil migration	2	236	81	15863	1.65966	0.730885	0.339393	1	LGALS3,VAV3
GO:0060070	canonical Wnt signaling pathway	2	236	81	15863	1.65966	0.730885	0.339393	1	LRP6,WNT7B
GO:0009914	hormone transport	2	236	81	15863	1.65966	0.730885	0.339393	1	ADCYAP1,PTPRN
GO:0032204	regulation of telomere maintenance	2	236	81	15863	1.65966	0.730885	0.339393	1	HNRNPU,TERF2IP
GO:1903533	regulation of protein targeting	2	236	81	15863	1.65966	0.730885	0.339393	1	ANK3,CHP1
GO:0009206	purine ribonucleoside triphosphate biosynthetic process	2	236	81	15863	1.65966	0.730885	0.339393	1	ALDOC,SLC25A13
GO:0000726	non-recombinational repair	2	236	81	15863	1.65966	0.730885	0.339393	1	PRKDC,TP53BP1
GO:0048145	regulation of fibroblast proliferation	2	236	81	15863	1.65966	0.730885	0.339393	1	AQP1,PRKDC
GO:0032088	negative regulation of NF-kappaB transcription factor activity	2	236	81	15863	1.65966	0.730885	0.339393	1	CHP1,CYLD
GO:0034644	cellular response to UV	2	236	81	15863	1.65966	0.730885	0.339393	1	AQP1,TREX1
GO:2001021	negative regulation of response to DNA damage stimulus	2	236	81	15863	1.65966	0.730885	0.339393	1	CLU,TP53BP1
GO:0002791	regulation of peptide secretion	4	236	487	15863	0.552083	-0.857043	0.339883	1	ADCYAP1,BMP6,CADM1,CYP51A1
GO:0048285	organelle fission	2	236	309	15863	0.435056	-1.20073	0.339989	1	DNM1,KIF3B
GO:0009913	epidermal cell differentiation	2	236	311	15863	0.432258	-1.21004	0.340804	1	FGFR1,LATS1
GO:0070647	protein modification by small protein conjugation or removal	18	236	975	15863	1.24091	0.311402	0.340887	1	AMFR,BCL11A,CISH,CYLD,FBXO30,FBXO33,IRF2BP2,NFE2L1,PRKDC,RAE1,RNF112,RNF213,TPR,TRIM56,TTC3,UBA7,UBE2O,UBE2Z
GO:0045577	regulation of B cell differentiation	1	236	28	15863	2.40058	1.26338	0.340936	1	CYLD
GO:0009074	aromatic amino acid family catabolic process	1	236	28	15863	2.40058	1.26338	0.340936	1	QDPR
GO:0045671	negative regulation of osteoclast differentiation	1	236	28	15863	2.40058	1.26338	0.340936	1	TCTA
GO:0035872	nucleotide-binding domain, leucine rich repeat containing receptor signaling pathway	1	236	28	15863	2.40058	1.26338	0.340936	1	CYLD
GO:0042755	eating behavior	1	236	28	15863	2.40058	1.26338	0.340936	1	OPRL1
GO:0038179	neurotrophin signaling pathway	1	236	28	15863	2.40058	1.26338	0.340936	1	NTRK1
GO:0034110	regulation of homotypic cell-cell adhesion	1	236	28	15863	2.40058	1.26338	0.340936	1	ANK3
GO:2000171	negative regulation of dendrite development	1	236	28	15863	2.40058	1.26338	0.340936	1	BCL11A
GO:0010575	positive regulation of vascular endothelial growth factor production	1	236	28	15863	2.40058	1.26338	0.340936	1	RORA
GO:1903792	negative regulation of anion transport	1	236	28	15863	2.40058	1.26338	0.340936	1	HTR1B
GO:0006378	mRNA polyadenylation	1	236	28	15863	2.40058	1.26338	0.340936	1	NUDT21
GO:0060317	cardiac epithelial to mesenchymal transition	1	236	28	15863	2.40058	1.26338	0.340936	1	RTN4
GO:0070168	negative regulation of biomineral tissue development	1	236	28	15863	2.40058	1.26338	0.340936	1	ECM1
GO:0061615	glycolytic process through fructose-6-phosphate	1	236	28	15863	2.40058	1.26338	0.340936	1	ALDOC
GO:0061620	glycolytic process through glucose-6-phosphate	1	236	28	15863	2.40058	1.26338	0.340936	1	ALDOC
GO:0031440	regulation of mRNA 3'-end processing	1	236	28	15863	2.40058	1.26338	0.340936	1	NUDT21
GO:1902003	regulation of amyloid-beta formation	1	236	28	15863	2.40058	1.26338	0.340936	1	CLU
GO:0002717	positive regulation of natural killer cell mediated immunity	1	236	28	15863	2.40058	1.26338	0.340936	1	CADM1
GO:0006760	folic acid-containing compound metabolic process	1	236	28	15863	2.40058	1.26338	0.340936	1	MTHFD2
GO:0046885	regulation of hormone biosynthetic process	1	236	28	15863	2.40058	1.26338	0.340936	1	BMP6
GO:0002287	alpha-beta T cell activation involved in immune response	1	236	28	15863	2.40058	1.26338	0.340936	1	RORA
GO:0002293	alpha-beta T cell differentiation involved in immune response	1	236	28	15863	2.40058	1.26338	0.340936	1	RORA
GO:0006884	cell volume homeostasis	1	236	28	15863	2.40058	1.26338	0.340936	1	AQP1
GO:0071624	positive regulation of granulocyte chemotaxis	1	236	28	15863	2.40058	1.26338	0.340936	1	CAMK1D
GO:0042119	neutrophil activation	10	236	491	15863	1.36896	0.453084	0.341593	1	ACLY,ALDOC,CKAP4,DYNC1H1,LGALS3,QSOX1,SLC44A2,TMBIM1,TXNDC5,VAT1
GO:0050900	leukocyte migration	2	236	315	15863	0.426769	-1.22847	0.342702	1	LGALS3,VAV3
GO:0006954	inflammatory response	10	236	494	15863	1.36065	0.444296	0.343024	1	BDKRB2,BMP6,CAMK1D,CAMK4,CLU,ECM1,LXN,MAPT,NFE2L1,TREX1
GO:0036230	granulocyte activation	10	236	494	15863	1.36065	0.444296	0.343024	1	ACLY,ALDOC,CKAP4,DYNC1H1,LGALS3,QSOX1,SLC44A2,TMBIM1,TXNDC5,VAT1
GO:0040012	regulation of locomotion	18	236	981	15863	1.23332	0.302551	0.343048	1	C5orf30,CAMK1D,CD81,CDH13,CYGB,DNAJA4,DOCK5,ECM1,FGFR1,LGALS3,MAP4K4,MIA3,NDRG4,NR2F2,RND2,RTN4,SCAI,ZMYND8
GO:0010948	negative regulation of cell cycle process	2	236	316	15863	0.425418	-1.23305	0.343231	1	PRKDC,TPR
GO:0043161	proteasome-mediated ubiquitin-dependent protein catabolic process	2	236	316	15863	0.425418	-1.23305	0.343231	1	AMFR,FBXO33
GO:0022406	membrane docking	4	236	178	15863	1.51047	0.595002	0.343807	1	CHP1,DYNC1H1,ESYT1,NDRG4
GO:2000377	regulation of reactive oxygen species metabolic process	4	236	178	15863	1.51047	0.595002	0.343807	1	BNIP3,CLU,MAPT,PID1
GO:0038096	Fc-gamma receptor signaling pathway involved in phagocytosis	2	236	82	15863	1.63942	0.713183	0.344774	1	ELMO1,VAV3
GO:0002433	immune response-regulating cell surface receptor signaling pathway involved in phagocytosis	2	236	82	15863	1.63942	0.713183	0.344774	1	ELMO1,VAV3
GO:0009145	purine nucleoside triphosphate biosynthetic process	2	236	82	15863	1.63942	0.713183	0.344774	1	ALDOC,SLC25A13
GO:0007098	centrosome cycle	2	236	82	15863	1.63942	0.713183	0.344774	1	CEP120,KIF3B
GO:0031110	regulation of microtubule polymerization or depolymerization	2	236	82	15863	1.63942	0.713183	0.344774	1	MAP1A,MAPT
GO:0055092	sterol homeostasis	2	236	82	15863	1.63942	0.713183	0.344774	1	NFE2L1,RORA
GO:0043154	negative regulation of cysteine-type endopeptidase activity involved in apoptotic process	2	236	82	15863	1.63942	0.713183	0.344774	1	AQP1,NOL3
GO:0033045	regulation of sister chromatid segregation	2	236	82	15863	1.63942	0.713183	0.344774	1	HNRNPU,TPR
GO:0061326	renal tubule development	2	236	82	15863	1.63942	0.713183	0.344774	1	KIF26B,WNT7B
GO:0071900	regulation of protein serine/threonine kinase activity	10	236	498	15863	1.34972	0.432661	0.345127	1	CCND3,CD81,FGFR1,LATS1,LRP6,MAP3K5,NR2F2,NTRK1,WNT7B,ZEB2
GO:0043299	leukocyte degranulation	10	236	498	15863	1.34972	0.432661	0.345127	1	ACLY,ALDOC,CKAP4,DYNC1H1,LGALS3,QSOX1,SLC44A2,TMBIM1,TXNDC5,VAT1
GO:0090090	negative regulation of canonical Wnt signaling pathway	4	236	179	15863	1.50204	0.586919	0.346043	1	AMFR,CYLD,LATS1,LRP6
GO:0071466	cellular response to xenobiotic stimulus	4	236	179	15863	1.50204	0.586919	0.346043	1	AQP1,NR3C1,RORA,RYR2
GO:1905330	regulation of morphogenesis of an epithelium	4	236	179	15863	1.50204	0.586919	0.346043	1	BTBD7,CLTC,FGFR1,HOXB7
GO:0010721	negative regulation of cell development	7	236	321	15863	1.46577	0.55166	0.346198	1	ADCYAP1,BCL11A,EPHA7,PTPN9,RIT2,RTN4,SPOCK1
GO:0071496	cellular response to external stimulus	7	236	326	15863	1.44329	0.529362	0.349684	1	AQP1,BCL11A,BMP6,BNIP3,CPEB4,MAP3K5,MTMR3
GO:0010507	negative regulation of autophagy	2	236	83	15863	1.61967	0.695695	0.350142	1	MCL1,QSOX1
GO:0042475	odontogenesis of dentin-containing tooth	2	236	83	15863	1.61967	0.695695	0.350142	1	LRP6,RUNX2
GO:0071902	positive regulation of protein serine/threonine kinase activity	7	236	327	15863	1.43888	0.524943	0.350441	1	CCND3,CD81,FGFR1,MAP3K5,NTRK1,WNT7B,ZEB2
GO:0019932	second-messenger-mediated signaling	7	236	327	15863	1.43888	0.524943	0.350441	1	ADCY7,ADCYAP1,AQP1,GPR161,RCAN1,RIT2,RYR2
GO:0019228	neuronal action potential	1	236	29	15863	2.3178	1.21275	0.350686	1	ANK3
GO:0033048	negative regulation of mitotic sister chromatid segregation	1	236	29	15863	2.3178	1.21275	0.350686	1	TPR
GO:0051491	positive regulation of filopodium assembly	1	236	29	15863	2.3178	1.21275	0.350686	1	ZMYND8
GO:0030201	heparan sulfate proteoglycan metabolic process	1	236	29	15863	2.3178	1.21275	0.350686	1	NDST3
GO:0003300	cardiac muscle hypertrophy	1	236	29	15863	2.3178	1.21275	0.350686	1	RYR2
GO:0071542	dopaminergic neuron differentiation	1	236	29	15863	2.3178	1.21275	0.350686	1	LRP6
GO:0001504	neurotransmitter uptake	1	236	29	15863	2.3178	1.21275	0.350686	1	SYNGR3
GO:0006298	mismatch repair	1	236	29	15863	2.3178	1.21275	0.350686	1	TREX1
GO:0015695	organic cation transport	1	236	29	15863	2.3178	1.21275	0.350686	1	SLC44A2
GO:0050690	regulation of defense response to virus by virus	1	236	29	15863	2.3178	1.21275	0.350686	1	ELMO1
GO:0035196	production of miRNAs involved in gene silencing by miRNA	1	236	29	15863	2.3178	1.21275	0.350686	1	ADAR
GO:0050873	brown fat cell differentiation	1	236	29	15863	2.3178	1.21275	0.350686	1	BNIP3
GO:0003413	chondrocyte differentiation involved in endochondral bone morphogenesis	1	236	29	15863	2.3178	1.21275	0.350686	1	ANXA6
GO:0042491	inner ear auditory receptor cell differentiation	1	236	29	15863	2.3178	1.21275	0.350686	1	FGFR1
GO:0021591	ventricular system development	1	236	29	15863	2.3178	1.21275	0.350686	1	AQP1
GO:0036296	response to increased oxygen levels	1	236	29	15863	2.3178	1.21275	0.350686	1	BNIP3
GO:0046839	phospholipid dephosphorylation	1	236	29	15863	2.3178	1.21275	0.350686	1	MTMR3
GO:0015721	bile acid and bile salt transport	1	236	29	15863	2.3178	1.21275	0.350686	1	NCOA2
GO:0021799	cerebral cortex radially oriented cell migration	1	236	29	15863	2.3178	1.21275	0.350686	1	RTN4
GO:0031116	positive regulation of microtubule polymerization	1	236	29	15863	2.3178	1.21275	0.350686	1	MAPT
GO:0090200	positive regulation of release of cytochrome c from mitochondria	1	236	29	15863	2.3178	1.21275	0.350686	1	BNIP3
GO:0045737	positive regulation of cyclin-dependent protein serine/threonine kinase activity	1	236	29	15863	2.3178	1.21275	0.350686	1	CCND3
GO:0071480	cellular response to gamma radiation	1	236	29	15863	2.3178	1.21275	0.350686	1	TREX1
GO:0070076	histone lysine demethylation	1	236	29	15863	2.3178	1.21275	0.350686	1	PHF2
GO:0003002	regionalization	7	236	333	15863	1.41295	0.498712	0.355393	1	BPTF,HOXB7,LRP6,NR2F2,PRKDC,WNT7B,ZEB2
GO:0110110	positive regulation of animal organ morphogenesis	2	236	84	15863	1.60038	0.678418	0.355494	1	FGFR1,HOXB7
GO:0018022	peptidyl-lysine methylation	2	236	84	15863	1.60038	0.678418	0.355494	1	ARID4A,ARID4B
GO:0001657	ureteric bud development	2	236	84	15863	1.60038	0.678418	0.355494	1	FGFR1,KIF26B
GO:0002431	Fc receptor mediated stimulatory signaling pathway	2	236	84	15863	1.60038	0.678418	0.355494	1	ELMO1,VAV3
GO:1901879	regulation of protein depolymerization	2	236	84	15863	1.60038	0.678418	0.355494	1	ASPH,MAP1A
GO:0071396	cellular response to lipid	10	236	515	15863	1.30517	0.384235	0.35642	1	ADCYAP1,AQP1,HNRNPU,LRP6,NFE2L1,NR2F2,NR3C1,PID1,RORA,WNT7B
GO:0043123	positive regulation of I-kappaB kinase/NF-kappaB signaling	4	236	184	15863	1.46122	0.547173	0.357544	1	CXXC5,ECM1,SLC44A2,TERF2IP
GO:0060603	mammary gland duct morphogenesis	1	236	30	15863	2.24054	1.16384	0.360292	1	LRP6
GO:0071353	cellular response to interleukin-4	1	236	30	15863	2.24054	1.16384	0.360292	1	NFIL3
GO:0065005	protein-lipid complex assembly	1	236	30	15863	2.24054	1.16384	0.360292	1	SH3GL2
GO:1900543	negative regulation of purine nucleotide metabolic process	1	236	30	15863	2.24054	1.16384	0.360292	1	PID1
GO:1902895	positive regulation of pri-miRNA transcription by RNA polymerase II	1	236	30	15863	2.24054	1.16384	0.360292	1	NR3C1
GO:0043534	blood vessel endothelial cell migration	1	236	30	15863	2.24054	1.16384	0.360292	1	MIA3
GO:0006308	DNA catabolic process	1	236	30	15863	2.24054	1.16384	0.360292	1	TREX1
GO:0038111	interleukin-7-mediated signaling pathway	1	236	30	15863	2.24054	1.16384	0.360292	1	CISH
GO:0043631	RNA polyadenylation	1	236	30	15863	2.24054	1.16384	0.360292	1	NUDT21
GO:2001032	regulation of double-strand break repair via nonhomologous end joining	1	236	30	15863	2.24054	1.16384	0.360292	1	PRKDC
GO:0014897	striated muscle hypertrophy	1	236	30	15863	2.24054	1.16384	0.360292	1	RYR2
GO:0010833	telomere maintenance via telomere lengthening	1	236	30	15863	2.24054	1.16384	0.360292	1	TERF2IP
GO:0016577	histone demethylation	1	236	30	15863	2.24054	1.16384	0.360292	1	PHF2
GO:0048854	brain morphogenesis	1	236	30	15863	2.24054	1.16384	0.360292	1	SLC4A10
GO:0010165	response to X-ray	1	236	30	15863	2.24054	1.16384	0.360292	1	TP53BP1
GO:0014047	glutamate secretion	1	236	30	15863	2.24054	1.16384	0.360292	1	PPFIA2
GO:0051385	response to mineralocorticoid	1	236	30	15863	2.24054	1.16384	0.360292	1	HTR1B
GO:0030212	hyaluronan metabolic process	1	236	30	15863	2.24054	1.16384	0.360292	1	CHP1
GO:0060251	regulation of glial cell proliferation	1	236	30	15863	2.24054	1.16384	0.360292	1	ADCYAP1
GO:0010453	regulation of cell fate commitment	1	236	30	15863	2.24054	1.16384	0.360292	1	FGFR1
GO:0035456	response to interferon-beta	1	236	30	15863	2.24054	1.16384	0.360292	1	TREX1
GO:0031114	regulation of microtubule depolymerization	1	236	30	15863	2.24054	1.16384	0.360292	1	MAP1A
GO:0001656	metanephros development	2	236	85	15863	1.58156	0.661344	0.360831	1	KIF26B,WNT7B
GO:0006958	complement activation, classical pathway	2	236	85	15863	1.58156	0.661344	0.360831	1	CLU,SERPING1
GO:1905897	regulation of response to endoplasmic reticulum stress	2	236	85	15863	1.58156	0.661344	0.360831	1	CLU,NFE2L1
GO:0072164	mesonephric tubule development	2	236	85	15863	1.58156	0.661344	0.360831	1	FGFR1,KIF26B
GO:0038094	Fc-gamma receptor signaling pathway	2	236	85	15863	1.58156	0.661344	0.360831	1	ELMO1,VAV3
GO:0009791	post-embryonic development	2	236	85	15863	1.58156	0.661344	0.360831	1	GABRG2,SLC4A10
GO:0042058	regulation of epidermal growth factor receptor signaling pathway	2	236	85	15863	1.58156	0.661344	0.360831	1	CDH13,SH3GL2
GO:0072163	mesonephric epithelium development	2	236	85	15863	1.58156	0.661344	0.360831	1	FGFR1,KIF26B
GO:0010608	posttranscriptional regulation of gene expression	10	236	521	15863	1.29014	0.367524	0.361266	1	ADAR,CELF4,CPEB4,EIF1B,HNRNPU,NUDT21,PTBP2,RBM38,TPR,YTHDC1
GO:0070848	response to growth factor	10	236	522	15863	1.28766	0.364757	0.362115	1	BMP6,FGFR1,MAPT,MEIS2,NR3C1,NTRK1,RUNX2,SH3GL2,TPR,ZFYVE16
GO:0050657	nucleic acid transport	4	236	186	15863	1.44551	0.531576	0.362283	1	HNRNPU,RAE1,TPR,YTHDC1
GO:0050658	RNA transport	4	236	186	15863	1.44551	0.531576	0.362283	1	HNRNPU,RAE1,TPR,YTHDC1
GO:0042133	neurotransmitter metabolic process	2	236	86	15863	1.56317	0.64447	0.366151	1	DAGLA,RORA
GO:2000177	regulation of neural precursor cell proliferation	2	236	86	15863	1.56317	0.64447	0.366151	1	ADCYAP1,PTBP2
GO:0043410	positive regulation of MAPK cascade	10	236	527	15863	1.27545	0.351004	0.366532	1	ADCYAP1,CD81,FGFR1,MAP3K5,NDRG4,NPTN,NTRK1,RIT2,WNT7B,ZEB2
GO:0051236	establishment of RNA localization	4	236	188	15863	1.43013	0.516146	0.367096	1	HNRNPU,RAE1,TPR,YTHDC1
GO:0061024	membrane organization	15	236	797	15863	1.26505	0.33919	0.368096	1	AAK1,ANK3,ANXA6,BNIP3,CHP1,CLTC,CLU,DNAJC6,DNM1,ELMO1,MIA3,RTN4,SH3GL2,SNAP91,VAV3
GO:0019915	lipid storage	1	236	31	15863	2.16826	1.11654	0.369757	1	BSCL2
GO:0038083	peptidyl-tyrosine autophosphorylation	1	236	31	15863	2.16826	1.11654	0.369757	1	NTRK1
GO:0046627	negative regulation of insulin receptor signaling pathway	1	236	31	15863	2.16826	1.11654	0.369757	1	PID1
GO:1902253	regulation of intrinsic apoptotic signaling pathway by p53 class mediator	1	236	31	15863	2.16826	1.11654	0.369757	1	BDKRB2
GO:1901976	regulation of cell cycle checkpoint	1	236	31	15863	2.16826	1.11654	0.369757	1	TPR
GO:0001975	response to amphetamine	1	236	31	15863	2.16826	1.11654	0.369757	1	RGS9
GO:0016445	somatic diversification of immunoglobulins	1	236	31	15863	2.16826	1.11654	0.369757	1	PRKDC
GO:0046464	acylglycerol catabolic process	1	236	31	15863	2.16826	1.11654	0.369757	1	DAGLA
GO:0046461	neutral lipid catabolic process	1	236	31	15863	2.16826	1.11654	0.369757	1	DAGLA
GO:1903393	positive regulation of adherens junction organization	1	236	31	15863	2.16826	1.11654	0.369757	1	MAP4K4
GO:0042168	heme metabolic process	1	236	31	15863	2.16826	1.11654	0.369757	1	NFE2L1
GO:0006007	glucose catabolic process	1	236	31	15863	2.16826	1.11654	0.369757	1	ALDOC
GO:1902624	positive regulation of neutrophil migration	1	236	31	15863	2.16826	1.11654	0.369757	1	CAMK1D
[truncated: 4,322 more rows]

## Sheet: PEP1, chronic Back, scatter
gene	stat.scrna	stat.gwas	area	area_pval	area_padj
NTRK1	17.7054	4.823	85.3932	3.58701e-10	4.89124e-06
SPOCK2	-12.4186	6.1141	-75.9285	3.22563e-09	2.19923e-05
CXXC5	16.3993	4.2011	68.895	1.65715e-08	6.03871e-05
TCTA	11.3757	6.0312	68.6088	1.7714e-08	6.03871e-05
CELF4	19.1951	3.4795	66.7892	2.70723e-08	7.38316e-05
FGFR1	15.1644	4.35	65.9652	3.28085e-08	7.45629e-05
KCNN2	-14.8194	4.4041	-65.266	3.86218e-08	7.52353e-05
MAP4	14.0087	4.2737	59.8691	1.36273e-07	0.000220016
CYFIP2	12.045	4.9479	59.5974	1.45215e-07	0.000220016
SLC29A4	17.2905	3.4081	58.9277	1.69852e-07	0.000231611
CDH13	17.0557	3.4045	58.0662	2.07804e-07	0.000257601
ZEB2	17.0348	3.3766	57.5196	2.36181e-07	0.000268381
C1orf21	18.3704	3.1118	57.1651	2.56632e-07	0.000269188
NEGR1	16.183	3.4657	56.0855	3.30509e-07	0.000321916
CLSTN2	17.4334	3.1758	55.3651	3.91318e-07	0.000351057
SPHKAP	-12.2591	4.4984	-55.1464	4.11917e-07	0.000351057
GPM6A	-14.8757	3.6047	-53.6226	5.88968e-07	0.000472422
PCDH9	18.2571	2.9074	53.0806	6.68901e-07	0.00050673
DNAJC6	12.8154	4.1096	52.6662	7.37267e-07	0.000529125
NTM	16.814	3.118	52.4261	7.80043e-07	0.000531833
RABGAP1L	13.418	3.8682	51.9034	8.81992e-07	0.000572707
SBSPON	-15.4278	3.3412	-51.5474	9.58955e-07	0.00058759
CA10	-14.8245	3.4595	-51.2853	1.0199e-06	0.00058759
RTN4	15.7102	3.2607	51.2262	1.03419e-06	0.00058759
TSPAN2	14.0788	3.5725	50.2967	1.28689e-06	0.00070192
LGALS3	17.9496	2.7756	49.8209	1.43933e-06	0.000746343
PITPNM2	-11.8793	4.1845	-49.7088	1.4778e-06	0.000746343
RTN4RL1	-12.6683	3.8509	-48.7843	1.83718e-06	0.000894708
FYN	-9.83408	4.8902	-48.0906	2.16334e-06	0.0010109
CAMK1D	12.0101	3.9944	47.9732	2.22405e-06	0.0010109
BCHE	16.4859	2.7775	45.7896	3.72242e-06	0.00163738
EPHA5	18.1056	2.4809	44.9182	4.57306e-06	0.00194869
ASTN2	10.601	4.1803	44.3152	5.27336e-06	0.00217902
SLC9A9	10.8201	4.0644	43.9773	5.71193e-06	0.00227232
ZNF423	9.36059	4.6887	43.889	5.83243e-06	0.00227232
TMEM132E	-13.5065	3.2392	-43.7504	6.02678e-06	0.00228281
SNAP91	11.0401	3.9513	43.6228	6.21134e-06	0.00228913
FILIP1	-15.5727	2.7571	-42.9356	7.30805e-06	0.00262243
ZBTB20	18.0269	2.3688	42.7021	7.72326e-06	0.00267494
SLC38A2	9.37675	4.5469	42.6352	7.8467e-06	0.00267494
GCH1	13.6745	3.0193	41.2876	1.07977e-05	0.00359114
KCTD8	13.8044	2.9384	40.5628	1.28223e-05	0.00416296
SPATS2	-12.2969	3.2901	-40.458	1.3145e-05	0.00416851
TSPYL4	13.6016	2.9336	39.9015	1.5001e-05	0.00464895
GPX1	-7.92161	4.9543	-39.246	1.75275e-05	0.00531123
TTC1	-13.9935	2.7977	-39.1496	1.79337e-05	0.00531617
SCAI	10.2359	3.795	38.8453	1.92785e-05	0.005498
HSP90AB1	14.0839	2.7554	38.8067	1.94562e-05	0.005498
FDFT1	10.6599	3.6344	38.7422	1.97567e-05	0.005498
NCAM1	-6.27122	6.0867	-38.1711	2.26304e-05	0.00617176
IRF2BP2	12.8256	2.9036	37.2405	2.82399e-05	0.00755059
KCNIP4	-16.522	2.2376	-36.9697	3.01212e-05	0.00789871
ID4	-14.6184	2.5173	-36.7988	3.13723e-05	0.00807155
KIF26B	14.5162	2.5201	36.5823	3.30335e-05	0.00834156
DYNC1I1	15.8777	2.2707	36.0536	3.74703e-05	0.00928991
CPEB4	13.8825	2.583	35.8585	3.92545e-05	0.00955847
SLC17A6	14.0396	2.5397	35.6565	4.11927e-05	0.00981203
TMEM176B	16.596	2.1452	35.6017	4.17349e-05	0.00981203
JADE2	8.24064	4.304	35.4677	4.30904e-05	0.00995899
ZFAND2A	-12.6684	2.7894	-35.3373	4.44522e-05	0.0101025
NYAP2	9.89642	3.5322	34.9561	4.86871e-05	0.0107475
P2RY12	14.8425	2.3541	34.9407	4.88667e-05	0.0107475
CTSB	-15.4878	2.2239	-34.4433	5.50319e-05	0.0118254
NDUFS4	-11.6168	2.9619	-34.4077	5.55018e-05	0.0118254
LRP11	7.84373	4.3704	34.2802	5.72195e-05	0.0118344
SCRG1	15.7786	2.1723	34.2758	5.72798e-05	0.0118344
ESYT1	15.4336	2.2086	34.0867	5.99291e-05	0.0121969
PPP1R1C	-17.2937	-1.9648	33.9787	6.14962e-05	0.0123318
MAN2A1	12.7714	2.6379	33.6896	6.5899e-05	0.0129513
DOK6	-8.04999	4.1785	-33.6369	6.67345e-05	0.0129513
ZFHX4	-8.45156	3.9748	-33.5933	6.74347e-05	0.0129513
TEAD1	12.0591	2.757	33.2468	7.32639e-05	0.0136
VAMP3	13.5717	2.4489	33.2357	7.34586e-05	0.0136
CSMD3	10.4773	3.1703	33.2161	7.38046e-05	0.0136
KIZ	-10.2324	3.2397	-33.15	7.49813e-05	0.0136326
CLIP1	9.24035	3.5732	33.0176	7.73961e-05	0.0138865
FHL2	-15.6911	2.0951	-32.8745	8.00957e-05	0.0141842
TPPP	13.8004	2.3728	32.7456	8.26068e-05	0.0143286
CADM1	10.3133	3.1731	32.7251	8.30125e-05	0.0143286
CAMK2B	12.7326	2.5607	32.6045	8.5447e-05	0.0145357
MEIS2	12.0444	2.7022	32.5465	8.66429e-05	0.0145357
PLXNC1	-9.8982	3.2844	-32.5097	8.74102e-05	0.0145357
GNA13	11.124	2.901	32.2709	9.2559e-05	0.0148368
SYT4	13.5233	2.3857	32.2625	9.27449e-05	0.0148368
SH3PXD2B	10.4168	3.0858	32.1441	9.54144e-05	0.0148368
SH2D2A	7.70406	4.1622	32.0658	9.72226e-05	0.0148368
CGREF1	8.4851	3.7759	32.0389	9.78529e-05	0.0148368
P2RY14	-12.7353	2.5151	-32.0306	9.80473e-05	0.0148368
BCL11A	15.4239	2.0755	32.0122	9.84807e-05	0.0148368
BSCL2	12.4	2.579	31.9797	9.92516e-05	0.0148368
SMIM3	18.3337	-1.7435	-31.9647	9.9608e-05	0.0148368
YPEL3	9.64613	-3.3116	-31.9441	0.000100102	0.0148368
PCSK2	-10.3245	3.0854	-31.8553	0.000102258	0.0149934
ANK3	10.8379	2.926	31.7116	0.000105843	0.0152164
GNAO1	-15.3039	2.0717	-31.705	0.000106011	0.0152164
PTPN9	10.4768	3.0199	31.6388	0.00010771	0.0152993
PSMA5	-8.53302	3.6859	-31.4519	0.000112651	0.0158362
NAE1	-10.5404	2.9305	-30.8888	0.000128961	0.017944
UBL7	-11.1233	-2.7712	30.825	0.000130953	0.0180371
IP6K1	5.69554	5.3661	30.5628	0.000139468	0.0188236
GSTP1	-11.7946	2.5875	-30.5185	0.000140961	0.0188236
PSMA7	-15.3237	-1.9885	30.4712	0.000142573	0.0188236
SQLE	15.1848	2.0057	30.4562	0.00014309	0.0188236
DPYSL4	-5.75839	5.2816	-30.4135	0.000144567	0.0188236
SPOCK1	15.6231	1.946	30.4026	0.000144945	0.0188236
TMED8	12.442	2.4358	30.3061	0.000148348	0.0188548
AGPAT1	6.79802	4.4568	30.2974	0.000148659	0.0188548
ZEB1	-7.38034	4.1026	-30.2786	0.000149334	0.0188548
INA	15.7667	1.9147	30.1884	0.000152606	0.0190912
EIF4E3	-6.18591	4.8683	-30.1149	0.000155331	0.019129
IFNGR2	10.1846	2.9559	30.1046	0.000155714	0.019129
SULF2	13.6012	2.199	29.9091	0.000163214	0.0197918
PHACTR2	13.6929	2.1828	29.8888	0.000164013	0.0197918
ANO3	-15.2186	1.9553	-29.7569	0.000169303	0.0201563
C2CD2	11.1422	2.6691	29.7397	0.000170005	0.0201563
UBE2QL1	14.6077	2.0296	29.6478	0.000173809	0.0201563
HSPH1	9.34344	3.1728	29.6449	0.000173934	0.0201563
PSMG4	-9.0974	3.2563	-29.6239	0.000174814	0.0201563
RAB3C	7.36112	4.0198	29.5902	0.000176235	0.0201563
ANXA1	-17.8071	1.66	-29.5598	0.000177532	0.0201563
LSM1	-8.70741	3.3887	-29.5068	0.000179812	0.0201563
BID	16.6259	1.7725	29.4694	0.000181439	0.0201563
PRDM8	-15.4245	1.91	-29.4608	0.000181815	0.0201563
SARAF	13.8912	-2.1175	-29.4146	0.000183849	0.0202174
LMO1	-7.37437	3.9811	-29.3581	0.00018637	0.02031
UBE2B	9.26692	3.1648	29.3279	0.000187728	0.02031
GFRA1	-14.1849	2.0648	-29.2891	0.000189495	0.02031
ADD3	8.16023	3.5827	29.2356	0.000191949	0.02031
ARPC5L	-8.85242	3.3021	-29.2316	0.000192138	0.02031
STK32C	6.32328	4.5869	29.0043	0.000202956	0.0212885
TCF20	7.28078	3.9728	28.9251	0.000206868	0.0213929
GMFB	13.6573	2.1176	28.9206	0.000207089	0.0213929
TMEM233	-16.2549	1.7738	-28.8329	0.000211516	0.0216859
FEZ1	-15.1171	1.899	-28.7074	0.000218014	0.0219364
GCHFR	12.9737	2.2125	28.7043	0.00021818	0.0219364
MVK	10.1349	2.8311	28.6928	0.000218784	0.0219364
NRXN1	-4.71069	6.0769	-28.6264	0.000222317	0.0221278
SGIP1	7.06171	4.0466	28.5759	0.00022504	0.0222365
DOCK5	17.6668	1.6011	28.2863	0.00024133	0.0236743
MCTP1	13.9539	2.025	28.2567	0.000243063	0.0236743
ATP2B1	-11.8437	2.3827	-28.22	0.000245224	0.0237154
MEGF9	-6.52228	4.3216	-28.1867	0.000247205	0.0237386
NCAN	5.57212	5.0384	28.0746	0.000253987	0.0242194
MVD	9.3291	3.0053	28.0368	0.000256317	0.0242718
MMAB	9.40912	2.9537	27.7917	0.000271946	0.0255546
KCNIP2	-11.6798	2.3773	-27.7664	0.000273612	0.0255546
PTMA	9.95464	2.7798	27.6719	0.000279933	0.0259162
NUDC	-7.35993	3.7571	-27.652	0.000281284	0.0259162
TBC1D1	-14.5042	1.9018	-27.5841	0.000285939	0.0261682
FAM120A	5.77458	4.7473	27.4136	0.000297966	0.0270624
AP1G2	14.9606	-1.8308	-27.3899	0.000299679	0.0270624
PKM	14.7818	1.8403	27.203	0.00031354	0.0281278
OPRL1	7.05184	3.8388	27.0706	0.000323742	0.0288533
PYURF	-14.3686	-1.8808	27.0245	0.000327373	0.0289874
KCNT1	-13.907	1.9349	-26.9087	0.000336677	0.0296189
TLN2	-15.5057	1.7274	-26.7845	0.000346956	0.0303275
KCNK3	10.5612	2.5271	26.6892	0.000355058	0.0308381
UBA7	6.7352	3.9573	26.6532	0.000358163	0.0309108
CKAP4	10.6053	2.4992	26.5049	0.000371315	0.0318443
PRPSAP2	11.6509	2.2668	26.4103	0.000379922	0.0323789
ELMO1	14.826	1.7734	26.2924	0.000390928	0.0331099
BRAP	-8.09726	3.2364	-26.206	0.000399208	0.0336025
SH3GL3	14.4122	-1.8135	-26.1365	0.000405991	0.0339637
NFIB	10.9649	2.3803	26.0998	0.000409614	0.0339667
ARVCF	9.7477	2.6761	26.0858	0.000411008	0.0339667
TOMM20	9.96242	2.6032	25.9342	0.000426402	0.0349556
PTPRN2	6.93397	3.7378	25.9178	0.000428101	0.0349556
MTMR3	9.13842	2.8134	25.71	0.000450234	0.0364175
VAT1L	18.2435	1.4081	25.6886	0.000452577	0.0364175
GPR155	-9.5151	2.6984	-25.6755	0.000454017	0.0364175
APEH	4.65878	5.5041	25.6424	0.000457684	0.0364969
TMEM45B	-13.9773	1.8279	-25.5491	0.000468168	0.0369698
DPYD	5.78293	4.4167	25.5415	0.000469037	0.0369698
DCTN3	-14.542	1.7507	-25.4587	0.000478558	0.0374983
AVIL	-17.2643	-1.4721	25.4148	0.000483686	0.0374983
SON	-5.63939	4.5062	-25.4122	0.000483991	0.0374983
PDE4B	-5.19212	4.8869	-25.3734	0.00048858	0.0375595
SNX2	-9.85756	2.5705	-25.3389	0.00049269	0.0375595
COPS5	-10.1396	2.4987	-25.3359	0.000493045	0.0375595
TMBIM1	14.8619	1.7019	25.2934	0.000498161	0.037683
CYGB	15.8137	1.5984	25.2766	0.000500192	0.037683
RAB29	11.6837	2.1589	25.2239	0.00050664	0.037959
GRB10	15.1399	1.6547	25.052	0.000528256	0.0393623
ANO4	-10.0028	2.4931	-24.938	0.000543102	0.0402486
LSM7	-13.5516	1.8354	-24.8727	0.000551795	0.0404415
CGNL1	10.3769	2.3966	24.8692	0.000552253	0.0404415
LINGO1	-12.8726	1.9306	-24.8518	0.000554602	0.0404415
SNTB2	-11.3333	2.1886	-24.8041	0.000561065	0.0405708
PDE6D	-16.8409	1.4723	-24.7949	0.000562327	0.0405708
BRINP1	9.76295	2.5356	24.7549	0.000567819	0.0407515
DNAJC15	-9.12397	2.6954	-24.5927	0.000590673	0.0421697
ARHGAP1	-5.46805	4.4735	-24.4613	0.000609867	0.0433133
CACNB2	8.22669	2.9516	24.2819	0.000637098	0.0450128
ALOX5	-9.29864	2.6085	-24.2555	0.000641207	0.0450696
MTX3	5.0467	4.7957	24.2024	0.000649546	0.0452413
CHRNB1	-7.30528	3.3114	-24.1907	0.000651406	0.0452413
TMEM59L	13.2527	1.8243	24.1769	0.000653603	0.0452413
HEBP2	-14.3602	1.6792	-24.1136	0.000663754	0.0455562
ANXA4	-15.9178	1.5141	-24.1012	0.000665763	0.0455562
NDRG4	14.2574	1.6894	24.0864	0.000668175	0.0455562
PAQR9	-14.1419	-1.6997	24.037	0.000676255	0.0458777
PTPDC1	16.6551	1.4413	24.0051	0.000681546	0.0460077
PPP2R3A	7.23393	3.3142	23.9747	0.000686607	0.0461211
CRYZL1	-6.59572	3.6298	-23.9411	0.000692243	0.0462717
NDUFB2	-11.4902	-2.081	23.911	0.000697345	0.0463853
STAT6	7.98894	2.9901	23.8877	0.000701313	0.0464228
TSPAN13	-8.787	2.7099	-23.8119	0.0007144	0.0470606
DGKH	6.31047	3.7373	23.5841	0.000755205	0.0491171
PTK7	-8.02858	2.9361	-23.5727	0.00075731	0.0491171
UNC5D	-13.4754	1.7489	-23.5671	0.000758343	0.0491171
BMP6	16.4534	1.4318	23.558	0.000760025	0.0491171
NBAS	11.7464	2.0015	23.5104	0.000768909	0.0494568
CKAP5	-4.53978	5.1563	-23.4085	0.000788275	0.0504644
EPDR1	17.9593	-1.3012	-23.3686	0.000795977	0.0506526
RIT2	14.8672	1.5709	23.3549	0.000798644	0.0506526
TMEM18	-6.92747	3.3661	-23.3185	0.00080577	0.0507
RHOB	15.4453	-1.5094	-23.3132	0.000806828	0.0507
ALDOC	15.516	-1.495	-23.1964	0.000830166	0.0519273
AIP	-8.47731	2.7283	-23.1286	0.000844014	0.0525524
CANX	15.0364	1.5339	23.0643	0.000857381	0.053142
CENPW	5.88065	3.904	22.9581	0.000879932	0.0542027
TAB2	9.97318	2.3004	22.9423	0.000883323	0.0542027
PTGER4	14.9925	1.5293	22.928	0.000886419	0.0542027
DPCD	-11.7019	1.956	-22.8889	0.000894919	0.0544782
PACS1	5.23796	4.3606	22.8406	0.000905547	0.0548802
ARID4B	6.85572	3.323	22.7816	0.000918722	0.0554322
PSMD4	-11.1902	2.0332	-22.7518	0.000925423	0.0555743
MYH10	10.1288	2.2446	22.7351	0.000929228	0.0555743
SYNDIG1	-10.0151	2.2649	-22.6833	0.000941072	0.0560156
SNRPC	-4.93587	4.5923	-22.667	0.000944822	0.0560156
NOL4L	-4.27247	5.2601	-22.4736	0.000990588	0.0584747
BBX	3.20558	6.9889	22.4035	0.00100775	0.0592311
SGCE	-9.51836	2.3448	-22.3187	0.00102888	0.0602139
CDYL2	15.65	1.4237	22.2809	0.00103844	0.0602753
LRRC4C	9.8027	2.2728	22.2796	0.00103877	0.0602753
HEG1	6.9106	3.2177	22.2362	0.00104986	0.060584
HOXB7	12.3234	1.8034	22.2241	0.00105298	0.060584
HTR3A	-18.4638	-1.1994	22.1455	0.00107344	0.0615019
LDHB	9.43583	-2.342	-22.0987	0.00108582	0.0619508
FAM49A	9.69402	2.2747	22.051	0.00109858	0.0624179
KCNH2	5.48497	4.0166	22.0309	0.001104	0.0624654
BPTF	5.3804	4.0669	21.8815	0.00114517	0.0645268
PKNOX2	-11.3009	1.9324	-21.8378	0.00115751	0.0648458
IL17RD	5.10531	4.2705	21.8022	0.00116764	0.0648458
TERF1	-5.00243	4.3582	-21.8016	0.00116783	0.0648458
GRIN3A	11.9357	1.826	21.7945	0.00116985	0.0648458
KCNC2	10.5855	2.0549	21.7522	0.00118206	0.0650779
ANKS1A	-15.8413	1.3728	-21.747	0.00118358	0.0650779
PRRT1	5.63515	3.8544	21.7201	0.00119139	0.0650803
NOTO	-11.2049	1.9379	-21.714	0.00119317	0.0650803
COX7A1	15.6646	-1.3849	-21.6939	0.00119907	0.0651414
RYR2	10.5856	2.0452	21.6498	0.00121213	0.0655899
DYRK2	-11.1709	1.9365	-21.6324	0.0012173	0.0656091
PCOLCE2	-12.9002	1.659	-21.4014	0.0012883	0.0691623
SDK1	-3.03294	7.0494	-21.3804	0.00129496	0.0692472
FSTL5	14.8748	1.4358	21.3573	0.00130233	0.0693693
PXDN	11.4267	-1.8675	-21.3394	0.00130807	0.0694042
PIN1	-11.4172	1.8558	-21.1881	0.00135759	0.0716616
SMYD3	-9.51882	2.2248	-21.1775	0.00136113	0.0716616
VCL	12.2776	1.7206	21.1249	0.00137882	0.0723138
KIF3B	4.20988	5.0054	21.0721	0.00139681	0.0729765
SPEG	11.7341	1.7888	20.9899	0.00142534	0.0739836
DNM1	6.1564	3.4087	20.9853	0.00142694	0.0739836
GPR158	-8.62625	2.4248	-20.9169	0.00145113	0.0745889
PJA2	9.55162	2.1891	20.9095	0.0014538	0.0745889
PPP1R21	-6.76186	3.0912	-20.9023	0.00145636	0.0745889
TNS1	-16.4082	1.273	-20.8877	0.0014616	0.0745889
CYTH1	-6.32478	3.3006	-20.8756	0.00146596	0.0745889
NT5DC1	7.06458	2.9459	20.8116	0.00148922	0.0754905
RBFOX3	-10.7629	1.9304	-20.7767	0.00150203	0.075858
LRRC7	14.6463	1.4096	20.6454	0.00155136	0.0780604
RBP4	-14.4443	-1.4278	20.6236	0.00155969	0.0781908
TXNDC5	11.4509	1.7951	20.5554	0.00158608	0.0792226
RGS19	7.95405	2.5812	20.531	0.00159565	0.07941
LANCL1	-4.38067	4.6768	-20.4875	0.00161283	0.0799728
NRN1	-16.3178	1.2542	-20.4657	0.0016215	0.0801113
LRRC3B	11.1711	1.8293	20.4354	0.00163367	0.0804214
ARPC5	-14.3607	1.42	-20.3921	0.00165115	0.0805978
TRPC3	-10.9414	1.8633	-20.3871	0.00165321	0.0805978
B3GALT1	-6.63824	3.0705	-20.3827	0.00165499	0.0805978
CEP120	9.0972	2.236	20.3413	0.00167194	0.0811335
TBC1D2	-8.43896	2.4087	-20.3269	0.00167788	0.0811335
MRPL48	-11.8408	1.7095	-20.2419	0.00171342	0.0825591
CCND3	11.1379	1.8161	20.2275	0.00171948	0.0825593
DGKZ	-3.53077	5.7126	-20.1699	0.00174408	0.0834028
CNTNAP1	10.4747	-1.923	-20.1429	0.00175571	0.0834028
CHRNA3	-5.58196	3.6082	-20.1408	0.00175661	0.0834028
KCND3	-12.2057	1.6486	-20.1224	0.00176463	0.0834028
GLDN	11.8592	1.6953	20.1048	0.00177228	0.0834028
TMEM176A	16.76	1.1991	20.0969	0.00177575	0.0834028
LATS1	4.43164	4.528	20.0664	0.00178912	0.0834028
NPFFR2	12.5105	1.6024	20.0469	0.00179777	0.0834028
CREB5	7.6837	2.6089	20.046	0.00179817	0.0834028
PDE1C	-12.705	1.5778	-20.0459	0.00179821	0.0834028
ZFR	8.47998	2.3622	20.0314	0.00180465	0.0834176
FBXO30	9.85835	2.0253	19.9661	0.00183394	0.0844852
BCAS2	-5.23796	3.8038	-19.9242	0.00185302	0.0850766
GTDC1	7.61502	2.6109	19.882	0.00187237	0.0856765
DDR1	6.10412	3.2385	19.7682	0.00192571	0.0877228
PSMA4	-5.14016	3.8441	-19.7593	0.00192995	0.0877228
IFNGR1	-9.85555	2.0014	-19.7249	0.0019464	0.0881765
IP6K2	7.39384	2.6607	19.6728	0.00197161	0.0890226
THRA	16.0184	1.2257	19.6337	0.00199072	0.0893232
REEP1	-6.32953	3.1014	-19.6304	0.00199235	0.0893232
CBL	-7.44925	2.6337	-19.6191	0.00199791	0.0893232
EBF3	-9.04481	2.1652	-19.5838	0.00201539	0.0896112
PNMA2	15.6594	1.25	19.5742	0.00202018	0.0896112
GGPS1	-5.79128	3.3786	-19.5664	0.00202407	0.0896112
TXNRD1	8.5534	2.2846	19.5411	0.00203677	0.0898817
ITSN1	5.46136	3.5666	19.4785	0.00206852	0.0903884
CHRM4	7.7297	2.519	19.4711	0.0020723	0.0903884
RSAD1	6.88516	2.8257	19.4554	0.00208036	0.0903884
HS6ST3	-8.86141	2.1954	-19.4543	0.00208091	0.0903884
ISCU	10.6134	1.8329	19.4534	0.0020814	0.0903884
ZMYND8	14.6449	-1.3274	-19.4397	0.00208846	0.090407
MRPL20	-9.24509	2.0872	-19.2963	0.00216377	0.0933707
PWWP2A	5.6734	3.3974	19.2748	0.00217532	0.0935732
MRPL51	-7.99771	2.4026	-19.2153	0.00220756	0.0937744
DNER	16.4768	1.1661	19.2136	0.00220847	0.0937744
PRKAR2A	7.35954	2.6107	19.2135	0.00220853	0.0937744
OAS1	14.1713	1.3554	19.2078	0.00221167	0.0937744
CNIH1	10.3562	1.8531	19.1912	0.00222078	0.0937744
TMX4	16.024	1.1976	19.1903	0.00222126	0.0937744
CKM	-12.6632	1.5137	-19.1683	0.00223338	0.0939949
ZDHHC22	-10.5529	1.8138	-19.1409	0.00224859	0.0943439
NDUFA9	-11.3288	-1.6879	19.1219	0.00225917	0.0944972
PLCB1	10.8537	1.7588	19.0894	0.00227738	0.0945246
CDH2	13.3405	1.4297	19.0729	0.00228671	0.0945246
CCDC122	-6.69854	2.8473	-19.0728	0.00228679	0.0945246
PTK2	3.75402	5.0736	19.0464	0.00230177	0.0945246
FAM13C	-4.24407	4.4861	-19.0393	0.00230578	0.0945246
KCNAB1	5.85567	3.2507	19.035	0.00230824	0.0945246
MSMO1	11.9708	-1.5901	-19.0348	0.00230835	0.0945246
PTBP2	7.80517	2.4365	19.0173	0.00231839	0.0946515
MRPS14	-7.63729	2.4835	-18.9672	0.00234732	0.0954985
STYK1	8.69408	2.1797	18.9505	0.00235706	0.0954985
DUSP16	6.71696	2.8205	18.9452	0.00236015	0.0954985
ABHD17C	6.4526	2.9333	18.9274	0.00237055	0.0956274
SGCB	8.48358	2.2297	18.9158	0.00237736	0.0956274
RETSAT	13.8138	-1.3639	-18.8406	0.00242208	0.0969074
OTUB1	-15.0035	1.2556	-18.8384	0.0024234	0.0969074
TMEM74	7.35754	2.5564	18.8088	0.0024412	0.0971422
SCN3B	13.9773	1.3448	18.7967	0.00244856	0.0971422
CPE	12.368	1.5195	18.7932	0.00245064	0.0971422
KCNMB2	16.1577	-1.1614	-18.7656	0.0024675	0.0975269
KCTD10	7.64793	2.4434	18.6869	0.00251604	0.099158
SREBF2	10.2602	1.8174	18.6469	0.00254115	0.099859
FBXW2	5.58697	3.3319	18.6152	0.00256116	0.100356
SERPINI1	-9.47476	1.9624	-18.5933	0.00257513	0.100538
PFKFB3	15.8249	-1.1744	-18.5848	0.00258054	0.100538
PHLDA2	-6.52204	2.8465	-18.565	0.00259326	0.100745
COPE	-10.5543	1.7563	-18.5365	0.00261166	0.100768
PDLIM5	-11.175	-1.6584	18.5326	0.00261418	0.100768
TMEM50B	-5.65448	3.277	-18.5297	0.00261601	0.100768
TMEM14A	-16.6341	-1.1124	18.5037	0.00263294	0.101135
AHI1	9.28756	-1.9894	-18.4767	0.00265067	0.101529
FRZB	-13.4518	1.3685	-18.4087	0.00269571	0.102665
EIF4G1	7.33242	2.5084	18.3926	0.0027065	0.102665
TIMM10B	-10.0593	-1.8282	18.3905	0.00270796	0.102665
ADCY3	13.5566	1.3563	18.3868	0.00271042	0.102665
POLR2F	-14.4519	-1.2711	18.3698	0.0027219	0.102814
ELK3	13.521	1.3535	18.3007	0.00276895	0.103714
UTRN	-8.63737	2.118	-18.2939	0.00277359	0.103714
VASN	7.42942	2.4613	18.286	0.00277904	0.103714
NFU1	-8.04051	2.2741	-18.2849	0.00277981	0.103714
POLR3G	-14.5726	1.2535	-18.2668	0.00279234	0.103714
KIAA0408	-6.03399	3.0273	-18.2667	0.00279243	0.103714
PSMD12	-11.4258	-1.5979	18.2572	0.00279897	0.103714
RAI1	4.96467	3.6708	18.2243	0.00282196	0.104283
SCN8A	-7.87919	2.3038	-18.1521	0.00287302	0.105765
DPYS	-8.08306	2.2449	-18.1457	0.0028776	0.105765
ZNF821	3.47998	5.2029	18.106	0.00290609	0.106525
GOLM1	16.5864	-1.0833	-17.968	0.00300742	0.109478
BAG4	5.35586	3.3529	17.9577	0.00301519	0.109478
ANP32E	6.22516	2.8841	17.954	0.00301795	0.109478
FMN1	12.2587	-1.4645	-17.9529	0.00301876	0.109478
FAM43B	13.1364	1.3643	17.922	0.00304202	0.110029
SYT6	-15.0622	-1.189	17.909	0.00305187	0.110093
CRLF3	-7.47426	2.386	-17.8336	0.00310964	0.111882
TPPP3	-16.5679	1.0751	-17.8121	0.00312626	0.112183
LAMB2	8.60204	2.0666	17.777	0.00315372	0.112872
COMMD7	-3.95201	4.4927	-17.7552	0.00317087	0.113188
GATM	-6.57977	2.6916	-17.7101	0.00320662	0.113693
MED12L	7.94955	2.2276	17.7084	0.00320796	0.113693
TOMM5	10.7628	1.6436	17.6897	0.00322296	0.113693
CNTN1	-15.1034	1.1711	-17.6876	0.00322461	0.113693
SLC24A3	-3.67894	4.8071	-17.685	0.0032267	0.113693
FAM172A	3.41857	5.1628	17.6494	0.00325541	0.114259
CLOCK	5.70313	3.0935	17.6426	0.0032609	0.114259
C5orf63	-9.14486	1.9283	-17.634	0.00326789	0.114259
CHST1	9.57825	1.8374	17.5991	0.00329645	0.114723
YPEL2	11.1339	1.5805	17.5972	0.00329799	0.114723
SND1	6.62007	2.6531	17.5637	0.0033256	0.115389
SNED1	12.3553	1.4203	17.5482	0.00333849	0.115532
SPAG16	-8.14222	2.154	-17.5383	0.00334667	0.115532
TRPM3	10.6564	1.6431	17.5095	0.00337079	0.116005
AAK1	10.0486	1.7417	17.5017	0.00337737	0.116005
RAB5B	-4.131	4.2315	-17.4803	0.00339538	0.11633
SNX3	-4.49688	3.8821	-17.4573	0.00341485	0.116704
WIPI2	10.0389	-1.7347	-17.4145	0.00345148	0.117101
UCHL1	15.0726	-1.1552	-17.4118	0.00345377	0.117101
AGO2	3.8479	4.5167	17.3798	0.00348145	0.117101
MCL1	13.2878	1.3075	17.3737	0.00348672	0.117101
SLC1A5	14.5714	1.1916	17.3633	0.00349583	0.117101
PROK2	-6.53835	2.6554	-17.3619	0.00349698	0.117101
TP53INP2	10.5032	1.6522	17.3534	0.00350446	0.117101
SLC45A3	9.42017	1.8418	17.3501	0.00350734	0.117101
ECM1	3.95039	4.3913	17.3474	0.0035097	0.117101
DCLK1	6.24075	2.7774	17.3331	0.00352223	0.117101
SOCS4	6.23981	2.7731	17.3036	0.00354816	0.117101
PCDH17	8.8078	1.9645	17.3029	0.00354879	0.117101
ACAT2	12.5082	1.3833	17.3026	0.00354912	0.117101
UBE2L3	-12.4727	1.387	-17.2997	0.00355168	0.117101
TSHZ1	7.21611	2.3968	17.2956	0.00355528	0.117101
ASB1	7.99315	2.1615	17.2772	0.00357161	0.117259
PON2	-8.89851	1.9406	-17.2685	0.00357941	0.117259
SERINC1	12.3259	1.4004	17.2612	0.00358587	0.117259
OLFM1	-17.4841	0.9846	-17.2148	0.00362756	0.118338
FXYD6	-16.4064	-1.0452	17.148	0.00368856	0.119757
NDUFA13	-6.91573	2.4786	-17.1413	0.00369468	0.119757
PTPRN	10.3054	-1.6624	-17.1317	0.00370358	0.119757
BNIP3	6.46347	2.6501	17.1289	0.00370619	0.119757
SNX10	-9.00719	1.8964	-17.0812	0.00375047	0.12082
STXBP4	4.83046	3.5346	17.0738	0.00375748	0.12082
TMCC2	-10.8001	1.5798	-17.0619	0.00376857	0.12082
SHISA6	-10.4854	1.6266	-17.0556	0.00377451	0.12082
ATP6V1G2	11.0774	1.5307	16.9562	0.0038693	0.123044
PNKD	-10.247	1.6547	-16.9556	0.00386987	0.123044
PHF2	4.26816	3.9723	16.9544	0.00387107	0.123044
CD160	12.3694	1.3687	16.93	0.00389475	0.123059
MOB4	-5.12272	3.3038	-16.9244	0.00390014	0.123059
IGSF21	-7.71254	2.1936	-16.9182	0.00390618	0.123059
RHOBTB1	8.61736	1.9631	16.9167	0.00390765	0.123059
BACH2	-9.87251	1.7101	-16.883	0.00394072	0.123154
EBF2	8.51058	1.9816	16.8646	0.00395888	0.123154
FNIP2	3.0932	5.451	16.861	0.00396237	0.123154
ETFA	-5.54076	3.0423	-16.8567	0.00396671	0.123154
MAPRE2	-8.46233	1.9916	-16.8536	0.00396975	0.123154
IDH1	9.90299	-1.7013	-16.848	0.00397533	0.123154
BRI3BP	5.73941	2.9349	16.8446	0.00397867	0.123154
PLEKHB1	9.76252	1.725	16.8403	0.0039829	0.123154
HRH2	-6.50072	2.5865	-16.8141	0.00400908	0.123323
MORF4L1	-8.62161	1.9499	-16.8113	0.00401192	0.123323
CHST3	3.399	4.9449	16.8077	0.00401551	0.123323
SYT16	16.1996	1.0368	16.7958	0.00402747	0.123413
PLCB3	-14.3572	-1.1629	16.696	0.0041291	0.126243
CPNE5	-13.9631	1.195	-16.6859	0.0041396	0.126281
MRPS27	9.27971	1.7953	16.6599	0.0041666	0.126785
DDAH1	9.11694	1.8265	16.6521	0.00417471	0.126785
ARHGAP22	-14.5055	1.1447	-16.6044	0.00422473	0.128019
LRFN5	-4.16369	3.9831	-16.5844	0.00424597	0.128377
TENM2	-4.84636	3.4151	-16.5508	0.00428177	0.129173
PREX1	-7.65052	2.1567	-16.4999	0.00433667	0.130075
PID1	10.7685	-1.5319	-16.4962	0.00434066	0.130075
MAPK10	9.99541	-1.649	-16.4824	0.00435563	0.130075
PSMA6	-10.637	-1.549	16.4767	0.00436191	0.130075
SHOC2	-11.2804	-1.4599	16.4682	0.00437113	0.130075
DPYSL2	10.0662	1.6351	16.4592	0.00438102	0.130075
INSRR	4.23222	3.8882	16.4557	0.00438485	0.130075
MTHFD2	12.7433	-1.2911	-16.4529	0.00438798	0.130075
NCOA2	14.5801	-1.1262	-16.4202	0.00442403	0.130621
HECTD1	8.72907	-1.8788	-16.4002	0.00444621	0.130621
TRIP12	6.75505	2.4278	16.3999	0.0044465	0.130621
TNKS	6.55385	2.5023	16.3997	0.00444673	0.130621
CELSR3	6.51132	2.5176	16.3929	0.0044543	0.130621
GRM8	5.06438	3.2205	16.3098	0.00454789	0.132932
TNR	6.70934	2.4303	16.3057	0.00455258	0.132932
SCAPER	9.51722	1.712	16.2935	0.00456656	0.133055
HTR1B	9.16469	1.7767	16.2829	0.00457866	0.133123
EPSTI1	-4.40636	3.6921	-16.2687	0.00459497	0.133313
LRRC59	-11.5382	1.4067	-16.2308	0.00463875	0.134109
SAMHD1	9.54685	1.6985	16.2153	0.00465682	0.134109
ATXN1L	4.03229	4.021	16.2138	0.00465856	0.134109
RFC3	5.39291	3.0051	16.2062	0.00466743	0.134109
CYB561	13.2483	1.223	16.2027	0.00467158	0.134109
ADCY2	6.65464	2.432	16.1841	0.0046934	0.134227
SERPINB6	7.77029	-2.0826	-16.1824	0.00469538	0.134227
ACVR2A	10.7478	1.5045	16.1701	0.00470989	0.13436
COMT	6.02283	2.6725	16.096	0.00479812	0.136514
QSOX1	11.292	-1.4249	-16.09	0.00480542	0.136514
AK4	10.6406	-1.5101	-16.0683	0.00483154	0.136971
EPHA3	14.4549	1.1105	16.0522	0.00485117	0.137242
BASP1	18.521	-0.86572	-16.034	0.0048733	0.137582
VEGFB	15.2775	-1.0487	-16.0215	0.0048886	0.137693
MTUS1	-10.174	-1.5734	16.0078	0.0049054	0.137693
SLC9A3R2	-8.13897	1.9666	-16.0061	0.00490751	0.137693
C12orf45	-11.0431	-1.4476	15.986	0.00493226	0.138103
MACROD2	13.1144	1.2171	15.9616	0.00496259	0.138668
TOM1L2	-4.53436	3.5122	-15.9256	0.00500763	0.139372
GATAD2A	5.99725	2.6554	15.9251	0.00500822	0.139372
PCNP	6.90988	2.3008	15.8983	0.00504205	0.139848
GRM7	-4.49348	3.5374	-15.8952	0.00504586	0.139848
YWHAQ	12.8276	-1.2378	-15.878	0.00506774	0.14017
PCMT1	3.32085	4.7715	15.8454	0.00510934	0.141034
KHDRBS3	7.20723	2.1966	15.8314	0.00512735	0.141162
ACSS2	6.75402	2.3411	15.8118	0.00515259	0.141162
BTBD7	6.40496	2.4678	15.8062	0.00515995	0.141162
TOM1L1	5.93409	2.6626	15.8001	0.00516777	0.141162
ZC3H15	-10.4136	1.5168	-15.7954	0.00517391	0.141162
FHOD1	8.7034	1.8128	15.7775	0.00519716	0.141162
ADPGK	-5.63822	2.7963	-15.7662	0.00521201	0.141162
MYO9A	6.45025	2.4442	15.7657	0.00521261	0.141162
TMEM248	5.93769	2.6535	15.7557	0.00522576	0.141162
AP3B1	7.58361	2.077	15.7512	0.00523168	0.141162
ALDH2	3.80317	4.1398	15.7444	0.00524062	0.141162
PEG10	8.69601	1.8103	15.7424	0.00524321	0.141162
WDPCP	7.70093	2.0434	15.7361	0.00525152	0.141162
SPIRE2	-6.83132	2.3027	-15.7305	0.00525889	0.141162
NUTF2	-7.16609	2.1925	-15.7117	0.00528382	0.141298
NAPB	12.3709	1.2679	15.685	0.00531928	0.141298
UQCC2	-4.76336	3.2903	-15.6729	0.00533552	0.141298
TOP2B	8.43043	1.8588	15.6705	0.00533873	0.141298
CRYZ	5.32529	2.94	15.6563	0.00535774	0.141298
MAP1A	7.42358	2.1088	15.6549	0.00535974	0.141298
KIAA1549	13.0292	-1.2011	-15.6493	0.00536716	0.141298
ABLIM2	9.66552	1.6187	15.6456	0.00537224	0.141298
LAMTOR2	-6.30328	2.4809	-15.6378	0.00538274	0.141298
SMYD5	4.21943	3.7059	15.6368	0.00538415	0.141298
UGP2	-3.9631	3.9451	-15.6348	0.00538679	0.141298
ADCY7	18.0996	0.86376	15.6337	0.00538829	0.141298
PBX3	-7.22548	2.1614	-15.6172	0.00541075	0.141418
ASB6	-6.75566	2.3114	-15.615	0.00541363	0.141418
SYN3	10.8867	-1.4317	-15.5865	0.00545262	0.142072
MBNL1	8.96833	1.7366	15.5744	0.00546918	0.142072
SERINC3	-7.40731	2.1025	-15.5739	0.00546992	0.142072
ZNF483	15.1725	1.0247	15.5473	0.00550662	0.142753
RHOA	-2.73609	5.6789	-15.538	0.00551951	0.142816
HS3ST5	-13.1958	1.1768	-15.5289	0.00553214	0.142872
CSPP1	6.44533	2.4061	15.5081	0.00556106	0.143082
WNT7B	9.38568	1.6523	15.508	0.00556128	0.143082
PDE11A	-5.5594	2.7852	-15.484	0.00559483	0.143534
ZNF536	10.5842	1.4626	15.4804	0.00559988	0.143534
HNRNPU	8.02683	1.9273	15.4701	0.00561445	0.143637
NDUFB8	-7.56949	-2.042	15.4569	0.00563314	0.143845
CPNE4	-10.4264	1.4803	-15.4342	0.00566534	0.144397
ENO2	8.81702	1.7492	15.4227	0.00568176	0.144546
CEP170	4.11543	3.7409	15.3954	0.00572091	0.145271
RNF145	7.96637	1.9296	15.3719	0.00575486	0.145861
SATB1	-5.52365	2.7742	-15.3237	0.00582506	0.147158
TMEM201	5.67838	2.6983	15.322	0.00582762	0.147158
CKB	-17.3229	0.87996	-15.2435	0.00594387	0.149816
IFIT3	12.5755	-1.2106	-15.2239	0.00597318	0.150277
SUN1	3.70872	4.0942	15.1842	0.00603322	0.151508
PRKCE	-7.92311	1.9149	-15.172	0.00605187	0.151599
MRGPRE	11.3383	-1.3377	-15.1673	0.00605906	0.151599
ATG13	2.65975	5.678	15.1021	0.00615938	0.153827
KIT	4.2398	3.5542	15.0691	0.00621076	0.154596
FOXP2	3.05254	4.935	15.0643	0.00621825	0.154596
GRPEL1	-6.61067	2.2777	-15.0571	0.00622952	0.154596
DDX20	3.9134	3.8466	15.0533	0.00623553	0.154596
SNX9	-9.05066	1.6599	-15.0232	0.00628302	0.155289
HDDC2	-8.73728	1.7192	-15.0211	0.00628627	0.155289
NEK7	-6.99767	2.1444	-15.0058	0.00631061	0.155608
USP3	-6.98792	2.145	-14.9891	0.00633724	0.155983
SHOX2	9.45166	1.5841	14.9724	0.00636401	0.15636
INSC	-12.5155	1.195	-14.956	0.00639036	0.156499
KLC1	4.46752	3.3474	14.9546	0.00639261	0.156499
ANKRD6	-8.95076	-1.6687	14.9361	0.00642244	0.156709
RUFY3	10.3615	-1.4414	-14.935	0.0064242	0.156709
EFNA5	3.60555	4.1267	14.879	0.00651559	0.158655
OLFM3	-9.98592	-1.4868	14.8471	0.00656835	0.159278
SUPT3H	6.0828	2.4387	14.8341	0.00658983	0.159278
CTXN2	12.4204	1.1942	14.8325	0.00659254	0.159278
PLCXD3	18.3306	0.80897	14.8289	0.00659852	0.159278
ZCCHC2	2.72208	5.4474	14.8282	0.00659961	0.159278
EHBP1	-4.7137	3.144	-14.8199	0.00661356	0.159333
GRK4	-3.08779	4.7924	-14.7979	0.00665033	0.159702
LONRF1	5.34525	2.7682	14.7967	0.0066523	0.159702
KLF7	-5.03111	2.9322	-14.7522	0.00672745	0.161222
NOP58	4.73471	3.1114	14.7316	0.00676262	0.161781
BCL11B	9.96233	1.4766	14.7104	0.00679891	0.162364
DNMBP	8.25203	1.7804	14.6919	0.00683068	0.162838
TMEM117	-9.37695	1.565	-14.6749	0.00686004	0.163252
CNIH2	4.89026	2.998	14.661	0.00688421	0.163542
APLP1	12.2732	1.192	14.6296	0.00693897	0.164517
CLUH	5.80789	2.5179	14.6237	0.0069494	0.164517
PPIC	-9.71692	1.504	-14.6143	0.00696598	0.164624
CCDC167	-4.25433	3.4315	-14.5987	0.00699335	0.164985
LRRC49	-10.7131	1.3597	-14.5666	0.00705027	0.16604
WIPF3	13.0797	1.1112	14.5342	0.00710833	0.167119
UBE2Z	7.24781	2.0043	14.5268	0.00712163	0.167144
NCOA6	4.0526	3.5809	14.512	0.00714839	0.167484
PPFIA2	8.15694	1.7774	14.4981	0.00717339	0.167781
CD2AP	-5.53139	2.6181	-14.4817	0.00720321	0.167996
SFPQ	5.17016	2.8006	14.4795	0.00720721	0.167996
NUCKS1	7.29271	1.9818	14.4527	0.00725632	0.168852
USP12	-8.0253	1.7987	-14.4351	0.00728864	0.169315
SNRNP27	-7.23053	1.9902	-14.3902	0.00737189	0.17086
TP53BP1	10.1109	1.4228	14.3858	0.0073802	0.17086
BACH1	4.6964	3.0615	14.378	0.00739462	0.170903
PSMB1	-16.8448	0.85266	-14.3629	0.00742295	0.171268
CBR3	14.8185	-0.96809	-14.3456	0.00745548	0.171728
BAIAP2	-5.5628	2.5737	-14.317	0.00750974	0.172686
PAIP1	-5.13158	2.7886	-14.3099	0.00752317	0.172704
MATR3	7.31561	1.9536	14.2918	0.00755778	0.173122
CTNNA2	-8.83281	1.6175	-14.2871	0.0075668	0.173122
ECE2	9.03425	1.5789	14.2642	0.00761077	0.173837
NETO1	12.7164	-1.1201	-14.2436	0.00765055	0.174137
PDIA5	-8.9518	1.5909	-14.2414	0.00765475	0.174137
RPS19	-7.40037	-1.9239	14.2376	0.00766223	0.174137
PROS1	7.12018	1.9986	14.2304	0.00767614	0.174163
NLGN2	4.23725	3.3528	14.2067	0.00772244	0.174922
C3orf14	-7.23009	1.9638	-14.1984	0.00773851	0.174996
AAMDC	5.90697	2.4018	14.1873	0.00776028	0.175197
AMBRA1	2.49222	5.6877	14.175	0.00778454	0.175455
CISH	6.54427	2.1645	14.1651	0.00780418	0.175607
ANKRD10	8.55532	1.6549	14.1582	0.00781781	0.175624
ABT1	-5.55328	2.547	-14.1442	0.00784555	0.175716
FABP3	10.6355	1.3298	14.1431	0.00784767	0.175716
MOV10	7.97124	1.7733	14.1354	0.00786306	0.175772
CHP2	-15.1684	-0.92925	14.0952	0.00794353	0.17728
ANK1	-15.6299	0.901	-14.0825	0.00796915	0.177534
ATP1A1	7.37965	1.9075	14.0767	0.00798095	0.177534
VEGFA	5.41354	2.595	14.0481	0.00803889	0.178098
MATN3	-4.81527	2.9169	-14.0457	0.00804392	0.178098
NFIL3	7.863	1.7862	14.0449	0.0080455	0.178098
RPL3	7.30515	-1.9195	-14.0222	0.00809187	0.178819
AMPD2	7.70255	1.8188	14.0094	0.00811824	0.178819
C5orf30	12.3281	1.1363	14.0084	0.0081203	0.178819
HIF1A	8.60108	1.6281	14.0034	0.00813053	0.178819
TAGLN3	-15.1784	0.9217	-13.9899	0.00815845	0.179144
HMOX1	5.48202	2.5392	13.9199	0.00830451	0.182058
BDNF	5.8438	2.3805	13.9112	0.008323	0.182171
MRPL34	-10.8645	1.2786	-13.8914	0.00836492	0.182767
PKP2	-6.69732	2.0731	-13.8842	0.00838012	0.182767
MAP1B	14.9738	0.92691	13.8794	0.00839045	0.182767
PITHD1	12.269	1.1302	13.8664	0.00841815	0.183078
AHSA1	-3.68805	3.7565	-13.8541	0.00844432	0.183174
SCGN	16.8282	0.82237	13.839	0.00847683	0.183174
GTF2E2	-6.17938	2.2394	-13.8381	0.00847877	0.183174
CCDC142	-9.80332	-1.4105	13.8276	0.00850143	0.183174
LHFPL2	-5.10786	2.7061	-13.8224	0.00851267	0.183174
CYP1B1	13.7816	1.0025	13.816	0.00852641	0.183174
AGTR1	9.38523	-1.4718	-13.8132	0.00853258	0.183174
EMC2	-11.2697	-1.2253	13.8087	0.00854221	0.183174
STAG1	2.85098	4.8433	13.8082	0.00854345	0.183174
ABLIM1	5.98594	2.3049	13.797	0.0085677	0.183405
PPP1CB	13.7922	-0.99799	-13.7645	0.00863863	0.184514
ANKRD12	6.53214	2.106	13.7567	0.00865582	0.184514
NAB1	13.06	1.0532	13.7548	0.00866009	0.184514
VPS13A	9.29124	-1.4787	-13.739	0.00869491	0.184967
RNF181	-9.10949	1.5073	-13.7307	0.0087131	0.185056
DHDDS	-5.57917	2.4599	-13.7242	0.00872757	0.185056
HCFC1R1	-7.38635	-1.8573	13.7187	0.00873983	0.185056
TTC9	-13.4262	-1.0205	13.7015	0.00877808	0.185177
IFI44L	8.42156	-1.6266	-13.6985	0.00878471	0.185177
TMEM30A	10.7882	1.2697	13.6978	0.00878626	0.185177
SYN2	-8.34029	-1.6411	13.6872	0.00880987	0.185295
PTPRF	-7.87338	1.7379	-13.6831	0.00881906	0.185295
GAB1	-7.09343	1.9273	-13.6712	0.00884592	0.185574
MBNL2	6.19008	2.2067	13.6597	0.00887185	0.185662
VWA5B2	-6.22452	2.1941	-13.6572	0.00887736	0.185662
PLCL1	4.64454	2.9371	13.6415	0.00891289	0.186093
LPAR3	-11.0181	1.2376	-13.636	0.00892525	0.186093
ASAP1	10.0238	1.3556	13.5882	0.00903434	0.18808
CCNA1	11.0382	-1.2287	-13.5626	0.00909337	0.18902
PWP1	-5.87266	2.3084	-13.5564	0.00910768	0.189029
MYCBP2	12.7212	1.0644	13.5404	0.00914481	0.189512
CELF2	7.41368	1.8246	13.527	0.00917611	0.189872
PSMB7	-9.08394	1.4872	-13.5096	0.00921673	0.190423
RPL35	-6.55578	2.0563	-13.4806	0.00928494	0.191095
MRPL52	-8.86319	1.5207	-13.4783	0.0092906	0.191095
N4BP2	9.45093	1.4261	13.478	0.00929129	0.191095
DCLK2	4.10796	3.2791	13.4704	0.00930918	0.191175
ACTR2	4.85255	2.7742	13.4619	0.00932925	0.191299
PLXNA4	-11.7253	1.1462	-13.4395	0.00938264	0.192105
SHC3	5.93725	-2.2624	-13.4324	0.00939957	0.192163
SCG2	18.9541	-0.70791	-13.4178	0.00943464	0.192537
PSMB6	-13.6319	0.98336	-13.405	0.00946535	0.192537
PDCD4	-9.33173	-1.4356	13.3966	0.00948557	0.192537
FBXO17	8.93557	1.4992	13.3962	0.00948661	0.192537
LIMS1	-12.0941	1.1076	-13.3954	0.00948846	0.192537
PROCR	7.16807	1.8671	13.3835	0.00951736	0.192836
MAN2C1	5.0495	2.6489	13.3756	0.00953644	0.192936
PTBP3	5.68538	2.3509	13.3658	0.00956044	0.193135
SRP19	-7.14951	1.8671	-13.3488	0.0096017	0.193682
USP4	-3.30036	4.0419	-13.3397	0.00962403	0.193845
LRRN2	6.63585	2.0087	13.3294	0.00964929	0.194067
SLC41A1	4.12212	3.2231	13.286	0.00975661	0.195529
DCAF5	5.29142	2.5106	13.2846	0.00975997	0.195529
KCNT2	14.6269	0.90782	13.2786	0.00977496	0.195529
HUNK	-7.03335	-1.8877	13.2769	0.00977934	0.195529
DDX39B	-3.8618	3.4296	-13.2444	0.0098605	0.196864
CRTC2	2.9275	4.5173	13.2244	0.00991093	0.197047
SP4	2.47091	5.3517	13.2236	0.00991305	0.197047
POU4F3	12.2953	1.0755	13.2236	0.00991305	0.197047
POLR2J	-11.6639	-1.133	13.2152	0.00993431	0.197182
TMEM241	5.77679	2.2852	13.2011	0.0099699	0.197601
RWDD4	5.58072	-2.3557	-13.1465	0.0101097	0.199951
AP2M1	6.77283	1.9406	13.1434	0.0101178	0.199951
KIF5B	-10.6924	1.228	-13.1303	0.0101516	0.200328
PARD6G	3.70907	3.537	13.119	0.0101809	0.200432
DYNLRB1	-8.64102	1.5176	-13.1136	0.0101948	0.200432
ASXL1	2.572	5.0977	13.1113	0.0102009	0.200432
NCKIPSD	5.94884	2.1988	13.0803	0.0102818	0.201336
RBMS3	-10.3063	1.2689	-13.0777	0.0102886	0.201336
SLC44A5	5.47601	2.388	13.0767	0.0102912	0.201336
TLE3	4.98743	2.6142	13.0381	0.010393	0.202782
DHX30	-2.60785	4.9993	-13.0374	0.0103949	0.202782
KLHDC8A	-12.9101	-1.0085	13.0199	0.0104416	0.203402
SNUPN	-2.83338	4.5876	-12.9984	0.0104989	0.204227
JMJD1C	4.98287	2.6061	12.9859	0.0105326	0.204254
SF3B1	4.22848	3.0681	12.9734	0.0105662	0.204254
TCF4	-3.42792	3.7826	-12.9664	0.0105849	0.204254
SPSB4	6.02537	2.1507	12.9588	0.0106057	0.204254
SOX5	-2.97878	4.349	-12.9547	0.0106166	0.204254
RPN2	6.40345	2.0225	12.951	0.0106268	0.204254
ARHGEF3	6.43246	2.0127	12.9466	0.0106387	0.204254
TBCE	4.62971	2.7964	12.9465	0.0106389	0.204254
KRT222	15.1235	-0.8557	-12.9412	0.0106535	0.204254
SPATS2L	-7.36554	1.7567	-12.9391	0.0106592	0.204254
ERRFI1	-11.9358	1.0838	-12.9361	0.0106673	0.204254
CHKA	13.5568	0.95387	12.9314	0.0106801	0.204254
GPD1L	5.59106	2.3086	12.9075	0.0107454	0.205213
BAALC	14.6292	0.88194	12.9021	0.0107603	0.205213
CDC37L1	-6.61885	1.9473	-12.8889	0.0107966	0.205338
MAGI1	-7.08525	1.8191	-12.8888	0.0107969	0.205338
PTAFR	-9.51644	1.3528	-12.8738	0.0108382	0.205836
TGFBI	3.65116	3.5243	12.8678	0.010855	0.205868
ATP2B4	17.7722	-0.72369	-12.8616	0.0108722	0.205908
TMTC2	-5.71862	2.2455	-12.8412	0.0109291	0.206697
EXT2	4.05151	3.1653	12.8243	0.0109764	0.207046
SOGA3	-4.23978	3.0239	-12.8207	0.0109864	0.207046
SCN11A	-16.5359	0.77518	-12.8183	0.0109931	0.207046
GMPR	9.56315	-1.3388	-12.8031	0.0110358	0.207564
ENY2	-9.53157	-1.3416	12.7875	0.0110799	0.207808
MRPL27	-10.6976	1.1951	-12.7846	0.0110881	0.207808
SMARCC1	-2.3264	5.4945	-12.7824	0.0110945	0.207808
IPO9	-3.53434	3.6085	-12.7537	0.0111763	0.208976
PLEKHA1	3.90163	3.2678	12.7497	0.0111875	0.208976
SPCS2	-7.26055	1.7548	-12.7408	0.011213	0.20898
ELF1	-7.86307	-1.6201	12.739	0.0112183	0.20898
DKK3	-13.639	0.93269	-12.7209	0.0112702	0.209659
VAMP5	6.63308	1.916	12.709	0.0113047	0.20981
NAP1L5	11.9006	1.0678	12.7075	0.0113091	0.20981
ZNF503	-8.45014	1.5018	-12.6904	0.0113585	0.21044
CDK17	15.2918	0.82948	12.6842	0.0113765	0.210489
HRAS	-6.59344	-1.922	12.6726	0.0114104	0.210829
SLC31A1	-9.14815	1.3841	-12.662	0.0114415	0.211054
AMOTL1	18.2049	0.6953	12.6578	0.0114535	0.211054
HARS2	4.11039	3.0769	12.6473	0.0114845	0.21134
PKN1	6.84239	1.8464	12.6338	0.0115242	0.211785
TTPAL	-4.16906	3.0273	-12.621	0.011562	0.212057
PRKRA	-9.59687	-1.3146	12.616	0.0115767	0.212057
KCNB1	4.86613	2.592	12.613	0.0115857	0.212057
SLC25A13	3.2261	3.9076	12.6063	0.0116056	0.212096
NSMCE2	-4.9557	2.542	-12.5974	0.0116321	0.212096
GGA2	8.64794	1.4566	12.5966	0.0116345	0.212096
HCFC2	6.012	2.0935	12.5861	0.0116657	0.212381
PROKR2	14.6536	-0.85825	-12.5764	0.0116947	0.212419
MAN1A2	-10.8768	1.156	-12.5736	0.011703	0.212419
ARHGEF4	6.25021	2.0111	12.5698	0.0117145	0.212419
NIPAL3	-6.68203	1.8795	-12.5589	0.0117473	0.212581
RNF8	-10.7499	1.1674	-12.5495	0.0117756	0.212581
CLTC	12.2697	1.022	12.5397	0.0118053	0.212581
CMC1	-7.35779	1.7042	-12.5391	0.0118068	0.212581
MAFG	10.676	1.1742	12.5358	0.011817	0.212581
POLR2L	-5.45184	2.298	-12.5283	0.0118396	0.212581
PAQR5	-7.30593	1.7145	-12.526	0.0118466	0.212581
SKP1	4.97083	2.5196	12.5245	0.0118512	0.212581
SMIM19	-7.77411	1.6101	-12.5171	0.0118737	0.212581
NR3C2	5.53378	2.2607	12.5102	0.0118946	0.212581
PCNA	-11.305	-1.1066	12.5101	0.0118949	0.212581
XKR6	5.19989	2.4014	12.487	0.0119655	0.213562
FAM189B	-10.3717	1.2022	-12.4689	0.0120211	0.214275
HYOU1	4.51441	2.7471	12.4015	0.0122305	0.217577
FOXO1	10.6366	-1.1657	-12.399	0.0122383	0.217577
ELAVL2	8.3578	1.4826	12.3913	0.0122627	0.217727
APC	9.67057	1.2789	12.3677	0.0123371	0.218762
PDE2A	11.3156	1.0922	12.3589	0.0123649	0.218862
RNF41	5.12965	2.4087	12.3558	0.0123748	0.218862
DAG1	2.26852	5.435	12.3294	0.0124588	0.220063
EIF3F	-15.2924	-0.80544	12.3171	0.0124982	0.220473
SEC22C	6.81545	1.8036	12.2923	0.0125778	0.221345
NRBF2	-6.63408	1.8528	-12.2916	0.0125801	0.221345
DAD1	-8.60627	1.4275	-12.2854	0.0126001	0.221411
SCOC	-9.35696	1.3109	-12.266	0.012663	0.222229
COX19	-5.73027	2.1382	-12.2525	0.0127071	0.222718
ADGRA1	6.78109	1.8046	12.2371	0.0127572	0.223182
WNK1	9.9856	1.2252	12.2344	0.0127663	0.223182
TM9SF4	2.61513	4.6757	12.2276	0.0127886	0.223285
NRXN2	7.99607	1.5278	12.2164	0.0128253	0.223639
CDC42EP3	10.5798	-1.1532	-12.2006	0.0128773	0.224112
GOLGB1	8.13867	-1.4988	-12.1982	0.0128853	0.224112
FSD1L	8.36095	1.4573	12.1844	0.0129311	0.224373
GALNT18	-10.386	1.1731	-12.1838	0.0129332	0.224373
TIMP4	7.46056	-1.6289	-12.1525	0.0130375	0.225492
FGF2	10.5784	1.1485	12.1493	0.0130482	0.225492
SETBP1	2.84209	4.2737	12.1463	0.0130584	0.225492
GABRB3	-11.2015	1.0842	-12.1446	0.0130638	0.225492
BDKRB2	15.3404	0.79017	12.1215	0.0131415	0.226143
PSAP	5.30825	2.2833	12.1203	0.0131457	0.226143
POLD2	6.52558	1.8571	12.1187	0.0131513	0.226143
DDIT4	5.33253	2.2689	12.099	0.013218	0.227003
TPM3	3.84557	3.1442	12.0912	0.0132442	0.227168
SLC2A13	16.1157	-0.74994	-12.0858	0.0132626	0.227197
CACNA2D3	-11.1621	1.0808	-12.064	0.0133371	0.228187
TMSB10	-14.6428	-0.82346	12.0578	0.0133587	0.228269
SAP30	4.73001	2.5467	12.0459	0.0133994	0.228679
ATP6V1G1	-14.4909	0.83076	-12.0384	0.0134252	0.228833
ERP44	-7.15677	1.6802	-12.0248	0.0134723	0.229349
CSMD1	-6.2447	1.9238	-12.0136	0.0135114	0.229727
CHRNA9	11.3564	-1.0572	-12.006	0.0135376	0.229886
USP36	3.71046	3.2334	11.9974	0.0135675	0.230108
CHP1	15.954	0.75075	11.9774	0.0136374	0.231005
MRPS25	8.42441	1.4197	11.9601	0.0136982	0.231657
CASZ1	-12.6719	-0.94357	11.9568	0.0137098	0.231657
CDH18	4.32882	2.7598	11.9467	0.0137457	0.231976
ZFAND5	8.77826	1.3589	11.9288	0.0138092	0.232551
DYNC2H1	7.27535	-1.6392	-11.9258	0.0138199	0.232551
VAPA	-7.29994	-1.6329	11.9201	0.0138401	0.232551
NINJ2	3.9377	-3.0258	-11.9147	0.0138593	0.232551
TMEM200C	3.18634	3.7388	11.9131	0.0138651	0.232551
ARHGEF10L	-6.68105	1.782	-11.9056	0.0138916	0.23271
NTMT1	-4.03114	2.9506	-11.8943	0.0139323	0.233105
C9orf152	4.99993	2.376	11.8798	0.0139842	0.233503
FLOT1	5.64108	2.1055	11.8773	0.0139933	0.233503
GABRG2	5.72238	2.0749	11.8734	0.0140074	0.233503
RET	-14.7407	0.80412	-11.8533	0.0140801	0.23423
BACE2	5.87424	2.0172	11.8495	0.0140937	0.23423
HNRNPA3	4.34277	2.7278	11.8462	0.0141057	0.23423
POLR2B	8.60886	-1.3756	-11.8423	0.0141198	0.23423
GTF3A	-14.8585	-0.79596	11.8268	0.0141764	0.234618
TSPYL5	7.66559	-1.5428	-11.8265	0.0141776	0.234618
RBMS1	-4.71896	2.502	-11.8068	0.0142494	0.235522
DGKA	17.6562	0.66835	11.8006	0.0142725	0.235618
UBE2E1	7.509	-1.5705	-11.7929	0.0143007	0.235798
COMMD1	-7.75024	1.5198	-11.7788	0.0143527	0.236368
RTN2	-4.10984	2.8641	-11.771	0.0143816	0.236559
SERPING1	6.4066	1.8352	11.7574	0.0144321	0.237104
YPEL1	7.3604	1.5955	11.7435	0.0144837	0.237666
SH2B3	3.42899	3.4226	11.7361	0.0145116	0.237837
DAZAP2	-6.50927	1.7995	-11.7134	0.0145965	0.238741
GALNS	2.81493	4.1574	11.7028	0.0146366	0.238741
ARSG	9.86075	-1.1868	-11.7027	0.0146368	0.238741
RMDN1	-5.34857	2.1869	-11.6968	0.0146592	0.238741
IFT57	3.47037	3.3697	11.6941	0.0146694	0.238741
FNBP1L	15.4728	-0.75514	-11.6841	0.0147071	0.238741
CDH11	-5.7426	2.0344	-11.6827	0.0147124	0.238741
EXTL3	-5.6697	2.0601	-11.6802	0.0147222	0.238741
CRBN	-8.81945	1.3243	-11.6796	0.0147243	0.238741
UFC1	-9.87217	-1.1815	11.664	0.0147838	0.2389
SAMD15	3.56233	3.2742	11.6638	0.0147845	0.2389
HECTD4	4.66771	2.4987	11.6632	0.0147867	0.2389
ZFYVE16	13.2146	0.88108	11.6431	0.0148633	0.239854
GNAT1	2.86877	4.0549	11.6326	0.0149039	0.240082
GFRA2	-9.65311	-1.2047	11.6291	0.0149173	0.240082
RAB27A	10.9326	1.0634	11.6257	0.0149303	0.240082
ABHD5	-5.74867	2.0211	-11.6186	0.0149576	0.240238
CMTR1	4.03928	2.8743	11.6101	0.0149906	0.240485
MYO5A	-5.0099	2.3149	-11.5974	0.0150397	0.240959
CPEB1	6.48665	1.7872	11.5929	0.015057	0.240959
GABBR2	-16.023	0.72326	-11.5888	0.0150732	0.240959
CREBRF	5.37988	2.15	11.5667	0.0151592	0.241779
SUMO1	-4.88886	2.3659	-11.5666	0.0151599	0.241779
DGKD	6.5637	-1.761	-11.5587	0.0151908	0.241987
NOXRED1	3.09521	3.7328	11.5538	0.0152099	0.24201
HEATR5B	5.54089	2.0819	11.5356	0.0152816	0.242867
PLXDC2	8.0062	1.44	11.5289	0.0153078	0.24299
CCDC71	4.57162	2.5209	11.5246	0.015325	0.24299
PSD	3.98512	2.8883	11.5102	0.0153819	0.243463
UQCRQ	-10.7572	-1.0698	11.5081	0.0153905	0.243463
ZMYND11	8.33509	1.379	11.4941	0.0154461	0.24406
CRYBB3	-5.71953	2.0075	-11.482	0.0154946	0.244282
FZD4	-4.1739	2.7505	-11.4803	0.0155011	0.244282
RNF34	-6.82232	1.6816	-11.4724	0.0155328	0.244282
OSBPL1A	-14.3231	-0.80094	11.472	0.0155346	0.244282
APBA1	-10.2199	1.1218	-11.4647	0.0155639	0.244282
C6orf89	4.67882	2.4496	11.4612	0.0155777	0.244282
INPP5F	10.1418	-1.1299	-11.4593	0.0155856	0.244282
STOX1	3.5113	3.2618	11.4532	0.0156103	0.244387
TNRC18	2.56458	4.4641	11.4485	0.0156289	0.244399
RCBTB1	9.03367	1.2644	11.4222	0.0157357	0.245787
MDFIC	5.34558	2.1334	11.4043	0.0158087	0.246644
KIF1A	5.94319	1.9169	11.3925	0.0158568	0.247112
RUNX2	8.96539	1.2688	11.3753	0.0159275	0.247816
MRPL14	-6.50834	1.7474	-11.3727	0.0159383	0.247816
SORCS3	2.95185	3.8458	11.3522	0.0160226	0.248678
CAMKK1	13.1761	0.8612	11.3473	0.0160431	0.248678
MEF2C	-6.66664	1.7019	-11.346	0.0160487	0.248678
STRBP	6.88038	1.6484	11.3416	0.0160667	0.248678
GAS7	4.1814	2.7099	11.3312	0.0161101	0.249056
HOXB3	3.87483	2.9223	11.3234	0.0161425	0.249056
CDADC1	11.2016	-1.0108	-11.3226	0.0161459	0.249056
IMPDH2	4.28628	2.6399	11.3154	0.0161761	0.249119
CAPN5	18.064	0.62606	11.3092	0.0162021	0.249119
FUS	4.26849	2.6493	11.3085	0.0162048	0.249119
C8orf34	2.17144	5.2029	11.2978	0.0162498	0.249408
VAV3	10.0585	1.1226	11.2917	0.0162753	0.249408
PARD3B	3.23663	3.4885	11.291	0.0162785	0.249408
PCDHGB1	10.1434	1.1119	11.2785	0.0163312	0.249935
NFIA	-4.56931	2.4643	-11.2602	0.0164088	0.250841
IMP3	2.71405	4.1462	11.253	0.0164393	0.250989
CDC26	-5.0261	2.2374	-11.2454	0.0164716	0.250989
GATB	-4.09054	2.749	-11.2449	0.0164737	0.250989
MLLT10	2.01976	5.5598	11.2295	0.0165396	0.251433
AKR1A1	7.37711	1.5222	11.2294	0.0165397	0.251433
YPEL5	-8.14525	-1.3768	11.2144	0.0166043	0.251993
CACNA1C	2.56426	4.3725	11.2122	0.0166135	0.251993
SUOX	2.42637	4.617	11.2025	0.0166552	0.252345
BOLA3	-11.0353	-1.014	11.1898	0.0167104	0.252496
SGSM1	11.4867	0.97413	11.1896	0.0167113	0.252496
TLE4	-11.8539	-0.94377	11.1874	0.0167207	0.252496
NBN	7.04907	1.5814	11.1474	0.0168947	0.254832
FASN	9.83084	1.1335	11.1433	0.0169128	0.254832
MUL1	5.0644	2.1969	11.126	0.0169887	0.255692
SYNPR	-16.1013	-0.69072	11.1215	0.0170084	0.255707
DAGLA	14.2422	-0.78053	-11.1164	0.0170307	0.25576
PHYHIPL	2.50654	4.4307	11.1057	0.0170779	0.256188
ACOX1	3.95349	2.8017	11.0765	0.0172079	0.257853
MAP3K9	-8.23197	-1.3443	11.0662	0.0172536	0.258255
RAVER2	11.7525	0.94076	11.0563	0.0172983	0.258567
PREPL	14.7036	0.75173	11.0531	0.0173124	0.258567
GORASP1	-6.42703	1.7185	-11.0449	0.0173495	0.258838
SGSM2	8.30743	1.3285	11.0364	0.0173875	0.259121
SAP30L	7.77721	-1.4184	-11.0312	0.017411	0.259189
WDR33	-4.98862	2.209	-11.0199	0.0174623	0.259281
TRPM7	4.65098	2.3691	11.0186	0.0174678	0.259281
MIPOL1	1.7975	6.1271	11.0134	0.0174914	0.259281
TRPA1	16.6066	-0.66297	-11.0097	0.0175085	0.259281
ASXL3	-2.34001	4.7046	-11.0088	0.0175123	0.259281
BCKDK	5.23827	2.1002	11.0014	0.017546	0.259498
MYO1A	-8.95936	1.2257	-10.9815	0.0176369	0.26056
ARPC2	-5.08701	2.1568	-10.9717	0.0176819	0.260943
AGPAT4	4.88938	2.243	10.9669	0.0177038	0.260983
SERPINE2	8.81309	-1.2396	-10.9247	0.0178986	0.263569
SERTM1	11.7606	-0.92792	-10.9129	0.0179535	0.263812
LGI1	-14.4062	0.75751	-10.9128	0.0179538	0.263812
CACNG3	13.8629	-0.78574	-10.8926	0.0180483	0.264653
NDUFB9	-7.49177	1.4539	-10.8923	0.0180498	0.264653
GSG1L	-4.35307	2.5007	-10.8857	0.0180806	0.264715
OAZ2	5.94219	1.8303	10.876	0.0181264	0.264715
TMBIM6	-9.86317	1.1024	-10.8732	0.0181397	0.264715
MTSS1	-4.6374	2.3436	-10.8682	0.018163	0.264715
CRTAC1	3.1278	3.4743	10.8669	0.0181692	0.264715
ADNP2	2.91815	3.7238	10.8666	0.0181705	0.264715
RNF5	-2.97449	3.6465	-10.8465	0.0182657	0.265779
SQSTM1	-11.189	0.96857	-10.8373	0.0183091	0.265779
HEATR5A	-10.2101	-1.0611	10.834	0.0183252	0.265779
LRP8	8.03944	1.3469	10.8283	0.0183521	0.265779
CDO1	7.82945	-1.3829	-10.8274	0.0183567	0.265779
GNAI2	7.5652	1.4311	10.8266	0.0183605	0.265779
SLC24A2	-8.95023	1.2085	-10.8163	0.0184092	0.265889
GLS	10.124	1.0681	10.8134	0.0184232	0.265889
MAP2	13.0884	0.82583	10.8088	0.0184452	0.265889
SKIDA1	-3.80747	2.8388	-10.8087	0.0184461	0.265889
ANKRA2	4.69681	2.2984	10.7951	0.0185109	0.266542
NRN1L	-4.39805	2.4471	-10.7625	0.0186687	0.268259
ECE1	10.2389	1.0509	10.7601	0.0186804	0.268259
MAP2K1	8.28067	1.2992	10.7582	0.0186892	0.268259
SSBP3	-16.7307	0.64275	-10.7536	0.0187117	0.268299
TIMP2	10.2654	1.0456	10.7335	0.0188098	0.269178
CHSY3	2.84643	3.7644	10.7151	0.0189001	0.269178
TFDP2	-6.96342	1.5375	-10.7063	0.0189435	0.269178
PTPN13	3.71319	2.882	10.7014	0.0189673	0.269178
TTC3	12.047	-0.88829	-10.7012	0.0189684	0.269178
FGFR3	4.42112	2.4197	10.6978	0.0189853	0.269178
MRPL39	-3.56037	3.0046	-10.6975	0.0189867	0.269178
DDB1	7.86043	-1.3608	-10.6965	0.0189918	0.269178
IFIT2	8.86088	-1.2071	-10.696	0.0189942	0.269178
SMAD7	4.69902	2.2748	10.6893	0.019027	0.269178
CDIP1	4.34183	2.4617	10.6883	0.0190322	0.269178
GRIA4	12.9063	0.82805	10.6871	0.0190382	0.269178
STRADA	4.59752	2.3242	10.6855	0.0190458	0.269178
PTP4A1	11.5548	0.92471	10.6848	0.0190494	0.269178
CALCB	15.5181	-0.68814	-10.6787	0.01908	0.269272
OTUD4	8.89322	1.2004	10.6754	0.019096	0.269272
SEMA3E	6.38922	1.6702	10.6713	0.0191166	0.269272
BLVRB	-7.675	1.3896	-10.6652	0.019147	0.269272
ZFYVE21	3.07504	3.4678	10.6636	0.0191547	0.269272
GYG1	9.62748	1.1072	10.6595	0.019175	0.269279
CDC16	4.00987	2.6565	10.6522	0.0192116	0.269515
CPNE2	9.76256	1.0894	10.6353	0.0192961	0.270379
LRRTM2	-3.64372	2.9179	-10.632	0.0193128	0.270379
CRELD1	9.29888	1.1426	10.6249	0.0193486	0.270603
LRRC4	-6.63259	1.6007	-10.6168	0.0193895	0.270645
POLR2A	4.53074	2.3432	10.6164	0.0193913	0.270645
FOS	7.58896	1.3978	10.6078	0.0194347	0.270972
CBX6	8.42037	1.2583	10.5953	0.019498	0.271089
WDR1	-6.3667	1.6639	-10.5936	0.0195071	0.271089
UBE4A	6.30433	1.6803	10.5932	0.0195091	0.271089
FNDC5	-15.806	-0.67003	10.5905	0.0195226	0.271089
TUBB4A	7.87592	1.3438	10.5837	0.0195574	0.271297
ACTG1	-5.24261	2.0159	-10.5686	0.0196343	0.272087
EML6	9.52854	1.1082	10.5595	0.0196807	0.272219
MDGA2	5.24693	2.0124	10.5589	0.0196838	0.272219
NFIC	7.33585	1.4382	10.5504	0.0197274	0.272317
TMX1	-9.8183	1.0745	-10.5498	0.0197308	0.272317
TIAM2	3.5141	2.9955	10.5265	0.0198507	0.273193
MAD2L2	14.4722	-0.72716	-10.5236	0.0198655	0.273193
ICA1L	5.73735	1.8336	10.52	0.0198842	0.273193
C5orf34	5.50338	1.9101	10.512	0.0199257	0.273193
C2orf69	5.62334	1.8681	10.505	0.0199623	0.273193
HACE1	4.77411	2.2004	10.505	0.0199623	0.273193
ZFAND6	-5.47264	1.9191	-10.5025	0.0199749	0.273193
KRTCAP2	-4.67947	2.244	-10.5007	0.0199843	0.273193
KANSL1L	3.64263	2.8823	10.4991	0.0199926	0.273193
PDP1	6.35749	1.6514	10.4988	0.0199946	0.273193
EIF6	-10.231	-1.0254	10.4909	0.0200357	0.27348
C15orf39	5.62067	1.865	10.4825	0.0200792	0.2738
PHACTR3	4.72083	2.2195	10.4779	0.0201037	0.27386
PRCP	-13.4432	-0.77805	10.4595	0.0202001	0.27454
ZWINT	-5.72596	-1.8263	10.4573	0.0202116	0.27454
CD55	-9.12785	1.1456	-10.4569	0.020214	0.27454
AKAP1	-11.6476	0.89717	-10.4499	0.0202508	0.274766
NRIP1	4.88804	2.1368	10.4448	0.0202778	0.27486
RAD23B	4.21666	2.4739	10.4316	0.0203477	0.275532
PPM1B	-11.92	0.87479	-10.4275	0.0203695	0.275554
GOLGA4	6.51545	1.5991	10.4189	0.0204153	0.2759
PIP4K2A	-5.59806	1.8598	-10.4113	0.0204557	0.275965
PRKDC	11.9842	0.86867	10.4104	0.0204606	0.275965
PXK	5.94219	1.7512	10.406	0.020484	0.276008
CADM2	-4.02709	2.5802	-10.3907	0.0205657	0.276601
NOP10	-8.61033	1.2064	-10.3875	0.0205829	0.276601
NDC80	4.35719	-2.381	-10.3745	0.020653	0.276601
BRWD1	4.72174	2.197	10.3737	0.0206573	0.276601
PCBD1	12.5449	-0.82664	-10.3701	0.0206764	0.276601
DYNC1H1	8.04222	-1.2891	-10.3672	0.020692	0.276601
KIF21A	7.00383	-1.4797	-10.3636	0.0207118	0.276601
MDN1	5.90625	-1.754	-10.3596	0.0207334	0.276601
P4HA2	5.44272	1.9021	10.3526	0.0207711	0.276601
ACYP1	-5.50317	-1.8806	10.3493	0.0207893	0.276601
PMP22	-4.59529	2.2518	-10.3477	0.0207979	0.276601
TRIM44	6.36302	1.6259	10.3456	0.0208089	0.276601
PSMC2	-12.0919	-0.8554	10.3434	0.0208208	0.276601
RNF208	5.47425	1.8892	10.3419	0.0208289	0.276601
WDR35	4.86971	2.1236	10.3413	0.0208323	0.276601
SLITRK1	-6.98431	1.4784	-10.3256	0.020918	0.277317
TNFRSF1A	11.3659	-0.90833	-10.324	0.0209269	0.277317
HYPK	-8.84774	1.1662	-10.3182	0.0209582	0.277462
CIR1	-2.64826	3.8946	-10.3139	0.0209819	0.277506
MAP6D1	8.34267	-1.2355	-10.3074	0.0210177	0.277711
SLC22A23	6.77096	1.5189	10.2844	0.0211441	0.278968
HERC1	7.35168	1.3983	10.2799	0.0211692	0.278968
LOXL1	13.5982	0.75582	10.2778	0.0211808	0.278968
FAT3	-3.57986	2.8689	-10.2703	0.0212223	0.278968
ZBTB21	5.17672	1.9834	10.2675	0.0212376	0.278968
TNRC6B	-2.42801	4.2283	-10.2664	0.0212439	0.278968
SH3BGRL2	-14.2102	0.72231	-10.2642	0.0212561	0.278968
ARPIN	4.97657	-2.0543	-10.2234	0.0214838	0.281497
NKTR	6.21489	1.6448	10.2223	0.0214901	0.281497
EFNB2	1.9599	5.2131	10.2172	0.0215186	0.2816
SNX24	-7.75	1.3174	-10.2098	0.0215598	0.28187
CTBP2	4.73147	2.157	10.2058	0.0215827	0.281898
DSCAM	5.55092	-1.8367	-10.1954	0.0216415	0.282396
GPHA2	-6.79487	1.4998	-10.1909	0.0216666	0.282453
ITGB1	8.45119	1.205	10.1837	0.0217077	0.282719
SCAMP5	8.39633	1.2118	10.1747	0.0217589	0.283115
ABHD11	-4.69765	-2.164	10.1657	0.0218099	0.283507
IFIT1B	10.6068	-0.95667	-10.1472	0.0219158	0.284613
LACTB2	6.63866	-1.5264	-10.1332	0.0219958	0.284923
FRMPD1	14.4078	-0.70321	-10.1317	0.0220047	0.284923
ASTN1	-9.87092	-1.0256	10.1236	0.0220512	0.284923
CYB561D1	-2.93762	3.4451	-10.1204	0.0220699	0.284923
PIK3C2B	-3.05963	3.3066	-10.117	0.0220896	0.284923
USF2	5.55151	1.822	10.1148	0.0221019	0.284923
STK4	-5.08203	1.9887	-10.1066	0.0221494	0.284923
TMEM45A	6.43166	1.5708	10.1029	0.0221713	0.284923
DOC2B	6.95115	1.4534	10.1028	0.0221716	0.284923
IGSF3	-12.9442	0.7803	-10.1004	0.0221856	0.284923
PSMB4	-9.93716	-1.0164	10.1001	0.0221871	0.284923
MKI67	-5.26543	-1.918	10.0991	0.0221931	0.284923
RAP1A	-3.18646	3.1684	-10.096	0.0222113	0.284923
AMT	2.05767	4.8991	10.0807	0.0223	0.285792
GRIK4	-8.20028	1.2286	-10.0749	0.0223342	0.285962
KCNG3	-10.848	0.92802	-10.0672	0.0223792	0.286269
SP3	4.82222	2.0849	10.0539	0.0224573	0.286734
MAP3K7	4.95114	2.0295	10.0483	0.0224898	0.286734
RALB	8.57789	-1.1713	-10.0473	0.022496	0.286734
CNTFR	12.9807	0.77397	10.0467	0.0224997	0.286734
OLFM2	-13.1382	0.76404	-10.0381	0.0225503	0.287111
CHL1	-6.61601	-1.5155	10.0266	0.0226183	0.287456
EIF4ENIF1	5.19792	1.9287	10.0252	0.0226262	0.287456
THOC7	-5.31291	1.8865	-10.0228	0.0226406	0.287456
C1orf216	5.73073	1.7479	10.0167	0.0226765	0.287644
HOXB6	-4.55774	2.1956	-10.007	0.0227346	0.288004
PURG	-3.61381	2.7676	-10.0016	0.0227668	0.288004
EDEM2	2.79234	3.5817	10.0013	0.0227683	0.288004
CEP250	3.00383	3.328	9.99674	0.0227956	0.288082
SPCS3	-9.6321	-1.0374	9.99234	0.0228219	0.288147
ARL10	5.34442	1.8681	9.98392	0.0228723	0.288516
TRA2A	3.34141	2.983	9.96743	0.0229712	0.288928
TAC1	15.8799	0.6274	9.96306	0.0229975	0.288928
CACNA1H	-9.57662	1.0403	-9.96256	0.0230005	0.288928
HNRNPR	7.14735	1.3937	9.96126	0.0230084	0.288928
HOXB5	4.43316	2.2469	9.96086	0.0230108	0.288928
CACNA1E	14.6975	-0.67725	-9.95388	0.0230529	0.289124
TGFBRAP1	4.73417	2.102	9.95123	0.0230689	0.289124
HACD3	15.2431	-0.65187	-9.93652	0.023158	0.289931
GABRB2	1.74703	5.686	9.93359	0.0231758	0.289931
IVNS1ABP	-13.638	0.72787	-9.92671	0.0232176	0.290007
STX2	-5.20155	1.9082	-9.92559	0.0232244	0.290007
LINGO2	10.1791	0.97363	9.91071	0.0233151	0.290746
HGSNAT	6.23145	1.5901	9.90863	0.0233278	0.290746
UBOX5	-2.31436	4.2798	-9.905	0.02335	0.290746
PITPNM1	-10.6446	0.93021	-9.9017	0.0233702	0.290746
USP37	7.25853	-1.3637	-9.89845	0.0233901	0.290746
POMP	-9.88704	-1.0006	9.89297	0.0234237	0.290898
PSMB10	9.13892	1.0803	9.87278	0.0235481	0.291989
CDS1	14.9986	0.65813	9.87102	0.0235589	0.291989
COX17	-5.22132	-1.89	9.86829	0.0235758	0.291989
PSME2	-6.27905	1.5704	-9.86063	0.0236232	0.292272
RORA	9.56776	1.0303	9.85767	0.0236416	0.292272
PTRHD1	-8.69222	1.1336	-9.8535	0.0236674	0.292326
LMBRD1	11.655	-0.84459	-9.84367	0.0237285	0.292572
MAP3K2	4.96514	1.9825	9.84339	0.0237302	0.292572
NRSN1	10.7301	0.91645	9.83363	0.0237911	0.293058
PLEKHA2	7.97998	1.23	9.81538	0.0239052	0.293955
SLC17A5	8.2275	-1.1928	-9.81377	0.0239153	0.293955
CACNA1A	5.80059	1.6912	9.80996	0.0239393	0.293955
EOGT	3.96308	2.4749	9.80822	0.0239502	0.293955
B3GALT6	5.37506	1.8226	9.79658	0.0240234	0.29459
WDR55	-3.8486	2.5432	-9.78776	0.0240791	0.294954
AUTS2	-7.40428	1.3214	-9.78402	0.0241027	0.294954
NDUFA8	-8.47625	1.154	-9.78159	0.0241181	0.294954
PLD5	-7.2481	1.3487	-9.77551	0.0241566	0.295141
PHF19	3.79538	2.5748	9.77235	0.0241767	0.295141
FBXO41	-2.10904	4.6206	-9.74505	0.0243505	0.296998
KHNYN	4.56762	2.1315	9.73589	0.0244092	0.297447
EDF1	-7.1097	1.3689	-9.73247	0.024431	0.297448
CWC15	-8.42641	1.1542	-9.72576	0.0244741	0.297681
FRRS1L	-8.69981	1.1173	-9.7203	0.0245093	0.297681
OXR1	6.89117	1.4104	9.7193	0.0245157	0.297681
WAC	4.64083	2.0934	9.71511	0.0245427	0.297744
SLC25A30	6.51121	-1.4903	-9.70365	0.0246166	0.298136
LEMD3	4.26914	2.2729	9.70333	0.0246187	0.298136
DIAPH3	2.12926	4.5542	9.69708	0.0246592	0.298361
HSD17B4	-7.01524	1.3816	-9.69226	0.0246904	0.298474
ENG	5.19298	1.8629	9.67401	0.0248091	0.299563
CCNG1	-7.86328	1.2297	-9.66948	0.0248386	0.299563
KCTD7	6.71875	1.439	9.66829	0.0248464	0.299563
SARNP	-4.94247	1.9547	-9.66105	0.0248937	0.299868
REEP3	4.21333	2.2899	9.64809	0.0249786	0.300625
PIK3R3	5.20052	1.8517	9.6298	0.025099	0.301701
AMPD3	4.80034	2.0028	9.61412	0.0252026	0.301701
WIF1	11.1823	0.85975	9.614	0.0252034	0.301701
AACS	3.97827	2.4156	9.6099	0.0252306	0.301701
ARMC1	5.43921	1.7657	9.60401	0.0252697	0.301701
JDP2	7.00146	1.3705	9.59551	0.0253263	0.301701
DAAM1	-10.2613	0.93496	-9.59388	0.0253371	0.301701
GDF11	8.65547	1.1082	9.59199	0.0253497	0.301701
TCERG1L	7.3802	1.2996	9.59131	0.0253543	0.301701
UBB	-10.9226	0.8779	-9.58893	0.0253701	0.301701
MRPL42	-8.94861	-1.0715	9.58844	0.0253734	0.301701
NISCH	6.85012	1.3982	9.57784	0.0254442	0.301701
FGF9	-8.49198	-1.1277	9.57641	0.0254538	0.301701
NPC2	4.7036	2.0352	9.57276	0.0254783	0.301701
THEM4	-8.00161	1.1961	-9.57073	0.0254919	0.301701
CMIP	3.31738	2.8842	9.568	0.0255102	0.301701
GHR	4.38142	2.1833	9.56596	0.0255238	0.301701
GHITM	-4.75565	2.0087	-9.55266	0.0256133	0.301701
ANAPC15	-6.56761	-1.454	9.54931	0.0256359	0.301701
PDE3A	3.02273	3.159	9.5488	0.0256394	0.301701
BCL2L13	5.07752	1.8806	9.54879	0.0256394	0.301701
DIRAS2	-6.79975	-1.404	9.54684	0.0256526	0.301701
VPS29	-10.5803	-0.90224	9.54596	0.0256585	0.301701
MAPK1IP1L	4.52724	2.1075	9.54117	0.0256909	0.301701
TMEM151B	13.4837	0.70759	9.54096	0.0256923	0.301701
TPST1	9.0091	1.059	9.54063	0.0256945	0.301701
DNAJB11	-3.09269	3.0847	-9.54003	0.0256986	0.301701
GART	3.38387	2.819	9.53914	0.0257046	0.301701
WDR48	3.84105	2.4826	9.53579	0.0257273	0.301701
CCDC102A	12.945	0.73631	9.53154	0.025756	0.301701
TTC9B	3.90901	2.437	9.52626	0.0257919	0.301701
RAB11FIP4	6.21505	-1.5327	-9.5258	0.025795	0.301701
SMG7	-3.69959	2.5747	-9.52534	0.0257981	0.301701
OPRD1	-4.8318	1.9695	-9.51622	0.0258601	0.302166
AP2S1	6.35652	1.4965	9.51254	0.0258852	0.302201
CARF	5.55284	1.7115	9.50369	0.0259455	0.302588
UST	5.23711	-1.8142	-9.50117	0.0259628	0.302588
EPHB6	10.184	0.93229	9.49448	0.0260085	0.302863
PPP1CC	-8.24909	-1.1497	9.48398	0.0260805	0.303034
RALGPS2	5.99812	1.581	9.48303	0.026087	0.303034
RSRP1	9.96269	-0.95175	-9.48199	0.0260942	0.303034
FAM174A	-6.64424	-1.4261	9.47536	0.0261398	0.303034
MAPK3	10.2874	0.92102	9.47494	0.0261426	0.303034
TSPAN8	-10.2361	-0.92542	9.47268	0.0261582	0.303034
EFCC1	3.88799	2.4355	9.46921	0.0261821	0.303034
OGFRL1	8.08976	1.1698	9.4634	0.0262222	0.303034
CACNG8	6.09706	-1.5521	-9.46325	0.0262233	0.303034
MTUS2	-4.25786	2.2216	-9.45926	0.0262508	0.303096
KIAA1217	14.6007	0.64746	9.45334	0.0262918	0.303146
ECI1	3.51671	2.6878	9.45221	0.0262996	0.303146
CCDC82	4.74343	1.9897	9.438	0.0263982	0.303909
ZNF618	5.45101	1.7311	9.43625	0.0264104	0.303909
HTT	-7.41944	1.271	-9.43011	0.0264531	0.304144
STEAP3	10.6886	-0.88092	-9.41584	0.0265528	0.305032
VSTM2L	10.6186	-0.88402	-9.38708	0.0267548	0.307086
ARID1B	7.97823	-1.1762	-9.384	0.0267766	0.307086
CCDC36	-2.35604	3.9747	-9.36454	0.0269142	0.308338
ZMAT2	3.49622	2.6778	9.36219	0.0269309	0.308338
ATP6V0D1	3.87651	2.4124	9.35169	0.0270056	0.308933
DPF3	-2.26869	4.1108	-9.32614	0.0271882	0.310671
TSC22D2	5.70733	1.6337	9.32406	0.0272031	0.310671
METRNL	-3.76763	2.4729	-9.31698	0.0272539	0.310803
FAF2	-4.2664	2.1836	-9.31611	0.0272602	0.310803
CLASP1	8.68366	1.0724	9.31236	0.0272872	0.31085
MYO1C	-4.39218	2.118	-9.30264	0.0273572	0.311388
NR2C2	5.01996	1.8486	9.2799	0.0275219	0.313001
RRAS	5.67514	-1.6334	-9.26977	0.0275956	0.313205
AOX1	14.5152	0.63848	9.26764	0.0276111	0.313205
AHRR	2.57014	3.6043	9.26356	0.0276408	0.313205
RABL2B	-3.91	2.3691	-9.26319	0.0276435	0.313205
ANO8	2.78662	3.3227	9.25909	0.0276735	0.313205
PIEZO2	-11.3255	0.81749	-9.25851	0.0276776	0.313205
SNTG1	9.19969	-1.0051	-9.24661	0.0277648	0.313931
SORT1	2.56251	3.6038	9.23477	0.0278517	0.314554
PI4K2B	8.1663	1.1306	9.23282	0.027866	0.314554
UBAP2	6.00149	-1.5358	-9.21709	0.027982	0.315498
KCNA6	-6.39168	-1.4414	9.21296	0.0280125	0.315498
ASXL2	6.90266	1.334	9.20815	0.0280481	0.315498
RPRD2	2.30566	3.9926	9.20557	0.0280673	0.315498
ERLIN1	6.57109	-1.4006	-9.20347	0.0280829	0.315498
CDK2AP2	-12.162	-0.75668	9.20271	0.0280885	0.315498
TMX2	-4.58315	2.0038	-9.18372	0.0282298	0.316824
MAP1LC3A	3.49289	2.6268	9.17511	0.028294	0.317284
STK24	-9.13648	1.0033	-9.16663	0.0283575	0.317735
GSTK1	13.5778	0.67449	9.15807	0.0284217	0.318193
[truncated: 12,418 more rows]

## Sheet: PEP1, chronic Back, GOBP
path	desc	p	m	P	M	nrich	log2FC	pval	fdr	genes
[truncated: 6,321 more rows]

[truncated: 14 more sheets: PEP1, chronic META, scatter, PEP1, chronic META, GOBP, NP2, chronic Hip, scatter, NP2, chronic Hip, GOBP, NP2, chronic Back, scatter, NP2, chronic Back, GOBP, NP2, chronic META, scatter, NP2, chronic META, GOBP, PEP1, META, reviGO input, PEP1, META, reviGO, PEP1, META, reviGO plots, NP2, META, reviGO input, NP2, META, reviGO, NP2, META, reviGO plots]
