# Supplementary material for: Single cell transcriptomics of primate sensory neurons identifies cell types associated with chronic pain
Source: Nat Commun. 2021 Mar 8;12:1510. doi: 10.1038/s41467-021-21725-z (PMC7940623; doi:10.1038/s41467-021-21725-z)
Supplement: Supplementary file 13 — Supplementary Data 11 [file 41467_2021_21725_MOESM13_ESM.xlsx]

## Sheet: Sheet1
Plate ID	Species	Platform	Animal ID	Age, years	Sex	Date of sampling	Region
SS2_16_305	Rhesus macaque	FACS-SmartSeq2	C09	7	female	2016.04.20	Thoracic
SS2_16_414	Rhesus macaque	FACS-SmartSeq2	N11	5	female	2016.07.11	Thoracic
SS2_16_415	Rhesus macaque	FACS-SmartSeq2	N11	5	female	2016.07.11	Lumbar
SS2_16_416	Rhesus macaque	FACS-SmartSeq2	N13	5	female	2016.07.13	Thoracic
SS2_16_225	Rhesus macaque	FACS-SmartSeq2	C01	5	female	2016.03.31	Lumbar
SS2_16_227	Rhesus macaque	FACS-SmartSeq2	C06	7	female	2016.04.06	Sacral
SS2_16_259	Rhesus macaque	FACS-SmartSeq2	C06	7	female	2016.04.06	Lumbar
SS2_16_303	Rhesus macaque	FACS-SmartSeq2	C09	7	female	2016.04.20	Lumbar
SS2_16_304	Rhesus macaque	FACS-SmartSeq2	C09	7	female	2016.04.20	Thoracic
WG17019	Rhesus macaque	WFG-STRT-seq-2i	E05	5	female	2017.11.23	Lumbar
WG17020	Rhesus macaque	WFG-STRT-seq-2i	E01	5	female	2017.11.30	Lumbar
WG18008	Rhesus macaque	WFG-STRT-seq-2i	F29	14	male	2018.04.19	Lumbar
