# Supplementary material for: Single cell transcriptomics of primate sensory neurons identifies cell types associated with chronic pain
Source: Nat Commun. 2021 Mar 8;12:1510. doi: 10.1038/s41467-021-21725-z (PMC7940623; doi:10.1038/s41467-021-21725-z)
Supplement: Supplementary file 14 — Supplementary Data 12 [file 41467_2021_21725_MOESM14_ESM.xlsx]

## Sheet: Supplementary__Table_10
rm10_name	hg38_name
AARS	AARS1
ACOT2	ACOT1
ADSS	ADSS2
ADSSL1	ADSS1
AKAP2	PALM2AKAP2
ANKRD36C	ANKRD36B
AP4B1	HIPK1-AS1
ARMCX5	ARMCX5-GPRASP2
ARSE	ARSL
ATP5F1E	SLMO2-ATP5E
BOLA2B	BOLA2
C10H20orf141	C20orf141
C10H20orf144	C20orf144
C10H20orf194	C20orf194
C10H20orf202	C20orf202
C10H20orf27	C20orf27
C10H20orf85	C20orf85
C10H20orf96	C20orf96
C10H22orf15	C22orf15
C10H22orf23	C22orf23
C10H22orf31	C22orf31
C11H12orf10	C12orf10
C11H12orf29	C12orf29
C11H12orf4	C12orf4
C11H12orf40	C12orf40
C11H12orf42	C12orf42
C11H12orf43	C12orf43
C11H12orf45	C12orf45
C11H12orf49	C12orf49
C11H12orf50	C12orf50
C11H12orf54	C12orf54
C11H12orf56	C12orf56
C11H12orf60	C12orf60
C11H12orf65	C12orf65
C11H12orf71	C12orf71
C11H12orf75	C12orf75
C11H12orf76	C12orf76
C12H2orf69	C2orf69
C12H2orf72	C2orf72
C12H2orf76	C2orf76
C12H2orf80	C2orf80
C12H2orf88	C2orf88
C13H2orf15	C2orf15
C13H2orf16	C2orf16
C13H2orf40	ECRG4
C13H2orf42	C2orf42
C13H2orf49	C2orf49
C13H2orf68	C2orf68
C13H2orf70	FAM166C
C13H2orf73	C2orf73
C13H2orf74	C2orf74
C13H2orf78	C2orf78
C13H2orf81	C2orf81
C13H2orf92	C2orf92
C14H11orf1	C11orf1
C14H11orf24	C11orf24
C14H11orf42	C11orf42
C14H11orf44	C11orf44
C14H11orf49	C11orf49
C14H11orf52	C11orf52
C14H11orf54	C11orf54
C14H11orf65	C11orf65
C14H11orf68	C11orf68
C14H11orf71	C11orf71
C14H11orf74	C11orf74
C14H11orf86	C11orf86
C14H11orf87	C11orf87
C14H11orf88	C11orf88
C14H11orf91	C11orf91
C14H11orf94	C11orf94
C14H11orf95	C11orf95
C14H11orf96	C11orf96
C14H11orf97	C11orf97
C14H11orf98	C11orf98
C15H9orf116	C9orf116
C15H9orf129	C9orf129
C15H9orf131	C9orf131
C15H9orf135	C9orf135
C15H9orf153	C9orf153
C15H9orf16	C9orf16
C15H9orf163	C9orf163
C15H9orf24	C9orf24
C15H9orf40	C9orf40
C15H9orf43	C9orf43
C15H9orf78	C9orf78
C15H9orf92	C9orf92
C16H17orf100	C17orf100
C16H17orf113	C17orf113
C16H17orf49	C17orf49,RNASEK-C17orf49
C16H17orf53	HROB
C16H17orf58	C17orf58
C16H17orf64	C17orf64
C16H17orf75	C17orf75
C16H17orf80	C17orf80
C18H18orf12	C18orf12
C18H18orf21	C18orf21
C18H18orf25	C18orf25
C18H18orf54	C18orf54
C19H19orf24	FAM174C
C19H19orf38	C19orf38
C19H19orf47	C19orf47
C19H19orf53	C19orf53
C19H19orf54	C19orf54
C19H19orf57	C19orf57
C19H19orf66	SHFL
C19H19orf67	C19orf67
C19H19orf73	C19orf73
C1H1orf109	C1orf109
C1H1orf112	C1orf112
C1H1orf116	C1orf116
C1H1orf127	C1orf127
C1H1orf131	C1orf131
C1H1orf141	C1orf141
C1H1orf146	C1orf146
C1H1orf162	C1orf162
C1H1orf174	C1orf174
C1H1orf185	C1orf185
C1H1orf194	C1orf194
C1H1orf198	C1orf198
C1H1orf21	C1orf21
C1H1orf210	C1orf210
C1H1orf232	C1orf232
C1H1orf35	C1orf35
C1H1orf52	C1orf52
C1H1orf53	C1orf53
C1H1orf54	C1orf54
C1H1orf61	C1orf61
C1H1orf74	C1orf74
C1H1orf87	C1orf87
C1H1orf94	C1orf94
C20H16orf46	C16orf46
C20H16orf58	C16orf58
C20H16orf71	C16orf71
C20H16orf78	C16orf78
C20H16orf82	C16orf82
C20H16orf86	C16orf86
C20H16orf89	C16orf89
C20H16orf90	C16orf90
C20H16orf91	C16orf91
C20H16orf92	C16orf92
C20H16orf95	C16orf95
C2H3orf14	C3orf14
C2H3orf18	C3orf18
C2H3orf22	C3orf22
C2H3orf33	C3orf33
C2H3orf52	C3orf52
C2H3orf67	C3orf67
C2H3orf80	C3orf80
C2H3orf84	C3orf84
C2H3orf86	C3orf86
C3H21orf58	C21orf58
C3H21orf62	C21orf62
C3H21orf91	C21orf91
C3H7orf25	C7orf25
C3H7orf26	C7orf26
C3H7orf31	C7orf31
C3H7orf50	C7orf50
C3H7orf57	C7orf57
C3H7orf61	C7orf61
C3H7orf66	C7orf66
C4H6orf118	C6orf118
C4H6orf15	C6orf15
C4H6orf163	C6orf163
C4H6orf203	MTRES1
C4H6orf226	C6orf226
C4H6orf52	C6orf52
C4H6orf58	C6orf58
C4H6orf62	C6orf62
C4H6orf99	C6orf99
C5H4orf17	C4orf17
C5H4orf19	C4orf19
C5H4orf27	HPF1
C5H4orf33	C4orf33
C5H4orf36	C4orf36
C5H4orf45	C4orf45
C5H4orf46	C4orf46
C5H4orf48	C4orf48
C5H4orf51	C4orf51
C5H4orf54	C4orf54
C6H5orf15	C5orf15
C6H5orf22	C5orf22
C6H5orf24	C5orf24
C6H5orf30	C5orf30
C6H5orf34	C5orf34
C6H5orf38	C5orf38
C6H5orf46	C5orf46
C6H5orf49	C5orf49
C6H5orf51	C5orf51
C6H5orf52	C5orf52
C6H5orf56	IRF1-AS1
C6H5orf58	C5orf58
C6H5orf63	C5orf63
C6orf125	UQCC2
C7H14orf119	C14orf119,LOC107984665
C7H14orf132	C14orf132
C7H14orf177	C14orf177
C7H14orf180	C14orf180
C7H14orf28	C14orf28
C7H14orf39	C14orf39
C7H14orf93	C14orf93
C7H15orf39	C15orf39
C7H15orf40	C15orf40
C7H15orf41	C15orf41
C7H15orf61	C15orf61
C7H15orf62	C15orf62
C7H15orf65	C15orf65
C8H8orf34	C8orf34
C8H8orf48	C8orf48
C8H8orf58	C8orf58
C8H8orf76	ZHX1-C8orf76,C8orf76
C8H8orf89	C8orf89
C9H10orf120	C10orf120
C9H10orf143	C10orf143
C9H10orf67	C10orf67
C9H10orf82	C10orf82
C9H10orf90	C10orf90
C9H10orf99	C10orf99
CARS	CARS1
CCDC144NL	CCDC144B,CCDC144A,CCDC144CP
CCDC169	CCDC169-SOHLH2
CCDC56	COA3
CCZ1	CCZ1B
CDK3	TEN1-CDK3,TEN1
CDRT1	FBXW10
CGB8	CGB7,CGB2
CHD2	LINC01578
CHURC1	CHURC1-FNTB
COL4A3BP	CERT1
COX7AH	COX7A1
CSH2	CSH1
CST2	CST4
CTNND1	TMX2-CTNND1
CXHXorf21	CXorf21
CXHXorf38	CXorf38
CXHXorf40B	CXorf40B
CXHXorf56	CXorf56
CXHXorf58	CXorf58
CXHXorf65	CXorf65
CXHXorf66	CXorf66
CYP2A24	CYP2A7
CYorf15A	TXLNGY
DEFA4	DEFA5
DEFB4	DEFB4A,DEFB4B
DHRS11	MRM1
EPRS	EPRS1
FAF1	LOC112268262
FAM127A	RTL8C
FAM127C	RTL8A
FAM129A	NIBAN1
FAM129B	NIBAN2
FAM173A	ANTKMT
FAM192A	PSME3IP1
FAM45A	DENND10
FAM57A	TLCD3A
FAM57B	TLCD3B
FBXL6	TMEM249
FCGR1A	FCGR1B
FCGR3	FCGR3A
FOLH1B	FOLH1
FPGT	FPGT-TNNI3K
GARS	GARS1
GGT1	GGT2
GHV	CSHL1
GUSBA	GUSB
H2AFB3	H2AB1
H2AFJ	H2AJ
H2AFX	H2AX
H2AFY	MACROH2A1
H2AFY2	MACROH2A2
H2AFZ	H2AZ1
HARS	HARS1
HBA	HBA2
HBG2	HBG1
HIST1H1A	H1-1
HIST1H1B	H1-5
HIST1H1D	H1-3
HIST1H1T	H1-6
HIST1H2AA	H2AC1
HIST1H2AD	H2AC7,H3C4
HIST1H2AE	H2AC4
HIST1H2AJ	H2AC14
HIST1H2AK	H2AC13
HIST1H2BA	H2BC1
HIST1H2BJ	H2BC11
HIST1H2BK	H2BC12,H2BS1
HIST1H2BM	H2BC14
HIST1H2BO	H2BC17
HIST1H3D	H3C1
HIST2H2AC	H2AC20
HIST3H2A	H2AW
HIST3H3	H3-4
HNRNPCL1	HNRNPCL3,HNRNPCL4
HOMER1	LOC101929201
HSPA1A	HSPA1B
HYPM	H2AP
IARS	IARS1
IFIT1	IFIT1B
IFNA13	IFNA1
INMT	INMT-MINDY4
JMJD7	JMJD7-PLA2G4B
KARS	KARS1
KIAA1211	CRACD
KIF1BP	KIFBP
KIR2DS4	KIR2DL3,KIR2DS2
KIR3DL12	KIR2DL1,KIR3DL2
KIR3DL2	KIR3DL3
KIR3DL21	KIR2DL1
KIR3DS05	KIR2DL1,KIR3DL2,KIR3DL1,KIR2DS4
KLRC3	KLRC2
KRTAP3-3	KRTAP3-2
LOC100270696	HSFY1,HSFY2
LOC100423077	LOC105377730
LOC100423182	OR1D4
LOC100423190	CASC2
LOC100423341	LOC389199
LOC100423439	ZNF324
LOC100423510	GRHL3-AS1
LOC100423563	CHST3
LOC100423577	LINC01124
LOC100423625	FGD5-AS1
LOC100423698	DEFB105B,DEFB105A
LOC100423831	LCE2D
LOC100424103	ADH1A
LOC100424118	LCE2B
LOC100424148	LOC100129291
LOC100424162	KRT6B
LOC100424173	CACNG4
LOC100424218	RSPH10B2
LOC100424258	RBFOX2
LOC100424368	CT45A7,CT45A2,CT45A9
LOC100424371	ZNF695
LOC100424420	OR10K1
LOC100424668	OR13H1
LOC100424768	MT1IP
LOC100424830	CXorf51A
LOC100424863	OR6C65
LOC100424899	GNAS
LOC100424957	ZNF585A
LOC100424989	OR6K2
LOC100425060	SIGIRR
LOC100425085	GAGE12J
LOC100425229	OR6C75
LOC100425237	RNASE3
LOC100425262	KCNQ1DN
LOC100425420	OR6C76
LOC100425577	NUP210P1
LOC100425959	PRAMEF13
LOC100425978	LOC102724957
LOC100426243	OR2S2
LOC100426272	OR52R1
LOC100426296	OR52B2
LOC100426495	OR52L1
LOC100426591	OR56A5
LOC100426632	CCL4L1
LOC100426750	TRIM39
LOC100426803	KRTAP25-1
LOC100426809	LOC100286922
LOC100426844	OR5M3
LOC100426884	SNHG16
LOC100426927	LOC105376731
LOC100426986	OR51D1
LOC100426988	OR11H6
LOC100427071	SCD5
LOC100427175	SLC45A4
LOC100427274	LINC01089
LOC100427299	LOC101060179
LOC100427312	ZNF813
LOC100427346	ZNF568
LOC100427369	OR13D1
LOC100427555	OR13C2
LOC100427589	CSNK1G2-AS1
LOC100427694	OR5P3
LOC100427704	OR2AK2
LOC100427785	OR2AJ1
LOC100427903	OR5E1P
LOC100427957	TRAF3IP2-AS1
LOC100427967	LGALS9
LOC100428034	OR51F2
LOC100428549	CFHR4
LOC100428760	LOC100131107,LOC100129307
LOC100428761	OR2T7
LOC100428815	OR1K1
LOC100428847	OR6S1
LOC100428867	CDK6-AS1
LOC100428939	MYH7
LOC100428990	RAPGEF4-AS1
LOC100429047	PRR20G
LOC100429132	TBC1D3B
LOC100429134	ZNRF2P2
LOC100429193	LILRA6
LOC100429300	OR2A5
LOC100429308	OR51B6
LOC100429320	CGB3
LOC100429346	TUBG2
LOC100429350	ZNF486
LOC100429358	GS1-124K5.4
LOC100429391	OR51B4
LOC100429763	OR1A2
LOC100429886	LOC105372824
LOC100429897	BACE1
LOC100429923	NHEG1
LOC100429931	OR1L4
LOC100429959	OR6Q1
LOC100429965	OR1E3
LOC100430319	PZP
LOC100430333	OR1J4
LOC100430363	LOC107984399
LOC100430416	OR6K3
LOC100430663	OR10T2
LOC100430668	H3C12
LOC100430845	OR4L1
LOC100430927	OR5K2
LOC100430934	CETN4P
LOC100430938	TTLL13P
LOC100431025	OR2T10
LOC100431072	OR10AD1
LOC106992273	PRKY
LOC106992283	COX7A2L
LOC106992337	GOLGA8Q
LOC106992352	KRTAP4-6
LOC106992406	CELA2B
LOC106992430	CARD17
LOC106992467	TBC1D3J
LOC106992493	LINC02359
LOC106992497	LOC105370061
LOC106992502	LINC00507
LOC106992512	LINC02369
LOC106992533	LINC00863
LOC106992546	LOC107985940
LOC106992550	ACTR3-AS1
LOC106992559	THORLNC
LOC106992572	LINC01911
LOC106992578	LINC02612
LOC106992583	LINC01920
LOC106992586	LOC107985953
LOC106992598	KCNH7-AS1
LOC106992625	HAGLR
LOC106992647	LINC01934
LOC106992648	OR10K2
LOC106992667	OR10J5
LOC106992679	LOC112268441
LOC106992681	PCGEM1
LOC106992711	LINC01857
LOC106992718	LOC101928120
LOC106992735	CATIP-AS1
LOC106992750	LINC00608
LOC106992785	LINC01173
LOC106992787	LOC401040
LOC106992789	OR6B2
LOC106992790	LOC105373968
LOC106992806	LINC01875
LOC106992815	LINC01304
LOC106992830	LOC100506317
LOC106992859	LOC105373466
LOC106992861	LINC02850
LOC106992865	LINC01822
LOC106992882	MAPRE3-AS1
LOC106992920	LOC105374555
LOC106992928	SIX3-AS1
LOC106992934	LINC01119
LOC106992937	EPCAM-DT
LOC106992943	STON1-GTF2A1L
LOC106992970	LOC105374758
LOC106992974	LOC105374760
LOC106993001	PCBP1-AS1
LOC106993005	KIRREL1
LOC106993019	LOC105369167
LOC106993024	LINC01812
LOC106993025	LINC01291
LOC106993031	LINC01809
LOC106993036	LOC105374841
LOC106993046	LOC101928371
LOC106993084	TSGA10
LOC106993090	TBC1D8-AS1
LOC106993091	MAP4K4
LOC106993097	LINC01102
LOC106993102	LOC105373526
LOC106993104	PANTR1
LOC106993114	LINC01594
LOC106993126	CYTOR,MIR4435-2HG
LOC106993155	LOC105371467
LOC106993156	DUSP8
LOC106993161	LOC112267876
LOC106993181	LOC105371468
LOC106993196	NEAT1
LOC106993217	LOC105369329
LOC106993224	LOC105369323
LOC106993234	OR5AK2
LOC106993241	LOC100507384
LOC106993265	OR4C11
LOC106993326	NUCB2
LOC106993327	SOX6
LOC106993336	MRVI1-AS1
LOC106993353	ACBD3
LOC106993363	OR51F1
LOC106993365	LOC101927143
LOC106993368	LINC01655
LOC106993371	OR52A1
LOC106993376	OR51L1
LOC106993401	LOC105369395
LOC106993426	TRIM49
LOC106993429	DLG2-AS2
LOC106993436	LOC105369435
LOC106993491	LOC101928985
LOC106993516	LOC105369549
LOC106993545	LOC105369571
LOC106993570	LOC101928525
LOC106993576	RXRA
LOC106993577	RXRA
LOC106993589	LOC107987135
LOC106993658	LOC105376206
LOC106993659	LOC105376204
LOC106993679	LINC01740
LOC106993688	LOC101927993
LOC106993689	LINC02608
LOC106993722	LINC01241
LOC106993726	LINC01243
LOC106993784	SMC5-AS1
LOC106993789	LINC01504
LOC106993800	LOC101927358
LOC106993811	LOC101927441
LOC106993863	ZZEF1
LOC106993874	ALOX12-AS1
LOC106993875	ALOX12-AS1
LOC106993887	TMEM238L
LOC106993896	LINC02093
LOC106993942	LGALS9C,LGALS9B
LOC106993963	LINC01353
LOC106993965	SNHG30
LOC106994015	HOXB-AS3
LOC106994018	SP2-AS1
LOC106994031	LOC105371762
LOC106994038	KRTAP1-4
LOC106994039	KRTAP1-3
LOC106994040	KRTAP4-11,KRTAP4-8
LOC106994054	CCDC200
LOC106994063	DBF4B
LOC106994075	WFDC21P
LOC106994081	LOC101927855
LOC106994084	FAM106A
LOC106994120	ROCR
LOC106994123	LINC00673
LOC106994126	LOC101928251
LOC106994129	LOC107985091
LOC106994133	GRB2
LOC106994151	LOC101929305
LOC106994165	RAB40B
LOC106994193	CDX2
LOC106994207	UBE2L5
LOC106994214	LINC00572
LOC106994251	LOC107984596
LOC106994291	LOC105370222
LOC106994294	LINC00378
LOC106994301	LINC01052
LOC106994304	LINC00364
LOC106994330	LINC01069
LOC106994331	LINC00446
LOC106994339	LINC01047
LOC106994341	LINC00363
LOC106994353	DOCK9-DT
LOC106994369	LOC105370345
LOC106994384	LINC00411
LOC106994387	LINC00343
LOC106994389	LINC00399
LOC106994391	LINC00431
LOC106994398	LINC01070
LOC106994408	LOC105370384
LOC106994432	TYMSOS
LOC106994444	LOC101927571
LOC106994464	MIR924HG
LOC106994494	ELOA3
LOC106994511	LOC105372114
LOC106994518	LINC01929
LOC106994519	LINC01917
LOC106994530	LOC105372145
LOC106994572	LOC100505797
LOC106994583	LINC01029
LOC106994612	MIR7-3HG
LOC106994632	LOC100996288
LOC106994648	ADGRL1
LOC106994660	LINC00905
LOC106994698	LOC105372352
LOC106994723	LINC01838
LOC106994737	LOC105372379
LOC106994756	GAS5,SNORD81
LOC106994757	IFNL4
LOC106994777	POU2F2
LOC106994817	C19orf73
LOC106994825	LOC105372440
LOC106994872	LOC105372485
LOC106994903	LMF1
LOC106994910	SNORA78
LOC106994912	SNHG19
LOC106994930	ZSCAN10
LOC106994942	LITAFD
LOC106994952	LOC400499
LOC106994953	BCAR4
LOC106994960	LOC101928404
LOC106994983	LINC01682
LOC106994985	CD2BP2-DT
LOC106994986	CDIPTOSP
LOC106994988	LOC730183
LOC106994991	LINC01737
LOC106994999	ANKRD26P1
LOC106995009	LOC102724859
LOC106995069	LOC105371335
LOC106995116	LOC400553
LOC106995117	LOC102723708
LOC106995118	LINC02182
LOC106995144	LOC101928092
LOC106995197	LINC02595
LOC106995206	LOC101927635
LOC106995207	PPP1R3F
LOC106995211	KANTR
LOC106995218	PAGE2
LOC106995229	LINC00269
LOC106995235	LOC105373244
LOC106995243	PABPC1L2A
LOC106995245	XIST
LOC106995258	LOC105373284
LOC106995259	UBE2DNL
LOC106995262	SATL1
LOC106995295	XACT
LOC106995321	LINC01201
LOC106995327	SMIM10L2B-AS1
LOC106995331	OR2L2
LOC106995333	LINC00892
LOC106995341	LINC00632
LOC106995352	LYPD9P
LOC106995360	MAGEA4-AS1
LOC106995372	HCFC1-AS1
LOC106995380	BCORP1
LOC106995436	TSPY3
LOC106995437	TSPY10
LOC106995438	TSPY8
LOC106995439	TSPY4,TSPY1
LOC106995524	RGL4
LOC106995531	H2AB3
LOC106995615	OR4C13,OR4C46
LOC106995659	LOC105372971
LOC106995677	TRIM64C
LOC106995754	PSG10P
LOC106995808	KRTAP9-4
LOC106995854	LOC101929320
LOC106996000	COX8C
LOC106996044	XAGE1A
LOC106996165	XAGE1B
LOC106996192	PGA5
LOC106996411	MAGED4B
LOC106996441	PDE4DIP
LOC106996504	ELL
LOC106996511	H4C15
LOC106996615	RPS14P3
LOC106996620	IPW
LOC106996627	HLA-C
LOC106996751	LOC101929579
LOC106996806	LINC01471
LOC106996831	FANCD2OS
LOC106996838	GRM7-AS3
LOC106996841	THUMPD3-AS1
LOC106996842	THUMPD3-AS1
LOC106996859	PDZRN3-AS1
LOC106996874	LINC02040
LOC106996914	SEMA3B-AS1
LOC106996985	LINC02015
LOC106996993	PEX5L-AS2
LOC106997000	TMEM212-AS1
LOC106997013	LINC01322
LOC106997027	LOC646903
LOC106997029	LINC01998
LOC106997043	ERICH6-AS1
LOC106997061	LINC00886
LOC106997068	LOC100287290
LOC106997091	LOC100507389
LOC106997107	IL20RB-AS1
LOC106997155	LOC105377021
LOC106997157	OSBPL10-AS1
LOC106997167	LOC100131635
LOC106997184	ATP13A4
LOC106997240	BRWD1-AS2
LOC106997249	TTC3-AS1
LOC106997283	LINC01684
LOC106997291	LINC00113
LOC106997295	LOC107985474
LOC106997308	RNU11
LOC106997315	LOC105369302
LOC106997317	LOC105369302
LOC106997333	LOC100129603
LOC106997347	FAM220A
LOC106997366	LOC105375344
LOC106997382	ZNF138
LOC106997398	LINC01445
LOC106997399	YWHAEP1
LOC106997415	LINC01756
LOC106997420	LINC00525
LOC106997440	INHBA-AS1
LOC106997448	LOC107986785
LOC106997457	LOC401324
LOC106997466	LOC107986781
LOC106997479	LOC101928168
LOC106997485	LOC646588
LOC106997491	LOC105375188
LOC106997499	LOC100506098
LOC106997508	LINC02587
LOC106997514	LOC101927609
LOC106997528	GLCCI1-DT
LOC106997538	LOC101927378
LOC106997547	LOC102723899
LOC106997576	LRCH4,ZASP
LOC106997603	LOC101927974
LOC106997608	LOC100506489
LOC106997620	LINC01510
LOC106997640	LINC02830
LOC106997662	LOC105375508
LOC106997664	MKLN1
LOC106997691	TBXAS1
LOC106997700	OR9A2
LOC106997720	OR2A14
LOC106997735	H2BE1,LOC114483834
LOC106997739	ACTR3B
LOC106997794	LOC107986566
LOC106997796	LINC02543
LOC106997798	LOC101928253
LOC106997805	LOC105374934
LOC106997818	LINC01137
LOC106997829	LINC01556
LOC106997831	LOC105374988
LOC106997843	LOC102724736
LOC106997848	LOC105374981
LOC106997853	H2BC5
LOC106997868	TOB2P1
LOC106997889	PABPC4-AS1
LOC106997895	SNHG32
LOC106997896	PPIE
LOC106997907	PSMB8-AS1
LOC106997950	LOC107986599
LOC106997968	TRAM2-AS1
LOC106997970	LOC730101
LOC106997982	LOC100506188
LOC106997991	LINC00472
LOC106997992	RIMS3
LOC106997999	LINC01526
LOC106998007	LINC01621
LOC106998024	TBX18-AS1
LOC106998034	HIVEP3
LOC106998045	MANEA-DT
LOC106998099	LOC103352541
LOC106998125	FLJ34503
LOC106998135	IL20RA
LOC106998136	MAP3K5-AS1
LOC106998173	LOC107986637
LOC106998182	LOC105377932
LOC106998191	LOC105378129
LOC106998199	RPS6KA2-AS1
LOC106998227	LINC02171
LOC106998234	LOC101928279
LOC106998240	LOC93622
LOC106998244	LINC02447
LOC106998249	TRMT44
LOC106998253	LINC01097
LOC106998261	LOC107986178
LOC106998293	LINC02353
LOC106998295	LOC105374409
LOC106998296	LINC00682
LOC106998300	LOC102723846
LOC106998315	TP73-AS1
LOC106998319	LOC105374430
LOC106998323	LOC107986277
LOC106998357	LINC00853
LOC106998364	LOC102724832
LOC106998374	HTN3
LOC106998390	LOC105377666
LOC106998425	LOC100507053
LOC106998433	LOC102723704
LOC106998434	UBE2D3-AS1
LOC106998439	LOC105377352
LOC106998456	LINC00613
LOC106998457	LINC02510
LOC106998488	LINC01091
LOC106998506	LOC107984036
LOC106998516	LOC285422
LOC106998519	LINC02808
LOC106998523	HHIP-AS1
LOC106998551	LOC105377500
LOC106998578	LOC441052
LOC106998584	HAND2-AS1
LOC106998586	LOC105377547
LOC106998592	LINC00290
LOC106998620	LINC01262
LOC106998625	LOC105374298,LOC112268458
LOC106998635	CTD-2194D22.4
LOC106998641	LOC105374629
LOC106998642	LOC101929200
LOC106998652	LINC02212
LOC106998659	LINC02111
LOC106998692	LOC105374701
LOC106998711	LOC100506406
LOC106998724	LOC112267931
LOC106998725	EGFLAM-AS2
LOC106998730	LOC102723740
LOC106998735	LOC105374745
LOC106998770	LOC102467081
LOC106998787	MAST4-AS1
LOC106998798	LINC01335
LOC106998809	LINC01333
LOC106998815	LOC101929154
LOC106998824	RASGRF2-AS1
LOC106998830	EDIL3-DT
LOC106998836	COX7C
LOC106998839	TMEM161B-AS1
LOC106998842	MEF2C-AS1
LOC106998846	FYB2
LOC106998865	LOC102724748
LOC106998891	LINC01957
LOC106998894	LINC02200
LOC106998904	SEMA6A
LOC106998913	LOC102467226
LOC106998919	LINC01358
LOC106998921	LOC101927421
LOC106998938	LOC105379173
LOC106998947	LOC105379183
LOC106998950	LINC01843
LOC106998956	NFIA-AS1
LOC106998968	LOC101926905
LOC106998987	LINC01739
LOC106999058	LOC102724657
LOC106999104	LOC105370752
LOC106999142	GPR176-DT
LOC106999149	SPINT1-AS1
LOC106999151	OIP5-AS1
LOC106999198	LOC101928850
LOC106999221	PCAT29
LOC106999224	IQCH-AS1
LOC106999265	SNHG21
LOC106999276	NTRK3
LOC106999282	MIR9-3HG
LOC106999293	LINC01580
LOC106999295	LOC107984747
LOC106999304	LOC105370993
LOC106999306	LOC105370997
LOC106999314	LOC101927310
LOC106999330	LINC01781
LOC106999342	LINC00645
LOC106999354	LOC105370401
LOC106999368	NEDD8-MDP1,MDP1
LOC106999383	LOC105370432
LOC106999413	LINC01672
LOC106999416	LINC00871
LOC106999429	FRMD6-AS2
LOC106999471	LOC105370550
LOC106999476	LINC01269
LOC106999507	LINC02308
LOC106999528	LINC02833
LOC106999529	LINC02287
LOC106999530	FAM181A-AS1
LOC106999559	LINC01550
LOC106999563	SNHG10
LOC106999566	CCDC85C
LOC106999568	KYAT3
LOC106999637	FAM87B,FAM87A
LOC106999658	MCPH1-AS1
LOC106999672	DEFB106B,DEFB106A
LOC106999678	LOC102725080
LOC106999700	LOC101929172
LOC106999707	TNFRSF10D
LOC106999724	LINC01288
LOC106999727	LOC101929622
LOC106999738	ARHGAP29-AS1
LOC106999756	LOC101929217
LOC106999768	LOC107986886
LOC106999820	ZFHX4-AS1
LOC106999822	LOC102724874
LOC106999838	FLJ46284
LOC106999852	OTUD6B-AS1
LOC106999883	ABRA
LOC106999895	AZIN1-AS1
LOC106999914	LOC101927513
LOC106999924	LOC101927657
LOC106999933	LOC102606465
LOC106999936	LOC101928334
LOC106999948	LOC101927845
LOC106999967	LOC101927963
LOC106999970	LOC105375790
LOC106999992	DGAT1
LOC107000036	CELF2-AS1
LOC107000055	VIM-AS1
LOC107000073	LOC105376451
LOC107000075	LINC00836
LOC107000079	FAM238C
LOC107000088	SVIL-AS1
LOC107000098	LINC00838
LOC107000126	LOC105378292
LOC107000134	LINC01519
LOC107000145	LINC00856
LOC107000155	LOC107984243
LOC107000160	DNAJC9-AS1
LOC107000167	CHST3
LOC107000169	CDH23-AS1
LOC107000178	C1orf137
LOC107000207	LNCAROD
LOC107000234	CYB561D1
LOC107000252	SLC6A17
LOC107000254	LINC01475
LOC107000264	LINC02620
LOC107000266	LOC102724439
LOC107000268	LOC105378499
LOC107000286	MIR3663HG
LOC107000291	GRK5-IT1
LOC107000297	WDR11-AS1
LOC107000340	LOC105372707
LOC107000367	SMIM25
LOC107000371	ZFAS1
LOC107000378	CENPS
LOC107000380	LINC01523
LOC107000384	MKRN7P
LOC107000398	LINC01762
LOC107000409	LOC100287792
LOC107000411	LINC00489
LOC107000437	LOC105372592
LOC107000450	PDYN-AS1
LOC107000470	PARAL1
LOC107000484	LOC105372509
LOC107000496	LOC613266
LOC107000501	LOC105372550
LOC107000507	KIZ-AS1
LOC107000510	LINC01726
LOC107000512	LOC105372561
LOC107000513	LINC01432
LOC107000514	LINC00261
LOC107000518	LNCNEF
LOC107000533	LOC105372871,LOC105377190
LOC107000534	LINC00895
LOC107000561	RIMBP3B
LOC107000597	IGLL1
LOC107000611	ADORA2A-AS1
LOC107000620	LINC01422
LOC107000627	KREMEN1
LOC107000635	RFPL3S
LOC107000659	LOC102724378
LOC107000688	LINC00207
LOC107000690	LOC105373064
LOC107000697	LINC00898
LOC107000703	LOC105373085
LOC107000720	ITFG2-AS1
LOC107000722	ITFG2
LOC107000738	CASZ1
LOC107000739	MIR200CHG
LOC107000754	LOC374443
LOC107000755	LOC112268237
LOC107000756	LOC112268091
LOC107000763	LINC02366
LOC107000794	LCE1F
LOC107000807	LOC644634
LOC107000817	H2BP1,H2BC18,H2BP2
LOC107000819	LOC645485
LOC107000867	KRT73-AS1
LOC107000872	HOTAIR
LOC107000879	FAM242F,LOC105379453,FAM242E,LOC105379447,SMUG1
LOC107000883	HOXC13-AS
LOC107000885	OR6C74
LOC107000895	GBAT2
LOC107000901	GIHCG
LOC107000921	LOC105369816
LOC107000924	IFNG-AS1
LOC107000931	MRS2P2
LOC107000933	LINC02389
LOC107000939	LOC105369850
LOC107000945	LINC02424
LOC107000948	PPP1R12A-AS1
LOC107000957	LCE2C
LOC107000966	LINC01619
LOC107000967	LOC101928617
LOC107000974	CRADD
LOC107000989	RMST
LOC107001023	LOC101928009
LOC107001032	LINC00173
LOC107001038	TESC-AS1
LOC107001043	LOC105370027
LOC107001044	LOC105370027
LOC109910386	RNA5-8SN4,RNA5-8SN1,RNA5-8SN2,RNA5-8SN5,RNA5-8SN3
LOC114669732	CSH2
LOC114669735	KIR2DL2
LOC114669750	DERPC,CHTF8
LOC114669757	TRDN
LOC114669759	MYADML
LOC114669765	SULT1A2
LOC114669773	AMY2A
LOC114669774	PTDSS2
LOC114669790	ATP6V0E2
LOC114669797	TBC1D3C,TBC1D3L,TBC1D3I
LOC114669833	PKP3
LOC114669856	HSPA1B
LOC114669858	CKMT1A
LOC114669879	CALML3-AS1
LOC114669887	CELF2-AS1
LOC114669909	LINC02652
LOC114669911	LINC02664
LOC114669933	LINC02659
LOC114669934	LINC00841
LOC114669955	FAM25C,FAM25BP
LOC114669977	NPFFR1
LOC114669982	JMJD1C-AS1
LOC114669992	PRKG1-AS1
LOC114670002	LOC105378430
LOC114670043	LOC105378500
LOC114670057	LOC112577516
LOC114670073	LOC105378558
LOC114670079	STK32C
LOC114670093	LINC02639
LOC114670102	LOC105376398
LOC114670111	LOC105376481
LOC114670117	LINC02658
LOC114670128	LINC02622
LOC114670130	LOC101929021
LOC114670210	SNORA74C-2,SNORA74C-1
LOC114670220	SNORA19
LOC114670228	SNORA12
LOC114670229	SNORD98
LOC114670230	SNORA11F
LOC114670348	LOC105373044
LOC114670373	PIK3IP1-AS1
LOC114670377	LIF-AS1
LOC114670411	LINC01670
LOC114670466	C20orf203
LOC114670475	LOC105372602
LOC114670569	HAR1B
LOC114670575	LOC102723814
LOC114670590	LINC01640
LOC114670592	MIATNB
LOC114670594	LINC00896
LOC114670603	LOC105372564
LOC114670614	LOC105372514
LOC114670654	RNU105B
LOC114670655	SNORA71D
LOC114670656	SNORA71B
LOC114670657	SNORA71C
LOC114670658	SNORA60
LOC114670659	SNORA71A
LOC114670660	SNORA71E
LOC114670668	SNORD43
LOC114670669	SNORD57
LOC114670670	SNORD56
LOC114670676	SNORA51
LOC114670680	SNORD17
LOC114670683	SNORD12B
LOC114670684	SNORD12
LOC114670685	SNORD12C
LOC114670686	SNORD83B
LOC114670688	SNORD83A
LOC114670689	SNORD86
LOC114670690	SNORA50B
LOC114670691	SNORA77B
LOC114670692	SNORD110
LOC114670696	SNORD139
LOC114670697	SNORD125
LOC114670714	RNU12
LOC114670759	ZNF687-AS1
LOC114670781	LOC107984509
LOC114670823	CPNE8
LOC114670824	CPNE8-AS1
LOC114670847	LOC105369768
LOC114670861	HOXC-AS1
LOC114670862	LOC102724030
LOC114670926	LINC02410
LOC114670946	C12orf76
LOC114670955	LHX5-AS1
LOC114670960	LOC105369998
LOC114670990	LOC105370053
LOC114671033	LINC02417
LOC114671052	LINC02400
LOC114671062	LOC100130268
LOC114671086	LINC02439
LOC114671128	LOC105378910
LOC114671185	SNORD59A
LOC114671192	SNORA2B
LOC114671193	SNORA2A
LOC114671194	MIR1291,SNORA2C
LOC114671195	SNORA9B
LOC114671201	SNORA49
LOC114671202	SNORA53
LOC114671203	SCARNA11
LOC114671230	SCARNA12
LOC114671231	SCARNA10
LOC114671242	RNU4-2
LOC114671243	RNU4-1
LOC114671274	LOC105378909
LOC114671282	MZT2A
LOC114671297	LOC105373614
LOC114671303	LOC105373592
LOC114671306	LOC101927764
LOC114671327	LOC105373679
LOC114671384	SLC39A10
LOC114671405	LINC01661
LOC114671419	LOC105373878
LOC114671425	RETREG2
LOC114671507	LINC01832
LOC114671511	LINC01817
LOC114671512	LINC01850
LOC114671524	LOC105373782
LOC114671526	LINC01790
LOC114671541	LOC285095
LOC114671599	SNORA75
LOC114671602	SNORA70F
LOC114671604	SNORD82
LOC114671605	SNORD20
LOC114671608	SNORD51
LOC114671610	SNORA41
LOC114671616	SCARNA6
LOC114671617	SCARNA5
LOC114671620	SNORA40B
LOC114671622	SNORD70
LOC114671623	SNORD70B
LOC114671625	RNU4ATAC
LOC114671627	SNORD11
LOC114671628	SNORD11B
LOC114671702	LOC105378842
LOC114671720	LOC102724965
LOC114671730	LINC01913
LOC114671735	LINC01883
LOC114671745	LINC01460
LOC114671761	LOC105374320
LOC114671764	LOC105373461
LOC114671772	LINC01954
LOC114671804	LOC107985795
LOC114671816	LOC105373496
LOC114671827	LINC01867
LOC114671832	LOC101929542
LOC114671862	STARD7-AS1
LOC114671893	LINC01918
LOC114671911	LOC102724805
LOC114671912	LOC105374845
LOC114671913	KDM3A
LOC114671927	LOC101927967
LOC114671938	LOC105374802
LOC114672013	SNORA70B
LOC114672016	SNORD53
LOC114672017	SNORD53B
LOC114672018	SNORD92
LOC114672019	SNORA36C
LOC114672021	SNORA80B
LOC114672027	SNORD89
LOC114672034	SNORD94
LOC114672144	OR52E6
LOC114672145	OR52N2
LOC114672147	OR52N1
LOC114672148	OR52N5
LOC114672182	LINC02098
LOC114672194	LOC143666
LOC114672241	C11orf95
LOC114672248	LOC105369322
LOC114672261	OR4S1
LOC114672263	DDB2
LOC114672269	LOC105376652
LOC114672272	ALKBH3-AS1
LOC114672274	HSD17B12
LOC114672283	LOC102723539
LOC114672284	LOC101929918
LOC114672287	LOC105376617
LOC114672294	MPPED2-AS1
LOC114672312	CSRP3-AS1
LOC114672317	SLC25A3P1
LOC114672321	OR5T3
LOC114672322	TP53I11
LOC114672361	ARRB1
LOC114672365	KCTD21-AS1
LOC114672370	LINC02695
LOC114672388	LOC112267904
LOC114672412	LOC100652768
LOC114672416	LOC101929089
LOC114672431	LOC101929340
LOC114672448	JAM3
LOC114672508	SNORD15B
LOC114672509	SNORD15A
LOC114672510	SNORD29
LOC114672511	SNORD28
LOC114672512	SNORD27
LOC114672513	SNORD26
LOC114672514	SNORD30
LOC114672515	SNORD31
LOC114672518	SNORD22
LOC114672520	SNORA70E
LOC114672521	SNORA57
LOC114672523	SNORA23
LOC114672524	SNORA3B
LOC114672525	SNORA3A
LOC114672526	SNORD6
LOC114672527	SNORA8
LOC114672529	SNORA25
LOC114672530	SNORA1
LOC114672534	SNORA52
LOC114672535	SNORA32
LOC114672537	SNORA18
LOC114672538	SNORA54
LOC114672539	SCARNA9
LOC114672540	SCARNA9
LOC114672541	SNORA40
LOC114672542	SNORD67
LOC114672548	SNORD5
LOC114672562	SNORD13I
LOC114672570	SNORD97
LOC114672592	SNORD14C
LOC114672593	SNORD14A
LOC114672594	SNORD14D
LOC114672626	LINC02578
LOC114672630	LINC00474
LOC114672640	LOC107987035
LOC114672647	PGM5-AS1,PGM5P4-AS1,PGM5P3-AS1
LOC114672663	IFNA7
LOC114672713	LOC107987134
LOC114672753	NAMA
LOC114672754	LOC102724684
LOC114672758	TRMO
LOC114672762	EBLN3P
LOC114672781	CDKN2A
LOC114672783	LOC105375989
LOC114672790	LOC105375980
LOC114672792	LOC105375971
LOC114672820	LOC105376095
LOC114672828	LOC105376114
LOC114672833	LOC105376126
LOC114672890	SNORD36A
LOC114672891	SNORD36B
LOC114672892	SNORD36C
LOC114672900	SNORD24
LOC114672903	SNORD62B
LOC114672904	SNORD62A
LOC114672908	SCARNA8
LOC114672909	SNORA65
LOC114672912	SNORA30B
LOC114672914	SNORA17B
LOC114672915	SNORA17A
LOC114672917	SNORD90
LOC114672920	RNU6ATAC
LOC114672922	SNORD121A
LOC114672924	SNORD121B,UBAP2
LOC114672939	SNORA84,MIR3651
LOC114672985	PPIE
LOC114672988	PABPC4-AS1
LOC114672990	LOC105378663
LOC114673061	HS3ST3B1
LOC114673119	TSPOAP1-AS1
LOC114673140	LOC101060400
LOC114673163	LOC107985029
LOC114673164	KHDRBS1
LOC114673168	CSHL1
LOC114673193	LOC105371900
LOC114673218	MAPT-AS1
LOC114673286	SNORD118
LOC114673287	SNORD42B
LOC114673288	SNORD42A
LOC114673291	SNORD1C
LOC114673292	SNORD1A
LOC114673295	SNORD4B
LOC114673296	SNORD4A
LOC114673297	SNORA67
LOC114673298	SNORD49A
LOC114673299	SNORD49B
LOC114673300	SNORD7
LOC114673302	SNORD104
LOC114673304	SNORA21
LOC114673307	SCARNA16
LOC114673308	SNORA38B
LOC114673310	SNORA48
LOC114673314	SNHG29,SNORD65
LOC114673315	SNORD91B
LOC114673316	SNORD91A
LOC114673317	SNORA50C
LOC114673318	SCARNA20
LOC114673320	SCARNA21
LOC114673343	SNORD124
LOC114673344	SNORD10
LOC114673351	SNORD3B-2,SNORD3A
LOC114673352	SNORD3C
LOC114673428	LOC105370173
LOC114673437	LOC105370321
LOC114673439	DNAJC3-DT
LOC114673506	LOC102725228
LOC114673513	LOC105370175
LOC114673517	ZDHHC20
LOC114673540	LINC02339
LOC114673570	LINC00547
LOC114673583	GUCY1B2
LOC114673608	SNORD31B
LOC114673610	SNORD102
LOC114673615	SNORA31
LOC114673629	SNORD13G
LOC114673697	ZNF397
LOC114673701	LOC101927496
LOC114673708	LOC105372041
LOC114673738	LIVAR
LOC114673774	LOC107985173
LOC114673777	PPP4R1-AS1
LOC114673800	LINC01905
LOC114673808	NCMAP-DT
LOC114673818	LOC105372028
LOC114673819	LOC101927989
LOC114673839	LINC01928
LOC114673867	LINC01895
LOC114673880	LINC01900
LOC114673886	SNORD58A
LOC114673887	SNORD58C
LOC114673888	SNORD58B
LOC114673890	SCARNA17
LOC114673893	SNORA37
LOC114673955	LINC00339
LOC114673965	LOC100288123
LOC114673998	LINC01533
LOC114674008	RNU1-2,RNU1-1
LOC114674011	LOC105376805
LOC114674012	LINC01834
LOC114674014	LINC01782
LOC114674041	ZNF700
LOC114674079	NAPSA
LOC114674082	LOC105372269
LOC114674086	PODNL1
LOC114674087	OR7C1
LOC114674094	UBE2CP5
LOC114674105	OR7A10
LOC114674119	CGB8,CGB5
LOC114674155	PCAT19
LOC114674161	LGALS7
LOC114674204	SPACA6P-AS
LOC114674208	LOC105372368
LOC114674219	CYP2A13
LOC114674227	SIGLEC11
LOC114674229	RNU6-9
LOC114674230	RNU6-2
LOC114674244	SNORD32A
LOC114674245	SNORD34
LOC114674247	SNORD35B
LOC114674248	SNORD35A
LOC114674250	SNORA68
LOC114674251	SNORA68B
LOC114674252	SNORD37
LOC114674253	SNORD105
LOC114674254	SNORD41
LOC114674255	SNORD23
LOC114674256	SNORD88C
LOC114674257	SNORD88B
LOC114674338	LINC02861
LOC114674400	CLEC16A
LOC114674418	MAF
LOC114674453	ATAD3A
LOC114674468	C16orf92
LOC114674469	CASC16
LOC114674472	CENPT
LOC114674480	LOC102723385
LOC114674498	SNORA70D
LOC114674500	SNORA64
LOC114674501	SNORA10
LOC114674502	SNORD60
LOC114674503	SNORD68
LOC114674505	SNORA46
LOC114674506	SNORA80C
LOC114674507	SNORA50A
LOC114674509	SNORA30
LOC114674514	SNORD71
LOC114674515	SNORD111
LOC114674516	SNORD111B
LOC114674519	SNORD13H
LOC114674529	SNORA78
LOC114674534	RNA28SN3
LOC114674609	RNA5S17
LOC114674615	RNA5S11
LOC114674626	RNA5S10
LOC114674635	RNA5S9
LOC114674636	RNA5S8
LOC114674637	RNA5S7
LOC114674638	RNA5S6
LOC114674640	RNA5S5
LOC114674642	RNA5S4
LOC114674645	RNU1-4
LOC114674649	RNVU1-6
LOC114674650	RNA5S3
LOC114674653	RNVU1-18
LOC114674654	RNVU1-17
LOC114674659	RNU1-2,RNU1-1
LOC114674664	RNU1-3
LOC114674667	LOC105373194
LOC114674676	RNA5S16
LOC114674678	RNVU1-1
LOC114674679	CA5BP1
LOC114674680	RNVU1-2A
LOC114674690	RNVU1-7
LOC114674721	H2BW4P
LOC114674726	SNORD3G
LOC114674759	HSFX4
LOC114674770	RNU5F-1
LOC114674804	FAM236A
LOC114674878	LOC728660
LOC114674882	RNA5S15
LOC114674883	LOC105373306
LOC114674895	CXXC1P1
LOC114674918	PNMA6E
LOC114674954	GAGE12G,GAGE12B
LOC114674955	GAGE12H,GAGE12C
LOC114674965	LOC105373148
LOC114674977	LOC105373311
LOC114674994	SNORA73A
LOC114674996	SNORA73B
LOC114675020	ZNF75D
LOC114675030	SNORD21
LOC114675031	SNORD76
LOC114675032	SNORA63C
LOC114675036	SNORD81
LOC114675038	H2AB2
LOC114675039	F8A2
LOC114675042	SNORD79
LOC114675043	SNORA66
LOC114675049	SNORA70H
LOC114675053	SNORD55
LOC114675055	RNA5S14
LOC114675057	SNORD103A
LOC114675058	SNORD103B
LOC114675060	SNORD103C
LOC114675061	SNORA16A
LOC114675063	SNORA16B
LOC114675066	SNORD38B
LOC114675067	SNORD38A
LOC114675070	SNORD46
LOC114675074	SNORD45A
LOC114675075	SNORD45C
LOC114675076	SNORD45B
LOC114675080	LOC101928092
LOC114675081	SNORD47
LOC114675084	SNORD74
LOC114675086	SNORD44
LOC114675087	SNORD80
LOC114675092	SNORA14B
LOC114675097	SNORA44
LOC114675099	SNORA80E
LOC114675104	SNORA58B
LOC114675113	SCARNA4
LOC114675119	SNORA55
LOC114675122	RNU11
LOC114675123	SCARNA1
LOC114675127	MIR1843,SCARNA3
LOC114675130	LINC01284
LOC114675136	SNORD77,SNORA103
LOC114675137	SNORD78
LOC114675138	SNORA77
LOC114675193	SCARNA21B
LOC114675204	SNORD99
LOC114675215	SNORD75
LOC114675216	SNORA70C,SNORA70,SNORA70I
LOC114675221	SNORA69
LOC114675222	SNORD61
LOC114675225	SNORA36A,MIR664B
LOC114675231	SNORA56
LOC114675232	SCARNA23
LOC114675235	SCARNA9L
LOC114675236	SCARNA9L
LOC114675238	SNORA48B
LOC114675241	SNORA35
LOC114675242	SNORA35B
LOC114675244	SNORA11E
LOC114675245	SNORA11D
LOC114675246	SNORA11C
LOC114675247	SNORA11
LOC114675249	SNORA11G
LOC114675292	SNORD13C
LOC114675428	USP17L20
LOC114675441	USP17L17
LOC114675456	RNA5S13
LOC114675508	SCARNA18B
LOC114675512	SCARNA2
LOC114675524	SNORA59A
LOC114675631	RNA5S2
LOC114675632	RNA5S1
LOC114675698	SNORD3D
LOC114675879	RNU2-1
LOC114675951	LOC102724813
LOC114676144	LOC105377143
LOC114676148	LOC105377152
LOC114676164	LOC105374000
LOC114676197	LINC02012
LOC114676212	LINC01991
LOC114676234	LOC105376972
LOC114676256	CLSTN2-AS1
LOC114676278	LOC105374313
LOC114676306	LOC107986161
LOC114676312	NMRAL2P
LOC114676357	GPR62
LOC114676359	LOC101929054
LOC114676388	SRGAP3-AS4
LOC114676396	HDAC11-AS1
LOC114676399	LOC105374102
LOC114676401	DNAJB8-AS1
LOC114676403	LOC107986126
LOC114676407	LOC107986124
LOC114676410	ALDH1L1-AS1
LOC114676430	CD200R1L-AS1
LOC114676571	SNORA62
LOC114676572	SNORA6
LOC114676573	SNORA63
LOC114676574	SNORA63B
LOC114676575	SNORA63E
LOC114676582	SNORD38C
LOC114676589	SNORA4
LOC114676593	SNORA7B
LOC114676594	SNORA7A
LOC114676596	SNORA58
LOC114676599	SNORD19
LOC114676600	SNORD66
LOC114676602	SNORD69
LOC114676611	SNORD19B
LOC114676642	MIR1248,SNORA81
LOC114676646	SCARNA7
LOC114676690	MAGI2-AS3
LOC114676705	KRTAP20-2
LOC114676706	KRTAP20-4
LOC114676707	KRTAP20-1
LOC114676708	KRTAP22-1
LOC114676709	KRTAP22-2
LOC114676724	OCM2
LOC114676757	LOC105369146
LOC114676770	LOC105375512
LOC114676797	LOC101928255
LOC114676801	DSCAM-AS1
LOC114676810	LOC105372798
LOC114676820	URB1-AS1
LOC114676851	LOC102723672
LOC114676862	LFNG
LOC114676876	PCOLCE-AS1
LOC114676904	GTF2IP13
LOC114676907	GTF2IP13,LOC107983979
LOC114676936	LOC100506725
LOC114676955	HOXA11-AS
LOC114676956	HOXA10-AS
LOC114676958	LOC441204
LOC114676962	LOC646588
LOC114676969	LOC101927811
LOC114676983	COL1A2-AS1
LOC114677022	LOC105375492
LOC114677024	LOC107986845
LOC114677048	PRSS3P2
LOC114677058	PRSS3P2
LOC114677067	LOC105375564
LOC114677073	HTR5A-AS1
LOC114677075	LOC647070
LOC114677086	LOC105375599
LOC114677227	SNORD74B
LOC114677231	SNORA5A
LOC114677232	SNORA5B
LOC114677233	SNORA5C
LOC114677235	SNORA14A
LOC114677236	SNORA15B-2,SNORA15B-1
LOC114677237	SNORA15
LOC114677239	SNORA25B
LOC114677240	SNORA80A
LOC114677241	SNORA80D
LOC114677243	SNORA9
LOC114677244	SNORA22,SNORA22C
LOC114677245	SNORA22B
LOC114677253	SNORD65C
LOC114677254	SNORD93
LOC114677373	LOC101927664
LOC114677404	LINC02537
LOC114677474	TRDN
LOC114677476	TRDN-AS1
LOC114677502	WAKMAR2
LOC114677563	LOC101928516
LOC114677598	TNFRSF21
LOC114677602	LOC107986599
LOC114677605	LINC01512
LOC114677610	LOC112267958
LOC114677611	ATP6V0CP3
LOC114677618	OR2T2
LOC114677634	LOC105373222
LOC114677651	LOC101929006
LOC114677669	H4C1
LOC114677671	H4C3
LOC114677689	LOC105374966
LOC114677709	LINC01724
LOC114677733	LOC107986514
LOC114677738	LINC01698
LOC114677745	LYPLAL1-AS1
LOC114677825	LINC01703
LOC114677860	SNORD28B
LOC114677861	SNORD32B
LOC114677862	SNORD84
LOC114677863	SNORD117
LOC114677865	SNORD101
LOC114677871	SNORD52
LOC114677872	SNORD50A
LOC114677873	SNORD50B
LOC114677875	SNORD48
LOC114677878	SNORA20
LOC114677882	SNORA38
LOC114677883	SNORA29
LOC114677884	SNORA33
LOC114677888	SNORA40C
LOC114677892	SNORD100
LOC114678099	LOC105371446
LOC114678102	LOC105378933
LOC114678127	LOC101928532
LOC114678130	LOC101928306
LOC114678145	LINC02472
LOC114678148	LOC105377651
LOC114678151	LINC02484
LOC114678152	LINC01259
LOC114678182	LINC02266
LOC114678190	LOC105377504
LOC114678197	LINC02514
LOC114678204	ZNF718
LOC114678214	CTBP1-DT
LOC114678219	LINC01361
LOC114678234	LINC01707
LOC114678269	LOC105374542
LOC114678298	WDFY3-AS2
LOC114678307	LOC105377306
LOC114678320	LOC105377286
LOC114678346	DANCR
LOC114678347	LOC112268466
LOC114678356	LOC105378591
LOC114678390	BBS12
LOC114678412	LOC100505685
LOC114678523	LOC105377596
LOC114678559	SNORD73A
LOC114678560	SNORA75B
LOC114678573	SNORA24
LOC114678575	SCARNA22
LOC114678582	SNORA26
LOC114678594	LOC105373273
LOC114678663	LINC02121
LOC114678671	LINC02146
LOC114678681	LINC02118
LOC114678700	LINC02234
LOC114678719	LINC01366
LOC114678720	LINC01944
LOC114678733	LINC02162
LOC114678774	LOC105374739
LOC114678782	ANXA2R
LOC114678792	LOC101928505
LOC114678815	LOC112267942
LOC114678827	CTD-2201I18.1
LOC114678850	LINC00184
LOC114678855	RFESD
LOC114678859	LOC107986365
LOC114678886	LOC102723444
LOC114678902	TH2LCRR
LOC114678929	PCDHGA2
LOC114678938	STK32A-AS1
LOC114678957	LOC101927790
LOC114678983	LRRC52-AS1
LOC114678992	TMCO1-AS1
LOC114679027	SNHG4,MATR3
LOC114679035	EPB41L4A-AS1
LOC114679126	SNORD96A
LOC114679139	SNORA74A
LOC114679140	SNORA74B
LOC114679145	SNORD63
LOC114679146	SNORD63B
LOC114679147	SNORA70J
LOC114679149	SNORD95
LOC114679156	SNORD138
LOC114679157	SNORA13
LOC114679164	SNORD72
LOC114679171	SNORD123
LOC114679177	SNORD13B-2,SNORD13B-1
LOC114679188	NME5
LOC114679194	SCARNA18
LOC114679195	SNORA47
LOC114679258	LINC02349
LOC114679259	LINC02206
LOC114679263	LINC02255
LOC114679271	OR4Q2
LOC114679273	RNASE9
LOC114679289	LINC02311
LOC114679291	LOC105370619
LOC114679293	LINC02318
LOC114679296	LINC02691
LOC114679336	PWRN2
LOC114679406	LOC101928499
LOC114679432	KIAA1614-AS1
LOC114679440	LOC145694
LOC114679468	ST20
LOC114679519	LOC105371026
LOC114679539	LOC105370408
LOC114679547	LOC101927124
LOC114679597	LOC101928143
LOC114679602	LINC01220
LOC114679618	FOXN3-AS1
LOC114679642	HHIPL1
LOC114679648	DIO3OS
LOC114679652	HSP90AA1
LOC114679657	LOC105370687
LOC114679680	LOC100506411
LOC114679683	LOC101928377
LOC114679829	SNORD18B
LOC114679830	SNORD18C
LOC114679831	SNORD18A
LOC114679833	SNORD115-44
LOC114679834	SNORD115-42
LOC114679835	SNORD115-26
LOC114679836	SNORD115-22
LOC114679837	SNORD115-11,SNORD115-18
LOC114679838	SNORD115-3
LOC114679839	SNORD115-19
LOC114679840	SNORD115-13
LOC114679841	SNORD115-12
LOC114679843	SNORD115-9
LOC114679844	SNORD115-29
LOC114679845	SNORD115-17
LOC114679846	SNORD115-43
LOC114679847	SNORD115-33,SNORD115-36
LOC114679848	SNORD115-5
LOC114679849	SNORD115-8
LOC114679850	SNORD115-2
LOC114679851	SNORD115-32,SNORD115-34
LOC114679852	SNORD115-24
LOC114679855	SNORD115-30
LOC114679856	SNORD115-4
LOC114679858	SNORD115-15
LOC114679861	SNORD115-39
LOC114679862	SNORD115-1
LOC114679863	SNORD115-6
LOC114679865	SNORD115-25
LOC114679866	SNORD115-31
LOC114679867	SNORD115-40
LOC114679869	SNORD115-41
LOC114679871	SNORD115-21
LOC114679874	SNORD115-38,SNORD115-35
LOC114679876	SNORD115-37
LOC114679887	SNORD115-10
LOC114679888	SNORD115-7
LOC114679889	SNORD115-20
LOC114679890	SNORD115-15
LOC114679891	SNORD115-14
LOC114679895	SNORD115-28
LOC114679896	SNORD115-16
LOC114679901	SNORD115-27
LOC114679903	SNORD115-23
LOC114679904	SNORD115-45
LOC114679907	SNORD115-46
LOC114679909	SNORD115-47
LOC114679912	SNORD116-21
LOC114679915	SNORD116-20
LOC114679916	SNORD116-19
LOC114679917	SNORD116-18
LOC114679918	SNORD116-17
LOC114679920	SNORD116-14
LOC114679921	SNORD116-22
LOC114679922	SNORD116-15
LOC114679923	SNORD116-16
LOC114679924	SNORD116-23
LOC114679926	SNORD116-11
LOC114679927	SNORD116-24
LOC114679928	SNORD116-8
LOC114679929	SNORD116-4
LOC114679931	SNORD116-6
LOC114679932	SNORD116-9
LOC114679933	SNORD116-5
LOC114679934	SNORD116-7
LOC114679935	SNORD116-3
LOC114679936	SNORD116-2
LOC114679937	SNORD116-1
LOC114679939	SNORD116-13
LOC114679940	SNORD116-25
LOC114679942	SNORD116-26
LOC114679943	SNORD116-27
LOC114679945	SNORD16
LOC114679947	SNORD114-9
LOC114679948	SNORD114-3
LOC114679949	SNORD114-1
LOC114679950	SNORD114-29,SNORD114-23
LOC114679951	SNORD114-21
LOC114679953	SNORD114-15
LOC114679954	SNORD114-22
LOC114679955	SNORD114-28
LOC114679956	SNORD114-18
LOC114679957	SNORD114-17
LOC114679958	SNORD114-26
LOC114679959	SNORD114-13
LOC114679960	SNORD114-12
LOC114679961	SNORD114-16
LOC114679962	SNORD114-5
LOC114679964	SNORD114-31
LOC114679965	SNORD114-10
LOC114679966	SNORD114-25
LOC114679967	SNORD114-11
LOC114679968	SNORD114-14
LOC114679969	SNORD114-19
LOC114679970	SNORD114-4
LOC114679971	SNORD114-20
LOC114679972	SNORD113-8
LOC114679977	SNORD113-9
LOC114679979	SNORD114-30
LOC114679980	SNORD113-4
LOC114679982	SNORD113-6
LOC114679983	SNORD113-3
LOC114679986	SNORD114-27
LOC114679993	SCARNA13
LOC114679994	SNORD56B
LOC114679999	SNORD8
LOC114680000	SNORD9
LOC114680001	SNORA24B
LOC114680002	SNORA28
LOC114680005	SNORA41B
LOC114680009	SCARNA15
LOC114680013	SNORD64
LOC114680014	SCARNA14
LOC114680021	SNORA79
LOC114680022	SNORA79B
LOC114680026	SNORA11B
LOC114680032	SNORD108
LOC114680033	SNORD107
LOC114680034	SNORD126
LOC114680035	SNORD112
LOC114680037	SNORD127
LOC114680039	SNORD13E
LOC114680040	SNORD13D
LOC114680068	SNORD109B
LOC114680069	SNORD109A
LOC114680080	RNU5B-1
LOC114680082	RNU6-1
LOC114680229	LOC102723701
LOC114680247	ST18
LOC114680309	LOC105375668
LOC114680313	LOC105375676
LOC114680316	LOC105369147
LOC114680321	LOC100132813
LOC114680343	LPGAT1-AS1
LOC114680361	LOC105375787
LOC114680373	LOC100996662
LOC114680407	SIRLNT
LOC114680476	RNU105C
LOC114680488	SNORA72
LOC114680495	SNORD38D
LOC114680499	SNORA1B
LOC114680502	SNORD87
LOC114680506	SNORD65B
LOC114680508	SNORD77B
LOC114680514	SNORD13
LOC114680532	SNORD54
LOC114680544	SNORD3H
LOC114680573	LINC01710
LOC693354	ZNF431
LOC693477	ZNF738
LOC693513	TAS2R50
LOC693611	ZNF493
LOC693631	CYP2J2
LOC693643	TAS2R20
LOC693706	LYZL1
LOC693762	FAM47A
LOC693777	TAS2R31
LOC693849	HNRNPA1P10
LOC693877	BMS1P2-AGAP9,AGAP11
LOC693908	TRIM48,TRIM49D1
LOC693992	CYB561A3
LOC694015	FAM25G,FAM25A
LOC694064	SAMSN1
LOC694161	TAS2R46
LOC694289	GNAS
LOC694294	FLJ13224
LOC694388	ZNF257
LOC694400	LOC107984208
LOC694492	NPY4R2,NPY4R
LOC694505	OR14I1
LOC694533	LOC102723630,LOC100505874
LOC694628	ANXA8
LOC694781	LGALS7B
LOC694823	RANBP2,RGPD3,RGPD4
LOC694859	KRTAP11-1
LOC694973	KRTAP7-1
LOC695014	OR9G1,OR9G9
LOC695031	RAET1E
LOC695047	DDI2
LOC695267	SVIL
LOC695323	H4C2
LOC695427	H3C2
LOC695478	ZNF729
LOC695657	H2BC3
LOC695887	RABGEF1
LOC696005	H1-2
LOC696031	COA8
LOC696069	LAIR2
LOC696140	SNHG18
LOC696244	ACSM2A,ACSM2B
LOC696321	CT47A5,CT47A1,CT47A11,CT47A3
LOC696325	SPATA42
LOC696457	GEMIN8P4
LOC696462	OR2T1
LOC696463	H2AC19
LOC696470	ALG10B,ALG10
LOC696485	OR5C1
LOC696506	H2BC4
LOC696703	OR2T6
LOC696748	CYBA
LOC696808	H2BC10
LOC696812	MIR4453HG
LOC696937	LOC102724219,LOC389831,LOC102724951,LOC102724701,LOC102724843
LOC696956	COX6A1
LOC696967	MS4A5
LOC696996	H2BC6
LOC697115	H4C4
LOC697148	CT47A6,CT47A7,CT47A4
LOC697169	LOC114841037
LOC697268	FAAP20
LOC697280	BTN3A2
LOC697328	KRTAP3-3
LOC697564	IFITM3
LOC697584	OR5H6
LOC697706	OR5H2
LOC697721	H4C5
LOC697805	TMSB15B
LOC697888	SPANXN4
LOC697931	KRT81
LOC697943	OOSP2
LOC698045	ANKHD1-EIF4EBP3,ANKHD1
LOC698105	H3C6
LOC698143	LOC440700
LOC698152	MS4A4E
LOC698176	LYZL2
LOC698255	LOC728024
LOC698320	KRT85
LOC698354	H4C6
LOC698499	OR4K15
LOC698519	CTAGE7P
LOC698693	H1-0
LOC698694	IGLL3P
LOC698713	RPL13AP5,RPL13AP20
LOC698767	H2BW1
LOC698781	OR5H1,OR5H15
LOC698810	VPREB1
LOC698859	PRSS3
LOC698860	GTF2IRD2B,GTF2IRD2
LOC698874	PCDHA11,PCDHA5
LOC698894	UBE2NL
LOC698908	LGALS16
LOC698909	OR5H14
LOC698937	CYP24A1
LOC699110	H4C8
LOC699135	KRTAP4-3
LOC699259	OR4K3
LOC699289	OR5A1
LOC699292	LGALS13
LOC699293	OR5K4
LOC699417	TINCR
LOC699418	CLC
LOC699419	OR5K3
LOC699443	H3-3A
LOC699486	CES1
LOC699585	FAM205A
LOC699599	TPSB2,TPSAB1
LOC699655	CBR1
LOC699676	LEFTY2
LOC699679	GSTT4
LOC699719	IQCF1
LOC699732	BTN3A2
LOC699778	LOC730098
LOC699779	SNHG29
LOC699789	DPY19L2
LOC699905	OR1B1
LOC699917	OR4F4,OR4F17,OR4F5
LOC699924	LEFTY1
LOC699926	OR14K1
LOC700060	KRT4
LOC700087	UQCRFS1
LOC700142	TAF13
LOC700215	NMRAL2P
LOC700241	LOC100505841
LOC700258	CCNYL2
LOC700277	OR1J1
LOC700412	KDM4E
LOC700446	GSTT4
LOC700600	ZSCAN10
LOC700754	MAGEB6
LOC700794	SPANXN3
LOC700931	OR2W5
LOC700936	GGTLC2
LOC701049	OR4K14
LOC701052	ZEB1-AS1
LOC701220	SERPINA2
LOC701271	SUPT20HL1
LOC701439	MICALCL,MICAL2
LOC701481	OR11H4
LOC701497	CTAG1A,CTAG1B
LOC701667	KRT24
LOC701715	SFTPA2
LOC701819	RNF216
LOC701826	H2AC12
LOC701958	ADAM18
LOC701982	VWA8-AS1
LOC701983	MLLT1
LOC702108	CIDECP1
LOC702140	C2CD6
LOC702543	ELOA3D
LOC702672	KRTAP9-2
LOC702712	HCAR2,HCAR3
LOC702823	H1-8
LOC702914	OR11G2
LOC702940	OR10W1
LOC703026	TYW1,TYW1B
LOC703060	IFT122
LOC703127	PAGE5
LOC703172	CST8
LOC703259	CLCNKA
LOC703291	CST13P
[truncated: 446 more rows]
