# Supplementary material for: Single cell transcriptomics of primate sensory neurons identifies cell types associated with chronic pain
Source: Nat Commun. 2021 Mar 8;12:1510. doi: 10.1038/s41467-021-21725-z (PMC7940623; doi:10.1038/s41467-021-21725-z)
Supplement: Supplementary file 16 — Source data [file 41467_2021_21725_MOESM16_ESM.xlsx]

## Sheet: Source_data_Fig_4bc
Area	Cluster	Diam	Sample
220.997	PEP1	16.77444842	N2
371.727	PEP1	21.755402	N2
293.924	PEP1	19.34517149	N2
246.045	PEP1	17.69955434	N2
414.729	PEP1	22.97932469	N2
295.254	PEP1	19.38889034	N2
315.868	PEP1	20.05431695	N2
207.919	PEP1	16.27054679	N2
584.301	PEP1	27.27554104	N2
239.173	PEP1	17.45063098	N2
410.739	PEP1	22.86851848	N2
344.906	PEP1	20.95585738	N2
299.244	PEP1	19.51945938	N2
290.377	PEP1	19.22809089	N2
406.971	PEP1	22.76338223	N2
434.236	PEP1	23.51353753	N2
327.395	PEP1	20.41696013	N2
140.755	PEP1	13.38711441	N2
284.614	PEP1	19.03632842	N2
254.689	PEP1	18.00777905	N2
271.979	PEP1	18.60898756	N2
179.546	PEP1	15.11969138	N2
254.689	PEP1	18.00777905	N2
369.954	PEP1	21.70345739	N2
329.168	PEP1	20.47216927	N2
239.173	PEP1	17.45063098	N2
224.765	PEP1	16.91684623	N2
385.027	PEP1	22.14117436	N2
174.005	PEP1	14.88455733	N2
300.795	PEP1	19.56997928	N2
306.115	PEP1	19.74228262	N2
139.647	PEP1	13.33431973	N2
164.473	PEP1	14.47112738	N2
155.828	PEP1	14.08567967	N2
466.377	PEP1	24.3682096	N2
222.105	PEP1	16.81644639	N2
202.377	PEP1	16.0522397	N2
206.146	PEP1	16.20102587	N2
208.14	PEP1	16.27919159	N2
442.659	PEP1	23.74049165	N2
179.989	PEP1	15.13833255	N2
354.659	PEP1	21.25007915	N2
428.916	PEP1	23.36905673	N2
258.458	PEP1	18.14053324	N2
446.87	PEP1	23.85314561	N2
350.669	PEP1	21.13020676	N2
202.821	PEP1	16.06983876	N2
228.09	PEP1	17.04151424	N2
332.493	PEP1	20.57530646	N2
256.684	PEP1	18.07816969	N2
230.307	PEP1	17.12413443	N2
325.178	PEP1	20.34771458	N2
220.332	PEP1	16.74919148	N2
176.886	PEP1	15.00727324	N2
268.876	PEP1	18.50252836	N2
385.47	PEP1	22.15390817	N2
225.652	PEP1	16.95019321	N2
283.949	PEP1	19.01407625	N2
316.09	PEP1	20.06136306	N2
184.201	PEP1	15.31443755	N2
419.606	PEP1	23.11404232	N2
231.637	PEP1	17.17350833	N2
185.309	PEP1	15.36042795	N2
409.853	PEP1	22.84384046	N2
428.694	PEP1	23.36300823	N2
179.546	PEP1	15.11969138	N2
144.302	PEP1	13.55474134	N2
262.004	PEP1	18.26455183	N2
163.586	PEP1	14.43205336	N2
195.284	PEP1	15.76842767	N2
274.196	PEP1	18.68467795	N2
152.947	PEP1	13.95486183	N2
328.503	PEP1	20.45147941	N2
164.473	PEP1	14.47112738	N2
230.085	PEP1	17.1158792	N2
205.259	PEP1	16.1661336	N2
261.118	PEP1	18.23364372	N2
784.905	PEP1	31.61284683	N2
346.457	PEP1	21.00292249	N2
322.961	PEP1	20.27823258	N2
278.851	PEP1	18.84261448	N2
1756.67	C-LTMR	47.293358	N2
2715.579	C-LTMR	58.80121231	N2
300.573	C-LTMR	19.56275619	N2
165.581	C-LTMR	14.51978915	N2
283.062	C-LTMR	18.98435493	N2
612.452	C-LTMR	27.92486536	N2
549.5	C-LTMR	26.45080584	N2
467.707	C-LTMR	24.40293113	N2
493.863	C-LTMR	25.0760025	N2
574.769	C-LTMR	27.05214631	N2
592.059	C-LTMR	27.45601813	N2
269.541	C-LTMR	18.52539501	N2
339.808	C-LTMR	20.80040825	N2
468.815	C-LTMR	24.43181936	N2
440.22	C-LTMR	23.67499762	N2
575.878	C-LTMR	27.07823189	N2
739.021	C-LTMR	30.67492073	N2
717.076	C-LTMR	30.21604739	N2
567.898	C-LTMR	26.8899645	N2
457.51	C-LTMR	24.13544746	N2
294.81	C-LTMR	19.37430644	N2
393.228	C-LTMR	22.37573328	N2
379.042	C-LTMR	21.96841513	N2
504.281	C-LTMR	25.3391103	N2
374.165	C-LTMR	21.82662764	N2
815.272	C-LTMR	32.21857461	N2
4203.596	C-LTMR	73.15862668	N2
2684.768	C-LTMR	58.46668099	N2
1632.54	C-LTMR	45.59182478	N2
472.805	C-LTMR	24.53556649	N2
2680.114	C-LTMR	58.41598351	N2
197.057	C-LTMR	15.83984738	N2
3040.092	C-LTMR	62.2154752	N2
500.956	C-LTMR	25.25543485	N2
376.604	C-LTMR	21.89765068	N2
1829.819	C-LTMR	48.26798018	N2
1524.369	C-LTMR	44.05549786	N2
230.972	C-LTMR	17.14883915	N2
796.874	C-LTMR	31.85296672	N2
372.392	C-LTMR	21.77485294	N2
608.462	C-LTMR	27.83375433	N2
332.493	C-LTMR	20.57530646	N2
708.21	C-LTMR	30.02866927	N2
645.479	C-LTMR	28.66791566	N2
739.686	C-LTMR	30.68871887	N2
682.94	C-LTMR	29.48806902	N2
573.661	C-LTMR	27.0260591	N2
224.543	C-LTMR	16.90848979	N2
368.402	C-LTMR	21.65788528	N2
371.284	C-LTMR	21.7424348	N2
347.122	C-LTMR	21.02306964	N2
751.212	C-LTMR	30.92689485	N2
539.303	C-LTMR	26.20423451	N2
225.873	C-LTMR	16.95849155	N2
381.48	C-LTMR	22.03895237	N2
424.704	C-LTMR	23.25403035	N2
529.55	C-LTMR	25.96620883	N2
487.656	C-LTMR	24.91792334	N2
417.168	C-LTMR	23.04679575	N2
375.939	C-LTMR	21.87830892	N2
414.064	C-LTMR	22.96089412	N2
499.847	C-LTMR	25.22746453	N2
314.538	C-LTMR	20.01205187	N2
1931.561	C-LTMR	49.59173165	N2
346.236	C-LTMR	20.99622268	N2
1018.093	C-LTMR	36.00383685	N2
195.284	C-LTMR	15.76842767	N2
1978.332	C-LTMR	50.18854984	N2
2588.124	C-LTMR	57.40471952	N2
1258.153	C-LTMR	40.02411964	N2
322.74	C-LTMR	20.27129327	N2
307.445	C-LTMR	19.785124	N2
416.946	C-LTMR	23.04066265	N2
547.505	C-LTMR	26.40274639	N2
242.72	C-LTMR	17.57955353	N2
324.956	C-LTMR	20.34076767	N2
357.762	C-LTMR	21.34283782	N2
557.701	C-LTMR	26.64745705	N2
700.673	C-LTMR	29.86845445	N2
316.533	C-LTMR	20.07541613	N2
1173.921	C-LTMR	38.66112569	N2
460.613	C-LTMR	24.21715686	N2
239.395	C-LTMR	17.45872793	N2
328.281	C-LTMR	20.44456776	N2
693.137	C-LTMR	29.70739703	N2
658.557	C-LTMR	28.95687854	N2
479.011	C-LTMR	24.69606745	N2
448.865	C-LTMR	23.90633113	N2
226.095	C-LTMR	16.96682336	N2
1639.189	C-LTMR	45.6845735	N2
887.091	C-LTMR	33.6077274	N2
1450.555	NP2	42.97562085	N2
1802.554	NP2	47.9070249	N2
2377.767	NP2	55.02242245	N2
1677.537	NP2	46.2158679	N2
1621.9	NP2	45.44301066	N2
1760.882	NP2	47.35002213	N2
2819.539	NP2	59.91617939	N2
2506.552	NP2	56.49284138	N2
1996.065	NP2	50.41298337	N2
2602.31	NP2	57.56182763	N2
2349.616	NP2	54.69574029	N2
2566.623	NP2	57.1657756	N2
754.315	NP2	30.99070324	N2
541.742	NP2	26.26342204	N2
616.22	NP2	28.01063498	N2
772.713	NP2	31.36636333	N2
748.774	NP2	30.87666865	N2
637.056	NP2	28.48025441	N2
373.5	NP2	21.80722289	N2
993.932	NP2	35.57405694	N2
641.711	NP2	28.58411834	N2
412.734	NP2	22.92398853	N2
910.587	NP2	34.04989541	N2
508.936	NP2	25.45579386	N2
574.548	NP2	27.046945	N2
793.328	NP2	31.78201664	N2
404.09	NP2	22.68266668	N2
499.183	NP2	25.2107028	N2
670.749	NP2	29.22369161	N2
667.867	NP2	29.16084147	N2
930.98	NP2	34.4290655	N2
555.263	NP2	26.58914834	N2
830.124	NP2	32.51071675	N2
708.21	NP2	30.02866927	N2
788.895	NP2	31.69309563	N2
740.572	NP2	30.70709293	N2
611.343	NP2	27.89957138	N2
646.366	NP2	28.68760624	N2
595.162	NP2	27.52787304	N2
643.484	NP2	28.62357901	N2
611.343	NP2	27.89957138	N2
602.92	NP2	27.70670652	N2
471.696	NP2	24.50677458	N2
364.634	NP2	21.54684265	N2
530.437	NP2	25.98794652	N2
354.881	NP2	21.25672888	N2
1048.461	NP2	36.53685819	N2
1682.857	NP2	46.28909246	N2
2710.038	NP2	58.74119125	N2
1928.902	NP2	49.55758574	N2
1616.358	NP2	45.36530529	N2
922.113	NP2	34.26471562	N2
806.849	NP2	32.05170906	N2
2096.921	NP2	51.67090806	N2
3405.391	NP2	65.84738785	N2
2409.908	NP2	55.39305159	N2
725.056	NP2	30.38371227	N2
482.115	NP2	24.77595373	N2
414.286	NP2	22.96704853	N2
335.374	NP2	20.66425511	N2
887.756	NP2	33.62032191	N2
635.726	NP2	28.45050936	N2
904.38	NP2	33.93364672	N2
1492.893	NP2	43.59828441	N2
438.004	NP2	23.61533429	N2
237.178	NP2	17.3776986	N2
772.27	NP2	31.3573708	N2
512.039	NP2	25.53327835	N2
896.401	NP2	33.78362327	N2
707.323	NP2	30.00985862	N2
757.64	NP2	31.05893122	N2
806.628	NP2	32.04731919	N2
752.542	NP2	30.95426034	N2
859.826	NP2	33.0872251	N2
673.409	NP2	29.2815807	N2
625.973	NP2	28.2314289	N2
651.464	NP2	28.80051609	N2
958.244	NP2	34.92955989	N2
881.328	NP2	33.49838297	N2
752.542	NP2	30.95426034	N2
736.582	NP2	30.62426049	N2
556.15	NP2	26.61037716	N2
510.709	NP2	25.50009597	N2
534.427	NP2	26.08550537	N2
969.327	NP2	35.13097591	N2
614.003	NP2	27.96020208	N2
629.298	NP2	28.30630847	N2
611.122	NP2	27.89452808	N2
365.52	NP2	21.57300439	N2
498.518	NP2	25.19390465	N2
306.558	NP2	19.75656267	N2
680.502	NP2	29.43538783	N2
697.127	NP2	29.79277872	N2
529.772	NP2	25.97165109	N2
631.958	NP2	28.36606981	N2
817.932	NP2	32.27109182	N2
569.228	NP2	26.92143383	N2
217.894	NP2	16.65626781	N2
695.353	NP2	29.75484729	N2
733.036	NP2	30.550457	N2
560.583	NP2	26.71622061	N2
351.112	NP2	21.14354944	N2
667.646	NP2	29.15601634	N2
611.565	NP2	27.90463657	N2
625.308	NP2	28.21642914	N2
811.504	NP2	32.14403496	N2
360.422	NP2	21.42203406	N2
469.258	NP2	24.44335988	N2
479.676	NP2	24.713204	N2
588.291	NP2	27.36851046	N2
609.348	NP2	27.85401174	N2
772.713	NP2	31.36636333	N2
772.935	NP2	31.37086877	N2
637.943	NP2	28.50007465	N2
523.565	NP2	25.81905618	N2
498.518	NP2	25.19390465	N2
2191.127	NP2	52.81883702	N2
583.192	NP2	27.24964434	N2
1904.962	NP1	49.24909085	N2
2216.397	NP1	53.12254048	N2
2319.026	NP1	54.33852785	N2
2318.361	NP1	54.33073627	N2
855.393	NP1	33.00182107	N2
1279.654	NP1	40.36466371	N2
418.054	NP1	23.07125668	N2
535.757	NP1	26.117944	N2
1884.569	NP1	48.98477085	N2
1577.567	NP1	44.81763814	N2
1750.907	NP1	47.21571806	N2
1525.034	NP1	44.06510633	N2
593.167	NP1	27.4816972	N2
683.162	NP1	29.49286141	N2
638.829	NP1	28.51985879	N2
694.467	NP1	29.73588483	N2
604.915	NP1	27.75250798	N2
577.872	NP1	27.1250711	N2
561.913	NP1	26.74789435	N2
625.751	NP1	28.22642234	N2
502.286	NP1	25.28893825	N2
776.703	NP1	31.44724112	N2
390.568	NP1	22.29992427	N2
244.936	NP1	17.65962064	N2
349.561	NP1	21.09679806	N2
677.177	NP1	29.36338767	N2
866.698	NP1	33.21918372	N2
521.349	NP1	25.76435839	N2
497.188	NP1	25.1602747	N2
449.53	NP1	23.92403337	N2
727.273	NP1	30.43012888	N2
575.878	NP1	27.07823189	N2
541.963	NP1	26.26877849	N2
486.548	NP1	24.88959931	N2
745.006	NP1	30.79888148	N2
542.407	NP1	26.27953656	N2
526.447	NP1	25.89002006	N2
312.765	NP1	19.9555698	N2
627.303	NP1	28.26140453	N2
546.84	NP1	26.38670712	N2
604.25	NP1	27.73724923	N2
531.767	NP1	26.02050678	N2
582.971	NP1	27.24448074	N2
593.832	NP1	27.49709776	N2
646.144	NP1	28.68267931	N2
551.716	NP1	26.50408702	N2
514.256	NP1	25.58849498	N2
591.394	NP1	27.44059451	N2
751.212	NP1	30.92689485	N2
788.895	NP1	31.69309563	N2
630.185	NP1	28.32625041	N2
891.081	NP1	33.68322382	N2
460.613	NP1	24.21715686	N2
371.284	NP1	21.7424348	N2
532.875	NP1	26.04760109	N2
508.936	TrpM8high	25.45579386	N2
1456.983	TrpM8high	43.07073684	N2
1042.476	TrpM8high	36.43242605	N2
539.082	TrpM8high	26.19886487	N2
929.872	TrpM8high	34.40857163	N2
1361.89	TrpM8high	41.64147216	N2
408.744	TrpM8high	22.81291355	N2
678.729	TrpM8high	29.39701691	N2
444.21	TrpM8high	23.78204655	N2
541.963	TrpM8high	26.26877849	N2
1119.171	TrpM8high	37.74881156	N2
824.582	TrpM8high	32.40201244	N2
1453.88	TrpM8high	43.02484758	N2
801.973	TrpM8high	31.95471385	N2
558.366	TrpM8high	26.66333947	N2
657.671	TrpM8high	28.93739319	N2
514.921	TrpM8high	25.60503426	N2
952.924	TrpM8high	34.83246359	N2
1330.858	TrpM8high	41.16431749	N2
756.754	TrpM8high	31.04076543	N2
681.61	TrpM8high	29.45934158	N2
985.73	TrpM8high	35.42697301	N2
1391.593	TrpM8high	42.09312578	N2
1207.392	TrpM8high	39.20840778	N2
1364.772	TrpM8high	41.68550923	N2
1150.647	TrpM8high	38.27596194	N2
682.719	TrpM8high	29.48329745	N2
526.89	PEP3	25.90091087	N2
569.449	PEP3	26.92665938	N2
858.718	PEP3	33.06589959	N2
849.187	PEP3	32.88188664	N2
642.598	PEP3	28.60386661	N2
911.474	PEP3	34.06647532	N2
771.605	PEP3	31.34386701	N2
1771.3	PEP3	47.4898853	N2
1013.66	PEP3	35.92536704	N2
778.033	PEP3	31.4741542	N2
2455.57	PEP3	55.91537203	N2
954.254	PEP3	34.85676302	N2
623.313	PEP3	28.17138194	N2
1116.511	PEP3	37.70392496	N2
347.122	PEP3	21.02306964	N2
356.432	PEP3	21.30312929	N2
193.067	PEP3	15.6786651	N2
838.103	PEP3	32.66658663	N2
662.104	PEP3	29.03475496	N2
817.267	PEP3	32.25797053	N2
786.456	PEP3	31.64406547	N2
1054.667	PEP3	36.64483225	N2
915.02	PEP3	34.13267713	N2
511.374	PEP3	25.51669256	N2
585.852	A-LTMR	27.31171788	N2
1207.835	A-LTMR	39.21560003	N2
2862.763	A-LTMR	60.37369509	N2
1216.259	A-LTMR	39.35211628	N2
546.396	A-LTMR	26.37599276	N2
1468.288	A-LTMR	43.23751085	N2
3322.933	A-LTMR	65.04528961	N2
2363.359	A-LTMR	54.85546588	N2
1333.961	A-LTMR	41.21227847	N2
723.504	A-LTMR	30.35117631	N2
1063.312	A-LTMR	36.79471276	N2
1215.372	A-LTMR	39.3377642	N2
2951.206	A-LTMR	61.29920215	N2
1350.586	A-LTMR	41.46829516	N2
579.202	A-LTMR	27.15626798	N2
412.291	A-LTMR	22.91168272	N2
628.19	A-LTMR	28.28137814	N2
1092.793	A-LTMR	37.30130375	N2
552.603	PEP1	26.52538392	N2
279.516	PEP1	18.8650689	N2
886.869	PEP1	33.60352187	N2
711.313	PEP1	30.0943822	N2
524.23	PEP1	25.83544787	N2
532.432	PEP1	26.03677164	N2
454.185	PEP1	24.04758413	N2
526.447	PEP1	25.89002006	N2
353.772	PEP1	21.22348935	N2
230.972	PEP1	17.14883915	N2
410.739	PEP1	22.86851848	N2
353.551	PEP1	21.2168592	N2
583.857	PEP1	27.26517597	N2
438.447	PEP1	23.62727362	N2
664.542	PEP1	29.08816174	N2
508.271	PEP1	25.43915755	N2
398.548	PEP1	22.52658594	N2
601.59	PEP1	27.67613011	N2
728.381	PEP1	30.4533002	N2
324.291	PEP1	20.31994403	N2
469.923	PEP1	24.46067347	N2
377.933	PEP1	21.93625403	N2
357.762	PEP1	21.34283782	N2
362.639	PEP1	21.48781783	N2
237.178	PEP1	17.3776986	N2
357.097	PEP1	21.32299279	N2
770.275	PEP1	31.31684196	N2
604.915	PEP1	27.75250798	N2
469.258	PEP1	24.44335988	N2
155.607	PEP1	14.07568776	N2
440.885	PEP1	23.6928727	N2
634.84	PEP1	28.43067696	N2
578.981	PEP1	27.15108662	N2
754.094	PEP1	30.98616306	N2
351.556	PEP1	21.1569138	N2
604.25	PEP1	27.73724923	N2
439.334	PEP1	23.65116112	N2
395.001	PEP1	22.42612078	N2
383.697	PEP1	22.10290012	N2
335.596	PEP1	20.6710933	N2
183.093	PEP1	15.26830862	N2
458.618	PEP1	24.16465546	N2
201.491	PEP1	16.01706306	N2
512.261	PEP1	25.53881286	N2
242.276	PEP1	17.56346731	N2
387.022	PEP1	22.198462	N2
285.279	PEP1	19.05855462	N2
3049.181	NP3	62.30840897	N2
655.011	NP3	28.87881416	N2
1456.318	NP3	43.06090648	N2
1139.564	NP3	38.09117941	N2
932.975	NP3	34.46593484	N2
600.925	NP3	27.66082923	N2
790.003	NP3	31.71534424	N2
482.115	NP3	24.77595373	N2
371.727	NP3	21.755402	N2
1130.475	NP3	37.93897039	N2
815.494	NP3	32.2229609	N2
930.536	NP3	34.42085462	N2
1058.657	NP3	36.7140839	N2
546.618	NP3	26.38135049	N2
710.87	NP3	30.08500948	N2
891.746	NP3	33.69579011	N2
334.044	NP3	20.62324006	N2
515.142	NP3	25.61052841	N2
578.537	NP3	27.14067402	N2
545.288	NP3	26.34923613	N2
318.085	NP3	20.12457206	N2
690.698	NP3	29.655084	N2
540.855	NP3	26.24191254	N2
543.515	NP3	26.30636408	N2
920.783	NP3	34.23999602	N2
586.296	NP3	27.3220653	N2
1095.01	NP3	37.33912203	N2
423.374	NP3	23.21759072	N2
1205.841	NP3	39.18321638	N2
883.101	NP3	33.532061	N2
262.891	NP3	18.29544252	N2
675.404	NP3	29.32492253	N2
480.785	NP3	24.74175569	N2
793.993	NP3	31.79533434	N2
775.817	NP3	31.42929977	N2
482.336	NP3	24.78163169	N2
729.711	NP3	30.48109088	N2
913.69	NP3	34.10786184	N2
1168.823	NP3	38.5770873	N2
383.697	NP3	22.10290012	N2
822.809	NP3	32.36715861	N2
568.119	NP3	26.89519617	N2
542.85	NP3	26.29026601	N2
497.853	NP3	25.17709529	N2
727.273	NP3	30.43012888	N2
769.61	NP3	31.30332069	N2
273.752	NP3	18.66954396	N2
423.596	NP3	23.2236771	N2
749.882	NP3	30.89950511	N2
316.311	NP3	20.06837496	N2
538.195	NP3	26.17730232	N2
498.739	NP3	25.19948843	N2
460.17	NP3	24.20550849	N2
347.787	NP3	21.04319751	N2
471.253	NP3	24.49526393	N2
481.006	NP3	24.74744149	N2
750.104	NP3	30.90407862	N2
397.44	NP3	22.49525116	N2
417.168	NP3	23.04679575	N2
884.209	NP3	33.55309024	N2
651.686	NP3	28.80542286	N2
596.935	NP3	27.5688456	N2
594.275	NP3	27.5073523	N2
654.789	NP3	28.87391986	N2
405.198	NP3	22.71374291	N2
232.967	NP3	17.22274069	N2
509.157	NP3	25.46132021	N2
778.92	NP3	31.49209022	N2
310.548	NP3	19.8847176	N2
694.91	NP3	29.74536757	N2
1128.924	NP3	37.91293552	N2
715.968	NP3	30.19269399	N2
893.076	NP3	33.72090864	N2
522.235	NP3	25.78624156	N2
312.765	NP3	19.9555698	N2
877.559	NP3	33.42667829	N2
742.789	NP3	30.75302145	N2
436.896	NP3	23.58544602	N2
540.412	NP3	26.23116331	N2
592.502	NP3	27.466288	N2
857.166	NP3	33.03600532	N2
484.774	NP3	24.84418296	N2
637.943	NP3	28.50007465	N2
614.447	NP3	27.97030959	N2
735.917	NP3	30.61043329	N2
518.467	NP3	25.69304745	N2
1064.864	NP3	36.82155557	N2
497.188	NP3	25.1602747	N2
621.318	NP3	28.12626259	N2
4050.828	NP2	71.8351616261833	N7
4969.902	NP1	79.5681176748481	N7
6498.143	NP1	90.9829059327878	N7
4223.421	NP2	73.3495340143848	N7
4076.679	C-LTMR	72.064010824065	N7
5494.522	NP2	83.6623635979916	N7
4732.074	NP1	77.6409669261204	N7
3115.331	C-LTMR	62.9966231022981	N7
1891.826	NP2	49.0914394446893	N7
4318.004	NP2	74.1663133654125	N7
4750.474	NP2	77.7917684312986	N7
3576.237	NP2	67.4960437623338	N7
3223.449	NP2	64.0804530149306	N7
1372.376	NP2	41.8120757859337	N7
4222.356	NP2	73.3402853296147	N7
1761.659	NP1	47.3724771608651	N7
1105.352	NP2	37.5245482283961	N7
1039.812	PEP1	36.3950721099073	N7
1166.634	NP2	38.5507193419713	N7
1653.238	NP2	45.8915642443119	N7
3784.26	NP2	69.4313572947856	N7
3756.28	NP2	69.1742008533114	N7
4031.82	C-LTMR	71.6664247267925	N7
1073.266	NP2	36.975908837984	N7
1536.149	PEP1	44.2366104827932	N7
1654.758	NP2	45.9126559297357	N7
1528.241	NP2	44.1225998968335	N7
2498.257	C-LTMR	56.413588732065	N7
3766.013	C-LTMR	69.2637624577882	N7
2565.773	C-LTMR	57.170802311518	N7
4113.022	NP2	72.384518174383	N7
1809.255	C-LTMR	48.0081601344026	N7
2618.995	C-LTMR	57.760707778362	N7
2999.003	C-LTMR	61.8092710461881	N7
1393.817	PEP1	42.1374305970931	N7
1308.205	PEP1	40.8228267604459	N7
994.497	NP2	35.5931897873128	N7
878.016	NP2	33.4438592232598	N7
1950.979	NP2	49.8530196365173	N7
2079.017	PEP1	51.4628924504157	N7
5896.123	NP1	86.6659374458951	N7
1804.389	NP2	47.9435575794683	N7
1895.019	NP2	49.1328499343887	N7
1908.097	C-LTMR	49.3020974735013	N7
1591.044	C-LTMR	45.0200804454201	N7
1801.804	PEP1	47.9092028711105	N7
4301.125	PEP1	74.0212140361703	N7
1343.484	C-LTMR	41.3696094492958	N7
1588.002	NP2	44.9770217341748	N7
2948.517	NP2	61.2868061777163	N7
1649.436	NP2	45.8387647814369	N7
1658.712	NP2	45.9674767329843	N7
2014.846	C-LTMR	50.6624397611068	N7
1805.606	NP2	47.9597230167891	N7
2354.708	NP1	54.7688599979743	N7
3828.663	NP2	69.8375093127352	N7
1594.997	C-LTMR	45.0759726695044	N7
3703.21	C-LTMR	68.6838042638355	N7
1416.322	NP2	42.4762503892912	N7
1196.286	NP2	39.0375615297765	N7
1294.367	NP1	40.6063438299445	N7
760.927	PEP1	31.134125296237	N7
1574.925	NP2	44.7914487971791	N7
1579.791	NP2	44.8605908506004	N7
1462.246	NP1	43.1593994161386	N7
1739.762	C-LTMR	47.0771422756391	N7
2004.049	C-LTMR	50.526514449548	N7
2759.654	PEP1	59.2915070018276	N7
720.935	PEP1	30.3049259202501	N7
998.603	NP2	35.6665912652734	N7
1497.981	C-LTMR	43.6835901793272	N7
1432.137	NP1	42.712742173139	N7
1606.25	C-LTMR	45.2347028723418	N7
1872.362	C-LTMR	48.8382485588191	N7
1762.268	C-LTMR	47.3806647118319	N7
3664.586	NP2	68.3246838293611	N7
1533.868	C-LTMR	44.203755208379	N7
1643.81	NP2	45.7605231362908	N7
548.95	C-LTMR	26.4442690021359	N7
4062.233	NP2	71.9362155543385	N7
3734.687	NP2	68.9750901219044	N7
2363.68	NP2	54.8731020158398	N7
1510.602	NP2	43.8672287472298	N7
2119.161	NP1	51.9573686099117	N7
1825.982	C-LTMR	48.2295730827593	N7
1728.053	NP2	46.9184548048408	N7
1653.846	NP2	45.900002081512	N7
2196.714	NP1	52.8995442649508	N7
1431.833	NP2	42.70820861149	N7
1763.18	NP2	47.3929232267279	N7
955.873	PEP1	34.8951660185901	N7
800.464	PEP1	31.9327318445717	N7
535.113	PEP1	26.1088607845108	N7
758.038	C-LTMR	31.0749658597514	N7
1318.697	NP2	40.9862024321468	N7
2597.858	C-LTMR	57.5271522709724	N7
1967.858	PEP1	50.0682082534117	N7
4559.786	C-LTMR	76.214464414488	N7
1054.867	NP2	36.65759972822	N7
1306.38	NP2	40.7943420580483	N7
833.462	NP2	32.5842758373902	N7
1110.978	NP2	37.619922896334	N7
1343.332	C-LTMR	41.3672691316941	N7
3289.293	NP2	64.7316164297254	N7
1913.115	NP1	49.3668833528563	N7
2681.95	NP2	58.450806797568	N7
2739.886	NP2	59.0787663796619	N7
1898.061	NP2	49.1722696436806	N7
1259.545	NP1	40.0564092695149	N7
1333.752	NP1	41.2194994360432	N7
1374.505	NP2	41.8444952585103	N7
1494.331	NP2	43.6303377184586	N7
1323.411	NP2	41.0593946052583	N7
1360.971	NP2	41.6379756845632	N7
1282.81	NP2	40.424656662018	N7
1123.295	NP2	37.8278871282284	N7
1155.533	NP2	38.3668680049539	N7
936.409	PEP1	34.5380617146702	N7
1247.227	NP2	39.8600577498535	N7
1467.112	NP2	43.2311517782771	N7
1690.493	NP1	46.405756835935	N7
778.871	NP1	31.4990850135031	N7
1130.138	C-LTMR	37.9429340198965	N7
1075.699	C-LTMR	37.0177956860242	N7
1580.399	NP2	44.8692225668995	N7
1515.468	NP2	43.9378252087701	N7
2511.79	NP2	56.5661779164585	N7
1529.61	NP2	44.1423580101996	N7
979.899	NP2	35.3309917903775	N7
3522.71	NP1	66.9890189689354	N7
1068.4	PEP1	36.8919924682885	N7
839.544	NP1	32.7029479183111	N7
1409.784	NP2	42.3780979364739	N7
605.518	PEP1	27.7733777123731	N7
1619.48	C-LTMR	45.4206103782606	N7
1724.86	NP1	46.8750881103206	N7
1936.381	C-LTMR	49.6661593898203	N7
2818.959	NP1	59.9252081619114	N7
2502.97	NP2	56.4667762076659	N7
2137.713	C-LTMR	52.1843010290006	N7
1274.143	C-LTMR	40.2878654424732	N7
716.221	NP2	30.205685549089	N7
1261.826	NP2	40.0926633693866	N7
1672.246	NP2	46.1546279535288	N7
1745.389	NP1	47.1532128036575	N7
707.553	PEP1	30.0223483637421	N7
1574.013	NP1	44.7784781107043	N7
386.242	PEP1	22.1817047468788	N7
635.931	PEP1	28.4623116544208	N7
404.49	PEP1	22.699645048994	N7
709.834	PEP1	30.0707022491654	N7
1693.839	C-LTMR	46.4516596893813	N7
2093.463	NP2	51.6413772776613	N7
1179.863	NP2	38.7686753846814	N7
1809.407	C-LTMR	48.0101767343518	N7
1626.17	C-LTMR	45.5143289539392	N7
1775.345	C-LTMR	47.5561351169452	N7
1829.328	C-LTMR	48.2737417249522	N7
1923.911	C-LTMR	49.5059798228109	N7
1229.892	NP2	39.5820843472635	N7
1204.802	C-LTMR	39.1762634491141	N7
2053.014	PEP1	51.1400475028986	N7
2136.953	NP2	52.1750239196793	N7
1823.245	C-LTMR	48.1934134041302	N7
1805.606	NP2	47.9597230167891	N7
1602.753	C-LTMR	45.1854353401512	N7
1999.487	C-LTMR	50.4689726213268	N7
1359.907	NP2	41.6216963265019	N7
1482.166	NP2	43.452382606022	N7
1248.292	NP2	39.8770722561191	N7
1799.067	C-LTMR	47.8728012084252	N7
2913.847	NP2	60.9254216757621	N7
1905.512	C-LTMR	49.268690074489	N7
1227.459	C-LTMR	39.5429138812071	N7
810.652	PEP1	32.1353031261006	N7
1571.732	C-LTMR	44.7460207105252	N7
1411.152	C-LTMR	42.3986539865667	N7
1042.55	NP2	36.4429577830137	N7
1611.724	NP2	45.3117158399093	N7
5173.211	NP2	81.1792935852879	N7
2075.671	C-LTMR	51.4214632131456	N7
1617.351	NP2	45.3907451494567	N7
1707.981	C-LTMR	46.6451709668031	N7
1269.429	NP2	40.2132690336091	N7
1983.216	C-LTMR	50.2632053187737	N7
1718.929	C-LTMR	46.7944277808542	N7
1930.45	C-LTMR	49.5900390655451	N7
1950.066	NP2	49.8413534081303	N7
2300.574	C-LTMR	54.1356399788861	N7
1648.828	C-LTMR	45.8303156698151	N7
1511.362	C-LTMR	43.8782623952684	N7
1482.774	NP2	43.4612940032061	N7
1033.73	C-LTMR	36.2884761761184	N7
1806.366	C-LTMR	47.9698153500029	N7
1118.886	C-LTMR	37.7535757786787	N7
744.352	PEP1	30.7931665841669	N7
1510.906	NP2	43.8716425394386	N7
2089.053	NP2	51.586955839038	N7
1583.136	C-LTMR	44.9080589422632	N7
2257.539	NP2	53.6269135777234	N7
1613.245	C-LTMR	45.3330913569163	N7
1182.144	NP2	38.8061325510141	N7
953.896	PEP1	34.859061090732	N7
927.437	PEP1	34.3722039974645	N7
1389.863	NP2	42.0776201162766	N7
1259.24	PEP1	40.0515591273927	N7
3578.974	NP2	67.5218671822003	N7
2392.876	C-LTMR	55.2109561729252	N7
1736.417	NP2	47.0318634368653	N7
2178.01	C-LTMR	52.6738552969795	N7
1105.2	NP2	37.521968087668	N7
1399.443	C-LTMR	42.2223866723061	N7
1018.523	NP2	36.0205709097235	N7
1570.363	NP2	44.7265292682337	N7
1624.65	C-LTMR	45.4930525948183	N7
1220.616	NP2	39.4325353073364	N7
2896.816	NP2	60.7471107540775	N7
2467.083	C-LTMR	56.0605109833985	N7
790.732	C-LTMR	31.7380199575844	N7
1793.289	NP2	47.7958636911947	N7
1947.177	C-LTMR	49.804420032534	N7
1440.349	NP2	42.8350264438562	N7
786.778	PEP1	31.6585686371457	N7
1416.018	C-LTMR	42.4716915837745	N7
577.843	PEP1	27.1312685380554	N7
2451.421	C-LTMR	55.8822807280005	N7
1961.319	C-LTMR	49.9849531499358	N7
1327.821	NP2	41.1277487804186	N7
626.959	PEP1	28.260818907992	N7
1645.635	C-LTMR	45.7859183425574	N7
1651.413	C-LTMR	45.8662275320903	N7
2673.586	C-LTMR	58.3595925124273	N7
1526.873	C-LTMR	44.1028473740281	N7
1183.665	PEP1	38.8310893896207	N7
1811.992	NP2	48.0444592403148	N7
925.765	PEP1	34.3412066086441	N7
1506.952	NP2	43.814199484107	N7
1534.628	NP2	44.2147048773203	N7
1719.386	NP2	46.8006478261004	N7
2013.781	C-LTMR	50.6490485068543	N7
2034.006	NP2	50.9027547963749	N7
1885.896	C-LTMR	49.0144395726831	N7
1139.566	PEP1	38.1008718157606	N7
1041.333	PEP1	36.4216810911191	N7
1686.692	NP2	46.353556813899	N7
1248.292	NP2	39.8770722561191	N7
1429.4	NP2	42.6719078521833	N7
2593.753	C-LTMR	57.4816835961212	N7
1449.624	NP2	42.9727213132944	N7
705.576	PEP1	29.9803757470834	N7
1426.207	C-LTMR	42.6242208588222	N7
872.998	PEP1	33.3481538178251	N7
844.867	PEP1	32.8064581182961	N7
433.99	PEP1	23.512836987159	N7
571.304	PEP1	26.9773200332862	N7
347.77	PEP1	21.0480191058507	N7
414.526	PEP1	22.9795256418864	N7
1438.828	NP2	42.8124037029927	N7
1523.223	NP2	44.0501017588853	N7
2319.886	NP2	54.362383959949	N7
1592.716	NP2	45.0437296370742	N7
841.521	NP2	32.7414305412172	N7
891.55	NP2	33.7006303216488	N7
2022.145	C-LTMR	50.7541219185176	N7
1467.264	NP2	43.2333911999704	N7
2076.431	C-LTMR	51.430876250042	N7
815.822	NP2	32.237613036134	N7
676.076	PEP1	29.3469472364999	N7
1548.01	C-LTMR	44.4070631898406	N7
1100.79	PEP1	37.4470326565012	N7
610.84	PEP1	27.8951631540046	N7
1689.581	C-LTMR	46.3932374821636	N7
1474.867	C-LTMR	43.3452588522453	N7
2832.341	C-LTMR	60.0672765073161	N7
1506.648	NP1	43.8097799045672	N7
1583.136	C-LTMR	44.9080589422632	N7
1193.853	C-LTMR	38.9978441344359	N7
469.877	PEP1	24.4656785467232	N7
1277.032	C-LTMR	40.3335140632192	N7
889.573	C-LTMR	33.6632442396578	N7
1560.631	NP2	44.5877221682479	N7
2102.739	C-LTMR	51.7556606338216	N7
1147.778	C-LTMR	38.2379076260435	N7
1799.979	C-LTMR	47.884933736833	N7
1548.162	NP1	44.409243313974	N7
1472.586	NP2	43.3117274243833	N7
1444.758	NP2	42.9005367210646	N7
1460.877	C-LTMR	43.1391911017951	N7
491.014	PEP1	25.0099088643136	N7
927.133	NP2	34.3665701881467	N7
1122.231	NP2	37.80996734425	N7
1443.39	NP2	42.8802212657092	N7
1299.233	C-LTMR	40.6825992944197	N7
1921.326	PEP1	49.4727100994678	N7
1258.784	C-LTMR	40.0443066716766	N7
1594.845	C-LTMR	45.0738247936501	N7
886.076	PEP1	33.5970123027151	N7
714.852	PEP1	30.1768038474233	N7
1052.13	PEP1	36.6100122047313	N7
505.612	PEP1	25.3789621487015	N7
451.63	C-LTMR	23.9859300583557	N7
537.698	PEP1	26.1718475674825	N7
1123.6	NP2	37.8330223431572	N7
1050.609	C-LTMR	36.5835402061192	N7
947.51	NP2	34.742180534334	N7
888.053	C-LTMR	33.6344720042752	N7
1498.285	C-LTMR	43.6880225245079	N7
1452.362	PEP1	43.0132848682734	N7
1261.826	NP1	40.0926633693866	N7
1936.989	NP2	49.6739560617838	N7
1383.173	C-LTMR	41.9762292453247	N7
1587.546	C-LTMR	44.9705636206251	N7
1053.802	NP2	36.6390901898001	N7
1152.34	C-LTMR	38.3138231528255	N7
683.983	PEP1	29.5180609723416	N7
611.297	PEP1	27.9055960874093	N7
2615.194	C-LTMR	57.7187779222738	N7
538.458	PEP1	26.1903371105029	N7
1463.31	NP2	43.1750989804832	N7
1397.314	C-LTMR	42.1902575767784	N7
4507.628	NP2	75.7773137151572	N7
694.019	NP2	29.7338298398083	N7
2358.966	C-LTMR	54.8183566818576	N7
2057.576	A-LTMR	51.1968350932641	N7
2021.384	A-LTMR	50.7445707930233	N7
2212.833	A-LTMR	53.093272091681	N7
1570.515	A-LTMR	44.7286938212532	N7
3486.215	A-LTMR	66.641115060903	N7
1428.335	TrpM8high	42.6560081564969	N7
912.383	PEP3	34.0921008091261	N7
3276.823	A-LTMR	64.6087982807808	N7
1049.24	PEP3	36.5596972767575	N7
4939.033	A-LTMR	79.3206264690307	N7
860.073	TrpM8high	33.1003685010372	N7
791.644	PEP3	31.7563173914658	N7
3001.74	A-LTMR	61.8374693164668	N7
1257.72	PEP3	40.0273791647985	N7
724.28	TrpM8high	30.3751490782953	N7
631.977	PEP3	28.3736892567431	N7
1752.079	TrpM8high	47.2434944801995	N7
1306.989	PEP3	40.8038495748549	N7
1870.233	A-LTMR	48.8104744945403	N7
586.966	PEP3	27.344604377007	N7
1353.976	A-LTMR	41.5308342208871	N7
477.48	TrpM8high	24.6628217580646	N7
1137.589	PEP3	38.0678074202263	N7
1783.252	A-LTMR	47.6619197968999	N7
2027.771	A-LTMR	50.8246767889441	N7
1125.881	PEP3	37.8714049396363	N7
2797.518	A-LTMR	59.6968776189528	N7
1475.627	A-LTMR	43.3564253350573	N7
1061.253	TrpM8high	36.7683919920566	N7
1401.724	TrpM8high	42.2567825181924	N7
1511.058	TrpM8high	43.8738492690296	N7
1105.048	TrpM8high	37.5193877695083	N7
674.859	PEP3	29.3205217148429	N7
2246.743	A-LTMR	53.4985326306299	N7
536.177	PEP3	26.1348048677947	N7
2562.58	A-LTMR	57.1352178697089	N7
781.912	PEP3	31.5605171383204	N7
941.275	TrpM8high	34.6276830458092	N7
1998.727	TrpM8high	50.4593801446865	N7
3305.715	A-LTMR	64.8930035583808	N7
1138.502	PEP3	38.0830804834415	N7
1076.156	PEP3	37.0256581718317	N7
785.562	PEP3	31.6340943219002	N7
406.315	TrpM8high	22.7507961644126	N7
1043.462	TrpM8high	36.4588940508899	N7
881.666	PEP3	33.5133018557391	N7
457.56	PEP3	24.1428867555585	N7
1025.366	PEP3	36.1413713922791	N7
1780.667	TrpM8high	47.6273619371842	N7
3569.394	A-LTMR	67.4314372241512	N7
1115.54	PEP3	37.6970829600152	N7
1135.308	PEP3	38.0296230496617	N7
3170.227	A-LTMR	63.5492386459828	N7
2866.403	A-LTMR	60.4273844362712	N7
3181.327	A-LTMR	63.6603947511529	N7
1971.051	A-LTMR	50.1088115368003	N7
350.811	TrpM8high	21.1398437465979	N7
334.54	TrpM8high	20.6437788472833	N7
1227.003	NP3	39.5355681190598	N7
1316.264	NP3	40.9483751417757	N7
856.576	PEP1	33.0330080046367	N7
1007.119	NP3	35.8183492099704	N7
740.855	PEP1	30.7207475691948	N7
1100.79	PEP1	37.4470326565012	N7
1176.062	PEP1	38.7061771926167	N7
1110.978	NP3	37.619922896334	N7
606.278	PEP1	27.7908017592221	N7
970.623	NP3	35.1633675916026	N7
803.353	PEP1	31.9903050600396	N7
1253.614	PEP1	39.9619883083179	N7
1030.384	NP3	36.2296989057672	N7
1385.758	PEP1	42.0154354408784	N7
1460.421	NP3	43.1324578154022	N7
965.605	PEP1	35.0723546927529	N7
1283.875	NP3	40.4414336311181	N7
1157.054	NP3	38.3921103890811	N7
1386.518	NP3	42.02695525675	N7
1026.735	PEP1	36.1654901136323	N7
1686.084	NP3	46.3452015531961	N7
713.788	PEP1	30.1543376056103	N7
868.589	PEP1	33.2638362572294	N7
1298.625	NP3	40.6730790948672	N7
1312.311	NP3	40.8868408899707	N7
931.847	PEP1	34.4538276834116	N7
947.662	NP3	34.7449671010566	N7
560.963	PEP1	26.7320509458347	N7
687.785	PEP1	29.599987088997	N7
1427.879	NP3	42.6491985871644	N7
708.009	PEP1	30.0320211273506	N7
881.97	PEP1	33.5190790807322	N7
584.229	PEP1	27.2807764612962	N7
1322.499	NP3	41.0452445712147	N7
910.102	PEP1	34.0494582202939	N7
687.024	PEP1	29.5836070978033	N7
926.829	PEP1	34.3609354551112	N7
1086.04	PEP1	37.1953013949326	N7
1128.618	PEP1	37.9174094092111	N7
1171.043	PEP1	38.6234970230946	N7
666.648	PEP1	29.1416046404296	N7
770.203	PEP1	31.3233190845309	N7
1008.183	PEP1	35.8372648808489	N7
923.94	PEP1	34.3073407680229	N7
1427.727	PEP2	42.6469284890968	N2
1409.48	PEP2	42.3735285711124	N2
981.876	PEP2	35.3666149387993	N2
541.347	PEP2	26.2605029033881	N2
558.835	PEP2	26.681299064049	N2
692.803	PEP2	29.7077698987435	N2
693.411	PEP2	29.7208027255268	N2
341.687	PEP2	20.8631268915824	N2
934.28	PEP2	34.4987768637606	N2
420.152	PEP2	23.13494062467	N2
1417.843	PEP2	42.4990520688591	N2
1657.952	PEP2	45.9569446801156	N2
847.756	PEP2	32.8625006511158	N2
844.258	PEP2	32.7946321535884	N2
472.614	PEP2	24.5368304993822	N2
1218.944	PEP2	39.4055187056153	N2
1770.175	PEP2	47.4868402823351	N2
2282.478	PEP2	53.922307875537	N2
659.349	PEP2	28.9816326635877	N2
1593.629	PEP2	45.056638100758	N2
1127.249	PEP2	37.8944057515241	N2
1061.405	PEP2	36.7710250095748	N2
2339.198	PEP2	54.5881861183743	N7
1453.73	PEP2	43.0335375064434	N7
1046.959	PEP2	36.5199360963854	N7
2801.016	PEP2	59.7341882711035	N7
1816.859	PEP2	48.1089395403211	N7
1908.401	PEP2	49.3060247478249	N7
1846.663	PEP2	48.5019272057839	N7
2307.873	PEP2	54.2214496771853	N7
1309.574	PEP2	40.8441811493138	N7
1382.716	PEP2	41.9692942048226	N7
1270.189	PEP2	40.2253049613756	N7
1482.622	PEP2	43.45906632522	N7
